# Supplementary material for: Differential Expression of miRNAs, lncRNAs, and circRNAs between Ovaries and Testes in Common Carp (Cyprinus carpio)
Source: Cells. 2023 Nov 15;12(22):2631. doi: 10.3390/cells12222631 (PMC10670750; doi:10.3390/cells12222631)
Supplement: Supplementary file 1 [file cells-12-02631-s001.zip]

Archive with 25 entries (25 files):
- Figure S1. Expression and correlation analysis of each sample.tif
- Figure S2. Enrichment of lncRNA target genes predicted from co-location analysis.tif
- Figure S3. Analysis of DE mRNAs between ovaries and testes.tif
- Figure S4. AS pattern of akap13 gene with sequence coverage depth.tif
- Table S1. Summary statistics of the smaRNA sequencing in the gonads of common carp.xlsx
- Table S10. List of novel lncRNAs and mRNAs identified in current study..xlsx
- Table S11. List of DE lncRNAs between ovaries and testes.xlsx
- Table S12. lncRNA target genes by co-expression and co-location analysis of lncRNAs and protein-coding genes.xlsx
- Table S13. List of DE mRNAs between ovaries and testes.xlsx
- Table S14. Statistics of categories of differential AS events between ovaries and testes.xlsx
- Table S15. Statistics of circRNA sequencing of ovaries and testes in common carp.xlsx
- Table S16. Details of circRNAs identified in the present study.xlsx
- Table S17. List of DE circRNAs between ovaries and testes.xlsx
- Table S18. Prediction of coding potential of circRNA.xlsx
- Table S19. List of primers used in the present study.xlsx
- Table S2. Housekeeping ncRNAs classification annotations.xlsx
- Table S20. lncRNAcircRNA-miRNA-mRNA regulatory relationship in the common carp gonads.xlsx
- Table S21. Details of lncRNAcircRNA-novel313-hsd17a┬3 regulatory relationship.xlsx
- Table S3. Details of the miRNAs identified in this study.xlsx
- Table S4. Results of miRNA family analysis.xlsx
- Table S5. Analysis of miRNA base editing. Analysis of miRNA base editing.xlsx
- Table S6. Analysis of differentially expressed miRNAs between ovaries and testes.xlsx
- Table S7. Details of six DE miRNA subclusters.xlsx
- Table S8. Prediction of target genes of miRNAs identified in this study.xlsx
- Table S9. Summary statistics of the lncRNA sequencing in the gonads..xlsx
