# Supplementary material for: Differential Expression of miRNAs, lncRNAs, and circRNAs between Ovaries and Testes in Common Carp (Cyprinus carpio)
Source: Cells. 2023 Nov 15;12(22):2631. doi: 10.3390/cells12222631 (PMC10670750; doi:10.3390/cells12222631)
Supplement: Supplementary file 1 [file cells-12-02631-s001.zip › Table S1. Summary statistics of the smaRNA sequencing in the gonads of common carp.xlsx]

## Sheet: Sheet1
Sample	Raw reads	Bases	Error rate	Q20	Q30	GC content	Clean reads	Clean reads after length screening
smallRNA_Female_1	11943363 (100.00%)	0.60G	0.0001	0.993	0.9767	0.4823	11745922 (98.35%)	11613557(97.24%)
smallRNA_Female_2	11780721 (100.00%)	0.59G	0.0001	0.9884	0.9619	0.4823	11611907 (98.57%)	11498681(97.61%)
smallRNA_Female_3	11589654 (100.00%)	0.58G	0.0001	0.9911	0.9713	0.4822	11447839 (98.78%)	11337589(97.83%)
smallRNA_male_1	11799980 (100.00%)	0.59G	0.0001	0.9933	0.9746	0.4806	11612053 (98.41%)	11072787(93.84%)
smallRNA_male_2	11694112 (100.00%)	0.58G	0.0001	0.9936	0.9746	0.4818	11547079 (98.74%)	11044214(94.44%)
smallRNA_male_3	11663715 (100.00%)	0.58G	0.0001	0.9931	0.9741	0.4816	11499756 (98.59%)	10996109(94.28%)
