# Supplementary material for: Differential Expression of miRNAs, lncRNAs, and circRNAs between Ovaries and Testes in Common Carp (Cyprinus carpio)
Source: Cells. 2023 Nov 15;12(22):2631. doi: 10.3390/cells12222631 (PMC10670750; doi:10.3390/cells12222631)
Supplement: Supplementary file 1 [file cells-12-02631-s001.zip › Table S10. List of novel lncRNAs and mRNAs identified in current study..xlsx]

## Sheet: Novel_lncRNA_information
Novel_lncRNA_ID	Novel_lncRNA_Gene_ID	Novel_lncRNA_Gene_Name	Gene_Type	Status	Chromosome	Start	End	Strand	Exon_number	Length	Open Reading Frame
TCONS_00000040	XLOC_000033	XLOC_000033	novel	Novel_lncRNA	NC_056572.1	144606	145346	+	3	517	102
TCONS_00000052	109068113	LOC109068113	protein_coding	Novel_lncRNA	NC_056572.1	265700	266592	+	2	856	72
TCONS_00000054	XLOC_000041	XLOC_000041	novel	Novel_lncRNA	NC_056572.1	278482	280816	+	3	2239	105
TCONS_00000053	XLOC_000041	XLOC_000041	novel	Novel_lncRNA	NC_056572.1	278482	280816	+	2	2309	105
TCONS_00000055	XLOC_000041	XLOC_000041	novel	Novel_lncRNA	NC_056572.1	278482	281017	+	3	2395	107
TCONS_00000248	109061692	LOC109061692	protein_coding	Novel_lncRNA	NC_056572.1	4973491	4981493	+	2	874	69
TCONS_00000291	XLOC_000140	XLOC_000140	novel	Novel_lncRNA	NC_056572.1	5910899	5914264	+	4	625	69
TCONS_00000292	XLOC_000140	XLOC_000140	novel	Novel_lncRNA	NC_056572.1	5910899	5924282	+	5	3281	125
TCONS_00000293	XLOC_000140	XLOC_000140	novel	Novel_lncRNA	NC_056572.1	5910915	5914278	+	5	776	105
TCONS_00000351	109061405	LOC109061405	protein_coding	Novel_lncRNA	NC_056572.1	6972881	6978931	+	2	615	64
TCONS_00000371	109100245	LOC109100245	protein_coding	Novel_lncRNA	NC_056572.1	7141788	7143269	+	2	1315	86
TCONS_00000397	109085058	LOC109085058	protein_coding	Novel_lncRNA	NC_056572.1	7529552	7531509	+	3	975	92
TCONS_00000399	XLOC_000195	XLOC_000195	novel	Novel_lncRNA	NC_056572.1	7614674	7615293	+	2	367	53
TCONS_00000401	XLOC_000195	XLOC_000195	novel	Novel_lncRNA	NC_056572.1	7614674	7615441	+	2	513	66
TCONS_00000400	XLOC_000195	XLOC_000195	novel	Novel_lncRNA	NC_056572.1	7614674	7615441	+	2	515	53
TCONS_00000463	109096812	LOC109096812	protein_coding	Novel_lncRNA	NC_056572.1	8601793	8607169	+	2	2505	86
TCONS_00000464	109096812	LOC109096812	protein_coding	Novel_lncRNA	NC_056572.1	8602949	8607193	+	2	1375	63
TCONS_00000491	XLOC_000239	XLOC_000239	novel	Novel_lncRNA	NC_056572.1	9577406	9579218	+	2	541	62
TCONS_00000492	XLOC_000239	XLOC_000239	novel	Novel_lncRNA	NC_056572.1	9577407	9579132	+	2	858	69
TCONS_00000521	XLOC_000253	XLOC_000253	novel	Novel_lncRNA	NC_056572.1	10647477	10652503	+	2	625	67
TCONS_00000543	109103004	ptgfrnb	protein_coding	Novel_lncRNA	NC_056572.1	13939305	13940534	+	2	357	67
TCONS_00000574	109113242	LOC109113242	protein_coding	Novel_lncRNA	NC_056572.1	15150860	15266807	+	2	722	77
TCONS_00000581	109111132	gart	protein_coding	Novel_lncRNA	NC_056572.1	15262395	15271825	+	3	624	135
TCONS_00000610	109053195	LOC109053195	protein_coding	Novel_lncRNA	NC_056572.1	16286937	16287790	+	2	831	60
TCONS_00000611	109053195	LOC109053195	protein_coding	Novel_lncRNA	NC_056572.1	16292113	16294650	+	2	2481	90
TCONS_00000672	109103860	chst10	protein_coding	Novel_lncRNA	NC_056572.1	17974054	17977222	+	2	2819	144
TCONS_00000673	109103860	chst10	protein_coding	Novel_lncRNA	NC_056572.1	17988524	17990716	+	2	858	78
TCONS_00000674	109103860	chst10	protein_coding	Novel_lncRNA	NC_056572.1	17988569	17991578	+	2	823	69
TCONS_00000676	XLOC_000338	XLOC_000338	novel	Novel_lncRNA	NC_056572.1	18185072	18189880	+	2	577	47
TCONS_00000685	109085847	LOC109085847	protein_coding	Novel_lncRNA	NC_056572.1	18524748	18529625	+	2	4857	105
TCONS_00000697	109080004	LOC109080004	protein_coding	Novel_lncRNA	NC_056572.1	18703423	18737459	+	2	268	71
TCONS_00000736	109096101	LOC109096101	protein_coding	Novel_lncRNA	NC_056572.1	19186068	19193512	+	2	4817	109
TCONS_00000788	109094941	LOC109094941	protein_coding	Novel_lncRNA	NC_056572.1	20522068	20522758	+	2	377	81
TCONS_00000820	109064757	LOC109064757	protein_coding	Novel_lncRNA	NC_056572.1	21792996	21943973	+	2	940	87
TCONS_00001016	XLOC_000472	XLOC_000472	novel	Novel_lncRNA	NC_056572.1	25527704	25528823	+	2	1100	97
TCONS_00001077	109108690	LOC109108690	protein_coding	Novel_lncRNA	NC_056572.1	26164801	26651314	+	2	820	97
TCONS_00001102	XLOC_000526	XLOC_000526	novel	Novel_lncRNA	NC_056572.1	27911857	27913340	+	2	531	177
TCONS_00001123	XLOC_000540	XLOC_000540	novel	Novel_lncRNA	NC_056572.1	28367202	28370533	+	3	330	65
TCONS_00001144	109055520	LOC109055520	protein_coding	Novel_lncRNA	NC_056572.1	28627269	28634175	+	2	1231	347
TCONS_00001145	109059946	LOC109059946	protein_coding	Novel_lncRNA	NC_056572.1	28632933	28633694	+	2	564	115
TCONS_00001146	109059946	LOC109059946	protein_coding	Novel_lncRNA	NC_056572.1	28632933	28633760	+	2	630	137
TCONS_00001170	XLOC_000560	XLOC_000560	novel	Novel_lncRNA	NC_056572.1	28947206	28947757	+	2	479	66
TCONS_00001232	109098272	cfap58	protein_coding	Novel_lncRNA	NC_056572.1	29875337	29876561	+	2	1133	97
TCONS_00001255	109066330	zgc:175214	protein_coding	Novel_lncRNA	NC_056572.1	30427065	30429266	+	3	478	130
TCONS_00001264	XLOC_000607	XLOC_000607	novel	Novel_lncRNA	NC_056572.1	30670604	30672027	+	2	286	94
TCONS_00001274	109057316	dkk2	protein_coding	Novel_lncRNA	NC_056572.1	30870019	30874576	+	3	801	91
TCONS_00001275	109057316	dkk2	protein_coding	Novel_lncRNA	NC_056572.1	30870019	30888280	+	2	1066	110
TCONS_00001319	109105742	LOC109105742	protein_coding	Novel_lncRNA	NC_056572.1	31423627	31460321	+	4	498	84
TCONS_00001320	XLOC_000631	XLOC_000631	novel	Novel_lncRNA	NC_056572.1	31425165	31426275	+	2	1084	88
TCONS_00001328	XLOC_000633	XLOC_000633	novel	Novel_lncRNA	NC_056572.1	31445362	31446680	+	2	1291	116
TCONS_00001329	109105913	spred2a	protein_coding	Novel_lncRNA	NC_056572.1	31449383	31491987	+	2	600	84
TCONS_00001332	109105913	spred2a	protein_coding	Novel_lncRNA	NC_056572.1	31449402	31490028	+	2	464	94
TCONS_00001335	XLOC_000636	XLOC_000636	novel	Novel_lncRNA	NC_056572.1	31483057	31485885	+	2	2775	125
TCONS_00001341	109105592	etaa1a	protein_coding	Novel_lncRNA	NC_056572.1	31536577	31538463	+	2	912	96
TCONS_00001361	XLOC_000645	XLOC_000645	novel	Novel_lncRNA	NC_056572.1	31768473	31769873	+	2	1202	96
TCONS_00001403	109092005	LOC109092005	protein_coding	Novel_lncRNA	NC_056572.1	32124812	32182953	+	3	439	113
TCONS_00001564	XLOC_000744	XLOC_000744	novel	Novel_lncRNA	NC_056572.1	34515494	34516276	+	2	600	59
TCONS_00001586	109063765	zgc:136908	protein_coding	Novel_lncRNA	NC_056572.1	35004222	35098980	+	4	827	51
TCONS_00001603	XLOC_000768	XLOC_000768	novel	Novel_lncRNA	NC_056572.1	35898653	35899190	+	2	309	52
TCONS_00001619	109071913	LOC109071913	protein_coding	Novel_lncRNA	NC_056572.1	36153179	36153479	+	2	221	73
TCONS_00001641	XLOC_000791	XLOC_000791	novel	Novel_lncRNA	NC_056572.1	36576020	36577194	+	3	569	121
TCONS_00001664	109094992	LOC109094992	protein_coding	Novel_lncRNA	NC_056572.1	37057187	37119523	+	2	218	72
TCONS_00001671	XLOC_000815	XLOC_000815	novel	Novel_lncRNA	NC_056572.1	37119058	37119479	+	2	260	86
TCONS_00001709	109072908	LOC109072908	protein_coding	Novel_lncRNA	NC_056572.1	38054193	38239097	+	2	431	78
TCONS_00001711	109072908	LOC109072908	protein_coding	Novel_lncRNA	NC_056572.1	38055335	38235252	+	2	1607	86
TCONS_00001712	109072908	LOC109072908	protein_coding	Novel_lncRNA	NC_056572.1	38058042	38239545	+	2	3115	104
TCONS_00001713	109072908	LOC109072908	protein_coding	Novel_lncRNA	NC_056572.1	38061111	38240270	+	2	774	67
TCONS_00001718	109052374	LOC109052374	protein_coding	Novel_lncRNA	NC_056572.1	38141699	38609959	+	2	1029	78
TCONS_00001723	109053278	LOC109053278	protein_coding	Novel_lncRNA	NC_056572.1	38280101	38348213	+	2	226	51
TCONS_00001727	109053278	LOC109053278	protein_coding	Novel_lncRNA	NC_056572.1	38352216	38352743	+	3	391	102
TCONS_00001740	109076476	LOC109076476	protein_coding	Novel_lncRNA	NC_056572.1	38726081	38726825	+	2	267	59
TCONS_00001766	XLOC_000876	XLOC_000876	novel	Novel_lncRNA	NC_056572.1	39166923	39173345	+	2	214	50
TCONS_00001830	XLOC_000905	XLOC_000905	novel	Novel_lncRNA	NC_056572.1	820118	836969	-	2	299	99
TCONS_00001990	XLOC_000967	XLOC_000967	novel	Novel_lncRNA	NC_056572.1	2964803	2970162	-	2	290	64
TCONS_00002072	109061692	LOC109061692	protein_coding	Novel_lncRNA	NC_056572.1	4919067	4925024	-	2	415	122
TCONS_00002074	109061692	LOC109061692	protein_coding	Novel_lncRNA	NC_056572.1	4973489	4981856	-	3	661	88
TCONS_00002075	109061692	LOC109061692	protein_coding	Novel_lncRNA	NC_056572.1	4973530	4982018	-	3	1290	112
TCONS_00002141	109108965	LOC109108965	protein_coding	Novel_lncRNA	NC_056572.1	6560134	6573339	-	3	1086	110
TCONS_00002165	109061405	LOC109061405	protein_coding	Novel_lncRNA	NC_056572.1	6972845	6978884	-	2	604	65
TCONS_00002173	XLOC_001049	XLOC_001049	novel	Novel_lncRNA	NC_056572.1	7182217	7183862	-	2	229	76
TCONS_00002201	XLOC_001066	XLOC_001066	novel	Novel_lncRNA	NC_056572.1	7592056	7592532	-	2	365	76
TCONS_00002200	XLOC_001066	XLOC_001066	novel	Novel_lncRNA	NC_056572.1	7592056	7592532	-	2	266	54
TCONS_00002202	XLOC_001066	XLOC_001066	novel	Novel_lncRNA	NC_056572.1	7592056	7592948	-	3	387	58
TCONS_00002204	XLOC_001066	XLOC_001066	novel	Novel_lncRNA	NC_056572.1	7592057	7592947	-	2	277	54
TCONS_00002209	XLOC_001070	XLOC_001070	novel	Novel_lncRNA	NC_056572.1	7614698	7615251	-	2	299	56
TCONS_00002210	XLOC_001070	XLOC_001070	novel	Novel_lncRNA	NC_056572.1	7614698	7615289	-	2	339	53
TCONS_00002238	XLOC_001090	XLOC_001090	novel	Novel_lncRNA	NC_056572.1	8378821	8382150	-	2	480	89
TCONS_00002253	109096812	LOC109096812	protein_coding	Novel_lncRNA	NC_056572.1	8601623	8607140	-	2	2648	93
TCONS_00002255	109069351	LOC109069351	protein_coding	Novel_lncRNA	NC_056572.1	8649898	8657599	-	3	423	60
TCONS_00002282	XLOC_001118	XLOC_001118	novel	Novel_lncRNA	NC_056572.1	9252490	9254728	-	3	1115	79
TCONS_00002291	XLOC_001124	XLOC_001124	novel	Novel_lncRNA	NC_056572.1	9570460	9572594	-	2	1829	85
TCONS_00002297	XLOC_001125	XLOC_001125	novel	Novel_lncRNA	NC_056572.1	9578055	9579141	-	3	551	78
TCONS_00002318	XLOC_001142	XLOC_001142	novel	Novel_lncRNA	NC_056572.1	10391916	10394342	-	3	832	118
TCONS_00002342	XLOC_001166	XLOC_001166	novel	Novel_lncRNA	NC_056572.1	13527182	13528637	-	2	795	87
TCONS_00002385	109071062	LOC109071062	protein_coding	Novel_lncRNA	NC_056572.1	14240048	14241498	-	2	464	60
TCONS_00002402	XLOC_001198	XLOC_001198	novel	Novel_lncRNA	NC_056572.1	15734836	15735774	-	2	646	90
TCONS_00002487	XLOC_001238	XLOC_001238	novel	Novel_lncRNA	NC_056572.1	17328502	17337371	-	2	7051	227
TCONS_00002508	109062828	psip1a	protein_coding	Novel_lncRNA	NC_056572.1	17797202	17879394	-	2	289	64
TCONS_00002530	109080004	LOC109080004	protein_coding	Novel_lncRNA	NC_056572.1	18809362	18822126	-	3	771	82
TCONS_00002605	122145126	LOC122145126	protein_coding	Novel_lncRNA	NC_056572.1	20376691	20380354	-	2	3553	1176
TCONS_00002621	109094937	LOC109094937	protein_coding	Novel_lncRNA	NC_056572.1	20624500	20627548	-	3	1167	88
TCONS_00002634	109094305	LOC109094305	protein_coding	Novel_lncRNA	NC_056572.1	21604111	21604511	-	2	367	58
TCONS_00002645	XLOC_001324	XLOC_001324	novel	Novel_lncRNA	NC_056572.1	21886516	21887521	-	2	982	69
TCONS_00002646	XLOC_001324	XLOC_001324	novel	Novel_lncRNA	NC_056572.1	21886516	21887523	-	2	985	76
TCONS_00002680	109091946	LOC109091946	protein_coding	Novel_lncRNA	NC_056572.1	22452889	22501997	-	4	1055	153
TCONS_00002723	109078453	LOC109078453	protein_coding	Novel_lncRNA	NC_056572.1	23912379	23914621	-	4	893	92
TCONS_00002735	109087259	LOC109087259	protein_coding	Novel_lncRNA	NC_056572.1	24756141	24757816	-	2	1646	119
TCONS_00002807	XLOC_001397	XLOC_001397	novel	Novel_lncRNA	NC_056572.1	25656665	25659247	-	4	807	91
TCONS_00002880	122145359	LOC122145359	protein_coding	Novel_lncRNA	NC_056572.1	27672174	27683161	-	3	333	111
TCONS_00002893	XLOC_001447	XLOC_001447	novel	Novel_lncRNA	NC_056572.1	28023504	28023980	-	2	210	48
TCONS_00003055	109110577	LOC109110577	protein_coding	Novel_lncRNA	NC_056572.1	29995180	30000656	-	2	1008	106
TCONS_00003065	XLOC_001505	XLOC_001505	novel	Novel_lncRNA	NC_056572.1	30340925	30357429	-	2	600	84
TCONS_00003089	109086762	tbck	protein_coding	Novel_lncRNA	NC_056572.1	30799354	30801814	-	6	560	115
TCONS_00003091	XLOC_001525	XLOC_001525	novel	Novel_lncRNA	NC_056572.1	30851980	30852696	-	2	658	58
TCONS_00003093	XLOC_001527	XLOC_001527	novel	Novel_lncRNA	NC_056572.1	30891217	30892655	-	2	1161	53
TCONS_00003097	XLOC_001530	XLOC_001530	novel	Novel_lncRNA	NC_056572.1	30934422	30935351	-	2	879	80
TCONS_00003137	XLOC_001545	XLOC_001545	novel	Novel_lncRNA	NC_056572.1	31368685	31369843	-	2	1083	144
TCONS_00003143	109106453	ppp3r1b	protein_coding	Novel_lncRNA	NC_056572.1	31550423	31556035	-	3	341	54
TCONS_00003181	109097451	LOC109097451	protein_coding	Novel_lncRNA	NC_056572.1	32108162	32167209	-	2	759	79
TCONS_00003198	XLOC_001584	XLOC_001584	novel	Novel_lncRNA	NC_056572.1	32978190	32980535	-	2	307	77
TCONS_00003269	122146109	LOC122146109	protein_coding	Novel_lncRNA	NC_056572.1	33652584	33670890	-	2	591	54
TCONS_00003306	XLOC_001625	XLOC_001625	novel	Novel_lncRNA	NC_056572.1	33858052	33860361	-	2	2173	110
TCONS_00003358	XLOC_001661	XLOC_001661	novel	Novel_lncRNA	NC_056572.1	34964569	34965439	-	2	492	83
TCONS_00003415	109071913	LOC109071913	protein_coding	Novel_lncRNA	NC_056572.1	36162165	36190488	-	2	223	74
TCONS_00003421	XLOC_001711	XLOC_001711	novel	Novel_lncRNA	NC_056572.1	36576075	36579155	-	3	2475	553
TCONS_00003449	122146460	LOC122146460	protein_coding	Novel_lncRNA	NC_056572.1	37295738	37296464	-	2	558	56
TCONS_00003452	122147425	LOC122147425	protein_coding	Novel_lncRNA	NC_056572.1	37573999	37577748	-	2	668	56
TCONS_00003467	109052361	LOC109052361	protein_coding	Novel_lncRNA	NC_056572.1	38134502	38603105	-	6	628	107
TCONS_00003483	109052361	LOC109052361	protein_coding	Novel_lncRNA	NC_056572.1	38601372	38603101	-	5	666	112
TCONS_00003540	XLOC_001788	XLOC_001788	novel	Novel_lncRNA	NC_056573.1	34135	38207	+	2	2830	74
TCONS_00003546	XLOC_001794	XLOC_001794	novel	Novel_lncRNA	NC_056573.1	250977	255998	+	2	4034	203
TCONS_00003549	XLOC_001797	XLOC_001797	novel	Novel_lncRNA	NC_056573.1	307959	399747	+	6	2739	152
TCONS_00003553	XLOC_001797	XLOC_001797	novel	Novel_lncRNA	NC_056573.1	375516	402892	+	2	890	109
TCONS_00003550	XLOC_001798	XLOC_001798	novel	Novel_lncRNA	NC_056573.1	308443	377617	+	3	774	66
TCONS_00003551	XLOC_001799	XLOC_001799	novel	Novel_lncRNA	NC_056573.1	308710	403374	+	5	1102	79
TCONS_00003552	XLOC_001800	XLOC_001800	novel	Novel_lncRNA	NC_056573.1	338611	341973	+	2	412	58
TCONS_00003554	XLOC_001801	XLOC_001801	novel	Novel_lncRNA	NC_056573.1	380046	401319	+	3	430	57
TCONS_00003555	XLOC_001801	XLOC_001801	novel	Novel_lncRNA	NC_056573.1	380051	383206	+	2	547	53
TCONS_00003558	XLOC_001801	XLOC_001801	novel	Novel_lncRNA	NC_056573.1	380051	401457	+	3	560	56
TCONS_00003557	XLOC_001801	XLOC_001801	novel	Novel_lncRNA	NC_056573.1	380051	401457	+	3	558	62
TCONS_00003559	XLOC_001802	XLOC_001802	novel	Novel_lncRNA	NC_056573.1	394284	399607	+	2	487	115
TCONS_00003560	XLOC_001803	XLOC_001803	novel	Novel_lncRNA	NC_056573.1	394967	404191	+	2	1278	95
TCONS_00003577	XLOC_001816	XLOC_001816	novel	Novel_lncRNA	NC_056573.1	1364666	1365044	+	2	292	73
TCONS_00003658	109078967	LOC109078967	protein_coding	Novel_lncRNA	NC_056573.1	3667829	3669688	+	2	257	57
TCONS_00003735	109112255	LOC109112255	protein_coding	Novel_lncRNA	NC_056573.1	4924012	5154159	+	2	1542	84
TCONS_00003774	109047616	LOC109047616	protein_coding	Novel_lncRNA	NC_056573.1	5818931	5822726	+	2	3769	97
TCONS_00003785	XLOC_001925	XLOC_001925	novel	Novel_lncRNA	NC_056573.1	6113846	6114321	+	2	451	39
TCONS_00003806	XLOC_001942	XLOC_001942	novel	Novel_lncRNA	NC_056573.1	6401907	6407820	+	2	591	65
TCONS_00003807	XLOC_001943	XLOC_001943	novel	Novel_lncRNA	NC_056573.1	6403376	6410606	+	4	1878	77
TCONS_00003808	XLOC_001943	XLOC_001943	novel	Novel_lncRNA	NC_056573.1	6404374	6409434	+	2	915	88
TCONS_00003810	XLOC_001943	XLOC_001943	novel	Novel_lncRNA	NC_056573.1	6406115	6410232	+	2	1910	88
TCONS_00003809	XLOC_001944	XLOC_001944	novel	Novel_lncRNA	NC_056573.1	6405159	6408406	+	2	954	105
TCONS_00003813	XLOC_001946	XLOC_001946	novel	Novel_lncRNA	NC_056573.1	6479950	6483295	+	2	263	33
TCONS_00003851	XLOC_001970	XLOC_001970	novel	Novel_lncRNA	NC_056573.1	7776828	7777813	+	2	915	141
TCONS_00003877	109051102	LOC109051102	protein_coding	Novel_lncRNA	NC_056573.1	8257763	8258992	+	3	832	86
TCONS_00003881	122135350	LOC122135350	protein_coding	Novel_lncRNA	NC_056573.1	8309172	8310668	+	2	1126	79
TCONS_00003884	XLOC_001986	XLOC_001986	novel	Novel_lncRNA	NC_056573.1	8352793	8353125	+	2	275	53
TCONS_00003888	XLOC_001990	XLOC_001990	novel	Novel_lncRNA	NC_056573.1	8378339	8385521	+	2	378	85
TCONS_00003890	XLOC_001992	XLOC_001992	novel	Novel_lncRNA	NC_056573.1	8473135	8477923	+	2	394	68
TCONS_00004016	XLOC_002050	XLOC_002050	novel	Novel_lncRNA	NC_056573.1	11004344	11005200	+	2	607	81
TCONS_00004033	109103484	LOC109103484	protein_coding	Novel_lncRNA	NC_056573.1	11157339	11160644	+	2	1000	173
TCONS_00004034	XLOC_002054	XLOC_002054	novel	Novel_lncRNA	NC_056573.1	11220240	11221476	+	2	1151	86
TCONS_00004043	XLOC_002057	XLOC_002057	novel	Novel_lncRNA	NC_056573.1	11357255	11360788	+	2	340	86
TCONS_00004044	XLOC_002057	XLOC_002057	novel	Novel_lncRNA	NC_056573.1	11359619	11360788	+	2	550	75
TCONS_00004115	109055914	LOC109055914	protein_coding	Novel_lncRNA	NC_056573.1	12178084	12186298	+	5	3037	110
TCONS_00004179	109106218	LOC109106218	protein_coding	Novel_lncRNA	NC_056573.1	13062034	13062411	+	2	352	50
TCONS_00004181	XLOC_002116	XLOC_002116	novel	Novel_lncRNA	NC_056573.1	13145275	13147063	+	2	383	127
TCONS_00004272	XLOC_002160	XLOC_002160	novel	Novel_lncRNA	NC_056573.1	15060087	15062324	+	3	846	79
TCONS_00004290	122148562	LOC122148562	protein_coding	Novel_lncRNA	NC_056573.1	15486767	15495333	+	2	711	99
TCONS_00004327	109102689	LOC109102689	protein_coding	Novel_lncRNA	NC_056573.1	15914148	15920059	+	5	1946	141
TCONS_00004376	122148728	LOC122148728	protein_coding	Novel_lncRNA	NC_056573.1	17651153	17652737	+	2	467	113
TCONS_00004485	XLOC_002250	XLOC_002250	novel	Novel_lncRNA	NC_056573.1	19114327	19117682	+	2	343	105
TCONS_00004523	109100537	LOC109100537	protein_coding	Novel_lncRNA	NC_056573.1	19627318	19661266	+	2	696	138
TCONS_00004591	109072771	LOC109072771	protein_coding	Novel_lncRNA	NC_056573.1	21746416	21747007	+	2	544	67
TCONS_00004723	109078556	LOC109078556	protein_coding	Novel_lncRNA	NC_056573.1	23739281	23741384	+	2	283	84
TCONS_00004733	109084298	abce1	protein_coding	Novel_lncRNA	NC_056573.1	23950096	23952291	+	3	614	162
TCONS_00004779	109081062	LOC109081062	protein_coding	Novel_lncRNA	NC_056573.1	25017276	25017771	+	2	403	99
TCONS_00004854	109112066	LOC109112066	protein_coding	Novel_lncRNA	NC_056573.1	26228332	26231827	+	2	1603	98
TCONS_00004873	109087631	si:ch211-178n15.1	protein_coding	Novel_lncRNA	NC_056573.1	26608025	26623178	+	2	1019	99
TCONS_00004929	XLOC_002481	XLOC_002481	novel	Novel_lncRNA	NC_056573.1	27775956	27776635	+	2	452	48
TCONS_00004952	109083281	LOC109083281	protein_coding	Novel_lncRNA	NC_056573.1	28264787	28271173	+	4	738	207
TCONS_00004951	109083281	LOC109083281	protein_coding	Novel_lncRNA	NC_056573.1	28264787	28271173	+	4	807	230
TCONS_00004965	XLOC_002505	XLOC_002505	novel	Novel_lncRNA	NC_056573.1	251213	255998	-	2	3798	203
TCONS_00004969	XLOC_002509	XLOC_002509	novel	Novel_lncRNA	NC_056573.1	273182	288063	-	2	1936	103
TCONS_00004970	XLOC_002509	XLOC_002509	novel	Novel_lncRNA	NC_056573.1	273182	291443	-	2	2879	176
TCONS_00004972	XLOC_002511	XLOC_002511	novel	Novel_lncRNA	NC_056573.1	338144	342072	-	2	978	102
TCONS_00004973	XLOC_002512	XLOC_002512	novel	Novel_lncRNA	NC_056573.1	339512	342701	-	2	255	34
TCONS_00004974	XLOC_002513	XLOC_002513	novel	Novel_lncRNA	NC_056573.1	339865	345990	-	2	257	61
TCONS_00004975	XLOC_002514	XLOC_002514	novel	Novel_lncRNA	NC_056573.1	342600	348820	-	2	325	58
TCONS_00005060	XLOC_002551	XLOC_002551	novel	Novel_lncRNA	NC_056573.1	1752442	1753661	-	2	296	74
TCONS_00005102	XLOC_002580	XLOC_002580	novel	Novel_lncRNA	NC_056573.1	2478532	2485371	-	2	455	71
TCONS_00005141	XLOC_002601	XLOC_002601	novel	Novel_lncRNA	NC_056573.1	3306878	3324314	-	3	721	113
TCONS_00005152	109078967	LOC109078967	protein_coding	Novel_lncRNA	NC_056573.1	3669276	3671619	-	3	876	103
TCONS_00005179	109110986	LOC109110986	protein_coding	Novel_lncRNA	NC_056573.1	4611436	4654654	-	6	2554	96
TCONS_00005180	XLOC_002631	XLOC_002631	novel	Novel_lncRNA	NC_056573.1	4622931	4627357	-	2	4367	194
TCONS_00005258	109069422	LOC109069422	protein_coding	Novel_lncRNA	NC_056573.1	5487498	5873558	-	4	1511	133
TCONS_00005282	109061874	LOC109061874	protein_coding	Novel_lncRNA	NC_056573.1	6137301	6138767	-	2	1223	185
TCONS_00005381	109051102	LOC109051102	protein_coding	Novel_lncRNA	NC_056573.1	8257704	8258947	-	2	445	83
TCONS_00005382	109051102	LOC109051102	protein_coding	Novel_lncRNA	NC_056573.1	8257704	8259011	-	2	710	83
TCONS_00005385	XLOC_002725	XLOC_002725	novel	Novel_lncRNA	NC_056573.1	8378379	8385515	-	2	332	83
TCONS_00005388	XLOC_002726	XLOC_002726	novel	Novel_lncRNA	NC_056573.1	8379162	8390126	-	3	1518	69
TCONS_00005387	XLOC_002726	XLOC_002726	novel	Novel_lncRNA	NC_056573.1	8379162	8390126	-	2	1516	69
TCONS_00005386	XLOC_002726	XLOC_002726	novel	Novel_lncRNA	NC_056573.1	8379162	8390126	-	3	1516	69
TCONS_00005389	XLOC_002726	XLOC_002726	novel	Novel_lncRNA	NC_056573.1	8379162	8391423	-	3	2813	126
TCONS_00005390	XLOC_002726	XLOC_002726	novel	Novel_lncRNA	NC_056573.1	8379167	8390126	-	3	1512	69
TCONS_00005391	XLOC_002726	XLOC_002726	novel	Novel_lncRNA	NC_056573.1	8381150	8391423	-	4	833	134
TCONS_00005392	XLOC_002726	XLOC_002726	novel	Novel_lncRNA	NC_056573.1	8383052	8390126	-	2	529	66
TCONS_00005393	XLOC_002726	XLOC_002726	novel	Novel_lncRNA	NC_056573.1	8387767	8391423	-	2	1007	146
TCONS_00005395	XLOC_002728	XLOC_002728	novel	Novel_lncRNA	NC_056573.1	8473134	8477972	-	2	444	68
TCONS_00005464	XLOC_002757	XLOC_002757	novel	Novel_lncRNA	NC_056573.1	9425085	9425730	-	2	534	109
TCONS_00005485	XLOC_002764	XLOC_002764	novel	Novel_lncRNA	NC_056573.1	9823205	9824023	-	2	787	76
TCONS_00005555	XLOC_002793	XLOC_002793	novel	Novel_lncRNA	NC_056573.1	10895692	10896459	-	2	744	91
TCONS_00005708	XLOC_002857	XLOC_002857	novel	Novel_lncRNA	NC_056573.1	13145228	13147099	-	2	466	155
TCONS_00005709	XLOC_002857	XLOC_002857	novel	Novel_lncRNA	NC_056573.1	13145232	13147071	-	2	398	125
TCONS_00005711	XLOC_002859	XLOC_002859	novel	Novel_lncRNA	NC_056573.1	13310107	13317677	-	2	590	103
TCONS_00005855	109111995	LOC109111995	protein_coding	Novel_lncRNA	NC_056573.1	15827228	15829715	-	4	1215	65
TCONS_00005915	122148728	LOC122148728	protein_coding	Novel_lncRNA	NC_056573.1	17649288	17651741	-	2	545	77
TCONS_00006004	XLOC_003023	XLOC_003023	novel	Novel_lncRNA	NC_056573.1	18634470	18637978	-	4	763	64
TCONS_00006090	109098930	LOC109098930	protein_coding	Novel_lncRNA	NC_056573.1	19348980	19349525	-	2	302	75
TCONS_00006093	XLOC_003064	XLOC_003064	novel	Novel_lncRNA	NC_056573.1	19578682	19585465	-	2	766	110
TCONS_00006209	109058169	LOC109058169	protein_coding	Novel_lncRNA	NC_056573.1	21710922	21713052	-	2	618	120
TCONS_00006284	XLOC_003151	XLOC_003151	novel	Novel_lncRNA	NC_056573.1	23199619	23202530	-	3	351	47
TCONS_00006342	109084737	LOC109084737	protein_coding	Novel_lncRNA	NC_056573.1	23880014	23884241	-	2	658	117
TCONS_00006413	XLOC_003219	XLOC_003219	novel	Novel_lncRNA	NC_056573.1	24754862	24756299	-	2	606	88
TCONS_00006414	XLOC_003219	XLOC_003219	novel	Novel_lncRNA	NC_056573.1	24754913	24756272	-	3	451	54
TCONS_00006432	109058158	LOC109058158	protein_coding	Novel_lncRNA	NC_056573.1	25111520	25122879	-	2	233	70
TCONS_00006437	109055463	LOC109055463	protein_coding	Novel_lncRNA	NC_056573.1	25125059	25177741	-	3	650	103
TCONS_00006436	109055463	LOC109055463	protein_coding	Novel_lncRNA	NC_056573.1	25125059	25177741	-	3	458	103
TCONS_00006435	109055463	LOC109055463	protein_coding	Novel_lncRNA	NC_056573.1	25125059	25177741	-	3	457	99
TCONS_00006439	109055463	LOC109055463	protein_coding	Novel_lncRNA	NC_056573.1	25125066	25177741	-	4	642	99
TCONS_00006440	109055463	LOC109055463	protein_coding	Novel_lncRNA	NC_056573.1	25125067	25177741	-	3	605	103
TCONS_00006445	XLOC_003238	XLOC_003238	novel	Novel_lncRNA	NC_056573.1	25167258	25170948	-	2	360	77
TCONS_00006446	XLOC_003238	XLOC_003238	novel	Novel_lncRNA	NC_056573.1	25170027	25170971	-	2	759	89
TCONS_00006456	XLOC_003245	XLOC_003245	novel	Novel_lncRNA	NC_056573.1	25403808	25405712	-	2	861	91
TCONS_00006461	109105339	LOC109105339	protein_coding	Novel_lncRNA	NC_056573.1	25434945	25444782	-	3	1073	117
TCONS_00006521	XLOC_003286	XLOC_003286	novel	Novel_lncRNA	NC_056573.1	26745942	26748691	-	2	2713	70
TCONS_00006552	XLOC_003298	XLOC_003298	novel	Novel_lncRNA	NC_056573.1	27071716	27072718	-	2	741	55
TCONS_00006618	109084974	LOC109084974	protein_coding	Novel_lncRNA	NC_056573.1	28072205	28246655	-	4	803	102
TCONS_00006653	XLOC_003350	XLOC_003350	novel	Novel_lncRNA	NC_056574.1	157508	159955	+	2	1902	93
TCONS_00006692	XLOC_003369	XLOC_003369	novel	Novel_lncRNA	NC_056574.1	1387688	1423049	+	3	313	67
TCONS_00006693	XLOC_003370	XLOC_003370	novel	Novel_lncRNA	NC_056574.1	1401750	1402624	+	2	850	85
TCONS_00006694	XLOC_003371	XLOC_003371	novel	Novel_lncRNA	NC_056574.1	1402789	1407746	+	2	776	76
TCONS_00006698	XLOC_003375	XLOC_003375	novel	Novel_lncRNA	NC_056574.1	1464503	1475464	+	2	225	74
TCONS_00006723	109076012	LOC109076012	protein_coding	Novel_lncRNA	NC_056574.1	2434467	2438498	+	3	1060	64
TCONS_00006726	109076009	LOC109076009	protein_coding	Novel_lncRNA	NC_056574.1	2493248	2494422	+	2	594	72
TCONS_00006727	109076009	LOC109076009	protein_coding	Novel_lncRNA	NC_056574.1	2506839	2507649	+	2	554	50
TCONS_00006728	109076009	LOC109076009	protein_coding	Novel_lncRNA	NC_056574.1	2507127	2507653	+	2	270	50
TCONS_00006746	XLOC_003414	XLOC_003414	novel	Novel_lncRNA	NC_056574.1	2989666	2999429	+	2	509	108
TCONS_00006748	XLOC_003414	XLOC_003414	novel	Novel_lncRNA	NC_056574.1	2992847	2999429	+	2	418	71
TCONS_00006751	XLOC_003414	XLOC_003414	novel	Novel_lncRNA	NC_056574.1	2995475	2999486	+	2	889	159
TCONS_00006747	XLOC_003415	XLOC_003415	novel	Novel_lncRNA	NC_056574.1	2992183	2998733	+	2	369	67
TCONS_00006749	XLOC_003415	XLOC_003415	novel	Novel_lncRNA	NC_056574.1	2994061	2998698	+	3	704	67
TCONS_00006750	109063174	LOC109063174	protein_coding	Novel_lncRNA	NC_056574.1	2994061	3090674	+	3	296	79
TCONS_00006769	XLOC_003430	XLOC_003430	novel	Novel_lncRNA	NC_056574.1	3425203	3426418	+	2	703	55
TCONS_00006771	XLOC_003430	XLOC_003430	novel	Novel_lncRNA	NC_056574.1	3425203	3427419	+	3	735	55
TCONS_00006770	XLOC_003430	XLOC_003430	novel	Novel_lncRNA	NC_056574.1	3425203	3427419	+	3	735	55
TCONS_00006772	XLOC_003430	XLOC_003430	novel	Novel_lncRNA	NC_056574.1	3425441	3427419	+	2	496	64
TCONS_00006799	109070236	LOC109070236	protein_coding	Novel_lncRNA	NC_056574.1	3618059	3620284	+	2	1916	154
TCONS_00006800	109070236	LOC109070236	protein_coding	Novel_lncRNA	NC_056574.1	3628425	3631139	+	2	1502	97
TCONS_00006811	109051872	LOC109051872	protein_coding	Novel_lncRNA	NC_056574.1	3953825	3962126	+	2	589	88
TCONS_00006822	109094531	fmc1	protein_coding	Novel_lncRNA	NC_056574.1	4022038	4023287	+	2	1190	132
TCONS_00006895	XLOC_003474	XLOC_003474	novel	Novel_lncRNA	NC_056574.1	4761516	4762992	+	2	1456	67
TCONS_00006905	122135605	LOC122135605	protein_coding	Novel_lncRNA	NC_056574.1	5030807	5060739	+	3	502	120
TCONS_00006941	XLOC_003506	XLOC_003506	novel	Novel_lncRNA	NC_056574.1	5893757	5902085	+	2	1223	146
TCONS_00006942	XLOC_003506	XLOC_003506	novel	Novel_lncRNA	NC_056574.1	5893991	5902525	+	2	1429	146
TCONS_00006999	XLOC_003549	XLOC_003549	novel	Novel_lncRNA	NC_056574.1	7794953	7796235	+	2	1225	300
TCONS_00007109	109046677	LOC109046677	protein_coding	Novel_lncRNA	NC_056574.1	10550813	11001797	+	2	349	116
TCONS_00007156	XLOC_003642	XLOC_003642	novel	Novel_lncRNA	NC_056574.1	11221919	11232763	+	2	859	115
TCONS_00007157	XLOC_003642	XLOC_003642	novel	Novel_lncRNA	NC_056574.1	11221921	11222981	+	2	755	103
TCONS_00007199	122138699	LOC122138699	protein_coding	Novel_lncRNA	NC_056574.1	11678679	11683427	+	2	764	77
TCONS_00007341	XLOC_003753	XLOC_003753	novel	Novel_lncRNA	NC_056574.1	14214810	14217523	+	2	1071	115
TCONS_00007483	109055009	LOC109055009	protein_coding	Novel_lncRNA	NC_056574.1	16508325	16996983	+	3	834	77
TCONS_00007485	109055009	LOC109055009	protein_coding	Novel_lncRNA	NC_056574.1	16508325	16997857	+	3	1785	114
TCONS_00007543	XLOC_003835	XLOC_003835	novel	Novel_lncRNA	NC_056574.1	18051604	18053680	+	3	532	57
TCONS_00007544	XLOC_003835	XLOC_003835	novel	Novel_lncRNA	NC_056574.1	18051604	18053682	+	3	273	56
TCONS_00007545	XLOC_003835	XLOC_003835	novel	Novel_lncRNA	NC_056574.1	18051849	18053680	+	2	282	56
TCONS_00007549	XLOC_003838	XLOC_003838	novel	Novel_lncRNA	NC_056574.1	18183807	18184532	+	2	346	92
TCONS_00007575	XLOC_003852	XLOC_003852	novel	Novel_lncRNA	NC_056574.1	18561034	18571122	+	3	723	80
TCONS_00007576	XLOC_003853	XLOC_003853	novel	Novel_lncRNA	NC_056574.1	18561107	18563416	+	2	2275	78
TCONS_00007577	XLOC_003854	XLOC_003854	novel	Novel_lncRNA	NC_056574.1	18566036	18572780	+	2	1038	63
TCONS_00007578	XLOC_003855	XLOC_003855	novel	Novel_lncRNA	NC_056574.1	18567922	18574722	+	2	1132	88
TCONS_00007684	109049813	LOC109049813	protein_coding	Novel_lncRNA	NC_056574.1	20220524	20223143	+	2	2417	308
TCONS_00007697	XLOC_003905	XLOC_003905	novel	Novel_lncRNA	NC_056574.1	20339602	20341061	+	2	1073	108
TCONS_00007698	XLOC_003905	XLOC_003905	novel	Novel_lncRNA	NC_056574.1	20339602	20341636	+	2	846	131
TCONS_00007699	XLOC_003905	XLOC_003905	novel	Novel_lncRNA	NC_056574.1	20339611	20341018	+	3	1011	105
TCONS_00007852	XLOC_003967	XLOC_003967	novel	Novel_lncRNA	NC_056574.1	22640161	22641060	+	2	813	98
TCONS_00008021	XLOC_004028	XLOC_004028	novel	Novel_lncRNA	NC_056574.1	24370508	24372805	+	2	1058	96
TCONS_00008067	XLOC_004048	XLOC_004048	novel	Novel_lncRNA	NC_056574.1	25590958	25591316	+	2	251	54
TCONS_00008145	109059460	LOC109059460	protein_coding	Novel_lncRNA	NC_056574.1	26616069	26617413	+	2	336	71
TCONS_00008146	109059460	LOC109059460	protein_coding	Novel_lncRNA	NC_056574.1	26621055	26625515	+	2	1156	91
TCONS_00008237	109062386	LOC109062386	protein_coding	Novel_lncRNA	NC_056574.1	27692699	27693383	+	2	446	72
TCONS_00008244	XLOC_004127	XLOC_004127	novel	Novel_lncRNA	NC_056574.1	28160502	28162419	+	2	1111	85
TCONS_00008273	109113081	tanc2a	protein_coding	Novel_lncRNA	NC_056574.1	28545058	28579807	+	3	681	78
TCONS_00008334	109062815	LOC109062815	protein_coding	Novel_lncRNA	NC_056574.1	29415259	29429665	+	3	922	98
TCONS_00008335	109062815	LOC109062815	protein_coding	Novel_lncRNA	NC_056574.1	29415711	29429653	+	2	452	68
TCONS_00008348	109103165	LOC109103165	protein_coding	Novel_lncRNA	NC_056574.1	29521452	29522553	+	2	1023	97
TCONS_00008519	109080000	LOC109080000	protein_coding	Novel_lncRNA	NC_056574.1	31665673	31668762	+	2	1032	109
TCONS_00008543	XLOC_004258	XLOC_004258	novel	Novel_lncRNA	NC_056574.1	32360095	32360991	+	2	806	200
TCONS_00008694	XLOC_004365	XLOC_004365	novel	Novel_lncRNA	NC_056574.1	36759293	36760979	+	2	1277	111
TCONS_00008696	XLOC_004367	XLOC_004367	novel	Novel_lncRNA	NC_056574.1	36811155	36815847	+	2	565	97
TCONS_00008697	XLOC_004368	XLOC_004368	novel	Novel_lncRNA	NC_056574.1	36811604	36816165	+	2	432	67
TCONS_00008711	XLOC_004375	XLOC_004375	novel	Novel_lncRNA	NC_056574.1	37203951	37208750	+	2	717	71
TCONS_00008712	XLOC_004375	XLOC_004375	novel	Novel_lncRNA	NC_056574.1	37204196	37208750	+	2	484	49
TCONS_00008713	XLOC_004376	XLOC_004376	novel	Novel_lncRNA	NC_056574.1	37205660	37213589	+	2	430	66
TCONS_00008714	XLOC_004377	XLOC_004377	novel	Novel_lncRNA	NC_056574.1	37215008	37219259	+	2	512	78
TCONS_00008717	XLOC_004380	XLOC_004380	novel	Novel_lncRNA	NC_056574.1	37267474	37326465	+	2	629	107
TCONS_00008718	XLOC_004381	XLOC_004381	novel	Novel_lncRNA	NC_056574.1	37287063	37309974	+	2	1220	101
TCONS_00008719	XLOC_004382	XLOC_004382	novel	Novel_lncRNA	NC_056574.1	37318711	37321206	+	2	2401	82
TCONS_00008721	XLOC_004382	XLOC_004382	novel	Novel_lncRNA	NC_056574.1	37318711	37321246	+	2	2457	82
TCONS_00008720	XLOC_004382	XLOC_004382	novel	Novel_lncRNA	NC_056574.1	37318711	37321246	+	2	2455	82
TCONS_00008723	XLOC_004382	XLOC_004382	novel	Novel_lncRNA	NC_056574.1	37318713	37321206	+	2	2407	82
TCONS_00008722	XLOC_004382	XLOC_004382	novel	Novel_lncRNA	NC_056574.1	37318713	37321206	+	2	2411	82
TCONS_00008724	XLOC_004383	XLOC_004383	novel	Novel_lncRNA	NC_056574.1	37326540	37377783	+	3	2904	115
TCONS_00008725	XLOC_004383	XLOC_004383	novel	Novel_lncRNA	NC_056574.1	37326546	37371864	+	9	4350	89
TCONS_00008726	XLOC_004383	XLOC_004383	novel	Novel_lncRNA	NC_056574.1	37326546	37372619	+	7	3803	89
TCONS_00008727	XLOC_004383	XLOC_004383	novel	Novel_lncRNA	NC_056574.1	37326546	37377783	+	4	2903	89
TCONS_00008729	XLOC_004383	XLOC_004383	novel	Novel_lncRNA	NC_056574.1	37326546	37383956	+	5	4110	89
TCONS_00008731	XLOC_004383	XLOC_004383	novel	Novel_lncRNA	NC_056574.1	37329321	37337923	+	2	649	68
TCONS_00008730	XLOC_004383	XLOC_004383	novel	Novel_lncRNA	NC_056574.1	37329321	37337923	+	2	649	68
TCONS_00008732	XLOC_004383	XLOC_004383	novel	Novel_lncRNA	NC_056574.1	37329321	37364875	+	3	1964	95
TCONS_00008733	XLOC_004383	XLOC_004383	novel	Novel_lncRNA	NC_056574.1	37329321	37373428	+	5	2107	95
TCONS_00008735	XLOC_004383	XLOC_004383	novel	Novel_lncRNA	NC_056574.1	37340129	37350689	+	3	1888	58
TCONS_00008737	XLOC_004383	XLOC_004383	novel	Novel_lncRNA	NC_056574.1	37340129	37353585	+	5	1638	58
TCONS_00008736	XLOC_004383	XLOC_004383	novel	Novel_lncRNA	NC_056574.1	37340129	37353585	+	3	1115	58
TCONS_00008738	XLOC_004383	XLOC_004383	novel	Novel_lncRNA	NC_056574.1	37340129	37357236	+	5	2128	76
TCONS_00008739	XLOC_004383	XLOC_004383	novel	Novel_lncRNA	NC_056574.1	37340129	37359066	+	3	1081	58
TCONS_00008740	XLOC_004383	XLOC_004383	novel	Novel_lncRNA	NC_056574.1	37340129	37372619	+	3	1493	58
TCONS_00008741	XLOC_004383	XLOC_004383	novel	Novel_lncRNA	NC_056574.1	37340129	37373428	+	3	1516	58
TCONS_00008742	XLOC_004383	XLOC_004383	novel	Novel_lncRNA	NC_056574.1	37340129	37383265	+	6	2160	58
TCONS_00008743	XLOC_004383	XLOC_004383	novel	Novel_lncRNA	NC_056574.1	37343981	37383848	+	2	994	76
TCONS_00008745	XLOC_004383	XLOC_004383	novel	Novel_lncRNA	NC_056574.1	37348193	37353583	+	2	666	55
TCONS_00008746	XLOC_004383	XLOC_004383	novel	Novel_lncRNA	NC_056574.1	37348193	37371864	+	4	1072	55
TCONS_00008747	XLOC_004383	XLOC_004383	novel	Novel_lncRNA	NC_056574.1	37350795	37359066	+	2	1440	55
TCONS_00008748	XLOC_004383	XLOC_004383	novel	Novel_lncRNA	NC_056574.1	37351201	37383956	+	2	969	60
TCONS_00008750	XLOC_004385	XLOC_004385	novel	Novel_lncRNA	NC_056574.1	37355544	37370953	+	4	694	55
TCONS_00008751	XLOC_004386	XLOC_004386	novel	Novel_lncRNA	NC_056574.1	37371297	37384805	+	2	644	55
TCONS_00008761	109102841	LOC109102841	protein_coding	Novel_lncRNA	NC_056574.1	37604278	37604921	+	2	584	148
TCONS_00008764	XLOC_004397	XLOC_004397	novel	Novel_lncRNA	NC_056574.1	37624240	37631858	+	2	1217	112
TCONS_00008790	109103269	LOC109103269	protein_coding	Novel_lncRNA	NC_056574.1	38867268	38870621	+	2	3102	95
TCONS_00008793	109103269	LOC109103269	protein_coding	Novel_lncRNA	NC_056574.1	38875079	38877015	+	2	1873	105
TCONS_00008844	XLOC_004457	XLOC_004457	novel	Novel_lncRNA	NC_056574.1	1402769	1407764	-	2	814	76
TCONS_00008846	XLOC_004459	XLOC_004459	novel	Novel_lncRNA	NC_056574.1	1437430	1437820	-	2	233	77
TCONS_00008852	XLOC_004465	XLOC_004465	novel	Novel_lncRNA	NC_056574.1	1507918	1508690	-	2	648	79
TCONS_00008861	109069727	LOC109069727	protein_coding	Novel_lncRNA	NC_056574.1	1555302	1563078	-	2	387	128
TCONS_00008866	109069727	LOC109069727	protein_coding	Novel_lncRNA	NC_056574.1	1571793	1573378	-	2	1500	377
TCONS_00008899	XLOC_004507	XLOC_004507	novel	Novel_lncRNA	NC_056574.1	2989681	2993899	-	2	1122	109
TCONS_00008900	XLOC_004507	XLOC_004507	novel	Novel_lncRNA	NC_056574.1	2989685	2999452	-	2	513	102
TCONS_00008902	XLOC_004507	XLOC_004507	novel	Novel_lncRNA	NC_056574.1	2993014	2999460	-	2	282	48
TCONS_00008905	XLOC_004507	XLOC_004507	novel	Novel_lncRNA	NC_056574.1	2995472	2999460	-	2	866	159
TCONS_00008901	XLOC_004508	XLOC_004508	novel	Novel_lncRNA	NC_056574.1	2991993	2998744	-	2	570	86
TCONS_00008904	XLOC_004508	XLOC_004508	novel	Novel_lncRNA	NC_056574.1	2994163	2998744	-	2	452	67
TCONS_00008903	XLOC_004509	XLOC_004509	novel	Novel_lncRNA	NC_056574.1	2993991	3001463	-	2	503	91
TCONS_00008926	XLOC_004523	XLOC_004523	novel	Novel_lncRNA	NC_056574.1	3411082	3414203	-	2	244	63
TCONS_00008996	XLOC_004564	XLOC_004564	novel	Novel_lncRNA	NC_056574.1	4838227	4838944	-	2	641	103
TCONS_00008997	XLOC_004565	XLOC_004565	novel	Novel_lncRNA	NC_056574.1	4910207	4916130	-	2	1568	95
TCONS_00009059	XLOC_004602	XLOC_004602	novel	Novel_lncRNA	NC_056574.1	5844048	5849150	-	2	2219	128
TCONS_00009060	XLOC_004602	XLOC_004602	novel	Novel_lncRNA	NC_056574.1	5844214	5848023	-	2	914	59
TCONS_00009061	XLOC_004602	XLOC_004602	novel	Novel_lncRNA	NC_056574.1	5845580	5849150	-	2	708	135
TCONS_00009062	XLOC_004602	XLOC_004602	novel	Novel_lncRNA	NC_056574.1	5845580	5849152	-	2	692	129
TCONS_00009064	XLOC_004604	XLOC_004604	novel	Novel_lncRNA	NC_056574.1	5884900	5889522	-	2	2469	97
TCONS_00009065	XLOC_004605	XLOC_004605	novel	Novel_lncRNA	NC_056574.1	5890898	5893390	-	2	1650	93
TCONS_00009079	109088000	LOC109088000	protein_coding	Novel_lncRNA	NC_056574.1	6396849	6404580	-	4	2481	119
TCONS_00009077	XLOC_004615	XLOC_004615	novel	Novel_lncRNA	NC_056574.1	6388145	6391817	-	2	1546	115
TCONS_00009078	109088000	LOC109088000	protein_coding	Novel_lncRNA	NC_056574.1	6391887	6394166	-	2	2010	88
TCONS_00009090	XLOC_004625	XLOC_004625	novel	Novel_lncRNA	NC_056574.1	6507999	6510049	-	2	1911	135
TCONS_00009091	XLOC_004626	XLOC_004626	novel	Novel_lncRNA	NC_056574.1	6510511	6511793	-	2	582	87
TCONS_00009107	XLOC_004635	XLOC_004635	novel	Novel_lncRNA	NC_056574.1	6961825	6962118	-	2	273	52
TCONS_00009110	XLOC_004637	XLOC_004637	novel	Novel_lncRNA	NC_056574.1	7040832	7042111	-	2	1255	121
TCONS_00009166	XLOC_004663	XLOC_004663	novel	Novel_lncRNA	NC_056574.1	7795233	7796039	-	2	749	237
TCONS_00009174	XLOC_004671	XLOC_004671	novel	Novel_lncRNA	NC_056574.1	8141418	8144832	-	2	453	58
TCONS_00009175	XLOC_004672	XLOC_004672	novel	Novel_lncRNA	NC_056574.1	8145361	8147939	-	2	340	54
TCONS_00009200	109061332	LOC109061332	protein_coding	Novel_lncRNA	NC_056574.1	8792801	8942935	-	3	629	79
TCONS_00009201	109061332	LOC109061332	protein_coding	Novel_lncRNA	NC_056574.1	8846256	8942935	-	3	550	79
TCONS_00009224	109046523	LOC109046523	protein_coding	Novel_lncRNA	NC_056574.1	9075603	9078150	-	2	2500	126
TCONS_00009235	XLOC_004703	XLOC_004703	novel	Novel_lncRNA	NC_056574.1	9279164	9280129	-	2	614	71
TCONS_00009242	XLOC_004706	XLOC_004706	novel	Novel_lncRNA	NC_056574.1	9494291	9497948	-	2	2107	91
TCONS_00009274	122134495	LOC122134495	protein_coding	Novel_lncRNA	NC_056574.1	10975510	10983989	-	3	489	106
TCONS_00009275	122134495	LOC122134495	protein_coding	Novel_lncRNA	NC_056574.1	10975551	10984203	-	3	497	101
TCONS_00009340	XLOC_004772	XLOC_004772	novel	Novel_lncRNA	NC_056574.1	12619200	12626400	-	2	912	133
TCONS_00009419	109094087	LOC109094087	protein_coding	Novel_lncRNA	NC_056574.1	13877694	13878506	-	2	751	95
TCONS_00009469	109110668	LOC109110668	protein_coding	Novel_lncRNA	NC_056574.1	15246862	15253169	-	2	6268	148
TCONS_00009482	109059359	LOC109059359	protein_coding	Novel_lncRNA	NC_056574.1	15339264	15348089	-	2	1917	86
TCONS_00009595	XLOC_004906	XLOC_004906	novel	Novel_lncRNA	NC_056574.1	18051881	18053680	-	2	250	56
TCONS_00009597	XLOC_004906	XLOC_004906	novel	Novel_lncRNA	NC_056574.1	18052310	18053680	-	2	297	56
TCONS_00009596	XLOC_004906	XLOC_004906	novel	Novel_lncRNA	NC_056574.1	18052310	18053680	-	2	558	57
TCONS_00009617	XLOC_004920	XLOC_004920	novel	Novel_lncRNA	NC_056574.1	18566118	18572262	-	2	438	55
TCONS_00009727	109045363	slc16a3a	protein_coding	Novel_lncRNA	NC_056574.1	20315779	20317266	-	2	1151	75
TCONS_00009729	XLOC_004972	XLOC_004972	novel	Novel_lncRNA	NC_056574.1	20339579	20341595	-	3	1229	118
TCONS_00009730	XLOC_004972	XLOC_004972	novel	Novel_lncRNA	NC_056574.1	20340506	20341594	-	2	888	117
TCONS_00009871	109074961	LOC109074961	protein_coding	Novel_lncRNA	NC_056574.1	22437352	22440663	-	2	3222	166
TCONS_00009971	XLOC_005087	XLOC_005087	novel	Novel_lncRNA	NC_056574.1	23929480	23931479	-	6	1109	72
TCONS_00009984	XLOC_005099	XLOC_005099	novel	Novel_lncRNA	NC_056574.1	24369319	24371220	-	2	1803	95
TCONS_00010018	109055817	LOC109055817	protein_coding	Novel_lncRNA	NC_056574.1	25207848	25210370	-	2	2436	103
TCONS_00010039	109053849	xylt1	protein_coding	Novel_lncRNA	NC_056574.1	25622850	25624344	-	2	1471	205
TCONS_00010224	XLOC_005212	XLOC_005212	novel	Novel_lncRNA	NC_056574.1	27856098	27857969	-	3	792	71
TCONS_00010226	XLOC_005214	XLOC_005214	novel	Novel_lncRNA	NC_056574.1	28161532	28162904	-	2	579	66
TCONS_00010227	XLOC_005214	XLOC_005214	novel	Novel_lncRNA	NC_056574.1	28161967	28162814	-	2	258	47
TCONS_00010269	109062815	LOC109062815	protein_coding	Novel_lncRNA	NC_056574.1	29416526	29428022	-	3	476	83
TCONS_00010270	109062815	LOC109062815	protein_coding	Novel_lncRNA	NC_056574.1	29419703	29429599	-	2	271	77
TCONS_00010486	XLOC_005336	XLOC_005336	novel	Novel_lncRNA	NC_056574.1	32884985	32899313	-	2	1177	125
TCONS_00010493	109069092	LOC109069092	protein_coding	Novel_lncRNA	NC_056574.1	33101516	33111217	-	4	354	52
TCONS_00010494	109069092	LOC109069092	protein_coding	Novel_lncRNA	NC_056574.1	33105766	33110732	-	3	302	44
TCONS_00010495	109069092	LOC109069092	protein_coding	Novel_lncRNA	NC_056574.1	33106207	33107546	-	3	243	43
TCONS_00010496	109069092	LOC109069092	protein_coding	Novel_lncRNA	NC_056574.1	33106207	33110732	-	2	658	58
TCONS_00010497	109069092	LOC109069092	protein_coding	Novel_lncRNA	NC_056574.1	33106208	33106742	-	2	273	43
TCONS_00010498	109069092	LOC109069092	protein_coding	Novel_lncRNA	NC_056574.1	33106208	33110732	-	2	394	44
TCONS_00010499	109069092	LOC109069092	protein_coding	Novel_lncRNA	NC_056574.1	33106208	33111455	-	2	541	44
TCONS_00010502	109069092	LOC109069092	protein_coding	Novel_lncRNA	NC_056574.1	33116898	33137167	-	4	1152	86
TCONS_00010504	109069092	LOC109069092	protein_coding	Novel_lncRNA	NC_056574.1	33118986	33137167	-	3	2783	99
TCONS_00010507	109069092	LOC109069092	protein_coding	Novel_lncRNA	NC_056574.1	33119804	33137021	-	4	1658	99
TCONS_00010520	109054524	LOC109054524	protein_coding	Novel_lncRNA	NC_056574.1	33206702	33208272	-	2	1473	115
TCONS_00010543	109079590	LOC109079590	protein_coding	Novel_lncRNA	NC_056574.1	33439988	33444846	-	3	1311	108
TCONS_00010572	109103897	LOC109103897	protein_coding	Novel_lncRNA	NC_056574.1	34251918	34259085	-	2	4805	120
TCONS_00010573	109103897	LOC109103897	protein_coding	Novel_lncRNA	NC_056574.1	34261624	34262561	-	2	252	44
TCONS_00010605	XLOC_005389	XLOC_005389	novel	Novel_lncRNA	NC_056574.1	35331113	35334837	-	2	499	77
TCONS_00010606	XLOC_005389	XLOC_005389	novel	Novel_lncRNA	NC_056574.1	35331113	35334839	-	2	501	77
TCONS_00010621	XLOC_005404	XLOC_005404	novel	Novel_lncRNA	NC_056574.1	36396891	36397712	-	2	333	111
TCONS_00010664	XLOC_005444	XLOC_005444	novel	Novel_lncRNA	NC_056574.1	36810853	36824808	-	3	326	95
TCONS_00010665	XLOC_005445	XLOC_005445	novel	Novel_lncRNA	NC_056574.1	36811597	36816182	-	2	456	67
TCONS_00010666	XLOC_005445	XLOC_005445	novel	Novel_lncRNA	NC_056574.1	36811636	36816140	-	2	375	54
TCONS_00010696	XLOC_005472	XLOC_005472	novel	Novel_lncRNA	NC_056574.1	37198767	37237276	-	3	532	67
TCONS_00010697	XLOC_005473	XLOC_005473	novel	Novel_lncRNA	NC_056574.1	37204210	37208750	-	2	458	49
TCONS_00010698	XLOC_005474	XLOC_005474	novel	Novel_lncRNA	NC_056574.1	37207891	37219206	-	3	221	62
TCONS_00010699	XLOC_005475	XLOC_005475	novel	Novel_lncRNA	NC_056574.1	37329699	37338219	-	2	566	63
TCONS_00010734	109110472	LOC109110472	protein_coding	Novel_lncRNA	NC_056574.1	38121172	38121844	-	2	367	54
TCONS_00010756	XLOC_005517	XLOC_005517	novel	Novel_lncRNA	NC_056574.1	38910188	38913492	-	3	2924	149
TCONS_00010759	109103268	LOC109103268	protein_coding	Novel_lncRNA	NC_056574.1	38919354	38922329	-	2	1797	221
TCONS_00010760	109103268	LOC109103268	protein_coding	Novel_lncRNA	NC_056574.1	38922956	38923816	-	2	792	95
TCONS_00010762	109101025	LOC109101025	protein_coding	Novel_lncRNA	NC_056574.1	39005322	39006086	-	3	571	103
TCONS_00010780	XLOC_005535	XLOC_005535	novel	Novel_lncRNA	NC_056575.1	125768	126898	+	2	657	94
TCONS_00010817	109044976	LOC109044976	protein_coding	Novel_lncRNA	NC_056575.1	1121779	1122996	+	2	653	61
TCONS_00010834	109048782	LOC109048782	protein_coding	Novel_lncRNA	NC_056575.1	1323768	1324897	+	3	368	73
TCONS_00010833	109048782	LOC109048782	protein_coding	Novel_lncRNA	NC_056575.1	1323768	1324897	+	3	349	53
TCONS_00010840	109048782	LOC109048782	protein_coding	Novel_lncRNA	NC_056575.1	1323953	1324897	+	4	682	65
TCONS_00010931	XLOC_005610	XLOC_005610	novel	Novel_lncRNA	NC_056575.1	3114690	3117396	+	2	1872	624
TCONS_00010932	122139638	LOC122139638	protein_coding	Novel_lncRNA	NC_056575.1	3130113	3140535	+	2	385	123
TCONS_00010933	122139638	LOC122139638	protein_coding	Novel_lncRNA	NC_056575.1	3134218	3144706	+	2	276	44
TCONS_00011030	XLOC_005672	XLOC_005672	novel	Novel_lncRNA	NC_056575.1	4755860	4756347	+	2	257	85
TCONS_00011105	XLOC_005709	XLOC_005709	novel	Novel_lncRNA	NC_056575.1	6469974	6474223	+	5	1952	148
TCONS_00011179	109075709	LOC109075709	protein_coding	Novel_lncRNA	NC_056575.1	7612299	7618896	+	2	1820	96
TCONS_00011208	109089148	LOC109089148	protein_coding	Novel_lncRNA	NC_056575.1	8058041	8170818	+	5	811	135
TCONS_00011435	XLOC_005859	XLOC_005859	novel	Novel_lncRNA	NC_056575.1	12564010	12564449	+	2	301	49
TCONS_00011443	XLOC_005866	XLOC_005866	novel	Novel_lncRNA	NC_056575.1	12763337	12766319	+	6	1015	155
TCONS_00011473	109067976	LOC109067976	protein_coding	Novel_lncRNA	NC_056575.1	13530816	13561718	+	6	3567	260
TCONS_00011477	109067976	LOC109067976	protein_coding	Novel_lncRNA	NC_056575.1	13546440	13555462	+	3	1570	115
TCONS_00011478	109067976	LOC109067976	protein_coding	Novel_lncRNA	NC_056575.1	13546760	13568679	+	2	2226	97
TCONS_00011571	109066408	LOC109066408	protein_coding	Novel_lncRNA	NC_056575.1	15008463	15013349	+	2	4863	92
TCONS_00011609	109056130	LOC109056130	protein_coding	Novel_lncRNA	NC_056575.1	16765254	16771181	+	3	5745	144
TCONS_00011621	XLOC_005927	XLOC_005927	novel	Novel_lncRNA	NC_056575.1	16862931	16863404	+	2	387	114
TCONS_00011642	XLOC_005944	XLOC_005944	novel	Novel_lncRNA	NC_056575.1	17986985	17987716	+	2	712	80
TCONS_00011664	XLOC_005963	XLOC_005963	novel	Novel_lncRNA	NC_056575.1	19048923	19128701	+	2	250	41
TCONS_00011665	XLOC_005963	XLOC_005963	novel	Novel_lncRNA	NC_056575.1	19048931	19129155	+	2	693	65
TCONS_00011668	XLOC_005966	XLOC_005966	novel	Novel_lncRNA	NC_056575.1	19259887	19334792	+	2	826	129
TCONS_00011669	XLOC_005967	XLOC_005967	novel	Novel_lncRNA	NC_056575.1	19262000	19335277	+	2	679	116
TCONS_00011670	XLOC_005968	XLOC_005968	novel	Novel_lncRNA	NC_056575.1	19302450	19341609	+	3	1712	122
TCONS_00011673	122139240	LOC122139240	protein_coding	Novel_lncRNA	NC_056575.1	19392080	19441987	+	2	727	67
TCONS_00011674	122139240	LOC122139240	protein_coding	Novel_lncRNA	NC_056575.1	19392081	19441487	+	2	229	68
TCONS_00011676	109046020	LOC109046020	protein_coding	Novel_lncRNA	NC_056575.1	19430447	19888847	+	2	662	66
TCONS_00011677	XLOC_005974	XLOC_005974	novel	Novel_lncRNA	NC_056575.1	19435569	19436097	+	2	488	88
TCONS_00011679	XLOC_005976	XLOC_005976	novel	Novel_lncRNA	NC_056575.1	19438484	19440338	+	2	1304	77
TCONS_00011682	109046020	LOC109046020	protein_coding	Novel_lncRNA	NC_056575.1	19654107	20007314	+	2	886	71
TCONS_00011683	109046020	LOC109046020	protein_coding	Novel_lncRNA	NC_056575.1	19654973	20007592	+	2	295	48
TCONS_00011684	109046020	LOC109046020	protein_coding	Novel_lncRNA	NC_056575.1	19655200	20009630	+	2	526	68
TCONS_00011685	109046020	LOC109046020	protein_coding	Novel_lncRNA	NC_056575.1	19657810	20013068	+	2	350	57
TCONS_00011686	109046020	LOC109046020	protein_coding	Novel_lncRNA	NC_056575.1	19661834	20032864	+	3	1131	264
TCONS_00011694	109046020	LOC109046020	protein_coding	Novel_lncRNA	NC_056575.1	19775591	19776227	+	2	583	75
TCONS_00011696	109046020	LOC109046020	protein_coding	Novel_lncRNA	NC_056575.1	19893272	19894213	+	2	835	91
TCONS_00011697	109046020	LOC109046020	protein_coding	Novel_lncRNA	NC_056575.1	19894462	19895351	+	2	858	162
TCONS_00011719	XLOC_006005	XLOC_006005	novel	Novel_lncRNA	NC_056575.1	21113902	21114404	+	2	385	59
TCONS_00011727	109109659	LOC109109659	protein_coding	Novel_lncRNA	NC_056575.1	21554127	21619645	+	2	510	76
TCONS_00011728	109109659	LOC109109659	protein_coding	Novel_lncRNA	NC_056575.1	21555399	21624639	+	2	4249	111
TCONS_00011730	109109659	LOC109109659	protein_coding	Novel_lncRNA	NC_056575.1	21560329	21625952	+	2	820	73
TCONS_00011736	122140409	LOC122140409	protein_coding	Novel_lncRNA	NC_056575.1	21709697	21787936	+	6	3069	93
TCONS_00011744	109069535	LOC109069535	protein_coding	Novel_lncRNA	NC_056575.1	21839917	21932149	+	3	340	72
TCONS_00011746	109110623	LOC109110623	protein_coding	Novel_lncRNA	NC_056575.1	21974511	21979689	+	2	483	96
TCONS_00011757	XLOC_006037	XLOC_006037	novel	Novel_lncRNA	NC_056575.1	22135687	22140080	+	3	4291	350
TCONS_00011764	122140921	LOC122140921	protein_coding	Novel_lncRNA	NC_056575.1	22394876	22406923	+	2	355	97
TCONS_00011768	XLOC_006048	XLOC_006048	novel	Novel_lncRNA	NC_056575.1	22582185	22583842	+	2	1602	87
TCONS_00011779	122140450	LOC122140450	protein_coding	Novel_lncRNA	NC_056575.1	23054649	23058597	+	2	720	86
TCONS_00011813	XLOC_006079	XLOC_006079	novel	Novel_lncRNA	NC_056575.1	23610923	23615355	+	2	1233	100
TCONS_00011850	XLOC_006114	XLOC_006114	novel	Novel_lncRNA	NC_056575.1	24024667	24029188	+	2	422	71
TCONS_00011851	XLOC_006115	XLOC_006115	novel	Novel_lncRNA	NC_056575.1	24026010	24030323	+	2	365	56
TCONS_00011852	XLOC_006116	XLOC_006116	novel	Novel_lncRNA	NC_056575.1	24027911	24032121	+	2	326	53
TCONS_00011853	XLOC_006116	XLOC_006116	novel	Novel_lncRNA	NC_056575.1	24027913	24032157	+	2	359	65
TCONS_00011889	109075935	LOC109075935	protein_coding	Novel_lncRNA	NC_056575.1	25528964	25529281	+	2	255	62
TCONS_00011939	XLOC_006179	XLOC_006179	novel	Novel_lncRNA	NC_056575.1	26466455	26467135	+	2	479	62
TCONS_00011958	XLOC_006198	XLOC_006198	novel	Novel_lncRNA	NC_056575.1	26868591	26871845	+	2	1848	88
TCONS_00011966	XLOC_006206	XLOC_006206	novel	Novel_lncRNA	NC_056575.1	26930919	26931204	+	2	236	55
TCONS_00011972	XLOC_006211	XLOC_006211	novel	Novel_lncRNA	NC_056575.1	27097824	27100404	+	2	553	124
TCONS_00011971	XLOC_006211	XLOC_006211	novel	Novel_lncRNA	NC_056575.1	27097824	27100404	+	2	289	96
TCONS_00011979	109092694	LOC109092694	protein_coding	Novel_lncRNA	NC_056575.1	27161959	27272206	+	2	1147	96
TCONS_00011990	XLOC_006227	XLOC_006227	novel	Novel_lncRNA	NC_056575.1	27499672	27500387	+	2	406	64
TCONS_00011993	109075557	LOC109075557	protein_coding	Novel_lncRNA	NC_056575.1	27529284	27533615	+	2	4223	233
TCONS_00011994	109075557	LOC109075557	protein_coding	Novel_lncRNA	NC_056575.1	27530293	27533615	+	3	3090	233
TCONS_00011995	XLOC_006231	XLOC_006231	novel	Novel_lncRNA	NC_056575.1	27538045	27541247	+	2	3064	106
TCONS_00012014	XLOC_006246	XLOC_006246	novel	Novel_lncRNA	NC_056575.1	27990065	27992283	+	2	1394	113
TCONS_00012015	XLOC_006246	XLOC_006246	novel	Novel_lncRNA	NC_056575.1	27990079	27995917	+	2	1475	157
TCONS_00012026	XLOC_006256	XLOC_006256	novel	Novel_lncRNA	NC_056575.1	28165131	28168037	+	2	2484	250
TCONS_00012029	XLOC_006258	XLOC_006258	novel	Novel_lncRNA	NC_056575.1	28222086	28223206	+	2	810	103
TCONS_00012056	XLOC_006285	XLOC_006285	novel	Novel_lncRNA	NC_056575.1	29056656	29057575	+	2	895	107
TCONS_00012058	109102437	LOC109102437	protein_coding	Novel_lncRNA	NC_056575.1	29061191	29062990	+	2	1214	95
TCONS_00012066	122141645	LOC122141645	protein_coding	Novel_lncRNA	NC_056575.1	29152586	29154183	+	2	1549	76
TCONS_00012072	XLOC_006299	XLOC_006299	novel	Novel_lncRNA	NC_056575.1	29214920	29217431	+	2	2454	94
TCONS_00012097	XLOC_006321	XLOC_006321	novel	Novel_lncRNA	NC_056575.1	30539884	30540746	+	2	301	54
TCONS_00012106	XLOC_006329	XLOC_006329	novel	Novel_lncRNA	NC_056575.1	30807621	30808374	+	2	705	48
TCONS_00012115	XLOC_006338	XLOC_006338	novel	Novel_lncRNA	NC_056575.1	31188530	31190417	+	2	1702	126
TCONS_00012135	122140664	LOC122140664	protein_coding	Novel_lncRNA	NC_056575.1	31771109	31889374	+	3	1340	65
TCONS_00012137	XLOC_006357	XLOC_006357	novel	Novel_lncRNA	NC_056575.1	31783382	31907335	+	2	957	110
TCONS_00012142	122141039	LOC122141039	protein_coding	Novel_lncRNA	NC_056575.1	32021327	32166464	+	3	513	84
TCONS_00012144	XLOC_006363	XLOC_006363	novel	Novel_lncRNA	NC_056575.1	32060695	32063654	+	2	593	56
TCONS_00012143	XLOC_006363	XLOC_006363	novel	Novel_lncRNA	NC_056575.1	32060695	32063654	+	2	1652	89
TCONS_00012148	XLOC_006364	XLOC_006364	novel	Novel_lncRNA	NC_056575.1	32074038	32076577	+	2	1226	112
TCONS_00012149	XLOC_006366	XLOC_006366	novel	Novel_lncRNA	NC_056575.1	32077008	32077675	+	2	247	48
TCONS_00012185	XLOC_006394	XLOC_006394	novel	Novel_lncRNA	NC_056575.1	33464124	33464680	+	3	288	71
TCONS_00012186	XLOC_006395	XLOC_006395	novel	Novel_lncRNA	NC_056575.1	33471385	33472354	+	2	337	74
TCONS_00012197	109062990	LOC109062990	protein_coding	Novel_lncRNA	NC_056575.1	33728351	33903898	+	2	1446	110
TCONS_00012198	109062990	LOC109062990	protein_coding	Novel_lncRNA	NC_056575.1	33730046	33904484	+	3	1246	68
TCONS_00012199	109062990	LOC109062990	protein_coding	Novel_lncRNA	NC_056575.1	33735603	33910377	+	2	1663	78
TCONS_00012200	122140732	LOC122140732	protein_coding	Novel_lncRNA	NC_056575.1	33736816	33912629	+	2	2726	111
TCONS_00012202	122140740	LOC122140740	protein_coding	Novel_lncRNA	NC_056575.1	33747110	33921398	+	2	1145	172
TCONS_00012213	109062990	LOC109062990	protein_coding	Novel_lncRNA	NC_056575.1	34083978	34085202	+	3	216	72
TCONS_00012217	109062990	LOC109062990	protein_coding	Novel_lncRNA	NC_056575.1	34392864	34394958	+	2	1554	148
TCONS_00012219	109062990	LOC109062990	protein_coding	Novel_lncRNA	NC_056575.1	34398299	34460294	+	2	345	115
TCONS_00012221	109062990	LOC109062990	protein_coding	Novel_lncRNA	NC_056575.1	34447163	34816703	+	2	2236	253
TCONS_00012222	109062990	LOC109062990	protein_coding	Novel_lncRNA	NC_056575.1	34462498	34749511	+	2	734	212
TCONS_00012229	109067227	LOC109067227	protein_coding	Novel_lncRNA	NC_056575.1	34671980	34673300	+	2	1300	77
TCONS_00012265	XLOC_006453	XLOC_006453	novel	Novel_lncRNA	NC_056575.1	35619175	35640725	+	2	1070	55
TCONS_00012266	XLOC_006453	XLOC_006453	novel	Novel_lncRNA	NC_056575.1	35619175	35642025	+	2	864	46
TCONS_00012267	XLOC_006453	XLOC_006453	novel	Novel_lncRNA	NC_056575.1	35619175	35650072	+	3	1060	55
TCONS_00012268	XLOC_006453	XLOC_006453	novel	Novel_lncRNA	NC_056575.1	35619177	35652344	+	3	1225	55
TCONS_00012269	XLOC_006453	XLOC_006453	novel	Novel_lncRNA	NC_056575.1	35619204	35642025	+	2	1572	55
TCONS_00012270	XLOC_006453	XLOC_006453	novel	Novel_lncRNA	NC_056575.1	35619204	35645773	+	2	1132	55
TCONS_00012271	XLOC_006453	XLOC_006453	novel	Novel_lncRNA	NC_056575.1	35626332	35652344	+	2	275	46
TCONS_00012273	XLOC_006453	XLOC_006453	novel	Novel_lncRNA	NC_056575.1	35638391	35645035	+	3	1609	58
TCONS_00012274	XLOC_006453	XLOC_006453	novel	Novel_lncRNA	NC_056575.1	35648667	35650644	+	3	719	93
TCONS_00012272	XLOC_006454	XLOC_006454	novel	Novel_lncRNA	NC_056575.1	35630398	35631029	+	2	524	56
TCONS_00012299	122139429	LOC122139429	protein_coding	Novel_lncRNA	NC_056575.1	217333	221021	-	2	1049	108
TCONS_00012341	109078092	LOC109078092	protein_coding	Novel_lncRNA	NC_056575.1	645139	646106	-	2	800	93
TCONS_00012356	109083743	LOC109083743	protein_coding	Novel_lncRNA	NC_056575.1	663621	721380	-	2	450	117
TCONS_00012438	109053084	LOC109053084	protein_coding	Novel_lncRNA	NC_056575.1	1848552	1901580	-	5	693	94
TCONS_00012512	109047413	LOC109047413	protein_coding	Novel_lncRNA	NC_056575.1	2854349	2862167	-	2	1074	83
TCONS_00012515	XLOC_006550	XLOC_006550	novel	Novel_lncRNA	NC_056575.1	2859989	2862168	-	2	1929	101
TCONS_00012502	XLOC_006555	XLOC_006555	novel	Novel_lncRNA	NC_056575.1	2739063	2742468	-	2	2812	86
TCONS_00012503	XLOC_006555	XLOC_006555	novel	Novel_lncRNA	NC_056575.1	2740332	2742468	-	3	1760	86
TCONS_00012504	XLOC_006555	XLOC_006555	novel	Novel_lncRNA	NC_056575.1	2740838	2742468	-	2	1277	86
TCONS_00012505	XLOC_006556	XLOC_006556	novel	Novel_lncRNA	NC_056575.1	2753804	2760429	-	2	6606	106
TCONS_00012506	XLOC_006557	XLOC_006557	novel	Novel_lncRNA	NC_056575.1	2761309	2763616	-	2	2272	129
TCONS_00012508	XLOC_006558	XLOC_006558	novel	Novel_lncRNA	NC_056575.1	2803003	2804151	-	2	1085	83
TCONS_00012513	109047413	LOC109047413	protein_coding	Novel_lncRNA	NC_056575.1	2856458	2859788	-	2	3273	109
TCONS_00012521	XLOC_006565	XLOC_006565	novel	Novel_lncRNA	NC_056575.1	3153576	3154161	-	2	308	79
TCONS_00012687	122139375	LOC122139375	protein_coding	Novel_lncRNA	NC_056575.1	5152713	5153165	-	2	316	95
TCONS_00012750	109063646	LOC109063646	protein_coding	Novel_lncRNA	NC_056575.1	6529432	6531058	-	2	1148	89
TCONS_00012823	109075709	LOC109075709	protein_coding	Novel_lncRNA	NC_056575.1	7607887	7618896	-	3	1376	116
TCONS_00012826	109075709	LOC109075709	protein_coding	Novel_lncRNA	NC_056575.1	7619071	7621427	-	4	599	81
TCONS_00012828	109075709	LOC109075709	protein_coding	Novel_lncRNA	NC_056575.1	7619071	7621427	-	4	729	100
TCONS_00012827	109075709	LOC109075709	protein_coding	Novel_lncRNA	NC_056575.1	7619071	7621427	-	4	726	99
TCONS_00012824	109075709	LOC109075709	protein_coding	Novel_lncRNA	NC_056575.1	7619071	7621427	-	3	637	82
TCONS_00012931	XLOC_006733	XLOC_006733	novel	Novel_lncRNA	NC_056575.1	9199349	9201438	-	2	2068	65
TCONS_00012932	XLOC_006733	XLOC_006733	novel	Novel_lncRNA	NC_056575.1	9199349	9203794	-	4	1142	64
TCONS_00012989	109071948	LOC109071948	protein_coding	Novel_lncRNA	NC_056575.1	10300150	10303551	-	2	1626	72
TCONS_00013130	XLOC_006818	XLOC_006818	novel	Novel_lncRNA	NC_056575.1	12671413	12674596	-	2	3135	82
TCONS_00013136	109067879	LOC109067879	protein_coding	Novel_lncRNA	NC_056575.1	12752338	12758819	-	4	836	183
TCONS_00013153	XLOC_006832	XLOC_006832	novel	Novel_lncRNA	NC_056575.1	13023409	13034145	-	2	1756	68
TCONS_00013154	XLOC_006832	XLOC_006832	novel	Novel_lncRNA	NC_056575.1	13032607	13034148	-	2	1010	60
TCONS_00013177	XLOC_006846	XLOC_006846	novel	Novel_lncRNA	NC_056575.1	13499702	13501779	-	5	918	141
TCONS_00013220	109057537	LOC109057537	protein_coding	Novel_lncRNA	NC_056575.1	14570535	14577526	-	2	6839	182
TCONS_00013257	109066408	LOC109066408	protein_coding	Novel_lncRNA	NC_056575.1	15000326	15012458	-	2	9892	125
TCONS_00013350	XLOC_006927	XLOC_006927	novel	Novel_lncRNA	NC_056575.1	17541495	17541919	-	2	330	72
TCONS_00013362	XLOC_006938	XLOC_006938	novel	Novel_lncRNA	NC_056575.1	18055279	18062230	-	2	241	72
TCONS_00013383	XLOC_006946	XLOC_006946	novel	Novel_lncRNA	NC_056575.1	18247853	18251661	-	2	3103	110
TCONS_00013377	XLOC_006948	XLOC_006948	novel	Novel_lncRNA	NC_056575.1	18150045	18150388	-	2	248	60
TCONS_00013400	XLOC_006962	XLOC_006962	novel	Novel_lncRNA	NC_056575.1	19048932	19128700	-	2	240	41
TCONS_00013401	XLOC_006963	XLOC_006963	novel	Novel_lncRNA	NC_056575.1	19060246	19064057	-	2	2582	134
TCONS_00013402	109070880	LOC109070880	protein_coding	Novel_lncRNA	NC_056575.1	19110619	19313044	-	2	902	105
TCONS_00013409	XLOC_006970	XLOC_006970	novel	Novel_lncRNA	NC_056575.1	19261204	19264782	-	2	1047	99
TCONS_00013410	XLOC_006971	XLOC_006971	novel	Novel_lncRNA	NC_056575.1	19280664	19302285	-	2	224	57
TCONS_00013411	XLOC_006972	XLOC_006972	novel	Novel_lncRNA	NC_056575.1	19302468	19340329	-	2	980	77
TCONS_00013412	XLOC_006973	XLOC_006973	novel	Novel_lncRNA	NC_056575.1	19310852	19347237	-	2	914	85
TCONS_00013413	XLOC_006974	XLOC_006974	novel	Novel_lncRNA	NC_056575.1	19329188	19331117	-	2	1904	72
TCONS_00013414	109086366	LOC109086366	protein_coding	Novel_lncRNA	NC_056575.1	19359902	19363054	-	2	1376	74
TCONS_00013419	109068380	LOC109068380	protein_coding	Novel_lncRNA	NC_056575.1	19430447	19888846	-	2	661	66
TCONS_00013420	109068380	LOC109068380	protein_coding	Novel_lncRNA	NC_056575.1	19466213	20015249	-	3	914	87
TCONS_00013426	109068380	LOC109068380	protein_coding	Novel_lncRNA	NC_056575.1	19659444	20030307	-	2	1116	90
TCONS_00013422	109068380	LOC109068380	protein_coding	Novel_lncRNA	NC_056575.1	19648785	20005811	-	2	1804	97
TCONS_00013423	109068380	LOC109068380	protein_coding	Novel_lncRNA	NC_056575.1	19654107	20007643	-	2	1215	71
TCONS_00013424	109068380	LOC109068380	protein_coding	Novel_lncRNA	NC_056575.1	19655158	20009628	-	2	566	68
TCONS_00013431	109046020	LOC109046020	protein_coding	Novel_lncRNA	NC_056575.1	19758433	19759095	-	2	461	103
TCONS_00013481	XLOC_007028	XLOC_007028	novel	Novel_lncRNA	NC_056575.1	21776184	21776743	-	2	346	58
TCONS_00013510	XLOC_007048	XLOC_007048	novel	Novel_lncRNA	NC_056575.1	22072436	22075428	-	2	2942	162
TCONS_00013524	XLOC_007061	XLOC_007061	novel	Novel_lncRNA	NC_056575.1	22287841	22294049	-	2	2044	103
TCONS_00013543	XLOC_007077	XLOC_007077	novel	Novel_lncRNA	NC_056575.1	22582155	22586917	-	2	4707	120
TCONS_00013578	122140446	LOC122140446	protein_coding	Novel_lncRNA	NC_056575.1	22764732	22970705	-	2	216	42
TCONS_00013573	XLOC_007096	XLOC_007096	novel	Novel_lncRNA	NC_056575.1	22750802	22752064	-	2	1200	116
TCONS_00013600	XLOC_007112	XLOC_007112	novel	Novel_lncRNA	NC_056575.1	23501302	23502199	-	2	731	84
TCONS_00013653	XLOC_007154	XLOC_007154	novel	Novel_lncRNA	NC_056575.1	24027503	24032122	-	2	719	53
TCONS_00013690	XLOC_007170	XLOC_007170	novel	Novel_lncRNA	NC_056575.1	24714212	24718408	-	2	2586	207
TCONS_00013692	XLOC_007172	XLOC_007172	novel	Novel_lncRNA	NC_056575.1	24732941	24741778	-	2	292	63
TCONS_00013694	XLOC_007174	XLOC_007174	novel	Novel_lncRNA	NC_056575.1	24745970	24750258	-	5	2291	102
TCONS_00013695	XLOC_007174	XLOC_007174	novel	Novel_lncRNA	NC_056575.1	24747041	24748820	-	2	990	85
TCONS_00013698	122140942	LOC122140942	protein_coding	Novel_lncRNA	NC_056575.1	24863117	24996535	-	3	812	162
TCONS_00013708	XLOC_007187	XLOC_007187	novel	Novel_lncRNA	NC_056575.1	25212667	25212924	-	2	237	45
TCONS_00013716	XLOC_007195	XLOC_007195	novel	Novel_lncRNA	NC_056575.1	25439322	25440304	-	2	597	110
TCONS_00013734	XLOC_007211	XLOC_007211	novel	Novel_lncRNA	NC_056575.1	25755318	25764140	-	2	1988	139
TCONS_00013756	XLOC_007230	XLOC_007230	novel	Novel_lncRNA	NC_056575.1	26712435	26713562	-	2	874	67
TCONS_00013764	XLOC_007238	XLOC_007238	novel	Novel_lncRNA	NC_056575.1	26918521	26918897	-	2	323	107
TCONS_00013810	XLOC_007280	XLOC_007280	novel	Novel_lncRNA	NC_056575.1	28158765	28159714	-	2	746	59
TCONS_00013813	XLOC_007283	XLOC_007283	novel	Novel_lncRNA	NC_056575.1	28162103	28179664	-	2	874	95
TCONS_00013820	XLOC_007283	XLOC_007283	novel	Novel_lncRNA	NC_056575.1	28177729	28179854	-	2	769	162
TCONS_00013823	XLOC_007286	XLOC_007286	novel	Novel_lncRNA	NC_056575.1	28186640	28187088	-	2	407	78
TCONS_00013853	XLOC_007314	XLOC_007314	novel	Novel_lncRNA	NC_056575.1	28991998	28993067	-	2	271	38
TCONS_00013863	122141610	LOC122141610	protein_coding	Novel_lncRNA	NC_056575.1	29175192	29262000	-	2	701	69
TCONS_00013891	XLOC_007349	XLOC_007349	novel	Novel_lncRNA	NC_056575.1	30743959	30746282	-	3	374	100
TCONS_00013899	XLOC_007357	XLOC_007357	novel	Novel_lncRNA	NC_056575.1	31211591	31214309	-	2	2411	296
TCONS_00013919	XLOC_007373	XLOC_007373	novel	Novel_lncRNA	NC_056575.1	31783382	31907325	-	2	947	110
TCONS_00013931	XLOC_007384	XLOC_007384	novel	Novel_lncRNA	NC_056575.1	32060701	32063497	-	2	1489	82
TCONS_00013934	XLOC_007386	XLOC_007386	novel	Novel_lncRNA	NC_056575.1	32077008	32077675	-	2	247	48
TCONS_00013945	XLOC_007396	XLOC_007396	novel	Novel_lncRNA	NC_056575.1	32451486	32452676	-	2	1165	88
TCONS_00013946	XLOC_007397	XLOC_007397	novel	Novel_lncRNA	NC_056575.1	32463688	32464657	-	2	814	65
TCONS_00013947	109108493	LOC109108493	protein_coding	Novel_lncRNA	NC_056575.1	32469558	32667001	-	2	607	75
TCONS_00013948	XLOC_007399	XLOC_007399	novel	Novel_lncRNA	NC_056575.1	32476275	32476812	-	2	486	59
TCONS_00013949	109108493	LOC109108493	protein_coding	Novel_lncRNA	NC_056575.1	32478133	32679846	-	2	408	87
TCONS_00013950	109108493	LOC109108493	protein_coding	Novel_lncRNA	NC_056575.1	32481029	32682752	-	2	424	52
TCONS_00013986	122140732	LOC122140732	protein_coding	Novel_lncRNA	NC_056575.1	33732894	33906948	-	2	957	65
TCONS_00013987	122140732	LOC122140732	protein_coding	Novel_lncRNA	NC_056575.1	33735608	33910386	-	2	1667	78
TCONS_00013988	122140732	LOC122140732	protein_coding	Novel_lncRNA	NC_056575.1	33736822	33911977	-	2	2044	80
TCONS_00013989	122140740	LOC122140740	protein_coding	Novel_lncRNA	NC_056575.1	33736822	33912635	-	2	2726	111
TCONS_00013991	122140740	LOC122140740	protein_coding	Novel_lncRNA	NC_056575.1	33745064	33921453	-	2	3246	172
TCONS_00013992	122140740	LOC122140740	protein_coding	Novel_lncRNA	NC_056575.1	33745064	33921506	-	2	3305	172
TCONS_00013995	122140740	LOC122140740	protein_coding	Novel_lncRNA	NC_056575.1	33747658	33923900	-	2	3049	154
TCONS_00013994	122140740	LOC122140740	protein_coding	Novel_lncRNA	NC_056575.1	33747658	33923900	-	2	3050	154
TCONS_00014007	109062990	LOC109062990	protein_coding	Novel_lncRNA	NC_056575.1	33833333	33836566	-	2	2346	106
TCONS_00014008	109062990	LOC109062990	protein_coding	Novel_lncRNA	NC_056575.1	33923979	33924858	-	2	737	53
TCONS_00014010	109062990	LOC109062990	protein_coding	Novel_lncRNA	NC_056575.1	33944492	34051234	-	2	395	106
TCONS_00014027	109062990	LOC109062990	protein_coding	Novel_lncRNA	NC_056575.1	34392837	34395144	-	2	1767	148
TCONS_00014031	122141069	LOC122141069	protein_coding	Novel_lncRNA	NC_056575.1	34459518	34747243	-	2	1032	97
TCONS_00014102	109064328	LOC109064328	protein_coding	Novel_lncRNA	NC_056576.1	156742	165302	+	3	266	78
TCONS_00014138	XLOC_007510	XLOC_007510	novel	Novel_lncRNA	NC_056576.1	1088447	1089793	+	2	1322	101
TCONS_00014182	122142012	LOC122142012	protein_coding	Novel_lncRNA	NC_056576.1	2137001	2309548	+	2	500	54
TCONS_00014267	109099666	cita	protein_coding	Novel_lncRNA	NC_056576.1	3643300	3644950	+	3	492	88
TCONS_00014296	XLOC_007577	XLOC_007577	novel	Novel_lncRNA	NC_056576.1	4153684	4154124	+	2	400	76
TCONS_00014322	XLOC_007599	XLOC_007599	novel	Novel_lncRNA	NC_056576.1	4922716	4924185	+	2	1401	89
TCONS_00014330	XLOC_007607	XLOC_007607	novel	Novel_lncRNA	NC_056576.1	5206662	5207279	+	2	505	166
TCONS_00014372	109067048	LOC109067048	protein_coding	Novel_lncRNA	NC_056576.1	6356989	6380581	+	3	627	108
TCONS_00014389	109091795	LOC109091795	protein_coding	Novel_lncRNA	NC_056576.1	7265480	7286977	+	3	742	188
TCONS_00014420	XLOC_007666	XLOC_007666	novel	Novel_lncRNA	NC_056576.1	7689801	7690274	+	2	442	46
TCONS_00014446	109090269	LOC109090269	protein_coding	Novel_lncRNA	NC_056576.1	8669495	8670862	+	2	663	73
TCONS_00014447	109090269	LOC109090269	protein_coding	Novel_lncRNA	NC_056576.1	8669539	8670861	+	2	1246	92
TCONS_00014453	XLOC_007684	XLOC_007684	novel	Novel_lncRNA	NC_056576.1	8767466	8768015	+	2	494	58
TCONS_00014466	XLOC_007692	XLOC_007692	novel	Novel_lncRNA	NC_056576.1	9042531	9043430	+	2	523	67
TCONS_00014522	109090335	LOC109090335	protein_coding	Novel_lncRNA	NC_056576.1	11092056	11144832	+	4	834	100
TCONS_00014530	109066250	chfr	protein_coding	Novel_lncRNA	NC_056576.1	11175270	11178602	+	2	1141	93
TCONS_00014535	XLOC_007726	XLOC_007726	novel	Novel_lncRNA	NC_056576.1	11287284	11287900	+	2	503	69
TCONS_00014592	122145162	LOC122145162	protein_coding	Novel_lncRNA	NC_056576.1	12721035	12762534	+	2	1066	79
TCONS_00014633	XLOC_007789	XLOC_007789	novel	Novel_lncRNA	NC_056576.1	13652898	13659144	+	3	338	105
TCONS_00014643	109061899	LOC109061899	protein_coding	Novel_lncRNA	NC_056576.1	13712955	13720400	+	2	7409	138
TCONS_00014727	109090289	LOC109090289	protein_coding	Novel_lncRNA	NC_056576.1	14415343	14422892	+	4	935	87
TCONS_00014728	109090289	LOC109090289	protein_coding	Novel_lncRNA	NC_056576.1	14415346	14423214	+	4	1307	137
TCONS_00015011	XLOC_007957	XLOC_007957	novel	Novel_lncRNA	NC_056576.1	18608208	18610682	+	3	1044	86
TCONS_00015010	XLOC_007957	XLOC_007957	novel	Novel_lncRNA	NC_056576.1	18608208	18610682	+	2	1126	88
TCONS_00015065	XLOC_007987	XLOC_007987	novel	Novel_lncRNA	NC_056576.1	19805749	19808165	+	2	530	76
TCONS_00015091	XLOC_008002	XLOC_008002	novel	Novel_lncRNA	NC_056576.1	20756355	20759143	+	5	992	100
TCONS_00015102	XLOC_008008	XLOC_008008	novel	Novel_lncRNA	NC_056576.1	21042633	21046436	+	2	3780	109
TCONS_00015260	109063207	LOC109063207	protein_coding	Novel_lncRNA	NC_056576.1	22463405	22861035	+	3	2055	116
TCONS_00015263	XLOC_008067	XLOC_008067	novel	Novel_lncRNA	NC_056576.1	22575910	22576189	+	2	211	47
TCONS_00015331	109104519	LOC109104519	protein_coding	Novel_lncRNA	NC_056576.1	23618166	23619463	+	2	1275	71
TCONS_00015334	XLOC_008093	XLOC_008093	novel	Novel_lncRNA	NC_056576.1	23710956	23737302	+	2	1008	100
TCONS_00015339	XLOC_008097	XLOC_008097	novel	Novel_lncRNA	NC_056576.1	24107398	24109121	+	2	1552	102
TCONS_00015434	109066726	LOC109066726	protein_coding	Novel_lncRNA	NC_056576.1	24747989	24750022	+	2	1961	117
TCONS_00015455	XLOC_008128	XLOC_008128	novel	Novel_lncRNA	NC_056576.1	25324742	25325836	+	3	319	79
TCONS_00015468	109078847	LOC109078847	protein_coding	Novel_lncRNA	NC_056576.1	26052673	26054004	+	2	1261	99
TCONS_00015521	109078828	LOC109078828	protein_coding	Novel_lncRNA	NC_056576.1	27697640	27699770	+	2	1108	102
TCONS_00015527	XLOC_008169	XLOC_008169	novel	Novel_lncRNA	NC_056576.1	27914802	27933854	+	3	865	105
TCONS_00015528	XLOC_008169	XLOC_008169	novel	Novel_lncRNA	NC_056576.1	27914875	27916115	+	2	1161	132
TCONS_00015661	109107517	LOC109107517	protein_coding	Novel_lncRNA	NC_056576.1	30039047	30042426	+	4	711	157
TCONS_00015717	XLOC_008267	XLOC_008267	novel	Novel_lncRNA	NC_056576.1	31528061	31534567	+	2	1519	76
TCONS_00015718	XLOC_008267	XLOC_008267	novel	Novel_lncRNA	NC_056576.1	31529062	31534567	+	2	560	83
TCONS_00015902	XLOC_008338	XLOC_008338	novel	Novel_lncRNA	NC_056576.1	34739292	34744401	+	2	757	69
TCONS_00015903	XLOC_008339	XLOC_008339	novel	Novel_lncRNA	NC_056576.1	34739897	34745841	+	2	1597	81
TCONS_00015904	XLOC_008339	XLOC_008339	novel	Novel_lncRNA	NC_056576.1	34739897	34746252	+	3	1617	89
TCONS_00015914	XLOC_008349	XLOC_008349	novel	Novel_lncRNA	NC_056576.1	35312892	35402253	+	2	253	83
TCONS_00015974	109087462	LOC109087462	protein_coding	Novel_lncRNA	NC_056576.1	37379259	37381387	+	3	1728	82
TCONS_00015985	109072569	LOC109072569	protein_coding	Novel_lncRNA	NC_056576.1	37494356	37497340	+	3	1069	136
TCONS_00016035	109067613	LOC109067613	protein_coding	Novel_lncRNA	NC_056576.1	38407894	38408183	+	2	221	49
TCONS_00016154	XLOC_008482	XLOC_008482	novel	Novel_lncRNA	NC_056576.1	1719728	1721726	-	2	1899	99
TCONS_00016153	XLOC_008482	XLOC_008482	novel	Novel_lncRNA	NC_056576.1	1719728	1721726	-	2	1947	99
TCONS_00016167	109096568	LOC109096568	protein_coding	Novel_lncRNA	NC_056576.1	2176242	2347804	-	2	576	92
TCONS_00016173	109096568	LOC109096568	protein_coding	Novel_lncRNA	NC_056576.1	2305228	2308719	-	3	748	239
TCONS_00016196	122142160	LOC122142160	protein_coding	Novel_lncRNA	NC_056576.1	2814700	3280403	-	2	1203	77
TCONS_00016258	XLOC_008546	XLOC_008546	novel	Novel_lncRNA	NC_056576.1	4430993	4431999	-	2	864	96
TCONS_00016294	XLOC_008567	XLOC_008567	novel	Novel_lncRNA	NC_056576.1	5218825	5225605	-	2	383	56
TCONS_00016509	XLOC_008688	XLOC_008688	novel	Novel_lncRNA	NC_056576.1	9977638	9981436	-	2	1521	104
TCONS_00016510	XLOC_008688	XLOC_008688	novel	Novel_lncRNA	NC_056576.1	9977771	9980783	-	2	739	98
TCONS_00016511	XLOC_008688	XLOC_008688	novel	Novel_lncRNA	NC_056576.1	9977900	9981441	-	2	1264	104
TCONS_00016527	XLOC_008695	XLOC_008695	novel	Novel_lncRNA	NC_056576.1	10309936	10311868	-	2	519	104
TCONS_00016553	XLOC_008709	XLOC_008709	novel	Novel_lncRNA	NC_056576.1	11324347	11325023	-	2	349	89
TCONS_00016555	XLOC_008711	XLOC_008711	novel	Novel_lncRNA	NC_056576.1	11394384	11396012	-	2	886	154
TCONS_00016578	XLOC_008722	XLOC_008722	novel	Novel_lncRNA	NC_056576.1	11995927	11997098	-	2	487	58
TCONS_00016615	122145162	LOC122145162	protein_coding	Novel_lncRNA	NC_056576.1	12718359	12719581	-	2	959	81
TCONS_00016666	XLOC_008768	XLOC_008768	novel	Novel_lncRNA	NC_056576.1	13652898	13659216	-	3	410	105
TCONS_00016676	109061906	LOC109061906	protein_coding	Novel_lncRNA	NC_056576.1	13865281	13872464	-	2	839	149
TCONS_00016774	109081585	LOC109081585	protein_coding	Novel_lncRNA	NC_056576.1	14883966	14886664	-	2	2620	99
TCONS_00016783	XLOC_008822	XLOC_008822	novel	Novel_lncRNA	NC_056576.1	14943334	14944785	-	3	1118	221
TCONS_00016785	XLOC_008824	XLOC_008824	novel	Novel_lncRNA	NC_056576.1	15037536	15038829	-	2	1195	73
TCONS_00016850	109090577	ppp3cca	protein_coding	Novel_lncRNA	NC_056576.1	16260213	16263607	-	3	1564	80
TCONS_00016929	XLOC_008889	XLOC_008889	novel	Novel_lncRNA	NC_056576.1	17412605	17430495	-	5	1855	117
TCONS_00016961	XLOC_008902	XLOC_008902	novel	Novel_lncRNA	NC_056576.1	17619933	17620443	-	2	481	56
TCONS_00017015	109074077	LOC109074077	protein_coding	Novel_lncRNA	NC_056576.1	18458604	18496316	-	2	1395	87
TCONS_00017017	109074077	LOC109074077	protein_coding	Novel_lncRNA	NC_056576.1	18458608	18462984	-	2	4327	110
TCONS_00017018	109074077	LOC109074077	protein_coding	Novel_lncRNA	NC_056576.1	18458608	18473357	-	4	4524	118
TCONS_00017019	109074077	LOC109074077	protein_coding	Novel_lncRNA	NC_056576.1	18469655	18496562	-	3	620	98
TCONS_00017098	XLOC_008970	XLOC_008970	novel	Novel_lncRNA	NC_056576.1	19930449	19933595	-	4	1452	134
TCONS_00017165	XLOC_008998	XLOC_008998	novel	Novel_lncRNA	NC_056576.1	21444223	21448570	-	2	985	99
TCONS_00017274	109090787	LOC109090787	protein_coding	Novel_lncRNA	NC_056576.1	23355889	23364042	-	2	2746	97
TCONS_00017275	109090787	LOC109090787	protein_coding	Novel_lncRNA	NC_056576.1	23356823	23364042	-	3	1857	97
TCONS_00017470	109064775	LOC109064775	protein_coding	Novel_lncRNA	NC_056576.1	27809634	27811302	-	2	1565	56
TCONS_00017566	XLOC_009177	XLOC_009177	novel	Novel_lncRNA	NC_056576.1	29346489	29349575	-	3	930	162
TCONS_00017608	109086629	zswim7	protein_coding	Novel_lncRNA	NC_056576.1	29861859	29862639	-	2	564	87
TCONS_00017653	109066876	LOC109066876	protein_coding	Novel_lncRNA	NC_056576.1	30652089	30654065	-	2	1918	100
TCONS_00017654	109066876	LOC109066876	protein_coding	Novel_lncRNA	NC_056576.1	30652120	30655638	-	2	3459	100
TCONS_00017655	109066876	LOC109066876	protein_coding	Novel_lncRNA	NC_056576.1	30656272	30662327	-	2	5993	116
TCONS_00017721	109080528	LOC109080528	protein_coding	Novel_lncRNA	NC_056576.1	32207155	32207463	-	2	210	55
TCONS_00017725	109071210	LOC109071210	protein_coding	Novel_lncRNA	NC_056576.1	32366843	32371266	-	5	2813	149
TCONS_00017782	XLOC_009279	XLOC_009279	novel	Novel_lncRNA	NC_056576.1	33623104	33626623	-	2	1065	90
TCONS_00017789	109088001	LOC109088001	protein_coding	Novel_lncRNA	NC_056576.1	33887053	33888550	-	4	1180	106
TCONS_00017940	XLOC_009351	XLOC_009351	novel	Novel_lncRNA	NC_056576.1	36569149	36569792	-	2	613	56
TCONS_00017980	109087462	LOC109087462	protein_coding	Novel_lncRNA	NC_056576.1	37379516	37381038	-	2	1322	73
TCONS_00018023	XLOC_009395	XLOC_009395	novel	Novel_lncRNA	NC_056576.1	39252612	39252975	-	2	285	94
TCONS_00018044	XLOC_009408	XLOC_009408	novel	Novel_lncRNA	NC_056576.1	39873419	39874782	-	3	1168	112
TCONS_00018122	XLOC_009441	XLOC_009441	novel	Novel_lncRNA	NC_056577.1	1299712	1300337	+	2	531	66
TCONS_00018149	XLOC_009461	XLOC_009461	novel	Novel_lncRNA	NC_056577.1	2660435	2661790	+	2	827	81
TCONS_00018150	XLOC_009461	XLOC_009461	novel	Novel_lncRNA	NC_056577.1	2660435	2661796	+	2	837	81
TCONS_00018152	XLOC_009463	XLOC_009463	novel	Novel_lncRNA	NC_056577.1	2738922	2742229	+	2	742	65
TCONS_00018165	109112672	LOC109112672	protein_coding	Novel_lncRNA	NC_056577.1	2957036	2966117	+	2	579	104
TCONS_00018206	109047043	LOC109047043	protein_coding	Novel_lncRNA	NC_056577.1	4295728	4465764	+	2	793	53
TCONS_00018217	XLOC_009502	XLOC_009502	novel	Novel_lncRNA	NC_056577.1	5001701	5002821	+	3	341	80
TCONS_00018229	122145255	LOC122145255	protein_coding	Novel_lncRNA	NC_056577.1	5558871	5615009	+	3	1973	107
TCONS_00018347	109091807	LOC109091807	protein_coding	Novel_lncRNA	NC_056577.1	7404086	7421340	+	3	775	104
TCONS_00018348	109091807	LOC109091807	protein_coding	Novel_lncRNA	NC_056577.1	7404086	7422290	+	3	1720	116
TCONS_00018349	109091807	LOC109091807	protein_coding	Novel_lncRNA	NC_056577.1	7404089	7421340	+	3	772	104
TCONS_00018499	109050128	LOC109050128	protein_coding	Novel_lncRNA	NC_056577.1	9736216	9743161	+	2	815	81
TCONS_00018521	109096555	LOC109096555	protein_coding	Novel_lncRNA	NC_056577.1	11033816	11035096	+	2	930	72
TCONS_00018572	109105777	rae1	protein_coding	Novel_lncRNA	NC_056577.1	12206598	12209964	+	3	875	113
TCONS_00018577	122145290	LOC122145290	protein_coding	Novel_lncRNA	NC_056577.1	12470246	12471211	+	2	719	119
TCONS_00018590	109080363	si:dkey-237i9.1	protein_coding	Novel_lncRNA	NC_056577.1	12978871	12980875	+	2	1874	89
TCONS_00018591	109080363	si:dkey-237i9.1	protein_coding	Novel_lncRNA	NC_056577.1	12998287	13001556	+	2	2918	146
TCONS_00018592	109080363	si:dkey-237i9.1	protein_coding	Novel_lncRNA	NC_056577.1	13008603	13016910	+	2	6389	110
TCONS_00018593	122145291	LOC122145291	protein_coding	Novel_lncRNA	NC_056577.1	13128130	13186204	+	3	1167	118
TCONS_00018614	XLOC_009690	XLOC_009690	novel	Novel_lncRNA	NC_056577.1	13718656	13720724	+	2	1136	82
TCONS_00018659	XLOC_009713	XLOC_009713	novel	Novel_lncRNA	NC_056577.1	14205223	14206467	+	2	1104	82
TCONS_00018648	XLOC_009714	XLOC_009714	novel	Novel_lncRNA	NC_056577.1	14196046	14202883	+	5	1603	136
TCONS_00018651	XLOC_009714	XLOC_009714	novel	Novel_lncRNA	NC_056577.1	14196046	14202888	+	5	1801	142
TCONS_00018650	XLOC_009714	XLOC_009714	novel	Novel_lncRNA	NC_056577.1	14196046	14202888	+	4	2025	121
TCONS_00018652	XLOC_009714	XLOC_009714	novel	Novel_lncRNA	NC_056577.1	14196061	14202888	+	6	1153	128
TCONS_00018655	XLOC_009714	XLOC_009714	novel	Novel_lncRNA	NC_056577.1	14196385	14202885	+	5	1269	137
TCONS_00018654	XLOC_009714	XLOC_009714	novel	Novel_lncRNA	NC_056577.1	14196385	14202885	+	6	1245	183
TCONS_00018653	XLOC_009714	XLOC_009714	novel	Novel_lncRNA	NC_056577.1	14196385	14202885	+	5	1462	143
TCONS_00018658	XLOC_009714	XLOC_009714	novel	Novel_lncRNA	NC_056577.1	14196385	14202888	+	4	1443	127
TCONS_00018657	XLOC_009714	XLOC_009714	novel	Novel_lncRNA	NC_056577.1	14196385	14202888	+	6	1438	134
TCONS_00018682	109105803	srp68	protein_coding	Novel_lncRNA	NC_056577.1	15526070	15527039	+	2	940	84
TCONS_00018687	109073412	acox1	protein_coding	Novel_lncRNA	NC_056577.1	15570793	15572690	+	2	1770	78
TCONS_00018700	XLOC_009737	XLOC_009737	novel	Novel_lncRNA	NC_056577.1	15805592	15807277	+	3	1642	93
TCONS_00018713	XLOC_009745	XLOC_009745	novel	Novel_lncRNA	NC_056577.1	16581777	16584108	+	3	616	129
TCONS_00018714	XLOC_009746	XLOC_009746	novel	Novel_lncRNA	NC_056577.1	16648201	16663064	+	2	426	86
TCONS_00018715	XLOC_009747	XLOC_009747	novel	Novel_lncRNA	NC_056577.1	16762977	16764031	+	2	700	90
TCONS_00018721	109060374	LOC109060374	protein_coding	Novel_lncRNA	NC_056577.1	16911748	16912905	+	4	555	170
TCONS_00018733	109113685	LOC109113685	protein_coding	Novel_lncRNA	NC_056577.1	17178055	17179674	+	2	1140	86
TCONS_00018739	109091752	LOC109091752	protein_coding	Novel_lncRNA	NC_056577.1	17229946	17232178	+	5	1504	251
TCONS_00018783	XLOC_009791	XLOC_009791	novel	Novel_lncRNA	NC_056577.1	18619166	18624415	+	2	1377	96
TCONS_00018802	XLOC_009802	XLOC_009802	novel	Novel_lncRNA	NC_056577.1	18963407	18964452	+	2	373	72
TCONS_00018804	109054519	tprg1	protein_coding	Novel_lncRNA	NC_056577.1	18966268	18966873	+	2	472	59
TCONS_00018806	XLOC_009805	XLOC_009805	novel	Novel_lncRNA	NC_056577.1	19065755	19069628	+	7	740	246
TCONS_00018807	XLOC_009806	XLOC_009806	novel	Novel_lncRNA	NC_056577.1	19070936	19078042	+	6	735	244
TCONS_00018937	109086728	LOC109086728	protein_coding	Novel_lncRNA	NC_056577.1	22234592	22237194	+	4	886	82
TCONS_00019144	XLOC_009981	XLOC_009981	novel	Novel_lncRNA	NC_056577.1	26776382	26780322	+	2	1056	120
TCONS_00019147	XLOC_009983	XLOC_009983	novel	Novel_lncRNA	NC_056577.1	26881905	26905822	+	3	744	95
TCONS_00019245	109091589	LOC109091589	protein_coding	Novel_lncRNA	NC_056577.1	28782834	28793303	+	3	657	90
TCONS_00019352	XLOC_010090	XLOC_010090	novel	Novel_lncRNA	NC_056577.1	31138585	31141169	+	2	2559	108
TCONS_00019353	XLOC_010090	XLOC_010090	novel	Novel_lncRNA	NC_056577.1	31138663	31140144	+	2	1456	83
TCONS_00019383	109077451	LOC109077451	protein_coding	Novel_lncRNA	NC_056577.1	31283238	31284580	+	2	1313	73
TCONS_00019397	XLOC_010105	XLOC_010105	novel	Novel_lncRNA	NC_056577.1	31328162	31331162	+	2	485	69
TCONS_00019412	XLOC_010114	XLOC_010114	novel	Novel_lncRNA	NC_056577.1	31921950	31922741	+	2	770	94
TCONS_00019413	XLOC_010114	XLOC_010114	novel	Novel_lncRNA	NC_056577.1	31921983	31922692	+	2	690	97
TCONS_00019445	XLOC_010137	XLOC_010137	novel	Novel_lncRNA	NC_056577.1	33150876	33152835	+	2	949	85
TCONS_00019536	XLOC_010192	XLOC_010192	novel	Novel_lncRNA	NC_056577.1	1589077	1594050	-	2	1106	99
TCONS_00019575	XLOC_010210	XLOC_010210	novel	Novel_lncRNA	NC_056577.1	2758935	2759498	-	2	539	69
TCONS_00019644	109080458	LOC109080458	protein_coding	Novel_lncRNA	NC_056577.1	3954679	3965965	-	2	1310	415
TCONS_00019666	XLOC_010248	XLOC_010248	novel	Novel_lncRNA	NC_056577.1	5184493	5185482	-	2	396	67
TCONS_00019697	109065911	LOC109065911	protein_coding	Novel_lncRNA	NC_056577.1	5811561	5820801	-	3	9124	142
TCONS_00019872	XLOC_010327	XLOC_010327	novel	Novel_lncRNA	NC_056577.1	7845793	7849393	-	2	3554	81
TCONS_00020025	109050128	LOC109050128	protein_coding	Novel_lncRNA	NC_056577.1	9933592	9936774	-	2	339	81
TCONS_00020080	109096555	LOC109096555	protein_coding	Novel_lncRNA	NC_056577.1	11030481	11039560	-	2	5520	138
TCONS_00020081	109096555	LOC109096555	protein_coding	Novel_lncRNA	NC_056577.1	11033787	11034866	-	2	729	72
TCONS_00020098	XLOC_010422	XLOC_010422	novel	Novel_lncRNA	NC_056577.1	11188626	11190094	-	2	847	72
TCONS_00020103	XLOC_010423	XLOC_010423	novel	Novel_lncRNA	NC_056577.1	11192754	11193603	-	3	356	76
TCONS_00020102	XLOC_010423	XLOC_010423	novel	Novel_lncRNA	NC_056577.1	11192754	11193603	-	2	738	105
TCONS_00020188	122145291	LOC122145291	protein_coding	Novel_lncRNA	NC_056577.1	13130596	13132339	-	3	1092	101
TCONS_00020274	109105802	evpla	protein_coding	Novel_lncRNA	NC_056577.1	15356254	15786687	-	2	493	42
TCONS_00020284	109095420	gng12b	protein_coding	Novel_lncRNA	NC_056577.1	15935159	15937407	-	2	2026	123
TCONS_00020346	XLOC_010555	XLOC_010555	novel	Novel_lncRNA	NC_056577.1	18882563	18919900	-	2	383	109
TCONS_00020347	XLOC_010555	XLOC_010555	novel	Novel_lncRNA	NC_056577.1	18916181	18919900	-	2	500	109
TCONS_00020401	XLOC_010573	XLOC_010573	novel	Novel_lncRNA	NC_056577.1	19508697	19509432	-	2	484	84
TCONS_00020403	XLOC_010573	XLOC_010573	novel	Novel_lncRNA	NC_056577.1	19508726	19509442	-	2	549	84
TCONS_00020454	XLOC_010588	XLOC_010588	novel	Novel_lncRNA	NC_056577.1	20310514	20311568	-	2	1029	79
TCONS_00020502	109099302	LOC109099302	protein_coding	Novel_lncRNA	NC_056577.1	21522328	21526721	-	2	4346	117
TCONS_00020526	XLOC_010617	XLOC_010617	novel	Novel_lncRNA	NC_056577.1	21681217	21695548	-	3	1103	74
TCONS_00020564	109061443	LOC109061443	protein_coding	Novel_lncRNA	NC_056577.1	22684312	22733272	-	2	527	121
TCONS_00020589	109091037	LOC109091037	protein_coding	Novel_lncRNA	NC_056577.1	23324129	23326010	-	2	1783	84
TCONS_00020718	109091435	LOC109091435	protein_coding	Novel_lncRNA	NC_056577.1	24719335	24732665	-	5	4017	355
TCONS_00020835	109097865	mdfic2	protein_coding	Novel_lncRNA	NC_056577.1	26006116	26006982	-	2	382	81
TCONS_00020869	XLOC_010768	XLOC_010768	novel	Novel_lncRNA	NC_056577.1	27326833	27327704	-	2	588	70
TCONS_00020926	109092199	phc2b	protein_coding	Novel_lncRNA	NC_056577.1	28046911	28051958	-	3	2182	132
TCONS_00020927	109092199	phc2b	protein_coding	Novel_lncRNA	NC_056577.1	28047048	28051955	-	3	1705	71
TCONS_00021010	109059513	LOC109059513	protein_coding	Novel_lncRNA	NC_056577.1	29807188	29941899	-	2	769	87
TCONS_00021056	109072323	LOC109072323	protein_coding	Novel_lncRNA	NC_056577.1	30762881	30763707	-	3	643	111
TCONS_00021083	122145370	LOC122145370	protein_coding	Novel_lncRNA	NC_056577.1	31322706	31324930	-	2	2179	108
TCONS_00021082	109077463	LOC109077463	protein_coding	Novel_lncRNA	NC_056577.1	31318771	31668788	-	2	285	60
TCONS_00021100	XLOC_010877	XLOC_010877	novel	Novel_lncRNA	NC_056577.1	31666785	31668473	-	2	1617	112
TCONS_00021102	XLOC_010877	XLOC_010877	novel	Novel_lncRNA	NC_056577.1	31666785	31668525	-	2	1677	112
TCONS_00021103	XLOC_010877	XLOC_010877	novel	Novel_lncRNA	NC_056577.1	31666992	31668790	-	2	1736	112
TCONS_00021084	XLOC_010878	XLOC_010878	novel	Novel_lncRNA	NC_056577.1	31326770	31328090	-	2	1167	91
TCONS_00021098	109051577	LOC109051577	protein_coding	Novel_lncRNA	NC_056577.1	31647721	31649700	-	2	1888	113
TCONS_00021099	109051577	LOC109051577	protein_coding	Novel_lncRNA	NC_056577.1	31651521	31654837	-	2	3295	110
TCONS_00021108	109078772	LOC109078772	protein_coding	Novel_lncRNA	NC_056577.1	31714017	31716710	-	2	804	94
TCONS_00021117	XLOC_010892	XLOC_010892	novel	Novel_lncRNA	NC_056577.1	31971742	31972541	-	2	770	54
TCONS_00021164	XLOC_010914	XLOC_010914	novel	Novel_lncRNA	NC_056577.1	33150585	33152831	-	2	1235	100
TCONS_00021166	XLOC_010914	XLOC_010914	novel	Novel_lncRNA	NC_056577.1	33150881	33151951	-	2	668	84
TCONS_00021165	XLOC_010914	XLOC_010914	novel	Novel_lncRNA	NC_056577.1	33150881	33151951	-	2	869	84
TCONS_00021167	XLOC_010914	XLOC_010914	novel	Novel_lncRNA	NC_056577.1	33151127	33152783	-	3	646	67
TCONS_00021168	XLOC_010914	XLOC_010914	novel	Novel_lncRNA	NC_056577.1	33152072	33152783	-	2	507	77
TCONS_00021224	109091691	LOC109091691	protein_coding	Novel_lncRNA	NC_056577.1	33738806	33740141	-	3	390	54
TCONS_00021263	XLOC_010956	XLOC_010956	novel	Novel_lncRNA	NC_056578.1	541780	543268	+	2	1373	76
TCONS_00021360	XLOC_011023	XLOC_011023	novel	Novel_lncRNA	NC_056578.1	4388616	4391431	+	2	553	77
TCONS_00021363	XLOC_011026	XLOC_011026	novel	Novel_lncRNA	NC_056578.1	4395758	4400617	+	2	771	87
TCONS_00021389	109095672	tox4b	protein_coding	Novel_lncRNA	NC_056578.1	4662816	4665028	+	3	1087	99
TCONS_00021395	122145514	LOC122145514	protein_coding	Novel_lncRNA	NC_056578.1	4750525	4758137	+	2	4738	709
TCONS_00021446	XLOC_011073	XLOC_011073	novel	Novel_lncRNA	NC_056578.1	6324104	6324898	+	2	559	93
TCONS_00021453	109055580	LOC109055580	protein_coding	Novel_lncRNA	NC_056578.1	6374076	6410240	+	2	498	135
TCONS_00021457	109055580	LOC109055580	protein_coding	Novel_lncRNA	NC_056578.1	6386399	6411969	+	2	664	212
TCONS_00021458	109055580	LOC109055580	protein_coding	Novel_lncRNA	NC_056578.1	6390541	6411969	+	2	703	224
TCONS_00021486	109082984	intu	protein_coding	Novel_lncRNA	NC_056578.1	6817402	6829292	+	2	1068	101
TCONS_00021496	XLOC_011103	XLOC_011103	novel	Novel_lncRNA	NC_056578.1	7315227	7318030	+	5	1316	179
TCONS_00021509	109056738	LOC109056738	protein_coding	Novel_lncRNA	NC_056578.1	7471712	7472729	+	2	851	90
TCONS_00021548	XLOC_011130	XLOC_011130	novel	Novel_lncRNA	NC_056578.1	8291076	8311810	+	2	757	81
TCONS_00021578	109058346	furina	protein_coding	Novel_lncRNA	NC_056578.1	9169689	9171354	+	2	859	91
TCONS_00021584	XLOC_011154	XLOC_011154	novel	Novel_lncRNA	NC_056578.1	9280634	9284476	+	2	1535	139
TCONS_00021714	109093689	mus81	protein_coding	Novel_lncRNA	NC_056578.1	11748370	11748848	+	2	397	63
TCONS_00021794	122145594	LOC122145594	protein_coding	Novel_lncRNA	NC_056578.1	12670003	12675131	+	2	396	107
TCONS_00021798	122145595	LOC122145595	protein_coding	Novel_lncRNA	NC_056578.1	12847739	12860483	+	4	627	156
TCONS_00021797	122145595	LOC122145595	protein_coding	Novel_lncRNA	NC_056578.1	12847739	12860483	+	4	638	178
TCONS_00021984	109066599	LOC109066599	protein_coding	Novel_lncRNA	NC_056578.1	14642652	14655040	+	2	1417	100
TCONS_00021991	109066599	LOC109066599	protein_coding	Novel_lncRNA	NC_056578.1	14649570	14653829	+	2	4105	86
TCONS_00021997	109093057	LOC109093057	protein_coding	Novel_lncRNA	NC_056578.1	14728078	14729388	+	2	811	59
TCONS_00022049	109063426	LOC109063426	protein_coding	Novel_lncRNA	NC_056578.1	15424864	15460785	+	2	441	53
TCONS_00022050	XLOC_011372	XLOC_011372	novel	Novel_lncRNA	NC_056578.1	15429773	15433560	+	2	1767	269
TCONS_00022068	XLOC_011385	XLOC_011385	novel	Novel_lncRNA	NC_056578.1	15678537	15681184	+	4	1189	114
TCONS_00022140	109111825	LOC109111825	protein_coding	Novel_lncRNA	NC_056578.1	16535134	16541357	+	5	1846	109
TCONS_00022139	109111825	LOC109111825	protein_coding	Novel_lncRNA	NC_056578.1	16535134	16541357	+	4	1925	109
TCONS_00022144	109111825	LOC109111825	protein_coding	Novel_lncRNA	NC_056578.1	16535184	16540603	+	2	898	93
TCONS_00022143	109111825	LOC109111825	protein_coding	Novel_lncRNA	NC_056578.1	16535184	16540603	+	3	977	83
TCONS_00022150	XLOC_011410	XLOC_011410	novel	Novel_lncRNA	NC_056578.1	16845697	16849357	+	2	514	78
TCONS_00022151	XLOC_011410	XLOC_011410	novel	Novel_lncRNA	NC_056578.1	16845697	16849558	+	2	727	78
TCONS_00022154	XLOC_011410	XLOC_011410	novel	Novel_lncRNA	NC_056578.1	16847858	16850120	+	3	1774	98
TCONS_00022152	XLOC_011411	XLOC_011411	novel	Novel_lncRNA	NC_056578.1	16846302	16847778	+	2	468	54
TCONS_00022153	XLOC_011411	XLOC_011411	novel	Novel_lncRNA	NC_056578.1	16846735	16847778	+	2	635	83
TCONS_00022164	XLOC_011419	XLOC_011419	novel	Novel_lncRNA	NC_056578.1	17230646	17237166	+	2	898	113
TCONS_00022165	XLOC_011420	XLOC_011420	novel	Novel_lncRNA	NC_056578.1	17236228	17241938	+	2	1051	97
TCONS_00022356	XLOC_011502	XLOC_011502	novel	Novel_lncRNA	NC_056578.1	20609612	20615354	+	2	821	92
TCONS_00022394	109084314	LOC109084314	protein_coding	Novel_lncRNA	NC_056578.1	21455035	21456700	+	2	1560	75
TCONS_00022395	109084314	LOC109084314	protein_coding	Novel_lncRNA	NC_056578.1	21455049	21457134	+	2	1984	78
TCONS_00022430	109051914	LOC109051914	protein_coding	Novel_lncRNA	NC_056578.1	22473816	22480367	+	2	6523	269
TCONS_00022477	109086484	LOC109086484	protein_coding	Novel_lncRNA	NC_056578.1	22863382	22865435	+	2	401	123
TCONS_00022482	122145780	LOC122145780	protein_coding	Novel_lncRNA	NC_056578.1	23001891	23010520	+	3	471	93
TCONS_00022573	109077484	LOC109077484	protein_coding	Novel_lncRNA	NC_056578.1	24567089	24577627	+	3	573	106
TCONS_00022579	109077484	LOC109077484	protein_coding	Novel_lncRNA	NC_056578.1	24576658	24577627	+	3	560	104
TCONS_00022581	109077484	LOC109077484	protein_coding	Novel_lncRNA	NC_056578.1	24581426	24588464	+	3	567	106
TCONS_00022608	XLOC_011588	XLOC_011588	novel	Novel_lncRNA	NC_056578.1	25582728	25584459	+	3	443	97
TCONS_00022609	XLOC_011589	XLOC_011589	novel	Novel_lncRNA	NC_056578.1	25608984	25609986	+	3	515	89
TCONS_00022643	XLOC_011613	XLOC_011613	novel	Novel_lncRNA	NC_056578.1	27807280	27811194	+	2	315	105
TCONS_00022652	XLOC_011619	XLOC_011619	novel	Novel_lncRNA	NC_056578.1	27861527	27867690	+	2	266	37
TCONS_00022653	XLOC_011620	XLOC_011620	novel	Novel_lncRNA	NC_056578.1	27862066	27868526	+	2	563	52
TCONS_00022774	XLOC_011675	XLOC_011675	novel	Novel_lncRNA	NC_056578.1	30354118	30361810	+	2	472	97
TCONS_00022776	XLOC_011677	XLOC_011677	novel	Novel_lncRNA	NC_056578.1	30399211	30403904	+	2	2597	185
TCONS_00022825	109070898	LOC109070898	protein_coding	Novel_lncRNA	NC_056578.1	32597189	32606908	+	2	9376	157
TCONS_00022827	109070898	LOC109070898	protein_coding	Novel_lncRNA	NC_056578.1	32665810	32672046	+	2	6215	143
TCONS_00022846	XLOC_011716	XLOC_011716	novel	Novel_lncRNA	NC_056578.1	32931057	32933377	+	2	1800	96
TCONS_00022847	XLOC_011716	XLOC_011716	novel	Novel_lncRNA	NC_056578.1	32932234	32933377	+	2	437	59
TCONS_00022857	XLOC_011720	XLOC_011720	novel	Novel_lncRNA	NC_056578.1	33009000	33012137	+	4	1263	182
TCONS_00022856	XLOC_011720	XLOC_011720	novel	Novel_lncRNA	NC_056578.1	33009000	33012137	+	4	1266	130
TCONS_00022859	XLOC_011721	XLOC_011721	novel	Novel_lncRNA	NC_056578.1	33014314	33018409	+	3	2572	187
TCONS_00022858	XLOC_011721	XLOC_011721	novel	Novel_lncRNA	NC_056578.1	33014314	33018409	+	3	2088	142
TCONS_00022860	XLOC_011721	XLOC_011721	novel	Novel_lncRNA	NC_056578.1	33014314	33018413	+	6	2800	212
TCONS_00022862	XLOC_011721	XLOC_011721	novel	Novel_lncRNA	NC_056578.1	33016395	33018416	+	4	1328	94
TCONS_00022863	XLOC_011721	XLOC_011721	novel	Novel_lncRNA	NC_056578.1	33016400	33018413	+	3	1726	169
TCONS_00022885	XLOC_011739	XLOC_011739	novel	Novel_lncRNA	NC_056578.1	33872783	33887664	+	4	2155	123
TCONS_00022893	109065701	LOC109065701	protein_coding	Novel_lncRNA	NC_056578.1	33906872	33912930	+	5	735	94
TCONS_00022892	109065701	LOC109065701	protein_coding	Novel_lncRNA	NC_056578.1	33906872	33912930	+	5	737	94
TCONS_00022891	109065701	LOC109065701	protein_coding	Novel_lncRNA	NC_056578.1	33906872	33912930	+	5	737	94
TCONS_00022931	XLOC_011754	XLOC_011754	novel	Novel_lncRNA	NC_056578.1	34511217	34512775	+	3	1177	117
TCONS_00022933	XLOC_011756	XLOC_011756	novel	Novel_lncRNA	NC_056578.1	34569026	34571183	+	2	698	94
TCONS_00022936	XLOC_011758	XLOC_011758	novel	Novel_lncRNA	NC_056578.1	34598074	34710127	+	2	580	77
TCONS_00022937	XLOC_011759	XLOC_011759	novel	Novel_lncRNA	NC_056578.1	34645434	34646458	+	2	245	37
TCONS_00023087	109109248	nfat5b	protein_coding	Novel_lncRNA	NC_056578.1	38217253	38237289	+	3	1341	130
TCONS_00023214	109092896	LOC109092896	protein_coding	Novel_lncRNA	NC_056578.1	43192194	43194038	+	2	266	80
TCONS_00023261	XLOC_011925	XLOC_011925	novel	Novel_lncRNA	NC_056578.1	44526298	44528148	+	2	1801	104
TCONS_00023269	109059261	LOC109059261	protein_coding	Novel_lncRNA	NC_056578.1	44832421	44833283	+	3	490	152
TCONS_00023270	109059261	LOC109059261	protein_coding	Novel_lncRNA	NC_056578.1	44832422	44833283	+	2	740	130
TCONS_00023292	109068155	LOC109068155	protein_coding	Novel_lncRNA	NC_056578.1	45224637	45326476	+	3	811	74
TCONS_00023293	109068155	LOC109068155	protein_coding	Novel_lncRNA	NC_056578.1	45224652	45326476	+	3	796	69
TCONS_00023300	109078437	LOC109078437	protein_coding	Novel_lncRNA	NC_056578.1	45580016	45883206	+	3	485	81
TCONS_00023295	109078437	LOC109078437	protein_coding	Novel_lncRNA	NC_056578.1	45244842	45648826	+	2	424	92
TCONS_00023441	109091131	LOC109091131	protein_coding	Novel_lncRNA	NC_056578.1	1660202	1734381	-	2	224	74
TCONS_00023444	XLOC_012028	XLOC_012028	novel	Novel_lncRNA	NC_056578.1	1769912	1771038	-	2	239	65
TCONS_00023471	XLOC_012043	XLOC_012043	novel	Novel_lncRNA	NC_056578.1	2356268	2357564	-	2	1163	87
TCONS_00023470	XLOC_012043	XLOC_012043	novel	Novel_lncRNA	NC_056578.1	2356268	2357564	-	2	1257	87
TCONS_00023486	122145512	LOC122145512	protein_coding	Novel_lncRNA	NC_056578.1	3220899	3376203	-	2	2255	470
TCONS_00023503	XLOC_012068	XLOC_012068	novel	Novel_lncRNA	NC_056578.1	4400907	4410427	-	2	2838	110
TCONS_00023515	109059950	LOC109059950	protein_coding	Novel_lncRNA	NC_056578.1	4630921	4631843	-	3	590	85
TCONS_00023519	109095672	tox4b	protein_coding	Novel_lncRNA	NC_056578.1	4673963	4678040	-	2	3864	92
TCONS_00023538	109054324	LOC109054324	protein_coding	Novel_lncRNA	NC_056578.1	5042645	5043452	-	4	297	85
TCONS_00023537	109054324	LOC109054324	protein_coding	Novel_lncRNA	NC_056578.1	5042645	5043452	-	4	294	84
TCONS_00023544	XLOC_012092	XLOC_012092	novel	Novel_lncRNA	NC_056578.1	5370894	5372176	-	2	308	81
TCONS_00023553	XLOC_012100	XLOC_012100	novel	Novel_lncRNA	NC_056578.1	5977804	5986162	-	2	772	92
TCONS_00023629	109084261	LOC109084261	protein_coding	Novel_lncRNA	NC_056578.1	7338750	7443465	-	2	578	63
TCONS_00023630	109084261	LOC109084261	protein_coding	Novel_lncRNA	NC_056578.1	7339051	7444174	-	2	305	68
TCONS_00023699	XLOC_012189	XLOC_012189	novel	Novel_lncRNA	NC_056578.1	9842475	9844594	-	2	1277	111
TCONS_00023766	109079604	mllt3	protein_coding	Novel_lncRNA	NC_056578.1	11191121	11191538	-	2	397	71
TCONS_00023781	109070278	LOC109070278	protein_coding	Novel_lncRNA	NC_056578.1	11403065	11480288	-	2	491	88
TCONS_00023816	XLOC_012263	XLOC_012263	novel	Novel_lncRNA	NC_056578.1	11930803	11931241	-	2	330	59
TCONS_00023837	109100061	LOC109100061	protein_coding	Novel_lncRNA	NC_056578.1	12655821	12665214	-	2	8141	165
TCONS_00023841	XLOC_012280	XLOC_012280	novel	Novel_lncRNA	NC_056578.1	12681631	12684740	-	4	1144	98
TCONS_00023857	XLOC_012289	XLOC_012289	novel	Novel_lncRNA	NC_056578.1	12961558	12965215	-	2	446	87
TCONS_00024034	XLOC_012385	XLOC_012385	novel	Novel_lncRNA	NC_056578.1	16845697	16849556	-	2	731	78
TCONS_00024038	XLOC_012385	XLOC_012385	novel	Novel_lncRNA	NC_056578.1	16848677	16849556	-	2	803	98
TCONS_00024036	XLOC_012386	XLOC_012386	novel	Novel_lncRNA	NC_056578.1	16846327	16847772	-	2	437	54
TCONS_00024037	XLOC_012386	XLOC_012386	novel	Novel_lncRNA	NC_056578.1	16846770	16847778	-	2	600	77
TCONS_00024044	XLOC_012392	XLOC_012392	novel	Novel_lncRNA	NC_056578.1	17207037	17209176	-	2	1942	79
TCONS_00024045	XLOC_012393	XLOC_012393	novel	Novel_lncRNA	NC_056578.1	17215414	17221940	-	2	238	58
TCONS_00024046	XLOC_012394	XLOC_012394	novel	Novel_lncRNA	NC_056578.1	17239102	17241820	-	2	544	97
TCONS_00024089	122145777	LOC122145777	protein_coding	Novel_lncRNA	NC_056578.1	17903043	17910930	-	2	336	52
TCONS_00024088	109113683	LOC109113683	protein_coding	Novel_lncRNA	NC_056578.1	17890113	17893571	-	2	3153	77
TCONS_00024168	109064409	LOC109064409	protein_coding	Novel_lncRNA	NC_056578.1	19065408	19066239	-	2	292	79
TCONS_00024193	XLOC_012449	XLOC_012449	novel	Novel_lncRNA	NC_056578.1	19555053	19556379	-	3	1160	111
TCONS_00024192	XLOC_012449	XLOC_012449	novel	Novel_lncRNA	NC_056578.1	19555053	19556379	-	3	1163	111
TCONS_00024304	109107674	LOC109107674	protein_coding	Novel_lncRNA	NC_056578.1	20158162	20168729	-	2	1037	151
TCONS_00024303	109107674	LOC109107674	protein_coding	Novel_lncRNA	NC_056578.1	20158162	20168729	-	3	1127	128
TCONS_00024332	XLOC_012480	XLOC_012480	novel	Novel_lncRNA	NC_056578.1	21140593	21142080	-	3	1235	134
TCONS_00024331	XLOC_012480	XLOC_012480	novel	Novel_lncRNA	NC_056578.1	21140593	21142080	-	2	1296	128
TCONS_00024535	109071581	LOC109071581	protein_coding	Novel_lncRNA	NC_056578.1	26398772	26399631	-	2	690	66
TCONS_00024543	109076693	LOC109076693	protein_coding	Novel_lncRNA	NC_056578.1	26506550	26508222	-	2	749	75
TCONS_00024544	109076693	LOC109076693	protein_coding	Novel_lncRNA	NC_056578.1	26506550	26508246	-	2	1649	82
TCONS_00024547	109076693	LOC109076693	protein_coding	Novel_lncRNA	NC_056578.1	26506557	26508222	-	2	1614	105
TCONS_00024549	109076693	LOC109076693	protein_coding	Novel_lncRNA	NC_056578.1	26506578	26508245	-	2	1624	76
TCONS_00024550	109076693	LOC109076693	protein_coding	Novel_lncRNA	NC_056578.1	26506578	26508246	-	2	1603	76
TCONS_00024709	109110414	LOC109110414	protein_coding	Novel_lncRNA	NC_056578.1	31087913	31091124	-	2	3128	92
TCONS_00024746	109070073	LOC109070073	protein_coding	Novel_lncRNA	NC_056578.1	32065293	32071625	-	4	1469	134
TCONS_00024783	XLOC_012693	XLOC_012693	novel	Novel_lncRNA	NC_056578.1	32951442	32952398	-	2	771	55
TCONS_00024833	XLOC_012718	XLOC_012718	novel	Novel_lncRNA	NC_056578.1	34516564	34524058	-	2	2115	103
TCONS_00024845	109087389	lypla1	protein_coding	Novel_lncRNA	NC_056578.1	34550525	34555275	-	2	4459	364
TCONS_00024848	XLOC_012723	XLOC_012723	novel	Novel_lncRNA	NC_056578.1	34645443	34646485	-	2	263	37
TCONS_00024862	109092881	LOC109092881	protein_coding	Novel_lncRNA	NC_056578.1	34947330	35001488	-	3	3144	131
TCONS_00024877	XLOC_012743	XLOC_012743	novel	Novel_lncRNA	NC_056578.1	35584757	35589432	-	3	1456	139
TCONS_00025059	XLOC_012828	XLOC_012828	novel	Novel_lncRNA	NC_056578.1	40501772	40512139	-	3	301	100
TCONS_00025063	XLOC_012832	XLOC_012832	novel	Novel_lncRNA	NC_056578.1	40528810	40529518	-	2	346	87
TCONS_00025203	XLOC_012911	XLOC_012911	novel	Novel_lncRNA	NC_056578.1	44895251	44896148	-	2	626	77
TCONS_00025209	109068155	LOC109068155	protein_coding	Novel_lncRNA	NC_056578.1	45128307	45330765	-	2	330	69
TCONS_00025210	109068155	LOC109068155	protein_coding	Novel_lncRNA	NC_056578.1	45226584	45328193	-	2	752	91
TCONS_00025262	109068055	dctn6	protein_coding	Novel_lncRNA	NC_056578.1	46428838	46584624	-	2	393	123
TCONS_00025263	109068055	dctn6	protein_coding	Novel_lncRNA	NC_056578.1	46428838	46679705	-	3	366	121
TCONS_00025272	109080886	LOC109080886	protein_coding	Novel_lncRNA	NC_056578.1	46585378	46681263	-	3	425	141
TCONS_00025273	109080886	LOC109080886	protein_coding	Novel_lncRNA	NC_056578.1	46585378	46734979	-	2	425	141
TCONS_00025274	109080886	LOC109080886	protein_coding	Novel_lncRNA	NC_056578.1	46596590	46729592	-	2	528	157
TCONS_00025327	109075449	LOC109075449	protein_coding	Novel_lncRNA	NC_056579.1	681925	682806	+	2	489	96
TCONS_00025353	109074383	LOC109074383	protein_coding	Novel_lncRNA	NC_056579.1	899932	901245	+	2	497	59
TCONS_00025387	109054210	LOC109054210	protein_coding	Novel_lncRNA	NC_056579.1	1251889	1252924	+	3	416	82
TCONS_00025424	109047841	LOC109047841	protein_coding	Novel_lncRNA	NC_056579.1	2498620	2552265	+	2	569	83
TCONS_00025445	XLOC_013049	XLOC_013049	novel	Novel_lncRNA	NC_056579.1	2880688	2881712	+	2	1002	77
TCONS_00025447	XLOC_013049	XLOC_013049	novel	Novel_lncRNA	NC_056579.1	2880688	2881732	+	2	1021	77
TCONS_00025480	XLOC_013073	XLOC_013073	novel	Novel_lncRNA	NC_056579.1	4103128	4105932	+	4	770	133
TCONS_00025502	109064507	LOC109064507	protein_coding	Novel_lncRNA	NC_056579.1	4402023	4406013	+	2	1708	209
TCONS_00025554	109088697	LOC109088697	protein_coding	Novel_lncRNA	NC_056579.1	5275586	5277364	+	2	437	63
TCONS_00025592	109095220	ca8h9orf116	protein_coding	Novel_lncRNA	NC_056579.1	6158146	6160799	+	2	1322	89
TCONS_00025714	109080749	slc44a5b	protein_coding	Novel_lncRNA	NC_056579.1	9011728	9017015	+	2	632	66
TCONS_00025738	XLOC_013182	XLOC_013182	novel	Novel_lncRNA	NC_056579.1	9336267	9344332	+	2	648	71
TCONS_00025739	XLOC_013182	XLOC_013182	novel	Novel_lncRNA	NC_056579.1	9336474	9344332	+	2	443	71
TCONS_00025770	109094927	fcho1	protein_coding	Novel_lncRNA	NC_056579.1	9970803	9985945	+	5	774	78
TCONS_00025783	109071096	mknk2b	protein_coding	Novel_lncRNA	NC_056579.1	10188161	10193396	+	3	374	72
TCONS_00025784	109071096	mknk2b	protein_coding	Novel_lncRNA	NC_056579.1	10191569	10193396	+	3	436	72
TCONS_00025791	109075531	csnk1g2b	protein_coding	Novel_lncRNA	NC_056579.1	10231943	10232728	+	2	682	171
TCONS_00025807	109104868	uck2a	protein_coding	Novel_lncRNA	NC_056579.1	10503006	10503495	+	2	469	64
TCONS_00025918	109067204	LOC109067204	protein_coding	Novel_lncRNA	NC_056579.1	11835450	11851375	+	2	474	70
TCONS_00026002	XLOC_013310	XLOC_013310	novel	Novel_lncRNA	NC_056579.1	12730433	12732695	+	2	1618	90
TCONS_00026090	109049306	LOC109049306	protein_coding	Novel_lncRNA	NC_056579.1	13996701	13998076	+	3	882	133
TCONS_00026229	109057381	LOC109057381	protein_coding	Novel_lncRNA	NC_056579.1	16876953	16878604	+	2	1604	100
TCONS_00026267	XLOC_013425	XLOC_013425	novel	Novel_lncRNA	NC_056579.1	17769149	17773259	+	7	2660	119
TCONS_00026282	XLOC_013432	XLOC_013432	novel	Novel_lncRNA	NC_056579.1	18154643	18159259	+	5	613	109
TCONS_00026369	109053918	LOC109053918	protein_coding	Novel_lncRNA	NC_056579.1	20092763	20095344	+	2	1769	152
TCONS_00026410	XLOC_013506	XLOC_013506	novel	Novel_lncRNA	NC_056579.1	20647917	20651987	+	2	699	69
TCONS_00026455	109044839	LOC109044839	protein_coding	Novel_lncRNA	NC_056579.1	20918526	20923902	+	2	5343	125
TCONS_00026620	XLOC_013582	XLOC_013582	novel	Novel_lncRNA	NC_056579.1	24547505	24550753	+	3	354	65
TCONS_00026638	XLOC_013592	XLOC_013592	novel	Novel_lncRNA	NC_056579.1	25219481	25222144	+	2	1762	150
TCONS_00026704	109085781	LOC109085781	protein_coding	Novel_lncRNA	NC_056579.1	26858339	27197261	+	2	307	94
TCONS_00026716	109085781	LOC109085781	protein_coding	Novel_lncRNA	NC_056579.1	27196377	27197261	+	2	557	67
TCONS_00026733	XLOC_013646	XLOC_013646	novel	Novel_lncRNA	NC_056579.1	124593	129562	-	2	453	96
TCONS_00026833	109070228	LOC109070228	protein_coding	Novel_lncRNA	NC_056579.1	2015935	2017049	-	3	559	99
TCONS_00026904	109102021	cux2b	protein_coding	Novel_lncRNA	NC_056579.1	3225893	3228745	-	2	1137	146
TCONS_00026989	109075533	pcsk1nl	protein_coding	Novel_lncRNA	NC_056579.1	4428696	4434510	-	2	4076	124
TCONS_00027024	109102905	LOC109102905	protein_coding	Novel_lncRNA	NC_056579.1	4582805	4590479	-	3	2352	154
TCONS_00027047	109083269	LOC109083269	protein_coding	Novel_lncRNA	NC_056579.1	5090592	5091352	-	2	730	68
TCONS_00027062	109084659	LOC109084659	protein_coding	Novel_lncRNA	NC_056579.1	5881717	5882683	-	2	614	69
TCONS_00027113	109107090	LOC109107090	protein_coding	Novel_lncRNA	NC_056579.1	6487464	6499696	-	4	969	124
TCONS_00027135	109059019	LOC109059019	protein_coding	Novel_lncRNA	NC_056579.1	6820403	6835852	-	2	1271	92
TCONS_00027143	XLOC_013844	XLOC_013844	novel	Novel_lncRNA	NC_056579.1	6901575	6907658	-	2	931	140
TCONS_00027233	109095330	LOC109095330	protein_coding	Novel_lncRNA	NC_056579.1	8094173	8096342	-	2	2126	132
TCONS_00027258	109106905	LOC109106905	protein_coding	Novel_lncRNA	NC_056579.1	8404369	8406526	-	8	407	58
TCONS_00027269	109107480	LOC109107480	protein_coding	Novel_lncRNA	NC_056579.1	8425853	8427925	-	2	2030	90
TCONS_00027287	XLOC_013904	XLOC_013904	novel	Novel_lncRNA	NC_056579.1	8734649	8735374	-	2	691	120
TCONS_00027289	XLOC_013906	XLOC_013906	novel	Novel_lncRNA	NC_056579.1	8739012	8740488	-	2	1357	127
TCONS_00027458	109061954	LOC109061954	protein_coding	Novel_lncRNA	NC_056579.1	10443052	10477715	-	5	360	98
TCONS_00027475	109104872	tmco1	protein_coding	Novel_lncRNA	NC_056579.1	10492622	10495227	-	3	222	64
TCONS_00027486	XLOC_013973	XLOC_013973	novel	Novel_lncRNA	NC_056579.1	10858676	10865778	-	2	648	75
TCONS_00027491	XLOC_013978	XLOC_013978	novel	Novel_lncRNA	NC_056579.1	10899050	10904276	-	2	256	55
TCONS_00027509	109074577	zgc:153631	protein_coding	Novel_lncRNA	NC_056579.1	11152260	11152919	-	2	345	90
TCONS_00027722	109079044	LOC109079044	protein_coding	Novel_lncRNA	NC_056579.1	14911080	14912083	-	2	218	55
TCONS_00027773	109052592	LOC109052592	protein_coding	Novel_lncRNA	NC_056579.1	15916113	15917851	-	3	338	69
TCONS_00027822	109109881	LOC109109881	protein_coding	Novel_lncRNA	NC_056579.1	17657296	17662087	-	3	3809	104
TCONS_00027823	109109878	asgrl1	protein_coding	Novel_lncRNA	NC_056579.1	17675880	17681783	-	2	239	65
TCONS_00027850	109100784	npc1l1	protein_coding	Novel_lncRNA	NC_056579.1	18153603	18159375	-	5	1766	108
TCONS_00027849	109100784	npc1l1	protein_coding	Novel_lncRNA	NC_056579.1	18153603	18159375	-	6	1731	109
TCONS_00027851	109100784	npc1l1	protein_coding	Novel_lncRNA	NC_056579.1	18153603	18159377	-	5	1771	109
TCONS_00027853	XLOC_014151	XLOC_014151	novel	Novel_lncRNA	NC_056579.1	18234865	18235228	-	2	319	50
TCONS_00027938	109095573	LOC109095573	protein_coding	Novel_lncRNA	NC_056579.1	19853786	19857126	-	2	3304	105
TCONS_00027941	XLOC_014199	XLOC_014199	novel	Novel_lncRNA	NC_056579.1	19870816	19876422	-	2	5586	176
TCONS_00027942	XLOC_014199	XLOC_014199	novel	Novel_lncRNA	NC_056579.1	19870816	19876422	-	2	5526	183
TCONS_00027940	XLOC_014199	XLOC_014199	novel	Novel_lncRNA	NC_056579.1	19870816	19876422	-	2	5503	183
TCONS_00027943	XLOC_014199	XLOC_014199	novel	Novel_lncRNA	NC_056579.1	19870831	19876422	-	3	5467	176
TCONS_00028010	XLOC_014235	XLOC_014235	novel	Novel_lncRNA	NC_056579.1	21482817	21488767	-	2	401	79
TCONS_00028011	XLOC_014235	XLOC_014235	novel	Novel_lncRNA	NC_056579.1	21488278	21488767	-	2	243	69
TCONS_00028034	XLOC_014248	XLOC_014248	novel	Novel_lncRNA	NC_056579.1	22292662	22294419	-	2	1722	83
TCONS_00028126	XLOC_014296	XLOC_014296	novel	Novel_lncRNA	NC_056579.1	24547508	24550991	-	4	334	65
TCONS_00028127	XLOC_014296	XLOC_014296	novel	Novel_lncRNA	NC_056579.1	24548384	24551647	-	2	379	54
TCONS_00028128	XLOC_014296	XLOC_014296	novel	Novel_lncRNA	NC_056579.1	24549122	24550991	-	3	305	51
TCONS_00028129	XLOC_014296	XLOC_014296	novel	Novel_lncRNA	NC_056579.1	24549476	24551647	-	3	1147	73
TCONS_00028168	XLOC_014321	XLOC_014321	novel	Novel_lncRNA	NC_056579.1	25776628	25779631	-	2	231	55
TCONS_00028171	109096196	wdr46	protein_coding	Novel_lncRNA	NC_056579.1	25807225	25809651	-	3	501	117
TCONS_00028180	XLOC_014330	XLOC_014330	novel	Novel_lncRNA	NC_056579.1	26027098	26027501	-	2	366	80
TCONS_00028182	XLOC_014332	XLOC_014332	novel	Novel_lncRNA	NC_056579.1	26046770	26049958	-	3	1032	120
TCONS_00028224	109111433	LOC109111433	protein_coding	Novel_lncRNA	NC_056580.1	97735	99924	+	2	342	51
TCONS_00028226	109070549	LOC109070549	protein_coding	Novel_lncRNA	NC_056580.1	112005	139669	+	3	1460	119
TCONS_00028234	XLOC_014366	XLOC_014366	novel	Novel_lncRNA	NC_056580.1	198451	202943	+	2	332	57
TCONS_00028245	XLOC_014375	XLOC_014375	novel	Novel_lncRNA	NC_056580.1	387353	393018	+	2	561	75
TCONS_00028294	XLOC_014402	XLOC_014402	novel	Novel_lncRNA	NC_056580.1	2930621	2933369	+	2	1152	220
TCONS_00028295	XLOC_014403	XLOC_014403	novel	Novel_lncRNA	NC_056580.1	2933672	2934513	+	2	711	236
TCONS_00028307	XLOC_014411	XLOC_014411	novel	Novel_lncRNA	NC_056580.1	3149221	3151207	+	2	474	85
TCONS_00028398	XLOC_014443	XLOC_014443	novel	Novel_lncRNA	NC_056580.1	4957822	4969162	+	2	468	58
TCONS_00028413	XLOC_014453	XLOC_014453	novel	Novel_lncRNA	NC_056580.1	5550975	5552051	+	2	787	128
TCONS_00028471	122146083	LOC122146083	protein_coding	Novel_lncRNA	NC_056580.1	7053222	7054615	+	4	585	93
TCONS_00028500	109054955	LOC109054955	protein_coding	Novel_lncRNA	NC_056580.1	7462289	7464771	+	2	279	82
TCONS_00028501	XLOC_014499	XLOC_014499	novel	Novel_lncRNA	NC_056580.1	7469209	7470286	+	4	648	91
TCONS_00028515	109095702	LOC109095702	protein_coding	Novel_lncRNA	NC_056580.1	8561504	8563416	+	2	1850	131
TCONS_00028536	XLOC_014522	XLOC_014522	novel	Novel_lncRNA	NC_056580.1	9117433	9118602	+	2	1147	104
TCONS_00028555	109095922	LOC109095922	protein_coding	Novel_lncRNA	NC_056580.1	9944504	9945690	+	2	398	88
TCONS_00028606	109076847	LOC109076847	protein_coding	Novel_lncRNA	NC_056580.1	11137283	11143197	+	7	1020	284
TCONS_00028759	109062490	LOC109062490	protein_coding	Novel_lncRNA	NC_056580.1	13892206	13896465	+	3	1684	98
TCONS_00028820	122146122	LOC122146122	protein_coding	Novel_lncRNA	NC_056580.1	14411512	14420675	+	3	815	103
TCONS_00028918	109073530	LOC109073530	protein_coding	Novel_lncRNA	NC_056580.1	17237582	17239571	+	2	591	64
TCONS_00029099	109093779	LOC109093779	protein_coding	Novel_lncRNA	NC_056580.1	20298337	20300042	+	2	616	65
TCONS_00029249	109081635	LOC109081635	protein_coding	Novel_lncRNA	NC_056580.1	23309789	23316559	+	2	481	56
TCONS_00029253	XLOC_014829	XLOC_014829	novel	Novel_lncRNA	NC_056580.1	23317865	23322052	+	2	4143	136
TCONS_00029325	109091545	gjc4b	protein_coding	Novel_lncRNA	NC_056580.1	25397743	25411346	+	2	851	83
TCONS_00029360	109075358	LOC109075358	protein_coding	Novel_lncRNA	NC_056580.1	26709877	26713280	+	2	1673	129
TCONS_00029464	109060486	LOC109060486	protein_coding	Novel_lncRNA	NC_056580.1	29813553	30069798	+	3	498	123
TCONS_00029470	XLOC_014930	XLOC_014930	novel	Novel_lncRNA	NC_056580.1	29982863	29985737	+	2	758	84
TCONS_00029485	XLOC_014940	XLOC_014940	novel	Novel_lncRNA	NC_056580.1	30466453	30472523	+	3	807	53
TCONS_00029487	XLOC_014941	XLOC_014941	novel	Novel_lncRNA	NC_056580.1	30478248	30487089	+	3	332	49
TCONS_00029492	109080402	LOC109080402	protein_coding	Novel_lncRNA	NC_056580.1	30658656	30661704	+	2	361	101
TCONS_00029541	109053031	LOC109053031	protein_coding	Novel_lncRNA	NC_056580.1	32298649	32315404	+	5	1920	173
TCONS_00029542	109053031	LOC109053031	protein_coding	Novel_lncRNA	NC_056580.1	32300310	32315410	+	4	1358	86
TCONS_00029548	XLOC_014986	XLOC_014986	novel	Novel_lncRNA	NC_056580.1	65577	65936	-	2	321	48
TCONS_00029563	XLOC_014991	XLOC_014991	novel	Novel_lncRNA	NC_056580.1	198488	202940	-	2	292	56
TCONS_00029671	122146041	LOC122146041	protein_coding	Novel_lncRNA	NC_056580.1	3386256	3386816	-	2	257	67
TCONS_00029889	XLOC_015179	XLOC_015179	novel	Novel_lncRNA	NC_056580.1	6796872	6798173	-	2	584	68
TCONS_00029980	XLOC_015227	XLOC_015227	novel	Novel_lncRNA	NC_056580.1	8919929	8921601	-	2	515	171
TCONS_00030019	XLOC_015254	XLOC_015254	novel	Novel_lncRNA	NC_056580.1	10441372	10443025	-	2	1634	90
TCONS_00030034	XLOC_015265	XLOC_015265	novel	Novel_lncRNA	NC_056580.1	11069161	11114881	-	3	625	74
TCONS_00030035	109076847	LOC109076847	protein_coding	Novel_lncRNA	NC_056580.1	11128540	11146779	-	2	470	100
TCONS_00030037	109076847	LOC109076847	protein_coding	Novel_lncRNA	NC_056580.1	11139107	11146330	-	2	1536	94
TCONS_00030038	109076847	LOC109076847	protein_coding	Novel_lncRNA	NC_056580.1	11143276	11144944	-	2	1371	75
TCONS_00030155	XLOC_015323	XLOC_015323	novel	Novel_lncRNA	NC_056580.1	13349725	13358442	-	3	962	61
TCONS_00030213	XLOC_015348	XLOC_015348	novel	Novel_lncRNA	NC_056580.1	13924187	13926347	-	2	1371	95
TCONS_00030295	XLOC_015386	XLOC_015386	novel	Novel_lncRNA	NC_056580.1	16037631	16039872	-	2	530	155
TCONS_00030297	XLOC_015387	XLOC_015387	novel	Novel_lncRNA	NC_056580.1	16040087	16043970	-	2	444	88
TCONS_00030296	XLOC_015387	XLOC_015387	novel	Novel_lncRNA	NC_056580.1	16040087	16043970	-	3	451	88
TCONS_00030321	109096010	LOC109096010	protein_coding	Novel_lncRNA	NC_056580.1	16606951	16609170	-	2	2188	260
TCONS_00030338	109107198	LOC109107198	protein_coding	Novel_lncRNA	NC_056580.1	16990528	17000848	-	3	2956	86
TCONS_00030362	XLOC_015417	XLOC_015417	novel	Novel_lncRNA	NC_056580.1	17285232	17286116	-	2	791	88
TCONS_00030610	XLOC_015521	XLOC_015521	novel	Novel_lncRNA	NC_056580.1	22457361	22507893	-	2	789	96
TCONS_00030608	XLOC_015522	XLOC_015522	novel	Novel_lncRNA	NC_056580.1	22433287	22435085	-	2	1239	64
TCONS_00030609	XLOC_015523	XLOC_015523	novel	Novel_lncRNA	NC_056580.1	22449799	22451900	-	2	1751	83
TCONS_00030611	XLOC_015524	XLOC_015524	novel	Novel_lncRNA	NC_056580.1	22457866	22465729	-	2	6243	104
TCONS_00030612	XLOC_015524	XLOC_015524	novel	Novel_lncRNA	NC_056580.1	22458397	22465720	-	2	5703	104
TCONS_00030617	XLOC_015528	XLOC_015528	novel	Novel_lncRNA	NC_056580.1	22665720	22667649	-	2	286	94
TCONS_00030725	109098817	LOC109098817	protein_coding	Novel_lncRNA	NC_056580.1	25428723	25431088	-	2	423	140
TCONS_00030806	109107624	smarcal1	protein_coding	Novel_lncRNA	NC_056580.1	27993924	27995149	-	2	794	143
TCONS_00030813	XLOC_015616	XLOC_015616	novel	Novel_lncRNA	NC_056580.1	28087206	28089069	-	2	1842	119
TCONS_00030819	XLOC_015619	XLOC_015619	novel	Novel_lncRNA	NC_056580.1	28147947	28149069	-	2	812	69
TCONS_00030897	XLOC_015657	XLOC_015657	novel	Novel_lncRNA	NC_056580.1	30422237	30423843	-	2	892	152
TCONS_00030896	XLOC_015657	XLOC_015657	novel	Novel_lncRNA	NC_056580.1	30422237	30423843	-	2	892	152
TCONS_00030899	XLOC_015658	XLOC_015658	novel	Novel_lncRNA	NC_056580.1	30458303	30459851	-	2	297	51
TCONS_00030900	XLOC_015658	XLOC_015658	novel	Novel_lncRNA	NC_056580.1	30458303	30471372	-	3	319	56
TCONS_00030901	XLOC_015658	XLOC_015658	novel	Novel_lncRNA	NC_056580.1	30458303	30482342	-	3	280	50
TCONS_00030902	XLOC_015658	XLOC_015658	novel	Novel_lncRNA	NC_056580.1	30458303	30488362	-	5	557	63
TCONS_00030904	XLOC_015658	XLOC_015658	novel	Novel_lncRNA	NC_056580.1	30460493	30474997	-	5	488	56
TCONS_00030906	XLOC_015658	XLOC_015658	novel	Novel_lncRNA	NC_056580.1	30460493	30488362	-	6	1114	66
TCONS_00030907	XLOC_015658	XLOC_015658	novel	Novel_lncRNA	NC_056580.1	30464473	30484355	-	2	357	53
TCONS_00030908	XLOC_015658	XLOC_015658	novel	Novel_lncRNA	NC_056580.1	30464537	30472576	-	2	774	77
TCONS_00030909	XLOC_015658	XLOC_015658	novel	Novel_lncRNA	NC_056580.1	30464537	30474997	-	3	703	77
TCONS_00030910	XLOC_015658	XLOC_015658	novel	Novel_lncRNA	NC_056580.1	30464848	30488362	-	4	508	66
TCONS_00030912	XLOC_015658	XLOC_015658	novel	Novel_lncRNA	NC_056580.1	30466512	30474996	-	4	725	66
TCONS_00030911	XLOC_015658	XLOC_015658	novel	Novel_lncRNA	NC_056580.1	30466512	30474996	-	4	1226	66
TCONS_00030913	XLOC_015658	XLOC_015658	novel	Novel_lncRNA	NC_056580.1	30466512	30476805	-	2	769	53
TCONS_00030916	XLOC_015658	XLOC_015658	novel	Novel_lncRNA	NC_056580.1	30466512	30488362	-	6	1330	78
TCONS_00030915	XLOC_015658	XLOC_015658	novel	Novel_lncRNA	NC_056580.1	30466512	30488362	-	4	840	66
TCONS_00030914	XLOC_015658	XLOC_015658	novel	Novel_lncRNA	NC_056580.1	30466512	30488362	-	6	1333	64
TCONS_00030917	XLOC_015658	XLOC_015658	novel	Novel_lncRNA	NC_056580.1	30466535	30488362	-	6	2284	78
TCONS_00030918	XLOC_015658	XLOC_015658	novel	Novel_lncRNA	NC_056580.1	30469036	30487593	-	2	1031	83
TCONS_00030919	XLOC_015658	XLOC_015658	novel	Novel_lncRNA	NC_056580.1	30469043	30470582	-	2	287	46
TCONS_00030921	XLOC_015658	XLOC_015658	novel	Novel_lncRNA	NC_056580.1	30469784	30488362	-	3	319	61
TCONS_00030923	XLOC_015658	XLOC_015658	novel	Novel_lncRNA	NC_056580.1	30469788	30488362	-	2	560	64
TCONS_00030924	XLOC_015658	XLOC_015658	novel	Novel_lncRNA	NC_056580.1	30469798	30487573	-	2	259	46
TCONS_00030903	XLOC_015659	XLOC_015659	novel	Novel_lncRNA	NC_056580.1	30460242	30462560	-	3	318	46
TCONS_00030926	XLOC_015660	XLOC_015660	novel	Novel_lncRNA	NC_056580.1	30476965	30480255	-	2	786	53
TCONS_00031111	109091975	LOC109091975	protein_coding	Novel_lncRNA	NC_056581.1	2422551	2425098	+	2	2516	84
TCONS_00031112	109091975	LOC109091975	protein_coding	Novel_lncRNA	NC_056581.1	2432954	2437024	+	2	3864	139
TCONS_00031113	109091975	LOC109091975	protein_coding	Novel_lncRNA	NC_056581.1	2441155	2446644	+	2	1908	130
TCONS_00031116	109092246	LOC109092246	protein_coding	Novel_lncRNA	NC_056581.1	2501093	2502203	+	2	393	66
TCONS_00031154	XLOC_015761	XLOC_015761	novel	Novel_lncRNA	NC_056581.1	3117084	3118741	+	2	1622	77
TCONS_00031195	109068939	LOC109068939	protein_coding	Novel_lncRNA	NC_056581.1	4400813	4405826	+	2	4846	119
TCONS_00031197	109068939	LOC109068939	protein_coding	Novel_lncRNA	NC_056581.1	4406592	4408021	+	2	1267	101
TCONS_00031198	109068939	LOC109068939	protein_coding	Novel_lncRNA	NC_056581.1	4424681	4431339	+	2	3008	131
TCONS_00031251	122146405	LOC122146405	protein_coding	Novel_lncRNA	NC_056581.1	5099556	5101452	+	3	1697	76
TCONS_00031279	XLOC_015832	XLOC_015832	novel	Novel_lncRNA	NC_056581.1	5621772	5622589	+	2	373	73
TCONS_00031417	122146420	LOC122146420	protein_coding	Novel_lncRNA	NC_056581.1	7586435	7594744	+	2	1349	124
TCONS_00031418	122146420	LOC122146420	protein_coding	Novel_lncRNA	NC_056581.1	7586486	7593884	+	2	438	59
TCONS_00031488	109055061	LOC109055061	protein_coding	Novel_lncRNA	NC_056581.1	8861961	8866425	+	3	539	109
TCONS_00031532	109097532	LOC109097532	protein_coding	Novel_lncRNA	NC_056581.1	9681470	9693178	+	2	6615	130
TCONS_00031600	XLOC_015972	XLOC_015972	novel	Novel_lncRNA	NC_056581.1	11141243	11143684	+	2	592	197
TCONS_00031681	109107750	tmem218	protein_coding	Novel_lncRNA	NC_056581.1	12099127	12106106	+	3	564	90
TCONS_00031826	109087800	LOC109087800	protein_coding	Novel_lncRNA	NC_056581.1	14520260	14520997	+	2	560	162
TCONS_00032035	109073195	LOC109073195	protein_coding	Novel_lncRNA	NC_056581.1	17197754	17261007	+	6	420	123
TCONS_00032097	109086787	LOC109086787	protein_coding	Novel_lncRNA	NC_056581.1	17724001	17725894	+	2	1812	121
TCONS_00032096	109086787	LOC109086787	protein_coding	Novel_lncRNA	NC_056581.1	17714328	17722894	+	2	8544	134
TCONS_00032094	109086787	LOC109086787	protein_coding	Novel_lncRNA	NC_056581.1	17707471	17707903	+	2	403	37
TCONS_00032095	109086787	LOC109086787	protein_coding	Novel_lncRNA	NC_056581.1	17707999	17710652	+	2	2312	97
TCONS_00032157	109065031	LOC109065031	protein_coding	Novel_lncRNA	NC_056581.1	19446872	19447766	+	2	867	99
TCONS_00032204	109097469	LOC109097469	protein_coding	Novel_lncRNA	NC_056581.1	20618837	20635297	+	4	787	86
TCONS_00032203	109097469	LOC109097469	protein_coding	Novel_lncRNA	NC_056581.1	20618837	20635297	+	4	815	86
TCONS_00032404	109111166	LOC109111166	protein_coding	Novel_lncRNA	NC_056581.1	4511004	4513263	-	2	1527	139
TCONS_00032406	XLOC_016348	XLOC_016348	novel	Novel_lncRNA	NC_056581.1	4551289	4551906	-	2	413	91
TCONS_00032409	XLOC_016351	XLOC_016351	novel	Novel_lncRNA	NC_056581.1	4635934	4636795	-	2	754	151
TCONS_00032464	XLOC_016383	XLOC_016383	novel	Novel_lncRNA	NC_056581.1	5830478	5830885	-	2	295	52
TCONS_00032527	109063108	LOC109063108	protein_coding	Novel_lncRNA	NC_056581.1	7502640	7506544	-	3	490	163
TCONS_00032528	109063108	LOC109063108	protein_coding	Novel_lncRNA	NC_056581.1	7502644	7506544	-	3	432	143
TCONS_00032531	122146420	LOC122146420	protein_coding	Novel_lncRNA	NC_056581.1	7586486	7594732	-	3	864	142
TCONS_00032532	122146420	LOC122146420	protein_coding	Novel_lncRNA	NC_056581.1	7586501	7594703	-	3	736	136
TCONS_00032549	XLOC_016432	XLOC_016432	novel	Novel_lncRNA	NC_056581.1	7810617	7811492	-	2	439	70
TCONS_00032615	109073622	mtnr1bb	protein_coding	Novel_lncRNA	NC_056581.1	9145962	9146958	-	2	935	74
TCONS_00032692	109098187	LOC109098187	protein_coding	Novel_lncRNA	NC_056581.1	10038773	10039926	-	3	612	98
TCONS_00032709	109097628	LOC109097628	protein_coding	Novel_lncRNA	NC_056581.1	10148950	10179189	-	3	2242	130
TCONS_00032711	109097628	LOC109097628	protein_coding	Novel_lncRNA	NC_056581.1	10161245	10163253	-	2	1926	122
TCONS_00032720	109097628	LOC109097628	protein_coding	Novel_lncRNA	NC_056581.1	10228512	10230047	-	2	1511	144
TCONS_00032721	109097628	LOC109097628	protein_coding	Novel_lncRNA	NC_056581.1	10230132	10234202	-	2	4041	99
TCONS_00032726	109097628	LOC109097628	protein_coding	Novel_lncRNA	NC_056581.1	10300926	10305031	-	2	3754	85
TCONS_00032730	109097628	LOC109097628	protein_coding	Novel_lncRNA	NC_056581.1	10380788	10381411	-	2	576	48
TCONS_00032739	XLOC_016525	XLOC_016525	novel	Novel_lncRNA	NC_056581.1	10725208	10729120	-	2	2886	122
TCONS_00032788	109091108	LOC109091108	protein_coding	Novel_lncRNA	NC_056581.1	12013383	12030543	-	2	1435	80
TCONS_00032797	XLOC_016556	XLOC_016556	novel	Novel_lncRNA	NC_056581.1	12382133	12387372	-	2	456	96
TCONS_00032910	109087767	waif2	protein_coding	Novel_lncRNA	NC_056581.1	14503554	14510162	-	3	1951	312
TCONS_00032911	109087800	LOC109087800	protein_coding	Novel_lncRNA	NC_056581.1	14520277	14520866	-	2	412	137
TCONS_00032995	109113466	LOC109113466	protein_coding	Novel_lncRNA	NC_056581.1	15780181	15789678	-	2	4776	198
TCONS_00033030	109071738	ssbp2b	protein_coding	Novel_lncRNA	NC_056581.1	16236082	16259076	-	5	1286	185
TCONS_00033029	109071738	ssbp2b	protein_coding	Novel_lncRNA	NC_056581.1	16228613	16232632	-	2	1379	127
TCONS_00033060	109097441	LOC109097441	protein_coding	Novel_lncRNA	NC_056581.1	16913363	16938174	-	4	955	74
TCONS_00033103	109086667	LOC109086667	protein_coding	Novel_lncRNA	NC_056581.1	17613626	17615769	-	2	1496	97
TCONS_00033106	XLOC_016757	XLOC_016757	novel	Novel_lncRNA	NC_056581.1	17877764	17878685	-	2	889	77
TCONS_00033107	XLOC_016758	XLOC_016758	novel	Novel_lncRNA	NC_056581.1	17878974	17879679	-	2	676	104
TCONS_00033108	XLOC_016758	XLOC_016758	novel	Novel_lncRNA	NC_056581.1	17878992	17879662	-	2	639	98
TCONS_00033117	109100437	LOC109100437	protein_coding	Novel_lncRNA	NC_056581.1	18153870	18223540	-	2	896	121
TCONS_00033172	109109113	mfsd14ba	protein_coding	Novel_lncRNA	NC_056581.1	18831418	18841592	-	4	1468	128
TCONS_00033225	XLOC_016826	XLOC_016826	novel	Novel_lncRNA	NC_056581.1	19885850	19887440	-	3	589	120
TCONS_00033226	XLOC_016826	XLOC_016826	novel	Novel_lncRNA	NC_056581.1	19886492	19887440	-	2	847	87
TCONS_00033248	109097246	LOC109097246	protein_coding	Novel_lncRNA	NC_056581.1	20480762	20538166	-	3	373	124
TCONS_00033253	109097469	LOC109097469	protein_coding	Novel_lncRNA	NC_056581.1	20602375	20619147	-	3	454	73
TCONS_00033251	109097469	LOC109097469	protein_coding	Novel_lncRNA	NC_056581.1	20562507	20568538	-	2	326	55
TCONS_00033252	109097469	LOC109097469	protein_coding	Novel_lncRNA	NC_056581.1	20582482	20583286	-	2	712	87
TCONS_00033266	XLOC_016850	XLOC_016850	novel	Novel_lncRNA	NC_056582.1	16276	21039	+	3	287	94
TCONS_00033265	XLOC_016850	XLOC_016850	novel	Novel_lncRNA	NC_056582.1	16276	21039	+	2	287	94
TCONS_00033323	XLOC_016895	XLOC_016895	novel	Novel_lncRNA	NC_056582.1	1382231	1383780	+	2	1526	74
TCONS_00033353	109107235	LOC109107235	protein_coding	Novel_lncRNA	NC_056582.1	2160197	2179790	+	2	342	56
TCONS_00033437	XLOC_016979	XLOC_016979	novel	Novel_lncRNA	NC_056582.1	3146200	3148322	+	2	1315	173
TCONS_00033445	XLOC_016987	XLOC_016987	novel	Novel_lncRNA	NC_056582.1	3214312	3242855	+	2	318	43
TCONS_00033446	XLOC_016988	XLOC_016988	novel	Novel_lncRNA	NC_056582.1	3244280	3249293	+	2	1698	100
TCONS_00033570	XLOC_017068	XLOC_017068	novel	Novel_lncRNA	NC_056582.1	5937392	5938026	+	2	554	82
TCONS_00033576	XLOC_017073	XLOC_017073	novel	Novel_lncRNA	NC_056582.1	6297938	6302567	+	2	814	62
TCONS_00033578	XLOC_017074	XLOC_017074	novel	Novel_lncRNA	NC_056582.1	6298759	6303818	+	2	1223	118
TCONS_00033577	XLOC_017074	XLOC_017074	novel	Novel_lncRNA	NC_056582.1	6298759	6303818	+	2	1223	118
TCONS_00033713	XLOC_017143	XLOC_017143	novel	Novel_lncRNA	NC_056582.1	7727039	7734312	+	2	522	125
TCONS_00033714	XLOC_017143	XLOC_017143	novel	Novel_lncRNA	NC_056582.1	7727039	7735309	+	2	288	93
TCONS_00033719	XLOC_017144	XLOC_017144	novel	Novel_lncRNA	NC_056582.1	7738284	7740317	+	2	290	76
TCONS_00033723	XLOC_017144	XLOC_017144	novel	Novel_lncRNA	NC_056582.1	7743171	7746665	+	2	332	108
TCONS_00033724	XLOC_017144	XLOC_017144	novel	Novel_lncRNA	NC_056582.1	7744572	7746663	+	2	330	107
TCONS_00033726	XLOC_017144	XLOC_017144	novel	Novel_lncRNA	NC_056582.1	7744573	7746665	+	2	331	108
TCONS_00033725	XLOC_017144	XLOC_017144	novel	Novel_lncRNA	NC_056582.1	7744573	7746665	+	2	331	108
TCONS_00033807	109051492	LOC109051492	protein_coding	Novel_lncRNA	NC_056582.1	8757192	9067039	+	4	327	100
TCONS_00033809	109051492	LOC109051492	protein_coding	Novel_lncRNA	NC_056582.1	8757208	9067019	+	3	291	94
TCONS_00033819	109051492	LOC109051492	protein_coding	Novel_lncRNA	NC_056582.1	8763304	9067018	+	4	288	94
TCONS_00033820	109051492	LOC109051492	protein_coding	Novel_lncRNA	NC_056582.1	8763304	9067019	+	3	289	94
TCONS_00033827	109051492	LOC109051492	protein_coding	Novel_lncRNA	NC_056582.1	8785793	9067039	+	3	313	95
TCONS_00033826	109051492	LOC109051492	protein_coding	Novel_lncRNA	NC_056582.1	8785793	9067039	+	2	313	95
TCONS_00033829	109051492	LOC109051492	protein_coding	Novel_lncRNA	NC_056582.1	8785798	9067019	+	3	288	93
TCONS_00033831	109051492	LOC109051492	protein_coding	Novel_lncRNA	NC_056582.1	8828596	9067018	+	2	286	64
TCONS_00033907	109064122	LOC109064122	protein_coding	Novel_lncRNA	NC_056582.1	11031548	11034314	+	3	629	101
TCONS_00033948	109098496	LOC109098496	protein_coding	Novel_lncRNA	NC_056582.1	11651274	11666341	+	3	966	88
TCONS_00033953	109098496	LOC109098496	protein_coding	Novel_lncRNA	NC_056582.1	11717312	11717938	+	2	602	54
TCONS_00033970	109083865	LOC109083865	protein_coding	Novel_lncRNA	NC_056582.1	12549506	12557970	+	2	654	93
TCONS_00034094	109098304	LOC109098304	protein_coding	Novel_lncRNA	NC_056582.1	14461530	14465378	+	2	3741	125
TCONS_00034160	109072073	LOC109072073	protein_coding	Novel_lncRNA	NC_056582.1	15771676	15785463	+	2	13767	138
TCONS_00034177	109098566	LOC109098566	protein_coding	Novel_lncRNA	NC_056582.1	16447088	16449297	+	2	229	76
TCONS_00034178	109098566	LOC109098566	protein_coding	Novel_lncRNA	NC_056582.1	16447088	16449297	+	3	346	115
TCONS_00034175	109098566	LOC109098566	protein_coding	Novel_lncRNA	NC_056582.1	16447088	16449297	+	2	346	115
TCONS_00034181	109098566	LOC109098566	protein_coding	Novel_lncRNA	NC_056582.1	16447951	16449297	+	2	246	81
TCONS_00034258	109107504	LOC109107504	protein_coding	Novel_lncRNA	NC_056582.1	17489475	17506386	+	2	866	79
TCONS_00034295	109097002	LOC109097002	protein_coding	Novel_lncRNA	NC_056582.1	19095293	19132069	+	2	582	74
TCONS_00034374	XLOC_017431	XLOC_017431	novel	Novel_lncRNA	NC_056582.1	20892918	20894769	+	2	1472	80
TCONS_00034376	XLOC_017432	XLOC_017432	novel	Novel_lncRNA	NC_056582.1	20898501	20901785	+	2	210	69
TCONS_00034388	XLOC_017439	XLOC_017439	novel	Novel_lncRNA	NC_056582.1	21107671	21108113	+	2	370	83
TCONS_00034394	XLOC_017445	XLOC_017445	novel	Novel_lncRNA	NC_056582.1	21201996	21205620	+	2	455	51
TCONS_00034395	XLOC_017446	XLOC_017446	novel	Novel_lncRNA	NC_056582.1	21202459	21211128	+	5	1083	144
TCONS_00034503	109068999	LOC109068999	protein_coding	Novel_lncRNA	NC_056582.1	23020789	23040975	+	2	1108	105
TCONS_00034557	109098641	LOC109098641	protein_coding	Novel_lncRNA	NC_056582.1	24048657	24483213	+	3	588	99
TCONS_00034574	XLOC_017526	XLOC_017526	novel	Novel_lncRNA	NC_056582.1	24600672	24604583	+	2	422	109
TCONS_00034596	XLOC_017544	XLOC_017544	novel	Novel_lncRNA	NC_056582.1	25266349	25266745	+	2	376	97
TCONS_00034597	109091652	LOC109091652	protein_coding	Novel_lncRNA	NC_056582.1	25337513	25597694	+	3	283	94
TCONS_00034608	109091650	LOC109091650	protein_coding	Novel_lncRNA	NC_056582.1	25579155	25586485	+	2	366	87
TCONS_00034624	XLOC_017560	XLOC_017560	novel	Novel_lncRNA	NC_056582.1	25793627	25794091	+	2	435	144
TCONS_00034625	XLOC_017561	XLOC_017561	novel	Novel_lncRNA	NC_056582.1	25798641	25799652	+	2	410	136
TCONS_00034684	XLOC_017595	XLOC_017595	novel	Novel_lncRNA	NC_056582.1	26787936	26788488	+	2	478	63
TCONS_00034692	XLOC_017597	XLOC_017597	novel	Novel_lncRNA	NC_056582.1	26813457	26815487	+	3	1637	125
TCONS_00034695	109058645	LOC109058645	protein_coding	Novel_lncRNA	NC_056582.1	7355	8432	-	5	493	148
TCONS_00034698	XLOC_017601	XLOC_017601	novel	Novel_lncRNA	NC_056582.1	16279	21036	-	2	281	93
TCONS_00034699	XLOC_017601	XLOC_017601	novel	Novel_lncRNA	NC_056582.1	18169	21036	-	2	277	72
TCONS_00034798	XLOC_017675	XLOC_017675	novel	Novel_lncRNA	NC_056582.1	1230537	1232883	-	2	2116	84
TCONS_00034800	109075374	LOC109075374	protein_coding	Novel_lncRNA	NC_056582.1	1236865	1238145	-	2	1257	82
TCONS_00034824	122146548	LOC122146548	protein_coding	Novel_lncRNA	NC_056582.1	1832709	1906680	-	3	422	122
TCONS_00034825	122146548	LOC122146548	protein_coding	Novel_lncRNA	NC_056582.1	1832709	1906682	-	3	339	95
TCONS_00034839	109081043	LOC109081043	protein_coding	Novel_lncRNA	NC_056582.1	2159814	2179796	-	3	355	51
TCONS_00034868	XLOC_017707	XLOC_017707	novel	Novel_lncRNA	NC_056582.1	2782275	2834704	-	2	1918	490
TCONS_00034869	XLOC_017707	XLOC_017707	novel	Novel_lncRNA	NC_056582.1	2782275	2835478	-	2	2692	490
TCONS_00034926	XLOC_017716	XLOC_017716	novel	Novel_lncRNA	NC_056582.1	3163573	3166104	-	2	2498	82
TCONS_00034934	109052635	LOC109052635	protein_coding	Novel_lncRNA	NC_056582.1	3265729	3273947	-	3	844	99
TCONS_00034976	XLOC_017743	XLOC_017743	novel	Novel_lncRNA	NC_056582.1	4019277	4020905	-	3	596	75
TCONS_00034977	XLOC_017743	XLOC_017743	novel	Novel_lncRNA	NC_056582.1	4020020	4020905	-	2	378	57
TCONS_00035137	XLOC_017809	XLOC_017809	novel	Novel_lncRNA	NC_056582.1	6299426	6303818	-	2	556	59
TCONS_00035140	XLOC_017812	XLOC_017812	novel	Novel_lncRNA	NC_056582.1	6496448	6504277	-	3	449	93
TCONS_00035141	XLOC_017812	XLOC_017812	novel	Novel_lncRNA	NC_056582.1	6496448	6504319	-	2	419	107
TCONS_00035222	109095838	prr13	protein_coding	Novel_lncRNA	NC_056582.1	7010055	7015596	-	5	2191	163
TCONS_00035224	109055633	LOC109055633	protein_coding	Novel_lncRNA	NC_056582.1	7033792	7035384	-	2	1520	79
TCONS_00035238	XLOC_017879	XLOC_017879	novel	Novel_lncRNA	NC_056582.1	7280099	7280645	-	2	464	92
TCONS_00035247	109075420	ndufa11	protein_coding	Novel_lncRNA	NC_056582.1	7471279	7473926	-	4	571	115
TCONS_00035259	XLOC_017895	XLOC_017895	novel	Novel_lncRNA	NC_056582.1	7726813	7735354	-	2	559	108
TCONS_00035260	XLOC_017895	XLOC_017895	novel	Novel_lncRNA	NC_056582.1	7727011	7734288	-	2	526	125
TCONS_00035261	XLOC_017895	XLOC_017895	novel	Novel_lncRNA	NC_056582.1	7727037	7737052	-	3	339	70
TCONS_00035262	XLOC_017896	XLOC_017896	novel	Novel_lncRNA	NC_056582.1	7734615	7740321	-	3	699	76
TCONS_00035263	XLOC_017896	XLOC_017896	novel	Novel_lncRNA	NC_056582.1	7734958	7743457	-	3	351	76
TCONS_00035264	XLOC_017896	XLOC_017896	novel	Novel_lncRNA	NC_056582.1	7734958	7743458	-	3	352	93
TCONS_00035265	XLOC_017896	XLOC_017896	novel	Novel_lncRNA	NC_056582.1	7736715	7741730	-	2	303	99
TCONS_00035266	XLOC_017896	XLOC_017896	novel	Novel_lncRNA	NC_056582.1	7736722	7743457	-	2	279	75
TCONS_00035268	XLOC_017896	XLOC_017896	novel	Novel_lncRNA	NC_056582.1	7738050	7743458	-	3	525	76
TCONS_00035270	XLOC_017896	XLOC_017896	novel	Novel_lncRNA	NC_056582.1	7738284	7740318	-	2	291	76
TCONS_00035271	XLOC_017896	XLOC_017896	novel	Novel_lncRNA	NC_056582.1	7740031	7743458	-	3	287	93
TCONS_00035273	XLOC_017896	XLOC_017896	novel	Novel_lncRNA	NC_056582.1	7740031	7748246	-	3	286	93
TCONS_00035274	XLOC_017897	XLOC_017897	novel	Novel_lncRNA	NC_056582.1	7743169	7746572	-	2	241	77
TCONS_00035276	XLOC_017897	XLOC_017897	novel	Novel_lncRNA	NC_056582.1	7744538	7746672	-	2	373	110
TCONS_00035275	XLOC_017897	XLOC_017897	novel	Novel_lncRNA	NC_056582.1	7744538	7746672	-	2	373	110
TCONS_00035319	109098295	LOC109098295	protein_coding	Novel_lncRNA	NC_056582.1	8699067	8700843	-	2	1750	81
TCONS_00035338	109072054	LOC109072054	protein_coding	Novel_lncRNA	NC_056582.1	8763306	9067018	-	3	286	93
TCONS_00035343	109072054	LOC109072054	protein_coding	Novel_lncRNA	NC_056582.1	8785799	9067019	-	2	287	93
TCONS_00035342	109072054	LOC109072054	protein_coding	Novel_lncRNA	NC_056582.1	8784457	9071961	-	6	656	122
TCONS_00035360	109061619	LOC109061619	protein_coding	Novel_lncRNA	NC_056582.1	9060654	9071965	-	3	645	126
TCONS_00035361	109061619	LOC109061619	protein_coding	Novel_lncRNA	NC_056582.1	9060658	9071966	-	3	382	98
TCONS_00035403	109096762	LOC109096762	protein_coding	Novel_lncRNA	NC_056582.1	10251645	10281202	-	2	375	49
TCONS_00035415	109055013	LOC109055013	protein_coding	Novel_lncRNA	NC_056582.1	10704004	10731292	-	3	630	95
TCONS_00035461	109098485	LOC109098485	protein_coding	Novel_lncRNA	NC_056582.1	11375450	11380661	-	2	337	69
TCONS_00035462	109098485	LOC109098485	protein_coding	Novel_lncRNA	NC_056582.1	11375450	11380667	-	2	343	69
TCONS_00035515	109083865	LOC109083865	protein_coding	Novel_lncRNA	NC_056582.1	12590357	12598457	-	3	7182	122
TCONS_00035516	109083865	LOC109083865	protein_coding	Novel_lncRNA	NC_056582.1	12590614	12598451	-	3	6920	122
TCONS_00035514	109083865	LOC109083865	protein_coding	Novel_lncRNA	NC_056582.1	12573556	12574597	-	2	926	76
TCONS_00035551	109104447	LOC109104447	protein_coding	Novel_lncRNA	NC_056582.1	13351553	13362066	-	2	3587	98
TCONS_00035649	109100208	LOC109100208	protein_coding	Novel_lncRNA	NC_056582.1	14859041	14864678	-	2	4794	133
TCONS_00035673	XLOC_018045	XLOC_018045	novel	Novel_lncRNA	NC_056582.1	15423145	15423935	-	2	678	74
TCONS_00035708	XLOC_018060	XLOC_018060	novel	Novel_lncRNA	NC_056582.1	16260235	16282332	-	2	469	75
TCONS_00035782	XLOC_018095	XLOC_018095	novel	Novel_lncRNA	NC_056582.1	18330123	18330935	-	2	738	96
TCONS_00035839	109097002	LOC109097002	protein_coding	Novel_lncRNA	NC_056582.1	19129005	19129605	-	2	418	112
TCONS_00035880	109097290	LOC109097290	protein_coding	Novel_lncRNA	NC_056582.1	19949758	19953217	-	2	342	81
TCONS_00035921	109098477	LOC109098477	protein_coding	Novel_lncRNA	NC_056582.1	21038850	21061918	-	2	521	139
TCONS_00035928	XLOC_018153	XLOC_018153	novel	Novel_lncRNA	NC_056582.1	21199553	21209379	-	4	1467	120
TCONS_00035929	XLOC_018154	XLOC_018154	novel	Novel_lncRNA	NC_056582.1	21204179	21204863	-	2	493	69
TCONS_00035930	XLOC_018154	XLOC_018154	novel	Novel_lncRNA	NC_056582.1	21204184	21207897	-	2	673	75
TCONS_00035932	XLOC_018155	XLOC_018155	novel	Novel_lncRNA	NC_056582.1	21210159	21211126	-	2	567	83
TCONS_00035950	109083973	LOC109083973	protein_coding	Novel_lncRNA	NC_056582.1	21735456	21737915	-	2	2438	91
TCONS_00035952	109083973	LOC109083973	protein_coding	Novel_lncRNA	NC_056582.1	21735488	21738008	-	2	2410	91
TCONS_00035990	122146635	LOC122146635	protein_coding	Novel_lncRNA	NC_056582.1	22591130	22603109	-	5	1648	95
TCONS_00036032	109098628	LOC109098628	protein_coding	Novel_lncRNA	NC_056582.1	23402347	23404132	-	2	1764	150
TCONS_00036055	109098641	LOC109098641	protein_coding	Novel_lncRNA	NC_056582.1	23748676	24188288	-	2	646	81
TCONS_00036052	109050489	LOC109050489	protein_coding	Novel_lncRNA	NC_056582.1	23746791	24186488	-	2	724	72
TCONS_00036069	109098372	LOC109098372	protein_coding	Novel_lncRNA	NC_056582.1	23984920	24416305	-	2	406	61
TCONS_00036071	109098372	LOC109098372	protein_coding	Novel_lncRNA	NC_056582.1	23987033	24419568	-	2	1391	128
TCONS_00036075	109098372	LOC109098372	protein_coding	Novel_lncRNA	NC_056582.1	24021601	24468872	-	3	309	50
TCONS_00036074	109098372	LOC109098372	protein_coding	Novel_lncRNA	NC_056582.1	24021601	24468872	-	3	306	49
TCONS_00036099	109090021	LOC109090021	protein_coding	Novel_lncRNA	NC_056582.1	25020406	25021403	-	2	977	78
TCONS_00036101	109090021	LOC109090021	protein_coding	Novel_lncRNA	NC_056582.1	25026124	25029007	-	3	668	104
TCONS_00036153	122146657	LOC122146657	protein_coding	Novel_lncRNA	NC_056582.1	25814710	25818242	-	3	401	133
TCONS_00036183	109065454	LOC109065454	protein_coding	Novel_lncRNA	NC_056582.1	26595957	26605538	-	4	716	130
TCONS_00036184	109065454	LOC109065454	protein_coding	Novel_lncRNA	NC_056582.1	26595958	26605538	-	2	890	130
TCONS_00036187	109065454	LOC109065454	protein_coding	Novel_lncRNA	NC_056582.1	26599548	26605537	-	3	1186	115
TCONS_00036200	XLOC_018307	XLOC_018307	novel	Novel_lncRNA	NC_056582.1	26818143	26819418	-	2	605	64
TCONS_00036212	XLOC_018317	XLOC_018317	novel	Novel_lncRNA	NC_056583.1	88750	96922	+	3	519	66
TCONS_00036229	XLOC_018331	XLOC_018331	novel	Novel_lncRNA	NC_056583.1	878685	882675	+	2	1102	121
TCONS_00036230	XLOC_018331	XLOC_018331	novel	Novel_lncRNA	NC_056583.1	878685	882690	+	2	1117	121
TCONS_00036231	XLOC_018332	XLOC_018332	novel	Novel_lncRNA	NC_056583.1	879472	883641	+	2	1283	64
TCONS_00036242	XLOC_018337	XLOC_018337	novel	Novel_lncRNA	NC_056583.1	1152304	1210441	+	2	1223	80
TCONS_00036250	109099354	si:dkey-191m6.4	protein_coding	Novel_lncRNA	NC_056583.1	1566619	1567558	+	2	448	104
TCONS_00036294	109105028	LOC109105028	protein_coding	Novel_lncRNA	NC_056583.1	2425869	2429814	+	2	999	94
TCONS_00036305	109082712	LOC109082712	protein_coding	Novel_lncRNA	NC_056583.1	2862192	3160344	+	3	1091	129
TCONS_00036310	XLOC_018374	XLOC_018374	novel	Novel_lncRNA	NC_056583.1	3153869	3156857	+	2	318	72
TCONS_00036311	XLOC_018374	XLOC_018374	novel	Novel_lncRNA	NC_056583.1	3153919	3156857	+	2	313	87
TCONS_00036319	XLOC_018374	XLOC_018374	novel	Novel_lncRNA	NC_056583.1	3156521	3156857	+	2	283	66
TCONS_00036312	XLOC_018378	XLOC_018378	novel	Novel_lncRNA	NC_056583.1	3154291	3158259	+	2	1295	67
TCONS_00036314	XLOC_018378	XLOC_018378	novel	Novel_lncRNA	NC_056583.1	3154298	3158260	+	2	1289	79
TCONS_00036313	XLOC_018378	XLOC_018378	novel	Novel_lncRNA	NC_056583.1	3154298	3158260	+	2	1290	79
TCONS_00036315	XLOC_018378	XLOC_018378	novel	Novel_lncRNA	NC_056583.1	3154298	3161826	+	3	1962	79
TCONS_00036316	XLOC_018379	XLOC_018379	novel	Novel_lncRNA	NC_056583.1	3156001	3162144	+	3	584	66
TCONS_00036317	XLOC_018379	XLOC_018379	novel	Novel_lncRNA	NC_056583.1	3156027	3162144	+	3	546	69
TCONS_00036318	XLOC_018379	XLOC_018379	novel	Novel_lncRNA	NC_056583.1	3156114	3162144	+	2	472	55
TCONS_00036492	XLOC_018451	XLOC_018451	novel	Novel_lncRNA	NC_056583.1	6977754	6978884	+	2	764	89
TCONS_00036494	XLOC_018452	XLOC_018452	novel	Novel_lncRNA	NC_056583.1	6979056	6979468	+	2	386	70
TCONS_00036524	109099767	oplah	protein_coding	Novel_lncRNA	NC_056583.1	8072509	8076952	+	2	1599	126
TCONS_00036545	109104062	kbtbd2	protein_coding	Novel_lncRNA	NC_056583.1	8497330	8501643	+	2	2020	116
TCONS_00036546	109065719	sult1st6	protein_coding	Novel_lncRNA	NC_056583.1	8542228	8992694	+	2	3065	83
TCONS_00036675	109099552	LOC109099552	protein_coding	Novel_lncRNA	NC_056583.1	10792109	10802516	+	2	1705	117
TCONS_00036698	XLOC_018558	XLOC_018558	novel	Novel_lncRNA	NC_056583.1	11273098	11274186	+	2	1041	60
TCONS_00036889	109062272	LOC109062272	protein_coding	Novel_lncRNA	NC_056583.1	13753615	13758141	+	2	974	71
TCONS_00037126	XLOC_018720	XLOC_018720	novel	Novel_lncRNA	NC_056583.1	17463434	17484978	+	3	481	86
TCONS_00037127	XLOC_018720	XLOC_018720	novel	Novel_lncRNA	NC_056583.1	17463459	17475235	+	3	446	86
TCONS_00037135	XLOC_018723	XLOC_018723	novel	Novel_lncRNA	NC_056583.1	17798736	17799532	+	2	438	57
TCONS_00037155	109084691	LOC109084691	protein_coding	Novel_lncRNA	NC_056583.1	18107385	18107779	+	2	369	97
TCONS_00037193	109077326	LOC109077326	protein_coding	Novel_lncRNA	NC_056583.1	19134811	19138832	+	2	893	239
TCONS_00037194	XLOC_018756	XLOC_018756	novel	Novel_lncRNA	NC_056583.1	19134831	19136865	+	2	1031	67
TCONS_00037229	XLOC_018775	XLOC_018775	novel	Novel_lncRNA	NC_056583.1	20399441	20402274	+	2	1199	317
TCONS_00037230	XLOC_018776	XLOC_018776	novel	Novel_lncRNA	NC_056583.1	20402735	20404176	+	2	1311	269
TCONS_00037248	XLOC_018787	XLOC_018787	novel	Novel_lncRNA	NC_056583.1	20657207	20658844	+	2	314	104
TCONS_00037275	109052083	LOC109052083	protein_coding	Novel_lncRNA	NC_056583.1	21676331	21681952	+	5	1799	120
TCONS_00037276	XLOC_018796	XLOC_018796	novel	Novel_lncRNA	NC_056583.1	21677719	21680114	+	3	490	109
TCONS_00037280	109102649	LOC109102649	protein_coding	Novel_lncRNA	NC_056583.1	22939309	23011292	+	4	1037	68
TCONS_00037281	XLOC_018800	XLOC_018800	novel	Novel_lncRNA	NC_056583.1	22964842	22966441	+	2	1175	71
TCONS_00037288	XLOC_018807	XLOC_018807	novel	Novel_lncRNA	NC_056583.1	23429170	23432343	+	2	680	91
TCONS_00037355	109099334	ryr2a	protein_coding	Novel_lncRNA	NC_056583.1	25042504	25045747	+	2	3145	165
TCONS_00037393	XLOC_018855	XLOC_018855	novel	Novel_lncRNA	NC_056583.1	25332660	25334601	+	2	414	43
TCONS_00037398	XLOC_018859	XLOC_018859	novel	Novel_lncRNA	NC_056583.1	25352240	25352618	+	2	266	71
TCONS_00037422	XLOC_018875	XLOC_018875	novel	Novel_lncRNA	NC_056583.1	25874098	25875114	+	2	970	92
TCONS_00037423	XLOC_018875	XLOC_018875	novel	Novel_lncRNA	NC_056583.1	25874514	25875094	+	2	471	50
TCONS_00037432	XLOC_018881	XLOC_018881	novel	Novel_lncRNA	NC_056583.1	26094383	26099909	+	6	492	143
TCONS_00037493	XLOC_018914	XLOC_018914	novel	Novel_lncRNA	NC_056583.1	876526	882672	-	3	1090	118
TCONS_00037508	109099354	si:dkey-191m6.4	protein_coding	Novel_lncRNA	NC_056583.1	1574346	1578830	-	3	511	83
TCONS_00037509	109099354	si:dkey-191m6.4	protein_coding	Novel_lncRNA	NC_056583.1	1574346	1578866	-	2	635	82
TCONS_00037511	XLOC_018925	XLOC_018925	novel	Novel_lncRNA	NC_056583.1	1590744	1591359	-	2	564	52
TCONS_00037516	XLOC_018928	XLOC_018928	novel	Novel_lncRNA	NC_056583.1	1605203	1610617	-	2	414	79
TCONS_00037611	XLOC_018986	XLOC_018986	novel	Novel_lncRNA	NC_056583.1	3147736	3148797	-	2	746	74
TCONS_00037614	XLOC_018988	XLOC_018988	novel	Novel_lncRNA	NC_056583.1	3170590	3172369	-	3	617	92
TCONS_00037786	XLOC_019072	XLOC_019072	novel	Novel_lncRNA	NC_056583.1	6537656	6546554	-	2	1060	74
TCONS_00037866	109099295	avl9	protein_coding	Novel_lncRNA	NC_056583.1	8601950	8602414	-	2	372	83
TCONS_00037872	109099523	LOC109099523	protein_coding	Novel_lncRNA	NC_056583.1	8756880	8838779	-	2	525	174
TCONS_00037873	109099523	LOC109099523	protein_coding	Novel_lncRNA	NC_056583.1	8815448	8822547	-	2	550	76
TCONS_00037874	109099523	LOC109099523	protein_coding	Novel_lncRNA	NC_056583.1	8818080	8825652	-	2	1022	249
TCONS_00037875	109099523	LOC109099523	protein_coding	Novel_lncRNA	NC_056583.1	8830513	8865365	-	2	563	61
TCONS_00037876	109099523	LOC109099523	protein_coding	Novel_lncRNA	NC_056583.1	8841225	8844823	-	2	424	116
TCONS_00037962	XLOC_019171	XLOC_019171	novel	Novel_lncRNA	NC_056583.1	10640924	10643238	-	2	1315	72
TCONS_00038099	109080052	LOC109080052	protein_coding	Novel_lncRNA	NC_056583.1	12846177	12917904	-	2	661	86
TCONS_00038101	109099548	LOC109099548	protein_coding	Novel_lncRNA	NC_056583.1	12917969	12925603	-	5	7324	113
TCONS_00038244	XLOC_019309	XLOC_019309	novel	Novel_lncRNA	NC_056583.1	16720961	16722317	-	2	862	104
TCONS_00038310	XLOC_019325	XLOC_019325	novel	Novel_lncRNA	NC_056583.1	17463130	17463681	-	2	484	65
TCONS_00038408	XLOC_019370	XLOC_019370	novel	Novel_lncRNA	NC_056583.1	19389185	19392692	-	2	821	94
TCONS_00038425	XLOC_019382	XLOC_019382	novel	Novel_lncRNA	NC_056583.1	20485141	20485827	-	2	581	90
TCONS_00038430	XLOC_019385	XLOC_019385	novel	Novel_lncRNA	NC_056583.1	21109927	21110654	-	2	613	37
TCONS_00038438	XLOC_019390	XLOC_019390	novel	Novel_lncRNA	NC_056583.1	21500337	21502654	-	2	878	74
TCONS_00038487	XLOC_019420	XLOC_019420	novel	Novel_lncRNA	NC_056583.1	24127173	24127736	-	2	357	76
TCONS_00038493	XLOC_019423	XLOC_019423	novel	Novel_lncRNA	NC_056583.1	24152732	24153576	-	2	203	64
TCONS_00038543	109056258	LOC109056258	protein_coding	Novel_lncRNA	NC_056583.1	25265564	25269353	-	3	740	102
TCONS_00038570	XLOC_019470	XLOC_019470	novel	Novel_lncRNA	NC_056583.1	25874493	25875348	-	2	746	50
TCONS_00038576	XLOC_019473	XLOC_019473	novel	Novel_lncRNA	NC_056583.1	25919126	25920893	-	3	246	81
TCONS_00038586	109105398	arhgap44b	protein_coding	Novel_lncRNA	NC_056583.1	26034067	26108053	-	3	369	79
TCONS_00038594	XLOC_019478	XLOC_019478	novel	Novel_lncRNA	NC_056583.1	26095047	26108031	-	3	347	79
TCONS_00038593	XLOC_019482	XLOC_019482	novel	Novel_lncRNA	NC_056583.1	26094261	26099909	-	6	584	133
TCONS_00038592	XLOC_019482	XLOC_019482	novel	Novel_lncRNA	NC_056583.1	26094261	26099909	-	6	614	143
TCONS_00038595	XLOC_019483	XLOC_019483	novel	Novel_lncRNA	NC_056583.1	26102315	26102570	-	2	211	69
TCONS_00038731	XLOC_019564	XLOC_019564	novel	Novel_lncRNA	NC_056584.1	3119840	3121319	+	4	394	84
TCONS_00038746	XLOC_019577	XLOC_019577	novel	Novel_lncRNA	NC_056584.1	3652271	3664483	+	2	290	56
TCONS_00038770	XLOC_019590	XLOC_019590	novel	Novel_lncRNA	NC_056584.1	4759729	4760336	+	2	518	123
TCONS_00038807	109070632	LOC109070632	protein_coding	Novel_lncRNA	NC_056584.1	5730201	5732454	+	2	2230	111
TCONS_00038813	XLOC_019607	XLOC_019607	novel	Novel_lncRNA	NC_056584.1	5820246	5820646	+	2	316	51
TCONS_00038983	109099323	lrmda	protein_coding	Novel_lncRNA	NC_056584.1	8622680	8721905	+	2	497	72
TCONS_00039076	XLOC_019718	XLOC_019718	novel	Novel_lncRNA	NC_056584.1	10650524	10651064	+	2	514	76
TCONS_00039175	109096900	LOC109096900	protein_coding	Novel_lncRNA	NC_056584.1	13026227	13033694	+	2	4948	134
TCONS_00039256	XLOC_019801	XLOC_019801	novel	Novel_lncRNA	NC_056584.1	14274522	14276714	+	2	1982	84
TCONS_00039266	109055185	LOC109055185	protein_coding	Novel_lncRNA	NC_056584.1	14382279	14624265	+	2	420	70
TCONS_00039320	XLOC_019842	XLOC_019842	novel	Novel_lncRNA	NC_056584.1	16037265	16050349	+	3	3514	173
TCONS_00039326	XLOC_019848	XLOC_019848	novel	Novel_lncRNA	NC_056584.1	16323887	16326289	+	2	1443	122
TCONS_00039374	XLOC_019864	XLOC_019864	novel	Novel_lncRNA	NC_056584.1	16617700	16619099	+	2	1200	83
TCONS_00039373	XLOC_019864	XLOC_019864	novel	Novel_lncRNA	NC_056584.1	16617700	16619099	+	2	812	83
TCONS_00039383	XLOC_019867	XLOC_019867	novel	Novel_lncRNA	NC_056584.1	16753473	16755142	+	2	1053	247
TCONS_00039391	XLOC_019871	XLOC_019871	novel	Novel_lncRNA	NC_056584.1	16941561	16943258	+	2	636	141
TCONS_00039392	XLOC_019871	XLOC_019871	novel	Novel_lncRNA	NC_056584.1	16941681	16943264	+	2	524	143
TCONS_00039393	XLOC_019871	XLOC_019871	novel	Novel_lncRNA	NC_056584.1	16941738	16943258	+	2	461	124
TCONS_00039434	109066091	LOC109066091	protein_coding	Novel_lncRNA	NC_056584.1	17400656	17401360	+	2	519	162
TCONS_00039588	109100863	LOC109100863	protein_coding	Novel_lncRNA	NC_056584.1	20308663	20312413	+	2	3398	93
TCONS_00039680	XLOC_020012	XLOC_020012	novel	Novel_lncRNA	NC_056584.1	23056972	23059695	+	2	846	95
TCONS_00039682	XLOC_020012	XLOC_020012	novel	Novel_lncRNA	NC_056584.1	23056989	23059695	+	2	830	95
TCONS_00039681	XLOC_020012	XLOC_020012	novel	Novel_lncRNA	NC_056584.1	23056989	23059695	+	3	1103	104
TCONS_00039683	XLOC_020012	XLOC_020012	novel	Novel_lncRNA	NC_056584.1	23057539	23059695	+	2	281	40
TCONS_00039694	XLOC_020016	XLOC_020016	novel	Novel_lncRNA	NC_056584.1	23364333	23374635	+	3	726	90
TCONS_00039739	109089162	runx3	protein_coding	Novel_lncRNA	NC_056584.1	24740327	24748392	+	2	541	83
TCONS_00039787	XLOC_020057	XLOC_020057	novel	Novel_lncRNA	NC_056584.1	25649605	25650432	+	2	806	148
TCONS_00039789	XLOC_020057	XLOC_020057	novel	Novel_lncRNA	NC_056584.1	25649683	25650459	+	2	738	148
TCONS_00039788	XLOC_020057	XLOC_020057	novel	Novel_lncRNA	NC_056584.1	25649683	25650459	+	2	750	148
TCONS_00039829	109105124	LOC109105124	protein_coding	Novel_lncRNA	NC_056584.1	26900751	26904964	+	3	689	133
TCONS_00039830	109105124	LOC109105124	protein_coding	Novel_lncRNA	NC_056584.1	26900751	26905472	+	3	1194	132
TCONS_00039836	109064747	LOC109064747	protein_coding	Novel_lncRNA	NC_056584.1	27285346	27286273	+	2	652	81
TCONS_00039845	109074198	LOC109074198	protein_coding	Novel_lncRNA	NC_056584.1	27698510	27837036	+	3	433	38
TCONS_00039846	109074198	LOC109074198	protein_coding	Novel_lncRNA	NC_056584.1	27698510	27837346	+	3	630	47
TCONS_00039847	109070296	LOC109070296	protein_coding	Novel_lncRNA	NC_056584.1	27996367	27998316	+	3	720	72
TCONS_00039880	XLOC_020108	XLOC_020108	novel	Novel_lncRNA	NC_056584.1	28915442	28961135	+	4	287	95
TCONS_00039885	XLOC_020113	XLOC_020113	novel	Novel_lncRNA	NC_056584.1	29268432	29270293	+	2	366	122
TCONS_00039886	XLOC_020114	XLOC_020114	novel	Novel_lncRNA	NC_056584.1	29316341	29324747	+	3	816	130
TCONS_00039948	109109175	LOC109109175	protein_coding	Novel_lncRNA	NC_056584.1	955641	962814	-	2	361	94
TCONS_00039959	109112381	LOC109112381	protein_coding	Novel_lncRNA	NC_056584.1	1558223	1558894	-	2	593	102
TCONS_00040001	109058196	LOC109058196	protein_coding	Novel_lncRNA	NC_056584.1	2455022	2641688	-	2	1033	139
TCONS_00040040	XLOC_020208	XLOC_020208	novel	Novel_lncRNA	NC_056584.1	3591780	3597539	-	2	540	117
TCONS_00040041	XLOC_020209	XLOC_020209	novel	Novel_lncRNA	NC_056584.1	3593027	3599629	-	3	552	52
TCONS_00040053	XLOC_020218	XLOC_020218	novel	Novel_lncRNA	NC_056584.1	4791962	4794335	-	2	2340	92
TCONS_00040056	109101111	LOC109101111	protein_coding	Novel_lncRNA	NC_056584.1	4850430	4855582	-	2	4961	137
TCONS_00040095	XLOC_020229	XLOC_020229	novel	Novel_lncRNA	NC_056584.1	5662729	5664115	-	2	1365	100
TCONS_00040172	XLOC_020273	XLOC_020273	novel	Novel_lncRNA	NC_056584.1	7705033	7705824	-	2	684	96
TCONS_00040229	109100935	LOC109100935	protein_coding	Novel_lncRNA	NC_056584.1	8212776	8223914	-	5	1404	310
TCONS_00040252	109099323	lrmda	protein_coding	Novel_lncRNA	NC_056584.1	8899273	8963291	-	3	2070	107
TCONS_00040253	109099323	lrmda	protein_coding	Novel_lncRNA	NC_056584.1	8899454	8963395	-	4	1820	107
TCONS_00040254	109099323	lrmda	protein_coding	Novel_lncRNA	NC_056584.1	8910090	8963291	-	3	1967	83
TCONS_00040387	XLOC_020339	XLOC_020339	novel	Novel_lncRNA	NC_056584.1	10623477	10625350	-	2	474	134
TCONS_00040421	XLOC_020358	XLOC_020358	novel	Novel_lncRNA	NC_056584.1	11127463	11128318	-	2	400	74
TCONS_00040741	109113103	LOC109113103	protein_coding	Novel_lncRNA	NC_056584.1	18618981	18639576	-	2	354	68
TCONS_00040892	109078072	LOC109078072	protein_coding	Novel_lncRNA	NC_056584.1	20847324	20852537	-	5	1548	153
TCONS_00041066	XLOC_020658	XLOC_020658	novel	Novel_lncRNA	NC_056584.1	24776961	24781603	-	2	694	83
TCONS_00041102	XLOC_020670	XLOC_020670	novel	Novel_lncRNA	NC_056584.1	25589741	25592913	-	2	1935	114
TCONS_00041148	XLOC_020698	XLOC_020698	novel	Novel_lncRNA	NC_056584.1	26763939	26764823	-	2	783	84
TCONS_00041155	XLOC_020702	XLOC_020702	novel	Novel_lncRNA	NC_056584.1	26803037	26804833	-	2	1113	105
TCONS_00041157	XLOC_020704	XLOC_020704	novel	Novel_lncRNA	NC_056584.1	26816883	26820841	-	3	3381	80
TCONS_00041177	109112143	LOC109112143	protein_coding	Novel_lncRNA	NC_056584.1	26999796	27002117	-	2	1958	141
TCONS_00041230	109094343	LOC109094343	protein_coding	Novel_lncRNA	NC_056584.1	28198245	28227626	-	2	502	55
TCONS_00041234	XLOC_020741	XLOC_020741	novel	Novel_lncRNA	NC_056584.1	28364813	28376132	-	3	726	111
TCONS_00041235	XLOC_020742	XLOC_020742	novel	Novel_lncRNA	NC_056584.1	28365721	28369364	-	2	424	63
TCONS_00041236	XLOC_020743	XLOC_020743	novel	Novel_lncRNA	NC_056584.1	28366946	28374935	-	2	615	86
TCONS_00041237	XLOC_020743	XLOC_020743	novel	Novel_lncRNA	NC_056584.1	28366951	28374935	-	2	622	86
TCONS_00041276	XLOC_020773	XLOC_020773	novel	Novel_lncRNA	NC_056584.1	29305044	29309324	-	2	847	76
TCONS_00041394	109056982	LOC109056982	protein_coding	Novel_lncRNA	NC_056585.1	3112929	3114388	+	2	393	128
TCONS_00041398	XLOC_020861	XLOC_020861	novel	Novel_lncRNA	NC_056585.1	3412133	3413079	+	2	866	95
TCONS_00041430	XLOC_020886	XLOC_020886	novel	Novel_lncRNA	NC_056585.1	5594472	5595580	+	2	530	76
TCONS_00041463	122147378	hdx	protein_coding	Novel_lncRNA	NC_056585.1	5802658	5807759	+	3	427	123
TCONS_00041472	109066797	LOC109066797	protein_coding	Novel_lncRNA	NC_056585.1	5825234	6007578	+	2	712	56
TCONS_00041473	109066797	LOC109066797	protein_coding	Novel_lncRNA	NC_056585.1	5827465	6009462	+	2	385	91
TCONS_00041543	XLOC_020921	XLOC_020921	novel	Novel_lncRNA	NC_056585.1	7643811	7644717	+	2	723	83
TCONS_00041596	XLOC_020959	XLOC_020959	novel	Novel_lncRNA	NC_056585.1	9205797	9214941	+	4	1345	144
TCONS_00041631	XLOC_020975	XLOC_020975	novel	Novel_lncRNA	NC_056585.1	9785580	9786031	+	2	416	103
TCONS_00041630	XLOC_020975	XLOC_020975	novel	Novel_lncRNA	NC_056585.1	9785580	9786031	+	2	416	103
TCONS_00041699	122133921	LOC122133921	protein_coding	Novel_lncRNA	NC_056585.1	11068350	11069286	+	2	917	138
TCONS_00041707	109090487	LOC109090487	protein_coding	Novel_lncRNA	NC_056585.1	11263702	11269339	+	4	373	94
TCONS_00041781	XLOC_021077	XLOC_021077	novel	Novel_lncRNA	NC_056585.1	12864846	12885624	+	2	1141	121
TCONS_00041840	XLOC_021112	XLOC_021112	novel	Novel_lncRNA	NC_056585.1	14096243	14099183	+	2	1079	68
TCONS_00041842	XLOC_021114	XLOC_021114	novel	Novel_lncRNA	NC_056585.1	14106164	14107656	+	2	1463	131
TCONS_00041866	XLOC_021124	XLOC_021124	novel	Novel_lncRNA	NC_056585.1	14466656	14467368	+	2	308	96
TCONS_00041879	XLOC_021129	XLOC_021129	novel	Novel_lncRNA	NC_056585.1	14846156	14850697	+	2	2343	167
TCONS_00041906	XLOC_021150	XLOC_021150	novel	Novel_lncRNA	NC_056585.1	15676786	15677386	+	2	511	77
TCONS_00041930	XLOC_021161	XLOC_021161	novel	Novel_lncRNA	NC_056585.1	16198009	16198723	+	2	595	69
TCONS_00041971	109070527	LOC109070527	protein_coding	Novel_lncRNA	NC_056585.1	16625946	16667180	+	2	1697	84
TCONS_00042043	109087940	btk	protein_coding	Novel_lncRNA	NC_056585.1	19198125	19199722	+	2	317	49
TCONS_00042089	XLOC_021247	XLOC_021247	novel	Novel_lncRNA	NC_056585.1	20796059	20797425	+	2	775	101
TCONS_00042106	109055418	LOC109055418	protein_coding	Novel_lncRNA	NC_056585.1	21483582	21503272	+	5	1478	90
TCONS_00042111	XLOC_021262	XLOC_021262	novel	Novel_lncRNA	NC_056585.1	21528198	21532313	+	2	798	97
TCONS_00042112	XLOC_021263	XLOC_021263	novel	Novel_lncRNA	NC_056585.1	21610702	21613050	+	2	508	75
TCONS_00042113	XLOC_021263	XLOC_021263	novel	Novel_lncRNA	NC_056585.1	21611551	21613050	+	2	427	69
TCONS_00042114	XLOC_021263	XLOC_021263	novel	Novel_lncRNA	NC_056585.1	21611551	21613548	+	2	928	84
TCONS_00042204	XLOC_021312	XLOC_021312	novel	Novel_lncRNA	NC_056585.1	22857251	22857805	+	2	522	60
TCONS_00042252	109102126	LOC109102126	protein_coding	Novel_lncRNA	NC_056585.1	23150565	23151892	+	3	1064	97
TCONS_00042261	109102140	LOC109102140	protein_coding	Novel_lncRNA	NC_056585.1	23337624	23338667	+	2	899	90
TCONS_00042293	XLOC_021336	XLOC_021336	novel	Novel_lncRNA	NC_056585.1	23447987	23448408	+	2	359	64
TCONS_00042319	109069458	pcdh11	protein_coding	Novel_lncRNA	NC_056585.1	24739613	24742054	+	2	2407	100
TCONS_00042416	XLOC_021400	XLOC_021400	novel	Novel_lncRNA	NC_056585.1	27442961	27444577	+	4	956	110
TCONS_00042437	XLOC_021420	XLOC_021420	novel	Novel_lncRNA	NC_056585.1	28903113	28908183	+	4	910	93
TCONS_00042438	109112928	spata5	protein_coding	Novel_lncRNA	NC_056585.1	28970540	29188637	+	2	1441	301
TCONS_00042452	109072729	LOC109072729	protein_coding	Novel_lncRNA	NC_056585.1	29523142	29623144	+	2	607	64
TCONS_00042458	XLOC_021435	XLOC_021435	novel	Novel_lncRNA	NC_056585.1	29610923	29611347	+	2	349	110
TCONS_00042535	109066267	LOC109066267	protein_coding	Novel_lncRNA	NC_056585.1	30321761	30326856	+	2	1502	124
TCONS_00042607	109052346	ccdc142	protein_coding	Novel_lncRNA	NC_056585.1	2407066	2410837	-	2	3538	266
TCONS_00042608	109052346	ccdc142	protein_coding	Novel_lncRNA	NC_056585.1	2413041	2415059	-	2	1994	222
TCONS_00042626	XLOC_021522	XLOC_021522	novel	Novel_lncRNA	NC_056585.1	2794394	2796339	-	2	232	43
TCONS_00042663	XLOC_021548	XLOC_021548	novel	Novel_lncRNA	NC_056585.1	4935511	4937688	-	2	578	113
TCONS_00042786	109071593	kdm3b	protein_coding	Novel_lncRNA	NC_056585.1	8971393	8972316	-	3	778	112
TCONS_00042785	109071593	kdm3b	protein_coding	Novel_lncRNA	NC_056585.1	8971393	8972316	-	2	826	128
TCONS_00042862	109066939	LOC109066939	protein_coding	Novel_lncRNA	NC_056585.1	11539948	11592915	-	4	971	156
TCONS_00042864	109066939	LOC109066939	protein_coding	Novel_lncRNA	NC_056585.1	11578344	11592915	-	3	884	127
TCONS_00042894	109066939	LOC109066939	protein_coding	Novel_lncRNA	NC_056585.1	11834588	11841294	-	3	1156	111
TCONS_00042910	109101648	LOC109101648	protein_coding	Novel_lncRNA	NC_056585.1	12261452	12264919	-	2	336	65
TCONS_00042977	109095915	LOC109095915	protein_coding	Novel_lncRNA	NC_056585.1	13861309	13864773	-	3	1241	143
TCONS_00043052	XLOC_021760	XLOC_021760	novel	Novel_lncRNA	NC_056585.1	15413103	15416278	-	3	1694	117
TCONS_00043079	XLOC_021781	XLOC_021781	novel	Novel_lncRNA	NC_056585.1	16511389	16512059	-	2	495	57
TCONS_00043146	109048000	LOC109048000	protein_coding	Novel_lncRNA	NC_056585.1	17080871	17229604	-	4	2325	99
TCONS_00043147	XLOC_021802	XLOC_021802	novel	Novel_lncRNA	NC_056585.1	17229683	17260512	-	2	439	57
TCONS_00043185	XLOC_021819	XLOC_021819	novel	Novel_lncRNA	NC_056585.1	18469567	18470603	-	2	768	111
TCONS_00043188	XLOC_021822	XLOC_021822	novel	Novel_lncRNA	NC_056585.1	18623725	18625127	-	2	956	116
TCONS_00043189	XLOC_021823	XLOC_021823	novel	Novel_lncRNA	NC_056585.1	18631967	18633482	-	2	247	44
TCONS_00043190	XLOC_021824	XLOC_021824	novel	Novel_lncRNA	NC_056585.1	18634857	18635510	-	2	623	72
TCONS_00043197	XLOC_021831	XLOC_021831	novel	Novel_lncRNA	NC_056585.1	18658736	18659603	-	2	750	128
TCONS_00043204	XLOC_021837	XLOC_021837	novel	Novel_lncRNA	NC_056585.1	18691766	18692939	-	2	1153	68
TCONS_00043218	XLOC_021844	XLOC_021844	novel	Novel_lncRNA	NC_056585.1	19276336	19283678	-	3	739	118
TCONS_00043243	XLOC_021856	XLOC_021856	novel	Novel_lncRNA	NC_056585.1	19926751	19932740	-	2	759	80
TCONS_00043329	109102107	LOC109102107	protein_coding	Novel_lncRNA	NC_056585.1	22280332	22284880	-	2	420	73
TCONS_00043384	109045056	LOC109045056	protein_coding	Novel_lncRNA	NC_056585.1	23774833	23781174	-	3	449	79
TCONS_00043414	XLOC_021951	XLOC_021951	novel	Novel_lncRNA	NC_056585.1	24299421	24301437	-	2	1801	165
TCONS_00043451	XLOC_021974	XLOC_021974	novel	Novel_lncRNA	NC_056585.1	25835136	25837831	-	2	1048	151
TCONS_00043473	109070497	cpeb4a	protein_coding	Novel_lncRNA	NC_056585.1	26519792	26527673	-	2	310	103
TCONS_00043487	122147547	LOC122147547	protein_coding	Novel_lncRNA	NC_056585.1	26692514	26791718	-	4	594	108
TCONS_00043489	XLOC_021993	XLOC_021993	novel	Novel_lncRNA	NC_056585.1	26699277	26699638	-	2	229	71
TCONS_00043504	109109726	LOC109109726	protein_coding	Novel_lncRNA	NC_056585.1	26724014	26823042	-	3	516	75
TCONS_00043526	109054353	LOC109054353	protein_coding	Novel_lncRNA	NC_056585.1	27062891	27070906	-	3	3114	120
TCONS_00043527	109054353	LOC109054353	protein_coding	Novel_lncRNA	NC_056585.1	27062891	27070930	-	3	3137	120
TCONS_00043528	109054353	LOC109054353	protein_coding	Novel_lncRNA	NC_056585.1	27062968	27070930	-	3	7182	120
TCONS_00043598	109066844	LOC109066844	protein_coding	Novel_lncRNA	NC_056585.1	28497244	28498433	-	2	1167	117
TCONS_00043615	109083332	dele1	protein_coding	Novel_lncRNA	NC_056585.1	29033816	29248197	-	2	966	63
TCONS_00043616	109083332	dele1	protein_coding	Novel_lncRNA	NC_056585.1	29033819	29248197	-	2	962	61
TCONS_00043620	109083332	dele1	protein_coding	Novel_lncRNA	NC_056585.1	29085815	29300690	-	2	673	85
TCONS_00043621	109083332	dele1	protein_coding	Novel_lncRNA	NC_056585.1	29085815	29301148	-	2	1127	82
TCONS_00043625	109101772	LOC109101772	protein_coding	Novel_lncRNA	NC_056585.1	29442104	29444219	-	3	416	103
TCONS_00043630	XLOC_022061	XLOC_022061	novel	Novel_lncRNA	NC_056585.1	29577796	29578299	-	2	416	63
TCONS_00043638	XLOC_022069	XLOC_022069	novel	Novel_lncRNA	NC_056585.1	29699096	29699519	-	2	328	70
TCONS_00043646	109054797	tmem128	protein_coding	Novel_lncRNA	NC_056585.1	29910250	29910989	-	3	523	68
TCONS_00043648	109054797	tmem128	protein_coding	Novel_lncRNA	NC_056585.1	29911661	29917407	-	3	979	113
TCONS_00043689	109081331	LOC109081331	protein_coding	Novel_lncRNA	NC_056586.1	607112	609502	+	2	939	100
TCONS_00043696	XLOC_022114	XLOC_022114	novel	Novel_lncRNA	NC_056586.1	828045	830196	+	2	884	77
TCONS_00043760	XLOC_022166	XLOC_022166	novel	Novel_lncRNA	NC_056586.1	2029249	2029911	+	2	286	45
TCONS_00043786	109069307	LOC109069307	protein_coding	Novel_lncRNA	NC_056586.1	2263589	2438569	+	2	310	103
TCONS_00043812	XLOC_022188	XLOC_022188	novel	Novel_lncRNA	NC_056586.1	3810080	3892988	+	2	650	63
TCONS_00043856	XLOC_022212	XLOC_022212	novel	Novel_lncRNA	NC_056586.1	5896608	5898205	+	2	403	77
TCONS_00043895	109098064	LOC109098064	protein_coding	Novel_lncRNA	NC_056586.1	7259642	7720645	+	3	1587	112
TCONS_00043896	XLOC_022241	XLOC_022241	novel	Novel_lncRNA	NC_056586.1	7266162	7267235	+	2	948	80
TCONS_00043899	109098064	LOC109098064	protein_coding	Novel_lncRNA	NC_056586.1	7284313	7722950	+	2	1357	181
TCONS_00043900	109098064	LOC109098064	protein_coding	Novel_lncRNA	NC_056586.1	7290662	7728882	+	2	928	69
TCONS_00043901	109098064	LOC109098064	protein_coding	Novel_lncRNA	NC_056586.1	7291289	7729252	+	2	467	54
TCONS_00043950	XLOC_022271	XLOC_022271	novel	Novel_lncRNA	NC_056586.1	8756200	8759441	+	2	373	124
TCONS_00043979	XLOC_022287	XLOC_022287	novel	Novel_lncRNA	NC_056586.1	10318669	10319674	+	2	941	76
TCONS_00044006	XLOC_022304	XLOC_022304	novel	Novel_lncRNA	NC_056586.1	11648767	11650578	+	2	1791	87
TCONS_00044077	122147784	LOC122147784	protein_coding	Novel_lncRNA	NC_056586.1	13582983	13583498	+	2	472	41
TCONS_00044132	109085620	LOC109085620	protein_coding	Novel_lncRNA	NC_056586.1	14446709	14517231	+	2	3500	98
TCONS_00044165	109103193	LOC109103193	protein_coding	Novel_lncRNA	NC_056586.1	15150579	15151667	+	2	1012	79
TCONS_00044260	109066929	LOC109066929	protein_coding	Novel_lncRNA	NC_056586.1	16735089	16753017	+	3	320	68
TCONS_00044325	XLOC_022464	XLOC_022464	novel	Novel_lncRNA	NC_056586.1	18257424	18258439	+	2	802	76
TCONS_00044481	122147800	LOC122147800	protein_coding	Novel_lncRNA	NC_056586.1	21769650	21773029	+	2	283	94
TCONS_00044535	109104180	LOC109104180	protein_coding	Novel_lncRNA	NC_056586.1	22529492	22530791	+	3	830	103
TCONS_00044536	XLOC_022581	XLOC_022581	novel	Novel_lncRNA	NC_056586.1	22578549	22579590	+	2	476	62
TCONS_00044539	109103662	LOC109103662	protein_coding	Novel_lncRNA	NC_056586.1	22617141	22618646	+	2	267	88
TCONS_00044656	109075340	LOC109075340	protein_coding	Novel_lncRNA	NC_056586.1	25481895	25835818	+	3	427	74
TCONS_00044687	109104145	si:ch211-281l24.3	protein_coding	Novel_lncRNA	NC_056586.1	26400279	26407944	+	7	705	234
TCONS_00044690	109104145	si:ch211-281l24.3	protein_coding	Novel_lncRNA	NC_056586.1	26421239	26455392	+	3	291	96
TCONS_00044752	XLOC_022708	XLOC_022708	novel	Novel_lncRNA	NC_056586.1	27977949	27983096	+	2	936	71
TCONS_00044753	XLOC_022709	XLOC_022709	novel	Novel_lncRNA	NC_056586.1	28011893	28019382	+	3	896	83
TCONS_00044754	XLOC_022709	XLOC_022709	novel	Novel_lncRNA	NC_056586.1	28011914	28019408	+	2	988	53
TCONS_00044757	XLOC_022712	XLOC_022712	novel	Novel_lncRNA	NC_056586.1	28223695	28224202	+	2	471	76
TCONS_00044787	109098728	LOC109098728	protein_coding	Novel_lncRNA	NC_056586.1	29258531	29259652	+	2	772	82
TCONS_00044788	109098728	LOC109098728	protein_coding	Novel_lncRNA	NC_056586.1	29258531	29259816	+	2	855	110
TCONS_00044804	XLOC_022733	XLOC_022733	novel	Novel_lncRNA	NC_056586.1	32827	34818	-	2	299	52
TCONS_00044841	109109102	LOC109109102	protein_coding	Novel_lncRNA	NC_056586.1	881341	894697	-	2	291	79
TCONS_00044876	109100436	LOC109100436	protein_coding	Novel_lncRNA	NC_056586.1	2343085	2387515	-	3	710	106
TCONS_00044901	109059503	LOC109059503	protein_coding	Novel_lncRNA	NC_056586.1	3001468	3473247	-	2	455	87
TCONS_00044935	XLOC_022815	XLOC_022815	novel	Novel_lncRNA	NC_056586.1	4145002	4146343	-	2	1195	142
TCONS_00044954	109078499	LOC109078499	protein_coding	Novel_lncRNA	NC_056586.1	4992261	5016221	-	3	1683	100
TCONS_00044955	109078499	LOC109078499	protein_coding	Novel_lncRNA	NC_056586.1	5012830	5016221	-	3	1351	100
TCONS_00044967	XLOC_022838	XLOC_022838	novel	Novel_lncRNA	NC_056586.1	5309192	5310698	-	2	281	55
TCONS_00045018	XLOC_022862	XLOC_022862	novel	Novel_lncRNA	NC_056586.1	6138858	6139525	-	2	417	53
TCONS_00045039	XLOC_022881	XLOC_022881	novel	Novel_lncRNA	NC_056586.1	7156729	7157994	-	2	1245	73
TCONS_00045038	XLOC_022881	XLOC_022881	novel	Novel_lncRNA	NC_056586.1	7156729	7157994	-	2	1244	73
TCONS_00045040	XLOC_022881	XLOC_022881	novel	Novel_lncRNA	NC_056586.1	7156729	7158004	-	2	1255	73
TCONS_00045041	XLOC_022881	XLOC_022881	novel	Novel_lncRNA	NC_056586.1	7156730	7157657	-	2	908	65
TCONS_00045078	XLOC_022904	XLOC_022904	novel	Novel_lncRNA	NC_056586.1	8314419	8315358	-	2	469	63
TCONS_00045091	XLOC_022910	XLOC_022910	novel	Novel_lncRNA	NC_056586.1	8575261	8584734	-	2	267	79
TCONS_00045092	XLOC_022910	XLOC_022910	novel	Novel_lncRNA	NC_056586.1	8575261	8585967	-	2	340	81
TCONS_00045220	109104216	LOC109104216	protein_coding	Novel_lncRNA	NC_056586.1	12268712	12271705	-	2	2721	90
TCONS_00045267	XLOC_023011	XLOC_023011	novel	Novel_lncRNA	NC_056586.1	13477885	13494480	-	7	814	186
TCONS_00045509	XLOC_023124	XLOC_023124	novel	Novel_lncRNA	NC_056586.1	18257457	18258361	-	2	691	69
TCONS_00045518	109103307	LOC109103307	protein_coding	Novel_lncRNA	NC_056586.1	18501771	18568896	-	4	2788	129
TCONS_00045517	109103307	LOC109103307	protein_coding	Novel_lncRNA	NC_056586.1	18435068	18439412	-	2	3965	91
TCONS_00045589	109104380	LOC109104380	protein_coding	Novel_lncRNA	NC_056586.1	19970241	19972924	-	3	1507	144
TCONS_00045687	XLOC_023200	XLOC_023200	novel	Novel_lncRNA	NC_056586.1	21009474	21010059	-	2	359	55
TCONS_00045700	109056509	LOC109056509	protein_coding	Novel_lncRNA	NC_056586.1	21369366	21424652	-	2	440	97
TCONS_00045722	XLOC_023221	XLOC_023221	novel	Novel_lncRNA	NC_056586.1	21682541	21684118	-	2	242	60
TCONS_00045726	122134451	LOC122134451	protein_coding	Novel_lncRNA	NC_056586.1	21699027	21705186	-	4	387	84
TCONS_00045728	122134451	LOC122134451	protein_coding	Novel_lncRNA	NC_056586.1	21699029	21700479	-	4	388	84
TCONS_00045733	109066827	LOC109066827	protein_coding	Novel_lncRNA	NC_056586.1	21740662	21752180	-	2	1297	133
TCONS_00045737	109066827	LOC109066827	protein_coding	Novel_lncRNA	NC_056586.1	21746562	21750832	-	5	2644	256
TCONS_00045738	109066827	LOC109066827	protein_coding	Novel_lncRNA	NC_056586.1	21746562	21750833	-	3	2244	120
TCONS_00045755	109059378	LOC109059378	protein_coding	Novel_lncRNA	NC_056586.1	21914209	21915336	-	3	298	50
TCONS_00045754	109059378	LOC109059378	protein_coding	Novel_lncRNA	NC_056586.1	21914209	21915336	-	3	355	50
TCONS_00045756	XLOC_023233	XLOC_023233	novel	Novel_lncRNA	NC_056586.1	21914219	21915084	-	4	328	53
TCONS_00045758	XLOC_023233	XLOC_023233	novel	Novel_lncRNA	NC_056586.1	21914251	21915065	-	3	277	47
TCONS_00045766	109112917	igsf11	protein_coding	Novel_lncRNA	NC_056586.1	22153795	22200615	-	2	1054	95
TCONS_00045767	109112917	igsf11	protein_coding	Novel_lncRNA	NC_056586.1	22166296	22200615	-	2	785	95
TCONS_00045769	109112917	igsf11	protein_coding	Novel_lncRNA	NC_056586.1	22191329	22196949	-	2	5581	90
TCONS_00045771	109112917	igsf11	protein_coding	Novel_lncRNA	NC_056586.1	22197010	22200633	-	2	1124	101
TCONS_00045765	109112917	igsf11	protein_coding	Novel_lncRNA	NC_056586.1	22148377	22150115	-	2	1707	99
TCONS_00045776	XLOC_023243	XLOC_023243	novel	Novel_lncRNA	NC_056586.1	22258843	22260184	-	3	1137	86
TCONS_00045777	XLOC_023243	XLOC_023243	novel	Novel_lncRNA	NC_056586.1	22258952	22260184	-	3	714	86
TCONS_00045778	XLOC_023244	XLOC_023244	novel	Novel_lncRNA	NC_056586.1	22264287	22266103	-	3	284	81
TCONS_00045800	109087122	LOC109087122	protein_coding	Novel_lncRNA	NC_056586.1	22680144	22758458	-	2	461	63
TCONS_00045911	109058609	LOC109058609	protein_coding	Novel_lncRNA	NC_056586.1	25224331	25234252	-	2	474	57
TCONS_00045929	109075228	LOC109075228	protein_coding	Novel_lncRNA	NC_056586.1	25708483	25708855	-	2	344	74
TCONS_00045969	109104403	LOC109104403	protein_coding	Novel_lncRNA	NC_056586.1	27309880	27312486	-	3	715	76
TCONS_00046061	109106578	LOC109106578	protein_coding	Novel_lncRNA	NC_056587.1	157637	158559	+	2	709	61
TCONS_00046088	XLOC_023446	XLOC_023446	novel	Novel_lncRNA	NC_056587.1	816073	818752	+	2	927	228
TCONS_00046128	109087685	macf1b	protein_coding	Novel_lncRNA	NC_056587.1	1791627	1796281	+	3	1396	209
TCONS_00046161	XLOC_023483	XLOC_023483	novel	Novel_lncRNA	NC_056587.1	2807231	2808267	+	2	614	82
TCONS_00046182	109104634	LOC109104634	protein_coding	Novel_lncRNA	NC_056587.1	3189546	3195027	+	4	381	126
TCONS_00046184	109104634	LOC109104634	protein_coding	Novel_lncRNA	NC_056587.1	3192035	3197015	+	2	293	65
TCONS_00046185	109104634	LOC109104634	protein_coding	Novel_lncRNA	NC_056587.1	3192173	3197489	+	2	629	66
TCONS_00046238	XLOC_023509	XLOC_023509	novel	Novel_lncRNA	NC_056587.1	3674446	3675437	+	2	968	132
TCONS_00046249	XLOC_023515	XLOC_023515	novel	Novel_lncRNA	NC_056587.1	3966185	3977763	+	2	601	87
TCONS_00046286	109105305	LOC109105305	protein_coding	Novel_lncRNA	NC_056587.1	4743512	4750682	+	2	717	97
TCONS_00046348	109049843	plekhg6	protein_coding	Novel_lncRNA	NC_056587.1	6077842	6079333	+	2	439	124
TCONS_00046355	109106395	LOC109106395	protein_coding	Novel_lncRNA	NC_056587.1	6186888	6324456	+	2	513	80
TCONS_00046383	XLOC_023581	XLOC_023581	novel	Novel_lncRNA	NC_056587.1	6624570	6626215	+	2	1620	94
TCONS_00046450	109050266	LOC109050266	protein_coding	Novel_lncRNA	NC_056587.1	7689669	7691172	+	2	1426	127
TCONS_00046464	XLOC_023616	XLOC_023616	novel	Novel_lncRNA	NC_056587.1	8030558	8043278	+	5	1648	105
TCONS_00046618	109105956	LOC109105956	protein_coding	Novel_lncRNA	NC_056587.1	9824184	9828114	+	2	3824	95
TCONS_00046652	109104943	LOC109104943	protein_coding	Novel_lncRNA	NC_056587.1	10229942	10493983	+	2	1063	98
TCONS_00046653	109104943	LOC109104943	protein_coding	Novel_lncRNA	NC_056587.1	10229942	10494003	+	2	1083	98
TCONS_00046662	XLOC_023712	XLOC_023712	novel	Novel_lncRNA	NC_056587.1	10403791	10407248	+	2	375	67
TCONS_00046663	XLOC_023712	XLOC_023712	novel	Novel_lncRNA	NC_056587.1	10403791	10407537	+	2	680	105
TCONS_00046664	XLOC_023712	XLOC_023712	novel	Novel_lncRNA	NC_056587.1	10403806	10406048	+	2	352	54
TCONS_00046665	XLOC_023712	XLOC_023712	novel	Novel_lncRNA	NC_056587.1	10405235	10407248	+	2	822	84
TCONS_00046761	109056406	LOC109056406	protein_coding	Novel_lncRNA	NC_056587.1	11824446	11829987	+	2	906	140
TCONS_00046785	XLOC_023787	XLOC_023787	novel	Novel_lncRNA	NC_056587.1	12223365	12224210	+	2	792	138
TCONS_00046817	109083276	LOC109083276	protein_coding	Novel_lncRNA	NC_056587.1	13037130	13047278	+	2	649	91
TCONS_00046897	XLOC_023843	XLOC_023843	novel	Novel_lncRNA	NC_056587.1	14425543	14426825	+	2	1011	83
TCONS_00046906	XLOC_023852	XLOC_023852	novel	Novel_lncRNA	NC_056587.1	14846148	14848023	+	2	719	239
TCONS_00046936	109068965	LOC109068965	protein_coding	Novel_lncRNA	NC_056587.1	15137137	15141767	+	2	452	116
TCONS_00047040	XLOC_023918	XLOC_023918	novel	Novel_lncRNA	NC_056587.1	17682744	17686116	+	2	3040	131
TCONS_00047143	109102349	LOC109102349	protein_coding	Novel_lncRNA	NC_056587.1	20214368	20215155	+	2	740	85
TCONS_00047152	109105292	LOC109105292	protein_coding	Novel_lncRNA	NC_056587.1	20282908	20283463	+	2	446	53
TCONS_00047182	109068424	LOC109068424	protein_coding	Novel_lncRNA	NC_056587.1	21326721	21356850	+	4	478	145
TCONS_00047193	XLOC_024011	XLOC_024011	novel	Novel_lncRNA	NC_056587.1	21835796	21843518	+	3	623	82
TCONS_00047209	109053974	LOC109053974	protein_coding	Novel_lncRNA	NC_056587.1	22415411	22513230	+	2	1030	63
TCONS_00047217	109062352	LOC109062352	protein_coding	Novel_lncRNA	NC_056587.1	22474508	22583461	+	2	248	70
TCONS_00047233	109051041	LOC109051041	protein_coding	Novel_lncRNA	NC_056587.1	22987173	22994269	+	2	778	84
TCONS_00047241	109055044	LOC109055044	protein_coding	Novel_lncRNA	NC_056587.1	23056024	23101642	+	4	553	140
TCONS_00047244	109055530	LOC109055530	protein_coding	Novel_lncRNA	NC_056587.1	23063076	23065258	+	2	2150	136
TCONS_00047248	XLOC_024044	XLOC_024044	novel	Novel_lncRNA	NC_056587.1	23129995	23131737	+	2	249	82
TCONS_00047274	109106071	LOC109106071	protein_coding	Novel_lncRNA	NC_056587.1	133524	143461	-	7	2624	95
TCONS_00047289	XLOC_024074	XLOC_024074	novel	Novel_lncRNA	NC_056587.1	657411	662530	-	2	366	114
TCONS_00047314	XLOC_024087	XLOC_024087	novel	Novel_lncRNA	NC_056587.1	1358052	1359173	-	2	1061	60
TCONS_00047496	XLOC_024187	XLOC_024187	novel	Novel_lncRNA	NC_056587.1	4950513	4953098	-	2	671	111
TCONS_00047550	122147962	LOC122147962	protein_coding	Novel_lncRNA	NC_056587.1	5981915	5987437	-	2	890	104
TCONS_00047559	109049843	plekhg6	protein_coding	Novel_lncRNA	NC_056587.1	6077845	6079227	-	2	330	109
TCONS_00047612	122134262	LOC122134262	protein_coding	Novel_lncRNA	NC_056587.1	7007295	7023469	-	2	435	75
TCONS_00047634	109105793	LOC109105793	protein_coding	Novel_lncRNA	NC_056587.1	7476882	7486094	-	3	969	90
TCONS_00047847	XLOC_024363	XLOC_024363	novel	Novel_lncRNA	NC_056587.1	10403335	10407591	-	2	1190	105
TCONS_00047848	XLOC_024363	XLOC_024363	novel	Novel_lncRNA	NC_056587.1	10403518	10406064	-	2	656	71
TCONS_00047849	XLOC_024363	XLOC_024363	novel	Novel_lncRNA	NC_056587.1	10403793	10406064	-	2	372	51
TCONS_00047850	XLOC_024363	XLOC_024363	novel	Novel_lncRNA	NC_056587.1	10403793	10407219	-	2	344	67
TCONS_00047914	109101241	LOC109101241	protein_coding	Novel_lncRNA	NC_056587.1	11377850	11382573	-	2	280	93
TCONS_00047946	XLOC_024398	XLOC_024398	novel	Novel_lncRNA	NC_056587.1	11687725	11712519	-	2	391	67
TCONS_00047966	122148005	LOC122148005	protein_coding	Novel_lncRNA	NC_056587.1	11954192	11955900	-	5	1019	100
TCONS_00047978	109074653	LOC109074653	protein_coding	Novel_lncRNA	NC_056587.1	12319125	12351696	-	3	1344	102
TCONS_00047980	109074653	LOC109074653	protein_coding	Novel_lncRNA	NC_056587.1	12319125	12353257	-	3	2906	98
TCONS_00047979	109074653	LOC109074653	protein_coding	Novel_lncRNA	NC_056587.1	12319125	12353257	-	2	2987	102
TCONS_00047982	109074653	LOC109074653	protein_coding	Novel_lncRNA	NC_056587.1	12339677	12353264	-	3	2928	107
TCONS_00047983	109074653	LOC109074653	protein_coding	Novel_lncRNA	NC_056587.1	12340026	12353255	-	3	2924	109
TCONS_00047985	109074653	LOC109074653	protein_coding	Novel_lncRNA	NC_056587.1	12349103	12351696	-	2	2517	154
TCONS_00047986	109074653	LOC109074653	protein_coding	Novel_lncRNA	NC_056587.1	12349104	12353255	-	2	4067	154
TCONS_00048034	XLOC_024426	XLOC_024426	novel	Novel_lncRNA	NC_056587.1	12625434	12626089	-	2	580	113
TCONS_00048286	XLOC_024539	XLOC_024539	novel	Novel_lncRNA	NC_056587.1	16965759	16970953	-	2	564	59
TCONS_00048340	109064526	dyrk1b	protein_coding	Novel_lncRNA	NC_056587.1	17483143	17497829	-	2	1864	137
TCONS_00048341	XLOC_024564	XLOC_024564	novel	Novel_lncRNA	NC_056587.1	17501274	17503587	-	2	406	71
TCONS_00048547	109105140	LOC109105140	protein_coding	Novel_lncRNA	NC_056587.1	20626851	20632809	-	5	2522	103
TCONS_00048548	109105140	LOC109105140	protein_coding	Novel_lncRNA	NC_056587.1	20627438	20632959	-	5	2520	128
TCONS_00048638	109060347	LOC109060347	protein_coding	Novel_lncRNA	NC_056587.1	22082115	22083600	-	2	1420	66
TCONS_00048641	XLOC_024675	XLOC_024675	novel	Novel_lncRNA	NC_056587.1	22100467	22102493	-	2	1334	72
TCONS_00048651	XLOC_024682	XLOC_024682	novel	Novel_lncRNA	NC_056587.1	22650125	22656000	-	2	871	141
TCONS_00048655	XLOC_024686	XLOC_024686	novel	Novel_lncRNA	NC_056587.1	22928901	22930761	-	2	1841	124
TCONS_00048689	109090859	LOC109090859	protein_coding	Novel_lncRNA	NC_056587.1	23471582	23472722	-	3	414	137
TCONS_00048731	XLOC_024730	XLOC_024730	novel	Novel_lncRNA	NC_056588.1	706962	721309	+	3	1747	281
TCONS_00048732	XLOC_024730	XLOC_024730	novel	Novel_lncRNA	NC_056588.1	706962	739693	+	6	1257	277
TCONS_00048733	XLOC_024731	XLOC_024731	novel	Novel_lncRNA	NC_056588.1	711493	718220	+	2	463	136
TCONS_00048734	XLOC_024732	XLOC_024732	novel	Novel_lncRNA	NC_056588.1	712787	719351	+	2	283	93
TCONS_00048735	XLOC_024733	XLOC_024733	novel	Novel_lncRNA	NC_056588.1	733653	747784	+	3	1525	313
TCONS_00048736	XLOC_024734	XLOC_024734	novel	Novel_lncRNA	NC_056588.1	741749	748776	+	2	709	236
TCONS_00048737	XLOC_024734	XLOC_024734	novel	Novel_lncRNA	NC_056588.1	741978	748776	+	2	480	159
TCONS_00048738	XLOC_024735	XLOC_024735	novel	Novel_lncRNA	NC_056588.1	742395	749510	+	2	793	190
TCONS_00048758	109086365	siva1	protein_coding	Novel_lncRNA	NC_056588.1	940239	940709	+	2	291	68
TCONS_00048759	109086365	siva1	protein_coding	Novel_lncRNA	NC_056588.1	940255	940769	+	2	367	75
TCONS_00048760	XLOC_024744	XLOC_024744	novel	Novel_lncRNA	NC_056588.1	962883	968518	+	2	295	73
TCONS_00048774	XLOC_024752	XLOC_024752	novel	Novel_lncRNA	NC_056588.1	1285025	1286764	+	2	1313	110
TCONS_00048777	109052488	LOC109052488	protein_coding	Novel_lncRNA	NC_056588.1	1359994	1392491	+	3	308	102
TCONS_00048811	109081836	LOC109081836	protein_coding	Novel_lncRNA	NC_056588.1	2058283	2063474	+	3	2250	86
TCONS_00048908	109050327	LOC109050327	protein_coding	Novel_lncRNA	NC_056588.1	4325170	4326040	+	2	521	78
TCONS_00049016	109104788	LOC109104788	protein_coding	Novel_lncRNA	NC_056588.1	6541698	6575397	+	4	3025	93
TCONS_00049017	XLOC_024886	XLOC_024886	novel	Novel_lncRNA	NC_056588.1	6565689	6566466	+	2	551	68
TCONS_00049049	XLOC_024901	XLOC_024901	novel	Novel_lncRNA	NC_056588.1	7543636	7544314	+	2	582	78
TCONS_00049055	XLOC_024906	XLOC_024906	novel	Novel_lncRNA	NC_056588.1	7989836	7990807	+	2	830	150
TCONS_00049270	109108001	LOC109108001	protein_coding	Novel_lncRNA	NC_056588.1	11334546	11337168	+	2	2139	155
TCONS_00049343	XLOC_025026	XLOC_025026	novel	Novel_lncRNA	NC_056588.1	12609035	12609558	+	2	432	81
TCONS_00049357	122148168	LOC122148168	protein_coding	Novel_lncRNA	NC_056588.1	12820030	12900385	+	2	2623	99
TCONS_00049356	122148168	LOC122148168	protein_coding	Novel_lncRNA	NC_056588.1	12820030	12900385	+	2	2624	99
TCONS_00049358	122148168	LOC122148168	protein_coding	Novel_lncRNA	NC_056588.1	12820889	12900381	+	2	1771	99
TCONS_00049359	122148168	LOC122148168	protein_coding	Novel_lncRNA	NC_056588.1	12821206	12900663	+	2	1752	101
TCONS_00049360	122148168	LOC122148168	protein_coding	Novel_lncRNA	NC_056588.1	12821587	12900385	+	2	1095	97
TCONS_00049366	XLOC_025032	XLOC_025032	novel	Novel_lncRNA	NC_056588.1	12947327	12949243	+	3	645	82
TCONS_00049479	XLOC_025093	XLOC_025093	novel	Novel_lncRNA	NC_056588.1	15732056	15733807	+	2	1382	211
TCONS_00049502	109072175	fut8a	protein_coding	Novel_lncRNA	NC_056588.1	15913658	15918690	+	2	5010	125
TCONS_00049604	XLOC_025153	XLOC_025153	novel	Novel_lncRNA	NC_056588.1	18831221	18834256	+	2	3016	144
TCONS_00049633	XLOC_025171	XLOC_025171	novel	Novel_lncRNA	NC_056588.1	19867228	19868079	+	2	826	88
TCONS_00049640	XLOC_025176	XLOC_025176	novel	Novel_lncRNA	NC_056588.1	20011087	20012009	+	2	584	58
TCONS_00049668	109107248	LOC109107248	protein_coding	Novel_lncRNA	NC_056588.1	20284757	20285883	+	4	488	74
TCONS_00049719	XLOC_025224	XLOC_025224	novel	Novel_lncRNA	NC_056588.1	21058518	21059963	+	2	626	87
TCONS_00049744	109108381	LOC109108381	protein_coding	Novel_lncRNA	NC_056588.1	22664421	22665307	+	2	840	80
TCONS_00049749	109108381	LOC109108381	protein_coding	Novel_lncRNA	NC_056588.1	22802867	22803308	+	2	338	43
TCONS_00049794	109071115	numb	protein_coding	Novel_lncRNA	NC_056588.1	24296938	24299546	+	3	2428	75
TCONS_00049828	XLOC_025283	XLOC_025283	novel	Novel_lncRNA	NC_056588.1	25575929	25583723	+	2	921	97
TCONS_00049834	109061160	LOC109061160	protein_coding	Novel_lncRNA	NC_056588.1	25890044	25893225	+	2	3158	101
TCONS_00049879	XLOC_025314	XLOC_025314	novel	Novel_lncRNA	NC_056588.1	27069364	27069879	+	2	386	84
TCONS_00049880	XLOC_025315	XLOC_025315	novel	Novel_lncRNA	NC_056588.1	27077393	27080966	+	2	1014	66
TCONS_00049901	XLOC_025333	XLOC_025333	novel	Novel_lncRNA	NC_056588.1	28468706	28470444	+	2	716	123
TCONS_00049927	109108576	LOC109108576	protein_coding	Novel_lncRNA	NC_056588.1	423083	462773	-	2	696	74
TCONS_00049935	109051866	fsip1	protein_coding	Novel_lncRNA	NC_056588.1	436252	437396	-	2	1122	78
TCONS_00049973	109092727	LOC109092727	protein_coding	Novel_lncRNA	NC_056588.1	663910	724950	-	2	301	74
TCONS_00049991	XLOC_025359	XLOC_025359	novel	Novel_lncRNA	NC_056588.1	710382	737297	-	3	1745	151
TCONS_00049995	XLOC_025359	XLOC_025359	novel	Novel_lncRNA	NC_056588.1	716216	729321	-	3	480	160
TCONS_00049992	XLOC_025366	XLOC_025366	novel	Novel_lncRNA	NC_056588.1	712787	719329	-	2	261	86
TCONS_00050001	XLOC_025368	XLOC_025368	novel	Novel_lncRNA	NC_056588.1	737360	744283	-	2	614	75
TCONS_00050005	XLOC_025370	XLOC_025370	novel	Novel_lncRNA	NC_056588.1	741946	748819	-	2	556	138
TCONS_00050004	XLOC_025370	XLOC_025370	novel	Novel_lncRNA	NC_056588.1	741946	748819	-	2	555	184
TCONS_00050003	XLOC_025370	XLOC_025370	novel	Novel_lncRNA	NC_056588.1	741946	748819	-	2	555	184
TCONS_00050007	109078708	LOC109078708	protein_coding	Novel_lncRNA	NC_056588.1	758526	773551	-	2	501	119
TCONS_00050082	109058300	LOC109058300	protein_coding	Novel_lncRNA	NC_056588.1	1359987	1392502	-	3	326	108
TCONS_00050175	XLOC_025433	XLOC_025433	novel	Novel_lncRNA	NC_056588.1	2981806	2983412	-	2	1522	66
TCONS_00050321	109095442	smyd3	protein_coding	Novel_lncRNA	NC_056588.1	4950931	4954011	-	2	957	76
TCONS_00050331	109102497	LOC109102497	protein_coding	Novel_lncRNA	NC_056588.1	4988517	4995504	-	5	3935	114
TCONS_00050332	109071356	kif28	protein_coding	Novel_lncRNA	NC_056588.1	4988529	4997166	-	3	1747	81
TCONS_00050333	109102497	LOC109102497	protein_coding	Novel_lncRNA	NC_056588.1	4993921	4995504	-	2	1422	101
TCONS_00050621	XLOC_025596	XLOC_025596	novel	Novel_lncRNA	NC_056588.1	9077678	9080557	-	2	2773	82
TCONS_00050676	109047350	LOC109047350	protein_coding	Novel_lncRNA	NC_056588.1	10008573	10010810	-	4	1121	96
TCONS_00050756	XLOC_025650	XLOC_025650	novel	Novel_lncRNA	NC_056588.1	11061911	11062255	-	2	259	66
TCONS_00050757	XLOC_025651	XLOC_025651	novel	Novel_lncRNA	NC_056588.1	11062719	11063481	-	2	453	88
TCONS_00050801	109108447	LOC109108447	protein_coding	Novel_lncRNA	NC_056588.1	12275517	12276934	-	2	1123	59
TCONS_00050881	XLOC_025707	XLOC_025707	novel	Novel_lncRNA	NC_056588.1	13587060	13588153	-	2	287	95
TCONS_00050903	109108386	LOC109108386	protein_coding	Novel_lncRNA	NC_056588.1	14345855	14372042	-	2	335	69
TCONS_00051082	XLOC_025784	XLOC_025784	novel	Novel_lncRNA	NC_056588.1	17605852	17608188	-	2	915	68
TCONS_00051102	XLOC_025797	XLOC_025797	novel	Novel_lncRNA	NC_056588.1	18736884	18740070	-	3	2805	101
TCONS_00051106	XLOC_025801	XLOC_025801	novel	Novel_lncRNA	NC_056588.1	18752201	18756934	-	2	1619	66
TCONS_00051109	XLOC_025804	XLOC_025804	novel	Novel_lncRNA	NC_056588.1	18771278	18774339	-	3	1498	91
TCONS_00051329	XLOC_026015	XLOC_026015	novel	Novel_lncRNA	NC_056588.1	19810636	19817575	-	4	428	86
TCONS_00051330	XLOC_026015	XLOC_026015	novel	Novel_lncRNA	NC_056588.1	19810637	19817589	-	2	359	119
TCONS_00051396	XLOC_026053	XLOC_026053	novel	Novel_lncRNA	NC_056588.1	21116282	21117663	-	4	814	98
TCONS_00051399	122148207	LOC122148207	protein_coding	Novel_lncRNA	NC_056588.1	21384294	21390259	-	2	317	58
TCONS_00051398	122148207	LOC122148207	protein_coding	Novel_lncRNA	NC_056588.1	21384294	21390259	-	2	372	76
TCONS_00051461	XLOC_026091	XLOC_026091	novel	Novel_lncRNA	NC_056588.1	23519776	23521975	-	2	1367	268
TCONS_00051536	XLOC_026125	XLOC_026125	novel	Novel_lncRNA	NC_056588.1	25575706	25578249	-	2	430	47
TCONS_00051538	XLOC_026126	XLOC_026126	novel	Novel_lncRNA	NC_056588.1	25630717	25657626	-	2	352	43
TCONS_00051551	109061160	LOC109061160	protein_coding	Novel_lncRNA	NC_056588.1	26121542	26145774	-	3	1677	124
TCONS_00051555	109061160	LOC109061160	protein_coding	Novel_lncRNA	NC_056588.1	26180313	26181065	-	3	245	81
TCONS_00051567	109061160	LOC109061160	protein_coding	Novel_lncRNA	NC_056588.1	26398746	26400918	-	2	1221	189
TCONS_00051581	XLOC_026150	XLOC_026150	novel	Novel_lncRNA	NC_056588.1	27077352	27080963	-	2	1052	66
TCONS_00051582	XLOC_026150	XLOC_026150	novel	Novel_lncRNA	NC_056588.1	27077352	27081619	-	3	1222	69
TCONS_00051583	XLOC_026150	XLOC_026150	novel	Novel_lncRNA	NC_056588.1	27077352	27082133	-	2	2214	74
TCONS_00051588	109078507	kif6	protein_coding	Novel_lncRNA	NC_056588.1	27200848	27210282	-	2	1922	93
TCONS_00051611	XLOC_026170	XLOC_026170	novel	Novel_lncRNA	NC_056588.1	28467512	28468433	-	2	490	88
TCONS_00051676	XLOC_026218	XLOC_026218	novel	Novel_lncRNA	NC_056589.1	2102609	2106208	+	2	1163	88
TCONS_00051689	XLOC_026224	XLOC_026224	novel	Novel_lncRNA	NC_056589.1	2428199	2429100	+	2	882	115
TCONS_00051751	XLOC_026253	XLOC_026253	novel	Novel_lncRNA	NC_056589.1	3955951	3956654	+	2	531	78
TCONS_00051752	XLOC_026253	XLOC_026253	novel	Novel_lncRNA	NC_056589.1	3955963	3956633	+	2	478	69
TCONS_00051760	XLOC_026259	XLOC_026259	novel	Novel_lncRNA	NC_056589.1	4180307	4182796	+	3	989	89
TCONS_00051766	XLOC_026262	XLOC_026262	novel	Novel_lncRNA	NC_056589.1	4299977	4322672	+	2	364	109
TCONS_00051895	109048475	LOC109048475	protein_coding	Novel_lncRNA	NC_056589.1	7895268	7925611	+	3	1365	138
TCONS_00051897	109048475	LOC109048475	protein_coding	Novel_lncRNA	NC_056589.1	7904743	7909279	+	3	4092	133
TCONS_00051907	109110051	LOC109110051	protein_coding	Novel_lncRNA	NC_056589.1	8183244	8184613	+	2	1212	266
TCONS_00051930	XLOC_026354	XLOC_026354	novel	Novel_lncRNA	NC_056589.1	9394166	9395572	+	2	1385	89
TCONS_00051931	XLOC_026354	XLOC_026354	novel	Novel_lncRNA	NC_056589.1	9394166	9395709	+	2	1521	81
TCONS_00051932	XLOC_026354	XLOC_026354	novel	Novel_lncRNA	NC_056589.1	9394166	9395863	+	2	1670	87
TCONS_00051947	109051868	LOC109051868	protein_coding	Novel_lncRNA	NC_056589.1	9838809	9839853	+	2	987	98
TCONS_00051948	109051868	LOC109051868	protein_coding	Novel_lncRNA	NC_056589.1	9842793	9844238	+	2	1390	112
TCONS_00051984	XLOC_026384	XLOC_026384	novel	Novel_lncRNA	NC_056589.1	11385808	11386551	+	2	352	77
TCONS_00051985	XLOC_026384	XLOC_026384	novel	Novel_lncRNA	NC_056589.1	11385856	11386551	+	2	300	78
TCONS_00051987	109071306	LOC109071306	protein_coding	Novel_lncRNA	NC_056589.1	11394136	11396370	+	2	1265	98
TCONS_00051992	109071306	LOC109071306	protein_coding	Novel_lncRNA	NC_056589.1	11397824	11398979	+	2	1096	88
TCONS_00052020	XLOC_026397	XLOC_026397	novel	Novel_lncRNA	NC_056589.1	11651933	11653681	+	2	702	47
TCONS_00052021	XLOC_026398	XLOC_026398	novel	Novel_lncRNA	NC_056589.1	11653732	11654910	+	2	394	47
TCONS_00052022	XLOC_026398	XLOC_026398	novel	Novel_lncRNA	NC_056589.1	11653732	11659606	+	3	909	47
TCONS_00052023	XLOC_026398	XLOC_026398	novel	Novel_lncRNA	NC_056589.1	11653743	11655256	+	3	727	47
TCONS_00052026	XLOC_026401	XLOC_026401	novel	Novel_lncRNA	NC_056589.1	11736460	11738546	+	2	261	47
TCONS_00052027	XLOC_026402	XLOC_026402	novel	Novel_lncRNA	NC_056589.1	11740848	11743585	+	4	377	47
TCONS_00052031	XLOC_026406	XLOC_026406	novel	Novel_lncRNA	NC_056589.1	11985161	11988450	+	2	553	138
TCONS_00052037	122148572	mvda	protein_coding	Novel_lncRNA	NC_056589.1	12150829	12159321	+	3	1443	143
TCONS_00052038	122148572	mvda	protein_coding	Novel_lncRNA	NC_056589.1	12150829	12162706	+	3	1532	143
TCONS_00052039	122148572	mvda	protein_coding	Novel_lncRNA	NC_056589.1	12150829	12162714	+	3	1551	143
TCONS_00052040	122148572	mvda	protein_coding	Novel_lncRNA	NC_056589.1	12151837	12155976	+	3	736	66
TCONS_00052042	122148572	mvda	protein_coding	Novel_lncRNA	NC_056589.1	12151837	12162738	+	3	566	83
TCONS_00052043	122148572	mvda	protein_coding	Novel_lncRNA	NC_056589.1	12152556	12160032	+	4	631	98
TCONS_00052044	122148572	mvda	protein_coding	Novel_lncRNA	NC_056589.1	12153726	12160583	+	2	359	49
TCONS_00052045	122148572	mvda	protein_coding	Novel_lncRNA	NC_056589.1	12153726	12160610	+	3	386	49
TCONS_00052100	XLOC_026463	XLOC_026463	novel	Novel_lncRNA	NC_056589.1	14364552	14365356	+	3	428	63
TCONS_00052105	XLOC_026468	XLOC_026468	novel	Novel_lncRNA	NC_056589.1	14571379	14571998	+	2	360	57
TCONS_00052106	XLOC_026468	XLOC_026468	novel	Novel_lncRNA	NC_056589.1	14571546	14572002	+	2	373	60
TCONS_00052172	109110207	LOC109110207	protein_coding	Novel_lncRNA	NC_056589.1	15657974	15659723	+	3	1111	78
TCONS_00052174	XLOC_026496	XLOC_026496	novel	Novel_lncRNA	NC_056589.1	15815114	15815672	+	3	328	109
TCONS_00052175	XLOC_026496	XLOC_026496	novel	Novel_lncRNA	NC_056589.1	15815126	15815666	+	3	313	104
TCONS_00052193	XLOC_026508	XLOC_026508	novel	Novel_lncRNA	NC_056589.1	16586695	16587343	+	2	264	80
TCONS_00052215	109110095	LOC109110095	protein_coding	Novel_lncRNA	NC_056589.1	17281779	17295718	+	6	1004	111
TCONS_00052216	XLOC_026519	XLOC_026519	novel	Novel_lncRNA	NC_056589.1	17287229	17295718	+	6	706	105
TCONS_00052239	109108675	ranbp10	protein_coding	Novel_lncRNA	NC_056589.1	18671274	18678209	+	3	791	98
TCONS_00052352	XLOC_026594	XLOC_026594	novel	Novel_lncRNA	NC_056589.1	20339195	20340777	+	2	523	127
TCONS_00052495	109088979	hipk2	protein_coding	Novel_lncRNA	NC_056589.1	23016359	23021235	+	3	1782	99
TCONS_00052498	109088979	hipk2	protein_coding	Novel_lncRNA	NC_056589.1	23016392	23021072	+	2	1566	99
TCONS_00052545	XLOC_026673	XLOC_026673	novel	Novel_lncRNA	NC_056589.1	24892012	24893141	+	2	1101	76
TCONS_00052578	109073251	LOC109073251	protein_coding	Novel_lncRNA	NC_056589.1	25331466	25335609	+	7	678	149
TCONS_00052579	109073251	LOC109073251	protein_coding	Novel_lncRNA	NC_056589.1	25331487	25335609	+	7	695	104
TCONS_00052790	XLOC_026801	XLOC_026801	novel	Novel_lncRNA	NC_056589.1	30008383	30011805	+	3	412	130
TCONS_00052791	XLOC_026802	XLOC_026802	novel	Novel_lncRNA	NC_056589.1	30040041	30044475	+	2	255	49
TCONS_00052806	122148510	LOC122148510	protein_coding	Novel_lncRNA	NC_056589.1	711161	923004	-	2	762	65
TCONS_00052819	109070446	LOC109070446	protein_coding	Novel_lncRNA	NC_056589.1	970519	1428899	-	2	520	95
TCONS_00052827	XLOC_026827	XLOC_026827	novel	Novel_lncRNA	NC_056589.1	1398055	1430278	-	3	357	110
TCONS_00052836	109109942	psme3ip1	protein_coding	Novel_lncRNA	NC_056589.1	1464770	1465211	-	2	349	57
TCONS_00052873	XLOC_026858	XLOC_026858	novel	Novel_lncRNA	NC_056589.1	2458091	2459506	-	2	1137	131
TCONS_00052906	XLOC_026882	XLOC_026882	novel	Novel_lncRNA	NC_056589.1	4179174	4182805	-	2	1389	89
TCONS_00052907	XLOC_026882	XLOC_026882	novel	Novel_lncRNA	NC_056589.1	4179178	4182802	-	3	1377	89
TCONS_00052908	XLOC_026882	XLOC_026882	novel	Novel_lncRNA	NC_056589.1	4179200	4182804	-	3	1359	89
TCONS_00052909	XLOC_026882	XLOC_026882	novel	Novel_lncRNA	NC_056589.1	4179202	4182482	-	2	1035	85
TCONS_00052910	XLOC_026882	XLOC_026882	novel	Novel_lncRNA	NC_056589.1	4180002	4182804	-	3	1302	89
TCONS_00052913	XLOC_026883	XLOC_026883	novel	Novel_lncRNA	NC_056589.1	4307840	4318265	-	3	712	102
TCONS_00052912	XLOC_026883	XLOC_026883	novel	Novel_lncRNA	NC_056589.1	4307840	4318265	-	3	707	120
TCONS_00052911	XLOC_026883	XLOC_026883	novel	Novel_lncRNA	NC_056589.1	4307840	4318265	-	2	710	121
TCONS_00053013	109112369	LOC109112369	protein_coding	Novel_lncRNA	NC_056589.1	6280922	6316135	-	3	815	122
TCONS_00053082	109110296	LOC109110296	protein_coding	Novel_lncRNA	NC_056589.1	8823355	8837213	-	2	1098	120
TCONS_00053095	109109539	LOC109109539	protein_coding	Novel_lncRNA	NC_056589.1	9013463	9015488	-	2	1777	125
TCONS_00053099	109110285	LOC109110285	protein_coding	Novel_lncRNA	NC_056589.1	9113837	9120063	-	2	1891	165
TCONS_00053113	XLOC_026978	XLOC_026978	novel	Novel_lncRNA	NC_056589.1	10675726	10676905	-	2	399	59
TCONS_00053150	XLOC_027005	XLOC_027005	novel	Novel_lncRNA	NC_056589.1	11653764	11657726	-	2	563	47
TCONS_00053155	XLOC_027007	XLOC_027007	novel	Novel_lncRNA	NC_056589.1	11732892	11738216	-	3	624	47
TCONS_00053156	XLOC_027008	XLOC_027008	novel	Novel_lncRNA	NC_056589.1	11733937	11738528	-	3	418	47
TCONS_00053157	XLOC_027008	XLOC_027008	novel	Novel_lncRNA	NC_056589.1	11734793	11738528	-	2	343	62
TCONS_00053158	XLOC_027009	XLOC_027009	novel	Novel_lncRNA	NC_056589.1	11741436	11742730	-	2	246	49
TCONS_00053175	122148572	mvda	protein_coding	Novel_lncRNA	NC_056589.1	12150714	12160620	-	3	400	65
TCONS_00053174	122148572	mvda	protein_coding	Novel_lncRNA	NC_056589.1	12150714	12160620	-	4	400	65
TCONS_00053176	122148572	mvda	protein_coding	Novel_lncRNA	NC_056589.1	12151390	12158458	-	3	828	141
TCONS_00053177	122148572	mvda	protein_coding	Novel_lncRNA	NC_056589.1	12151390	12159325	-	3	886	140
TCONS_00053179	122148572	mvda	protein_coding	Novel_lncRNA	NC_056589.1	12151390	12162714	-	4	772	83
TCONS_00053178	122148572	mvda	protein_coding	Novel_lncRNA	NC_056589.1	12151390	12162714	-	3	979	140
TCONS_00053181	122148572	mvda	protein_coding	Novel_lncRNA	NC_056589.1	12151860	12162714	-	3	519	83
TCONS_00053180	122148572	mvda	protein_coding	Novel_lncRNA	NC_056589.1	12151860	12162714	-	3	519	83
TCONS_00053182	122148572	mvda	protein_coding	Novel_lncRNA	NC_056589.1	12153025	12160032	-	3	550	98
TCONS_00053209	XLOC_027038	XLOC_027038	novel	Novel_lncRNA	NC_056589.1	13942129	13944415	-	2	528	110
TCONS_00053211	109086202	LOC109086202	protein_coding	Novel_lncRNA	NC_056589.1	13944567	13946181	-	7	581	193
TCONS_00053270	109110628	LOC109110628	protein_coding	Novel_lncRNA	NC_056589.1	15172137	15174168	-	2	1307	104
TCONS_00053273	109110164	LOC109110164	protein_coding	Novel_lncRNA	NC_056589.1	15516111	15518681	-	3	2156	123
TCONS_00053274	XLOC_027070	XLOC_027070	novel	Novel_lncRNA	NC_056589.1	15519120	15521012	-	3	1529	86
TCONS_00053458	109055091	LOC109055091	protein_coding	Novel_lncRNA	NC_056589.1	19451731	19455567	-	2	3486	115
TCONS_00053495	XLOC_027172	XLOC_027172	novel	Novel_lncRNA	NC_056589.1	20147461	20150044	-	2	2564	96
TCONS_00053510	109072725	LOC109072725	protein_coding	Novel_lncRNA	NC_056589.1	20451436	20454452	-	2	896	75
TCONS_00053528	122148594	LOC122148594	protein_coding	Novel_lncRNA	NC_056589.1	20756711	20757608	-	2	803	83
TCONS_00053589	XLOC_027226	XLOC_027226	novel	Novel_lncRNA	NC_056589.1	21826326	21831888	-	4	918	139
TCONS_00053588	XLOC_027226	XLOC_027226	novel	Novel_lncRNA	NC_056589.1	21826326	21831888	-	4	1015	127
TCONS_00053612	109109917	LOC109109917	protein_coding	Novel_lncRNA	NC_056589.1	22243413	22244881	-	4	483	110
TCONS_00053638	109088979	hipk2	protein_coding	Novel_lncRNA	NC_056589.1	23025836	23030293	-	2	451	89
TCONS_00053640	109109221	LOC109109221	protein_coding	Novel_lncRNA	NC_056589.1	23149964	23151866	-	3	914	83
TCONS_00053649	109109652	LOC109109652	protein_coding	Novel_lncRNA	NC_056589.1	23461663	23472360	-	2	1356	109
TCONS_00053650	109109652	LOC109109652	protein_coding	Novel_lncRNA	NC_056589.1	23462121	23472360	-	4	1023	81
TCONS_00053783	XLOC_027311	XLOC_027311	novel	Novel_lncRNA	NC_056589.1	25791217	25792339	-	2	1081	117
TCONS_00053800	109108935	LOC109108935	protein_coding	Novel_lncRNA	NC_056589.1	25963008	25968134	-	3	834	161
TCONS_00053923	XLOC_027385	XLOC_027385	novel	Novel_lncRNA	NC_056589.1	28766924	28784515	-	2	642	112
TCONS_00053955	109104311	LOC109104311	protein_coding	Novel_lncRNA	NC_056589.1	29765083	30110383	-	2	224	74
TCONS_00053961	XLOC_027404	XLOC_027404	novel	Novel_lncRNA	NC_056589.1	30043164	30048687	-	2	258	66
TCONS_00053972	XLOC_027408	XLOC_027408	novel	Novel_lncRNA	NC_056590.1	130914	132637	+	2	1702	68
TCONS_00053973	XLOC_027408	XLOC_027408	novel	Novel_lncRNA	NC_056590.1	130914	132644	+	2	1709	68
TCONS_00053970	XLOC_027409	XLOC_027409	novel	Novel_lncRNA	NC_056590.1	130372	130755	+	2	339	57
TCONS_00053971	XLOC_027409	XLOC_027409	novel	Novel_lncRNA	NC_056590.1	130374	130719	+	2	317	53
TCONS_00054041	109092047	LOC109092047	protein_coding	Novel_lncRNA	NC_056590.1	1209408	1218955	+	3	612	122
TCONS_00054053	109056708	LOC109056708	protein_coding	Novel_lncRNA	NC_056590.1	1344570	1350806	+	3	1140	161
TCONS_00054089	XLOC_027462	XLOC_027462	novel	Novel_lncRNA	NC_056590.1	2357376	2358194	+	2	706	96
TCONS_00054090	XLOC_027463	XLOC_027463	novel	Novel_lncRNA	NC_056590.1	2427816	2430221	+	2	532	47
TCONS_00054091	XLOC_027463	XLOC_027463	novel	Novel_lncRNA	NC_056590.1	2427816	2431403	+	3	1714	65
TCONS_00054092	XLOC_027463	XLOC_027463	novel	Novel_lncRNA	NC_056590.1	2427819	2430205	+	3	513	47
TCONS_00054095	XLOC_027463	XLOC_027463	novel	Novel_lncRNA	NC_056590.1	2428802	2430221	+	4	637	47
TCONS_00054096	XLOC_027463	XLOC_027463	novel	Novel_lncRNA	NC_056590.1	2428802	2430221	+	3	896	58
TCONS_00054094	XLOC_027463	XLOC_027463	novel	Novel_lncRNA	NC_056590.1	2428802	2430221	+	4	633	45
TCONS_00054093	XLOC_027463	XLOC_027463	novel	Novel_lncRNA	NC_056590.1	2428802	2430221	+	3	897	50
TCONS_00054097	XLOC_027463	XLOC_027463	novel	Novel_lncRNA	NC_056590.1	2428802	2437584	+	4	7474	829
TCONS_00054098	XLOC_027463	XLOC_027463	novel	Novel_lncRNA	NC_056590.1	2429165	2437578	+	4	7109	829
TCONS_00054108	109085791	LOC109085791	protein_coding	Novel_lncRNA	NC_056590.1	2479569	2479843	+	2	241	79
TCONS_00054111	XLOC_027469	XLOC_027469	novel	Novel_lncRNA	NC_056590.1	2526279	2526730	+	2	360	80
TCONS_00054123	109071377	thrb	protein_coding	Novel_lncRNA	NC_056590.1	2910843	2949710	+	2	344	106
TCONS_00054141	XLOC_027483	XLOC_027483	novel	Novel_lncRNA	NC_056590.1	3355337	3359122	+	2	821	106
TCONS_00054183	109069190	LOC109069190	protein_coding	Novel_lncRNA	NC_056590.1	4283937	4287118	+	3	402	91
TCONS_00054184	109069190	LOC109069190	protein_coding	Novel_lncRNA	NC_056590.1	4283966	4292121	+	3	3085	94
TCONS_00054188	XLOC_027504	XLOC_027504	novel	Novel_lncRNA	NC_056590.1	4306651	4311787	+	2	357	63
TCONS_00054229	109113740	scn1bb	protein_coding	Novel_lncRNA	NC_056590.1	5580257	5582439	+	3	597	144
TCONS_00054231	109113739	zbtb22a	protein_coding	Novel_lncRNA	NC_056590.1	5580683	5581487	+	2	780	76
TCONS_00054239	109045037	syngap1a	protein_coding	Novel_lncRNA	NC_056590.1	5625503	5625792	+	2	259	47
TCONS_00054250	109095707	LOC109095707	protein_coding	Novel_lncRNA	NC_056590.1	5857211	5865618	+	3	802	117
TCONS_00054268	122148753	LOC122148753	protein_coding	Novel_lncRNA	NC_056590.1	5999920	6023726	+	3	288	96
TCONS_00054306	XLOC_027571	XLOC_027571	novel	Novel_lncRNA	NC_056590.1	6408975	6411044	+	3	1053	161
TCONS_00054308	XLOC_027571	XLOC_027571	novel	Novel_lncRNA	NC_056590.1	6409496	6411054	+	3	1407	171
TCONS_00054344	122148766	LOC122148766	protein_coding	Novel_lncRNA	NC_056590.1	7250699	7400053	+	3	1886	99
TCONS_00054343	122148766	LOC122148766	protein_coding	Novel_lncRNA	NC_056590.1	7250699	7400053	+	2	794	76
TCONS_00054354	XLOC_027595	XLOC_027595	novel	Novel_lncRNA	NC_056590.1	7397385	7400053	+	2	1811	99
TCONS_00054355	XLOC_027595	XLOC_027595	novel	Novel_lncRNA	NC_056590.1	7397424	7400040	+	3	1629	99
TCONS_00054345	122148766	LOC122148766	protein_coding	Novel_lncRNA	NC_056590.1	7255886	7401842	+	2	228	39
TCONS_00054346	122148766	LOC122148766	protein_coding	Novel_lncRNA	NC_056590.1	7257282	7403798	+	2	791	121
TCONS_00054348	122148766	LOC122148766	protein_coding	Novel_lncRNA	NC_056590.1	7257314	7403756	+	3	717	121
TCONS_00054350	109109180	LOC109109180	protein_coding	Novel_lncRNA	NC_056590.1	7276493	7413495	+	2	243	77
TCONS_00054356	XLOC_027597	XLOC_027597	novel	Novel_lncRNA	NC_056590.1	7403091	7403756	+	2	526	121
TCONS_00054357	XLOC_027597	XLOC_027597	novel	Novel_lncRNA	NC_056590.1	7403091	7403798	+	2	571	122
TCONS_00054400	109111343	LOC109111343	protein_coding	Novel_lncRNA	NC_056590.1	8293254	8294835	+	2	1152	125
TCONS_00054411	XLOC_027629	XLOC_027629	novel	Novel_lncRNA	NC_056590.1	8580209	8581912	+	2	1634	88
TCONS_00054440	XLOC_027644	XLOC_027644	novel	Novel_lncRNA	NC_056590.1	9513051	9514141	+	2	1015	98
TCONS_00054461	109084728	LOC109084728	protein_coding	Novel_lncRNA	NC_056590.1	9650364	9654892	+	4	631	108
TCONS_00054788	XLOC_027795	XLOC_027795	novel	Novel_lncRNA	NC_056590.1	13185335	13189030	+	2	3006	84
TCONS_00054794	XLOC_027801	XLOC_027801	novel	Novel_lncRNA	NC_056590.1	13230300	13233175	+	2	2798	101
TCONS_00054796	XLOC_027803	XLOC_027803	novel	Novel_lncRNA	NC_056590.1	13247408	13248975	+	2	1539	157
TCONS_00054800	XLOC_027807	XLOC_027807	novel	Novel_lncRNA	NC_056590.1	13301822	13309734	+	2	641	123
TCONS_00054801	XLOC_027808	XLOC_027808	novel	Novel_lncRNA	NC_056590.1	13303620	13311784	+	2	935	86
TCONS_00054828	XLOC_027827	XLOC_027827	novel	Novel_lncRNA	NC_056590.1	14090367	14092533	+	2	1374	87
TCONS_00054833	XLOC_027832	XLOC_027832	novel	Novel_lncRNA	NC_056590.1	14140449	14141256	+	2	706	67
TCONS_00054933	109085628	LOC109085628	protein_coding	Novel_lncRNA	NC_056590.1	16790944	16792783	+	2	1785	103
TCONS_00055208	109112303	LOC109112303	protein_coding	Novel_lncRNA	NC_056590.1	22171892	22230021	+	2	648	54
TCONS_00055214	109112303	LOC109112303	protein_coding	Novel_lncRNA	NC_056590.1	22203926	22230018	+	2	688	61
TCONS_00055433	XLOC_028113	XLOC_028113	novel	Novel_lncRNA	NC_056590.1	2429223	2430186	-	2	705	50
TCONS_00055491	109088647	LOC109088647	protein_coding	Novel_lncRNA	NC_056590.1	4464581	4465093	-	2	462	143
TCONS_00055540	109045037	syngap1a	protein_coding	Novel_lncRNA	NC_056590.1	5706468	5813878	-	3	1355	261
TCONS_00055587	109080418	LOC109080418	protein_coding	Novel_lncRNA	NC_056590.1	6850954	6862040	-	4	482	113
TCONS_00055588	109080418	LOC109080418	protein_coding	Novel_lncRNA	NC_056590.1	6850954	6863294	-	4	493	92
TCONS_00055590	XLOC_028215	XLOC_028215	novel	Novel_lncRNA	NC_056590.1	6877078	6878021	-	2	893	123
TCONS_00055603	109107415	LOC109107415	protein_coding	Novel_lncRNA	NC_056590.1	7228434	7380830	-	2	262	87
TCONS_00055753	122148800	LOC122148800	protein_coding	Novel_lncRNA	NC_056590.1	10878590	10879450	-	2	770	64
TCONS_00055769	109111131	LOC109111131	protein_coding	Novel_lncRNA	NC_056590.1	11105285	11106669	-	2	330	110
TCONS_00055952	XLOC_028383	XLOC_028383	novel	Novel_lncRNA	NC_056590.1	13218345	13219967	-	2	1185	63
TCONS_00056004	109060881	LOC109060881	protein_coding	Novel_lncRNA	NC_056590.1	13930395	13931284	-	2	466	75
TCONS_00056078	109093762	LOC109093762	protein_coding	Novel_lncRNA	NC_056590.1	15217632	15220877	-	2	358	60
TCONS_00056097	XLOC_028451	XLOC_028451	novel	Novel_lncRNA	NC_056590.1	15676309	15678976	-	2	677	137
TCONS_00056146	122148820	LOC122148820	protein_coding	Novel_lncRNA	NC_056590.1	16248966	16250505	-	2	661	126
TCONS_00056322	109048530	LOC109048530	protein_coding	Novel_lncRNA	NC_056590.1	19692681	19693728	-	2	550	52
TCONS_00056328	109111641	LOC109111641	protein_coding	Novel_lncRNA	NC_056590.1	19735913	19736578	-	2	642	57
TCONS_00056352	XLOC_028559	XLOC_028559	novel	Novel_lncRNA	NC_056590.1	20470459	20477204	-	2	1106	93
TCONS_00056355	XLOC_028562	XLOC_028562	novel	Novel_lncRNA	NC_056590.1	20523272	20591822	-	4	1040	114
TCONS_00056356	XLOC_028562	XLOC_028562	novel	Novel_lncRNA	NC_056590.1	20523273	20591833	-	3	1327	118
TCONS_00056397	XLOC_028588	XLOC_028588	novel	Novel_lncRNA	NC_056590.1	21488033	21491547	-	2	1269	87
TCONS_00056439	109070184	LOC109070184	protein_coding	Novel_lncRNA	NC_056590.1	22090110	22091819	-	2	1689	100
TCONS_00056464	XLOC_028625	XLOC_028625	novel	Novel_lncRNA	NC_056590.1	22882064	22895127	-	3	762	65
TCONS_00056498	XLOC_028642	XLOC_028642	novel	Novel_lncRNA	NC_056590.1	23837005	23837668	-	2	580	77
TCONS_00056521	XLOC_028654	XLOC_028654	novel	Novel_lncRNA	NC_056591.1	28165	29240	+	2	990	83
TCONS_00056540	XLOC_028672	XLOC_028672	novel	Novel_lncRNA	NC_056591.1	142391	143798	+	2	1007	119
TCONS_00056600	109113788	LOC109113788	protein_coding	Novel_lncRNA	NC_056591.1	1083759	1133102	+	2	575	122
TCONS_00056660	XLOC_028762	XLOC_028762	novel	Novel_lncRNA	NC_056591.1	1973846	1974936	+	2	1069	101
TCONS_00056671	109100363	LOC109100363	protein_coding	Novel_lncRNA	NC_056591.1	2241926	2248515	+	2	1546	104
TCONS_00056701	XLOC_028795	XLOC_028795	novel	Novel_lncRNA	NC_056591.1	3525871	3527809	+	2	364	40
TCONS_00056793	XLOC_028849	XLOC_028849	novel	Novel_lncRNA	NC_056591.1	6154398	6157727	+	3	1109	111
TCONS_00056889	109056478	LOC109056478	protein_coding	Novel_lncRNA	NC_056591.1	6923042	6968397	+	6	592	102
TCONS_00056957	122148945	LOC122148945	protein_coding	Novel_lncRNA	NC_056591.1	8125819	8126975	+	2	1043	83
TCONS_00057030	109066040	LOC109066040	protein_coding	Novel_lncRNA	NC_056591.1	11079324	11080783	+	3	852	90
TCONS_00057085	109113402	LOC109113402	protein_coding	Novel_lncRNA	NC_056591.1	12290161	12294338	+	3	990	84
TCONS_00057202	109112657	LOC109112657	protein_coding	Novel_lncRNA	NC_056591.1	14899623	14906606	+	3	1558	113
TCONS_00057209	XLOC_029080	XLOC_029080	novel	Novel_lncRNA	NC_056591.1	14937487	14942738	+	2	1568	73
TCONS_00057219	XLOC_029087	XLOC_029087	novel	Novel_lncRNA	NC_056591.1	15112546	15141162	+	3	3679	115
TCONS_00057223	XLOC_029087	XLOC_029087	novel	Novel_lncRNA	NC_056591.1	15135789	15136951	+	3	568	106
TCONS_00057225	XLOC_029092	XLOC_029092	novel	Novel_lncRNA	NC_056591.1	15168167	15171262	+	2	2614	84
TCONS_00057229	XLOC_029096	XLOC_029096	novel	Novel_lncRNA	NC_056591.1	15201951	15204759	+	2	2637	95
TCONS_00057288	XLOC_029131	XLOC_029131	novel	Novel_lncRNA	NC_056591.1	16411234	16413546	+	2	1792	114
TCONS_00057290	109051033	LOC109051033	protein_coding	Novel_lncRNA	NC_056591.1	16494262	16498768	+	2	222	74
TCONS_00057291	109051033	LOC109051033	protein_coding	Novel_lncRNA	NC_056591.1	16494263	16495496	+	2	208	68
TCONS_00057292	109051033	LOC109051033	protein_coding	Novel_lncRNA	NC_056591.1	16494781	16498797	+	2	247	81
TCONS_00057434	109082094	LOC109082094	protein_coding	Novel_lncRNA	NC_056591.1	18980894	18985924	+	2	1156	88
TCONS_00057453	109080239	LOC109080239	protein_coding	Novel_lncRNA	NC_056591.1	19769117	19770235	+	2	860	98
TCONS_00057514	XLOC_029249	XLOC_029249	novel	Novel_lncRNA	NC_056591.1	20912375	20915142	+	2	1134	91
TCONS_00057515	XLOC_029249	XLOC_029249	novel	Novel_lncRNA	NC_056591.1	20912375	20915610	+	2	1602	91
TCONS_00057539	109071956	LOC109071956	protein_coding	Novel_lncRNA	NC_056591.1	21312488	21314606	+	2	1728	104
TCONS_00057572	XLOC_029271	XLOC_029271	novel	Novel_lncRNA	NC_056591.1	21932746	21938939	+	2	1770	112
TCONS_00057625	XLOC_029304	XLOC_029304	novel	Novel_lncRNA	NC_056591.1	22976061	22976716	+	2	624	80
TCONS_00057709	XLOC_029342	XLOC_029342	novel	Novel_lncRNA	NC_056591.1	24324203	24325716	+	2	723	97
[truncated: 4,228 more rows]

## Sheet: Novel_mRNA_information
Novel_mRNA_ID	Novel_mRNA_Gene_ID	Novel_mRNA_Gene_Name	Gene_Type	Status	Chromosome	Start	End	Strand	Exon_number	Length	Open Reading Frame
TCONS_00000665	109062828	psip1a	protein_coding	Novel_mRNA	NC_056572.1	17738459	17744543	+	2	5685	507
TCONS_00000666	109062828	psip1a	protein_coding	Novel_mRNA	NC_056572.1	17739044	17744619	+	2	5129	507
TCONS_00001714	109053278	LOC109053278	protein_coding	Novel_mRNA	NC_056572.1	38061768	38064443	+	3	1948	230
TCONS_00002256	109069351	LOC109069351	protein_coding	Novel_mRNA	NC_056572.1	8651219	8653634	-	2	2251	749
TCONS_00002483	109086708	LOC109086708	protein_coding	Novel_mRNA	NC_056572.1	17239083	17252933	-	2	9715	290
TCONS_00002484	109086708	LOC109086708	protein_coding	Novel_mRNA	NC_056572.1	17245062	17252979	-	2	5571	290
TCONS_00002575	XLOC_001290	XLOC_001290	novel	Novel_mRNA	NC_056572.1	19865528	19866691	-	2	1062	318
TCONS_00002685	XLOC_001336	XLOC_001336	novel	Novel_mRNA	NC_056572.1	22490042	22501978	-	3	10359	399
TCONS_00002686	XLOC_001336	XLOC_001336	novel	Novel_mRNA	NC_056572.1	22490042	22501997	-	4	10269	399
TCONS_00002684	XLOC_001337	XLOC_001337	novel	Novel_mRNA	NC_056572.1	22474715	22489958	-	2	11388	402
TCONS_00002782	XLOC_001391	XLOC_001391	novel	Novel_mRNA	NC_056572.1	25565163	25566764	-	5	811	181
TCONS_00002890	XLOC_001444	XLOC_001444	novel	Novel_mRNA	NC_056572.1	27915657	27923866	-	6	1638	420
TCONS_00003386	109074247	LOC109074247	protein_coding	Novel_mRNA	NC_056572.1	35230003	35231509	-	5	714	159
TCONS_00003776	XLOC_001919	XLOC_001919	novel	Novel_mRNA	NC_056573.1	5932264	5950948	+	6	1849	439
TCONS_00006355	XLOC_003188	XLOC_003188	novel	Novel_mRNA	NC_056573.1	23981755	23985091	-	6	1280	164
TCONS_00006369	XLOC_003197	XLOC_003197	novel	Novel_mRNA	NC_056573.1	24128364	24129715	-	3	914	206
TCONS_00008103	XLOC_004068	XLOC_004068	novel	Novel_mRNA	NC_056574.1	26365316	26367625	+	4	1106	349
TCONS_00008704	122138541	LOC122138541	protein_coding	Novel_mRNA	NC_056574.1	37066695	37110184	+	2	5759	641
TCONS_00008703	122138541	LOC122138541	protein_coding	Novel_mRNA	NC_056574.1	37066695	37110184	+	2	5763	641
TCONS_00008734	XLOC_004383	XLOC_004383	novel	Novel_mRNA	NC_056574.1	37329321	37377076	+	4	10296	1602
TCONS_00008855	109069727	LOC109069727	protein_coding	Novel_mRNA	NC_056574.1	1549407	1557545	-	2	740	152
TCONS_00008857	109069727	LOC109069727	protein_coding	Novel_mRNA	NC_056574.1	1550436	1560059	-	2	2223	430
TCONS_00009360	109081272	LOC109081272	pseudogene	Novel_mRNA	NC_056574.1	13129575	13131879	-	3	1430	382
TCONS_00010097	XLOC_005155	XLOC_005155	novel	Novel_mRNA	NC_056574.1	26368158	26370561	-	3	1567	321
TCONS_00010521	109054524	LOC109054524	protein_coding	Novel_mRNA	NC_056574.1	33213683	33218859	-	2	5043	380
TCONS_00011810	XLOC_006076	XLOC_006076	novel	Novel_mRNA	NC_056575.1	23585634	23595241	+	8	3782	677
TCONS_00011886	XLOC_006141	XLOC_006141	novel	Novel_mRNA	NC_056575.1	25417104	25421638	+	3	2467	383
TCONS_00012006	XLOC_006240	XLOC_006240	novel	Novel_mRNA	NC_056575.1	27737092	27741684	+	2	4017	427
TCONS_00012946	109067059	LOC109067059	protein_coding	Novel_mRNA	NC_056575.1	9294464	9296001	-	2	1464	193
TCONS_00014039	122140785	LOC122140785	lncRNA	Novel_mRNA	NC_056575.1	34939296	34946078	-	3	2108	343
TCONS_00014545	XLOC_007735	XLOC_007735	novel	Novel_mRNA	NC_056576.1	11918894	11927930	+	12	1472	294
TCONS_00014762	XLOC_007840	XLOC_007840	novel	Novel_mRNA	NC_056576.1	14943314	14944872	+	2	1298	228
TCONS_00014763	XLOC_007840	XLOC_007840	novel	Novel_mRNA	NC_056576.1	14943350	14944805	+	3	1122	216
TCONS_00015057	122145047	LOC122145047	protein_coding	Novel_mRNA	NC_056576.1	19490806	19494626	+	2	2073	398
TCONS_00015991	XLOC_008390	XLOC_008390	novel	Novel_mRNA	NC_056576.1	37579917	37581179	+	2	895	142
TCONS_00016525	XLOC_008695	XLOC_008695	novel	Novel_mRNA	NC_056576.1	10308535	10311868	-	2	1095	159
TCONS_00016957	122144807	LOC122144807	lncRNA	Novel_mRNA	NC_056576.1	17583357	17585508	-	6	630	176
TCONS_00018464	XLOC_009619	XLOC_009619	novel	Novel_mRNA	NC_056577.1	9346820	9349553	+	3	1157	188
TCONS_00018800	XLOC_009801	XLOC_009801	novel	Novel_mRNA	NC_056577.1	18879828	18929463	+	5	3626	226
TCONS_00018801	XLOC_009801	XLOC_009801	novel	Novel_mRNA	NC_056577.1	18881084	18929463	+	5	3430	230
TCONS_00019489	109067859	LOC109067859	protein_coding	Novel_mRNA	NC_056577.1	34086529	34090447	+	3	1401	467
TCONS_00020350	XLOC_010558	XLOC_010558	novel	Novel_mRNA	NC_056577.1	19065729	19070779	-	9	1165	250
TCONS_00020352	XLOC_010559	XLOC_010559	novel	Novel_mRNA	NC_056577.1	19070871	19078167	-	6	925	278
TCONS_00023622	XLOC_012140	XLOC_012140	novel	Novel_mRNA	NC_056578.1	7315440	7318045	-	5	1118	179
TCONS_00023951	122145608	LOC122145608	pseudogene	Novel_mRNA	NC_056578.1	14783681	14786795	-	4	1949	178
TCONS_00024524	XLOC_012568	XLOC_012568	novel	Novel_mRNA	NC_056578.1	25503108	25510412	-	8	3043	250
TCONS_00024523	XLOC_012568	XLOC_012568	novel	Novel_mRNA	NC_056578.1	25503108	25510412	-	8	3058	237
TCONS_00024525	XLOC_012568	XLOC_012568	novel	Novel_mRNA	NC_056578.1	25503108	25510449	-	8	3614	235
TCONS_00028699	109060438	LOC109060438	protein_coding	Novel_mRNA	NC_056580.1	12923816	12929480	+	2	5102	844
TCONS_00029097	XLOC_014765	XLOC_014765	novel	Novel_mRNA	NC_056580.1	20076067	20079773	+	5	1793	207
TCONS_00029393	XLOC_014887	XLOC_014887	novel	Novel_mRNA	NC_056580.1	27732915	27743260	+	11	1097	365
TCONS_00029394	XLOC_014888	XLOC_014888	novel	Novel_mRNA	NC_056580.1	27743481	27749241	+	7	992	330
TCONS_00029397	XLOC_014890	XLOC_014890	novel	Novel_mRNA	NC_056580.1	27764685	27768265	+	4	1502	202
TCONS_00029456	109096206	LOC109096206	protein_coding	Novel_mRNA	NC_056580.1	29738343	29989155	+	5	1075	259
TCONS_00029704	XLOC_015056	XLOC_015056	novel	Novel_mRNA	NC_056580.1	4084554	4096716	-	3	11958	3883
TCONS_00029850	XLOC_015164	XLOC_015164	novel	Novel_mRNA	NC_056580.1	5778643	5792804	-	10	2780	520
TCONS_00029851	XLOC_015164	XLOC_015164	novel	Novel_mRNA	NC_056580.1	5778643	5794132	-	7	1736	325
TCONS_00029987	XLOC_015233	XLOC_015233	novel	Novel_mRNA	NC_056580.1	9328042	9436665	-	7	1251	235
TCONS_00030218	109093629	LOC109093629	pseudogene	Novel_mRNA	NC_056580.1	14049770	14057246	-	5	7058	1488
TCONS_00030220	109093629	LOC109093629	pseudogene	Novel_mRNA	NC_056580.1	14049770	14057265	-	2	7385	1488
TCONS_00030789	XLOC_015600	XLOC_015600	novel	Novel_mRNA	NC_056580.1	27141336	27143641	-	3	1562	231
TCONS_00031601	XLOC_015972	XLOC_015972	novel	Novel_mRNA	NC_056581.1	11141884	11145319	+	2	1590	451
TCONS_00031604	XLOC_015972	XLOC_015972	novel	Novel_mRNA	NC_056581.1	11142433	11143684	+	2	1231	190
TCONS_00032273	XLOC_016277	XLOC_016277	novel	Novel_mRNA	NC_056581.1	1361761	1363310	-	5	610	162
TCONS_00032272	XLOC_016277	XLOC_016277	novel	Novel_mRNA	NC_056581.1	1361761	1363310	-	5	611	162
TCONS_00034758	XLOC_017652	XLOC_017652	novel	Novel_mRNA	NC_056582.1	541744	548659	-	3	959	144
TCONS_00037643	109099905	LOC109099905	protein_coding	Novel_mRNA	NC_056583.1	3514772	3526670	-	5	1358	233
TCONS_00038223	109072815	LOC109072815	lncRNA	Novel_mRNA	NC_056583.1	16461200	16480817	-	5	2206	199
TCONS_00038225	XLOC_019295	XLOC_019295	novel	Novel_mRNA	NC_056583.1	16476674	16480817	-	2	1110	199
TCONS_00039068	XLOC_019713	XLOC_019713	novel	Novel_mRNA	NC_056584.1	10623327	10626155	+	2	1429	147
TCONS_00041187	XLOC_020718	XLOC_020718	novel	Novel_mRNA	NC_056584.1	27190543	27206019	-	9	1481	469
TCONS_00041223	109074198	LOC109074198	protein_coding	Novel_mRNA	NC_056584.1	27784948	27825251	-	6	892	297
TCONS_00044890	XLOC_022787	XLOC_022787	novel	Novel_mRNA	NC_056586.1	2907971	2911994	-	14	2042	295
TCONS_00044891	XLOC_022787	XLOC_022787	novel	Novel_mRNA	NC_056586.1	2907971	2912028	-	15	2143	295
TCONS_00046041	XLOC_023418	XLOC_023418	novel	Novel_mRNA	NC_056587.1	49227	58457	+	13	5053	814
TCONS_00046040	XLOC_023418	XLOC_023418	novel	Novel_mRNA	NC_056587.1	49227	58457	+	12	3400	504
TCONS_00046043	XLOC_023418	XLOC_023418	novel	Novel_mRNA	NC_056587.1	49320	58438	+	14	4849	814
TCONS_00046042	XLOC_023418	XLOC_023418	novel	Novel_mRNA	NC_056587.1	49320	58438	+	13	3196	498
TCONS_00046560	109056379	LOC109056379	protein_coding	Novel_mRNA	NC_056587.1	9497385	9500119	+	2	2366	197
TCONS_00046573	XLOC_023676	XLOC_023676	novel	Novel_mRNA	NC_056587.1	9590237	9602331	+	3	7107	1554
TCONS_00046572	XLOC_023676	XLOC_023676	novel	Novel_mRNA	NC_056587.1	9590237	9602331	+	2	7150	1554
TCONS_00049649	XLOC_025182	XLOC_025182	novel	Novel_mRNA	NC_056588.1	20055765	20056436	+	2	570	124
TCONS_00049981	XLOC_025363	XLOC_025363	novel	Novel_mRNA	NC_056588.1	706953	747794	-	7	3046	672
TCONS_00049982	XLOC_025363	XLOC_025363	novel	Novel_mRNA	NC_056588.1	707179	747794	-	7	2817	380
TCONS_00050880	XLOC_025706	XLOC_025706	novel	Novel_mRNA	NC_056588.1	13575151	13585334	-	7	3069	370
TCONS_00051590	109078507	kif6	protein_coding	Novel_mRNA	NC_056588.1	27261455	27264934	-	2	3452	331
TCONS_00052468	109109917	LOC109109917	protein_coding	Novel_mRNA	NC_056589.1	22238018	22240783	+	5	1604	180
TCONS_00053438	XLOC_027145	XLOC_027145	novel	Novel_mRNA	NC_056589.1	19283890	19286379	-	4	1138	201
TCONS_00053921	109050129	LOC109050129	pseudogene	Novel_mRNA	NC_056589.1	28537982	28542849	-	2	4846	966
TCONS_00055307	XLOC_028048	XLOC_028048	novel	Novel_mRNA	NC_056590.1	24166779	24172119	+	5	2934	291
TCONS_00056691	109112868	LOC109112868	protein_coding	Novel_mRNA	NC_056591.1	3190253	3389288	+	4	1908	206
TCONS_00057129	XLOC_029047	XLOC_029047	novel	Novel_mRNA	NC_056591.1	13945824	13947136	+	6	485	140
TCONS_00060103	XLOC_030538	XLOC_030538	novel	Novel_mRNA	NC_056592.1	13006758	13009177	+	5	916	148
TCONS_00060456	XLOC_030743	XLOC_030743	novel	Novel_mRNA	NC_056592.1	19142728	19146879	+	2	2840	576
TCONS_00061855	XLOC_031495	XLOC_031495	novel	Novel_mRNA	NC_056592.1	21556971	21560984	-	4	1603	153
TCONS_00062529	XLOC_031909	XLOC_031909	novel	Novel_mRNA	NC_056593.1	11936904	11939537	+	2	2501	339
TCONS_00062596	109101257	LOC109101257	protein_coding	Novel_mRNA	NC_056593.1	12765167	12775205	+	4	965	299
TCONS_00062812	XLOC_032021	XLOC_032021	novel	Novel_mRNA	NC_056593.1	16076158	16081370	+	3	563	155
TCONS_00065313	XLOC_033350	XLOC_033350	novel	Novel_mRNA	NC_056594.1	22847599	22849983	+	3	1973	197
TCONS_00069191	109112268	LOC109112268	protein_coding	Novel_mRNA	NC_056596.1	6952339	6957419	+	6	2146	308
TCONS_00069195	109112268	LOC109112268	protein_coding	Novel_mRNA	NC_056596.1	6963399	6965057	+	5	882	184
TCONS_00072111	XLOC_036727	XLOC_036727	novel	Novel_mRNA	NC_056597.1	25901671	25908879	+	4	2943	194
TCONS_00072735	XLOC_037067	XLOC_037067	novel	Novel_mRNA	NC_056597.1	40290122	40294137	+	2	2129	494
TCONS_00073284	109098517	LOC109098517	protein_coding	Novel_mRNA	NC_056597.1	12925975	12927109	-	2	913	245
TCONS_00073979	109064277	LOC109064277	protein_coding	Novel_mRNA	NC_056597.1	30664978	30667372	-	4	543	158
TCONS_00075691	XLOC_038631	XLOC_038631	novel	Novel_mRNA	NC_056598.1	22948062	22951833	+	2	3717	670
TCONS_00076061	109105599	slc25a42	protein_coding	Novel_mRNA	NC_056598.1	30488829	30491437	+	2	1961	303
TCONS_00076112	XLOC_038859	XLOC_038859	novel	Novel_mRNA	NC_056598.1	31768665	31771033	+	2	2241	335
TCONS_00079309	XLOC_040478	XLOC_040478	novel	Novel_mRNA	NC_056599.1	27177092	27188954	+	5	1449	251
TCONS_00079928	XLOC_040810	XLOC_040810	novel	Novel_mRNA	NC_056599.1	40464741	40467068	+	2	2302	224
TCONS_00079952	XLOC_040832	XLOC_040832	novel	Novel_mRNA	NC_056599.1	41173350	41175227	+	2	882	186
TCONS_00080159	109060255	LOC109060255	protein_coding	Novel_mRNA	NC_056599.1	45100954	45412922	+	4	5734	266
TCONS_00080269	XLOC_041054	XLOC_041054	novel	Novel_mRNA	NC_056599.1	46556520	46560757	+	2	2198	298
TCONS_00080373	XLOC_041142	XLOC_041142	novel	Novel_mRNA	NC_056599.1	1174041	1189235	-	4	2483	415
TCONS_00081206	XLOC_041600	XLOC_041600	novel	Novel_mRNA	NC_056599.1	16832969	16838765	-	4	1386	180
TCONS_00081662	XLOC_041796	XLOC_041796	novel	Novel_mRNA	NC_056599.1	25039953	25045467	-	5	4122	221
TCONS_00081705	XLOC_041815	XLOC_041815	novel	Novel_mRNA	NC_056599.1	25810524	25811510	-	2	847	173
TCONS_00082686	XLOC_042388	XLOC_042388	novel	Novel_mRNA	NC_056599.1	45220294	45226124	-	3	3380	432
TCONS_00082771	122136915	LOC122136915	lncRNA	Novel_mRNA	NC_056599.1	46785771	47084174	-	2	2559	170
TCONS_00082826	XLOC_042483	XLOC_042483	novel	Novel_mRNA	NC_056599.1	47830234	47833039	-	2	2472	193
TCONS_00082827	XLOC_042483	XLOC_042483	novel	Novel_mRNA	NC_056599.1	47830289	47832882	-	3	2130	193
TCONS_00082843	109056432	LOC109056432	lncRNA	Novel_mRNA	NC_056599.1	48294774	48300605	-	2	2720	178
TCONS_00083933	XLOC_043067	XLOC_043067	novel	Novel_mRNA	NC_056600.1	24872801	24877136	+	4	2347	318
TCONS_00084404	109063442	LOC109063442	pseudogene	Novel_mRNA	NC_056600.1	34677764	34679927	+	3	1207	356
TCONS_00085061	109086659	LOC109086659	lncRNA	Novel_mRNA	NC_056600.1	8322758	8581678	-	3	646	213
TCONS_00085484	109104295	LOC109104295	protein_coding	Novel_mRNA	NC_056600.1	15150423	15161509	-	11	3980	569
TCONS_00085698	XLOC_044008	XLOC_044008	novel	Novel_mRNA	NC_056600.1	20666425	20668577	-	2	2055	341
TCONS_00086139	XLOC_044320	XLOC_044320	novel	Novel_mRNA	NC_056600.1	31356675	31362763	-	2	6068	240
TCONS_00087458	109096507	LOC109096507	protein_coding	Novel_mRNA	NC_056601.1	18796170	18812033	+	4	11612	243
TCONS_00092936	XLOC_047568	XLOC_047568	novel	Novel_mRNA	NC_056602.1	26862675	26871550	-	2	8603	1039
TCONS_00095217	XLOC_048673	XLOC_048673	novel	Novel_mRNA	NC_056603.1	1354418	1358612	-	2	3873	706
TCONS_00096650	109066728	col4a6	protein_coding	Novel_mRNA	NC_056603.1	29949384	29951825	-	2	2405	339
TCONS_00097422	109045602	LOC109045602	protein_coding	Novel_mRNA	NC_056604.1	5439130	5443163	+	2	3459	491
TCONS_00097426	XLOC_049757	XLOC_049757	novel	Novel_mRNA	NC_056604.1	5533651	5542927	+	10	1251	380
TCONS_00097594	109095450	LOC109095450	protein_coding	Novel_mRNA	NC_056604.1	9585160	9592165	+	5	2914	468
TCONS_00097595	109095450	LOC109095450	protein_coding	Novel_mRNA	NC_056604.1	9585204	9591787	+	5	2492	466
TCONS_00100719	109066615	LOC109066615	protein_coding	Novel_mRNA	NC_056605.1	17527880	17674900	+	5	2052	154
TCONS_00101233	XLOC_051522	XLOC_051522	novel	Novel_mRNA	NC_056605.1	25633415	25637466	+	6	944	172
TCONS_00101839	109105473	LOC109105473	protein_coding	Novel_mRNA	NC_056605.1	9454209	9478051	-	10	1312	437
TCONS_00102002	109087185	il1rapl1a	protein_coding	Novel_mRNA	NC_056605.1	14326722	14328375	-	7	953	194
TCONS_00102929	XLOC_052393	XLOC_052393	novel	Novel_mRNA	NC_056606.1	1792300	1797271	+	3	4810	1602
TCONS_00102951	109058131	LOC109058131	protein_coding	Novel_mRNA	NC_056606.1	1896647	1981340	+	2	907	300
TCONS_00103929	109063841	msi2a	protein_coding	Novel_mRNA	NC_056606.1	17592869	17611039	+	3	17659	251
TCONS_00105064	109101194	ntm	protein_coding	Novel_mRNA	NC_056606.1	14698768	14709330	-	2	3037	684
TCONS_00105256	109063841	msi2a	protein_coding	Novel_mRNA	NC_056606.1	17675404	17678138	-	3	2152	683
TCONS_00107553	XLOC_054663	XLOC_054663	novel	Novel_mRNA	NC_056607.1	15341033	15343697	-	4	1009	162
TCONS_00113508	XLOC_057225	XLOC_057225	novel	Novel_mRNA	NC_056609.1	23498585	23501903	-	4	1199	154
TCONS_00113922	XLOC_057425	XLOC_057425	novel	Novel_mRNA	NC_056610.1	1884550	1887190	+	3	2191	602
TCONS_00116196	109102381	LOC109102381	protein_coding	Novel_mRNA	NC_056610.1	26537192	26538806	-	4	698	137
TCONS_00116828	109103192	bco2b	protein_coding	Novel_mRNA	NC_056611.1	15896658	15898574	+	5	1199	147
TCONS_00116827	109103192	bco2b	protein_coding	Novel_mRNA	NC_056611.1	15896658	15898574	+	5	1193	145
TCONS_00116826	109103192	bco2b	protein_coding	Novel_mRNA	NC_056611.1	15896658	15898574	+	5	1184	142
TCONS_00116829	109103192	bco2b	protein_coding	Novel_mRNA	NC_056611.1	15897032	15898573	+	5	905	142
TCONS_00116831	109103192	bco2b	protein_coding	Novel_mRNA	NC_056611.1	15897075	15898573	+	5	856	140
TCONS_00117633	XLOC_059367	XLOC_059367	novel	Novel_mRNA	NC_056611.1	3733155	3739968	-	5	3029	193
TCONS_00118969	109106048	rpa2	protein_coding	Novel_mRNA	NC_056612.1	5181669	5187802	+	2	4843	168
TCONS_00120711	XLOC_060886	XLOC_060886	novel	Novel_mRNA	NC_056612.1	11574000	11581077	-	11	2567	405
TCONS_00120712	XLOC_060886	XLOC_060886	novel	Novel_mRNA	NC_056612.1	11574011	11581042	-	11	2522	405
TCONS_00120713	XLOC_060886	XLOC_060886	novel	Novel_mRNA	NC_056612.1	11574015	11581001	-	11	2483	405
TCONS_00121017	XLOC_061029	XLOC_061029	novel	Novel_mRNA	NC_056612.1	15649115	15653145	-	2	1888	274
TCONS_00121633	XLOC_061276	XLOC_061276	novel	Novel_mRNA	NC_056612.1	24406794	24408594	-	2	984	191
TCONS_00123297	XLOC_062118	XLOC_062118	novel	Novel_mRNA	NC_056613.1	604962	622559	-	20	2169	722
TCONS_00123298	XLOC_062118	XLOC_062118	novel	Novel_mRNA	NC_056613.1	604962	622567	-	20	2207	732
TCONS_00123492	122140236	LOC122140236	pseudogene	Novel_mRNA	NC_056613.1	3381909	3410367	-	11	3407	160
TCONS_00124712	XLOC_062740	XLOC_062740	novel	Novel_mRNA	NC_056613.1	27609260	27617195	-	4	1551	141
TCONS_00125438	XLOC_063139	XLOC_063139	novel	Novel_mRNA	NC_056614.1	17285791	17294445	+	3	8196	1536
TCONS_00125439	XLOC_063139	XLOC_063139	novel	Novel_mRNA	NC_056614.1	17285931	17294455	+	2	8089	1536
TCONS_00126505	XLOC_063683	XLOC_063683	novel	Novel_mRNA	NC_056614.1	11879352	11883254	-	2	3459	311
TCONS_00128421	109083778	LOC109083778	protein_coding	Novel_mRNA	NC_056615.1	20420808	20438480	+	8	1553	419
TCONS_00128755	109082405	LOC109082405	protein_coding	Novel_mRNA	NC_056615.1	28554747	28555713	+	3	798	207
TCONS_00130377	109058809	LOC109058809	pseudogene	Novel_mRNA	NC_056615.1	29967761	29971374	-	6	1238	192
TCONS_00131904	XLOC_066403	XLOC_066403	novel	Novel_mRNA	NC_056616.1	29700390	29703254	+	3	2095	146
TCONS_00131905	XLOC_066403	XLOC_066403	novel	Novel_mRNA	NC_056616.1	29700394	29703254	+	4	1723	145
TCONS_00132020	109054520	LOC109054520	protein_coding	Novel_mRNA	NC_056616.1	3027006	3030421	-	2	1599	252
TCONS_00132097	109113276	LOC109113276	protein_coding	Novel_mRNA	NC_056616.1	4863167	4876131	-	15	2743	837
TCONS_00132098	109113276	LOC109113276	protein_coding	Novel_mRNA	NC_056616.1	4863167	4878662	-	14	2409	330
TCONS_00132099	109113276	LOC109113276	protein_coding	Novel_mRNA	NC_056616.1	4863183	4878633	-	15	2292	611
TCONS_00132675	109071451	LOC109071451	protein_coding	Novel_mRNA	NC_056616.1	18730025	18732924	-	2	2460	328
TCONS_00135067	XLOC_068025	XLOC_068025	novel	Novel_mRNA	NC_056617.1	13784463	13814467	-	5	2470	289
TCONS_00135069	XLOC_068025	XLOC_068025	novel	Novel_mRNA	NC_056617.1	13806647	13814142	-	4	1545	238
TCONS_00135449	122141487	LOC122141487	pseudogene	Novel_mRNA	NC_056618.1	2164447	2249743	+	7	1232	318
TCONS_00135754	XLOC_068377	XLOC_068377	novel	Novel_mRNA	NC_056618.1	7971050	7975728	+	2	1464	328
TCONS_00135829	XLOC_068424	XLOC_068424	novel	Novel_mRNA	NC_056618.1	9829056	9832802	+	4	1145	381
TCONS_00135882	109103223	LOC109103223	protein_coding	Novel_mRNA	NC_056618.1	12188716	12191136	+	8	988	221
TCONS_00135897	109103223	LOC109103223	protein_coding	Novel_mRNA	NC_056618.1	12524537	12666939	+	3	1786	367
TCONS_00136260	XLOC_068687	XLOC_068687	novel	Novel_mRNA	NC_056618.1	20577526	20601935	+	23	2963	823
TCONS_00136262	XLOC_068687	XLOC_068687	novel	Novel_mRNA	NC_056618.1	20589770	20600942	+	20	2463	730
TCONS_00136261	XLOC_068687	XLOC_068687	novel	Novel_mRNA	NC_056618.1	20589770	20600942	+	20	2458	795
TCONS_00136263	XLOC_068687	XLOC_068687	novel	Novel_mRNA	NC_056618.1	20589867	20601331	+	22	2613	810
TCONS_00136547	109066488	LOC109066488	protein_coding	Novel_mRNA	NC_056618.1	26568113	26569309	+	2	866	111
TCONS_00137136	109062727	LOC109062727	protein_coding	Novel_mRNA	NC_056618.1	5309865	5315893	-	5	2457	816
TCONS_00137225	XLOC_069231	XLOC_069231	novel	Novel_mRNA	NC_056618.1	8360015	8361730	-	2	459	148
TCONS_00137878	109082837	LOC109082837	protein_coding	Novel_mRNA	NC_056618.1	19920569	19935168	-	9	2884	864
TCONS_00137896	109055515	ahr2	protein_coding	Novel_mRNA	NC_056618.1	20136259	20148881	-	9	7172	957
TCONS_00138268	XLOC_069708	XLOC_069708	novel	Novel_mRNA	NC_056618.1	25792773	25803278	-	13	1590	496
TCONS_00138267	XLOC_069708	XLOC_069708	novel	Novel_mRNA	NC_056618.1	25792773	25803278	-	12	1781	474
TCONS_00139550	XLOC_070345	XLOC_070345	novel	Novel_mRNA	NC_056619.1	16724363	16727354	+	5	1048	322
TCONS_00139807	109048274	LOC109048274	protein_coding	Novel_mRNA	NC_056619.1	21305938	21315464	+	5	916	280
TCONS_00140406	XLOC_070768	XLOC_070768	novel	Novel_mRNA	NC_056619.1	2892102	2899412	-	8	2583	795
TCONS_00141717	XLOC_071384	XLOC_071384	novel	Novel_mRNA	NC_056620.1	662084	664163	+	4	661	201
TCONS_00142102	XLOC_071591	XLOC_071591	novel	Novel_mRNA	NC_056620.1	13958763	13961398	+	6	1466	325
TCONS_00142611	XLOC_071843	XLOC_071843	novel	Novel_mRNA	NC_056620.1	24010862	24027027	+	9	1292	319
TCONS_00142613	XLOC_071845	XLOC_071845	novel	Novel_mRNA	NC_056620.1	24034972	24044608	+	8	1330	424
TCONS_00142617	XLOC_071849	XLOC_071849	novel	Novel_mRNA	NC_056620.1	24057918	24063741	+	11	1661	351
TCONS_00142618	XLOC_071850	XLOC_071850	novel	Novel_mRNA	NC_056620.1	24063839	24076971	+	12	2831	626
TCONS_00142619	XLOC_071850	XLOC_071850	novel	Novel_mRNA	NC_056620.1	24063839	24076979	+	13	2811	626
TCONS_00143822	XLOC_072460	XLOC_072460	novel	Novel_mRNA	NC_056621.1	3044759	3049307	+	2	3784	574
TCONS_00145202	109055427	syt7a	protein_coding	Novel_mRNA	NC_056621.1	4542146	4544650	-	2	2217	256
TCONS_00145306	XLOC_073210	XLOC_073210	novel	Novel_mRNA	NC_056621.1	6872729	6874234	-	2	1392	180
TCONS_00146270	122142550	LOC122142550	lncRNA	Novel_mRNA	NW_024872754.1	1523028	1615375	+	5	1720	198
TCONS_00146348	122142559	LOC122142559	protein_coding	Novel_mRNA	NW_024872754.1	1650782	1714559	-	2	571	157
TCONS_00146555	XLOC_073877	XLOC_073877	novel	Novel_mRNA	NW_024872784.1	9327	11167	+	3	627	152
TCONS_00146684	XLOC_073972	XLOC_073972	novel	Novel_mRNA	NW_024872811.1	1517	3859	+	2	2030	366
TCONS_00146875	122142764	LOC122142764	lncRNA	Novel_mRNA	NW_024872899.1	7794	12970	-	3	1521	179
TCONS_00147023	109082472	LOC109082472	protein_coding	Novel_mRNA	NW_024872920.1	192696	552199	-	3	2149	179
TCONS_00147187	XLOC_074355	XLOC_074355	novel	Novel_mRNA	NW_024873011.1	15983	25296	-	14	2706	196
TCONS_00147194	XLOC_074355	XLOC_074355	novel	Novel_mRNA	NW_024873011.1	16405	25283	-	16	2082	316
TCONS_00147364	122142888	LOC122142888	protein_coding	Novel_mRNA	NW_024873115.1	5084	15693	+	3	4083	366
TCONS_00148106	XLOC_075001	XLOC_075001	novel	Novel_mRNA	NW_024873562.1	3708	5815	+	2	1554	507
TCONS_00148353	XLOC_075167	XLOC_075167	novel	Novel_mRNA	NW_024873717.1	50030	54907	-	6	4077	472
TCONS_00148354	XLOC_075167	XLOC_075167	novel	Novel_mRNA	NW_024873717.1	51453	54907	-	5	2915	472
TCONS_00148358	XLOC_075167	XLOC_075167	novel	Novel_mRNA	NW_024873717.1	52299	58726	-	4	5979	773
TCONS_00148357	XLOC_075167	XLOC_075167	novel	Novel_mRNA	NW_024873717.1	52299	58726	-	4	6033	791
TCONS_00148359	XLOC_075167	XLOC_075167	novel	Novel_mRNA	NW_024873717.1	56223	58726	-	3	2318	772
TCONS_00148660	XLOC_075424	XLOC_075424	novel	Novel_mRNA	NW_024873947.1	15660	17255	-	2	1272	329
TCONS_00148958	XLOC_075689	XLOC_075689	novel	Novel_mRNA	NW_024876169.1	9171	13771	+	2	1956	399
TCONS_00148959	XLOC_075689	XLOC_075689	novel	Novel_mRNA	NW_024876169.1	9724	13762	+	2	1397	456
TCONS_00149427	XLOC_076129	XLOC_076129	novel	Novel_mRNA	NW_024878918.1	2442	4050	-	3	861	264
TCONS_00149480	109077520	mppe1	protein_coding	Novel_mRNA	NW_024879132.1	91431	104070	+	2	12230	315
TCONS_00149518	XLOC_076199	XLOC_076199	novel	Novel_mRNA	NW_024879137.1	220827	226248	+	11	2843	285
TCONS_00149638	XLOC_076293	XLOC_076293	novel	Novel_mRNA	NW_024879139.1	241914	254760	-	9	1397	173
TCONS_00149637	XLOC_076293	XLOC_076293	novel	Novel_mRNA	NW_024879139.1	241914	254760	-	9	5794	407
TCONS_00150236	XLOC_076625	XLOC_076625	novel	Novel_mRNA	NW_024879157.1	426390	432578	+	3	825	208
TCONS_00150456	XLOC_076783	XLOC_076783	novel	Novel_mRNA	NW_024879169.1	56533	60382	-	7	2290	397
TCONS_00151965	122144090	LOC122144090	protein_coding	Novel_mRNA	NW_024879238.1	59878	514669	-	2	1496	237
TCONS_00152259	XLOC_078128	XLOC_078128	novel	Novel_mRNA	NW_024879241.1	760259	762252	-	2	1786	503
TCONS_00152260	XLOC_078129	XLOC_078129	novel	Novel_mRNA	NW_024879241.1	762668	767434	-	2	3817	691
TCONS_00152322	XLOC_078183	XLOC_078183	novel	Novel_mRNA	NW_024879242.1	812346	817732	+	2	5361	418
TCONS_00152728	109084660	LOC109084660	pseudogene	Novel_mRNA	NW_024879254.1	381420	690271	+	2	5498	1571
TCONS_00152734	XLOC_078416	XLOC_078416	novel	Novel_mRNA	NW_024879254.1	683231	690271	+	2	6987	2022
TCONS_00152736	XLOC_078416	XLOC_078416	novel	Novel_mRNA	NW_024879254.1	683428	690271	+	2	6790	2022
TCONS_00152735	XLOC_078416	XLOC_078416	novel	Novel_mRNA	NW_024879254.1	683428	690271	+	2	6682	1986
TCONS_00153350	XLOC_078815	XLOC_078815	novel	Novel_mRNA	NW_024879268.1	154832	157224	-	7	1561	164
TCONS_00154029	XLOC_079281	XLOC_079281	novel	Novel_mRNA	NW_024879293.1	105376	110447	+	2	4931	335
TCONS_00155216	XLOC_080164	XLOC_080164	novel	Novel_mRNA	NW_024879345.1	2248871	2250981	+	2	2024	228
TCONS_00155219	XLOC_080167	XLOC_080167	novel	Novel_mRNA	NW_024879345.1	2734372	2740713	+	2	5960	1157
TCONS_00155221	XLOC_080167	XLOC_080167	novel	Novel_mRNA	NW_024879345.1	2734557	2740911	+	2	5775	1223
TCONS_00156161	XLOC_080758	XLOC_080758	novel	Novel_mRNA	NW_024879365.1	628403	652345	+	2	2480	180
TCONS_00156229	XLOC_080802	XLOC_080802	novel	Novel_mRNA	NW_024879370.1	210687	213586	+	2	2846	530
TCONS_00156228	XLOC_080802	XLOC_080802	novel	Novel_mRNA	NW_024879370.1	210687	213586	+	3	2257	512
TCONS_00156234	XLOC_080803	XLOC_080803	novel	Novel_mRNA	NW_024879370.1	216832	218403	+	2	1510	256
TCONS_00156381	122144892	LOC122144892	lncRNA	Novel_mRNA	NW_024879381.1	1626275	1628789	+	11	1060	171
