# Supplementary material for: Differential Expression of miRNAs, lncRNAs, and circRNAs between Ovaries and Testes in Common Carp (Cyprinus carpio)
Source: Cells. 2023 Nov 15;12(22):2631. doi: 10.3390/cells12222631 (PMC10670750; doi:10.3390/cells12222631)
Supplement: Supplementary file 1 [file cells-12-02631-s001.zip › Table S11. List of DE lncRNAs between ovaries and testes.xlsx]

## Sheet: DE. lncRNA.transcript_level
transcript_id	transcript_name	gene_id	gene_name	gene_description	transcript_locus	female_FPKM	male_FPKM	log2FoldChange	pvalue	padj
TCONS_00149014	LINC3117	XLOC_075742	XLOC_075742	-	NW_024876441.1:1140-1537	679.856	0.11102	12.9394	1.57611e-61	7.67551e-59
TCONS_00050082	LOC109058300-OT1	109058300	LOC109058300	zona pellucida sperm-binding protein 3-like && sp|P79762|ZP3_CHICK Zona pellucida sperm-binding protein 3 OS=Gallus gallus OX=9031 GN=ZP3 PE=1 SV=4 && PF00100:Zona pellucida-like domain	NC_056588.1:1359987-1392502	345.931	0.057265	12.3778	1.19906e-59	5.47607e-57
XR_006160805.1	XR_006160805.1	109108908	LOC109108908	uncharacterized LOC109108908%2C transcript variant X2 && - && -	NC_056580.1:13892739-13896460	0	117.224	-15.4506	9.78452e-57	3.76586e-54
XR_002016692.2	XR_002016692.2	109083964	LOC109083964	uncharacterized LOC109083964 && sp|A0A0U1RRA0|ZNOS_HUMAN Putative transmembrane protein ZNF593OS OS=Homo sapiens OX=9606 GN=ZNF593OS PE=5 SV=1 && -	NC_056587.1:21282785-21290567	155.67	0.605676	8.48347	1.02624e-53	3.40119e-51
TCONS_00107418	LINC1960	XLOC_054595	XLOC_054595	-	NC_056607.1:12873129-12873701	306.619	0.612985	9.40239	1.21111e-53	3.97251e-51
TCONS_00084671	LOC109072325-IT3	109072325	LOC109072325	muscarinic acetylcholine receptor M2-like && sp|P30372|ACM2_CHICK Muscarinic acetylcholine receptor M2 OS=Gallus gallus OX=9031 GN=CHRM2 PE=3 SV=1 && PF00001:7 transmembrane receptor (rhodopsin family)	NC_056600.1:2190764-2196451	0.015041	30.1148	-10.3518	2.11956e-50	5.98555e-48
XR_006155274.1	XR_006155274.1	122138037	LOC122138037	uncharacterized LOC122138037 && - && -	NC_056603.1:39094481-39095825	52.6733	0.011199	12.4818	5.28725e-47	1.26167e-44
TCONS_00147976	LINC2942	XLOC_074907	XLOC_074907	-	NW_024873470.1:3092-13835	0	25.5868	-15.1516	6.31123e-47	1.49852e-44
TCONS_00140134	LOC122141899-OT3	122141899	LOC122141899	Y' element ATP-dependent helicase YJL225C-like && - && -	NC_056619.1:27066198-27105831	144.058	0	15.0001	6.41166e-47	1.51859e-44
TCONS_00061585	LINC1138	XLOC_031347	XLOC_031347	-	NC_056592.1:15989868-15993138	29.9794	0	15.164	2.29252e-45	4.98454e-43
TCONS_00006895	LINC143	XLOC_003474	XLOC_003474	-	NC_056574.1:4761516-4762992	70.5445	0.4484	7.78425	1.43219e-44	2.95254e-42
XR_002020130.2	XR_002020130.2	109103925	LOC109103925	uncharacterized LOC109103925 && - && -	NC_056592.1:644155-646451	43.3221	0.017764	11.6953	4.63032e-44	9.28495e-42
XR_006156340.1	XR_006156340.1	122139480	LOC122139480	uncharacterized LOC122139480 && - && -	NC_056609.1:27888106-27891740	52.1631	0	14.6005	2.83233e-42	5.30089e-40
XR_006157522.1	XR_006157522.1	122141062	LOC122141062	uncharacterized LOC122141062 && - && -	NC_056616.1:1420247-1421344	58.194	0.0134047	11.6853	4.4389e-41	7.83166e-39
TCONS_00140132	LOC122141899-OT1	122141899	LOC122141899	Y' element ATP-dependent helicase YJL225C-like && - && -	NC_056619.1:27066196-27110032	49.7533	0	14.4818	6.45262e-40	1.05463e-37
XR_006159262.1	XR_006159262.1	122143609	LOC122143609	uncharacterized LOC122143609 && sp|P03360|POL_AVIRE Gag-Pol polyprotein (Fragment) OS=Avian reticuloendotheliosis virus OX=11636 GN=pol PE=1 SV=2 && -	NW_024879142.1:249180-260219	0.003476	36.7529	-11.9417	5.86009e-39	9.13964e-37
XR_006161756.1	XR_006161756.1	109062003	LOC109062003	uncharacterized LOC109062003%2C transcript variant X5 && - && -	NC_056573.1:8052244-8055920	0	25.052	-14.3529	7.33142e-39	1.13417e-36
XR_006158405.1	XR_006158405.1	122142173	LOC122142173	uncharacterized LOC122142173 && - && PF00095:WAP-type (Whey Acidic Protein) 'four-disulfide core'	NC_056576.1:2855372-2858281	145.835	0.204241	9.87072	3.27286e-38	4.91186e-36
XR_006159857.1	XR_006159857.1	109087438	LOC109087438	uncharacterized LOC109087438%2C transcript variant X1 && - && -	NW_024879370.1:219644-221356	0.0973803	95.4741	-9.39873	3.99754e-38	5.93414e-36
TCONS_00129067	LOC109081157-IT1	109081157	LOC109081157	uncharacterized LOC109081157 && sp|Q91453|STXB_SYNHO Stonustoxin subunit beta OS=Synanceia horrida OX=13279 PE=1 SV=3 && PF13765:SPRY-associated domain	NC_056615.1:4031424-4034556	61.013	0.221731	8.54558	4.30987e-38	6.37794e-36
TCONS_00148681	LINC3067	XLOC_075441	XLOC_075441	-	NW_024873969.1:180-6564	0	30.1839	-14.4075	5.3065e-38	7.82852e-36
TCONS_00119804	LOC109106070-OT1	109106070	LOC109106070	CDC42 small effector protein 1-like%2C transcript variant X3 && sp|Q6TEL3|C42S1_DANRE CDC42 small effector protein 1 OS=Danio rerio OX=7955 GN=cdc42se1 PE=3 SV=1 && -	NC_056612.1:20639098-20649676	13.8114	0	14.2399	1.79268e-37	2.5731e-35
TCONS_00148979	LINC3111	XLOC_075707	XLOC_075707	-	NW_024876254.1:1-1347	0.00834667	58.4312	-11.6458	2.59556e-37	3.66489e-35
TCONS_00008738	LINC192	XLOC_004383	XLOC_004383	-	NC_056574.1:37340129-37357236	0	22.2543	-14.1157	8.875e-36	1.131e-33
XR_006159539.1	XR_006159539.1	109073202	LOC109073202	uncharacterized LOC109073202 && - && -	NW_024879241.1:758057-760190	0.598076	81.6488	-6.57835	1.15379e-35	1.45866e-33
XR_006157048.1	XR_006157048.1	109062230	LOC109062230	uncharacterized LOC109062230%2C transcript variant X3 && - && -	NC_056614.1:11944265-11945158	0	84.9022	-14.0661	2.28747e-35	2.82822e-33
TCONS_00021056	LOC109072323-OT1	109072323	LOC109072323	U1 small nuclear ribonucleoprotein C-like && - && -	NC_056577.1:30762881-30763707	105.725	0.144203	9.91578	2.81913e-35	3.44982e-33
TCONS_00060324	LINC1115	XLOC_030684	XLOC_030684	-	NC_056592.1:16767268-16769431	0.0161297	33.0316	-10.1644	8.75916e-35	1.05033e-32
XR_006162010.1	XR_006162010.1	122148020	LOC122148020	uncharacterized LOC122148020 && - && -	NC_056587.1:14857507-14859108	0.117127	88.9919	-8.90437	9.00067e-35	1.07658e-32
TCONS_00114307	LINC2079	XLOC_057639	XLOC_057639	-	NC_056610.1:13449281-13452614	10.3917	0	14.1499	1.39897e-34	1.66499e-32
TCONS_00060323	LINC1114	XLOC_030683	XLOC_030683	-	NC_056592.1:16764118-16766227	0	26.3652	-14.0023	1.81768e-34	2.1288e-32
XR_006161763.1	XR_006161763.1	109062003	LOC109062003	uncharacterized LOC109062003%2C transcript variant X5 && - && -	NC_056573.1:8051978-8055920	0	20.0592	-13.9887	2.02304e-34	2.36352e-32
XR_006161769.1	XR_006161769.1	109062003	LOC109062003	uncharacterized LOC109062003%2C transcript variant X5 && - && -	NC_056573.1:8051978-8055920	0	20.3486	-13.9701	6.1658e-34	6.9648e-32
XR_006154202.1	XR_006154202.1	109096036	LOC109096036	uncharacterized LOC109096036 && - && -	NC_056599.1:20488323-20489712	0.071879	54.7189	-8.85142	2.43395e-33	2.66423e-31
XR_006154792.1	XR_006154792.1	122137360	LOC122137360	uncharacterized LOC122137360 && - && -	NC_056601.1:3149101-3150348	54.863	0.406508	7.5497	7.27084e-33	7.7283e-31
XR_006160206.1	XR_006160206.1	109065410	LOC109065410	uncharacterized LOC109065410 && - && -	NC_056577.1:5842248-5844567	0.178238	40.5278	-7.28083	9.34547e-33	9.81325e-31
TCONS_00067794	LOC109055311-OT1	109055311	LOC109055311	lethal(3)malignant brain tumor-like protein 4 && sp|Q8NA19|LMBL4_HUMAN Lethal(3)malignant brain tumor-like protein 4 OS=Homo sapiens OX=9606 GN=L3MBTL4 PE=1 SV=2 && PF00536:SAM domain (Sterile alpha motif)|PF02820:mbt repeat|PF01530:Zinc finger, C2HC type	NC_056595.1:25501098-25511229	22.1045	0	13.8367	1.48372e-32	1.53602e-30
TCONS_00059121	LOC109113820-OT1	109113820	LOC109113820	zona pellucida sperm-binding protein 4-like && sp|Q07287|ZP4_PIG Zona pellucida sperm-binding protein 4 OS=Sus scrofa OX=9823 GN=ZP4 PE=1 SV=1 && PF00100:Zona pellucida-like domain	NC_056591.1:24110381-24137846	131.304	0	14.7161	2.77602e-32	2.8069e-30
XR_006162183.1	XR_006162183.1	122148201	LOC122148201	uncharacterized LOC122148201 && - && -	NC_056588.1:20678934-20680479	53.2074	0	13.7526	1.78479e-31	1.72602e-29
TCONS_00026090	LOC109049306-IT1	109049306	LOC109049306	solute carrier family 13 member 3-like%2C transcript variant X2 && sp|Q8WWT9|S13A3_HUMAN Solute carrier family 13 member 3 OS=Homo sapiens OX=9606 GN=SLC13A3 PE=1 SV=1 && PF00939:Sodium:sulfate symporter transmembrane region	NC_056579.1:13996701-13998076	58.737	0.484998	7.36514	4.32091e-31	4.09564e-29
TCONS_00098302	LOC122138180-OT1	122138180	LOC122138180	cystatin && sp|P35481|CYT_CYPCA Cystatin OS=Cyprinus carpio OX=7962 PE=1 SV=1 && PF00031:Cystatin domain	NC_056604.1:22198732-22220126	230.309	0.135941	10.8438	7.80829e-31	7.29257e-29
XR_006157941.1	XR_006157941.1	122141580	LOC122141580	uncharacterized LOC122141580 && - && -	NC_056575.1:8201690-8202976	39.0415	0	13.6956	1.41106e-30	1.29506e-28
TCONS_00110842	LINC2020	XLOC_056081	XLOC_056081	-	NC_056609.1:4778-8099	0.0218163	79.6441	-10.8025	2.51385e-30	2.28521e-28
TCONS_00044325	LINC853	XLOC_022464	XLOC_022464	-	NC_056586.1:18257424-18258439	29.8229	0	13.6278	1.12804e-29	9.85101e-28
XR_006159194.1	XR_006159194.1	122143488	LOC122143488	uncharacterized LOC122143488 && - && -	NW_024878161.1:681-1138	76.3038	0	13.6069	1.99853e-29	1.7017e-27
XR_006157328.1	XR_006157328.1	109073895	LOC109073895	uncharacterized LOC109073895%2C transcript variant X1 && - && -	NC_056615.1:28375509-28381562	0.0135277	27.0679	-10.0631	2.64056e-29	2.2364e-27
TCONS_00130120	LOC109084075-OT1	109084075	LOC109084075	POU domain%2C class 2%2C transcription factor 2%2C transcript variant X4 && sp|Q00196|PO2F2_MOUSE POU domain, class 2, transcription factor 2 OS=Mus musculus OX=10090 GN=Pou2f2 PE=2 SV=4 && PF00157:Pou domain - N-terminal to homeobox domain|PF00046:Homeobox domain	NC_056615.1:24714981-24726285	0.000888333	3.28511	-11.0417	2.99997e-29	2.52733e-27
TCONS_00035275	LINC699	XLOC_017897	XLOC_017897	-	NC_056582.1:7744538-7746672	61.963	0	13.5784	5.97536e-29	4.95093e-27
XR_006156769.1	XR_006156769.1	122140045	LOC122140045	uncharacterized LOC122140045%2C transcript variant X3 && - && -	NC_056612.1:25931112-25933608	19.0104	0	13.5835	6.09378e-29	5.03159e-27
XR_006155168.1	XR_006155168.1	109058007	LOC109058007	uncharacterized LOC109058007 && - && -	NC_056603.1:15422425-15430325	24.253	0.499778	6.09279	7.37174e-29	6.06058e-27
TCONS_00035259	LINC685	XLOC_017895	XLOC_017895	-	NC_056582.1:7726813-7735354	482.066	17.1441	5.31236	1.37676e-28	1.11935e-26
TCONS_00057800	LOC109100470-OT1	109100470	LOC109100470	uncharacterized LOC109100470 && - && -	NC_056591.1:25785523-25786109	58.5335	0.000107	12.2819	1.85098e-28	1.49599e-26
TCONS_00034839	LOC109081043-IT1	109081043	LOC109081043	synapsin-2-like && sp|Q63537|SYN2_RAT Synapsin-2 OS=Rattus norvegicus OX=10116 GN=Syn2 PE=1 SV=1 && PF10581:Synapsin N-terminal|PF02078:Synapsin, N-terminal domain|PF02750:Synapsin, ATP binding domain	NC_056582.1:2159814-2179796	63.2096	0	13.536	2.62265e-28	2.09133e-26
TCONS_00020098	LINC453	XLOC_010422	XLOC_010422	-	NC_056577.1:11188626-11190094	0	37.2097	-13.5287	3.04956e-28	2.41762e-26
XR_006161773.1	XR_006161773.1	109062003	LOC109062003	uncharacterized LOC109062003%2C transcript variant X5 && - && -	NC_056573.1:8052244-8055920	0	15.1155	-13.5381	3.60414e-28	2.84545e-26
TCONS_00062690	LINC1155	XLOC_031989	XLOC_031989	-	NC_056593.1:14270265-14272242	0.0614653	78.1071	-9.59348	5.5338e-28	4.30833e-26
XR_006160228.1	XR_006160228.1	122145281	LOC122145281	uncharacterized LOC122145281 && - && -	NC_056577.1:11191059-11192661	0	28.489	-13.4734	1.58963e-27	1.21094e-25
TCONS_00114308	LINC2078	XLOC_057639	XLOC_057639	-	NC_056610.1:13449281-13452614	6.62095	0	13.5016	2.04371e-27	1.54208e-25
XR_006157527.1	XR_006157527.1	122141075	LOC122141075	uncharacterized LOC122141075 && - && -	NC_056616.1:12073046-12074300	0.152563	76.787	-8.33806	6.15681e-27	4.48944e-25
XR_006155368.1	XR_006155368.1	122138191	LOC122138191	uncharacterized LOC122138191 && - && -	NC_056604.1:29196647-29197668	24.4877	0	13.4207	7.70417e-27	5.57516e-25
XR_006155093.1	XR_006155093.1	122137852	LOC122137852	uncharacterized LOC122137852 && - && -	NC_056603.1:2372768-2373757	31.7752	0.063098	9.4565	8.80055e-27	6.33972e-25
TCONS_00030902	LINC610	XLOC_015658	XLOC_015658	-	NC_056580.1:30458303-30488362	0	55.406	-13.4942	1.02641e-26	7.36622e-25
TCONS_00035360	109061619-AS1	109061619	LOC109061619	keratin%2C type I cytoskeletal 13-like && sp|P02533|K1C14_HUMAN Keratin, type I cytoskeletal 14 OS=Homo sapiens OX=9606 GN=KRT14 PE=1 SV=4 && PF00038:Intermediate filament protein	NC_056582.1:9060654-9071965	390.497	19.167	4.84659	2.31706e-26	1.61551e-24
TCONS_00156230	LINC3469	XLOC_080802	XLOC_080802	-	NW_024879370.1:210687-214126	0.00640033	28.2813	-10.875	3.09983e-26	2.14249e-24
XR_006159299.1	XR_006159299.1	122143650	LOC122143650	uncharacterized LOC122143650 && - && PF13960:Domain of unknown function (DUF4218)	NW_024879154.1:72928-75654	0	20.2523	-13.3743	3.35157e-26	2.31147e-24
TCONS_00065253	109085966-AS2	109085966	rnf150b	ring finger protein 150b && sp|Q566M8|RN150_DANRE RING finger protein 150 OS=Danio rerio OX=7955 GN=rnf150 PE=2 SV=1 && PF13639:Ring finger domain|PF02225:PA domain	NC_056594.1:21680107-21680618	49.4616	0	13.3502	5.58234e-26	3.80596e-24
XR_002015561.2	XR_002015561.2	109077271	LOC109077271	uncharacterized LOC109077271 && - && -	NC_056600.1:2196944-2203049	0.005887	21.0779	-10.8427	6.39906e-26	4.34726e-24
TCONS_00002291	LINC40	XLOC_001124	XLOC_001124	-	NC_056572.1:9570460-9572594	0.365316	38.9731	-6.22206	6.79067e-26	4.60348e-24
TCONS_00108325	LOC109051712-OT1	109051712	LOC109051712	paired box protein Pax-6-like%2C transcript variant X2 && sp|P26630|PAX6_DANRE Paired box protein Pax-6 OS=Danio rerio OX=7955 GN=pax6a PE=2 SV=1 && PF00046:Homeobox domain	NC_056608.1:3896502-3900322	10.1527	0	13.3705	7.12053e-26	4.80661e-24
XR_006160125.1	XR_006160125.1	122145088	LOC122145088	uncharacterized LOC122145088 && - && PF00095:WAP-type (Whey Acidic Protein) 'four-disulfide core'	NC_056576.1:32176149-32177315	47.5741	0	13.3373	7.57392e-26	5.10184e-24
TCONS_00146645	LINC2638	XLOC_073951	XLOC_073951	-	NW_024872794.1:17156-26772	0	28.3206	-13.3364	1.06545e-25	7.08195e-24
XR_006155851.1	XR_006155851.1	109111508	LOC109111508	uncharacterized LOC109111508%2C transcript variant X2 && - && -	NC_056607.1:6898031-6906226	0.219793	38.5017	-6.9233	1.09076e-25	7.24519e-24
TCONS_00017789	LOC109088001-OT1	109088001	LOC109088001	serine/threonine-protein phosphatase 2A 65 kDa regulatory subunit A alpha isoform && sp|Q32PI5|2AAA_BOVIN Serine/threonine-protein phosphatase 2A 65 kDa regulatory subunit A alpha isoform OS=Bos taurus OX=9913 GN=PPP2R1A PE=1 SV=1 && PF13646:HEAT repeats	NC_056576.1:33887053-33888550	0	23.1319	-13.3196	1.38304e-25	9.13575e-24
TCONS_00072462	LINC1340	XLOC_036912	XLOC_036912	-	NC_056597.1:34357469-34360247	25.4743	0.0187107	10.516	1.68677e-25	1.10655e-23
TCONS_00153421	LINC3374	XLOC_078861	XLOC_078861	-	NW_024879270.1:1148840-1159084	0	7.79205	-13.2611	6.47758e-25	4.10003e-23
TCONS_00103009	dcp2-OT1	109092373	dcp2	decapping mRNA 2 && sp|Q8IU60|DCP2_HUMAN m7GpppN-mRNA hydrolase OS=Homo sapiens OX=9606 GN=DCP2 PE=1 SV=3 && PF05026:Dcp2, box A domain|PF00293:NUDIX domain	NC_056606.1:2884455-2885386	24.2997	0	13.5142	6.83952e-25	4.31197e-23
TCONS_00137399	122141380-AS9	122141380	LOC122141380	gastrula zinc finger protein XlCGF8.2DB-like%2C transcript variant X3 && - && PF00096:Zinc finger, C2H2 type	NC_056618.1:14032564-14047311	0	4.544	-13.2463	1.12217e-24	6.96433e-23
TCONS_00080732	109080813-AS1	109080813	LOC109080813	ADP-ribosylation factor-binding protein GGA3-like%2C transcript variant X2 && sp|Q9NZ52|GGA3_HUMAN ADP-ribosylation factor-binding protein GGA3 OS=Homo sapiens OX=9606 GN=GGA3 PE=1 SV=1 && PF03127:GAT domain|PF02883:Adaptin C-terminal domain|PF00790:VHS domain	NC_056599.1:8504038-8513205	0.001376	3.42337	-10.7359	1.84566e-24	1.12928e-22
TCONS_00096939	109061746-AS2	109061746	LOC109061746	myotubularin-related protein 13-like%2C transcript variant X1 && sp|E9PXF8|MTMRD_MOUSE Myotubularin-related protein 13 OS=Mus musculus OX=10090 GN=Sbf2 PE=1 SV=1 && PF02893:GRAM domain|PF02141:DENN (AEX-3) domain|PF00169:PH domain|PF12335:Myotubularin protein|PF03456:uDENN domain|PF06602:Myotubularin-like phosphatase domain	NC_056603.1:39548383-39554248	0.003428	5.95499	-10.0754	1.89485e-24	1.15715e-22
TCONS_00065393	LOC109049257-OT1	109049257	LOC109049257	lamina-associated polypeptide 2%2C isoforms beta/delta/epsilon/gamma-like%2C transcript variant X1 && sp|Q61029|LAP2B_MOUSE Lamina-associated polypeptide 2, isoforms beta/delta/epsilon/gamma OS=Mus musculus OX=10090 GN=Tmpo PE=1 SV=4 && PF03020:LEM domain|PF08198:Thymopoietin protein	NC_056594.1:24866892-24868939	38.0985	0	13.2197	2.36152e-24	1.43298e-22
TCONS_00128331	LINC2272	XLOC_064500	XLOC_064500	-	NC_056615.1:19301663-19314876	0.00558267	16.3018	-10.1673	4.71213e-24	2.79362e-22
TCONS_00013764	LINC354	XLOC_007238	XLOC_007238	-	NC_056575.1:26918521-26918897	0	76.5234	-13.1776	5.15494e-24	3.04668e-22
TCONS_00096938	109061746-AS1	109061746	LOC109061746	myotubularin-related protein 13-like%2C transcript variant X1 && sp|E9PXF8|MTMRD_MOUSE Myotubularin-related protein 13 OS=Mus musculus OX=10090 GN=Sbf2 PE=1 SV=1 && PF02893:GRAM domain|PF02141:DENN (AEX-3) domain|PF00169:PH domain|PF12335:Myotubularin protein|PF03456:uDENN domain|PF06602:Myotubularin-like phosphatase domain	NC_056603.1:39537805-39548132	0.00859967	3.93289	-8.24038	5.45111e-24	3.21774e-22
TCONS_00102030	LOC109107629-IT1	109107629	LOC109107629	heparan-sulfate 6-O-sulfotransferase 3-B && sp|A0MGZ7|H6S3B_DANRE Heparan-sulfate 6-O-sulfotransferase 3-B OS=Danio rerio OX=7955 GN=hs6st3b PE=1 SV=1 && PF03567:Sulfotransferase family	NC_056605.1:14615615-14617160	0	16.6049	-13.1893	5.46151e-24	3.22189e-22
XR_006160533.1	XR_006160533.1	122145725	LOC122145725	uncharacterized LOC122145725 && - && -	NC_056578.1:44834605-44838946	0.0395943	160.832	-10.9363	6.01915e-24	3.53773e-22
XR_006156584.1	XR_006156584.1	109055274	LOC109055274	uncharacterized LOC109055274 && - && -	NC_056611.1:19923079-19925336	45.8046	0.581001	6.7499	8.16754e-24	4.76232e-22
TCONS_00035260	LINC686	XLOC_017895	XLOC_017895	-	NC_056582.1:7727011-7734288	316.413	4.08022	6.75986	1.1654e-23	6.72943e-22
TCONS_00149215	LINC3142	XLOC_075930	XLOC_075930	-	NW_024877896.1:1-1048	0.261416	103.585	-7.97155	2.08564e-23	1.18779e-21
TCONS_00015985	LOC109072569-OT1	109072569	LOC109072569	uncharacterized LOC109072569 && sp|P92960|KAT3_ARATH Potassium channel KAT3 OS=Arabidopsis thaliana OX=3702 GN=KAT3 PE=1 SV=1 && PF00027:Cyclic nucleotide-binding domain|PF00520:Ion transport protein|PF07885:Ion channel	NC_056576.1:37494356-37497340	0.186185	38.8652	-7.1561	2.23605e-23	1.27042e-21
XR_006161483.1	XR_006161483.1	122147200	LOC122147200	uncharacterized LOC122147200 && - && -	NC_056584.1:10628816-10629555	55.2168	0.15916	8.80001	2.85324e-23	1.61244e-21
TCONS_00123148	LOC109087523-OT1	109087523	LOC109087523	fermitin family homolog 2-like && sp|F1Q8X5|FERM2_DANRE Fermitin family homolog 2 OS=Danio rerio OX=7955 GN=fermt2 PE=2 SV=1 && PF00169:PH domain|PF00373:FERM central domain	NC_056613.1:24598870-24600282	14.8123	0	13.4091	2.88623e-23	1.62916e-21
TCONS_00018650	LINC426	XLOC_009714	XLOC_009714	-	NC_056577.1:14196046-14202888	0.0382667	17.6158	-8.2717	4.24477e-23	2.35972e-21
XR_006156879.1	XR_006156879.1	109080889	LOC109080889	uncharacterized LOC109080889 && - && -	NC_056613.1:21633421-21637014	0.00156667	18.2701	-11.2367	1.01986e-22	5.52789e-21
XR_006160681.1	XR_006160681.1	122145950	LOC122145950	uncharacterized LOC122145950 && - && -	NC_056579.1:20199900-20201965	43.3737	0.130355	8.77448	1.83509e-22	9.79639e-21
TCONS_00084269	109111528-AS1	109111528	LOC109111528	C-type lectin domain family 4 member E-like && sp|Q9Y6Z7|COL10_HUMAN Collectin-10 OS=Homo sapiens OX=9606 GN=COLEC10 PE=1 SV=2 && PF00059:Lectin C-type domain	NC_056600.1:31389711-31402172	0.00552	3.40512	-8.65489	2.36901e-22	1.25903e-20
TCONS_00034175	LOC109098566-OT3	109098566	LOC109098566	probable serine/threonine-protein kinase samkC%2C transcript variant X1 && - && -	NC_056582.1:16447088-16449297	46.4302	0	13.0538	2.62313e-22	1.38944e-20
XR_006162904.1	XR_006162904.1	109112566	LOC109112566	uncharacterized LOC109112566 && - && -	NC_056592.1:5230919-5234399	1.70499	180.825	-6.22219	2.82649e-22	1.49467e-20
TCONS_00150935	LINC3244	XLOC_077124	XLOC_077124	-	NW_024879188.1:334180-336069	0.0827813	23.5602	-7.51421	4.23548e-22	2.21158e-20
TCONS_00034160	LOC109072073-IT1	109072073	LOC109072073	ephrin type-B receptor 2-like && sp|P29323|EPHB2_HUMAN Ephrin type-B receptor 2 OS=Homo sapiens OX=9606 GN=EPHB2 PE=1 SV=5 && PF07714:Protein tyrosine kinase|PF00041:Fibronectin type III domain|PF14575:Ephrin type-A receptor 2 transmembrane domain|PF07699:GCC2 and GCC3|PF00536:SAM domain (Sterile alpha motif)|PF01404:Ephrin receptor ligand binding domain	NC_056582.1:15771676-15785463	0.002357	2.17854	-9.2861	4.46542e-22	2.32655e-20
TCONS_00033713	LINC655	XLOC_017143	XLOC_017143	-	NC_056582.1:7727039-7734312	228.031	16.0952	4.31776	7.55219e-22	3.87975e-20
TCONS_00101431	LINC1876	XLOC_051616	XLOC_051616	-	NC_056605.1:31910283-31911224	0	36.5668	-12.9886	7.86125e-22	4.032e-20
TCONS_00148909	LINC3101	XLOC_075642	XLOC_075642	-	NW_024875755.1:7441-8281	0.244497	46.5914	-7.00635	7.93932e-22	4.06986e-20
TCONS_00025807	uck2a-OT1	109104868	uck2a	uridine-cytidine kinase 2a && sp|Q7SYM0|UCK2A_DANRE Uridine-cytidine kinase 2-A OS=Danio rerio OX=7955 GN=uck2a PE=2 SV=1 && PF00485:Phosphoribulokinase / Uridine kinase family	NC_056579.1:10503006-10503495	32.6915	0	12.9863	8.18621e-22	4.19192e-20
TCONS_00027941	LINC558	XLOC_014199	XLOC_014199	-	NC_056579.1:19870816-19876422	0	4.05466	-13.0519	8.71777e-22	4.45694e-20
TCONS_00140330	LINC2469	XLOC_070736	XLOC_070736	-	NC_056619.1:1145968-1155111	0.620537	40.8775	-5.52594	9.6556e-22	4.92849e-20
XR_006155962.1	XR_006155962.1	122139058	LOC122139058	uncharacterized LOC122139058 && sp|Q8N436|CPXM2_HUMAN Inactive carboxypeptidase-like protein X2 OS=Homo sapiens OX=9606 GN=CPXM2 PE=2 SV=3 && -	NC_056608.1:24711991-24713121	14.6255	0	12.9806	1.05899e-21	5.38236e-20
TCONS_00128068	LINC2271	XLOC_064399	XLOC_064399	-	NC_056615.1:15671116-15676846	0.0150787	5.74564	-7.90782	1.23855e-21	6.27825e-20
TCONS_00128582	109111984-AS1	109111984	stx1b	syntaxin 1B && sp|P61266|STX1B_HUMAN Syntaxin-1B OS=Homo sapiens OX=9606 GN=STX1B PE=1 SV=1 && PF05739:SNARE domain|PF00804:Syntaxin	NC_056615.1:24047104-24051090	0	5.39632	-12.96	1.52939e-21	7.69936e-20
XR_006161721.1	XR_006161721.1	109103031	LOC109103031	uncharacterized LOC109103031 && - && -	NC_056586.1:5016491-5022209	0	14.1718	-12.9502	2.29755e-21	1.141e-19
TCONS_00093078	LINC1757	XLOC_047649	XLOC_047649	-	NC_056603.1:186088-192506	0.0598223	6.90568	-6.32459	2.66862e-21	1.31774e-19
TCONS_00012505	LINC318	XLOC_006556	XLOC_006556	-	NC_056575.1:2753804-2760429	0.00940933	4.29898	-8.06631	5.72949e-21	2.77604e-19
TCONS_00150949	LINC3248	XLOC_077135	XLOC_077135	-	NW_024879188.1:319472-320274	0.676132	78.3241	-6.33601	5.93032e-21	2.87043e-19
TCONS_00057209	LINC1059	XLOC_029080	XLOC_029080	-	NC_056591.1:14937487-14942738	9.02537	0	12.8705	1.72661e-20	8.03141e-19
TCONS_00102031	LOC109107629-IT2	109107629	LOC109107629	heparan-sulfate 6-O-sulfotransferase 3-B && sp|A0MGZ7|H6S3B_DANRE Heparan-sulfate 6-O-sulfotransferase 3-B OS=Danio rerio OX=7955 GN=hs6st3b PE=1 SV=1 && PF03567:Sulfotransferase family	NC_056605.1:14615615-14618542	0.0316253	14.8346	-8.22197	1.966e-20	9.11389e-19
TCONS_00137401	122141380-AS7	122141380	LOC122141380	gastrula zinc finger protein XlCGF8.2DB-like%2C transcript variant X3 && - && PF00096:Zinc finger, C2H2 type	NC_056618.1:14033099-14067500	0	3.42454	-12.8456	2.90798e-20	1.32807e-18
TCONS_00018229	122145255-AS1	122145255	LOC122145255	uncharacterized LOC122145255%2C transcript variant X4 && sp|P26954|IL3B2_MOUSE Interleukin-3 receptor class 2 subunit beta OS=Mus musculus OX=10090 GN=Csf2rb2 PE=1 SV=1 && -	NC_056577.1:5558871-5615009	42.9232	2.94196	4.36024	3.02261e-20	1.37647e-18
XR_006153230.1	XR_006153230.1	122134980	LOC122134980	uncharacterized LOC122134980 && - && -	NC_056573.1:25177092-25178345	13.4842	0.0103827	10.4509	3.04192e-20	1.38394e-18
TCONS_00036071	109098372-AS2	109098372	LOC109098372	equilibrative nucleoside transporter 1-like%2C transcript variant X4 && sp|Q99808|S29A1_HUMAN Equilibrative nucleoside transporter 1 OS=Homo sapiens OX=9606 GN=SLC29A1 PE=1 SV=3 && PF01733:Nucleoside transporter	NC_056582.1:23987033-24419568	24.6534	0.533355	6.0049	3.20969e-20	1.45819e-18
TCONS_00146647	LINC2639	XLOC_073951	XLOC_073951	-	NW_024872794.1:17162-27206	0	25.1592	-13.0202	4.6405e-20	2.07659e-18
XR_006156771.1	XR_006156771.1	122140046	LOC122140046	uncharacterized LOC122140046 && - && -	NC_056612.1:25965158-25965713	28.9414	0	12.8146	4.76929e-20	2.13122e-18
XR_002016266.2	XR_002016266.2	109081663	LOC109081663	uncharacterized LOC109081663 && - && -	NC_056606.1:2167646-2170125	0.00231967	10.9256	-10.9853	5.68418e-20	2.52117e-18
TCONS_00012824	109075709-AS5	109075709	LOC109075709	stabilin-2-like && sp|Q8WWQ8|STAB2_HUMAN Stabilin-2 OS=Homo sapiens OX=9606 GN=STAB2 PE=1 SV=3 && PF12947:EGF domain|PF02469:Fasciclin domain|PF00193:Extracellular link domain	NC_056575.1:7619071-7621427	21.0631	0	12.7945	7.90319e-20	3.47311e-18
TCONS_00140109	LOC122141986-OT1	122141986	LOC122141986	transcriptional regulatory protein AlgP-like%2C transcript variant X1 && - && -	NC_056619.1:26973763-27011679	20.8615	0	12.7964	8.76798e-20	3.83549e-18
TCONS_00015434	LOC109066726-OT1	109066726	LOC109066726	aquaporin-3%2C transcript variant X2 && sp|Q08DE6|AQP3_BOVIN Aquaporin-3 OS=Bos taurus OX=9913 GN=AQP3 PE=2 SV=1 && PF00230:Major intrinsic protein	NC_056576.1:24747989-24750022	0	9.63602	-12.7911	9.03455e-20	3.94667e-18
XR_006155708.1	XR_006155708.1	109086550	LOC109086550	uncharacterized LOC109086550 && - && -	NC_056606.1:1799319-1801001	2.35658	812.197	-7.92174	9.34563e-20	4.07324e-18
TCONS_00093044	109054320-AS2	109054320	LOC109054320	helicase with zinc finger domain 2-like%2C transcript variant X2 && sp|Q9BYK8|HELZ2_HUMAN Helicase with zinc finger domain 2 OS=Homo sapiens OX=9606 GN=HELZ2 PE=1 SV=6 && PF13087:AAA domain|PF13086:AAA domain|PF00773:RNB domain	NC_056602.1:29478236-29507139	0	2.29936	-12.7846	9.4332e-20	4.10766e-18
XR_006160137.1	XR_006160137.1	109045833	LOC109045833	uncharacterized LOC109045833 && - && -	NC_056576.1:37286025-37292808	0.227555	18.2976	-5.80298	1.26591e-19	5.44775e-18
TCONS_00008735	LINC189	XLOC_004383	XLOC_004383	-	NC_056574.1:37340129-37350689	0	10.7143	-12.8847	1.60351e-19	6.84809e-18
TCONS_00148337	LINC3021	XLOC_075156	XLOC_075156	-	NW_024873717.1:52301-54898	0.0216307	10.5855	-8.21123	1.74822e-19	7.44613e-18
TCONS_00147967	LINC2928	XLOC_074907	XLOC_074907	-	NW_024873470.1:488-13835	0.020229	14.8245	-8.73012	2.38761e-19	1.00884e-17
TCONS_00147960	LINC2926	XLOC_074907	XLOC_074907	-	NW_024873470.1:1-9804	0.0640853	36.7549	-8.52987	3.35703e-19	1.40416e-17
TCONS_00031532	109097532-AS1	109097532	LOC109097532	FH2 domain-containing protein 1-like%2C transcript variant X2 && sp|Q9C0D6|FHDC1_HUMAN FH2 domain-containing protein 1 OS=Homo sapiens OX=9606 GN=FHDC1 PE=1 SV=2 && PF02181:Formin Homology 2 Domain	NC_056581.1:9681470-9693178	0	2.72736	-12.7245	3.58603e-19	1.49535e-17
TCONS_00134023	109066421-AS1	109066421	slc13a5a	solute carrier family 13 member 5a%2C transcript variant X1 && sp|Q86YT5|S13A5_HUMAN Solute carrier family 13 member 5 OS=Homo sapiens OX=9606 GN=SLC13A5 PE=1 SV=1 && PF00939:Sodium:sulfate symporter transmembrane region	NC_056617.1:14034962-14037066	14.379	0.037491	8.69435	4.01764e-19	1.6695e-17
TCONS_00131739	LINC2340	XLOC_066309	XLOC_066309	-	NC_056616.1:25969918-25970792	23.9758	0	12.7184	4.04739e-19	1.68113e-17
XR_006157329.1	XR_006157329.1	109073895	LOC109073895	uncharacterized LOC109073895%2C transcript variant X1 && - && -	NC_056615.1:28375509-28381557	0	11.8436	-12.7386	4.32565e-19	1.79125e-17
TCONS_00141892	LOC109049587-IT1	109049587	LOC109049587	uncharacterized LOC109049587%2C transcript variant X1 && sp|Q3UCV8|OTUL_MOUSE Ubiquitin thioesterase otulin OS=Mus musculus OX=10090 GN=Otulin PE=1 SV=1 && PF16218:Peptidase family C101	NC_056620.1:8970522-8971937	31.9539	0.0189713	10.3088	6.94849e-19	2.82227e-17
TCONS_00009469	109110668-AS1	109110668	LOC109110668	ELAV-like protein 3%2C transcript variant X1 && sp|Q14576|ELAV3_HUMAN ELAV-like protein 3 OS=Homo sapiens OX=9606 GN=ELAVL3 PE=2 SV=3 && PF00076:RNA recognition motif. (a.k.a. RRM, RBD, or RNP domain)	NC_056574.1:15246862-15253169	0	2.81209	-12.6901	7.00707e-19	2.84485e-17
XR_002012460.2	XR_002012460.2	109058519	LOC109058519	uncharacterized LOC109058519 && - && PF00965:Tissue inhibitor of metalloproteinase	NC_056582.1:2136546-2137924	34.7555	0.223584	7.65769	8.2618e-19	3.32037e-17
TCONS_00038101	109099548-AS1	109099548	LOC109099548	junctional protein associated with coronary artery disease-like%2C transcript variant X2 && sp|Q9P266|JCAD_HUMAN Junctional protein associated with coronary artery disease OS=Homo sapiens OX=9606 GN=JCAD PE=1 SV=3 && PF15351:Junctional protein associated with coronary artery disease	NC_056583.1:12917969-12925603	0.00614267	3.60674	-8.68206	8.66586e-19	3.47399e-17
TCONS_00082706	109088062-AS1	109088062	LOC109088062	uncharacterized LOC109088062 && - && -	NC_056599.1:45550026-45553992	0	5.26524	-12.6736	9.06486e-19	3.62328e-17
TCONS_00140329	LINC2468	XLOC_070736	XLOC_070736	-	NC_056619.1:1145968-1150817	0.269309	35.2626	-6.48113	9.62137e-19	3.82969e-17
TCONS_00067050	LINC1228	XLOC_034206	XLOC_034206	-	NC_056595.1:8120628-8121911	0.060292	58.2279	-9.20398	1.22537e-18	4.83313e-17
XR_002012096.2	XR_002012096.2	109056273	LOC109056273	uncharacterized LOC109056273 && - && -	NC_056598.1:31590534-31592240	22.2235	372.254	-3.56753	1.26e-18	4.95947e-17
TCONS_00066869	LINC1222	XLOC_034097	XLOC_034097	-	NC_056595.1:184258-185421	0	18.0827	-12.6596	1.36483e-18	5.34565e-17
XR_002021767.2	XR_002021767.2	109113520	LOC109113520	uncharacterized LOC109113520%2C transcript variant X1 && - && -	NC_056616.1:24293258-24304418	0.016814	12.1739	-8.70806	1.42025e-18	5.55129e-17
TCONS_00013257	LOC109066408-OT1	109066408	LOC109066408	inactive histone-lysine N-methyltransferase 2E-like%2C transcript variant X6 && sp|Q3UG20|KMT2E_MOUSE Inactive histone-lysine N-methyltransferase 2E OS=Mus musculus OX=10090 GN=Kmt2e PE=1 SV=2 && PF00628:PHD-finger|PF00856:SET domain|PF14813:NADH dehydrogenase 1 beta subcomplex subunit 2	NC_056575.1:15000326-15012458	0.0133683	3.62721	-7.50536	1.59029e-18	6.19816e-17
XR_006159452.1	XR_006159452.1	122143955	LOC122143955	uncharacterized LOC122143955 && - && -	NW_024879206.1:304311-311735	0.351911	99.0802	-7.57323	1.73812e-18	6.74678e-17
TCONS_00084106	LOC109113572-IT1	109113572	LOC109113572	NACHT%2C LRR and PYD domains-containing protein 3-like && sp|E9Q5R7|NAL12_MOUSE NACHT, LRR and PYD domains-containing protein 12 OS=Mus musculus OX=10090 GN=Nlrp12 PE=1 SV=1 && PF05729:NACHT domain|PF14484:Fish-specific NACHT associated domain|PF02758:PAAD/DAPIN/Pyrin domain	NC_056600.1:27274609-27275494	19.787	0.101962	7.95475	1.97468e-18	7.63089e-17
XR_006160292.1	XR_006160292.1	122145348	LOC122145348	uncharacterized LOC122145348 && - && -	NC_056577.1:26650100-26651346	0.721608	42.8604	-5.38294	2.05788e-18	7.93636e-17
TCONS_00102325	LINC1900	XLOC_052084	XLOC_052084	-	NC_056605.1:19513852-19514938	25.1096	0	13.7474	2.42744e-18	9.29026e-17
TCONS_00038592	LINC760	XLOC_019482	XLOC_019482	-	NC_056583.1:26094261-26099909	0	27.1645	-12.6112	3.38952e-18	1.28232e-16
TCONS_00129632	trps1-IT2	109110989	trps1	trichorhinophalangeal syndrome I%2C transcript variant X1 && sp|Q925H1|TRPS1_MOUSE Zinc finger transcription factor Trps1 OS=Mus musculus OX=10090 GN=Trps1 PE=1 SV=1 && PF00320:GATA zinc finger	NC_056615.1:16392963-16411827	0.0590117	2.84726	-5.08423	3.55223e-18	1.34122e-16
TCONS_00012826	109075709-AS2	109075709	LOC109075709	stabilin-2-like && sp|Q8WWQ8|STAB2_HUMAN Stabilin-2 OS=Homo sapiens OX=9606 GN=STAB2 PE=1 SV=3 && PF12947:EGF domain|PF02469:Fasciclin domain|PF00193:Extracellular link domain	NC_056575.1:7619071-7621427	19.5815	0	12.6009	3.64449e-18	1.37442e-16
XR_006156768.1	XR_006156768.1	122140045	LOC122140045	uncharacterized LOC122140045%2C transcript variant X3 && - && -	NC_056612.1:25931112-25933608	11.439	0.00718033	10.2516	4.74128e-18	1.77195e-16
XR_002014534.2	XR_002014534.2	109071340	LOC109071340	uncharacterized LOC109071340%2C transcript variant X1 && - && -	NC_056575.1:12821639-12835963	12.0562	0	12.9971	4.89548e-18	1.82529e-16
TCONS_00070701	LINC1319	XLOC_036063	XLOC_036063	-	NC_056596.1:13922149-13928097	0	3.90758	-12.5775	5.77901e-18	2.13967e-16
TCONS_00067542	LINC1247	XLOC_034470	XLOC_034470	-	NC_056595.1:21098166-21099642	0	19.5302	-12.5602	6.92564e-18	2.54544e-16
XR_006161573.1	XR_006161573.1	122147304	LOC122147304	uncharacterized LOC122147304 && - && -	NC_056584.1:30115570-30116896	12.7611	0	12.5614	7.88203e-18	2.88253e-16
TCONS_00120670	LOC109080439-OT1	109080439	LOC109080439	uncharacterized LOC109080439 && - && -	NC_056612.1:10690882-10701739	0	6.4088	-12.5511	8.21318e-18	3.00018e-16
TCONS_00147553	LINC2822	XLOC_074619	XLOC_074619	-	NW_024873200.1:8-10154	0	11.6089	-12.7315	8.3285e-18	3.03882e-16
TCONS_00069551	109104733-AS2	109104733	LOC109104733	TBC1 domain family member 2B-like%2C transcript variant X1 && sp|Q3U0J8|TBD2B_MOUSE TBC1 domain family member 2B OS=Mus musculus OX=10090 GN=Tbc1d2b PE=1 SV=2 && PF00169:PH domain|PF00566:Rab-GTPase-TBC domain	NC_056596.1:12307016-12310752	0.011164	6.9138	-8.63839	8.3556e-18	3.04638e-16
XR_006153430.1	XR_006153430.1	122135307	LOC122135307	uncharacterized LOC122135307 && - && -	NC_056595.1:1452030-1460411	0	9.25008	-12.5877	9.82356e-18	3.5734e-16
TCONS_00106498	LINC1948	XLOC_054097	XLOC_054097	-	NC_056607.1:20945947-20947669	40.4307	3.00359	4.24286	1.2922e-17	4.65612e-16
TCONS_00142816	LOC109049688-IT1	109049688	LOC109049688	dipeptidyl aminopeptidase-like protein 6 && sp|Q5IS50|DPP6_PANTR Dipeptidyl aminopeptidase-like protein 6 OS=Pan troglodytes OX=9598 GN=DPP6 PE=2 SV=1 && PF00326:Prolyl oligopeptidase family|PF00930:Dipeptidyl peptidase IV (DPP IV) N-terminal region	NC_056620.1:5785265-5797549	0.00446767	3.03544	-8.56284	1.50498e-17	5.38017e-16
TCONS_00147964	LINC2930	XLOC_074907	XLOC_074907	-	NW_024873470.1:488-13835	0	11.7408	-13.5105	1.56068e-17	5.5626e-16
TCONS_00148690	LINC3075	XLOC_075441	XLOC_075441	-	NW_024873969.1:1619-6564	0.0232993	19.4384	-9.06239	1.99369e-17	7.04544e-16
TCONS_00131600	LINC2339	XLOC_066252	XLOC_066252	-	NC_056616.1:24325148-24329509	0	3.51232	-12.4789	2.23806e-17	7.87693e-16
XR_002011587.2	XR_002011587.2	109052740	LOC109052740	uncharacterized LOC109052740 && - && -	NC_056590.1:19188009-19190851	0	12.0474	-12.4765	2.35606e-17	8.27396e-16
TCONS_00088807	LINC1705	XLOC_045607	XLOC_045607	-	NC_056601.1:7966319-7968106	20.8798	0.043561	9.05893	2.98982e-17	1.04039e-15
TCONS_00147963	LINC2932	XLOC_074907	XLOC_074907	-	NW_024873470.1:488-13835	0	18.2301	-12.874	3.04387e-17	1.05842e-15
TCONS_00062882	LOC109073734-IT2	109073734	LOC109073734	TSC22 domain family protein 2-like && sp|O75157|T22D2_HUMAN TSC22 domain family protein 2 OS=Homo sapiens OX=9606 GN=TSC22D2 PE=1 SV=3 && PF01166:TSC-22/dip/bun family	NC_056593.1:18667456-18673382	0	2.81868	-12.5992	3.17625e-17	1.10085e-15
TCONS_00006413	LINC122	XLOC_003219	XLOC_003219	-	NC_056573.1:24754862-24756299	23.3981	0.037666	9.10008	3.48046e-17	1.20148e-15
TCONS_00147844	LINC2910	XLOC_074822	XLOC_074822	-	NW_024873411.1:50230-54534	0	9.17051	-12.4618	3.57038e-17	1.23119e-15
TCONS_00070022	LINC1311	XLOC_035749	XLOC_035749	-	NC_056596.1:2124590-2127009	9.02105	0	12.4671	3.74504e-17	1.28909e-15
TCONS_00112140	LOC109080598-OT2	109080598	LOC109080598	uncharacterized LOC109080598%2C transcript variant X1 && sp|Q0V9E9|KMT5A_XENTR N-lysine methyltransferase KMT5A OS=Xenopus tropicalis OX=8364 GN=kmt5a PE=2 SV=1 && PF00856:SET domain	NC_056609.1:26400241-26405412	0	4.11148	-12.6663	3.769e-17	1.29687e-15
TCONS_00084048	109076257-AS1	109076257	LOC109076257	gastrula zinc finger protein XlCGF8.2DB-like && - && PF00096:Zinc finger, C2H2 type	NC_056600.1:26471089-26481833	0.020498	2.68434	-6.51333	3.79109e-17	1.304e-15
TCONS_00083348	109089151-AS1	109089151	LOC109089151	neuroepithelial cell-transforming gene 1 protein-like%2C transcript variant X1 && sp|Q9Z206|ARHG8_MOUSE Neuroepithelial cell-transforming gene 1 protein OS=Mus musculus OX=10090 GN=Net1 PE=1 SV=2 && PF00621:RhoGEF domain	NC_056600.1:9541071-9602235	9.54719	0.217949	5.90934	4.96374e-17	1.69271e-15
XR_006157406.1	XR_006157406.1	109083200	LOC109083200	uncharacterized LOC109083200 && - && -	NC_056615.1:25152916-25155740	0	19.5953	-12.4696	5.45451e-17	1.85147e-15
TCONS_00012513	109047413-AS2	109047413	LOC109047413	protein bicaudal D homolog 1-like%2C transcript variant X4 && sp|Q921C5|BICD2_MOUSE Protein bicaudal D homolog 2 OS=Mus musculus OX=10090 GN=Bicd2 PE=1 SV=1 && PF09730:Microtubule-associated protein Bicaudal-D	NC_056575.1:2856458-2859788	0	4.5086	-12.4338	5.51206e-17	1.87034e-15
TCONS_00121210	LINC2167	XLOC_061106	XLOC_061106	-	NC_056612.1:18091674-18093836	0.568229	43.0412	-5.728	6.20922e-17	2.09943e-15
XR_006157050.1	XR_006157050.1	109062230	LOC109062230	uncharacterized LOC109062230%2C transcript variant X3 && - && -	NC_056614.1:11943572-11945158	0.212499	27.9271	-6.50204	6.8918e-17	2.31873e-15
XR_006159547.1	XR_006159547.1	109088606	LOC109088606	uncharacterized LOC109088606 && - && -	NW_024879242.1:706658-709465	0.00408267	16.6442	-10.606	9.52236e-17	3.16252e-15
TCONS_00036492	LINC723	XLOC_018451	XLOC_018451	-	NC_056583.1:6977754-6978884	17.9532	0.019722	9.69705	1.06872e-16	3.53463e-15
TCONS_00094654	122137828-AS1	122137828	LOC122137828	uncharacterized LOC122137828 && - && -	NC_056603.1:33771463-33778299	0.0101387	3.42968	-7.78016	1.19066e-16	3.92026e-15
XR_002020191.2	XR_002020191.2	109104155	LOC109104155	uncharacterized LOC109104155 && - && -	NC_056600.1:2173828-2184306	0	4.86552	-12.3873	1.23598e-16	4.06386e-15
TCONS_00105346	109110309-AS1	109110309	LOC109110309	beta-2 adrenergic receptor-like%2C transcript variant X2 && sp|P43141|ADB4C_MELGA Beta-4C adrenergic receptor OS=Meleagris gallopavo OX=9103 GN=ADRB4C PE=2 SV=1 && PF00001:7 transmembrane receptor (rhodopsin family)	NC_056606.1:19151054-19158224	0	1.98966	-12.3779	1.4589e-16	4.76563e-15
TCONS_00146646	LINC2640	XLOC_073951	XLOC_073951	-	NW_024872794.1:17162-27206	0	12.4348	-12.3728	1.47335e-16	4.81121e-15
XR_006154969.1	XR_006154969.1	122137608	LOC122137608	uncharacterized LOC122137608 && - && -	NC_056602.1:1584572-1585186	31.1947	0	12.3681	1.83935e-16	5.94535e-15
TCONS_00154484	LINC3411	XLOC_079619	XLOC_079619	-	NW_024879310.1:770218-771079	14.1488	0	12.3587	1.89464e-16	6.11369e-15
TCONS_00099726	122138181-AS5	122138181	LOC122138181	cystatin && sp|P35481|CYT_CYPCA Cystatin OS=Cyprinus carpio OX=7962 PE=1 SV=1 && PF00031:Cystatin domain	NC_056604.1:22219092-22264689	35.9229	0.246699	7.48153	2.03271e-16	6.55038e-15
TCONS_00027822	109109881-AS1	109109881	LOC109109881	5'-AMP-activated protein kinase subunit beta-1-like%2C transcript variant X1 && sp|P80386|AAKB1_RAT 5'-AMP-activated protein kinase subunit beta-1 OS=Rattus norvegicus OX=10116 GN=Prkab1 PE=1 SV=4 && PF16561:Glycogen recognition site of AMP-activated protein kinase|PF04739:5'-AMP-activated protein kinase beta subunit, interaction domain	NC_056579.1:17657296-17662087	0	3.61903	-12.3353	2.22756e-16	7.15173e-15
XR_006159451.1	XR_006159451.1	122143954	LOC122143954	uncharacterized LOC122143954 && - && -	NW_024879206.1:311825-319815	0.0527217	51.041	-9.15416	2.41084e-16	7.71679e-15
TCONS_00125652	LINC2217	XLOC_063247	XLOC_063247	-	NC_056614.1:21333043-21338060	0	2.75283	-12.329	2.43385e-16	7.78521e-15
TCONS_00001335	LINC22	XLOC_000636	XLOC_000636	-	NC_056572.1:31483057-31485885	0	4.94139	-12.3285	2.53034e-16	8.07764e-15
TCONS_00001341	etaa1a-OT1	109105592	etaa1a	ETAA1 activator of ATR kinase a && - && PF15350:Ewing's tumour-associated antigen 1 homologue	NC_056572.1:31536577-31538463	13.9361	0.003221	10.123	2.69476e-16	8.57954e-15
TCONS_00053510	LOC109072725-OT1	109072725	LOC109072725	zinc finger protein 423 && sp|A1L1R6|ZN423_DANRE Zinc finger protein 423 OS=Danio rerio OX=7955 GN=znf423 PE=2 SV=1 && -	NC_056589.1:20451436-20454452	10.7883	0	12.322	2.71395e-16	8.63487e-15
TCONS_00068246	109058564-AS1	109058564	drd3	dopamine receptor D3%2C transcript variant X2 && sp|P19020|DRD3_RAT D(3) dopamine receptor OS=Rattus norvegicus OX=10116 GN=Drd3 PE=1 SV=1 && PF00001:7 transmembrane receptor (rhodopsin family)	NC_056595.1:15194886-15204686	0	12.605	-12.3249	2.87305e-16	9.11679e-15
TCONS_00148686	LINC3073	XLOC_075441	XLOC_075441	-	NW_024873969.1:210-6564	0	5.46324	-12.416	3.62773e-16	1.13903e-14
XR_006158648.1	XR_006158648.1	122142518	LOC122142518	uncharacterized LOC122142518 && - && -	NC_056621.1:21423828-21428182	0	13.6224	-12.3181	4.21229e-16	1.31393e-14
TCONS_00079052	LOC109070816-IT2	109070816	LOC109070816	SH3 and multiple ankyrin repeat domains protein 1-like%2C transcript variant X1 && sp|D3YZU1|SHAN1_MOUSE SH3 and multiple ankyrin repeat domains protein 1 OS=Mus musculus OX=10090 GN=Shank1 PE=1 SV=1 && PF12796:Ankyrin repeats (3 copies)|PF07653:Variant SH3 domain|PF00536:SAM domain (Sterile alpha motif)|PF16511:N-terminal or F0 domain of Talin-head FERM|PF00595:PDZ domain (Also known as DHR or G…	NC_056599.1:23488661-23489496	15.8348	0.017418	9.53071	4.85914e-16	1.50978e-14
XR_006154970.1	XR_006154970.1	122137609	LOC122137609	uncharacterized LOC122137609 && - && -	NC_056602.1:1574408-1575242	26.3855	0	12.3444	5.12973e-16	1.59178e-14
TCONS_00076692	LOC109101962-IT3	109101962	LOC109101962	dipeptidyl aminopeptidase-like protein 6%2C transcript variant X2 && sp|Q9Z218|DPP6_MOUSE Dipeptidyl aminopeptidase-like protein 6 OS=Mus musculus OX=10090 GN=Dpp6 PE=1 SV=1 && PF00326:Prolyl oligopeptidase family|PF00930:Dipeptidyl peptidase IV (DPP IV) N-terminal region	NC_056598.1:9994271-10001144	0	4.19917	-12.2713	5.9035e-16	1.81947e-14
TCONS_00142210	109066649-AS2	109066649	LOC109066649	leucine-rich repeat-containing protein 31-like && sp|Q6UY01|LRC31_HUMAN Leucine-rich repeat-containing protein 31 OS=Homo sapiens OX=9606 GN=LRRC31 PE=2 SV=1 && -	NC_056620.1:16177799-16181187	0	4.17367	-12.2602	6.48723e-16	1.9891e-14
TCONS_00067425	LINC1240	XLOC_034411	XLOC_034411	-	NC_056595.1:17764434-17765632	43.9709	0	12.262	6.62331e-16	2.02626e-14
TCONS_00102965	LINC1919	XLOC_052411	XLOC_052411	-	NC_056606.1:2180461-2185431	0.00924333	3.69935	-8.05154	8.01861e-16	2.43054e-14
TCONS_00070415	LINC1315	XLOC_035922	XLOC_035922	-	NC_056596.1:9072389-9075404	13.7174	0.040026	8.56906	8.74868e-16	2.64595e-14
TCONS_00008729	LINC184	XLOC_004383	XLOC_004383	-	NC_056574.1:37326546-37383956	0	3.54463	-12.4116	9.16583e-16	2.76773e-14
TCONS_00126532	LINC2243	XLOC_063695	XLOC_063695	-	NC_056614.1:12166466-12167008	0.138854	42.1052	-7.56739	1.03909e-15	3.12086e-14
TCONS_00024783	LINC533	XLOC_012693	XLOC_012693	-	NC_056578.1:32951442-32952398	0	17.193	-12.2788	1.05123e-15	3.15434e-14
TCONS_00128927	LINC2287	XLOC_064839	XLOC_064839	-	NC_056615.1:184894-188508	0.106705	9.5203	-5.93475	1.07456e-15	3.22233e-14
TCONS_00099033	agbl4-IT1	109101789	agbl4	AGBL carboxypeptidase 4%2C transcript variant X1 && sp|Q09LZ8|CBPC6_MOUSE Cytosolic carboxypeptidase 6 OS=Mus musculus OX=10090 GN=Agbl4 PE=1 SV=1 && PF00246:Zinc carboxypeptidase	NC_056604.1:8749815-8759616	0.010277	2.63817	-7.37233	1.1503e-15	3.44296e-14
TCONS_00146633	LINC2628	XLOC_073951	XLOC_073951	-	NW_024872794.1:10971-13152	0	20.8136	-12.2146	1.19921e-15	3.58148e-14
TCONS_00117376	LOC109103671-IT2	109103671	LOC109103671	immunoglobulin superfamily member 11-like%2C transcript variant X1 && sp|Q08DK1|IGS11_BOVIN Immunoglobulin superfamily member 11 OS=Bos taurus OX=9913 GN=IGSF11 PE=2 SV=1 && PF07686:Immunoglobulin V-set domain|PF13895:Immunoglobulin domain	NC_056611.1:26650173-26653619	0.0411217	6.43805	-6.77317	1.29318e-15	3.8525e-14
TCONS_00095012	LINC1790	XLOC_048570	XLOC_048570	-	NC_056603.1:42412170-42413694	0	8.69644	-12.2479	1.32987e-15	3.95317e-14
TCONS_00078719	109110287-AS1	109110287	LOC109110287	cAMP-specific 3'%2C5'-cyclic phosphodiesterase 4C-like%2C transcript variant X1 && sp|P54748|PDE4A_RAT cAMP-specific 3',5'-cyclic phosphodiesterase 4A OS=Rattus norvegicus OX=10116 GN=Pde4a PE=1 SV=1 && -	NC_056599.1:17335594-17352234	0.00171833	2.05107	-9.44706	1.86067e-15	5.44289e-14
TCONS_00071189	LINC1323	XLOC_036298	XLOC_036298	-	NC_056597.1:3440855-3443161	0	6.14458	-12.1718	2.00632e-15	5.85816e-14
TCONS_00148447	LINC3029	XLOC_075255	XLOC_075255	-	NW_024873723.1:15756-18708	0	26.896	-12.1643	2.09035e-15	6.09048e-14
TCONS_00050333	109102497-AS2	109102497	LOC109102497	saccharopine dehydrogenase-like oxidoreductase && sp|Q8NBX0|SCPDL_HUMAN Saccharopine dehydrogenase-like oxidoreductase OS=Homo sapiens OX=9606 GN=SCCPDH PE=1 SV=1 && PF03435:Saccharopine dehydrogenase NADP binding domain	NC_056588.1:4993921-4995504	0	8.64875	-12.1706	2.10363e-15	6.1273e-14
TCONS_00149214	LINC3141	XLOC_075930	XLOC_075930	-	NW_024877896.1:1-1045	0.247991	70.0156	-7.47722	2.1455e-15	6.24545e-14
XR_006157264.1	XR_006157264.1	122140669	LOC122140669	uncharacterized LOC122140669 && - && -	NC_056615.1:31328805-31330917	9.73982	0	12.1916	2.16179e-15	6.29095e-14
TCONS_00147978	LINC2943	XLOC_074907	XLOC_074907	-	NW_024873470.1:3993-13835	0	7.15976	-12.2824	2.1773e-15	6.33415e-14
TCONS_00045737	109066827-AS2	109066827	LOC109066827	SID1 transmembrane family member 2-like && sp|Q8CIF6|SIDT2_MOUSE SID1 transmembrane family member 2 OS=Mus musculus OX=10090 GN=Sidt2 PE=1 SV=1 && -	NC_056586.1:21746562-21750832	0	4.97124	-12.27	2.2411e-15	6.51181e-14
TCONS_00071454	109102266-AS1	109102266	LOC109102266	glycine receptor subunit alpha-3-like && sp|O75311|GLRA3_HUMAN Glycine receptor subunit alpha-3 OS=Homo sapiens OX=9606 GN=GLRA3 PE=1 SV=2 && PF02932:Neurotransmitter-gated ion-channel transmembrane region|PF02931:Neurotransmitter-gated ion-channel ligand binding domain	NC_056597.1:10362265-10368959	0	1.8251	-12.1566	2.31569e-15	6.71627e-14
TCONS_00018652	LINC427	XLOC_009714	XLOC_009714	-	NC_056577.1:14196061-14202888	0	10.4175	-12.1358	3.00473e-15	8.61783e-14
TCONS_00130117	LOC109084075-IT1	109084075	LOC109084075	POU domain%2C class 2%2C transcription factor 2%2C transcript variant X4 && sp|Q00196|PO2F2_MOUSE POU domain, class 2, transcription factor 2 OS=Mus musculus OX=10090 GN=Pou2f2 PE=2 SV=4 && PF00157:Pou domain - N-terminal to homeobox domain|PF00046:Homeobox domain	NC_056615.1:24705877-24711790	0	2.03814	-12.1281	3.04157e-15	8.72088e-14
TCONS_00048758	siva1-OT1	109086365	siva1	SIVA1%2C apoptosis-inducing factor && sp|O15304|SIVA_HUMAN Apoptosis regulatory protein Siva OS=Homo sapiens OX=9606 GN=SIVA1 PE=1 SV=2 && PF05458:Cd27 binding protein (Siva)	NC_056588.1:940239-940709	37.541	0.001144	10.6702	3.25089e-15	9.29592e-14
TCONS_00026267	LINC546	XLOC_013425	XLOC_013425	-	NC_056579.1:17769149-17773259	0	4.47346	-12.1223	3.66644e-15	1.04217e-13
TCONS_00152290	LOC109055588-IT2	109055588	LOC109055588	zinc finger protein 239-like%2C transcript variant X2 && - && -	NW_024879242.1:332915-335225	0.00786033	11.4883	-9.43344	3.71338e-15	1.05426e-13
TCONS_00030915	LINC621	XLOC_015658	XLOC_015658	-	NC_056580.1:30466512-30488362	0	14.1545	-12.1215	4.13998e-15	1.16946e-13
XR_006157212.1	XR_006157212.1	109051843	LOC109051843	uncharacterized LOC109051843 && - && -	NC_056575.1:25691471-25693653	0.632376	36.9656	-5.35125	5.23728e-15	1.46383e-13
XR_006158290.1	XR_006158290.1	109065306	LOC109065306	uncharacterized LOC109065306%2C transcript variant X2 && - && -	NC_056619.1:16000720-16003621	5.59164	0	12.0714	6.55141e-15	1.81466e-13
TCONS_00083782	LINC1567	XLOC_042965	XLOC_042965	-	NC_056600.1:20533206-20555810	0	8.32267	-12.0679	6.60891e-15	1.82953e-13
TCONS_00147961	LINC2927	XLOC_074907	XLOC_074907	-	NW_024873470.1:1-11951	0	8.87639	-12.795	6.70558e-15	1.85575e-13
TCONS_00017017	109074077-AS2	109074077	LOC109074077	myosin heavy chain%2C fast skeletal muscle-like && sp|Q90339|MYSS_CYPCA Myosin heavy chain, fast skeletal muscle OS=Cyprinus carpio OX=7962 PE=2 SV=2 && PF00063:Myosin head (motor domain)|PF02736:Myosin N-terminal SH3-like domain|PF01576:Myosin tail	NC_056576.1:18458608-18462984	0.00519867	3.70576	-8.90951	7.64588e-15	2.10196e-13
TCONS_00047152	LOC109105292-IT1	109105292	LOC109105292	raftlin-like && sp|Q7SZI5|RFTN1_CHICK Raftlin OS=Gallus gallus OX=9031 GN=RFTN1 PE=2 SV=3 && PF15250:Raftlin	NC_056587.1:20282908-20283463	17.9855	0	12.0532	7.72658e-15	2.1217e-13
TCONS_00121710	LINC2169	XLOC_061322	XLOC_061322	-	NC_056612.1:26297500-26299168	15.728	0	12.0504	7.89441e-15	2.16716e-13
TCONS_00141780	LINC2489	XLOC_071422	XLOC_071422	-	NC_056620.1:4144005-4150396	0.0110457	2.84846	-7.3781	7.92057e-15	2.17309e-13
XR_006155393.1	XR_006155393.1	122138214	LOC122138214	uncharacterized LOC122138214 && - && -	NC_056604.1:4387788-4398513	5.75352	0.0246053	8.22411	8.00315e-15	2.1926e-13
TCONS_00022885	LINC506	XLOC_011739	XLOC_011739	-	NC_056578.1:33872783-33887664	0	5.22663	-12.0429	9.14068e-15	2.49208e-13
TCONS_00102172	LOC109111021-IT1	109111021	LOC109111021	ubiquitin-conjugating enzyme E2 E1-like%2C transcript variant X1 && - && -	NC_056605.1:17572349-17574722	11.4084	0.014046	9.45033	9.78025e-15	2.66189e-13
TCONS_00146638	LINC2632	XLOC_073951	XLOC_073951	-	NW_024872794.1:10971-26772	0.00494067	8.01724	-9.72229	1.0007e-14	2.72204e-13
XR_006162822.1	XR_006162822.1	109091760	LOC109091760	uncharacterized LOC109091760 && - && -	NC_056591.1:26155678-26157602	1.04879	53.2263	-5.14308	1.00301e-14	2.72678e-13
TCONS_00093114	LINC1760	XLOC_047681	XLOC_047681	-	NC_056603.1:901789-902452	38.7143	0.452306	6.85462	1.0143e-14	2.75591e-13
TCONS_00020926	109092199-AS1	109092199	phc2b	polyhomeotic homolog 2b (Drosophila)%2C transcript variant X5 && sp|Q8QHL5|PHC2_DANRE Polyhomeotic-like protein 2 OS=Danio rerio OX=7955 GN=phc2 PE=2 SV=1 && -	NC_056577.1:28046911-28051958	0.0385003	11.66	-7.6717	1.02323e-14	2.77781e-13
XR_006159790.1	XR_006159790.1	109096942	LOC109096942	uncharacterized LOC109096942 && - && -	NW_024879344.1:40867-44098	0.318386	26.4375	-5.85037	1.06018e-14	2.87565e-13
XR_006156001.1	XR_006156001.1	109051705	LOC109051705	uncharacterized LOC109051705 && - && -	NC_056608.1:3888029-3888734	32.6077	0.279952	7.294	1.08436e-14	2.93705e-13
TCONS_00137400	122141380-AS5	122141380	LOC122141380	gastrula zinc finger protein XlCGF8.2DB-like%2C transcript variant X3 && - && PF00096:Zinc finger, C2H2 type	NC_056618.1:14033099-14059213	0.00202467	3.03545	-9.6698	1.14519e-14	3.09218e-13
TCONS_00090740	LINC1723	XLOC_046536	XLOC_046536	-	NC_056602.1:13406767-13407470	1.33681	68.9965	-5.17889	1.17101e-14	3.15742e-13
TCONS_00083794	LINC1574	XLOC_042965	XLOC_042965	-	NC_056600.1:20549291-20555810	0	17.2661	-12.0092	1.33084e-14	3.56421e-13
TCONS_00127177	LINC2247	XLOC_063954	XLOC_063954	-	NC_056614.1:23817755-23820096	3.99649	0	12.2561	1.36255e-14	3.64504e-13
TCONS_00106144	109081990-AS1	109081990	LOC109081990	retinoschisin-like && sp|Q9W6R5|XLRS1_TAKRU Retinoschisin OS=Takifugu rubripes OX=31033 GN=xlrs1 PE=3 SV=1 && PF00754:F5/8 type C domain	NC_056607.1:12873172-12875059	14.1646	0	12.0092	1.41663e-14	3.78019e-13
TCONS_00053588	LINC1008	XLOC_027226	XLOC_027226	-	NC_056589.1:21826326-21831888	22.8094	0.767681	5.37641	1.42473e-14	3.80075e-13
TCONS_00062557	109057351-AS1	109057351	LOC109057351	complement factor H-like%2C transcript variant X2 && - && -	NC_056593.1:12403809-12611781	0	5.5816	-12.0098	1.5579e-14	4.1352e-13
TCONS_00035261	LINC687	XLOC_017895	XLOC_017895	-	NC_056582.1:7727037-7737052	210.652	5.25256	5.81007	1.57133e-14	4.16853e-13
TCONS_00116645	LINC2128	XLOC_058827	XLOC_058827	-	NC_056611.1:11809039-11810422	0.112639	15.1607	-6.50289	1.64973e-14	4.36317e-13
TCONS_00017655	109066876-AS3	109066876	LOC109066876	double C2-like domain-containing protein beta%2C transcript variant X1 && sp|Q14184|DOC2B_HUMAN Double C2-like domain-containing protein beta OS=Homo sapiens OX=9606 GN=DOC2B PE=1 SV=2 && PF00168:C2 domain	NC_056576.1:30656272-30662327	0	1.81596	-11.9959	1.65808e-14	4.3804e-13
XR_006158687.1	XR_006158687.1	122142576	LOC122142576	uncharacterized LOC122142576 && - && -	NW_024872768.1:4-2219	0.800464	69.3312	-5.88437	1.73203e-14	4.5669e-13
TCONS_00001641	LINC26	XLOC_000791	XLOC_000791	-	NC_056572.1:36576020-36577194	24.2674	0.0844783	8.30953	1.73267e-14	4.56733e-13
XR_006162514.1	XR_006162514.1	109048656	LOC109048656	uncharacterized LOC109048656 && - && -	NC_056589.1:26709574-26710331	12.5	0	11.9923	1.86215e-14	4.90054e-13
XR_006156779.1	XR_006156779.1	122140049	LOC122140049	uncharacterized LOC122140049 && - && PF01101:HMG14 and HMG17	NC_056612.1:27001347-27003105	40.3715	536.093	-3.231	1.95823e-14	5.14205e-13
TCONS_00002487	LINC45	XLOC_001238	XLOC_001238	-	NC_056572.1:17328502-17337371	0	1.52307	-11.9754	1.9741e-14	5.178e-13
TCONS_00116770	LINC2129	XLOC_058909	XLOC_058909	-	NC_056611.1:14876563-14877996	6.35238	0	11.9746	2.0434e-14	5.34803e-13
XR_006160921.1	XR_006160921.1	122146335	LOC122146335	uncharacterized LOC122146335 && - && -	NC_056572.1:35300774-35302941	12.9954	0.0346243	8.83951	2.09594e-14	5.47653e-13
TCONS_00063133	LINC1177	XLOC_032200	XLOC_032200	-	NC_056593.1:1531164-1533810	0	4.1832	-11.9578	2.51361e-14	6.52146e-13
TCONS_00146526	LINC2615	XLOC_073860	XLOC_073860	-	NW_024872782.1:22258-33925	0	9.0414	-12.2903	2.51539e-14	6.52429e-13
TCONS_00081688	LOC109097270-IT1	109097270	LOC109097270	glutamate receptor ionotropic%2C NMDA 2A-like%2C transcript variant X2 && sp|B7ZSK1|NMDE1_XENLA Glutamate receptor ionotropic, NMDA 2A OS=Xenopus laevis OX=8355 GN=grin2a PE=1 SV=1 && PF10613:Ligated ion channel L-glutamate- and glycine-binding site|PF01094:Receptor family ligand binding region|PF00060:Ligand-gated ion channel|PF10565:N-methyl D-aspartate receptor 2B3 C-terminus	NC_056599.1:25359675-25415131	0	2.74606	-11.9588	2.53648e-14	6.57721e-13
TCONS_00086402	LINC1685	XLOC_044499	XLOC_044499	-	NC_056600.1:36950223-36955718	0.00461733	3.5143	-9.09723	2.6003e-14	6.73722e-13
TCONS_00027850	109100784-AS1	109100784	npc1l1	NPC1-like 1 && sp|Q9UHC9|NPCL1_HUMAN NPC1-like intracellular cholesterol transporter 1 OS=Homo sapiens OX=9606 GN=NPC1L1 PE=1 SV=2 && PF16414:Niemann-Pick C1 N terminus|PF02460:Patched family|PF12349:Sterol-sensing domain of SREBP cleavage-activation	NC_056579.1:18153603-18159375	8.08201	0	12.8847	2.65712e-14	6.87881e-13
TCONS_00146639	LINC2633	XLOC_073951	XLOC_073951	-	NW_024872794.1:10971-27206	0.00472833	11.0719	-9.61028	2.80693e-14	7.24308e-13
TCONS_00098181	LINC1835	XLOC_050107	XLOC_050107	-	NC_056604.1:19437160-19443076	19.4716	1.21241	4.49074	2.84409e-14	7.33699e-13
TCONS_00137439	109047702-AS1	109047702	impact	impact RWD domain protein%2C transcript variant X1 && sp|Q642J4|IMPCT_DANRE Protein IMPACT OS=Danio rerio OX=7955 GN=impact PE=2 SV=1 && PF05773:RWD domain|PF01205:Uncharacterized protein family UPF0029	NC_056618.1:14139694-14146641	0	1.52462	-11.9388	2.8672e-14	7.39461e-13
XR_006159238.1	XR_006159238.1	122143583	LOC122143583	uncharacterized LOC122143583 && - && -	NW_024879138.1:94215-97675	0	3.57775	-11.9426	2.9882e-14	7.68175e-13
TCONS_00066780	LINC1220	XLOC_034038	XLOC_034038	-	NC_056594.1:23643551-23645633	0.177567	14.7309	-5.84356	2.99309e-14	7.69227e-13
TCONS_00105262	LINC1935	XLOC_053443	XLOC_053443	-	NC_056606.1:17763363-17769899	0.0282567	3.30443	-6.35663	3.00632e-14	7.72003e-13
TCONS_00079636	LINC1437	XLOC_040628	XLOC_040628	-	NC_056599.1:33893995-33898912	0.008621	3.16869	-7.77293	3.13262e-14	8.02923e-13
TCONS_00145617	LINC2554	XLOC_073342	XLOC_073342	-	NC_056621.1:12289016-12297098	0.00154833	2.07966	-9.30793	3.32816e-14	8.51671e-13
XR_006160470.1	XR_006160470.1	122145658	LOC122145658	uncharacterized LOC122145658%2C transcript variant X2 && - && -	NC_056578.1:24437239-24438748	0	10.0997	-11.9392	3.57456e-14	9.12279e-13
TCONS_00148634	LINC3057	XLOC_075404	XLOC_075404	-	NW_024873914.1:1811-2114	0.033649	96.5464	-10.2547	4.12684e-14	1.04568e-12
XR_006157861.1	XR_006157861.1	122141518	LOC122141518	uncharacterized LOC122141518 && sp|Q13698|CAC1S_HUMAN Voltage-dependent L-type calcium channel subunit alpha-1S OS=Homo sapiens OX=9606 GN=CACNA1S PE=1 SV=4 && PF16905:Voltage-dependent L-type calcium channel, IQ-associated|PF00520:Ion transport protein|PF08763:Voltage gated calcium channel IQ domain	NC_056618.1:4072369-4075749	0	15.2793	-11.9129	4.40098e-14	1.11042e-12
TCONS_00141540	109056222-AS2	109056222	LOC109056222	calcium-binding and coiled-coil domain-containing protein 1 && sp|A2BGD5|CACO1_DANRE Calcium-binding and coiled-coil domain-containing protein 1 OS=Danio rerio OX=7955 GN=calcoco1 PE=3 SV=1 && PF07888:Calcium binding and coiled-coil domain (CALCOCO1) like	NC_056619.1:24809944-24818494	0	1.30094	-11.9962	4.82238e-14	1.21214e-12
TCONS_00125649	LINC2216	XLOC_063245	XLOC_063245	-	NC_056614.1:21318058-21322458	0	2.51646	-11.9026	4.97545e-14	1.24778e-12
TCONS_00002605	122145126-AS1	122145126	LOC122145126	uncharacterized protein K02A2.6-like && sp|Q99315|YG31B_YEAST Transposon Ty3-G Gag-Pol polyprotein OS=Saccharomyces cerevisiae (strain ATCC 204508 / S288c) OX=559292 GN=TY3B-G PE=1 SV=3 && PF00665:Integrase core domain|PF00078:Reverse transcriptase (RNA-dependent DNA polymerase)	NC_056572.1:20376691-20380354	0	2.86726	-11.9008	5.01062e-14	1.25595e-12
XR_006154446.1	XR_006154446.1	122136964	LOC122136964	uncharacterized LOC122136964 && - && -	NC_056600.1:2203644-2211772	0.0660173	20.2	-7.70813	5.2411e-14	1.31131e-12
TCONS_00114311	LINC2075	XLOC_057639	XLOC_057639	-	NC_056610.1:13449281-13452614	2.18874	0	11.9049	5.43209e-14	1.35696e-12
XR_006155210.1	XR_006155210.1	109065875	LOC109065875	uncharacterized LOC109065875 && - && -	NC_056603.1:26239765-26249358	0	15.9298	-11.8927	5.63554e-14	1.40374e-12
XR_006159496.1	XR_006159496.1	122144014	LOC122144014	uncharacterized LOC122144014 && - && -	NW_024879221.1:122720-123055	27.5811	0	11.9133	5.65686e-14	1.40868e-12
XR_006161369.1	XR_006161369.1	122147026	LOC122147026	uncharacterized LOC122147026%2C transcript variant X1 && - && -	NC_056583.1:15783907-15786740	0	4.88646	-11.8947	6.12677e-14	1.52133e-12
TCONS_00009079	109088000-AS1	109088000	LOC109088000	ADP-ribosylation factor-binding protein GGA3-like%2C transcript variant X1 && sp|Q9NZ52|GGA3_HUMAN ADP-ribosylation factor-binding protein GGA3 OS=Homo sapiens OX=9606 GN=GGA3 PE=1 SV=1 && PF00790:VHS domain|PF02883:Adaptin C-terminal domain|PF03127:GAT domain	NC_056574.1:6396849-6404580	0	4.0719	-11.8871	6.29579e-14	1.56046e-12
TCONS_00057288	LINC1064	XLOC_029131	XLOC_029131	-	NC_056591.1:16411234-16413546	3.95403	0	11.8748	6.62248e-14	1.6376e-12
TCONS_00140295	LINC2467	XLOC_070706	XLOC_070706	-	NC_056619.1:922970-923584	30.5786	0.02853	9.62534	6.95901e-14	1.71682e-12
XR_006158525.1	XR_006158525.1	109085757	LOC109085757	uncharacterized LOC109085757 && - && -	NC_056620.1:15304176-15307298	82.2248	7.89188	3.87524	7.96628e-14	1.9527e-12
TCONS_00036494	LINC724	XLOC_018452	XLOC_018452	-	NC_056583.1:6979056-6979468	23.6596	0.0280197	9.61805	8.00051e-14	1.96059e-12
TCONS_00146337	LINC2570	XLOC_073715	XLOC_073715	-	NW_024872754.1:1357190-1359805	0.0203	6.72489	-7.56713	8.25998e-14	2.02106e-12
XR_002020730.2	XR_002020730.2	109107225	LOC109107225	uncharacterized LOC109107225 && sp|Q5RGA4|MYSM1_DANRE Histone H2A deubiquitinase MYSM1 OS=Danio rerio OX=7955 GN=mysm1 PE=2 SV=2 && -	NC_056613.1:21487737-21498955	0.0207377	12.8148	-8.37803	8.69985e-14	2.12162e-12
TCONS_00093087	LINC1759	XLOC_047657	XLOC_047657	-	NC_056603.1:214607-219599	0.0168533	3.35595	-7.07143	8.78904e-14	2.14227e-12
TCONS_00149512	LINC3175	XLOC_076197	XLOC_076197	-	NW_024879137.1:87330-99170	0	9.3325	-11.8878	9.11397e-14	2.2192e-12
TCONS_00138720	LINC2454	XLOC_069931	XLOC_069931	-	NC_056618.1:34340380-34348910	0.253045	6.32527	-4.14103	9.44791e-14	2.29759e-12
TCONS_00151968	LOC109078995-IT1	109078995	LOC109078995	zinc finger protein 420-like%2C transcript variant X1 && - && PF00096:Zinc finger, C2H2 type	NW_024879238.1:74284-80267	0	2.57594	-11.8438	9.82774e-14	2.38509e-12
TCONS_00032995	109113466-AS1	109113466	LOC109113466	leucine-rich repeat-containing protein 75B-like && sp|Q7TPD7|LR75B_MOUSE Leucine-rich repeat-containing protein 75B OS=Mus musculus OX=10090 GN=Lrrc75b PE=2 SV=1 && -	NC_056581.1:15780181-15789678	0	2.074	-11.8587	1.08819e-13	2.6269e-12
TCONS_00101521	LOC109065507-OT1	109065507	LOC109065507	interferon alpha/beta receptor 1b-like && sp|K7NA32|IRA1A_ONCMY Interferon alpha/beta receptor 1a OS=Oncorhynchus mykiss OX=8022 GN=ifnar1a PE=2 SV=1 && PF01108:Tissue factor|PF09294:Interferon-alpha/beta receptor, fibronectin type III	NC_056605.1:866941-930326	11.9609	0	11.8614	1.10478e-13	2.66492e-12
XR_006161223.1	XR_006161223.1	122146708	LOC122146708	uncharacterized LOC122146708 && - && -	NC_056582.1:3274031-3275526	0.0389303	16.4041	-8.08677	1.11696e-13	2.69295e-12
TCONS_00027943	LINC561	XLOC_014199	XLOC_014199	-	NC_056579.1:19870831-19876422	0	2.84173	-12.5167	1.18302e-13	2.84288e-12
TCONS_00000040	LINC1	XLOC_000033	XLOC_000033	-	NC_056572.1:144606-145346	16.8984	0.0231247	9.60317	1.20639e-13	2.89394e-12
XR_006158649.1	XR_006158649.1	109076285	LOC109076285	uncharacterized LOC109076285 && - && -	NC_056621.1:21056232-21058950	0.126658	14.9175	-6.32035	1.20951e-13	2.90069e-12
TCONS_00145873	LINC2555	XLOC_073446	XLOC_073446	-	NC_056621.1:15621677-15628412	7.74716	0.127508	6.37732	1.24682e-13	2.98132e-12
TCONS_00134621	LINC2378	XLOC_067811	XLOC_067811	-	NC_056617.1:4876662-4882359	0	2.23404	-12.0977	1.29079e-13	3.07597e-12
TCONS_00069908	LINC1298	XLOC_035681	XLOC_035681	-	NC_056596.1:20648143-20654161	7.98841	0	11.8381	1.37057e-13	3.25829e-12
TCONS_00146500	LINC2596	XLOC_073854	XLOC_073854	-	NW_024872782.1:15912-33905	0	6.40809	-11.8285	1.37525e-13	3.267e-12
TCONS_00008724	LINC180	XLOC_004383	XLOC_004383	-	NC_056574.1:37326540-37377783	0	3.5677	-11.9269	1.49384e-13	3.53639e-12
TCONS_00102032	LOC109107629-IT3	109107629	LOC109107629	heparan-sulfate 6-O-sulfotransferase 3-B && sp|A0MGZ7|H6S3B_DANRE Heparan-sulfate 6-O-sulfotransferase 3-B OS=Danio rerio OX=7955 GN=hs6st3b PE=1 SV=1 && PF03567:Sulfotransferase family	NC_056605.1:14615615-14622743	0	19.3117	-11.8017	1.53992e-13	3.63555e-12
TCONS_00013989	122140740-AS1	122140740	LOC122140740	mucin-13-like && - && PF01390:SEA domain	NC_056575.1:33736822-33912635	0	3.50312	-11.8063	1.54168e-13	3.637e-12
TCONS_00149196	LINC3133	XLOC_075917	XLOC_075917	-	NW_024877826.1:1-1289	0.0826747	49.8671	-8.73977	1.58078e-13	3.72097e-12
TCONS_00053274	LINC1005	XLOC_027070	XLOC_027070	-	NC_056589.1:15519120-15521012	0	6.20397	-11.7976	1.65428e-13	3.88919e-12
XR_006157666.1	XR_006157666.1	122141288	LOC122141288	uncharacterized LOC122141288%2C transcript variant X2 && sp|Q16959|DYI2_HELCR Dynein intermediate chain 2, ciliary OS=Heliocidaris crassispina OX=1043166 PE=2 SV=1 && -	NC_056617.1:9816861-9822881	24.2942	0.808451	5.39668	1.71524e-13	4.02557e-12
TCONS_00122130	LINC2175	XLOC_061546	XLOC_061546	-	NC_056613.1:4660955-4661957	0.013062	14.036	-9.5136	1.7435e-13	4.08988e-12
XR_002015541.2	XR_002015541.2	109077175	LOC109077175	uncharacterized LOC109077175%2C transcript variant X5 && - && PF15764:Domain of unknown function (DUF4693)	NC_056574.1:9289486-9300672	0	2.44642	-11.7895	1.87062e-13	4.37303e-12
XR_006158758.1	XR_006158758.1	122142699	LOC122142699	uncharacterized LOC122142699%2C transcript variant X2 && - && -	NW_024872798.1:2934-4282	0	15.7167	-12.0615	2.08713e-13	4.85657e-12
XR_006159528.1	XR_006159528.1	122144103	LOC122144103	uncharacterized LOC122144103 && - && -	NW_024879239.1:108240-111214	0.01069	5.63147	-8.33061	2.09549e-13	4.87247e-12
TCONS_00108326	LOC109051712-OT2	109051712	LOC109051712	paired box protein Pax-6-like%2C transcript variant X2 && sp|P26630|PAX6_DANRE Paired box protein Pax-6 OS=Danio rerio OX=7955 GN=pax6a PE=2 SV=1 && PF00046:Homeobox domain	NC_056608.1:3897097-3900327	13.3827	0.132656	7.06029	2.13297e-13	4.95479e-12
TCONS_00032096	LOC109086787-IT1	109086787	LOC109086787	cAMP-specific 3'%2C5'-cyclic phosphodiesterase 4D-like%2C transcript variant X1 && sp|Q01063|PDE4D_MOUSE cAMP-specific 3',5'-cyclic phosphodiesterase 4D OS=Mus musculus OX=10090 GN=Pde4d PE=1 SV=2 && PF00233:3'5'-cyclic nucleotide phosphodiesterase	NC_056581.1:17714328-17722894	0	1.18992	-11.9025	2.16908e-13	5.03621e-12
TCONS_00034934	LOC109052635-OT1	109052635	LOC109052635	ATP-dependent DNA helicase PIF1-like && sp|Q7ZV90|PIF1_DANRE ATP-dependent DNA helicase PIF1 OS=Danio rerio OX=7955 GN=pif1 PE=2 SV=1 && PF03372:Endonuclease/Exonuclease/phosphatase family|PF05970:PIF1-like helicase	NC_056582.1:3265729-3273947	0	14.5355	-12.171	2.19869e-13	5.09877e-12
TCONS_00133849	LOC109088616-IT1	109088616	LOC109088616	vav 2 guanine nucleotide exchange factor%2C transcript variant X4 && sp|P52735|VAV2_HUMAN Guanine nucleotide exchange factor VAV2 OS=Homo sapiens OX=9606 GN=VAV2 PE=1 SV=2 && PF00169:PH domain|PF11971:CAMSAP CH domain|PF07653:Variant SH3 domain|PF00017:SH2 domain|PF00130:Phorbol esters/diacylglycerol binding domain (C1 domain)|PF00621:RhoGEF domain	NC_056617.1:9935066-9944392	0.00944	1.89405	-6.99443	2.25609e-13	5.22298e-12
XR_006155966.1	XR_006155966.1	122139061	LOC122139061	uncharacterized LOC122139061 && - && -	NC_056608.1:24996901-25002142	0	6.05012	-11.7712	2.29317e-13	5.3011e-12
TCONS_00143759	LINC2532	XLOC_072425	XLOC_072425	-	NC_056621.1:725534-728443	5.08722	0	11.7567	2.61977e-13	6.01823e-12
TCONS_00111380	akt3a-OT1	109099970	akt3a	v-akt murine thymoma viral oncogene homolog 3a%2C transcript variant X1 && sp|Q9Y243|AKT3_HUMAN RAC-gamma serine/threonine-protein kinase OS=Homo sapiens OX=9606 GN=AKT3 PE=1 SV=1 && PF00433:Protein kinase C terminal domain|PF00169:PH domain|PF00069:Protein kinase domain	NC_056609.1:13385772-13397332	0	2.63883	-11.7543	2.64076e-13	6.05914e-12
XR_006156159.1	XR_006156159.1	122139262	LOC122139262	uncharacterized LOC122139262 && - && -	NC_056575.1:25872939-25874779	0	16.0976	-11.7467	2.86213e-13	6.53252e-12
TCONS_00033265	LINC646	XLOC_016850	XLOC_016850	-	NC_056582.1:16276-21039	109.813	6.91593	4.48005	2.96778e-13	6.76558e-12
TCONS_00090824	LINC1726	XLOC_046581	XLOC_046581	-	NC_056602.1:15624610-15625261	17.6212	0	11.7418	3.01021e-13	6.8574e-12
XR_006154447.1	XR_006154447.1	109049265	LOC109049265	uncharacterized LOC109049265 && - && -	NC_056600.1:2152748-2158686	0	13.5918	-11.7358	3.15234e-13	7.15894e-12
TCONS_00063132	LOC109066375-IT1	109066375	LOC109066375	histamine H3 receptor-like && sp|Q9JI35|HRH3_CAVPO Histamine H3 receptor OS=Cavia porcellus OX=10141 GN=HRH3 PE=2 SV=2 && PF00001:7 transmembrane receptor (rhodopsin family)	NC_056593.1:1523639-1525014	0	6.77904	-11.7361	3.31097e-13	7.49602e-12
TCONS_00037355	ryr2a-IT1	109099334	ryr2a	ryanodine receptor 2a (cardiac) && sp|E9Q401|RYR2_MOUSE Ryanodine receptor 2 OS=Mus musculus OX=10090 GN=Ryr2 PE=1 SV=1 && PF02026:RyR domain|PF01365:RIH domain|PF02815:MIR domain|PF00622:SPRY domain|PF08709:Inositol 1,4,5-trisphosphate/ryanodine receptor|PF08454:RyR and IP3R Homology associated|PF06459:Ryanodine Receptor TM 4-6|PF00520:Ion transport protein	NC_056583.1:25042504-25045747	0	2.9113	-11.7484	3.69422e-13	8.32276e-12
TCONS_00045769	igsf11-IT1	109112917	igsf11	immunoglobulin superfamily member 11 && sp|Q08DK1|IGS11_BOVIN Immunoglobulin superfamily member 11 OS=Bos taurus OX=9913 GN=IGSF11 PE=2 SV=1 && PF13895:Immunoglobulin domain|PF07686:Immunoglobulin V-set domain	NC_056586.1:22191329-22196949	0.0131943	3.77927	-7.65778	3.70926e-13	8.35021e-12
TCONS_00074154	LOC109068164-IT1	109068164	LOC109068164	polymeric immunoglobulin receptor-like && - && PF07686:Immunoglobulin V-set domain	NC_056597.1:33498539-33499418	12.3395	0.00939633	10.0889	3.83545e-13	8.62819e-12
TCONS_00146052	109049634-AS2	109049634	hprt1l	hypoxanthine phosphoribosyltransferase 1%2C like && sp|Q9W719|HPRT_CHICK Hypoxanthine-guanine phosphoribosyltransferase OS=Gallus gallus OX=9031 GN=HPRT1 PE=2 SV=1 && PF00156:Phosphoribosyl transferase domain	NC_056621.1:20347828-20350045	0	4.21165	-11.726	3.89649e-13	8.76342e-12
XR_006154877.1	XR_006154877.1	122137470	LOC122137470	uncharacterized LOC122137470 && - && -	NC_056601.1:15868943-15870779	0.0293027	13.5318	-8.11837	4.03173e-13	9.05906e-12
TCONS_00105274	LINC1937	XLOC_053446	XLOC_053446	-	NC_056606.1:17906282-17909818	0	2.55695	-11.7139	4.33583e-13	9.70579e-12
XR_002016688.2	XR_002016688.2	109083961	LOC109083961	uncharacterized LOC109083961 && sp|A0A0U1RRA0|ZNOS_HUMAN Putative transmembrane protein ZNF593OS OS=Homo sapiens OX=9606 GN=ZNF593OS PE=5 SV=1 && -	NC_056612.1:27005700-27012815	42.4975	0.070651	9.62397	4.3642e-13	9.767e-12
TCONS_00009090	LINC225	XLOC_004625	XLOC_004625	-	NC_056574.1:6507999-6510049	0	4.62485	-11.6956	4.8499e-13	1.07907e-11
XR_006160478.1	XR_006160478.1	122145661	LOC122145661	uncharacterized LOC122145661 && - && PF00076:RNA recognition motif. (a.k.a. RRM, RBD, or RNP domain)	NC_056578.1:23845378-23846976	0.00611867	8.2322	-9.42182	5.44576e-13	1.20379e-11
TCONS_00070186	LOC122134158-IT1	122134158	LOC122134158	furin-1-like%2C transcript variant X1 && sp|P29119|FURI1_XENLA Furin-1 OS=Xenopus laevis OX=8355 GN=furin PE=2 SV=1 && PF16470:Peptidase S8 pro-domain|PF00082:Subtilase family|PF01483:Proprotein convertase P-domain	NC_056596.1:5318196-5326009	0.0104203	2.41579	-7.14228	5.72783e-13	1.2606e-11
XR_006160495.1	XR_006160495.1	122145675	LOC122145675	uncharacterized LOC122145675 && - && -	NC_056578.1:32899813-32901209	0.116404	63.1099	-8.47349	5.84782e-13	1.28464e-11
TCONS_00085502	LOC109051471-IT1	109051471	LOC109051471	PRKC apoptosis WT1 regulator protein-like%2C transcript variant X1 && sp|Q925B0|PAWR_MOUSE PRKC apoptosis WT1 regulator protein OS=Mus musculus OX=10090 GN=Pawr PE=1 SV=2 && -	NC_056600.1:16082950-16089322	0.0354257	3.24057	-5.95461	5.88063e-13	1.29095e-11
TCONS_00123459	LOC109106788-OT1	109106788	LOC109106788	required for meiotic nuclear division protein 1 homolog && sp|Q9NWS8|RMND1_HUMAN Required for meiotic nuclear division protein 1 homolog OS=Homo sapiens OX=9606 GN=RMND1 PE=1 SV=2 && PF02582:Uncharacterised ACR, YagE family COG1723	NC_056613.1:2973698-2974949	8.39044	0	11.6913	5.96039e-13	1.30786e-11
TCONS_00147167	LINC2734	XLOC_074342	XLOC_074342	-	NW_024872998.1:686-1828	0	14.2128	-11.6985	6.14136e-13	1.34448e-11
TCONS_00123436	LOC109075820-IT1	109075820	LOC109075820	SAM and SH3 domain-containing protein 1-like && sp|O94885|SASH1_HUMAN SAM and SH3 domain-containing protein 1 OS=Homo sapiens OX=9606 GN=SASH1 PE=1 SV=3 && PF00536:SAM domain (Sterile alpha motif)|PF12485:Lymphocyte signaling adaptor protein	NC_056613.1:2746355-2751483	0.02575	3.49673	-6.52734	6.30672e-13	1.37941e-11
TCONS_00060325	LINC1116	XLOC_030684	XLOC_030684	-	NC_056592.1:16768753-16769431	0.055015	26.5	-8.14259	6.67216e-13	1.45335e-11
XR_006161436.1	XR_006161436.1	109060909	LOC109060909	uncharacterized LOC109060909 && - && -	NC_056583.1:25349701-25351224	0.211306	29.7158	-6.46777	6.89971e-13	1.49984e-11
XR_006159366.1	XR_006159366.1	109110140	LOC109110140	uncharacterized LOC109110140 && - && -	NW_024879171.1:138585-140440	0	23.3348	-11.6638	7.09476e-13	1.53978e-11
TCONS_00136749	LOC122141766-OT2	122141766	LOC122141766	uncharacterized LOC122141766 && - && PF07686:Immunoglobulin V-set domain	NC_056618.1:29986783-29991701	4.28633	0	11.6587	7.12056e-13	1.54503e-11
TCONS_00028171	wdr46-OT1	109096196	wdr46	WD repeat domain 46 && sp|Q9Z0H1|WDR46_MOUSE WD repeat-containing protein 46 OS=Mus musculus OX=10090 GN=Wdr46 PE=2 SV=1 && PF08149:BING4CT (NUC141) domain	NC_056579.1:25807225-25809651	0	17.3648	-11.6708	7.12373e-13	1.54536e-11
TCONS_00152261	LINC3318	XLOC_078130	XLOC_078130	-	NW_024879241.1:768167-772102	0	12.944	-11.6513	7.31267e-13	1.58383e-11
XR_006156780.1	XR_006156780.1	109083960	LOC109083960	uncharacterized LOC109083960 && - && -	NC_056612.1:27003245-27004336	119.268	1156.29	-2.77925	7.39775e-13	1.6008e-11
TCONS_00088548	122137427-AS1	122137427	LOC122137427	cyclic nucleotide-gated cation channel-like && sp|P55934|CNG_ICTPU Cyclic nucleotide-gated cation channel OS=Ictalurus punctatus OX=7998 PE=2 SV=1 && PF16526:C-terminal leucine zipper domain of cyclic nucleotide-gated channels|PF00027:Cyclic nucleotide-binding domain|PF00520:Ion transport protein	NC_056601.1:4696551-4702706	0	2.30005	-11.6617	7.49773e-13	1.6206e-11
XR_006157653.1	XR_006157653.1	122141271	LOC122141271	uncharacterized LOC122141271 && - && -	NC_056617.1:16524307-16534377	0.20615	28.5632	-6.55901	7.65097e-13	1.65148e-11
TCONS_00149303	LINC3150	XLOC_076013	XLOC_076013	-	NW_024878450.1:8-644	0	23.1148	-11.6731	7.89214e-13	1.69969e-11
TCONS_00147968	LINC2934	XLOC_074907	XLOC_074907	-	NW_024873470.1:498-7197	0	12.1942	-12.7556	8.71107e-13	1.86596e-11
TCONS_00129084	LINC2292	XLOC_064930	XLOC_064930	-	NC_056615.1:4606530-4609960	0.00733267	3.81085	-8.33797	9.1972e-13	1.96568e-11
TCONS_00051897	109048475-AS2	109048475	LOC109048475	zinc finger BED domain-containing protein 4-like && sp|O96006|ZBED1_HUMAN E3 SUMO-protein ligase ZBED1 OS=Homo sapiens OX=9606 GN=ZBED1 PE=1 SV=1 && PF02892:BED zinc finger|PF05699:hAT family C-terminal dimerisation region	NC_056589.1:7904743-7909279	0	2.05791	-11.6261	9.35343e-13	1.9955e-11
TCONS_00027851	109100784-AS3	109100784	npc1l1	NPC1-like 1 && sp|Q9UHC9|NPCL1_HUMAN NPC1-like intracellular cholesterol transporter 1 OS=Homo sapiens OX=9606 GN=NPC1L1 PE=1 SV=2 && PF16414:Niemann-Pick C1 N terminus|PF02460:Patched family|PF12349:Sterol-sensing domain of SREBP cleavage-activation	NC_056579.1:18153603-18159377	14.6985	0.443209	5.53826	9.85611e-13	2.09618e-11
TCONS_00148724	LINC3082	XLOC_075471	XLOC_075471	-	NW_024874137.1:1630-1852	51.0254	0	12.4151	1.01905e-12	2.16105e-11
TCONS_00058932	LOC109084511-OT1	109084511	LOC109084511	lymphokine-activated killer T-cell-originated protein kinase homolog && sp|Q6DHU8|TOPK_DANRE Lymphokine-activated killer T-cell-originated protein kinase homolog OS=Danio rerio OX=7955 GN=pbk PE=2 SV=1 && PF00069:Protein kinase domain	NC_056591.1:20959619-20960331	0	12.223	-11.6288	1.04306e-12	2.21097e-11
XR_006159224.1	XR_006159224.1	122143564	LOC122143564	uncharacterized LOC122143564 && - && -	NW_024879131.1:26537-27403	10.6192	0	11.6135	1.28932e-12	2.70415e-11
TCONS_00053273	109110164-AS1	109110164	LOC109110164	tetratricopeptide repeat protein 9A-like && sp|Q9D6E4|TTC9B_MOUSE Tetratricopeptide repeat protein 9B OS=Mus musculus OX=10090 GN=Ttc9b PE=1 SV=1 && -	NC_056589.1:15516111-15518681	0	3.82957	-11.5981	1.29127e-12	2.70705e-11
TCONS_00146706	LINC2654	XLOC_073985	XLOC_073985	-	NW_024872821.1:259-5873	0.007752	3.07374	-8.01533	1.32122e-12	2.76437e-11
XR_006157904.1	XR_006157904.1	109047743	LOC109047743	uncharacterized LOC109047743 && - && -	NC_056618.1:14090460-14098347	0	8.22894	-11.5838	1.34703e-12	2.81467e-11
TCONS_00087176	LINC1691	XLOC_044856	XLOC_044856	-	NC_056601.1:12944976-12953003	0	8.51849	-11.7481	1.38193e-12	2.88255e-11
TCONS_00051895	109048475-AS1	109048475	LOC109048475	zinc finger BED domain-containing protein 4-like && sp|O96006|ZBED1_HUMAN E3 SUMO-protein ligase ZBED1 OS=Homo sapiens OX=9606 GN=ZBED1 PE=1 SV=1 && PF02892:BED zinc finger|PF05699:hAT family C-terminal dimerisation region	NC_056589.1:7895268-7925611	0	6.05249	-11.5992	1.39818e-12	2.91389e-11
TCONS_00156012	LINC3451	XLOC_080651	XLOC_080651	-	NW_024879359.1:672893-675168	0	4.19053	-11.5826	1.43421e-12	2.98442e-11
TCONS_00037155	LOC109084691-IT1	109084691	LOC109084691	cytohesin-1-like%2C transcript variant X3 && sp|Q76MZ1|CYH1_CHLAE Cytohesin-1 OS=Chlorocebus aethiops OX=9534 GN=CYTH1 PE=2 SV=1 && PF00169:PH domain|PF01369:Sec7 domain	NC_056583.1:18107385-18107779	24.1644	0.0945503	8.21825	1.45932e-12	3.03138e-11
TCONS_00149010	LINC3114	XLOC_075738	XLOC_075738	-	NW_024876420.1:8-785	0.397284	33.9342	-5.84908	1.48591e-12	3.08326e-11
XR_006162742.1	XR_006162742.1	122148949	LOC122148949	uncharacterized LOC122148949 && - && -	NC_056591.1:8696935-8698985	0.00312533	6.72595	-9.24723	1.63647e-12	3.3738e-11
TCONS_00081356	109061483-AS1	109061483	LOC109061483	cytochrome P450 3A30-like%2C transcript variant X1 && sp|Q98T91|C340_ORYLA Cytochrome P450 3A40 OS=Oryzias latipes OX=8090 GN=cyp3a40 PE=2 SV=1 && PF00067:Cytochrome P450	NC_056599.1:19801841-19810009	0	5.09987	-11.5618	1.70394e-12	3.50369e-11
TCONS_00147969	LINC2935	XLOC_074907	XLOC_074907	-	NW_024873470.1:498-7581	0.0292667	21.3088	-8.84088	1.70829e-12	3.51111e-11
XR_002014002.2	XR_002014002.2	109068339	LOC109068339	uncharacterized LOC109068339 && - && -	NC_056579.1:8741007-8742302	0.427741	31.1443	-5.66051	1.72749e-12	3.54752e-11
XR_006160356.1	XR_006160356.1	122145473	LOC122145473	uncharacterized LOC122145473 && - && -	NC_056578.1:32792459-32793460	0.0677203	41.584	-8.62091	1.75714e-12	3.6053e-11
TCONS_00054097	LINC1024	XLOC_027463	XLOC_027463	-	NC_056590.1:2428802-2437584	0.00780033	2.07226	-7.45545	2.0126e-12	4.10564e-11
TCONS_00098729	109072217-AS2	109072217	LOC109072217	citron Rho-interacting kinase-like%2C transcript variant X5 && sp|O14578|CTRO_HUMAN Citron Rho-interacting kinase OS=Homo sapiens OX=9606 GN=CIT PE=1 SV=2 && PF00169:PH domain|PF00780:CNH domain	NC_056604.1:3612911-3616129	0	2.49393	-11.5437	2.0158e-12	4.11129e-11
TCONS_00134562	LOC109066464-OT1	109066464	LOC109066464	E3 ubiquitin-protein ligase RNF165-like && sp|E9QAU8|RN165_MOUSE E3 ubiquitin-protein ligase RNF165 OS=Mus musculus OX=10090 GN=Rnf165 PE=1 SV=1 && PF13639:Ring finger domain	NC_056617.1:3940945-3944381	3.8233	0	11.5926	2.12417e-12	4.31846e-11
TCONS_00117265	robo2-IT2	109085919	robo2	roundabout%2C axon guidance receptor%2C homolog 2 (Drosophila)%2C transcript variant X1 && sp|Q7TPD3|ROBO2_MOUSE Roundabout homolog 2 OS=Mus musculus OX=10090 GN=Robo2 PE=1 SV=2 && PF00041:Fibronectin type III domain|PF07679:Immunoglobulin I-set domain	NC_056611.1:24253593-24262151	0.0115377	3.00245	-7.47081	2.15766e-12	4.38561e-11
XR_006158399.1	XR_006158399.1	122142167	LOC122142167	uncharacterized LOC122142167 && sp|P02563|MYH6_RAT Myosin-6 OS=Rattus norvegicus OX=10116 GN=Myh6 PE=1 SV=2 && PF00063:Myosin head (motor domain)	NC_056620.1:23162955-23173589	0	4.86283	-11.5365	2.16873e-12	4.40624e-11
TCONS_00000053	LINC3	XLOC_000041	XLOC_000041	-	NC_056572.1:278482-280816	0	3.45538	-11.5475	2.20226e-12	4.47341e-11
TCONS_00129517	LINC2303	XLOC_065149	XLOC_065149	-	NC_056615.1:13896896-13903687	0	1.35875	-11.5382	2.23314e-12	4.53132e-11
XR_006161367.1	XR_006161367.1	109099066	LOC109099066	uncharacterized LOC109099066 && - && -	NC_056583.1:15940087-15943922	0	20.9096	-11.5279	2.31548e-12	4.68643e-11
TCONS_00008747	LINC200	XLOC_004383	XLOC_004383	-	NC_056574.1:37350795-37359066	0	5.89939	-11.6405	2.39485e-12	4.84194e-11
XR_002016225.2	XR_002016225.2	109081455	LOC109081455	uncharacterized LOC109081455 && - && -	NC_056617.1:8756637-8762197	6.65051	0.0503833	7.45459	2.51655e-12	5.07209e-11
TCONS_00012274	LINC312	XLOC_006453	XLOC_006453	-	NC_056575.1:35648667-35650644	0	11.0115	-11.5366	2.58412e-12	5.19929e-11
TCONS_00065588	LOC109099731-OT1	109099731	LOC109099731	transcriptional regulatory protein AlgP-like%2C transcript variant X3 && - && PF16064:Domain of unknown function (DUF4806)	NC_056594.1:3854282-3864632	0	4.5344	-11.5025	2.86417e-12	5.73014e-11
TCONS_00147790	LINC2889	XLOC_074792	XLOC_074792	-	NW_024873383.1:139-1468	0	9.62194	-11.5136	2.86484e-12	5.73028e-11
TCONS_00108091	LINC1963	XLOC_054858	XLOC_054858	-	NC_056607.1:23500368-23504774	9.12242	0.00878333	9.32752	2.96859e-12	5.9229e-11
TCONS_00081357	109061483-AS2	109061483	LOC109061483	cytochrome P450 3A30-like%2C transcript variant X1 && sp|Q98T91|C340_ORYLA Cytochrome P450 3A40 OS=Oryzias latipes OX=8090 GN=cyp3a40 PE=2 SV=1 && PF00067:Cytochrome P450	NC_056599.1:19803479-19809993	0	3.83333	-11.5171	3.051e-12	6.07844e-11
TCONS_00063180	109112401-AS1	109112401	cers4a	ceramide synthase 4a && sp|Q3ZBF8|CERS2_BOVIN Ceramide synthase 2 OS=Bos taurus OX=9913 GN=CERS2 PE=2 SV=1 && PF03798:TLC domain	NC_056593.1:2367856-2369619	0	4.39094	-11.4884	3.10474e-12	6.17905e-11
XR_006157624.1	XR_006157624.1	122141243	LOC122141243	uncharacterized LOC122141243%2C transcript variant X2 && - && -	NC_056617.1:20598363-20622632	0.007478	8.96176	-8.91824	3.49985e-12	6.92497e-11
TCONS_00079666	LINC1442	XLOC_040652	XLOC_040652	-	NC_056599.1:34811309-34825628	0	7.31471	-12.0054	3.72241e-12	7.35315e-11
TCONS_00149867	109084760-AS3	109084760	LOC109084760	regulator of telomere elongation helicase 1-like%2C transcript variant X1 && sp|P0C928|RTEL1_DANRE Regulator of telomere elongation helicase 1 OS=Danio rerio OX=7955 GN=rtel1 PE=3 SV=1 && PF06733:DEAD_2	NW_024879142.1:102042-148439	0	4.58812	-11.5871	3.72387e-12	7.35452e-11
TCONS_00154334	LINC3408	XLOC_079521	XLOC_079521	-	NW_024879307.1:330939-331776	7.59167	0	11.4644	3.8504e-12	7.59811e-11
TCONS_00153810	LOC109051859-OT1	109051859	LOC109051859	serine/threonine/tyrosine interacting-like 1 && sp|Q9Y6J8|STYL1_HUMAN Serine/threonine/tyrosine-interacting-like protein 1 OS=Homo sapiens OX=9606 GN=STYXL1 PE=1 SV=1 && PF00782:Dual specificity phosphatase, catalytic domain	NW_024879282.1:1529114-1530524	0	8.42067	-11.563	3.98211e-12	7.84342e-11
XR_006160700.1	XR_006160700.1	122145972	LOC122145972	uncharacterized LOC122145972%2C transcript variant X1 && - && -	NC_056579.1:25240019-25242110	3.86864	0	11.8207	4.05433e-12	7.97579e-11
TCONS_00125875	109064159-AS1	109064159	LOC109064159	ubiquitin carboxyl-terminal hydrolase 8-like%2C transcript variant X2 && sp|P40818|UBP8_HUMAN Ubiquitin carboxyl-terminal hydrolase 8 OS=Homo sapiens OX=9606 GN=USP8 PE=1 SV=1 && PF00443:Ubiquitin carboxyl-terminal hydrolase|PF08969:USP8 dimerisation domain	NC_056614.1:25392880-25396560	0.00556033	4.33789	-8.86678	4.06099e-12	7.98726e-11
TCONS_00008733	LINC188	XLOC_004383	XLOC_004383	-	NC_056574.1:37329321-37373428	0	3.72065	-11.5256	4.12875e-12	8.11384e-11
TCONS_00152727	LINC3335	XLOC_078415	XLOC_078415	-	NW_024879254.1:331578-381350	0	1.73605	-11.463	4.14902e-12	8.14697e-11
TCONS_00006999	LINC146	XLOC_003549	XLOC_003549	-	NC_056574.1:7794953-7796235	9.6486	0.187385	6.11524	4.1702e-12	8.1852e-11
TCONS_00070006	LINC1308	XLOC_035740	XLOC_035740	-	NC_056596.1:1598952-1600521	4.49728	0	11.4711	4.18557e-12	8.21197e-11
TCONS_00146649	LINC2642	XLOC_073951	XLOC_073951	-	NW_024872794.1:17715-20736	0	18.5995	-11.4634	4.19937e-12	8.23736e-11
TCONS_00082979	109085998-AS2	109085998	cog5	component of oligomeric golgi complex 5 && sp|Q8C0L8|COG5_MOUSE Conserved oligomeric Golgi complex subunit 5 OS=Mus musculus OX=10090 GN=Cog5 PE=1 SV=3 && PF10392:Golgi transport complex subunit 5	NC_056600.1:3022009-3023865	0	4.14171	-11.4671	4.2676e-12	8.36088e-11
TCONS_00047040	LINC892	XLOC_023918	XLOC_023918	-	NC_056587.1:17682744-17686116	0	2.47988	-11.4662	4.40806e-12	8.62192e-11
TCONS_00082983	109085998-AS4	109085998	cog5	component of oligomeric golgi complex 5 && sp|Q8C0L8|COG5_MOUSE Conserved oligomeric Golgi complex subunit 5 OS=Mus musculus OX=10090 GN=Cog5 PE=1 SV=3 && PF10392:Golgi transport complex subunit 5	NC_056600.1:3046881-3051305	0	2.26894	-11.4521	4.49187e-12	8.77325e-11
XR_006159146.1	XR_006159146.1	109077354	LOC109077354	uncharacterized LOC109077354%2C transcript variant X1 && - && -	NW_024875755.1:8472-10577	0.005711	15.1836	-9.72904	4.66301e-12	9.0815e-11
TCONS_00148687	LINC3072	XLOC_075441	XLOC_075441	-	NW_024873969.1:210-6564	0.102812	7.48803	-5.63803	4.70193e-12	9.15169e-11
XR_006155638.1	XR_006155638.1	122138511	LOC122138511	uncharacterized LOC122138511 && - && -	NC_056605.1:23437423-23442556	3.77652	0.00592933	9.25823	4.77665e-12	9.28576e-11
TCONS_00132350	LINC2348	XLOC_066666	XLOC_066666	-	NC_056616.1:12071670-12072841	0	6.80307	-11.4392	4.78278e-12	9.29543e-11
TCONS_00148908	LINC3100	XLOC_075641	XLOC_075641	-	NW_024875755.1:5865-6141	0	33.0106	-11.4382	4.90559e-12	9.50353e-11
TCONS_00155017	LINC3428	XLOC_080013	XLOC_080013	-	NW_024879338.1:842210-845980	0	2.32577	-11.6458	5.07108e-12	9.80025e-11
TCONS_00148062	LINC2976	XLOC_074975	XLOC_074975	-	NW_024873536.1:17833-30655	0	13.473	-11.4361	5.17984e-12	9.99426e-11
TCONS_00020718	109091435-AS1	109091435	LOC109091435	fibroblast growth factor receptor substrate 2-like && sp|Q91WJ0|FRS3_MOUSE Fibroblast growth factor receptor substrate 3 OS=Mus musculus OX=10090 GN=Frs3 PE=1 SV=3 && PF02174:PTB domain (IRS-1 type)	NC_056577.1:24719335-24732665	0.00249467	2.83178	-8.84253	5.26726e-12	1.01424e-10
TCONS_00063102	109059991-AS1	109059991	LOC109059991	oocyte zinc finger protein XlCOF6-like && sp|Q80WQ9|ZBED4_MOUSE Zinc finger BED domain-containing protein 4 OS=Mus musculus OX=10090 GN=Zbed4 PE=2 SV=1 && PF00096:Zinc finger, C2H2 type	NC_056593.1:1437740-1442193	0	1.6639	-11.4303	5.39874e-12	1.03788e-10
XR_006156661.1	XR_006156661.1	109106444	LOC109106444	uncharacterized LOC109106444%2C transcript variant X2 && sp|E7F8F4|ASCC3_DANRE Activating signal cointegrator 1 complex subunit 3 OS=Danio rerio OX=7955 GN=ascc3 PE=3 SV=2 && PF02889:Sec63 Brl domain	NC_056612.1:2461108-2487901	0	2.78588	-11.4223	5.68852e-12	1.0903e-10
TCONS_00082980	109085998-AS3	109085998	cog5	component of oligomeric golgi complex 5 && sp|Q8C0L8|COG5_MOUSE Conserved oligomeric Golgi complex subunit 5 OS=Mus musculus OX=10090 GN=Cog5 PE=1 SV=3 && PF10392:Golgi transport complex subunit 5	NC_056600.1:3024430-3028786	0.00930333	3.68067	-8.05172	5.90079e-12	1.12804e-10
TCONS_00149508	LINC3170	XLOC_076196	XLOC_076196	-	NW_024879137.1:86269-98296	0	8.7384	-11.5608	6.03113e-12	1.15134e-10
TCONS_00084046	LINC1593	XLOC_043139	XLOC_043139	-	NC_056600.1:26456171-26459253	0	2.42365	-11.4278	6.74332e-12	1.27937e-10
TCONS_00084659	109072325-AS3	109072325	LOC109072325	muscarinic acetylcholine receptor M2-like && sp|P30372|ACM2_CHICK Muscarinic acetylcholine receptor M2 OS=Gallus gallus OX=9031 GN=CHRM2 PE=3 SV=1 && PF00001:7 transmembrane receptor (rhodopsin family)	NC_056600.1:2133782-2173670	0	6.47509	-11.4312	6.76356e-12	1.28295e-10
TCONS_00081733	LINC1512	XLOC_041828	XLOC_041828	-	NC_056599.1:26040893-26043523	5.89572	0.111526	6.17471	6.79126e-12	1.28795e-10
TCONS_00012267	LINC306	XLOC_006453	XLOC_006453	-	NC_056575.1:35619175-35650072	0	7.06399	-11.4517	6.8124e-12	1.2917e-10
XR_006156098.1	XR_006156098.1	122139227	LOC122139227	uncharacterized LOC122139227 && - && -	NC_056575.1:5734603-5739194	6.26638	0.0168427	8.67759	7.13254e-12	1.34892e-10
TCONS_00154119	LINC3394	XLOC_079361	XLOC_079361	-	NW_024879294.1:98142-100147	0.005056	5.30365	-9.10851	7.21328e-12	1.36338e-10
TCONS_00147168	LINC2737	XLOC_074342	XLOC_074342	-	NW_024872998.1:686-2122	0	19.8169	-11.511	7.27208e-12	1.37395e-10
TCONS_00152749	casp22-IT1	109083181	casp22	caspase 22%2C apoptosis-related cysteine peptidase && sp|O89110|CASP8_MOUSE Caspase-8 OS=Mus musculus OX=10090 GN=Casp8 PE=1 SV=1 && PF00619:Caspase recruitment domain|PF00656:Caspase domain	NW_024879254.1:896730-899937	0.0408147	8.49679	-6.95485	7.46244e-12	1.40769e-10
TCONS_00148535	LINC3032	XLOC_075338	XLOC_075338	-	NW_024873812.1:6670-9037	0	7.6269	-11.7233	7.58026e-12	1.42794e-10
TCONS_00023837	109100061-AS1	109100061	LOC109100061	lysine-specific demethylase 6B-like%2C transcript variant X3 && sp|O15054|KDM6B_HUMAN Lysine-specific demethylase 6B OS=Homo sapiens OX=9606 GN=KDM6B PE=1 SV=4 && PF02373:JmjC domain, hydroxylase	NC_056578.1:12655821-12665214	0.0443837	2.5542	-5.32919	7.68105e-12	1.44521e-10
XR_006156539.1	XR_006156539.1	122139786	LOC122139786	uncharacterized LOC122139786 && - && -	NC_056611.1:11049183-11051390	4.20982	0	11.383	7.7595e-12	1.45882e-10
TCONS_00085769	LOC109111364-OT1	109111364	LOC109111364	GTPase IMAP family member 7-like%2C transcript variant X1 && sp|Q8NHV1|GIMA7_HUMAN GTPase IMAP family member 7 OS=Homo sapiens OX=9606 GN=GIMAP7 PE=1 SV=1 && PF04548:AIG1 family	NC_056600.1:22923440-22926867	0	10.9356	-11.4087	7.82773e-12	1.47049e-10
TCONS_00060847	LINC1127	XLOC_030962	XLOC_030962	-	NC_056592.1:2845347-2849076	0	2.6528	-11.3693	8.05042e-12	1.51084e-10
TCONS_00079674	LINC1448	XLOC_040652	XLOC_040652	-	NC_056599.1:34819670-34824775	0	8.95656	-11.4033	8.07554e-12	1.51526e-10
TCONS_00151972	122144090-AS1	122144090	LOC122144090	uncharacterized LOC122144090%2C transcript variant X2 && - && -	NW_024879238.1:101557-559180	0.012767	6.50352	-8.30684	8.10656e-12	1.52048e-10
TCONS_00063256	109101477-AS1	109101477	LOC109101477	keratin%2C type II cytoskeletal 8-like && sp|Q6NWF6|K2C8_DANRE Keratin, type II cytoskeletal 8 OS=Danio rerio OX=7955 GN=krt8 PE=1 SV=1 && PF16208:Keratin type II head|PF00038:Intermediate filament protein	NC_056593.1:3024965-3030868	0	2.2364	-11.4226	8.17361e-12	1.53215e-10
TCONS_00010502	109069092-AS1	109069092	LOC109069092	alpha-1%2C6-mannosylglycoprotein 6-beta-N-acetylglucosaminyltransferase B-like && sp|Q3V5L5|MGT5B_HUMAN Alpha-1,6-mannosylglycoprotein 6-beta-N-acetylglucosaminyltransferase B OS=Homo sapiens OX=9606 GN=MGAT5B PE=1 SV=2 && PF15024:Glycosyltransferase family 18	NC_056574.1:33116898-33137167	0	6.1265	-11.3712	8.2644e-12	1.54887e-10
TCONS_00129085	LINC2291	XLOC_064930	XLOC_064930	-	NC_056615.1:4606530-4609960	0	2.71246	-11.3791	8.31865e-12	1.55705e-10
TCONS_00131598	LINC2337	XLOC_066251	XLOC_066251	-	NC_056616.1:24321816-24324916	0.0206943	4.7945	-7.28272	9.01584e-12	1.68111e-10
TCONS_00026989	109075533-AS1	109075533	pcsk1nl	proprotein convertase subtilisin/kexin type 1 inhibitor%2C like && - && -	NC_056579.1:4428696-4434510	0.013324	3.98008	-7.63267	9.11048e-12	1.6981e-10
TCONS_00147556	LINC2825	XLOC_074619	XLOC_074619	-	NW_024873200.1:1357-14535	0	8.06638	-11.5916	9.16986e-12	1.70816e-10
XR_006154358.1	XR_006154358.1	109054496	LOC109054496	uncharacterized LOC109054496 && - && -	NC_056599.1:34826772-34829147	0	6.40251	-11.3663	9.17957e-12	1.70964e-10
TCONS_00156404	LINC3498	XLOC_080917	XLOC_080917	-	NW_024879381.1:908667-918141	0.099131	6.7386	-5.53859	9.37422e-12	1.74419e-10
TCONS_00133017	109113777-AS1	109113777	pycr3	pyrroline-5-carboxylate reductase 3 && sp|Q5SPD7|P5CR3_DANRE Pyrroline-5-carboxylate reductase 3 OS=Danio rerio OX=7955 GN=pycr3 PE=2 SV=1 && PF14748:Pyrroline-5-carboxylate reductase dimerisation|PF03807:NADP oxidoreductase coenzyme F420-dependent	NC_056616.1:24486182-24489405	0	4.60133	-11.4096	9.87813e-12	1.83223e-10
TCONS_00134618	LINC2380	XLOC_067812	XLOC_067812	-	NC_056617.1:4852590-4858208	0.00373767	2.65805	-8.50362	1.03552e-11	1.91514e-10
TCONS_00069907	LINC1299	XLOC_035681	XLOC_035681	-	NC_056596.1:20648143-20654161	9.94699	0.0395207	8.08893	1.03975e-11	1.92259e-10
XR_006160471.1	XR_006160471.1	122145658	LOC122145658	uncharacterized LOC122145658%2C transcript variant X2 && - && -	NC_056578.1:24437239-24438748	0	8.12377	-11.3493	1.10552e-11	2.03868e-10
TCONS_00013991	122140740-AS2	122140740	LOC122140740	mucin-13-like && - && PF01390:SEA domain	NC_056575.1:33745064-33921453	0	2.30754	-11.46	1.12328e-11	2.07023e-10
TCONS_00142764	LINC2510	XLOC_071917	XLOC_071917	-	NC_056620.1:3457792-3471648	0	1.69742	-11.3432	1.12973e-11	2.08092e-10
TCONS_00035270	LINC694	XLOC_017896	XLOC_017896	-	NC_056582.1:7738284-7740318	151.561	4.38531	5.5879	1.13127e-11	2.08277e-10
TCONS_00009077	LINC224	XLOC_004615	XLOC_004615	-	NC_056574.1:6388145-6391817	0	4.44744	-11.3341	1.14908e-11	2.11329e-10
TCONS_00130562	LINC2326	XLOC_065711	XLOC_065711	-	NC_056616.1:3198186-3200893	0	2.57496	-11.333	1.18095e-11	2.16898e-10
TCONS_00136801	LOC109094447-IT3	109094447	LOC109094447	NACHT%2C LRR and PYD domains-containing protein 3-like && sp|Q8C6J9|NAL4B_MOUSE NACHT, LRR and PYD domains-containing protein 4B OS=Mus musculus OX=10090 GN=Nlrp4b PE=2 SV=1 && PF14484:Fish-specific NACHT associated domain|PF05729:NACHT domain	NC_056618.1:32518690-32523392	0	3.88441	-11.3351	1.1878e-11	2.18072e-10
TCONS_00105734	LINC1941	XLOC_053712	XLOC_053712	-	NC_056607.1:2476088-2477163	6.66021	0.00838333	9.19252	1.20806e-11	2.21578e-10
XR_006161544.1	XR_006161544.1	122147277	LOC122147277	uncharacterized LOC122147277 && - && -	NC_056584.1:20885218-20889672	0.0223933	15.9968	-8.49344	1.22045e-11	2.23722e-10
TCONS_00148123	LINC2991	XLOC_075012	XLOC_075012	-	NW_024873564.1:178217-190853	0	5.94749	-11.3306	1.22138e-11	2.2385e-10
TCONS_00133721	109090482-AS1	109090482	celf4	CUGBP%2C Elav-like family member 4 && sp|Q6DGV1|CELF4_DANRE CUGBP Elav-like family member 4 OS=Danio rerio OX=7955 GN=celf4 PE=2 SV=1 && PF00076:RNA recognition motif. (a.k.a. RRM, RBD, or RNP domain)	NC_056617.1:7008019-7013276	0.018989	3.26219	-6.80018	1.22453e-11	2.24383e-10
TCONS_00147984	LINC2948	XLOC_074909	XLOC_074909	-	NW_024873470.1:3029-13835	0	4.97458	-11.4443	1.31876e-11	2.40174e-10
TCONS_00012515	LINC314	XLOC_006550	XLOC_006550	-	NC_056575.1:2859989-2862168	0	3.60543	-11.347	1.33707e-11	2.4337e-10
XR_006159586.1	XR_006159586.1	109047712	LOC109047712	uncharacterized LOC109047712 && - && -	NW_024879252.1:9055-10163	13.702	0	11.342	1.35154e-11	2.45722e-10
TCONS_00080173	LOC122136665-IT1	122136665	LOC122136665	gastrula zinc finger protein XlCGF7.1-like%2C transcript variant X2 && - && -	NC_056599.1:45259396-45264436	0.112504	4.8802	-4.89986	1.39509e-11	2.53206e-10
XR_006160509.1	XR_006160509.1	109057593	LOC109057593	uncharacterized LOC109057593%2C transcript variant X1 && - && -	NC_056578.1:36923656-36928069	0.00613367	6.74039	-9.06048	1.41389e-11	2.56327e-10
TCONS_00083795	LINC1575	XLOC_042965	XLOC_042965	-	NC_056600.1:20550576-20555810	0	10.5105	-11.3136	1.47922e-11	2.67662e-10
XR_006156237.1	XR_006156237.1	122139392	LOC122139392	uncharacterized LOC122139392 && sp|Q9YHZ5|PIM2_DANRE Serine/threonine-protein kinase pim-2 OS=Danio rerio OX=7955 GN=pim2 PE=2 SV=2 && PF00069:Protein kinase domain	NC_056609.1:9179175-9180301	0	8.65193	-11.2978	1.52112e-11	2.74462e-10
XR_006155768.1	XR_006155768.1	122138748	LOC122138748	uncharacterized LOC122138748 && - && -	NC_056606.1:18345200-18378254	4.15645	0	11.3117	1.54672e-11	2.78871e-10
TCONS_00022068	LINC481	XLOC_011385	XLOC_011385	-	NC_056578.1:15678537-15681184	0	5.70246	-11.3121	1.55095e-11	2.79581e-10
TCONS_00004327	LOC109102689-OT1	109102689	LOC109102689	uncharacterized LOC109102689%2C transcript variant X3 && - && -	NC_056573.1:15914148-15920059	0	3.44331	-11.2969	1.58281e-11	2.85056e-10
TCONS_00098790	109081429-AS1	109081429	LOC109081429	macrophage mannose receptor 1-like && sp|P22897|MRC1_HUMAN Macrophage mannose receptor 1 OS=Homo sapiens OX=9606 GN=MRC1 PE=1 SV=1 && PF00040:Fibronectin type II domain	NC_056604.1:4822816-4890723	0.00799367	3.07257	-7.85683	1.60862e-11	2.89212e-10
TCONS_00136404	LOC109098001-IT1	109098001	LOC109098001	mast cell protease 2-like && sp|P21842|CMA1_CANLF Chymase OS=Canis lupus familiaris OX=9615 GN=CMA1 PE=1 SV=1 && PF00089:Trypsin	NC_056618.1:23668074-23671492	0	2.36312	-11.2929	1.63613e-11	2.93825e-10
TCONS_00107838	109089844-AS1	109089844	LOC109089844	spermatogenesis-associated protein 16-like && sp|Q4R3V2|SPT16_MACFA Spermatogenesis-associated protein 16 OS=Macaca fascicularis OX=9541 GN=SPATA16 PE=2 SV=1 && PF15015:Spermatogenesis-associated, N-terminal	NC_056607.1:19963330-19971967	8.87971	0	11.315	1.64214e-11	2.9485e-10
XR_006153379.1	XR_006153379.1	122135178	LOC122135178	uncharacterized LOC122135178%2C transcript variant X3 && - && -	NC_056594.1:21573480-21591389	4.41064	0	11.3065	1.64904e-11	2.95978e-10
TCONS_00032095	LOC109086787-IT3	109086787	LOC109086787	cAMP-specific 3'%2C5'-cyclic phosphodiesterase 4D-like%2C transcript variant X1 && sp|Q01063|PDE4D_MOUSE cAMP-specific 3',5'-cyclic phosphodiesterase 4D OS=Mus musculus OX=10090 GN=Pde4d PE=1 SV=2 && PF00233:3'5'-cyclic nucleotide phosphodiesterase	NC_056581.1:17707999-17710652	0.00628567	4.50079	-8.7248	1.76884e-11	3.16113e-10
XR_006157918.1	XR_006157918.1	109064513	LOC109064513	uncharacterized LOC109064513%2C transcript variant X2 && - && PF14798:Calcium homeostasis modulator	NC_056618.1:21094351-21096588	5.89605	0.016114	8.84704	1.7756e-11	3.17142e-10
XR_006162629.1	XR_006162629.1	109077302	LOC109077302	uncharacterized LOC109077302 && - && -	NC_056590.1:12535681-12539582	0	6.09609	-11.7832	1.77686e-11	3.17309e-10
XR_006155875.1	XR_006155875.1	122138896	LOC122138896	uncharacterized LOC122138896 && - && -	NC_056607.1:13016394-13017595	0.0185607	11.7216	-8.22721	1.82314e-11	3.25208e-10
XR_006161546.1	XR_006161546.1	109081632	LOC109081632	uncharacterized LOC109081632 && sp|A7DTG3|SRTD4_MOUSE SERTA domain-containing protein 4 OS=Mus musculus OX=10090 GN=Sertad4 PE=2 SV=1 && PF06031:SERTA motif	NC_056584.1:21276432-21283094	0.00773267	3.34551	-8.04156	1.85758e-11	3.31165e-10
XR_006156317.1	XR_006156317.1	109100649	LOC109100649	uncharacterized LOC109100649 && - && -	NC_056609.1:22754940-22756282	11.2391	0.360805	5.42773	1.86431e-11	3.32216e-10
XR_006157962.1	XR_006157962.1	122141588	LOC122141588	uncharacterized LOC122141588 && - && -	NC_056575.1:7262728-7275005	3.24201	0	11.2908	1.88552e-11	3.35644e-10
TCONS_00066356	LOC109088860-OT2	109088860	LOC109088860	calmodulin-binding transcription activator 1-like%2C transcript variant X5 && sp|Q9Y6Y1|CMTA1_HUMAN Calmodulin-binding transcription activator 1 OS=Homo sapiens OX=9606 GN=CAMTA1 PE=1 SV=4 && PF03859:CG-1 domain|PF01833:IPT/TIG domain	NC_056594.1:15707704-15771999	0	3.8206	-11.3378	1.94878e-11	3.46066e-10
TCONS_00107297	LINC1958	XLOC_054543	XLOC_054543	-	NC_056607.1:10077252-10078870	0	4.19568	-11.2603	2.00323e-11	3.54877e-10
TCONS_00113953	LINC2066	XLOC_057443	XLOC_057443	-	NC_056610.1:3606713-3655754	0	6.38143	-11.3154	2.03315e-11	3.59578e-10
TCONS_00021991	LOC109066599-IT1	109066599	LOC109066599	serine/threonine-protein kinase MARK2-like%2C transcript variant X8 && sp|Q7KZI7|MARK2_HUMAN Serine/threonine-protein kinase MARK2 OS=Homo sapiens OX=9606 GN=MARK2 PE=1 SV=2 && PF02149:Kinase associated domain 1|PF00069:Protein kinase domain	NC_056578.1:14649570-14653829	0	1.59483	-11.263	2.0537e-11	3.63011e-10
TCONS_00146527	LINC2614	XLOC_073860	XLOC_073860	-	NW_024872782.1:22258-33925	0	7.11807	-11.3142	2.05546e-11	3.63254e-10
TCONS_00083791	LINC1578	XLOC_042967	XLOC_042967	-	NC_056600.1:20540618-20545274	0	8.45707	-11.3211	2.17133e-11	3.82315e-10
XR_006155850.1	XR_006155850.1	109111508	LOC109111508	uncharacterized LOC109111508%2C transcript variant X2 && - && -	NC_056607.1:6898033-6907017	0.016731	6.57916	-7.76239	2.23934e-11	3.9371e-10
TCONS_00080163	LOC109081980-IT1	109081980	LOC109081980	gastrula zinc finger protein XlCGF26.1-like%2C transcript variant X2 && - && PF13465:Zinc-finger double domain|PF00096:Zinc finger, C2H2 type	NC_056599.1:45208093-45212223	0.002798	2.57709	-9.01423	2.33398e-11	4.09368e-10
TCONS_00007341	LINC149	XLOC_003753	XLOC_003753	-	NC_056574.1:14214810-14217523	0.0442103	15.3333	-7.64387	2.34898e-11	4.11697e-10
TCONS_00101809	LINC1889	XLOC_051838	XLOC_051838	-	NC_056605.1:8336296-8337535	4.30558	0	11.2967	2.40588e-11	4.21128e-10
TCONS_00088224	dnm1a-IT1	109094779	dnm1a	dynamin 1a%2C transcript variant X2 && sp|P39053|DYN1_MOUSE Dynamin-1 OS=Mus musculus OX=10090 GN=Dnm1 PE=1 SV=2 && PF01031:Dynamin central region|PF00169:PH domain|PF02212:Dynamin GTPase effector domain|PF00350:Dynamin family	NC_056601.1:35762220-35763504	0	5.11408	-11.2364	2.49134e-11	4.34494e-10
TCONS_00066355	LOC109088860-OT1	109088860	LOC109088860	calmodulin-binding transcription activator 1-like%2C transcript variant X5 && sp|Q9Y6Y1|CMTA1_HUMAN Calmodulin-binding transcription activator 1 OS=Homo sapiens OX=9606 GN=CAMTA1 PE=1 SV=4 && PF03859:CG-1 domain|PF01833:IPT/TIG domain	NC_056594.1:15707704-15771997	0	4.33161	-11.241	2.55447e-11	4.45097e-10
TCONS_00153475	LINC3377	XLOC_078901	XLOC_078901	-	NW_024879270.1:1138955-1143098	0	8.1926	-11.2248	2.5853e-11	4.50222e-10
TCONS_00151981	LINC3298	XLOC_077906	XLOC_077906	-	NW_024879238.1:439005-443917	0.00463667	1.9818	-8.16388	2.60055e-11	4.52631e-10
TCONS_00147264	122142880-AS1	122142880	LOC122142880	uncharacterized LOC122142880 && - && PF04843:Herpesvirus tegument protein, N-terminal conserved region	NW_024873070.1:1572-2150	0	13.4924	-11.2202	2.66659e-11	4.63111e-10
XR_006162646.1	XR_006162646.1	109085735	LOC109085735	uncharacterized LOC109085735%2C transcript variant X1 && - && -	NC_056590.1:16472904-16474339	0.170679	30.5559	-6.91568	2.68059e-11	4.65374e-10
TCONS_00048811	LOC109081836-OT1	109081836	LOC109081836	kelch-like protein 29 && sp|Q80T74|KLH29_MOUSE Kelch-like protein 29 OS=Mus musculus OX=10090 GN=Klhl29 PE=2 SV=3 && PF00651:BTB/POZ domain|PF07707:BTB And C-terminal Kelch|PF01344:Kelch motif	NC_056588.1:2058283-2063474	2.01716	0	11.2321	2.72927e-11	4.72708e-10
TCONS_00011736	122140409-AS1	122140409	LOC122140409	uncharacterized LOC122140409 && - && -	NC_056575.1:21709697-21787936	0	2.07267	-11.2198	2.83663e-11	4.90322e-10
TCONS_00151499	LINC3264	XLOC_077554	XLOC_077554	-	NW_024879216.1:78601-80016	0.0264863	11.3539	-7.72634	2.96548e-11	5.11022e-10
TCONS_00064591	LINC1202	XLOC_033005	XLOC_033005	-	NC_056594.1:10590469-10591766	0.0177083	7.68262	-8.14801	2.97702e-11	5.12918e-10
TCONS_00138251	LINC2442	XLOC_069701	XLOC_069701	-	NC_056618.1:25700389-25701486	13.0095	0.374981	5.57427	2.98108e-11	5.13525e-10
TCONS_00015010	LINC378	XLOC_007957	XLOC_007957	-	NC_056576.1:18608208-18610682	4.006	0	11.225	2.98456e-11	5.13939e-10
XR_006157346.1	XR_006157346.1	109070970	LOC109070970	uncharacterized LOC109070970%2C transcript variant X1 && - && -	NC_056615.1:18751791-18755059	0	5.99557	-11.4249	3.29397e-11	5.63861e-10
TCONS_00035268	LINC693	XLOC_017896	XLOC_017896	-	NC_056582.1:7738050-7743458	53.5348	2.33304	5.01218	3.30035e-11	5.64853e-10
TCONS_00014466	LINC374	XLOC_007692	XLOC_007692	-	NC_056576.1:9042531-9043430	13.3139	0.0313833	8.78724	3.35045e-11	5.72812e-10
TCONS_00008742	LINC196	XLOC_004383	XLOC_004383	-	NC_056574.1:37340129-37383265	0	5.15038	-12.0183	3.56355e-11	6.05988e-10
XR_006153807.1	XR_006153807.1	122135954	LOC122135954	uncharacterized LOC122135954 && - && -	NC_056597.1:33892307-33893220	7.13721	0	11.1893	3.58225e-11	6.08842e-10
TCONS_00133015	109113531-AS5	109113531	LOC109113531	GDP-L-fucose synthase-like%2C transcript variant X1 && sp|Q13630|FCL_HUMAN GDP-L-fucose synthase OS=Homo sapiens OX=9606 GN=GFUS PE=1 SV=1 && PF01370:NAD dependent epimerase/dehydratase family	NC_056616.1:24473685-24486037	0	3.06877	-11.1779	3.60822e-11	6.12848e-10
TCONS_00014330	LINC371	XLOC_007607	XLOC_007607	-	NC_056576.1:5206662-5207279	0	12.2458	-11.1806	3.73163e-11	6.31757e-10
TCONS_00083966	LINC1589	XLOC_043083	XLOC_043083	-	NC_056600.1:25465779-25477154	0.0552717	8.7659	-6.64042	3.76143e-11	6.36688e-10
TCONS_00144059	LINC2534	XLOC_072566	XLOC_072566	-	NC_056621.1:6531136-6550960	9.48699	0.0218787	8.74802	3.79184e-11	6.41608e-10
TCONS_00147983	LINC2947	XLOC_074909	XLOC_074909	-	NW_024873470.1:868-13833	0	8.99991	-11.2326	3.97322e-11	6.70397e-10
TCONS_00134076	LOC109073001-OT1	109073001	LOC109073001	transcription elongation regulator 1-like%2C transcript variant X1 && sp|Q8CGF7|TCRG1_MOUSE Transcription elongation regulator 1 OS=Mus musculus OX=10090 GN=Tcerg1 PE=1 SV=2 && PF00397:WW domain|PF01846:FF domain	NC_056617.1:15646842-15653368	0.0298203	2.41844	-5.82717	4.15679e-11	6.9964e-10
TCONS_00147551	LINC2820	XLOC_074619	XLOC_074619	-	NW_024873200.1:1-6077	0.0150327	10.9717	-8.68105	4.23184e-11	7.11644e-10
TCONS_00147285	LINC2756	XLOC_074429	XLOC_074429	-	NW_024873085.1:2916-5482	0.0135253	11.8088	-8.95008	4.37542e-11	7.33979e-10
TCONS_00065534	LOC109062747-IT1	109062747	LOC109062747	cadherin-like protein 26 && sp|Q8IXH8|CAD26_HUMAN Cadherin-like protein 26 OS=Homo sapiens OX=9606 GN=CDH26 PE=1 SV=4 && PF00028:Cadherin domain	NC_056594.1:3061906-3063795	2.56439	0	11.1507	4.45761e-11	7.46716e-10
TCONS_00111383	akt3a-OT3	109099970	akt3a	v-akt murine thymoma viral oncogene homolog 3a%2C transcript variant X1 && sp|Q9Y243|AKT3_HUMAN RAC-gamma serine/threonine-protein kinase OS=Homo sapiens OX=9606 GN=AKT3 PE=1 SV=1 && PF00433:Protein kinase C terminal domain|PF00169:PH domain|PF00069:Protein kinase domain	NC_056609.1:13397466-13400303	0	2.17557	-11.156	4.47034e-11	7.48717e-10
TCONS_00028182	LINC571	XLOC_014332	XLOC_014332	-	NC_056579.1:26046770-26049958	0	5.84686	-11.1467	4.50725e-11	7.54502e-10
TCONS_00123032	LINC2181	XLOC_061966	XLOC_061966	-	NC_056613.1:21758730-21794622	0	7.12925	-11.1662	4.51793e-11	7.56157e-10
XR_006154092.1	XR_006154092.1	109088910	LOC109088910	uncharacterized LOC109088910 && - && -	NC_056598.1:20851713-20854329	0.359744	24.0981	-5.51057	4.73214e-11	7.90208e-10
TCONS_00057225	LINC1062	XLOC_029092	XLOC_029092	-	NC_056591.1:15168167-15171262	0	2.30043	-11.1407	4.75472e-11	7.9384e-10
XR_006155081.1	XR_006155081.1	122137814	LOC122137814	uncharacterized LOC122137814 && - && -	NC_056603.1:5838667-5839763	0	11.1145	-11.1809	4.77685e-11	7.97255e-10
XR_006159603.1	XR_006159603.1	122144203	LOC122144203	uncharacterized LOC122144203 && - && -	NW_024879254.1:384729-389769	0	5.57213	-11.1873	4.7949e-11	7.99988e-10
TCONS_00147562	LINC2830	XLOC_074619	XLOC_074619	-	NW_024873200.1:3673-14535	0.008686	11.4699	-9.41135	4.94644e-11	8.23688e-10
TCONS_00090035	LINC1718	XLOC_046162	XLOC_046162	-	NC_056601.1:32973298-32973825	39.1144	0.443953	6.92901	5.00912e-11	8.33834e-10
XR_006160804.1	XR_006160804.1	109108908	LOC109108908	uncharacterized LOC109108908%2C transcript variant X2 && - && -	NC_056580.1:13894087-13896460	0.0744983	50.369	-8.81364	5.06812e-11	8.42628e-10
TCONS_00084287	LINC1610	XLOC_043314	XLOC_043314	-	NC_056600.1:32050997-32056935	0.00344267	1.71621	-7.94297	5.07706e-11	8.43966e-10
XR_006158487.1	XR_006158487.1	122142273	LOC122142273	uncharacterized LOC122142273%2C transcript variant X2 && - && -	NC_056620.1:15532033-15539446	0.002536	21.9527	-10.0285	5.08699e-11	8.45322e-10
TCONS_00117267	robo2-IT3	109085919	robo2	roundabout%2C axon guidance receptor%2C homolog 2 (Drosophila)%2C transcript variant X1 && sp|Q7TPD3|ROBO2_MOUSE Roundabout homolog 2 OS=Mus musculus OX=10090 GN=Robo2 PE=1 SV=2 && PF00041:Fibronectin type III domain|PF07679:Immunoglobulin I-set domain	NC_056611.1:24266680-24269258	0	2.45281	-11.1307	5.44376e-11	9.00844e-10
TCONS_00026833	LOC109070228-OT1	109070228	LOC109070228	hornerin && - && -	NC_056579.1:2015935-2017049	7.5982	0	11.1384	5.73066e-11	9.45044e-10
TCONS_00012148	LINC300	XLOC_006364	XLOC_006364	-	NC_056575.1:32074038-32076577	0.044542	8.45727	-6.91039	5.77485e-11	9.51838e-10
TCONS_00009871	109074961-AS1	109074961	LOC109074961	calumenin-like%2C transcript variant X1 && sp|Q15293|RCN1_HUMAN Reticulocalbin-1 OS=Homo sapiens OX=9606 GN=RCN1 PE=1 SV=1 && PF13499:EF-hand domain pair	NC_056574.1:22437352-22440663	1.29649	0	11.1134	6.07178e-11	9.98194e-10
TCONS_00150188	LINC3224	XLOC_076594	XLOC_076594	-	NW_024879156.1:597008-631636	0	16.1244	-11.1476	6.26774e-11	1.02917e-09
XR_006157317.1	XR_006157317.1	109063488	LOC109063488	uncharacterized LOC109063488 && - && -	NC_056615.1:18748646-18749443	0	18.2054	-11.1124	6.27556e-11	1.03028e-09
TCONS_00146650	LINC2643	XLOC_073951	XLOC_073951	-	NW_024872794.1:20860-21754	0	16.7486	-11.1752	6.43195e-11	1.05414e-09
TCONS_00149013	LINC3116	XLOC_075741	XLOC_075741	-	NW_024876441.1:1184-1533	16.7646	0	11.1399	6.46558e-11	1.0591e-09
TCONS_00015102	LINC381	XLOC_008008	XLOC_008008	-	NC_056576.1:21042633-21046436	0	1.54651	-11.0995	6.55587e-11	1.07334e-09
TCONS_00143806	109087166-AS1	109087166	znf609a	zinc finger protein 609a%2C transcript variant X4 && sp|Q8BZ47|ZN609_MOUSE Zinc finger protein 609 OS=Mus musculus OX=10090 GN=Znf609 PE=1 SV=2 && -	NC_056621.1:2460286-2514297	0	3.29202	-11.0973	6.69533e-11	1.09486e-09
TCONS_00086910	atp2a3-OT1	109092857	atp2a3	ATPase sarcoplasmic/endoplasmic reticulum Ca2+ transporting 3 && sp|Q03669|AT2A2_CHICK Sarcoplasmic/endoplasmic reticulum calcium ATPase 2 OS=Gallus gallus OX=9031 GN=ATP2A2 PE=2 SV=2 && PF13246:Cation transport ATPase (P-type)|PF00122:E1-E2 ATPase|PF00690:Cation transporter/ATPase, N-terminus|PF00689:Cation transporting ATPase, C-terminus	NC_056601.1:8751273-8756270	0	2.20478	-11.8431	6.83775e-11	1.117e-09
TCONS_00147839	LINC2908	XLOC_074822	XLOC_074822	-	NW_024873411.1:49753-54534	0	3.54045	-11.1642	6.86309e-11	1.12056e-09
TCONS_00060193	bbs1-OT1	109052427	bbs1	Bardet-Biedl syndrome 1 && sp|Q8NFJ9|BBS1_HUMAN Bardet-Biedl syndrome 1 protein OS=Homo sapiens OX=9606 GN=BBS1 PE=1 SV=1 && PF14779:Ciliary BBSome complex subunit 1	NC_056592.1:14020121-14021654	0	3.84646	-11.0928	6.87313e-11	1.12201e-09
TCONS_00013994	122140740-AS5	122140740	LOC122140740	mucin-13-like && - && PF01390:SEA domain	NC_056575.1:33747658-33923900	0.038339	4.24622	-6.15352	6.93188e-11	1.13044e-09
TCONS_00012273	LINC311	XLOC_006453	XLOC_006453	-	NC_056575.1:35638391-35645035	0	3.62586	-11.0965	6.96305e-11	1.13494e-09
XR_006160315.1	XR_006160315.1	122145385	LOC122145385	uncharacterized LOC122145385 && - && -	NC_056577.1:33094911-33097078	0.069035	9.25963	-6.51875	7.12436e-11	1.15945e-09
XR_006162139.1	XR_006162139.1	122148154	LOC122148154	uncharacterized LOC122148154%2C transcript variant X1 && sp|P46871|KRP95_STRPU Kinesin-II 95 kDa subunit OS=Strongylocentrotus purpuratus OX=7668 GN=KRP95 PE=1 SV=1 && PF00225:Kinesin motor domain	NC_056588.1:10485789-10488057	0	3.84702	-11.092	7.22639e-11	1.17486e-09
TCONS_00069120	LINC1284	XLOC_035285	XLOC_035285	-	NC_056596.1:4759891-4761926	9.23442	0.0482767	8.00684	7.78762e-11	1.26223e-09
TCONS_00018682	srp68-OT1	109105803	srp68	signal recognition particle 68%2C transcript variant X1 && sp|Q8BMA6|SRP68_MOUSE Signal recognition particle subunit SRP68 OS=Mus musculus OX=10090 GN=Srp68 PE=1 SV=2 && PF16969:RNA-binding signal recognition particle 68	NC_056577.1:15526070-15527039	4.34206	0	11.0792	7.8552e-11	1.2721e-09
XR_006160496.1	XR_006160496.1	122145676	LOC122145676	uncharacterized LOC122145676 && - && -	NC_056578.1:32903175-32904349	0.0240647	10.303	-7.79226	7.87062e-11	1.27439e-09
XR_006157217.1	XR_006157217.1	122140631	LOC122140631	uncharacterized LOC122140631%2C transcript variant X2 && - && -	NC_056575.1:25855741-25868588	0	5.37701	-11.0817	7.89415e-11	1.27733e-09
TCONS_00003851	LINC80	XLOC_001970	XLOC_001970	-	NC_056573.1:7776828-7777813	4.4707	0	11.0815	7.97357e-11	1.28822e-09
XR_006153561.1	XR_006153561.1	122135521	LOC122135521	uncharacterized LOC122135521 && - && -	NC_056596.1:887404-888782	0.033033	27.9953	-8.57898	8.24627e-11	1.3298e-09
XR_006160617.1	XR_006160617.1	109062758	LOC109062758	uncharacterized LOC109062758%2C transcript variant X2 && - && -	NC_056579.1:4251644-4256342	0	5.82085	-11.0663	8.33969e-11	1.34418e-09
TCONS_00063255	109101477-AS2	109101477	LOC109101477	keratin%2C type II cytoskeletal 8-like && sp|Q6NWF6|K2C8_DANRE Keratin, type II cytoskeletal 8 OS=Danio rerio OX=7955 GN=krt8 PE=1 SV=1 && PF16208:Keratin type II head|PF00038:Intermediate filament protein	NC_056593.1:3024965-3030868	0	2.57349	-11.2014	8.5693e-11	1.38002e-09
TCONS_00084263	LINC1607	XLOC_043296	XLOC_043296	-	NC_056600.1:31356662-31362446	0.00328567	1.87592	-8.40048	8.6752e-11	1.39426e-09
TCONS_00024193	LINC529	XLOC_012449	XLOC_012449	-	NC_056578.1:19555053-19556379	3.48863	0	11.0664	8.78289e-11	1.41132e-09
XR_006156310.1	XR_006156310.1	122139453	LOC122139453	uncharacterized LOC122139453 && - && -	NC_056609.1:22527336-22531209	0.233909	12.4623	-5.20151	8.80817e-11	1.41467e-09
XR_002014127.2	XR_002014127.2	109068986	LOC109068986	uncharacterized LOC109068986 && - && -	NC_056604.1:8829777-8838080	0.00697267	5.04822	-8.93846	8.84798e-11	1.42035e-09
TCONS_00117378	LOC109103671-IT3	109103671	LOC109103671	immunoglobulin superfamily member 11-like%2C transcript variant X1 && sp|Q08DK1|IGS11_BOVIN Immunoglobulin superfamily member 11 OS=Bos taurus OX=9913 GN=IGSF11 PE=2 SV=1 && PF07686:Immunoglobulin V-set domain|PF13895:Immunoglobulin domain	NC_056611.1:26654332-26657275	0	2.07986	-11.1462	9.03244e-11	1.4485e-09
TCONS_00097420	LOC109045602-IT1	109045602	LOC109045602	metabotropic glutamate receptor 6-like && sp|O00222|GRM8_HUMAN Metabotropic glutamate receptor 8 OS=Homo sapiens OX=9606 GN=GRM8 PE=1 SV=2 && PF07562:Nine Cysteines Domain of family 3 GPCR|PF01094:Receptor family ligand binding region|PF00003:7 transmembrane sweet-taste receptor of 3 GCPR	NC_056604.1:5414744-5433954	0	2.26718	-11.0509	9.13332e-11	1.46394e-09
TCONS_00149868	109084760-AS4	109084760	LOC109084760	regulator of telomere elongation helicase 1-like%2C transcript variant X1 && sp|P0C928|RTEL1_DANRE Regulator of telomere elongation helicase 1 OS=Danio rerio OX=7955 GN=rtel1 PE=3 SV=1 && PF06733:DEAD_2	NW_024879142.1:102042-148440	0	5.93124	-11.1679	9.30637e-11	1.48967e-09
XR_006153454.1	XR_006153454.1	122135348	LOC122135348	uncharacterized LOC122135348 && - && PF01498:Transposase|PF13551:Winged helix-turn helix	NC_056595.1:13748138-13749795	28.5427	1.37741	4.85799	1.00119e-10	1.59671e-09
TCONS_00061959	LINC1147	XLOC_031571	XLOC_031571	-	NC_056592.1:25002529-25006900	0	3.08872	-11.0496	1.01152e-10	1.61238e-09
TCONS_00148689	LINC3074	XLOC_075441	XLOC_075441	-	NW_024873969.1:999-6564	0.009934	6.86128	-8.458	1.01518e-10	1.61768e-09
TCONS_00134620	LINC2381	XLOC_067813	XLOC_067813	-	NC_056617.1:4865059-4866898	0	3.95615	-11.0428	1.02738e-10	1.63591e-09
XR_006155543.1	XR_006155543.1	122138419	LOC122138419	uncharacterized LOC122138419 && - && -	NC_056605.1:4328170-4329494	11.9303	0.124964	6.95555	1.03461e-10	1.64644e-09
TCONS_00015339	LINC384	XLOC_008097	XLOC_008097	-	NC_056576.1:24107398-24109121	2.63976	0	11.0842	1.04119e-10	1.65608e-09
XR_006157960.1	XR_006157960.1	109076052	LOC109076052	uncharacterized LOC109076052 && sp|Q86W92|LIPB1_HUMAN Liprin-beta-1 OS=Homo sapiens OX=9606 GN=PPFIBP1 PE=1 SV=2 && PF00536:SAM domain (Sterile alpha motif)|PF07647:SAM domain (Sterile alpha motif)	NC_056575.1:7635208-7641337	0.034427	2.77519	-5.75597	1.05104e-10	1.67064e-09
TCONS_00127412	LINC2261	XLOC_064090	XLOC_064090	-	NC_056615.1:1401606-1404088	0	11.2483	-11.033	1.06633e-10	1.69268e-09
TCONS_00085345	sox5-OT2	109080120	sox5	SRY-box transcription factor 5%2C transcript variant X7 && sp|P35711|SOX5_HUMAN Transcription factor SOX-5 OS=Homo sapiens OX=9606 GN=SOX5 PE=1 SV=3 && PF00505:HMG (high mobility group) box	NC_056600.1:13186483-13215807	0.0359317	4.10311	-6.20916	1.07078e-10	1.6989e-09
TCONS_00112290	LOC109085197-IT1	109085197	LOC109085197	cilia- and flagella-associated protein 46 && sp|Q8IYW2|CFA46_HUMAN Cilia- and flagella-associated protein 46 OS=Homo sapiens OX=9606 GN=CFAP46 PE=2 SV=3 && -	NC_056609.1:30770310-30772366	0	2.80638	-11.0289	1.07772e-10	1.70878e-09
TCONS_00135590	109103499-AS1	109103499	cacna1sa	calcium channel%2C voltage-dependent%2C L type%2C alpha 1S subunit%2C a && sp|P22316|CAC1S_CYPCA Dihydropyridine-sensitive L-type skeletal muscle calcium channel subunit alpha-1 OS=Cyprinus carpio OX=7962 PE=2 SV=1 && PF08763:Voltage gated calcium channel IQ domain|PF16905:Voltage-dependent L-type calcium channel, IQ-associated|PF00520:Ion transport protein	NC_056618.1:4067854-4070706	0.0472587	7.72665	-6.77331	1.10264e-10	1.74568e-09
TCONS_00076024	LINC1396	XLOC_038800	XLOC_038800	-	NC_056598.1:29838682-29840915	2.89057	0	11.2982	1.10426e-10	1.74766e-09
TCONS_00027233	LOC109095330-IT1	109095330	LOC109095330	BEN domain-containing protein 5-like%2C transcript variant X1 && sp|Q5VU57|CBPC6_HUMAN Cytosolic carboxypeptidase 6 OS=Homo sapiens OX=9606 GN=AGBL4 PE=2 SV=3 && PF10523:BEN domain	NC_056579.1:8094173-8096342	0	2.62411	-11.0341	1.142e-10	1.8053e-09
TCONS_00012200	LOC122140732-OT1	122140732	LOC122140732	mucin-13-like && - && PF01390:SEA domain	NC_056575.1:33736816-33912629	0	2.02701	-11.0196	1.16982e-10	1.84774e-09
TCONS_00085131	109064259-AS1	109064259	LOC109064259	transmembrane protein 178B%2C transcript variant X1 && sp|Q1L8F4|T178B_DANRE Transmembrane protein 178B OS=Danio rerio OX=7955 GN=tmem178b PE=2 SV=1 && PF13903:PMP-22/EMP/MP20/Claudin tight junction	NC_056600.1:10037011-10045270	8.42179	0.0593453	7.495	1.19165e-10	1.88005e-09
TCONS_00045733	109066827-AS1	109066827	LOC109066827	SID1 transmembrane family member 2-like && sp|Q8CIF6|SIDT2_MOUSE SID1 transmembrane family member 2 OS=Mus musculus OX=10090 GN=Sidt2 PE=1 SV=1 && -	NC_056586.1:21740662-21752180	0	5.1334	-11.2907	1.22633e-10	1.93094e-09
TCONS_00043895	109098064-AS1	109098064	LOC109098064	membrane-spanning 4-domains subfamily A member 4A-like && sp|Q96JQ5|M4A4A_HUMAN Membrane-spanning 4-domains subfamily A member 4A OS=Homo sapiens OX=9606 GN=MS4A4A PE=1 SV=1 && PF04103:CD20-like family	NC_056586.1:7259642-7720645	0	3.45676	-11.0086	1.24174e-10	1.95359e-09
TCONS_00012506	LINC319	XLOC_006557	XLOC_006557	-	NC_056575.1:2761309-2763616	0.00661567	4.02625	-8.53057	1.27719e-10	2.00604e-09
TCONS_00118966	rpa2-IT2	109106048	rpa2	replication protein A2 && sp|P15927|RFA2_HUMAN Replication protein A 32 kDa subunit OS=Homo sapiens OX=9606 GN=RPA2 PE=1 SV=1 && PF08784:Replication protein A C terminal	NC_056612.1:5172212-5173930	0	3.38117	-11.0311	1.2944e-10	2.03008e-09
TCONS_00120338	LOC109094733-IT1	109094733	LOC109094733	activating signal cointegrator 1 complex subunit 3-like && sp|E7F8F4|ASCC3_DANRE Activating signal cointegrator 1 complex subunit 3 OS=Danio rerio OX=7955 GN=ascc3 PE=3 SV=2 && PF00270:DEAD/DEAH box helicase	NC_056612.1:2609960-2630081	0.00543867	1.64128	-7.45684	1.31768e-10	2.06387e-09
XR_002013240.2	XR_002013240.2	109063505	LOC109063505	uncharacterized LOC109063505 && - && -	NC_056581.1:2176430-2179855	8.36629	0.213587	5.74649	1.32386e-10	2.07185e-09
TCONS_00102761	109096478-AS1	109096478	ifih1	interferon induced with helicase C domain 1 && sp|Q9BYX4|IFIH1_HUMAN Interferon-induced helicase C domain-containing protein 1 OS=Homo sapiens OX=9606 GN=IFIH1 PE=1 SV=3 && PF04851:Type III restriction enzyme, res subunit|PF11648:C-terminal domain of RIG-I|PF00271:Helicase conserved C-terminal domain|PF16739:Caspase recruitment domain	NC_056605.1:30098831-30102216	0.00813	2.97377	-7.69898	1.32586e-10	2.0743e-09
XR_006160523.1	XR_006160523.1	122145699	LOC122145699	uncharacterized LOC122145699%2C transcript variant X4 && - && -	NC_056578.1:42562329-42586097	9.88372	0	11.3623	1.33964e-10	2.09414e-09
TCONS_00117051	LINC2131	XLOC_059037	XLOC_059037	-	NC_056611.1:20249544-20251784	36.3784	7.37617	2.79783	1.34519e-10	2.10248e-09
TCONS_00061918	LINC1142	XLOC_031542	XLOC_031542	-	NC_056592.1:23602255-23607502	0	10.1071	-10.9987	1.34728e-10	2.10472e-09
TCONS_00130850	LINC2332	XLOC_065876	XLOC_065876	-	NC_056616.1:9492564-9529805	0.0127007	3.36738	-7.2447	1.36249e-10	2.12638e-09
TCONS_00156355	LINC3488	XLOC_080885	XLOC_080885	-	NW_024879381.1:957996-967263	0	4.41617	-11.0322	1.37387e-10	2.14344e-09
TCONS_00125648	109111212-AS1	109111212	LOC109111212	protein arginine N-methyltransferase 8-B && sp|Q5RGQ2|ANM8B_DANRE Protein arginine N-methyltransferase 8-B OS=Danio rerio OX=7955 GN=prmt8b PE=2 SV=2 && PF06325:Ribosomal protein L11 methyltransferase (PrmA)	NC_056614.1:21307611-21317936	0	2.74252	-11.0152	1.4483e-10	2.25286e-09
TCONS_00114446	LINC2086	XLOC_057705	XLOC_057705	-	NC_056610.1:15946966-15950288	0	1.64838	-10.9888	1.4581e-10	2.26744e-09
TCONS_00076431	dlg1b-IT1	109102485	dlg1b	discs large MAGUK scaffold protein 1b%2C transcript variant X2 && sp|Q5PYH5|DLG1L_DANRE Discs large homolog 1-like protein OS=Danio rerio OX=7955 GN=dlg1l PE=2 SV=1 && PF09058:L27_1|PF00625:Guanylate kinase|PF10600:PDZ-associated domain of NMDA receptors|PF07653:Variant SH3 domain|PF10608:Polyubiquitination (PEST) N-terminal domain of MAGUK|PF00595:PDZ domain (Also known as DHR or GLGF)	NC_056598.1:5647468-5675764	0.0208243	10.1152	-7.85795	1.63375e-10	2.5252e-09
XR_006158907.1	XR_006158907.1	122142990	LOC122142990	uncharacterized LOC122142990 && - && -	NW_024873266.1:79208-84317	0.0265783	4.28611	-6.70399	1.66334e-10	2.56695e-09
TCONS_00147344	LINC2787	XLOC_074458	XLOC_074458	-	NW_024873100.1:5076-13358	0	8.41428	-11.566	1.66748e-10	2.57293e-09
TCONS_00146634	LINC2630	XLOC_073951	XLOC_073951	-	NW_024872794.1:10971-16242	0	5.82367	-11.5241	1.6817e-10	2.59234e-09
TCONS_00141845	LINC2493	XLOC_071456	XLOC_071456	-	NC_056620.1:7422552-7448244	0	12.1735	-10.9831	1.70344e-10	2.62333e-09
TCONS_00111025	LINC2023	XLOC_056173	XLOC_056173	-	NC_056609.1:5629792-5634841	0.013909	4.48578	-7.63149	1.71206e-10	2.63532e-09
XR_006158563.1	XR_006158563.1	122142357	LOC122142357	uncharacterized LOC122142357 && - && -	NC_056621.1:23590704-23593050	0.0307743	18.2402	-8.23172	1.71911e-10	2.64404e-09
TCONS_00059476	LINC1092	XLOC_030211	XLOC_030211	-	NC_056592.1:2263126-2265079	5.45497	0.113816	6.01773	1.74034e-10	2.67324e-09
XR_006157554.1	XR_006157554.1	109113516	LOC109113516	uncharacterized LOC109113516 && - && -	NC_056616.1:24279083-24287950	0.0196613	15.3292	-8.51298	1.74335e-10	2.67743e-09
TCONS_00034094	109098304-AS1	109098304	LOC109098304	host cell factor 1-like && sp|P51610|HCFC1_HUMAN Host cell factor 1 OS=Homo sapiens OX=9606 GN=HCFC1 PE=1 SV=2 && PF13415:Galactose oxidase, central domain	NC_056582.1:14461530-14465378	0.0226967	4.69593	-7.06483	1.78243e-10	2.73218e-09
TCONS_00107350	LOC109098308-IT3	109098308	LOC109098308	protein diaphanous homolog 3-like && sp|Q9NSV4|DIAP3_HUMAN Protein diaphanous homolog 3 OS=Homo sapiens OX=9606 GN=DIAPH3 PE=1 SV=4 && PF06345:DRF Autoregulatory Domain|PF06367:Diaphanous FH3 Domain|PF02181:Formin Homology 2 Domain|PF06371:Diaphanous GTPase-binding Domain	NC_056607.1:12013234-12018566	0.0117377	3.07096	-7.33234	1.7977e-10	2.75293e-09
TCONS_00093304	LOC109093089-IT2	109093089	LOC109093089	protein mono-ADP-ribosyltransferase PARP15%2C transcript variant X1 && sp|Q460N5|PAR14_HUMAN Protein mono-ADP-ribosyltransferase PARP14 OS=Homo sapiens OX=9606 GN=PARP14 PE=1 SV=3 && PF00644:Poly(ADP-ribose) polymerase catalytic domain|PF01661:Macro domain	NC_056603.1:6536272-6538485	0	2.54909	-10.9809	1.80953e-10	2.76928e-09
XR_006160943.1	XR_006160943.1	122146379	LOC122146379	uncharacterized LOC122146379 && - && PF00095:WAP-type (Whey Acidic Protein) 'four-disulfide core'	NC_056581.1:667534-669043	5.14987	0	10.9569	1.8484e-10	2.82604e-09
XR_006155233.1	XR_006155233.1	109071893	LOC109071893	uncharacterized LOC109071893%2C transcript variant X2 && - && -	NC_056603.1:32145086-32205340	0	6.5085	-11.8894	1.86579e-10	2.85017e-09
TCONS_00070702	LINC1320	XLOC_036063	XLOC_036063	-	NC_056596.1:13922381-13924871	0	3.05949	-11.0818	1.89937e-10	2.89608e-09
TCONS_00005855	LOC109111995-OT1	109111995	LOC109111995	cystatin-like protein && - && -	NC_056573.1:15827228-15829715	0.0128907	8.30652	-8.56836	1.91486e-10	2.91923e-09
XR_006161312.1	XR_006161312.1	122146974	LOC122146974	uncharacterized LOC122146974 && - && -	NC_056573.1:13961899-13964488	5.02684	0.0514953	6.86621	1.94522e-10	2.96062e-09
TCONS_00057202	LOC109112657-OT1	109112657	LOC109112657	serine/threonine-protein phosphatase 4 regulatory subunit 4-like%2C transcript variant X1 && sp|Q6NUP7|PP4R4_HUMAN Serine/threonine-protein phosphatase 4 regulatory subunit 4 OS=Homo sapiens OX=9606 GN=PPP4R4 PE=1 SV=1 && -	NC_056591.1:14899623-14906606	0	3.37617	-10.949	1.98244e-10	3.01217e-09
TCONS_00152810	LOC122144204-OT2	122144204	LOC122144204	histone-lysine N-methyltransferase set-1-like && sp|Q9VFK6|KMT5A_DROME Histone-lysine N-methyltransferase PR-Set7 OS=Drosophila melanogaster OX=7227 GN=PR-Set7 PE=1 SV=2 && PF00856:SET domain	NW_024879254.1:324268-331422	0	4.7834	-11.1292	2.06217e-10	3.12535e-09
TCONS_00074482	LOC109082324-OT1	109082324	LOC109082324	B-cell receptor CD22-like && sp|P20916|MAG_HUMAN Myelin-associated glycoprotein OS=Homo sapiens OX=9606 GN=MAG PE=1 SV=1 && PF13895:Immunoglobulin domain|PF07686:Immunoglobulin V-set domain	NC_056597.1:39832203-39839403	3.17666	0	10.9617	2.07056e-10	3.13607e-09
TCONS_00086069	109093470-AS1	109093470	LOC109093470	gastrula zinc finger protein XlCGF57.1-like%2C transcript variant X3 && - && PF13465:Zinc-finger double domain|PF00096:Zinc finger, C2H2 type	NC_056600.1:29084656-29090263	0.0163793	1.98372	-6.35615	2.0881e-10	3.16012e-09
TCONS_00102960	LINC1916	XLOC_052408	XLOC_052408	-	NC_056606.1:2170212-2230252	0	11.6381	-10.9338	2.17332e-10	3.28026e-09
TCONS_00122105	mgaa-IT1	109060607	mgaa	MAX dimerization protein MGA a%2C transcript variant X5 && sp|Q8IWI9|MGAP_HUMAN MAX gene-associated protein OS=Homo sapiens OX=9606 GN=MGA PE=1 SV=4 && PF00907:T-box|PF16059:Domain of unknown function (DUF4801)	NC_056613.1:4323950-4327475	0.107051	5.32061	-5.1176	2.19389e-10	3.30973e-09
TCONS_00137446	109047730-AS1	109047730	ftsj3	FtsJ RNA 2'-O-methyltransferase 3 && sp|Q5ZKM1|SPB1_CHICK pre-rRNA 2'-O-ribose RNA methyltransferase FTSJ3 OS=Gallus gallus OX=9031 GN=FTSJ3 PE=2 SV=2 && PF01728:FtsJ-like methyltransferase|PF11861:Domain of unknown function (DUF3381)|PF07780:Spb1 C-terminal domain	NC_056618.1:14227940-14232083	0	8.08586	-10.9213	2.22026e-10	3.34793e-09
TCONS_00006435	LOC109055463-OT3	109055463	LOC109055463	polymeric immunoglobulin receptor-like && - && PF07686:Immunoglobulin V-set domain	NC_056573.1:25125059-25177741	14.4842	0.0445177	8.35303	2.26686e-10	3.41334e-09
TCONS_00021395	122145514-AS1	122145514	LOC122145514	uncharacterized LOC122145514 && - && PF05380:Pao retrotransposon peptidase	NC_056578.1:4750525-4758137	0.002115	1.85252	-8.47159	2.33298e-10	3.50626e-09
TCONS_00133019	109113777-AS2	109113777	pycr3	pyrroline-5-carboxylate reductase 3 && sp|Q5SPD7|P5CR3_DANRE Pyrroline-5-carboxylate reductase 3 OS=Danio rerio OX=7955 GN=pycr3 PE=2 SV=1 && PF14748:Pyrroline-5-carboxylate reductase dimerisation|PF03807:NADP oxidoreductase coenzyme F420-dependent	NC_056616.1:24486182-24489427	0	4.49804	-10.964	2.40913e-10	3.61388e-09
TCONS_00148165	LINC2997	XLOC_075042	XLOC_075042	-	NW_024873593.1:90831-94423	0	7.38126	-10.98	2.44564e-10	3.66534e-09
XR_006153042.1	XR_006153042.1	122134694	LOC122134694	uncharacterized LOC122134694%2C transcript variant X2 && - && -	NC_056573.1:23103799-23176173	2.21163	0	10.9366	2.48792e-10	3.72505e-09
XR_006159751.1	XR_006159751.1	122144542	LOC122144542	uncharacterized LOC122144542 && - && -	NW_024879322.1:84724-86683	0	3.72131	-10.9203	2.50347e-10	3.7467e-09
TCONS_00018122	LINC417	XLOC_009441	XLOC_009441	-	NC_056577.1:1299712-1300337	0	9.65411	-10.9094	2.51514e-10	3.76344e-09
TCONS_00067048	LINC1226	XLOC_034205	XLOC_034205	-	NC_056595.1:8113646-8118915	0	3.04682	-10.9095	2.54488e-10	3.8057e-09
TCONS_00099721	122138181-AS2	122138181	LOC122138181	cystatin && sp|P35481|CYT_CYPCA Cystatin OS=Cyprinus carpio OX=7962 PE=1 SV=1 && PF00031:Cystatin domain	NC_056604.1:22197997-22243462	11.0735	0	11.3976	2.54497e-10	3.8057e-09
XR_006159893.1	XR_006159893.1	109092504	LOC109092504	uncharacterized LOC109092504 && - && -	NW_024879381.1:1321049-1324413	0.150088	15.7512	-6.10789	2.59659e-10	3.8762e-09
TCONS_00061586	LINC1137	XLOC_031347	XLOC_031347	-	NC_056592.1:15989868-15993138	16.0082	0	14.26	2.61019e-10	3.8959e-09
TCONS_00085727	LINC1637	XLOC_044026	XLOC_044026	-	NC_056600.1:21710588-21720207	0.0311153	2.68498	-5.92252	2.62908e-10	3.92348e-09
XR_006160532.1	XR_006160532.1	122145724	LOC122145724	uncharacterized LOC122145724%2C transcript variant X1 && - && -	NC_056578.1:44981925-44987385	0	4.59473	-10.9526	2.64125e-10	3.93917e-09
TCONS_00146528	LINC2617	XLOC_073860	XLOC_073860	-	NW_024872782.1:22260-33919	0	7.6208	-11.4104	2.65133e-10	3.95235e-09
TCONS_00023261	LINC511	XLOC_011925	XLOC_011925	-	NC_056578.1:44526298-44528148	0.0193993	8.11227	-8.09152	2.66084e-10	3.96529e-09
TCONS_00130121	LINC2313	XLOC_065440	XLOC_065440	-	NC_056615.1:24734295-24739464	0	2.18542	-11.2033	2.66995e-10	3.97764e-09
TCONS_00038807	109070632-AS1	109070632	LOC109070632	delta-like protein D%2C transcript variant X2 && sp|Q8UWJ4|DLLD_DANRE Delta-like protein D OS=Danio rerio OX=7955 GN=dld PE=1 SV=2 && PF00008:EGF-like domain|PF07657:N terminus of Notch ligand|PF01414:Delta serrate ligand	NC_056584.1:5730201-5732454	0	2.27891	-10.8982	2.70461e-10	4.02737e-09
TCONS_00060308	LINC1110	XLOC_030674	XLOC_030674	-	NC_056592.1:16442873-16444254	0	3.766	-10.8927	2.75118e-10	4.09545e-09
XR_006154601.1	XR_006154601.1	122137094	LOC122137094	uncharacterized LOC122137094%2C transcript variant X2 && - && -	NC_056600.1:35418295-35423890	0.005055	2.58403	-8.30318	2.75777e-10	4.10461e-09
TCONS_00016153	LINC395	XLOC_008482	XLOC_008482	-	NC_056576.1:1719728-1721726	11.2812	1.00043	3.98583	2.81331e-10	4.18077e-09
TCONS_00073920	LOC122135941-OT1	122135941	LOC122135941	uncharacterized LOC122135941%2C transcript variant X1 && - && -	NC_056597.1:29711701-29723106	8.85474	0	10.9171	2.83458e-10	4.20844e-09
TCONS_00151973	122144090-AS2	122144090	LOC122144090	uncharacterized LOC122144090%2C transcript variant X2 && - && -	NW_024879238.1:102735-560048	0	4.14982	-10.8887	2.86652e-10	4.25388e-09
TCONS_00008751	LINC203	XLOC_004386	XLOC_004386	-	NC_056574.1:37371297-37384805	0	7.86685	-10.8938	2.87754e-10	4.26891e-09
TCONS_00154152	LINC3400	XLOC_079386	XLOC_079386	-	NW_024879296.1:882896-889639	7.67138	0.027094	8.2626	2.90599e-10	4.30843e-09
TCONS_00142996	LINC2513	XLOC_072032	XLOC_072032	-	NC_056620.1:10871927-10874056	0	2.41786	-10.8989	2.92464e-10	4.33474e-09
TCONS_00030725	LOC109098817-IT1	109098817	LOC109098817	anion exchange protein 3-like && sp|P48751|B3A3_HUMAN Anion exchange protein 3 OS=Homo sapiens OX=9606 GN=SLC4A3 PE=1 SV=2 && PF00955:HCO3- transporter family|PF07565:Band 3 cytoplasmic domain	NC_056580.1:25428723-25431088	0	11.9345	-10.8892	2.9488e-10	4.36579e-09
XR_006161647.1	XR_006161647.1	122147472	LOC122147472	uncharacterized LOC122147472%2C transcript variant X1 && - && -	NC_056573.1:5102284-5110344	0	2.04313	-10.8894	3.00097e-10	4.4396e-09
TCONS_00130123	LINC2315	XLOC_065440	XLOC_065440	-	NC_056615.1:24737640-24739464	0	4.45569	-10.8911	3.03945e-10	4.49095e-09
TCONS_00006004	LINC119	XLOC_003023	XLOC_003023	-	NC_056573.1:18634470-18637978	0	6.60365	-10.8867	3.08188e-10	4.55291e-09
TCONS_00128712	LINC2278	XLOC_064712	XLOC_064712	-	NC_056615.1:27102080-27104578	0	2.68831	-10.8778	3.08776e-10	4.55951e-09
XR_006161678.1	XR_006161678.1	122147580	LOC122147580	uncharacterized LOC122147580 && - && -	NC_056585.1:971778-973081	5.60397	0	10.9216	3.10019e-10	4.57433e-09
XR_006155213.1	XR_006155213.1	122137994	LOC122137994	uncharacterized LOC122137994%2C transcript variant X2 && - && -	NC_056603.1:27485044-27531749	1.76048	0	10.9397	3.1422e-10	4.6313e-09
TCONS_00008750	LINC202	XLOC_004385	XLOC_004385	-	NC_056574.1:37355544-37370953	0	7.28721	-10.8928	3.21844e-10	4.73636e-09
XR_006153381.1	XR_006153381.1	122135178	LOC122135178	uncharacterized LOC122135178%2C transcript variant X3 && - && -	NC_056594.1:21573480-21591389	3.42873	0	10.8704	3.34828e-10	4.91607e-09
TCONS_00143499	109083592-AS1	109083592	LOC109083592	obscurin-like && sp|Q5VST9|OBSCN_HUMAN Obscurin OS=Homo sapiens OX=9606 GN=OBSCN PE=1 SV=3 && PF07679:Immunoglobulin I-set domain|PF00169:PH domain|PF00621:RhoGEF domain|PF00041:Fibronectin type III domain	NC_056620.1:20264058-20319120	0	5.72631	-10.8679	3.40245e-10	4.99099e-09
TCONS_00079643	LINC1441	XLOC_040634	XLOC_040634	-	NC_056599.1:33915200-33918917	0	1.78419	-11.2752	3.42922e-10	5.02718e-09
TCONS_00147671	LINC2879	XLOC_074681	XLOC_074681	-	NW_024873266.1:64338-68741	0	1.70098	-11.4084	3.44984e-10	5.05429e-09
TCONS_00078402	109092109-AS2	109092109	LOC109092109	vascular cell adhesion protein 1-like && - && PF03921:Intercellular adhesion molecule (ICAM), N-terminal domain	NC_056599.1:12058256-12060573	0	2.29581	-10.8592	3.4768e-10	5.09145e-09
TCONS_00156564	LINC3510	XLOC_081023	XLOC_081023	-	NW_024879386.1:148318-151558	0	6.23753	-11.4921	3.56151e-10	5.2075e-09
TCONS_00114148	LOC109062353-OT1	109062353	LOC109062353	AUP1 lipid droplet regulating VLDL assembly factor && sp|Q6PBN5|AUP1_DANRE Lipid droplet-regulating VLDL assembly factor AUP1 OS=Danio rerio OX=7955 GN=aup1 PE=2 SV=2 && PF02845:CUE domain	NC_056610.1:10182360-10185595	0	7.06934	-10.8679	3.68267e-10	5.37232e-09
TCONS_00135588	109110221-AS1	109110221	kctd20	potassium channel tetramerization domain containing 20%2C transcript variant X1 && sp|Q7Z5Y7|KCD20_HUMAN BTB/POZ domain-containing protein KCTD20 OS=Homo sapiens OX=9606 GN=KCTD20 PE=1 SV=1 && PF16017:BTB/POZ domain	NC_056618.1:4065386-4067514	0.00726833	6.20488	-8.41613	3.68958e-10	5.38158e-09
TCONS_00085927	109070826-AS1	109070826	LOC109070826	nuclear factor 7%2C ovary-like && sp|Q91431|NF7O_XENLA Nuclear factor 7, ovary OS=Xenopus laevis OX=8355 PE=2 SV=1 && PF00622:SPRY domain|PF00643:B-box zinc finger|PF00097:Zinc finger, C3HC4 type (RING finger)|PF13765:SPRY-associated domain	NC_056600.1:26258347-26261897	0.00314533	2.30509	-8.69012	3.73252e-10	5.43966e-09
TCONS_00093480	rgs12a-IT1	109092571	rgs12a	regulator of G protein signaling 12a && sp|O14924|RGS12_HUMAN Regulator of G-protein signaling 12 OS=Homo sapiens OX=9606 GN=RGS12 PE=1 SV=1 && -	NC_056603.1:9339354-9344587	0.00599767	2.09619	-7.87258	3.82115e-10	5.5582e-09
TCONS_00084498	LINC1618	XLOC_043454	XLOC_043454	-	NC_056600.1:36014798-36015741	0	15.1803	-10.8531	3.82992e-10	5.56925e-09
TCONS_00099035	agbl4-IT2	109101789	agbl4	AGBL carboxypeptidase 4%2C transcript variant X1 && sp|Q09LZ8|CBPC6_MOUSE Cytosolic carboxypeptidase 6 OS=Mus musculus OX=10090 GN=Agbl4 PE=1 SV=1 && PF00246:Zinc carboxypeptidase	NC_056604.1:8777046-8780338	0.00308367	2.25712	-8.6778	3.84539e-10	5.58834e-09
TCONS_00098719	LOC122138211-IT2	122138211	LOC122138211	uncharacterized LOC122138211%2C transcript variant X6 && - && -	NC_056604.1:3365569-3366186	0.23469	49.0988	-7.09322	3.94979e-10	5.7296e-09
TCONS_00082668	109070242-AS6	109070242	LOC109070242	protocadherin-like wing polarity protein stan && sp|Q14517|FAT1_HUMAN Protocadherin Fat 1 OS=Homo sapiens OX=9606 GN=FAT1 PE=1 SV=2 && PF00028:Cadherin domain	NC_056599.1:44977355-45202784	0.0234407	3.97942	-6.82384	3.95281e-10	5.73224e-09
TCONS_00142587	109050376-AS3	109050376	LOC109050376	uncharacterized LOC109050376 && sp|Q91Z83|MYH7_MOUSE Myosin-7 OS=Mus musculus OX=10090 GN=Myh7 PE=2 SV=1 && PF01576:Myosin tail|PF00063:Myosin head (motor domain)|PF02736:Myosin N-terminal SH3-like domain	NC_056620.1:23176385-23219221	0	2.54323	-10.8599	4.03191e-10	5.83631e-09
TCONS_00067543	LINC1248	XLOC_034470	XLOC_034470	-	NC_056595.1:21098166-21099686	0	3.56839	-10.8686	4.05816e-10	5.87163e-09
XR_006155844.1	XR_006155844.1	122138858	LOC122138858	uncharacterized LOC122138858%2C transcript variant X3 && - && -	NC_056607.1:5117183-5120059	1.89071	0	10.8514	4.08857e-10	5.91205e-09
TCONS_00066530	LOC109082824-OT1	109082824	LOC109082824	homeodomain-interacting protein kinase 1-like && sp|Q86Z02|HIPK1_HUMAN Homeodomain-interacting protein kinase 1 OS=Homo sapiens OX=9606 GN=HIPK1 PE=1 SV=1 && PF00069:Protein kinase domain	NC_056594.1:18625563-18627112	2.48934	0	10.8546	4.1207e-10	5.95579e-09
TCONS_00008717	LINC173	XLOC_004380	XLOC_004380	-	NC_056574.1:37267474-37326465	0	7.71421	-10.8326	4.25424e-10	6.13951e-09
TCONS_00015091	LINC380	XLOC_008002	XLOC_008002	-	NC_056576.1:20756355-20759143	0	4.86691	-10.8256	4.25875e-10	6.14509e-09
TCONS_00020102	LINC455	XLOC_010423	XLOC_010423	-	NC_056577.1:11192754-11193603	0.0179623	11.241	-8.39947	4.26464e-10	6.15265e-09
XR_006159805.1	XR_006159805.1	122144656	LOC122144656	uncharacterized LOC122144656 && - && -	NW_024879346.1:23967-25882	0	5.64619	-10.83	4.29213e-10	6.19138e-09
TCONS_00136723	LOC109047384-IT6	109047384	LOC109047384	gamma-adducin-like%2C transcript variant X3 && sp|Q9UEY8|ADDG_HUMAN Gamma-adducin OS=Homo sapiens OX=9606 GN=ADD3 PE=1 SV=1 && PF00596:Class II Aldolase and Adducin N-terminal domain	NC_056618.1:29747324-29751071	3.8383	0	10.8345	4.40754e-10	6.3454e-09
TCONS_00146503	LINC2599	XLOC_073854	XLOC_073854	-	NW_024872782.1:19668-33905	0	6.80023	-10.8307	4.47491e-10	6.4385e-09
XR_006160033.1	XR_006160033.1	109102987	LOC109102987	uncharacterized LOC109102987%2C transcript variant X2 && - && -	NW_024879402.1:367576-369965	0	4.85154	-10.8646	4.47574e-10	6.43872e-09
TCONS_00059336	109057834-AS1	109057834	plgrkt	plasminogen receptor%2C C-terminal lysine transmembrane protein && sp|Q9HBL7|PLRKT_HUMAN Plasminogen receptor (KT) OS=Homo sapiens OX=9606 GN=PLGRKT PE=1 SV=1 && PF10166:Uncharacterised conserved protein (DUF2368)	NC_056592.1:211832-215469	4.27006	0.119778	5.58268	4.56477e-10	6.5597e-09
TCONS_00118651	109066847-AS1	109066847	LOC109066847	SID1 transmembrane family member 2-like%2C transcript variant X6 && sp|Q8CIF6|SIDT2_MOUSE SID1 transmembrane family member 2 OS=Mus musculus OX=10090 GN=Sidt2 PE=1 SV=1 && PF13965:dsRNA-gated channel SID-1	NC_056611.1:25145281-25221949	0	6.17428	-10.8263	4.6511e-10	6.6729e-09
TCONS_00076693	LOC109101962-OT2	109101962	LOC109101962	dipeptidyl aminopeptidase-like protein 6%2C transcript variant X2 && sp|Q9Z218|DPP6_MOUSE Dipeptidyl aminopeptidase-like protein 6 OS=Mus musculus OX=10090 GN=Dpp6 PE=1 SV=1 && PF00326:Prolyl oligopeptidase family|PF00930:Dipeptidyl peptidase IV (DPP IV) N-terminal region	NC_056598.1:10001237-10003390	0	2.4634	-10.812	4.82498e-10	6.9016e-09
XR_006153825.1	XR_006153825.1	122135970	LOC122135970	uncharacterized LOC122135970 && - && -	NC_056597.1:35270384-35271962	7.99664	0	10.8163	4.86231e-10	6.95396e-09
TCONS_00135987	109084505-AS1	109084505	LOC109084505	calreticulin-like && sp|Q4VIT5|CALR_CHLAE Calreticulin OS=Chlorocebus aethiops OX=9534 GN=CALR PE=2 SV=1 && PF00262:Calreticulin family	NC_056618.1:15050262-15051772	0	4.89182	-10.7941	4.9468e-10	7.06739e-09
TCONS_00008748	LINC201	XLOC_004383	XLOC_004383	-	NC_056574.1:37351201-37383956	0	5.09328	-10.8569	4.97347e-10	7.10148e-09
TCONS_00011609	109056130-AS1	109056130	LOC109056130	FYVE%2C RhoGEF and PH domain-containing protein 6-like%2C transcript variant X2 && sp|Q6ZV73|FGD6_HUMAN FYVE, RhoGEF and PH domain-containing protein 6 OS=Homo sapiens OX=9606 GN=FGD6 PE=1 SV=2 && PF00169:PH domain|PF00621:RhoGEF domain|PF01363:FYVE zinc finger	NC_056575.1:16765254-16771181	0.0309507	2.26484	-5.66837	4.991e-10	7.12201e-09
TCONS_00146866	LINC2671	XLOC_074119	XLOC_074119	-	NW_024872891.1:344-10791	0	3.97515	-10.8284	4.9929e-10	7.12365e-09
TCONS_00124321	LOC109061155-OT1	109061155	LOC109061155	unconventional myosin-VI%2C transcript variant X1 && sp|Q29122|MYO6_PIG Unconventional myosin-VI OS=Sus scrofa OX=9823 GN=MYO6 PE=1 SV=1 && PF00063:Myosin head (motor domain)|PF16521:Myosin VI cargo binding domain	NC_056613.1:18727283-18734605	0.0416623	4.22877	-6.14326	5.01637e-10	7.15315e-09
XR_006161710.1	XR_006161710.1	122147654	LOC122147654	uncharacterized LOC122147654 && - && -	NC_056586.1:3605624-3608540	0	22.6701	-10.7964	5.01657e-10	7.15315e-09
TCONS_00005179	109110986-AS1	109110986	LOC109110986	histone-lysine N-methyltransferase 2C-like && sp|Q8NEZ4|KMT2C_HUMAN Histone-lysine N-methyltransferase 2C OS=Homo sapiens OX=9606 GN=KMT2C PE=1 SV=3 && PF00856:SET domain|PF05964:F/Y-rich N-terminus|PF05965:F/Y rich C-terminus|PF13771:PHD-like zinc-binding domain	NC_056573.1:4611436-4654654	0.015194	4.09918	-7.2749	5.07575e-10	7.22566e-09
TCONS_00152291	LOC109055588-IT3	109055588	LOC109055588	zinc finger protein 239-like%2C transcript variant X2 && - && -	NW_024879242.1:336439-338186	0.0484653	9.43264	-7.0355	5.10765e-10	7.26781e-09
TCONS_00042437	LINC825	XLOC_021420	XLOC_021420	-	NC_056585.1:28903113-28908183	9.85434	0.149913	6.48891	5.20598e-10	7.39781e-09
TCONS_00144974	LOC122142358-IT1	122142358	LOC122142358	cytosolic sulfotransferase 1-like%2C transcript variant X2 && sp|G3V9R3|ST1D1_RAT Sulfotransferase 1 family member D1 OS=Rattus norvegicus OX=10116 GN=Sult1d1 PE=2 SV=1 && -	NC_056621.1:24431719-24434735	0.065083	5.22587	-5.77332	5.4757e-10	7.7649e-09
XR_006155841.1	XR_006155841.1	122138858	LOC122138858	uncharacterized LOC122138858%2C transcript variant X3 && - && -	NC_056607.1:5117186-5120055	2.91151	0	11.4368	5.60301e-10	7.936e-09
XR_006155415.1	XR_006155415.1	109074018	LOC109074018	uncharacterized LOC109074018 && - && -	NC_056604.1:11496520-11498303	0.009416	17.7097	-9.12096	5.67883e-10	8.03386e-09
XR_002021768.2	XR_002021768.2	109113520	LOC109113520	uncharacterized LOC109113520%2C transcript variant X1 && - && -	NC_056616.1:24293263-24304418	0	2.1294	-10.8385	5.78596e-10	8.17331e-09
TCONS_00147286	LINC2758	XLOC_074430	XLOC_074430	-	NW_024873085.1:3996-8279	0	4.18821	-10.7701	6.04213e-10	8.50997e-09
TCONS_00077419	LOC109068233-IT1	109068233	LOC109068233	ephrin type-A receptor 3-like%2C transcript variant X1 && sp|O13146|EPHA3_DANRE Ephrin type-A receptor 3 OS=Danio rerio OX=7955 GN=epha3 PE=2 SV=1 && PF01404:Ephrin receptor ligand binding domain|PF14575:Ephrin type-A receptor 2 transmembrane domain|PF07714:Protein tyrosine kinase|PF00041:Fibronectin type III domain|PF00536:SAM domain (Sterile alpha motif)	NC_056598.1:23513232-23513989	0.126944	17.6454	-6.52524	6.39463e-10	8.98391e-09
TCONS_00006771	LINC140	XLOC_003430	XLOC_003430	-	NC_056574.1:3425203-3427419	0	6.34443	-10.773	6.45699e-10	9.06619e-09
TCONS_00152573	esrrb-IT2	109109344	esrrb	estrogen-related receptor beta%2C transcript variant X2 && sp|P62508|ERR3_HUMAN Estrogen-related receptor gamma OS=Homo sapiens OX=9606 GN=ESRRG PE=1 SV=1 && PF00104:Ligand-binding domain of nuclear hormone receptor|PF00105:Zinc finger, C4 type (two domains)	NW_024879249.1:311182-313329	0	2.20518	-10.7649	6.49555e-10	9.11462e-09
XR_006154993.1	XR_006154993.1	122137653	LOC122137653	uncharacterized LOC122137653 && - && -	NC_056602.1:9389104-9396056	0	7.87007	-10.7511	6.71943e-10	9.40701e-09
TCONS_00095396	109064509-AS1	109064509	LOC109064509	alpha-actinin-3-like && sp|Q0III9|ACTN3_BOVIN Alpha-actinin-3 OS=Bos taurus OX=9913 GN=ACTN3 PE=2 SV=1 && PF08726:Ca2+ insensitive EF hand|PF00435:Spectrin repeat|PF00307:Calponin homology (CH) domain	NC_056603.1:6047864-6050413	0	3.26105	-10.7506	6.78702e-10	9.49467e-09
XR_006153744.1	XR_006153744.1	122135885	LOC122135885	uncharacterized LOC122135885 && - && -	NC_056597.1:18608168-18611489	0	1.43163	-10.761	6.93145e-10	9.6712e-09
TCONS_00048774	LINC918	XLOC_024752	XLOC_024752	-	NC_056588.1:1285025-1286764	0	3.49933	-10.7523	6.98091e-10	9.73451e-09
TCONS_00034178	LOC109098566-OT2	109098566	LOC109098566	probable serine/threonine-protein kinase samkC%2C transcript variant X1 && - && -	NC_056582.1:16447088-16449297	9.69913	0	10.7984	7.10582e-10	9.88991e-09
TCONS_00100241	LINC1864	XLOC_051102	XLOC_051102	-	NC_056605.1:5528045-5530440	0	1.9247	-10.7454	7.1365e-10	9.93117e-09
TCONS_00147843	LINC2909	XLOC_074822	XLOC_074822	-	NW_024873411.1:50080-54534	0	3.06843	-11.0676	7.19956e-10	1.00131e-08
TCONS_00012931	LINC322	XLOC_006733	XLOC_006733	-	NC_056575.1:9199349-9201438	0	2.22974	-10.76	7.20541e-10	1.00198e-08
XR_006160614.1	XR_006160614.1	122145895	LOC122145895	uncharacterized LOC122145895 && - && -	NC_056579.1:3858514-3980130	2.01883	0	10.7482	7.4114e-10	1.02852e-08
TCONS_00151594	LINC3267	XLOC_077627	XLOC_077627	-	NW_024879221.1:191321-192441	12.068	0	10.7434	7.41514e-10	1.0286e-08
TCONS_00101292	LOC109096423-IT1	109096423	LOC109096423	histone deacetylase 4-like%2C transcript variant X7 && sp|P83038|HDAC4_CHICK Histone deacetylase 4 OS=Gallus gallus OX=9031 GN=HDAC4 PE=2 SV=1 && PF12203:Glutamine rich N terminal domain of histone deacetylase 4|PF00850:Histone deacetylase domain	NC_056605.1:27884996-27886964	0	6.303	-10.774	7.56789e-10	1.04856e-08
TCONS_00127732	109107012-AS2	109107012	LOC109107012	zinc finger protein 704%2C transcript variant X2 && sp|Q1LY51|ZN704_DANRE Zinc finger protein 704 OS=Danio rerio OX=7955 GN=znf704 PE=3 SV=2 && PF15997:Domain of unknown function (DUF4772)	NC_056615.1:9949341-9959983	0.00389667	1.59133	-8.06592	7.66058e-10	1.06048e-08
XR_006161310.1	XR_006161310.1	122146972	LOC122146972	uncharacterized LOC122146972%2C transcript variant X1 && - && -	NC_056583.1:7339142-7339840	10.3446	0	10.7316	7.9074e-10	1.09291e-08
TCONS_00058279	LOC109103934-OT1	109103934	LOC109103934	protein zyg-11 homolog && sp|Q5TYQ1|ZYG11_DANRE Protein zyg-11 homolog OS=Danio rerio OX=7955 GN=zyg11 PE=2 SV=1 && -	NC_056591.1:6898506-6899590	5.20793	0	11.3999	7.95458e-10	1.09895e-08
TCONS_00137364	109070511-AS2	109070511	LOC109070511	ribonuclease inhibitor-like && sp|P10775|RINI_PIG Ribonuclease inhibitor OS=Sus scrofa OX=9823 GN=RNH1 PE=1 SV=1 && -	NC_056618.1:12678972-12680320	0	10.1961	-10.82	8.06888e-10	1.11377e-08
TCONS_00022846	LINC497	XLOC_011716	XLOC_011716	-	NC_056578.1:32931057-32933377	0	2.55657	-10.7561	8.09805e-10	1.11731e-08
TCONS_00120293	LINC2161	XLOC_060664	XLOC_060664	-	NC_056612.1:1195947-1196755	7.78427	0	10.7352	8.1681e-10	1.12649e-08
TCONS_00024845	lypla1-IT1	109087389	lypla1	lysophospholipase 1%2C transcript variant X3 && sp|P97823|LYPA1_MOUSE Acyl-protein thioesterase 1 OS=Mus musculus OX=10090 GN=Lypla1 PE=1 SV=1 && PF02230:Phospholipase/Carboxylesterase	NC_056578.1:34550525-34555275	0.199616	5.29583	-4.21455	8.20373e-10	1.13092e-08
TCONS_00027938	LOC109095573-IT1	109095573	LOC109095573	inactive carboxypeptidase-like protein X2%2C transcript variant X2 && sp|Q640N1|AEBP1_MOUSE Adipocyte enhancer-binding protein 1 OS=Mus musculus OX=10090 GN=Aebp1 PE=1 SV=1 && PF00246:Zinc carboxypeptidase|PF00754:F5/8 type C domain|PF13620:Carboxypeptidase regulatory-like domain	NC_056579.1:19853786-19857126	0.040178	3.44464	-5.83972	8.4208e-10	1.15866e-08
TCONS_00005389	LINC107	XLOC_002726	XLOC_002726	-	NC_056573.1:8379162-8391423	0.015985	2.96944	-6.7478	8.54572e-10	1.17473e-08
TCONS_00112201	109100390-AS1	109100390	LOC109100390	bcl-2-like protein 11 && - && PF08945:Bcl-x interacting, BH3 domain	NC_056609.1:27898996-27902915	0	2.38563	-10.9135	8.5826e-10	1.17923e-08
TCONS_00156247	LINC3470	XLOC_080809	XLOC_080809	-	NW_024879370.1:211459-213581	0.0159127	4.64051	-7.4573	8.68023e-10	1.19127e-08
TCONS_00013383	LINC330	XLOC_006946	XLOC_006946	-	NC_056575.1:18247853-18251661	0.007772	3.34882	-8.05151	8.75896e-10	1.20156e-08
TCONS_00151824	LINC3288	XLOC_077776	XLOC_077776	-	NW_024879238.1:574249-575932	0	2.88273	-10.7144	8.79569e-10	1.20625e-08
XR_006156327.1	XR_006156327.1	109109262	LOC109109262	uncharacterized LOC109109262 && - && -	NC_056609.1:24614678-24618106	0.0833153	9.81674	-6.19911	8.87902e-10	1.2168e-08
XR_006161322.1	XR_006161322.1	122146976	LOC122146976	uncharacterized LOC122146976%2C transcript variant X4 && - && -	NC_056583.1:9073904-9098548	0	1.99545	-10.7202	8.97496e-10	1.22942e-08
TCONS_00008745	LINC198	XLOC_004383	XLOC_004383	-	NC_056574.1:37348193-37353583	0	6.88476	-10.7497	9.0666e-10	1.24126e-08
XR_006162837.1	XR_006162837.1	122149081	LOC122149081	uncharacterized LOC122149081 && - && -	NC_056591.1:16304688-16310569	0.00748533	4.10657	-8.30397	9.09312e-10	1.2444e-08
XR_006156160.1	XR_006156160.1	122139263	LOC122139263	uncharacterized LOC122139263 && - && -	NC_056575.1:25875172-25878557	0	12.3884	-10.7097	9.15628e-10	1.25246e-08
TCONS_00069982	LINC1306	XLOC_035730	XLOC_035730	-	NC_056596.1:879872-881789	0	2.67151	-10.7077	9.22432e-10	1.26123e-08
TCONS_00078787	109099608-AS1	109099608	LOC109099608	galanin receptor 2b-like && sp|E7F7V7|GAL2B_DANRE Galanin receptor 2b OS=Danio rerio OX=7955 GN=galr2b PE=2 SV=1 && PF00001:7 transmembrane receptor (rhodopsin family)	NC_056599.1:18638813-18667475	0	2.46362	-10.7163	9.31918e-10	1.27328e-08
TCONS_00148334	LOC109089557-OT1	109089557	LOC109089557	uncharacterized LOC109089557%2C transcript variant X3 && - && -	NW_024873717.1:32122-34068	0	3.44633	-10.7068	9.33336e-10	1.27449e-08
XR_006153649.1	XR_006153649.1	109084614	LOC109084614	uncharacterized LOC109084614 && - && -	NC_056596.1:5425932-5427646	0.035893	8.4195	-7.13348	9.37384e-10	1.27947e-08
TCONS_00098787	109102334-AS4	109102334	LOC109102334	uncharacterized LOC109102334%2C transcript variant X3 && - && -	NC_056604.1:4776242-4782096	0	5.11527	-10.706	9.42704e-10	1.28655e-08
XR_006158504.1	XR_006158504.1	122142299	LOC122142299	uncharacterized LOC122142299 && - && -	NC_056620.1:21395568-21396612	4.90537	0	10.7077	9.47909e-10	1.2931e-08
XR_006159630.1	XR_006159630.1	122134182	LOC122134182	uncharacterized LOC122134182 && sp|A2CEZ5|ZN326_DANRE DBIRD complex subunit ZNF326 OS=Danio rerio OX=7955 GN=znf326 PE=2 SV=1 && PF04988:A-kinase anchoring protein 95 (AKAP95)	NW_024879260.1:417633-418354	20.1047	0.975794	4.84108	9.55757e-10	1.30324e-08
TCONS_00001275	109057316-AS2	109057316	dkk2	dickkopf WNT signaling pathway inhibitor 2 && sp|Q9QYZ8|DKK2_MOUSE Dickkopf-related protein 2 OS=Mus musculus OX=10090 GN=Dkk2 PE=1 SV=2 && PF04706:Dickkopf N-terminal cysteine-rich region	NC_056572.1:30870019-30888280	0	4.27941	-10.7471	9.65563e-10	1.31492e-08
TCONS_00082669	109070242-AS7	109070242	LOC109070242	protocadherin-like wing polarity protein stan && sp|Q14517|FAT1_HUMAN Protocadherin Fat 1 OS=Homo sapiens OX=9606 GN=FAT1 PE=1 SV=2 && PF00028:Cadherin domain	NC_056599.1:44980134-45204837	0.007134	4.3088	-8.29316	9.73924e-10	1.32574e-08
TCONS_00090823	LINC1727	XLOC_046581	XLOC_046581	-	NC_056602.1:15624610-15625261	13.0866	0	10.7025	9.88134e-10	1.34451e-08
TCONS_00022825	LOC109070898-IT1	109070898	LOC109070898	cellular tumor antigen p53-like%2C transcript variant X1 && sp|P25035|P53_ONCMY Cellular tumor antigen p53 OS=Oncorhynchus mykiss OX=8022 GN=tp53 PE=2 SV=1 && PF07710:P53 tetramerisation motif|PF00870:P53 DNA-binding domain	NC_056578.1:32597189-32606908	0.081733	2.4845	-4.41911	9.91333e-10	1.34834e-08
TCONS_00138511	LOC109108693-OT1	109108693	LOC109108693	uncharacterized LOC109108693%2C transcript variant X1 && - && -	NC_056618.1:30075707-30086229	0	2.34048	-10.7257	9.97016e-10	1.35544e-08
TCONS_00066707	LOC109104622-OT1	109104622	LOC109104622	uncharacterized LOC109104622%2C transcript variant X2 && - && -	NC_056594.1:21924171-21927839	3.82407	0.00788133	8.50799	1.01735e-09	1.3819e-08
TCONS_00118793	LOC109087519-IT1	109087519	LOC109087519	long-chain-fatty-acid--CoA ligase 3-like%2C transcript variant X3 && sp|O95573|ACSL3_HUMAN Long-chain-fatty-acid--CoA ligase 3 OS=Homo sapiens OX=9606 GN=ACSL3 PE=1 SV=3 && PF00501:AMP-binding enzyme	NC_056611.1:27789474-27791249	0	2.56193	-10.699	1.02573e-09	1.39249e-08
TCONS_00030904	LINC611	XLOC_015658	XLOC_015658	-	NC_056580.1:30460493-30474997	0.140202	32.7645	-7.14079	1.02695e-09	1.39374e-08
TCONS_00026455	LOC109044839-OT1	109044839	LOC109044839	calcineurin-binding protein cabin-1-like%2C transcript variant X2 && sp|O88480|CABIN_RAT Calcineurin-binding protein cabin-1 OS=Rattus norvegicus OX=10116 GN=Cabin1 PE=1 SV=1 && PF09047:MEF2 binding	NC_056579.1:20918526-20923902	0.0271987	2.16564	-5.7555	1.04557e-09	1.41681e-08
XR_006161552.1	XR_006161552.1	109069449	LOC109069449	uncharacterized LOC109069449 && - && -	NC_056584.1:23870264-23873480	0.0263673	9.25491	-7.37436	1.05564e-09	1.42923e-08
TCONS_00149361	LINC3161	XLOC_076064	XLOC_076064	-	NW_024878716.1:99-1465	0	4.03144	-10.6952	1.05708e-09	1.43098e-08
TCONS_00060303	109075850-AS1	109075850	coro6	coronin 6 && sp|Q920M5|CORO6_MOUSE Coronin-6 OS=Mus musculus OX=10090 GN=Coro6 PE=1 SV=1 && PF08953:Domain of unknown function (DUF1899)|PF16300:Type of WD40 repeat	NC_056592.1:16420275-16473043	0	2.01059	-10.6964	1.0687e-09	1.44548e-08
XR_006160122.1	XR_006160122.1	122145084	LOC122145084	uncharacterized LOC122145084 && - && -	NC_056576.1:31341567-31347609	1.65749	0	10.7124	1.079e-09	1.45796e-08
XR_006156156.1	XR_006156156.1	122139257	LOC122139257	uncharacterized LOC122139257 && - && -	NC_056575.1:25749189-25750310	0	6.92563	-10.7796	1.08185e-09	1.46098e-08
TCONS_00129631	trps1-IT1	109110989	trps1	trichorhinophalangeal syndrome I%2C transcript variant X1 && sp|Q925H1|TRPS1_MOUSE Zinc finger transcription factor Trps1 OS=Mus musculus OX=10090 GN=Trps1 PE=1 SV=1 && PF00320:GATA zinc finger	NC_056615.1:16389137-16392729	0.016915	2.7665	-6.63771	1.08515e-09	1.46503e-08
TCONS_00058940	109084535-AS1	109084535	hddc2	HD domain containing 2 && sp|Q1LUI2|HDDC2_DANRE 5'-deoxynucleotidase HDDC2 OS=Danio rerio OX=7955 GN=hddc2 PE=2 SV=1 && PF13023:HD domain	NC_056591.1:21032275-21039171	8.13198	1.07122	3.41602	1.08859e-09	1.46947e-08
TCONS_00104574	LINC1928	XLOC_053106	XLOC_053106	-	NC_056606.1:5041311-5043053	28.3472	5.07264	2.97703	1.09034e-09	1.47162e-08
TCONS_00115237	LINC2118	XLOC_058062	XLOC_058062	-	NC_056610.1:5784322-5785923	0.0111443	8.22227	-8.62876	1.09246e-09	1.47365e-08
TCONS_00003551	LINC64	XLOC_001799	XLOC_001799	-	NC_056573.1:308710-403374	0.0111087	6.92422	-8.28131	1.09486e-09	1.47647e-08
TCONS_00079669	LINC1444	XLOC_040652	XLOC_040652	-	NC_056599.1:34811409-34825970	0	11.6839	-10.6842	1.12146e-09	1.5083e-08
XR_006155437.1	XR_006155437.1	109083344	LOC109083344	uncharacterized LOC109083344 && sp|O13016|PTN1_CHICK Tyrosine-protein phosphatase non-receptor type 1 OS=Gallus gallus OX=9031 GN=PTPN1 PE=1 SV=1 && PF00102:Protein-tyrosine phosphatase	NC_056604.1:13974135-14039733	0.103115	11.6097	-6.25565	1.12238e-09	1.50916e-08
XR_006160596.1	XR_006160596.1	122145875	LOC122145875	uncharacterized LOC122145875 && sp|Q3LRP1|TNR5_CALJA Tumor necrosis factor receptor superfamily member 5 OS=Callithrix jacchus OX=9483 GN=CD40 PE=2 SV=1 && -	NC_056579.1:12499-18186	3.55167	0	10.6837	1.1368e-09	1.52677e-08
XR_006156770.1	XR_006156770.1	122140045	LOC122140045	uncharacterized LOC122140045%2C transcript variant X3 && - && -	NC_056612.1:25931111-25934846	3.66623	0	10.8258	1.16135e-09	1.55722e-08
TCONS_00136116	LINC2408	XLOC_068594	XLOC_068594	-	NC_056618.1:17328989-17332425	0	2.15715	-10.7093	1.17576e-09	1.57496e-08
XR_006155075.1	XR_006155075.1	122137812	LOC122137812	uncharacterized LOC122137812%2C transcript variant X2 && - && -	NC_056603.1:5007771-5010141	0	7.24801	-10.6808	1.18011e-09	1.58049e-08
XR_006153543.1	XR_006153543.1	122135499	LOC122135499	uncharacterized LOC122135499 && - && -	NC_056595.1:8775857-8778014	0	4.18091	-10.6766	1.20426e-09	1.6108e-08
TCONS_00083797	LINC1579	XLOC_042970	XLOC_042970	-	NC_056600.1:20559583-20560893	0	8.00977	-10.6748	1.20923e-09	1.61706e-08
TCONS_00115124	LINC2100	XLOC_058010	XLOC_058010	-	NC_056610.1:3606142-3676065	0	7.5616	-10.7231	1.21514e-09	1.62398e-08
TCONS_00025387	LOC109054210-IT1	109054210	LOC109054210	F-box/LRR-repeat protein 17-like && sp|Q9UF56|FXL17_HUMAN F-box/LRR-repeat protein 17 OS=Homo sapiens OX=9606 GN=FBXL17 PE=1 SV=3 && PF12937:F-box-like	NC_056579.1:1251889-1252924	7.35365	0	10.6649	1.23697e-09	1.65108e-08
TCONS_00102959	LINC1915	XLOC_052408	XLOC_052408	-	NC_056606.1:2170212-2195159	0.003921	2.9354	-7.96784	1.24419e-09	1.66049e-08
TCONS_00132447	epha7-IT1	109055736	epha7	eph receptor A7 && sp|Q15375|EPHA7_HUMAN Ephrin type-A receptor 7 OS=Homo sapiens OX=9606 GN=EPHA7 PE=1 SV=3 && PF00536:SAM domain (Sterile alpha motif)|PF00041:Fibronectin type III domain|PF14575:Ephrin type-A receptor 2 transmembrane domain|PF01404:Ephrin receptor ligand binding domain|PF07699:GCC2 and GCC3|PF07714:Protein tyrosine kinase	NC_056616.1:14658693-14660819	0	4.53865	-10.6652	1.29658e-09	1.72486e-08
TCONS_00130437	LINC2325	XLOC_065628	XLOC_065628	-	NC_056615.1:31442829-31445883	0	1.71975	-10.6712	1.30991e-09	1.74186e-08
XR_006155169.1	XR_006155169.1	109066977	LOC109066977	uncharacterized LOC109066977 && - && -	NC_056603.1:15464602-15465682	17.4231	0.506789	5.60067	1.31678e-09	1.75076e-08
TCONS_00102583	LINC1908	XLOC_052189	XLOC_052189	-	NC_056605.1:24645626-24659934	0	0.676531	-11.7168	1.31814e-09	1.75184e-08
TCONS_00147459	LINC2804	XLOC_074555	XLOC_074555	-	NW_024873149.1:106-4042	0	3.96626	-10.7091	1.3191e-09	1.75286e-08
TCONS_00154069	LOC109074024-OT1	109074024	LOC109074024	gastrula zinc finger protein XlCGF49.1-like && - && PF13465:Zinc-finger double domain|PF00096:Zinc finger, C2H2 type	NW_024879293.1:116712-296575	0.00792367	4.16854	-8.0794	1.32288e-09	1.75739e-08
TCONS_00012143	LINC299	XLOC_006363	XLOC_006363	-	NC_056575.1:32060695-32063654	0.030601	5.24343	-6.8958	1.32948e-09	1.76493e-08
TCONS_00130566	LINC2328	XLOC_065715	XLOC_065715	-	NC_056616.1:3214751-3220446	0.00720733	2.23582	-7.69477	1.33603e-09	1.77314e-08
TCONS_00079673	LINC1449	XLOC_040652	XLOC_040652	-	NC_056599.1:34819670-34824775	0.0272397	11.6367	-8.15371	1.34604e-09	1.78493e-08
TCONS_00034695	LOC109058645-OT1	109058645	LOC109058645	39S ribosomal protein L4%2C mitochondrial-like && sp|Q503X2|RM04_DANRE 39S ribosomal protein L4, mitochondrial OS=Danio rerio OX=7955 GN=mrpl4 PE=2 SV=1 && PF00573:Ribosomal protein L4/L1 family	NC_056582.1:7355-8432	6.30099	0	10.6865	1.34822e-09	1.78733e-08
XR_006162642.1	XR_006162642.1	109097839	LOC109097839	uncharacterized LOC109097839%2C transcript variant X1 && - && -	NC_056590.1:16467865-16469957	0.872616	39.7642	-5.00578	1.35608e-09	1.79725e-08
XR_006159673.1	XR_006159673.1	109088530	LOC109088530	uncharacterized LOC109088530 && - && -	NW_024879275.1:429755-433576	0	5.04966	-10.6634	1.36311e-09	1.80581e-08
TCONS_00002645	LINC46	XLOC_001324	XLOC_001324	-	NC_056572.1:21886516-21887521	0	4.39266	-10.6637	1.37736e-09	1.82266e-08
TCONS_00046128	macf1b-OT1	109087685	macf1b	microtubule actin crosslinking factor 1b && sp|Q9QXZ0|MACF1_MOUSE Microtubule-actin cross-linking factor 1 OS=Mus musculus OX=10090 GN=Macf1 PE=1 SV=2 && PF00435:Spectrin repeat	NC_056587.1:1791627-1796281	0	3.07438	-10.654	1.38448e-09	1.83158e-08
TCONS_00006521	LINC127	XLOC_003286	XLOC_003286	-	NC_056573.1:26745942-26748691	4.90947	0.226082	4.91062	1.39805e-09	1.84851e-08
XR_006153532.1	XR_006153532.1	109052353	LOC109052353	uncharacterized LOC109052353 && sp|Q3ZBL4|LZTL1_BOVIN Leucine zipper transcription factor-like protein 1 OS=Bos taurus OX=9913 GN=LZTFL1 PE=2 SV=1 && PF15294:Leucine zipper	NC_056595.1:287403-289125	0	5.41428	-10.6509	1.41899e-09	1.87412e-08
TCONS_00036183	109065454-AS1	109065454	LOC109065454	peroxisome proliferator-activated receptor gamma coactivator-related protein 1-like && sp|Q6NZN1|PPRC1_MOUSE Peroxisome proliferator-activated receptor gamma coactivator-related protein 1 OS=Mus musculus OX=10090 GN=Pprc1 PE=1 SV=1 && -	NC_056582.1:26595957-26605538	0	5.97458	-10.6492	1.43581e-09	1.89372e-08
TCONS_00011473	LOC109067976-OT1	109067976	LOC109067976	leucine-rich repeat and transmembrane domain-containing protein 2-like%2C transcript variant X2 && sp|Q8BGX3|LRTM2_MOUSE Leucine-rich repeat and transmembrane domain-containing protein 2 OS=Mus musculus OX=10090 GN=Lrtm2 PE=2 SV=1 && PF13855:Leucine rich repeat	NC_056575.1:13530816-13561718	0.006322	2.28251	-7.61324	1.43819e-09	1.89632e-08
TCONS_00084127	LINC1599	XLOC_043195	XLOC_043195	-	NC_056600.1:27890709-27896355	0.00623567	1.63082	-7.50716	1.44347e-09	1.9027e-08
TCONS_00012026	LINC290	XLOC_006256	XLOC_006256	-	NC_056575.1:28165131-28168037	0.00176167	2.05534	-8.98558	1.44427e-09	1.9033e-08
TCONS_00148534	LINC3031	XLOC_075338	XLOC_075338	-	NW_024873812.1:6670-8275	0.0499673	19.0471	-7.6184	1.46678e-09	1.92817e-08
XR_006160240.1	XR_006160240.1	109074306	LOC109074306	uncharacterized LOC109074306 && - && -	NC_056577.1:14189653-14192991	0	5.70832	-10.6513	1.47053e-09	1.93283e-08
TCONS_00151728	LOC109052501-IT2	109052501	LOC109052501	neuronal tyrosine-phosphorylated phosphoinositide-3-kinase adapter 2-like && sp|Q8BM65|NYAP2_MOUSE Neuronal tyrosine-phosphorylated phosphoinositide-3-kinase adapter 2 OS=Mus musculus OX=10090 GN=Nyap2 PE=1 SV=1 && PF15452:Neuronal tyrosine-phosphorylated phosphoinositide-3-kinase adapter|PF15439:Neuronal tyrosine-phosphorylated phosphoinositide-3-kinase adapter	NW_024879233.1:116273-118329	0	2.70753	-10.6454	1.47747e-09	1.94088e-08
TCONS_00054091	LINC1018	XLOC_027463	XLOC_027463	-	NC_056590.1:2427816-2431403	0	2.47203	-10.636	1.48109e-09	1.94483e-08
TCONS_00003546	LINC60	XLOC_001794	XLOC_001794	-	NC_056573.1:250977-255998	0.018325	2.56282	-6.52064	1.48314e-09	1.94699e-08
TCONS_00084298	109063389-AS1	109063389	LOC109063389	gastrula zinc finger protein XlCGF8.2DB-like%2C transcript variant X2 && - && PF00096:Zinc finger, C2H2 type	NC_056600.1:32304112-32308685	0.0192557	2.44966	-6.38128	1.48465e-09	1.94844e-08
TCONS_00141842	LINC2490	XLOC_071454	XLOC_071454	-	NC_056620.1:7415653-7435007	0	9.78923	-10.6342	1.49021e-09	1.95547e-08
TCONS_00152172	LINC3314	XLOC_078075	XLOC_078075	-	NW_024879240.1:128996-130980	0	3.06224	-10.6379	1.49785e-09	1.96414e-08
TCONS_00146933	122142797-AS1	122142797	LOC122142797	uncharacterized LOC122142797 && sp|Q071E0|KT5AA_DANRE N-lysine methyltransferase KMT5A-A OS=Danio rerio OX=7955 GN=kmt5aa PE=2 SV=1 && PF00856:SET domain	NW_024872919.1:749610-756543	0.00204367	1.75164	-8.99942	1.54551e-09	2.02213e-08
TCONS_00022430	109051914-AS1	109051914	LOC109051914	E3 ubiquitin-protein ligase RNF182-like && sp|D2H788|RN182_AILME E3 ubiquitin-protein ligase RNF182 OS=Ailuropoda melanoleuca OX=9646 GN=RNF182 PE=3 SV=1 && -	NC_056578.1:22473816-22480367	0.031806	1.95148	-5.42164	1.5678e-09	2.04883e-08
TCONS_00149513	LINC3174	XLOC_076197	XLOC_076197	-	NW_024879137.1:87330-99170	0	3.94998	-10.6531	1.59042e-09	2.0764e-08
TCONS_00149304	LINC3149	XLOC_076013	XLOC_076013	-	NW_024878450.1:8-644	0.0603803	26.361	-8.14415	1.59191e-09	2.07806e-08
TCONS_00147977	LINC2941	XLOC_074907	XLOC_074907	-	NW_024873470.1:3092-13835	0	2.30213	-10.9057	1.59429e-09	2.08088e-08
TCONS_00147554	LINC2823	XLOC_074619	XLOC_074619	-	NW_024873200.1:13-14535	0.0112657	5.02624	-8.2224	1.60465e-09	2.09354e-08
TCONS_00111442	LINC2027	XLOC_056338	XLOC_056338	-	NC_056609.1:14658768-14661365	0	1.67009	-10.6215	1.61261e-09	2.10365e-08
TCONS_00013988	122140732-AS3	122140732	LOC122140732	mucin-13-like && - && PF01390:SEA domain	NC_056575.1:33736822-33911977	0	2.07584	-10.6362	1.62747e-09	2.12139e-08
TCONS_00062883	LOC109073734-IT3	109073734	LOC109073734	TSC22 domain family protein 2-like && sp|O75157|T22D2_HUMAN TSC22 domain family protein 2 OS=Homo sapiens OX=9606 GN=TSC22D2 PE=1 SV=3 && PF01166:TSC-22/dip/bun family	NC_056593.1:18668735-18674926	0.111602	3.64983	-4.52397	1.63326e-09	2.12796e-08
TCONS_00081941	LINC1514	XLOC_041925	XLOC_041925	-	NC_056599.1:29520903-29523634	0	1.58516	-10.6172	1.63737e-09	2.13302e-08
XR_006155159.1	XR_006155159.1	122137945	LOC122137945	uncharacterized LOC122137945%2C transcript variant X2 && - && -	NC_056603.1:13295534-13299745	0	7.1514	-10.7785	1.64079e-09	2.1369e-08
TCONS_00136537	LOC109072941-IT1	109072941	LOC109072941	adhesion G-protein coupled receptor D2 && sp|Q7Z7M1|AGRD2_HUMAN Adhesion G-protein coupled receptor D2 OS=Homo sapiens OX=9606 GN=ADGRD2 PE=2 SV=1 && PF00002:7 transmembrane receptor (Secretin family)|PF00354:Pentaxin family|PF16489:GPCR-Autoproteolysis INducing (GAIN) domain|PF01825:GPCR proteolysis site, GPS, motif	NC_056618.1:25935218-25937593	0	1.83722	-10.6152	1.65329e-09	2.15142e-08
TCONS_00057539	LOC109071956-IT1	109071956	LOC109071956	cAMP-dependent protein kinase inhibitor beta-like && sp|Q90641|IPKA_CHICK cAMP-dependent protein kinase inhibitor alpha OS=Gallus gallus OX=9031 GN=PKIA PE=3 SV=3 && PF02827:cAMP-dependent protein kinase inhibitor	NC_056591.1:21312488-21314606	1.71163	0	10.6168	1.65384e-09	2.15184e-08
TCONS_00080733	109080813-AS2	109080813	LOC109080813	ADP-ribosylation factor-binding protein GGA3-like%2C transcript variant X2 && sp|Q9NZ52|GGA3_HUMAN ADP-ribosylation factor-binding protein GGA3 OS=Homo sapiens OX=9606 GN=GGA3 PE=1 SV=1 && PF03127:GAT domain|PF02883:Adaptin C-terminal domain|PF00790:VHS domain	NC_056599.1:8516452-8523139	0.0172507	4.38506	-7.19033	1.65687e-09	2.15461e-08
TCONS_00104756	ppp1r3c2a-OT1	109097857	ppp1r3c2a	protein phosphatase 1 regulatory subunit 3C2%2C duplicate a%2C transcript variant X2 && sp|Q6P950|PR3CB_DANRE Protein phosphatase 1 regulatory subunit 3C-B OS=Danio rerio OX=7955 GN=ppp1r3cb PE=2 SV=1 && PF03370:Carbohydrate/starch-binding module (family 21)	NC_056606.1:8484610-8485511	5.16896	0	10.652	1.68018e-09	2.18314e-08
XR_006154525.1	XR_006154525.1	109067058	LOC109067058	uncharacterized LOC109067058 && - && -	NC_056600.1:14023255-14023896	0	7.44152	-10.6116	1.69924e-09	2.2061e-08
TCONS_00005180	LINC102	XLOC_002631	XLOC_002631	-	NC_056573.1:4622931-4627357	0.0216567	2.25204	-6.14901	1.70506e-09	2.21335e-08
TCONS_00007684	109049813-AS1	109049813	LOC109049813	monocarboxylate transporter 7-like && sp|O15403|MOT7_HUMAN Monocarboxylate transporter 7 OS=Homo sapiens OX=9606 GN=SLC16A6 PE=1 SV=2 && PF07690:Major Facilitator Superfamily	NC_056574.1:20220524-20223143	4.24687	0.114375	5.65726	1.71136e-09	2.22063e-08
TCONS_00084981	LINC1628	XLOC_043677	XLOC_043677	-	NC_056600.1:6756543-6759906	0	1.2787	-10.6358	1.72299e-09	2.23511e-08
TCONS_00146529	LINC2616	XLOC_073860	XLOC_073860	-	NW_024872782.1:22260-33919	0	4.69465	-11.0395	1.72499e-09	2.2374e-08
XR_006158291.1	XR_006158291.1	109065306	LOC109065306	uncharacterized LOC109065306%2C transcript variant X2 && - && -	NC_056619.1:16000713-16003623	0.010273	4.45075	-7.34418	1.76455e-09	2.28313e-08
TCONS_00004043	LINC86	XLOC_002057	XLOC_002057	-	NC_056573.1:11357255-11360788	26.0548	0.59476	5.89254	1.76854e-09	2.28705e-08
XR_002012697.2	XR_002012697.2	109060157	LOC109060157	uncharacterized LOC109060157 && - && -	NC_056589.1:7133088-7133750	0	8.88592	-10.622	1.78165e-09	2.30306e-08
TCONS_00153937	LINC3390	XLOC_079207	XLOC_079207	-	NW_024879285.1:11829-13304	0	3.45373	-10.5977	1.79149e-09	2.31516e-08
TCONS_00012056	LINC292	XLOC_006285	XLOC_006285	-	NC_056575.1:29056656-29057575	0	4.6185	-10.6003	1.8131e-09	2.34182e-08
TCONS_00093017	LINC1754	XLOC_047614	XLOC_047614	-	NC_056602.1:28960705-28962477	1.91537	0	10.6023	1.81338e-09	2.34186e-08
TCONS_00094183	LINC1781	XLOC_048190	XLOC_048190	-	NC_056603.1:21413645-21415581	0	2.18455	-10.6144	1.85507e-09	2.39053e-08
XR_006158603.1	XR_006158603.1	122142437	LOC122142437	uncharacterized LOC122142437 && - && -	NC_056621.1:13385186-13387769	0	1.94875	-10.5993	1.86278e-09	2.39917e-08
TCONS_00122065	LINC2173	XLOC_061519	XLOC_061519	-	NC_056613.1:3344452-3345493	0	6.11922	-10.5916	1.87735e-09	2.41695e-08
TCONS_00148304	LINC3019	XLOC_075147	XLOC_075147	-	NW_024873714.1:2537-5681	0.580128	43.644	-5.63884	1.89335e-09	2.43591e-08
XR_002019380.2	XR_002019380.2	109098918	LOC109098918	uncharacterized LOC109098918 && - && -	NC_056601.1:3573432-3589950	0	8.84591	-10.5888	1.9097e-09	2.45661e-08
TCONS_00113943	limch1b-IT1	109102017	limch1b	LIM and calponin homology domains 1b%2C transcript variant X4 && sp|Q9UPQ0|LIMC1_HUMAN LIM and calponin homology domains-containing protein 1 OS=Homo sapiens OX=9606 GN=LIMCH1 PE=1 SV=4 && PF00412:LIM domain|PF00307:Calponin homology (CH) domain|PF15949:Domain of unknown function (DUF4757)	NC_056610.1:3493565-3497912	0	1.42603	-10.5867	1.92595e-09	2.47569e-08
TCONS_00098732	109072217-AS3	109072217	LOC109072217	citron Rho-interacting kinase-like%2C transcript variant X5 && sp|O14578|CTRO_HUMAN Citron Rho-interacting kinase OS=Homo sapiens OX=9606 GN=CIT PE=1 SV=2 && PF00169:PH domain|PF00780:CNH domain	NC_056604.1:3624962-3626293	0.00849233	5.17671	-8.45088	1.94114e-09	2.49336e-08
XR_006154524.1	XR_006154524.1	122137023	LOC122137023	uncharacterized LOC122137023 && - && -	NC_056600.1:13217886-13219285	0	11.0906	-10.5839	1.94351e-09	2.49607e-08
TCONS_00083949	LINC1588	XLOC_043078	XLOC_043078	-	NC_056600.1:25262778-25264063	0	19.8188	-10.6227	1.9483e-09	2.50155e-08
XR_006156944.1	XR_006156944.1	109069147	LOC109069147	uncharacterized LOC109069147%2C transcript variant X4 && - && -	NC_056575.1:16715872-16756598	0	5.01985	-10.5982	1.9504e-09	2.50376e-08
TCONS_00141893	LOC109049587-IT2	109049587	LOC109049587	uncharacterized LOC109049587%2C transcript variant X1 && sp|Q3UCV8|OTUL_MOUSE Ubiquitin thioesterase otulin OS=Mus musculus OX=10090 GN=Otulin PE=1 SV=1 && PF16218:Peptidase family C101	NC_056620.1:8970528-8972400	6.95401	0.0996673	6.40236	2.04373e-09	2.61423e-08
TCONS_00072497	109063834-AS1	109063834	LOC109063834	atherin-like && sp|D3YXK1|SAMD1_MOUSE Atherin OS=Mus musculus OX=10090 GN=Samd1 PE=1 SV=1 && PF00536:SAM domain (Sterile alpha motif)	NC_056597.1:35024036-35034996	0.0131707	1.88489	-6.46935	2.06326e-09	2.63815e-08
TCONS_00085968	LINC1671	XLOC_044179	XLOC_044179	-	NC_056600.1:26525939-26527540	0	2.67844	-10.5768	2.06664e-09	2.64213e-08
XR_006153551.1	XR_006153551.1	122135507	LOC122135507	uncharacterized LOC122135507 && - && -	NC_056595.1:16198172-16199597	4.33807	0	10.5807	2.08651e-09	2.66432e-08
TCONS_00067173	109092108-AS2	109092108	LOC109092108	phosphoenolpyruvate carboxykinase%2C cytosolic [GTP]-like && sp|Q16822|PCKGM_HUMAN Phosphoenolpyruvate carboxykinase [GTP], mitochondrial OS=Homo sapiens OX=9606 GN=PCK2 PE=1 SV=4 && PF00821:Phosphoenolpyruvate carboxykinase	NC_056595.1:11933102-11935737	0	1.6941	-10.6645	2.09574e-09	2.67503e-08
TCONS_00035551	LOC109104447-OT1	109104447	LOC109104447	plasma membrane calcium-transporting ATPase 2-like%2C transcript variant X4 && sp|Q01814|AT2B2_HUMAN Plasma membrane calcium-transporting ATPase 2 OS=Homo sapiens OX=9606 GN=ATP2B2 PE=1 SV=2 && PF12424:Plasma membrane calcium transporter ATPase C terminal|PF12710:haloacid dehalogenase-like hydrolase|PF00122:E1-E2 ATPase|PF00689:Cation transporting ATPase, C-terminus|PF00690:Cation transporter/ATP…	NC_056582.1:13351553-13362066	0.090061	4.78889	-5.20614	2.10211e-09	2.68244e-08
TCONS_00043621	109083332-AS4	109083332	dele1	DAP3 binding cell death enhancer 1%2C transcript variant X2 && sp|Q92870|APBB2_HUMAN Amyloid-beta A4 precursor protein-binding family B member 2 OS=Homo sapiens OX=9606 GN=APBB2 PE=1 SV=3 && PF00640:Phosphotyrosine interaction domain (PTB/PID)	NC_056585.1:29085815-29301148	2.56876	0	10.5833	2.11012e-09	2.69194e-08
TCONS_00043528	LOC109054353-IT3	109054353	LOC109054353	ecto-NOX disulfide-thiol exchanger 2-like%2C transcript variant X2 && sp|Q16206|ENOX2_HUMAN Ecto-NOX disulfide-thiol exchanger 2 OS=Homo sapiens OX=9606 GN=ENOX2 PE=1 SV=2 && PF00076:RNA recognition motif. (a.k.a. RRM, RBD, or RNP domain)	NC_056585.1:27062968-27070930	0.00260533	1.38658	-8.15357	2.1199e-09	2.70333e-08
TCONS_00021099	LOC109051577-IT2	109051577	LOC109051577	protein phosphatase 1 regulatory inhibitor subunit 16B-like%2C transcript variant X1 && sp|Q96T49|PP16B_HUMAN Protein phosphatase 1 regulatory inhibitor subunit 16B OS=Homo sapiens OX=9606 GN=PPP1R16B PE=1 SV=1 && PF12796:Ankyrin repeats (3 copies)	NC_056577.1:31651521-31654837	0.0233017	3.04199	-6.38505	2.13048e-09	2.71465e-08
TCONS_00146054	109049634-AS3	109049634	hprt1l	hypoxanthine phosphoribosyltransferase 1%2C like && sp|Q9W719|HPRT_CHICK Hypoxanthine-guanine phosphoribosyltransferase OS=Gallus gallus OX=9031 GN=HPRT1 PE=2 SV=1 && PF00156:Phosphoribosyl transferase domain	NC_056621.1:20350279-20353336	0	1.67648	-10.802	2.15343e-09	2.74206e-08
XR_006153540.1	XR_006153540.1	109080449	LOC109080449	uncharacterized LOC109080449 && - && -	NC_056595.1:8209175-8210311	0.0299567	12.9202	-8.05543	2.15912e-09	2.74821e-08
XR_006154758.1	XR_006154758.1	109099607	LOC109099607	uncharacterized LOC109099607%2C transcript variant X1 && - && -	NC_056601.1:30018064-30025642	0.30115	18.6199	-5.40958	2.16083e-09	2.75002e-08
TCONS_00060273	109059449-AS1	109059449	mat2b	methionine adenosyltransferase II%2C beta%2C transcript variant X4 && sp|Q5BJJ6|MAT2B_DANRE Methionine adenosyltransferase 2 subunit beta OS=Danio rerio OX=7955 GN=mat2b PE=2 SV=1 && PF04321:RmlD substrate binding domain	NC_056592.1:15685855-15690019	0	2.45882	-10.611	2.17796e-09	2.76813e-08
TCONS_00144690	LOC122142432-IT4	122142432	LOC122142432	zinc finger protein 469-like%2C transcript variant X1 && sp|Q96JG9|ZN469_HUMAN Zinc finger protein 469 OS=Homo sapiens OX=9606 GN=ZNF469 PE=2 SV=3 && -	NC_056621.1:17811508-17818406	0.0399713	2.22278	-5.27858	2.20237e-09	2.79618e-08
TCONS_00068007	LINC1255	XLOC_034700	XLOC_034700	-	NC_056595.1:8121114-8121912	0	7.57227	-10.5713	2.22923e-09	2.8284e-08
XR_006153516.1	XR_006153516.1	109078855	LOC109078855	uncharacterized LOC109078855 && - && -	NC_056595.1:24262992-24267556	0	2.62986	-10.757	2.24539e-09	2.84673e-08
TCONS_00012504	LINC317	XLOC_006555	XLOC_006555	-	NC_056575.1:2740838-2742468	0	3.40693	-10.6723	2.25932e-09	2.86201e-08
TCONS_00045038	LINC864	XLOC_022881	XLOC_022881	-	NC_056586.1:7156729-7157994	0	3.52397	-10.6903	2.26105e-09	2.86343e-08
TCONS_00032721	LOC109097628-IT2	109097628	LOC109097628	autism susceptibility gene 2 protein-like%2C transcript variant X4 && sp|A0A087WPF7|AUTS2_MOUSE Autism susceptibility gene 2 protein homolog OS=Mus musculus OX=10090 GN=Auts2 PE=1 SV=2 && PF15336:Autism susceptibility gene 2 protein	NC_056581.1:10230132-10234202	0.007431	2.70792	-7.88258	2.26616e-09	2.86915e-08
TCONS_00150791	122143836-AS4	122143836	LOC122143836	skin secretory protein xP2-like && - && -	NW_024879183.1:162432-192057	0	6.22791	-10.5645	2.26829e-09	2.8707e-08
TCONS_00148601	LINC3044	XLOC_075383	XLOC_075383	-	NW_024873874.1:1-4342	0.0257273	6.87805	-7.37512	2.28492e-09	2.8906e-08
TCONS_00085812	LINC1656	XLOC_044077	XLOC_044077	-	NC_056600.1:23965613-23974825	0.00264067	3.81734	-8.97768	2.3377e-09	2.95151e-08
TCONS_00147103	LINC2708	XLOC_074299	XLOC_074299	-	NW_024872936.1:715-7680	0.215779	12.7887	-5.32626	2.36926e-09	2.98938e-08
XR_006160372.1	XR_006160372.1	122145525	LOC122145525	uncharacterized LOC122145525 && - && PF00386:C1q domain	NC_056578.1:80164-82943	3.87019	0	10.7261	2.38647e-09	3.0105e-08
TCONS_00149359	LINC3159	XLOC_076064	XLOC_076064	-	NW_024878716.1:52-1468	0	4.10433	-10.553	2.38664e-09	3.0105e-08
XR_006157825.1	XR_006157825.1	109068920	LOC109068920	uncharacterized LOC109068920%2C transcript variant X1 && - && -	NC_056618.1:34997816-35002840	2.32756	0.00386067	8.53075	2.39419e-09	3.01843e-08
TCONS_00022579	LOC109077484-OT2	109077484	LOC109077484	regulator of G-protein signaling 9-binding protein B-like%2C transcript variant X1 && sp|Q6GLU0|R9BPC_XENLA Regulator of G-protein signaling 9-binding protein C OS=Xenopus laevis OX=8355 GN=rgs9bp-c PE=2 SV=1 && -	NC_056578.1:24576658-24577627	5.16508	0	10.5844	2.42678e-09	3.05508e-08
XR_006160515.1	XR_006160515.1	109078131	LOC109078131	uncharacterized LOC109078131 && - && -	NC_056578.1:40434183-40438151	0	4.08271	-10.5638	2.43888e-09	3.0691e-08
TCONS_00082617	LINC1544	XLOC_042334	XLOC_042334	-	NC_056599.1:44565681-44567432	0	2.4553	-10.5632	2.45209e-09	3.08491e-08
TCONS_00146055	109049634-AS5	109049634	hprt1l	hypoxanthine phosphoribosyltransferase 1%2C like && sp|Q9W719|HPRT_CHICK Hypoxanthine-guanine phosphoribosyltransferase OS=Gallus gallus OX=9031 GN=HPRT1 PE=2 SV=1 && PF00156:Phosphoribosyl transferase domain	NC_056621.1:20350288-20353540	0.0122233	3.36743	-7.30752	2.48026e-09	3.1187e-08
TCONS_00152039	LINC3301	XLOC_077957	XLOC_077957	-	NW_024879238.1:2590304-2592933	0	1.68471	-10.5488	2.49432e-09	3.13391e-08
TCONS_00116714	109083886-AS2	109083886	LOC109083886	integrin alpha-E-like && sp|P38570|ITAE_HUMAN Integrin alpha-E OS=Homo sapiens OX=9606 GN=ITGAE PE=1 SV=3 && -	NC_056611.1:13191862-13195709	0	1.74117	-10.5406	2.52776e-09	3.17216e-08
TCONS_00011696	LOC109046020-IT2	109046020	LOC109046020	NACHT%2C LRR and PYD domains-containing protein 3-like && sp|P59046|NAL12_HUMAN NACHT, LRR and PYD domains-containing protein 12 OS=Homo sapiens OX=9606 GN=NLRP12 PE=1 SV=2 && PF14484:Fish-specific NACHT associated domain|PF13765:SPRY-associated domain|PF00622:SPRY domain|PF05729:NACHT domain|PF02758:PAAD/DAPIN/Pyrin domain	NC_056575.1:19893272-19894213	0.0234747	8.38012	-7.48944	2.59625e-09	3.2534e-08
TCONS_00059624	LINC1099	XLOC_030291	XLOC_030291	-	NC_056592.1:4452440-4452773	9.33137	0	10.5472	2.61069e-09	3.27064e-08
TCONS_00136237	LOC109082837-IT1	109082837	LOC109082837	glutamic acid-rich protein-like%2C transcript variant X4 && - && -	NC_056618.1:19558069-19560739	0.017558	6.53234	-7.81753	2.61692e-09	3.27759e-08
XR_006153787.1	XR_006153787.1	109082096	LOC109082096	uncharacterized LOC109082096 && - && -	NC_056597.1:27737920-27738970	4.59082	0.01123	8.48616	2.65813e-09	3.3244e-08
TCONS_00097032	LINC1826	XLOC_049542	XLOC_049542	-	NC_056603.1:41913464-41916605	0.00714333	2.06477	-7.59631	2.65973e-09	3.32596e-08
XR_006160701.1	XR_006160701.1	122145972	LOC122145972	uncharacterized LOC122145972%2C transcript variant X1 && - && -	NC_056579.1:25240019-25242110	3.89188	0.035841	7.08892	2.66435e-09	3.33044e-08
TCONS_00102964	LINC1918	XLOC_052410	XLOC_052410	-	NC_056606.1:2175821-2178431	0.00961167	3.67722	-8.08461	2.67248e-09	3.34016e-08
TCONS_00030901	LINC609	XLOC_015658	XLOC_015658	-	NC_056580.1:30458303-30482342	0.0447343	25.1625	-8.15613	2.68068e-09	3.34968e-08
TCONS_00045771	igsf11-OT3	109112917	igsf11	immunoglobulin superfamily member 11 && sp|Q08DK1|IGS11_BOVIN Immunoglobulin superfamily member 11 OS=Bos taurus OX=9913 GN=IGSF11 PE=2 SV=1 && PF13895:Immunoglobulin domain|PF07686:Immunoglobulin V-set domain	NC_056586.1:22197010-22200633	0	3.7053	-10.61	2.69678e-09	3.36833e-08
TCONS_00034926	LINC678	XLOC_017716	XLOC_017716	-	NC_056582.1:3163573-3166104	0	1.59331	-10.5467	2.74565e-09	3.4231e-08
TCONS_00013413	LINC338	XLOC_006974	XLOC_006974	-	NC_056575.1:19329188-19331117	0	2.06976	-10.5357	2.76804e-09	3.4483e-08
TCONS_00073767	LINC1375	XLOC_037634	XLOC_037634	-	NC_056597.1:26171501-26180348	0.0173503	3.28784	-6.9701	2.77126e-09	3.45186e-08
TCONS_00133262	LOC109112634-IT1	109112634	LOC109112634	SAM and SH3 domain-containing protein 1-like && sp|O94885|SASH1_HUMAN SAM and SH3 domain-containing protein 1 OS=Homo sapiens OX=9606 GN=SASH1 PE=1 SV=3 && PF00536:SAM domain (Sterile alpha motif)|PF12485:Lymphocyte signaling adaptor protein	NC_056616.1:30281042-30334390	0	2.00058	-10.547	2.7936e-09	3.47879e-08
TCONS_00148585	LINC3041	XLOC_075376	XLOC_075376	-	NW_024873870.1:1087-5972	0	2.56174	-10.637	2.82517e-09	3.51627e-08
TCONS_00063468	LINC1185	XLOC_032397	XLOC_032397	-	NC_056593.1:7171311-7174571	0.0191617	3.62798	-6.86808	2.82724e-09	3.51838e-08
TCONS_00080227	109081935-AS9	109081935	LOC109081935	uncharacterized LOC109081935 && sp|Q08AY6|KT5AA_XENLA N-lysine methyltransferase KMT5A-A OS=Xenopus laevis OX=8355 GN=kmt5a-a PE=2 SV=1 && PF00856:SET domain	NC_056599.1:45921314-46307242	0	3.16151	-10.5176	2.83177e-09	3.52357e-08
XR_006153185.1	XR_006153185.1	122134892	LOC122134892	uncharacterized LOC122134892 && - && -	NC_056593.1:13076017-13087887	0	6.29869	-10.5449	2.86031e-09	3.55676e-08
TCONS_00010039	109053849-AS1	109053849	xylt1	xylosyltransferase I && sp|Q5QQ57|XYLT1_PANTR Xylosyltransferase 1 OS=Pan troglodytes OX=9598 GN=XYLT1 PE=2 SV=1 && PF02485:Core-2/I-Branching enzyme|PF12529:Xylosyltransferase C terminal	NC_056574.1:25622850-25624344	0	2.69966	-10.5448	2.86395e-09	3.56082e-08
XR_006160677.1	XR_006160677.1	122145946	LOC122145946	uncharacterized LOC122145946%2C transcript variant X1 && - && PF07177:Neuralized	NC_056579.1:19578787-19584062	0	0.916691	-10.5844	2.89635e-09	3.5983e-08
XR_006162536.1	XR_006162536.1	122148660	LOC122148660	uncharacterized LOC122148660 && - && -	NC_056589.1:6623176-6624346	3.70941	0	10.5144	2.91626e-09	3.62208e-08
TCONS_00149633	LINC3197	XLOC_076292	XLOC_076292	-	NW_024879139.1:200015-205435	0	3.17692	-10.5647	2.94871e-09	3.66e-08
TCONS_00030213	LINC592	XLOC_015348	XLOC_015348	-	NC_056580.1:13924187-13926347	0	2.87387	-10.533	2.94914e-09	3.66006e-08
TCONS_00150957	122143861-AS1	122143861	LOC122143861	cytoglobin-2 && sp|Q575S8|CYGB2_DANRE Cytoglobin-2 OS=Danio rerio OX=7955 GN=cygb2 PE=2 SV=1 && PF00042:Globin	NW_024879188.1:484190-505382	0.00412167	1.71888	-8.00974	3.01435e-09	3.73565e-08
TCONS_00071540	109098746-AS1	109098746	LOC109098746	huntingtin-like && sp|P51112|HD_TAKRU Huntingtin OS=Takifugu rubripes OX=31033 GN=htt PE=3 SV=1 && PF12372:Huntingtin protein region	NC_056597.1:11958646-11964141	0	2.92441	-10.5494	3.03382e-09	3.75832e-08
TCONS_00105856	cpne5b-IT1	109046590	cpne5b	copine Vb && sp|Q9HCH3|CPNE5_HUMAN Copine-5 OS=Homo sapiens OX=9606 GN=CPNE5 PE=1 SV=2 && PF00168:C2 domain|PF07002:Copine	NC_056607.1:5314992-5315391	7.17245	0	10.5014	3.09877e-09	3.82982e-08
TCONS_00021263	LINC473	XLOC_010956	XLOC_010956	-	NC_056578.1:541780-543268	0	2.80196	-10.4987	3.12739e-09	3.8632e-08
TCONS_00013987	122140732-AS2	122140732	LOC122140732	mucin-13-like && - && PF01390:SEA domain	NC_056575.1:33735608-33910386	0.007483	3.94078	-8.47595	3.16204e-09	3.90297e-08
TCONS_00087140	LINC1689	XLOC_044839	XLOC_044839	-	NC_056601.1:12422598-12425896	0	2.08162	-10.5274	3.19538e-09	3.94208e-08
TCONS_00080067	LOC109050240-OT1	109050240	LOC109050240	G-protein coupled receptor family C group 5 member B-like && sp|Q9NZH0|GPC5B_HUMAN G-protein coupled receptor family C group 5 member B OS=Homo sapiens OX=9606 GN=GPRC5B PE=2 SV=2 && -	NC_056599.1:43631793-43788036	0.001967	2.25047	-8.36377	3.21482e-09	3.96402e-08
TCONS_00006436	LOC109055463-OT2	109055463	LOC109055463	polymeric immunoglobulin receptor-like && - && PF07686:Immunoglobulin V-set domain	NC_056573.1:25125059-25177741	6.07982	0	10.5309	3.2538e-09	4.00793e-08
TCONS_00086499	109093475-AS2	109093475	LOC109093475	forkhead box protein N4-like%2C transcript variant X3 && sp|A2BGM5|FOXN4_DANRE Forkhead box protein N4 OS=Danio rerio OX=7955 GN=foxn4 PE=1 SV=1 && PF00250:Forkhead domain	NC_056601.1:2871335-2891276	0	2.25041	-10.7334	3.2642e-09	4.01816e-08
TCONS_00082694	LINC1551	XLOC_042393	XLOC_042393	-	NC_056599.1:45278513-45281738	0	1.87501	-10.5231	3.27208e-09	4.02734e-08
TCONS_00008732	LINC187	XLOC_004383	XLOC_004383	-	NC_056574.1:37329321-37364875	0	2.02228	-10.5424	3.28831e-09	4.04471e-08
TCONS_00152077	LINC3304	XLOC_077994	XLOC_077994	-	NW_024879238.1:3560168-3561110	0	4.39113	-10.5149	3.28887e-09	4.04488e-08
TCONS_00004115	LOC109055914-OT1	109055914	LOC109055914	cAMP-specific 3'%2C5'-cyclic phosphodiesterase 4D-like%2C transcript variant X1 && sp|Q01063|PDE4D_MOUSE cAMP-specific 3',5'-cyclic phosphodiesterase 4D OS=Mus musculus OX=10090 GN=Pde4d PE=1 SV=2 && -	NC_056573.1:12178084-12186298	0.00329933	2.35749	-8.18306	3.30576e-09	4.06302e-08
TCONS_00140794	LINC2478	XLOC_070923	XLOC_070923	-	NC_056619.1:11919827-11922538	0	1.78931	-10.4836	3.34338e-09	4.10451e-08
TCONS_00148586	LINC3042	XLOC_075376	XLOC_075376	-	NW_024873870.1:1834-13495	0	3.75614	-10.5021	3.35214e-09	4.11358e-08
TCONS_00076663	LOC122136400-OT1	122136400	LOC122136400	acidic proline-rich protein PRP25-like && - && -	NC_056598.1:9296707-9298496	4.34387	0	10.5216	3.35409e-09	4.11358e-08
TCONS_00110616	LINC2009	XLOC_055967	XLOC_055967	-	NC_056608.1:20146784-20148401	0	2.69194	-10.6543	3.35832e-09	4.11809e-08
XR_006157919.1	XR_006157919.1	109064513	LOC109064513	uncharacterized LOC109064513%2C transcript variant X2 && - && PF14798:Calcium homeostasis modulator	NC_056618.1:21094351-21096588	2.28469	0	10.6551	3.36734e-09	4.12702e-08
TCONS_00012827	109075709-AS4	109075709	LOC109075709	stabilin-2-like && sp|Q8WWQ8|STAB2_HUMAN Stabilin-2 OS=Homo sapiens OX=9606 GN=STAB2 PE=1 SV=3 && PF12947:EGF domain|PF02469:Fasciclin domain|PF00193:Extracellular link domain	NC_056575.1:7619071-7621427	3.9324	0	10.5653	3.5255e-09	4.30649e-08
TCONS_00083796	LINC1576	XLOC_042965	XLOC_042965	-	NC_056600.1:20550588-20554299	0	3.27564	-10.475	3.53364e-09	4.31478e-08
TCONS_00131925	LINC2341	XLOC_066420	XLOC_066420	-	NC_056616.1:30558881-30560716	0.0810233	12.5197	-6.6928	3.53977e-09	4.32005e-08
TCONS_00013510	LINC340	XLOC_007048	XLOC_007048	-	NC_056575.1:22072436-22075428	0	1.29951	-10.4882	3.54197e-09	4.32218e-08
XR_006161316.1	XR_006161316.1	122146976	LOC122146976	uncharacterized LOC122146976%2C transcript variant X4 && - && -	NC_056583.1:9073904-9098548	0	1.30977	-10.4705	3.62641e-09	4.41675e-08
XR_006155701.1	XR_006155701.1	122138617	LOC122138617	uncharacterized LOC122138617%2C transcript variant X2 && - && -	NC_056606.1:22775056-22782762	2.41036	0	10.4734	3.63024e-09	4.42084e-08
TCONS_00012072	LINC293	XLOC_006299	XLOC_006299	-	NC_056575.1:29214920-29217431	0	1.54003	-10.473	3.67488e-09	4.46951e-08
TCONS_00147678	LINC2880	XLOC_074686	XLOC_074686	-	NW_024873266.1:13733-23989	0	3.88567	-10.4891	3.68542e-09	4.48119e-08
TCONS_00010504	109069092-AS2	109069092	LOC109069092	alpha-1%2C6-mannosylglycoprotein 6-beta-N-acetylglucosaminyltransferase B-like && sp|Q3V5L5|MGT5B_HUMAN Alpha-1,6-mannosylglycoprotein 6-beta-N-acetylglucosaminyltransferase B OS=Homo sapiens OX=9606 GN=MGAT5B PE=1 SV=2 && PF15024:Glycosyltransferase family 18	NC_056574.1:33118986-33137167	0	1.35965	-10.4738	3.72403e-09	4.52526e-08
TCONS_00016527	LINC401	XLOC_008695	XLOC_008695	-	NC_056576.1:10309936-10311868	0	7.24457	-10.4643	3.75945e-09	4.56364e-08
TCONS_00133959	LINC2362	XLOC_067450	XLOC_067450	-	NC_056617.1:11830012-11859113	0.002793	2.6815	-8.83542	3.76323e-09	4.56765e-08
TCONS_00006414	LINC123	XLOC_003219	XLOC_003219	-	NC_056573.1:24754913-24756272	5.93241	0	10.473	3.80706e-09	4.61674e-08
XR_006160295.1	XR_006160295.1	109092201	LOC109092201	uncharacterized LOC109092201 && sp|Q98SN7|WNT2B_CHICK Protein Wnt-2b OS=Gallus gallus OX=9031 GN=WNT2B PE=1 SV=1 && PF00110:wnt family	NC_056577.1:28081974-28092346	0	7.55608	-10.4741	3.82008e-09	4.63185e-08
XR_006162684.1	XR_006162684.1	122148874	LOC122148874	uncharacterized LOC122148874 && - && -	NC_056590.1:16758505-16760564	0.0731947	9.92695	-6.41551	3.82049e-09	4.63185e-08
XR_002012363.2	XR_002012363.2	109058012	LOC109058012	uncharacterized LOC109058012 && - && -	NC_056578.1:15749927-15751532	4.84392	0	10.4828	3.87898e-09	4.69918e-08
TCONS_00147971	LINC2938	XLOC_074907	XLOC_074907	-	NW_024873470.1:498-13835	0	2.8137	-10.4739	3.95342e-09	4.78389e-08
TCONS_00031681	tmem218-OT1	109107750	tmem218	transmembrane protein 218%2C transcript variant X3 && sp|Q7SZ56|TM218_DANRE Transmembrane protein 218 OS=Danio rerio OX=7955 GN=tmem218 PE=3 SV=1 && -	NC_056581.1:12099127-12106106	0	6.69382	-10.4759	4.01841e-09	4.85639e-08
XR_006161563.1	XR_006161563.1	122147292	LOC122147292	uncharacterized LOC122147292 && - && -	NC_056584.1:26578323-26582290	2.88781	0	10.4794	4.02655e-09	4.86437e-08
TCONS_00000397	LOC109085058-OT1	109085058	LOC109085058	RING finger protein 175-like && sp|Q8N4F7|RN175_HUMAN RING finger protein 175 OS=Homo sapiens OX=9606 GN=RNF175 PE=1 SV=2 && PF12678:RING-H2 zinc finger	NC_056572.1:7529552-7531509	0	3.85222	-10.461	4.03951e-09	4.8788e-08
TCONS_00097655	LINC1831	XLOC_049864	XLOC_049864	-	NC_056604.1:10661605-10662867	2.74867	36.8995	-3.24282	4.0845e-09	4.92877e-08
TCONS_00010494	LOC109069092-IT2	109069092	LOC109069092	alpha-1%2C6-mannosylglycoprotein 6-beta-N-acetylglucosaminyltransferase B-like && sp|Q3V5L5|MGT5B_HUMAN Alpha-1,6-mannosylglycoprotein 6-beta-N-acetylglucosaminyltransferase B OS=Homo sapiens OX=9606 GN=MGAT5B PE=1 SV=2 && PF15024:Glycosyltransferase family 18	NC_056574.1:33105766-33110732	0	12.3308	-10.4501	4.10593e-09	4.95275e-08
TCONS_00073584	LINC1366	XLOC_037526	XLOC_037526	-	NC_056597.1:19740093-19741336	0	3.736	-10.4638	4.21496e-09	5.07657e-08
TCONS_00053495	LINC1006	XLOC_027172	XLOC_027172	-	NC_056589.1:20147461-20150044	12.6192	1.93335	3.20063	4.23922e-09	5.10257e-08
TCONS_00020526	LINC461	XLOC_010617	XLOC_010617	-	NC_056577.1:21681217-21695548	0	3.42075	-10.473	4.33416e-09	5.21093e-08
TCONS_00031195	LOC109068939-OT1	109068939	LOC109068939	ADP-ribosylation factor-like protein 15%2C transcript variant X1 && sp|Q9NXU5|ARL15_HUMAN ADP-ribosylation factor-like protein 15 OS=Homo sapiens OX=9606 GN=ARL15 PE=1 SV=1 && -	NC_056581.1:4400813-4405826	0.0666753	3.92732	-5.35337	4.37054e-09	5.25202e-08
TCONS_00032726	LOC109097628-IT3	109097628	LOC109097628	autism susceptibility gene 2 protein-like%2C transcript variant X4 && sp|A0A087WPF7|AUTS2_MOUSE Autism susceptibility gene 2 protein homolog OS=Mus musculus OX=10090 GN=Auts2 PE=1 SV=2 && PF15336:Autism susceptibility gene 2 protein	NC_056581.1:10300926-10305031	0.00261567	1.78332	-8.09339	4.38036e-09	5.26249e-08
TCONS_00152142	LINC3308	XLOC_078049	XLOC_078049	-	NW_024879240.1:102918-107922	0.00291633	1.65009	-8.32127	4.40145e-09	5.28584e-08
XR_006155234.1	XR_006155234.1	109071893	LOC109071893	uncharacterized LOC109071893%2C transcript variant X2 && - && -	NC_056603.1:32145086-32205340	0	3.56461	-11.0291	4.42565e-09	5.31289e-08
XR_002020263.2	XR_002020263.2	109104702	LOC109104702	uncharacterized LOC109104702 && - && -	NC_056587.1:3487857-3492665	0.430183	8.65684	-3.8265	4.49553e-09	5.38932e-08
XR_006161361.1	XR_006161361.1	109058437	LOC109058437	uncharacterized LOC109058437%2C transcript variant X1 && - && -	NC_056583.1:14542990-14543646	0	13.2033	-10.4312	4.51167e-09	5.40664e-08
TCONS_00149630	LINC3195	XLOC_076292	XLOC_076292	-	NW_024879139.1:198763-204794	0	1.33417	-10.5032	4.58056e-09	5.48504e-08
TCONS_00080149	109060255-AS1	109060255	LOC109060255	uncharacterized LOC109060255%2C transcript variant X1 && - && PF05485:THAP domain	NC_056599.1:45012640-45229084	0	1.64173	-10.4274	4.58157e-09	5.48504e-08
TCONS_00147645	LINC2869	XLOC_074668	XLOC_074668	-	NW_024873258.1:9702-26510	0	7.18144	-10.4317	4.58207e-09	5.48504e-08
TCONS_00042106	109055418-AS1	109055418	LOC109055418	lymphocyte cytosolic protein 2-like%2C transcript variant X2 && sp|Q13094|LCP2_HUMAN Lymphocyte cytosolic protein 2 OS=Homo sapiens OX=9606 GN=LCP2 PE=1 SV=1 && PF00017:SH2 domain	NC_056585.1:21483582-21503272	0.043579	6.92974	-6.5466	4.60747e-09	5.51244e-08
TCONS_00085730	LINC1638	XLOC_044029	XLOC_044029	-	NC_056600.1:21723996-21729087	0.0333857	3.44843	-6.1755	4.60951e-09	5.5142e-08
TCONS_00141607	LINC2486	XLOC_071317	XLOC_071317	-	NC_056619.1:26107291-26109930	0	1.82062	-10.5903	4.63627e-09	5.54135e-08
TCONS_00101539	LINC1877	XLOC_051695	XLOC_051695	-	NC_056605.1:1543231-1547402	0	4.16517	-10.6646	4.68356e-09	5.59157e-08
TCONS_00100568	LOC109082696-IT2	109082696	LOC109082696	E3 ubiquitin-protein ligase TRIM39-like%2C transcript variant X3 && sp|Q9ESN2|TRI39_MOUSE E3 ubiquitin-protein ligase TRIM39 OS=Mus musculus OX=10090 GN=Trim39 PE=2 SV=1 && PF13765:SPRY-associated domain|PF00622:SPRY domain	NC_056605.1:14397207-14398422	0	3.56594	-10.4375	4.69898e-09	5.60727e-08
TCONS_00146717	LINC2655	XLOC_073996	XLOC_073996	-	NW_024872824.1:9043-10117	0	4.44286	-10.4398	4.76517e-09	5.68068e-08
TCONS_00050003	LINC939	XLOC_025370	XLOC_025370	-	NC_056588.1:741946-748819	0	6.53786	-10.4143	4.88939e-09	5.81621e-08
TCONS_00104081	109090396-AS1	109090396	tacr1b	tachykinin receptor 1b && sp|Q5DUB1|NK1R_MERUN Substance-P receptor OS=Meriones unguiculatus OX=10047 GN=TACR1 PE=2 SV=1 && PF00001:7 transmembrane receptor (rhodopsin family)	NC_056606.1:20405413-20418870	0	1.6431	-10.4169	4.9334e-09	5.86198e-08
TCONS_00147300	LINC2773	XLOC_074436	XLOC_074436	-	NW_024873093.1:4973-25147	0	3.36918	-10.4639	4.96803e-09	5.89872e-08
TCONS_00127021	LOC109111212-IT1	109111212	LOC109111212	protein arginine N-methyltransferase 8-B && sp|Q5RGQ2|ANM8B_DANRE Protein arginine N-methyltransferase 8-B OS=Danio rerio OX=7955 GN=prmt8b PE=2 SV=2 && PF06325:Ribosomal protein L11 methyltransferase (PrmA)	NC_056614.1:21297631-21299561	0	3.50033	-10.4064	5.00042e-09	5.93423e-08
TCONS_00147321	LINC2779	XLOC_074448	XLOC_074448	-	NW_024873096.1:97293-98995	0	2.29725	-10.4035	5.17382e-09	6.12642e-08
TCONS_00013734	LINC352	XLOC_007211	XLOC_007211	-	NC_056575.1:25755318-25764140	0	1.81919	-10.4101	5.2058e-09	6.16035e-08
TCONS_00008741	LINC195	XLOC_004383	XLOC_004383	-	NC_056574.1:37340129-37373428	0	4.05152	-11.1852	5.24849e-09	6.20625e-08
TCONS_00144323	122133881-AS1	122133881	LOC122133881	G1/S-specific cyclin-D2-like%2C transcript variant X3 && sp|P49706|CCND2_CHICK G1/S-specific cyclin-D2 OS=Gallus gallus OX=9031 GN=CCND2 PE=3 SV=1 && PF02984:Cyclin, C-terminal domain|PF00134:Cyclin, N-terminal domain	NC_056621.1:11789451-11819170	0	3.71601	-10.3973	5.32621e-09	6.28958e-08
TCONS_00112968	109065452-AS1	109065452	LOC109065452	ATP-binding cassette sub-family G member 8-like && sp|Q9DBM0|ABCG8_MOUSE ATP-binding cassette sub-family G member 8 OS=Mus musculus OX=10090 GN=Abcg8 PE=1 SV=1 && -	NC_056609.1:13564702-13566536	2.16325	0.00608567	8.40919	5.4827e-09	6.45521e-08
TCONS_00115118	LINC2095	XLOC_058010	XLOC_058010	-	NC_056610.1:3606133-3655754	0	6.04941	-10.4393	5.52832e-09	6.5041e-08
TCONS_00006726	LOC109076009-IT1	109076009	LOC109076009	serine protease 27-like && sp|Q9JHJ7|TEST_MOUSE Testisin OS=Mus musculus OX=10090 GN=Prss21 PE=1 SV=2 && -	NC_056574.1:2493248-2494422	9.50262	0.155659	6.26017	5.58334e-09	6.56479e-08
TCONS_00107347	LOC109098308-IT1	109098308	LOC109098308	protein diaphanous homolog 3-like && sp|Q9NSV4|DIAP3_HUMAN Protein diaphanous homolog 3 OS=Homo sapiens OX=9606 GN=DIAPH3 PE=1 SV=4 && PF06345:DRF Autoregulatory Domain|PF06367:Diaphanous FH3 Domain|PF02181:Formin Homology 2 Domain|PF06371:Diaphanous GTPase-binding Domain	NC_056607.1:11970363-11976750	0.0285153	1.9063	-5.54821	5.59244e-09	6.57387e-08
XR_006157036.1	XR_006157036.1	122140388	LOC122140388	uncharacterized LOC122140388 && - && -	NC_056614.1:8220783-8222649	0	4.2746	-10.3931	5.62683e-09	6.61023e-08
TCONS_00145518	LINC2552	XLOC_073303	XLOC_073303	-	NC_056621.1:10963947-10965246	0	3.52484	-10.4221	5.64537e-09	6.62956e-08
TCONS_00093323	LINC1766	XLOC_047815	XLOC_047815	-	NC_056603.1:7195230-7201358	0	2.60137	-10.4212	5.65993e-09	6.64583e-08
TCONS_00119431	ywhabl-OT1	109074185	ywhabl	tyrosine 3-monooxygenase/tryptophan 5-monooxygenase activation protein%2C beta polypeptide like && sp|Q5PRD0|143BA_DANRE 14-3-3 protein beta/alpha-A OS=Danio rerio OX=7955 GN=ywhaba PE=2 SV=2 && PF00244:14-3-3 protein	NC_056612.1:14821149-14821901	3.50732	0	10.4126	5.71374e-09	6.70243e-08
TCONS_00015717	LINC388	XLOC_008267	XLOC_008267	-	NC_056576.1:31528061-31534567	0	2.33985	-10.3832	5.78286e-09	6.77851e-08
TCONS_00057229	LINC1063	XLOC_029096	XLOC_029096	-	NC_056591.1:15201951-15204759	0	1.36146	-10.3946	5.84663e-09	6.84557e-08
TCONS_00046936	LOC109068965-OT1	109068965	LOC109068965	2%2C4-dienoyl-CoA reductase [(3E)-enoyl-CoA-producing]%2C mitochondrial-like%2C transcript variant X2 && sp|Q64591|DECR_RAT 2,4-dienoyl-CoA reductase [(3E)-enoyl-CoA-producing], mitochondrial OS=Rattus norvegicus OX=10116 GN=Decr1 PE=1 SV=2 && PF00106:short chain dehydrogenase	NC_056587.1:15137137-15141767	5.78959	0	10.4423	5.90054e-09	6.90205e-08
XR_006155870.1	XR_006155870.1	122138891	LOC122138891	uncharacterized LOC122138891%2C transcript variant X4 && - && -	NC_056607.1:11599162-11600313	6.51606	0	10.389	5.91296e-09	6.91487e-08
TCONS_00149514	LINC3178	XLOC_076197	XLOC_076197	-	NW_024879137.1:87756-99170	0	5.50467	-10.3924	6.06143e-09	7.08156e-08
TCONS_00036099	109090021-AS1	109090021	LOC109090021	guanine nucleotide-binding protein subunit beta-4-like && sp|Q6PH57|GBB1_DANRE Guanine nucleotide-binding protein G(I)/G(S)/G(T) subunit beta-1 OS=Danio rerio OX=7955 GN=gnb1 PE=2 SV=1 && PF00400:WD domain, G-beta repeat	NC_056582.1:25020406-25021403	0	3.69879	-10.4048	6.06226e-09	7.08166e-08
TCONS_00155397	LINC3443	XLOC_080292	XLOC_080292	-	NW_024879347.1:239222-244614	5.98185	0	10.3725	6.13703e-09	7.16549e-08
TCONS_00098794	LINC1841	XLOC_050429	XLOC_050429	-	NC_056604.1:4842263-4846463	0.00257333	1.85039	-8.18384	6.19525e-09	7.22817e-08
TCONS_00031417	122146420-AS1	122146420	LOC122146420	uncharacterized LOC122146420 && - && -	NC_056581.1:7586435-7594744	0	2.62533	-10.3789	6.28164e-09	7.32002e-08
TCONS_00105207	LOC109110937-IT1	109110937	LOC109110937	ubiquitin-like protein 3%2C transcript variant X2 && sp|Q2TA46|UBL3_BOVIN Ubiquitin-like protein 3 OS=Bos taurus OX=9913 GN=UBL3 PE=3 SV=1 && PF13881:Ubiquitin-2 like Rad60 SUMO-like	NC_056606.1:17190561-17195994	0.0340633	2.1559	-5.41427	6.28487e-09	7.32289e-08
TCONS_00134617	LINC2376	XLOC_067811	XLOC_067811	-	NC_056617.1:4815028-4882359	0	3.39384	-10.3872	6.30232e-09	7.34053e-08
TCONS_00092934	LINC1750	XLOC_047568	XLOC_047568	-	NC_056602.1:26862674-26871548	0	4.53998	-10.3728	6.39145e-09	7.43256e-08
TCONS_00058415	LINC1079	XLOC_029723	XLOC_029723	-	NC_056591.1:11765868-11768341	0	2.81835	-10.7725	6.53289e-09	7.58594e-08
TCONS_00153371	LINC3363	XLOC_078827	XLOC_078827	-	NW_024879269.1:141821-151025	0	1.37415	-11.83	6.54635e-09	7.59973e-08
TCONS_00030900	LINC608	XLOC_015658	XLOC_015658	-	NC_056580.1:30458303-30471372	0.0887047	20.0569	-6.85465	6.60436e-09	7.65683e-08
TCONS_00146648	LINC2641	XLOC_073951	XLOC_073951	-	NW_024872794.1:17715-20457	0	9.2781	-10.387	6.74742e-09	7.81224e-08
TCONS_00046383	LINC883	XLOC_023581	XLOC_023581	-	NC_056587.1:6624570-6626215	1.52598	0	10.357	6.86006e-09	7.93496e-08
TCONS_00012115	LINC296	XLOC_006338	XLOC_006338	-	NC_056575.1:31188530-31190417	0	2.05345	-10.3581	6.95436e-09	8.03429e-08
TCONS_00004965	LINC92	XLOC_002505	XLOC_002505	-	NC_056573.1:251213-255998	0.003878	1.68356	-8.02731	7.05834e-09	8.14358e-08
TCONS_00079924	122136624-AS3	122136624	LOC122136624	stonustoxin subunit beta-like && sp|Q98989|STXA_SYNHO Stonustoxin subunit alpha OS=Synanceia horrida OX=13279 PE=1 SV=3 && PF13765:SPRY-associated domain	NC_056599.1:40376727-40463216	0	2.53345	-10.3519	7.09817e-09	8.18557e-08
TCONS_00042319	pcdh11-IT1	109069458	pcdh11	protocadherin 11 && sp|Q6KEQ9|PC11X_PIG Protocadherin-11 X-linked OS=Sus scrofa OX=9823 GN=PCDH11X PE=2 SV=1 && PF00028:Cadherin domain|PF08374:Protocadherin|PF08266:Cadherin-like	NC_056585.1:24739613-24742054	0	1.4661	-10.3728	7.12474e-09	8.21324e-08
TCONS_00049668	LOC109107248-IT1	109107248	LOC109107248	activator of 90 kDa heat shock protein ATPase homolog 1-like && sp|Q8BK64|AHSA1_MOUSE Activator of 90 kDa heat shock protein ATPase homolog 1 OS=Mus musculus OX=10090 GN=Ahsa1 PE=1 SV=2 && PF09229:Activator of Hsp90 ATPase, N-terminal|PF08327:Activator of Hsp90 ATPase homolog 1-like protein	NC_056588.1:20284757-20285883	0.22122	26.5557	-6.30312	7.13546e-09	8.2246e-08
TCONS_00006770	LINC141	XLOC_003430	XLOC_003430	-	NC_056574.1:3425203-3427419	0	4.75868	-10.3616	7.166e-09	8.25499e-08
TCONS_00144932	LINC2542	XLOC_072991	XLOC_072991	-	NC_056621.1:23050201-23055257	0.260044	5.63117	-3.92528	7.24017e-09	8.33322e-08
TCONS_00016555	LINC403	XLOC_008711	XLOC_008711	-	NC_056576.1:11394384-11396012	0.036245	8.80408	-7.14808	7.3003e-09	8.39231e-08
TCONS_00141608	LINC2485	XLOC_071317	XLOC_071317	-	NC_056619.1:26107291-26109930	0	1.75044	-10.5354	7.45387e-09	8.55545e-08
TCONS_00113727	109099512-AS2	109099512	egln1a	egl-9 family hypoxia-inducible factor 1a%2C transcript variant X1 && sp|Q91YE3|EGLN1_MOUSE Egl nine homolog 1 OS=Mus musculus OX=10090 GN=Egln1 PE=1 SV=2 && PF13640:2OG-Fe(II) oxygenase superfamily|PF01753:MYND finger	NC_056609.1:29202447-29215856	0	4.70283	-10.3499	7.49411e-09	8.59751e-08
TCONS_00099552	LINC1849	XLOC_050761	XLOC_050761	-	NC_056604.1:17544688-17548800	12.2843	2.24193	2.95114	7.55248e-09	8.65927e-08
TCONS_00135591	109103499-AS2	109103499	cacna1sa	calcium channel%2C voltage-dependent%2C L type%2C alpha 1S subunit%2C a && sp|P22316|CAC1S_CYPCA Dihydropyridine-sensitive L-type skeletal muscle calcium channel subunit alpha-1 OS=Cyprinus carpio OX=7962 PE=2 SV=1 && PF08763:Voltage gated calcium channel IQ domain|PF16905:Voltage-dependent L-type calcium channel, IQ-associated|PF00520:Ion transport protein	NC_056618.1:4067854-4071878	0.00980467	4.72766	-8.00744	7.6008e-09	8.71048e-08
TCONS_00018657	LINC432	XLOC_009714	XLOC_009714	-	NC_056577.1:14196385-14202888	0	2.49602	-10.4003	7.60683e-09	8.71635e-08
TCONS_00017654	109066876-AS2	109066876	LOC109066876	double C2-like domain-containing protein beta%2C transcript variant X1 && sp|Q14184|DOC2B_HUMAN Double C2-like domain-containing protein beta OS=Homo sapiens OX=9606 GN=DOC2B PE=1 SV=2 && PF00168:C2 domain	NC_056576.1:30652120-30655638	0	1.10697	-10.4874	7.68875e-09	8.80282e-08
TCONS_00028010	LINC562	XLOC_014235	XLOC_014235	-	NC_056579.1:21482817-21488767	6.09642	0	10.3408	7.7035e-09	8.81653e-08
XR_006160380.1	XR_006160380.1	109062023	LOC109062023	uncharacterized LOC109062023 && - && -	NC_056578.1:1854033-1856925	0	5.76143	-10.343	7.74246e-09	8.85688e-08
TCONS_00091422	LINC1735	XLOC_046872	XLOC_046872	-	NC_056602.1:28966351-28967830	1.73008	0	10.3295	7.80337e-09	8.91694e-08
TCONS_00136748	LOC122141766-OT1	122141766	LOC122141766	uncharacterized LOC122141766 && - && PF07686:Immunoglobulin V-set domain	NC_056618.1:29986783-29991559	2.20085	0	10.5546	7.80611e-09	8.91857e-08
TCONS_00098785	109102334-AS2	109102334	LOC109102334	uncharacterized LOC109102334%2C transcript variant X3 && - && -	NC_056604.1:4743661-4847134	0	2.76542	-10.3452	7.81942e-09	8.92993e-08
TCONS_00038244	LINC748	XLOC_019309	XLOC_019309	-	NC_056583.1:16720961-16722317	0	3.97856	-10.332	7.83598e-09	8.9467e-08
TCONS_00072499	122136093-AS1	122136093	LOC122136093	transitional endoplasmic reticulum ATPase-like && sp|Q3ZBT1|TERA_BOVIN Transitional endoplasmic reticulum ATPase OS=Bos taurus OX=9913 GN=VCP PE=2 SV=1 && -	NC_056597.1:35024059-35031634	0	1.39501	-10.3191	8.11958e-09	9.24837e-08
TCONS_00095822	chsy1-IT2	109088690	chsy1	chondroitin sulfate synthase 1 && sp|Q86X52|CHSS1_HUMAN Chondroitin sulfate synthase 1 OS=Homo sapiens OX=9606 GN=CHSY1 PE=1 SV=3 && PF05679:Chondroitin N-acetylgalactosaminyltransferase	NC_056603.1:13270141-13273936	0.0639503	3.2342	-5.13814	8.1604e-09	9.29376e-08
TCONS_00040056	LOC109101111-OT1	109101111	LOC109101111	calcium uniporter protein%2C mitochondrial-like%2C transcript variant X2 && sp|Q08BI9|MCU_DANRE Calcium uniporter protein, mitochondrial OS=Danio rerio OX=7955 GN=mcu PE=1 SV=1 && -	NC_056584.1:4850430-4855582	0.0341573	2.17863	-5.44182	8.16497e-09	9.29786e-08
TCONS_00156002	LINC3450	XLOC_080645	XLOC_080645	-	NW_024879359.1:628953-632732	0	1.66294	-10.3279	8.17952e-09	9.31332e-08
TCONS_00091019	tac3b-OT1	122137689	tac3b	tachykinin precursor 3b%2C transcript variant X2 && - && -	NC_056602.1:20944890-20947632	2.52002	0	10.4171	8.24657e-09	9.37959e-08
TCONS_00133014	109113531-AS6	109113531	LOC109113531	GDP-L-fucose synthase-like%2C transcript variant X1 && sp|Q13630|FCL_HUMAN GDP-L-fucose synthase OS=Homo sapiens OX=9606 GN=GFUS PE=1 SV=1 && PF01370:NAD dependent epimerase/dehydratase family	NC_056616.1:24473685-24486037	0	2.32739	-10.4955	8.29951e-09	9.4353e-08
TCONS_00135315	LINC2388	XLOC_068157	XLOC_068157	-	NC_056617.1:20395719-20399460	0	2.47207	-10.3886	8.30557e-09	9.44107e-08
TCONS_00063226	LINC1178	XLOC_032241	XLOC_032241	-	NC_056593.1:2825685-2831387	0.0196843	2.38931	-6.23959	8.34446e-09	9.48415e-08
XR_006155632.1	XR_006155632.1	109068144	LOC109068144	uncharacterized LOC109068144%2C transcript variant X1 && - && -	NC_056605.1:21206165-21211948	0	5.7346	-10.5274	8.36377e-09	9.50384e-08
TCONS_00130138	109062393-AS2	109062393	flot1a	flotillin 1a && sp|O13127|FLOT1_CARAU Flotillin-1 OS=Carassius auratus OX=7957 GN=flot1 PE=1 SV=1 && PF15975:Flotillin|PF01145:SPFH domain / Band 7 family	NC_056615.1:25009241-25017472	0	1.39056	-10.3142	8.41876e-09	9.56176e-08
TCONS_00012512	109047413-AS1	109047413	LOC109047413	protein bicaudal D homolog 1-like%2C transcript variant X4 && sp|Q921C5|BICD2_MOUSE Protein bicaudal D homolog 2 OS=Mus musculus OX=10090 GN=Bicd2 PE=1 SV=1 && PF09730:Microtubule-associated protein Bicaudal-D	NC_056575.1:2854349-2862167	0	3.14189	-10.3125	8.48522e-09	9.63037e-08
XR_006161984.1	XR_006161984.1	109099705	LOC109099705	uncharacterized LOC109099705 && - && -	NC_056587.1:10988849-10990507	0.266893	14.1594	-5.17235	8.59509e-09	9.74348e-08
TCONS_00104899	LOC109092542-OT1	109092542	LOC109092542	melatonin receptor type 1B-B && sp|P51049|MR1BB_DANRE Melatonin receptor type 1B-B OS=Danio rerio OX=7955 GN=mtnr1bb PE=2 SV=2 && PF00001:7 transmembrane receptor (rhodopsin family)	NC_056606.1:12120188-12133326	0	2.26491	-10.3096	8.68886e-09	9.84044e-08
TCONS_00151215	LINC3253	XLOC_077350	XLOC_077350	-	NW_024879202.1:374514-383614	0.0122867	1.989	-6.62157	8.75744e-09	9.91105e-08
TCONS_00142997	LINC2514	XLOC_072033	XLOC_072033	-	NC_056620.1:10874154-10876143	0	1.77853	-10.3339	8.83544e-09	9.9934e-08
TCONS_00044535	LOC109104180-OT1	109104180	LOC109104180	T-lymphocyte activation antigen CD80-like && - && PF07686:Immunoglobulin V-set domain	NC_056586.1:22529492-22530791	0	4.08024	-10.3119	8.83659e-09	9.99351e-08
XR_006158834.1	XR_006158834.1	122142885	LOC122142885	uncharacterized LOC122142885 && sp|A5WUN7|CAM1B_DANRE Calmodulin-regulated spectrin-associated protein 1-B OS=Danio rerio OX=7955 GN=camsap1b PE=3 SV=1 && -	NW_024873102.1:4349-5901	0	4.7795	-10.5058	8.85283e-09	1.00095e-07
XR_002020978.2	XR_002020978.2	109108886	LOC109108886	uncharacterized LOC109108886 && - && -	NC_056614.1:23095219-23100005	5.64554	51.6191	-2.69291	8.85649e-09	1.00125e-07
TCONS_00082976	109085998-AS1	109085998	cog5	component of oligomeric golgi complex 5 && sp|Q8C0L8|COG5_MOUSE Conserved oligomeric Golgi complex subunit 5 OS=Mus musculus OX=10090 GN=Cog5 PE=1 SV=3 && PF10392:Golgi transport complex subunit 5	NC_056600.1:3018659-3063821	0	2.66497	-10.3328	9.16864e-09	1.03433e-07
XR_006158650.1	XR_006158650.1	109062902	LOC109062902	uncharacterized LOC109062902 && - && -	NC_056621.1:21838403-21842298	0.016688	5.2202	-7.25138	9.20283e-09	1.0377e-07
TCONS_00091461	LINC1737	XLOC_046896	XLOC_046896	-	NC_056602.1:29867083-29870067	0.0177897	5.44352	-7.52972	9.22662e-09	1.04001e-07
TCONS_00054306	LINC1029	XLOC_027571	XLOC_027571	-	NC_056590.1:6408975-6411044	0	3.36536	-10.3817	9.34007e-09	1.05181e-07
TCONS_00129093	LINC2294	XLOC_064934	XLOC_064934	-	NC_056615.1:4696962-4700630	0.0226313	4.40911	-7.03126	9.43498e-09	1.06149e-07
TCONS_00011697	LOC109046020-IT3	109046020	LOC109046020	NACHT%2C LRR and PYD domains-containing protein 3-like && sp|P59046|NAL12_HUMAN NACHT, LRR and PYD domains-containing protein 12 OS=Homo sapiens OX=9606 GN=NLRP12 PE=1 SV=2 && PF14484:Fish-specific NACHT associated domain|PF13765:SPRY-associated domain|PF00622:SPRY domain|PF05729:NACHT domain|PF02758:PAAD/DAPIN/Pyrin domain	NC_056575.1:19894462-19895351	0	3.92989	-10.3088	9.59503e-09	1.07823e-07
TCONS_00053589	LINC1007	XLOC_027226	XLOC_027226	-	NC_056589.1:21826326-21831888	2.58694	0	10.3054	9.63048e-09	1.0817e-07
TCONS_00059644	109053842-AS1	109053842	LOC109053842	proteinase-activated receptor 1-like && sp|P25116|PAR1_HUMAN Proteinase-activated receptor 1 OS=Homo sapiens OX=9606 GN=F2R PE=1 SV=2 && PF00001:7 transmembrane receptor (rhodopsin family)	NC_056592.1:4806430-4828335	4.16507	0	10.3546	9.73824e-09	1.0929e-07
XR_002019886.2	XR_002019886.2	109102443	LOC109102443	uncharacterized LOC109102443 && - && -	NC_056610.1:11335549-11336608	7.33871	97.3756	-3.22687	9.81003e-09	1.10044e-07
TCONS_00054411	LINC1035	XLOC_027629	XLOC_027629	-	NC_056590.1:8580209-8581912	0	2.04708	-10.2973	9.83326e-09	1.10272e-07
TCONS_00138682	LINC2451	XLOC_069911	XLOC_069911	-	NC_056618.1:33865508-33873303	0	3.21928	-10.3046	9.83378e-09	1.10272e-07
TCONS_00148045	LINC2963	XLOC_074962	XLOC_074962	-	NW_024873535.1:470-2371	0	9.89258	-10.288	9.86486e-09	1.10606e-07
XR_006159797.1	XR_006159797.1	109086222	LOC109086222	uncharacterized LOC109086222 && - && -	NW_024879345.1:3779199-3780712	0	7.12402	-10.2949	9.99437e-09	1.11902e-07
TCONS_00000676	LINC14	XLOC_000338	XLOC_000338	-	NC_056572.1:18185072-18189880	0	5.79158	-10.2941	1.00171e-08	1.12117e-07
TCONS_00089299	LINC1713	XLOC_045815	XLOC_045815	-	NC_056601.1:16540968-16551517	0.00406333	1.52152	-7.85533	1.00189e-08	1.12124e-07
XR_006162451.1	XR_006162451.1	109049187	LOC109049187	uncharacterized LOC109049187 && - && -	NC_056589.1:7925669-7937768	0	3.28846	-10.3085	1.00645e-08	1.12595e-07
XR_006155960.1	XR_006155960.1	109054599	LOC109054599	uncharacterized LOC109054599 && - && -	NC_056574.1:6006298-6012181	0	6.63369	-10.2857	1.0072e-08	1.12652e-07
TCONS_00008739	LINC193	XLOC_004383	XLOC_004383	-	NC_056574.1:37340129-37359066	0	3.61746	-10.5249	1.01619e-08	1.13578e-07
TCONS_00002141	LOC109108965-OT1	109108965	LOC109108965	uncharacterized protein C4orf54-like && sp|E0CYV9|CD054_MOUSE Uncharacterized protein C4orf54 homolog OS=Mus musculus OX=10090 PE=1 SV=1 && PF15232:Domain of unknown function (DUF4585)	NC_056572.1:6560134-6573339	2.89859	0.00643533	8.86805	1.04879e-08	1.16879e-07
TCONS_00011478	LOC109067976-OT3	109067976	LOC109067976	leucine-rich repeat and transmembrane domain-containing protein 2-like%2C transcript variant X2 && sp|Q8BGX3|LRTM2_MOUSE Leucine-rich repeat and transmembrane domain-containing protein 2 OS=Mus musculus OX=10090 GN=Lrtm2 PE=2 SV=1 && PF13855:Leucine rich repeat	NC_056575.1:13546760-13568679	0	2.04928	-10.7355	1.05445e-08	1.17455e-07
XR_006155660.1	XR_006155660.1	109066770	LOC109066770	uncharacterized LOC109066770%2C transcript variant X2 && - && PF03372:Endonuclease/Exonuclease/phosphatase family	NC_056574.1:36917863-36919116	0	3.1109	-10.4313	1.06468e-08	1.18554e-07
TCONS_00149133	LINC3124	XLOC_075857	XLOC_075857	-	NW_024877376.1:1-485	0	15.9578	-10.3751	1.06622e-08	1.18711e-07
TCONS_00147649	LINC2868	XLOC_074667	XLOC_074667	-	NW_024873258.1:22844-28564	0	6.72273	-10.2799	1.06904e-08	1.18998e-07
TCONS_00075496	LINC1389	XLOC_038525	XLOC_038525	-	NC_056598.1:19379160-19384984	0.0352127	2.09477	-5.34907	1.06905e-08	1.18998e-07
XR_006160855.1	XR_006160855.1	122146155	LOC122146155	uncharacterized LOC122146155 && - && -	NC_056580.1:22856581-22859261	0	1.57789	-10.2904	1.07091e-08	1.19164e-07
TCONS_00104007	LINC1925	XLOC_052860	XLOC_052860	-	NC_056606.1:19163501-19164229	0	4.72802	-10.2756	1.07372e-08	1.19449e-07
TCONS_00117375	LOC109103671-IT1	109103671	LOC109103671	immunoglobulin superfamily member 11-like%2C transcript variant X1 && sp|Q08DK1|IGS11_BOVIN Immunoglobulin superfamily member 11 OS=Bos taurus OX=9913 GN=IGSF11 PE=2 SV=1 && PF07686:Immunoglobulin V-set domain|PF13895:Immunoglobulin domain	NC_056611.1:26646813-26647678	0	3.91503	-10.2766	1.0752e-08	1.19584e-07
TCONS_00061256	xrra1-OT1	109073402	xrra1	X-ray radiation resistance associated 1 && sp|Q7PCK7|XRRA1_BOVIN X-ray radiation resistance-associated protein 1 (Fragment) OS=Bos taurus OX=9913 GN=XRRA1 PE=2 SV=2 && -	NC_056592.1:11143612-11144364	0	6.4315	-10.3128	1.07792e-08	1.1986e-07
TCONS_00026904	cux2b-IT1	109102021	cux2b	cut-like homeobox 2b%2C transcript variant X2 && sp|O14529|CUX2_HUMAN Homeobox protein cut-like 2 OS=Homo sapiens OX=9606 GN=CUX2 PE=1 SV=4 && PF00046:Homeobox domain|PF02376:CUT domain	NC_056579.1:3225893-3228745	0.00855	4.42484	-8.18662	1.09277e-08	1.21398e-07
TCONS_00114945	LINC2089	XLOC_057903	XLOC_057903	-	NC_056610.1:24719147-24721711	4.1552	0.0570323	6.63755	1.09339e-08	1.21452e-07
TCONS_00149086	LINC3119	XLOC_075814	XLOC_075814	-	NW_024877040.1:1-1021	0	4.40168	-10.297	1.10578e-08	1.22715e-07
TCONS_00154028	109077969-AS1	109077969	LOC109077969	piggyBac transposable element-derived protein 3-like && - && PF13843:Transposase IS4	NW_024879293.1:83418-105276	0.006277	2.3544	-7.83522	1.11549e-08	1.23663e-07
TCONS_00094153	LINC1779	XLOC_048177	XLOC_048177	-	NC_056603.1:20362005-20367547	0.005279	2.44534	-8.28768	1.1176e-08	1.23853e-07
TCONS_00111808	LINC2040	XLOC_056465	XLOC_056465	-	NC_056609.1:19391574-19394406	2.23544	0.010903	8.04775	1.11853e-08	1.23928e-07
TCONS_00036524	oplah-IT1	109099767	oplah	5-oxoprolinase%2C ATP-hydrolysing && sp|P97608|OPLA_RAT 5-oxoprolinase OS=Rattus norvegicus OX=10116 GN=Oplah PE=1 SV=2 && PF01968:Hydantoinase/oxoprolinase|PF02538:Hydantoinase B/oxoprolinase|PF05378:Hydantoinase/oxoprolinase N-terminal region	NC_056583.1:8072509-8076952	0	2.04346	-10.263	1.12734e-08	1.24889e-07
TCONS_00146548	becn1-IT1	109061261	becn1	beclin 1%2C autophagy related && sp|F1RCP1|BECN1_DANRE Beclin-1 OS=Danio rerio OX=7955 GN=becn1 PE=2 SV=3 && PF04111:Autophagy protein Apg6|PF15285:Beclin-1 BH3 domain, Bcl-2-interacting	NW_024872783.1:163182-173151	0.0786507	2.36557	-4.40634	1.1278e-08	1.24919e-07
TCONS_00147450	LINC2798	XLOC_074555	XLOC_074555	-	NW_024873149.1:27-3782	0.079837	6.046	-5.6282	1.13227e-08	1.25378e-07
TCONS_00083786	LINC1571	XLOC_042965	XLOC_042965	-	NC_056600.1:20536476-20544720	0	3.04279	-10.2605	1.13779e-08	1.2593e-07
TCONS_00115134	LINC2107	XLOC_058010	XLOC_058010	-	NC_056610.1:3647474-3655756	0	6.18346	-10.3768	1.13927e-08	1.26079e-07
TCONS_00024192	LINC530	XLOC_012449	XLOC_012449	-	NC_056578.1:19555053-19556379	4.5808	0.0738053	6.30266	1.15148e-08	1.27297e-07
TCONS_00113008	109107467-AS2	109107467	LOC109107467	melanopsin-A && sp|Q2KNE5|OPN4A_DANRE Melanopsin-A OS=Danio rerio OX=7955 GN=opn4a PE=2 SV=3 && PF00001:7 transmembrane receptor (rhodopsin family)	NC_056609.1:15570662-15572275	1.82568	0	10.4676	1.18227e-08	1.30505e-07
XR_006154566.1	XR_006154566.1	109089828	LOC109089828	uncharacterized LOC109089828%2C transcript variant X2 && - && -	NC_056600.1:22919277-22921945	0	2.75993	-10.2554	1.18346e-08	1.30575e-07
TCONS_00009078	109088000-AS2	109088000	LOC109088000	ADP-ribosylation factor-binding protein GGA3-like%2C transcript variant X1 && sp|Q9NZ52|GGA3_HUMAN ADP-ribosylation factor-binding protein GGA3 OS=Homo sapiens OX=9606 GN=GGA3 PE=1 SV=1 && PF00790:VHS domain|PF02883:Adaptin C-terminal domain|PF03127:GAT domain	NC_056574.1:6391887-6394166	0.0196173	4.07042	-6.98236	1.19147e-08	1.31399e-07
XR_006156725.1	XR_006156725.1	122140001	LOC122140001	uncharacterized LOC122140001 && - && -	NC_056612.1:18424241-18426864	0.148891	8.21511	-5.24654	1.19707e-08	1.3194e-07
TCONS_00044935	LINC860	XLOC_022815	XLOC_022815	-	NC_056586.1:4145002-4146343	1.91145	0	10.2456	1.20579e-08	1.32824e-07
XR_006154198.1	XR_006154198.1	122136524	LOC122136524	uncharacterized LOC122136524 && - && -	NC_056599.1:19137711-19139189	0	5.34421	-10.2707	1.20789e-08	1.33025e-07
TCONS_00113728	egln1a-IT1	109099512	egln1a	egl-9 family hypoxia-inducible factor 1a%2C transcript variant X1 && sp|Q91YE3|EGLN1_MOUSE Egl nine homolog 1 OS=Mus musculus OX=10090 GN=Egln1 PE=1 SV=2 && PF13640:2OG-Fe(II) oxygenase superfamily|PF01753:MYND finger	NC_056609.1:29209263-29210990	0	1.92372	-10.2576	1.20815e-08	1.33038e-07
TCONS_00019697	LOC109065911-OT1	109065911	LOC109065911	methyl-CpG-binding domain protein 5-like%2C transcript variant X3 && sp|B1AYB6|MBD5_MOUSE Methyl-CpG-binding domain protein 5 OS=Mus musculus OX=10090 GN=Mbd5 PE=2 SV=1 && -	NC_056577.1:5811561-5820801	0	1.08478	-11.8515	1.21317e-08	1.33514e-07
XR_006155842.1	XR_006155842.1	122138858	LOC122138858	uncharacterized LOC122138858%2C transcript variant X3 && - && -	NC_056607.1:5117187-5120055	1.53747	0	10.446	1.21931e-08	1.34159e-07
TCONS_00138445	LOC109095006-IT3	109095006	LOC109095006	CD276 antigen homolog && - && PF07686:Immunoglobulin V-set domain	NC_056618.1:28473462-28476324	0.0935423	7.10398	-5.64202	1.22295e-08	1.34529e-07
TCONS_00050321	smyd3-OT1	109095442	smyd3	SET and MYND domain containing 3%2C transcript variant X2 && sp|Q9CWR2|SMYD3_MOUSE Histone-lysine N-methyltransferase SMYD3 OS=Mus musculus OX=10090 GN=Smyd3 PE=2 SV=1 && PF00856:SET domain|PF01753:MYND finger	NC_056588.1:4950931-4954011	6.52854	0.151341	5.84859	1.23106e-08	1.35374e-07
TCONS_00132140	LOC109113217-IT2	109113217	LOC109113217	centrosomal protein of 128 kDa-like && sp|Q6ZU80|CE128_HUMAN Centrosomal protein of 128 kDa OS=Homo sapiens OX=9606 GN=CEP128 PE=1 SV=2 && -	NC_056616.1:6040194-6045716	0.0497653	2.64815	-5.17996	1.23994e-08	1.36257e-07
TCONS_00110237	afap1-IT1	109100053	afap1	actin filament associated protein 1%2C transcript variant X2 && sp|Q90738|AFAP1_CHICK Actin filament-associated protein 1 OS=Gallus gallus OX=9031 GN=AFAP1 PE=1 SV=2 && PF00169:PH domain	NC_056608.1:13059219-13067057	0.0381913	2.69951	-5.60926	1.24745e-08	1.37003e-07
TCONS_00076690	LOC109101962-IT2	109101962	LOC109101962	dipeptidyl aminopeptidase-like protein 6%2C transcript variant X2 && sp|Q9Z218|DPP6_MOUSE Dipeptidyl aminopeptidase-like protein 6 OS=Mus musculus OX=10090 GN=Dpp6 PE=1 SV=1 && PF00326:Prolyl oligopeptidase family|PF00930:Dipeptidyl peptidase IV (DPP IV) N-terminal region	NC_056598.1:9992200-9993489	0	3.122	-10.4991	1.26725e-08	1.39018e-07
TCONS_00004970	LINC94	XLOC_002509	XLOC_002509	-	NC_056573.1:273182-291443	0.0231273	2.86509	-6.27941	1.27113e-08	1.39411e-07
TCONS_00041906	LINC815	XLOC_021150	XLOC_021150	-	NC_056585.1:15676786-15677386	0.008768	7.82895	-8.63461	1.27641e-08	1.39966e-07
XR_006154432.1	XR_006154432.1	109074843	LOC109074843	uncharacterized LOC109074843%2C transcript variant X2 && - && -	NC_056600.1:754884-757921	0	5.57132	-10.2428	1.28938e-08	1.41185e-07
TCONS_00023270	LOC109059261-IT2	109059261	LOC109059261	sialoadhesin-like && - && PF13895:Immunoglobulin domain	NC_056578.1:44832422-44833283	0.177849	12.8395	-5.55102	1.29008e-08	1.41246e-07
TCONS_00019144	LINC441	XLOC_009981	XLOC_009981	-	NC_056577.1:26776382-26780322	2.1754	0	10.2554	1.29031e-08	1.41255e-07
TCONS_00083474	LOC109078958-IT1	109078958	LOC109078958	exocyst complex component 4-like && sp|Q96A65|EXOC4_HUMAN Exocyst complex component 4 OS=Homo sapiens OX=9606 GN=EXOC4 PE=1 SV=1 && PF04048:Sec8 exocyst complex component specific domain	NC_056600.1:12358973-12362701	0.00977267	1.74027	-6.51261	1.2949e-08	1.41725e-07
TCONS_00148603	LINC3046	XLOC_075384	XLOC_075384	-	NW_024873874.1:1-4408	0.0158593	5.94921	-7.81821	1.3301e-08	1.45311e-07
TCONS_00062440	109047818-AS1	109047818	tmem161a	transmembrane protein 161A && sp|Q0V947|T161A_DANRE Transmembrane protein 161A OS=Danio rerio OX=7955 GN=tmem161a PE=2 SV=2 && PF10268:Predicted transmembrane protein 161AB	NC_056593.1:9947671-9960671	0.0120993	3.61178	-7.62366	1.33337e-08	1.45602e-07
XR_006158511.1	XR_006158511.1	109060384	LOC109060384	uncharacterized LOC109060384 && - && -	NC_056620.1:19688534-19690990	0	2.97782	-10.2262	1.34817e-08	1.47133e-07
TCONS_00148105	LINC2986	XLOC_075000	XLOC_075000	-	NW_024873561.1:15365-19248	0	6.38399	-10.2189	1.35192e-08	1.47525e-07
TCONS_00062881	LOC109073734-IT1	109073734	LOC109073734	TSC22 domain family protein 2-like && sp|O75157|T22D2_HUMAN TSC22 domain family protein 2 OS=Homo sapiens OX=9606 GN=TSC22D2 PE=1 SV=3 && PF01166:TSC-22/dip/bun family	NC_056593.1:18661617-18665060	0.186828	6.13739	-4.51289	1.36226e-08	1.48501e-07
TCONS_00009091	LINC226	XLOC_004626	XLOC_004626	-	NC_056574.1:6510511-6511793	0	5.45224	-10.2192	1.38333e-08	1.50648e-07
TCONS_00117283	LOC109060434-IT1	109060434	LOC109060434	limbic system associated membrane protein && sp|Q98919|LSAMP_CHICK Limbic system-associated membrane protein OS=Gallus gallus OX=9031 PE=2 SV=1 && PF07679:Immunoglobulin I-set domain	NC_056611.1:24952048-24953884	0	1.78962	-10.2265	1.38369e-08	1.50648e-07
TCONS_00008743	LINC197	XLOC_004383	XLOC_004383	-	NC_056574.1:37343981-37383848	0	3.41278	-10.3236	1.389e-08	1.51191e-07
TCONS_00149628	LINC3193	XLOC_076291	XLOC_076291	-	NW_024879139.1:118897-121117	0	8.55015	-10.2448	1.40184e-08	1.5245e-07
XR_006159410.1	XR_006159410.1	122143857	LOC122143857	uncharacterized LOC122143857%2C transcript variant X2 && sp|Q9Y619|ORNT1_HUMAN Mitochondrial ornithine transporter 1 OS=Homo sapiens OX=9606 GN=SLC25A15 PE=1 SV=1 && PF00153:Mitochondrial carrier protein	NC_056576.1:14409869-14415060	0.744512	0	10.2245	1.40665e-08	1.52869e-07
TCONS_00080146	122134219-AS8	122134219	LOC122134219	uncharacterized LOC122134219 && - && -	NC_056599.1:44991522-45215202	0	2.64441	-10.2104	1.41513e-08	1.53668e-07
XR_006156620.1	XR_006156620.1	122139854	LOC122139854	uncharacterized LOC122139854%2C transcript variant X2 && - && -	NC_056611.1:26553785-26561635	1.76092	0	10.2113	1.41682e-08	1.53834e-07
TCONS_00011105	LINC261	XLOC_005709	XLOC_005709	-	NC_056575.1:6469974-6474223	0.032596	5.59884	-6.83792	1.42394e-08	1.54555e-07
XR_006153747.1	XR_006153747.1	122135887	LOC122135887	uncharacterized LOC122135887%2C transcript variant X2 && - && -	NC_056597.1:19326014-19344168	1.24539	0	10.2442	1.43158e-08	1.55305e-07
TCONS_00092292	pex5la-IT1	109057521	pex5la	peroxisomal biogenesis factor 5-like a%2C transcript variant X4 && sp|Q8C437|PEX5R_MOUSE PEX5-related protein OS=Mus musculus OX=10090 GN=Pex5l PE=1 SV=2 && PF13414:TPR repeat	NC_056602.1:16474384-16475531	0	2.83	-10.2312	1.43442e-08	1.5555e-07
TCONS_00146085	LOC109096436-IT1	109096436	LOC109096436	anoctamin-3-like%2C transcript variant X1 && sp|Q9BYT9|ANO3_HUMAN Anoctamin-3 OS=Homo sapiens OX=9606 GN=ANO3 PE=2 SV=2 && PF04547:Calcium-activated chloride channel|PF16178:Dimerisation domain of Ca+-activated chloride-channel, anoctamin	NC_056621.1:21052313-21054040	0.103256	7.1124	-5.53272	1.44601e-08	1.56718e-07
XR_006157106.1	XR_006157106.1	122140431	LOC122140431	uncharacterized LOC122140431 && - && -	NC_056614.1:16312606-16321448	0	3.5189	-10.2347	1.46089e-08	1.58223e-07
TCONS_00013919	LINC362	XLOC_007373	XLOC_007373	-	NC_056575.1:31783382-31907325	0	3.43433	-10.254	1.47577e-08	1.5978e-07
XR_006153380.1	XR_006153380.1	122135178	LOC122135178	uncharacterized LOC122135178%2C transcript variant X3 && - && -	NC_056594.1:21573480-21591389	1.75415	0	10.2538	1.49327e-08	1.6162e-07
TCONS_00080135	122134219-AS2	122134219	LOC122134219	uncharacterized LOC122134219 && - && -	NC_056599.1:44904551-45124354	0	1.5796	-10.1989	1.49452e-08	1.61736e-07
TCONS_00012932	LINC323	XLOC_006733	XLOC_006733	-	NC_056575.1:9199349-9203794	0	2.72791	-10.1948	1.4969e-08	1.61976e-07
TCONS_00148229	LINC3004	XLOC_075094	XLOC_075094	-	NW_024873661.1:1591-8804	0	4.85024	-10.2096	1.51111e-08	1.63328e-07
XR_006161531.1	XR_006161531.1	122147258	LOC122147258	uncharacterized LOC122147258%2C transcript variant X1 && - && -	NC_056584.1:18268055-18274794	1.8462	0	10.2083	1.53766e-08	1.66048e-07
TCONS_00156895	LINC3523	XLOC_081254	XLOC_081254	-	NW_024879399.1:135210-135610	0	8.76943	-10.1932	1.5633e-08	1.68644e-07
TCONS_00080129	LINC1476	XLOC_040964	XLOC_040964	-	NC_056599.1:44875225-44885045	0.0114937	4.27355	-7.72024	1.58195e-08	1.70483e-07
TCONS_00147457	LINC2802	XLOC_074555	XLOC_074555	-	NW_024873149.1:41-4042	0	4.72722	-10.2148	1.5963e-08	1.71934e-07
TCONS_00136614	109090205-AS1	109090205	LOC109090205	beta-1%2C3-galactosyltransferase 2-like && sp|O54905|B3GT2_MOUSE Beta-1,3-galactosyltransferase 2 OS=Mus musculus OX=10090 GN=B3galt2 PE=1 SV=2 && PF01762:Galactosyltransferase	NC_056618.1:27676438-27680255	0	1.75624	-10.1856	1.60607e-08	1.72888e-07
TCONS_00148058	LINC2970	XLOC_074973	XLOC_074973	-	NW_024873536.1:15916-28840	0	3.76282	-10.3182	1.62771e-08	1.7502e-07
TCONS_00146523	LINC2612	XLOC_073860	XLOC_073860	-	NW_024872782.1:19668-33922	0.0137267	9.27732	-8.10462	1.62931e-08	1.75172e-07
TCONS_00152130	LINC3307	XLOC_078039	XLOC_078039	-	NW_024879239.1:102134-106156	0.0101913	3.03332	-7.60694	1.64765e-08	1.76984e-07
TCONS_00153535	LINC3380	XLOC_078944	XLOC_078944	-	NW_024879272.1:945568-946584	0	3.36504	-10.195	1.64807e-08	1.76989e-07
TCONS_00151955	LOC122144076-IT1	122144076	LOC122144076	gastrula zinc finger protein XlCGF8.2DB-like%2C transcript variant X2 && - && PF00096:Zinc finger, C2H2 type	NW_024879238.1:3571818-3576513	0	1.58658	-10.1705	1.67953e-08	1.80109e-07
XR_002020038.2	XR_002020038.2	109103389	LOC109103389	uncharacterized LOC109103389 && sp|Q8BR86|KIRR3_MOUSE Kin of IRRE-like protein 3 OS=Mus musculus OX=10090 GN=Kirrel3 PE=1 SV=1 && -	NC_056586.1:29367238-29369301	0.0159927	10.0607	-8.55307	1.68834e-08	1.80988e-07
TCONS_00147295	LINC2767	XLOC_074435	XLOC_074435	-	NW_024873093.1:998-13489	0	3.1238	-10.2032	1.72183e-08	1.84288e-07
TCONS_00132223	109054469-AS1	109054469	LOC109054469	protein FAM177A1-like%2C transcript variant X1 && sp|A6QLZ5|F177A_BOVIN Protein FAM177A1 OS=Bos taurus OX=9913 GN=FAM177A1 PE=2 SV=1 && PF14774:FAM177 family	NC_056616.1:8455939-8458979	0.006772	2.77767	-7.70096	1.72259e-08	1.84349e-07
TCONS_00023537	LOC109054324-OT2	109054324	LOC109054324	uncharacterized LOC109054324 && sp|Q96LR9|APLD1_HUMAN Apolipoprotein L domain-containing protein 1 OS=Homo sapiens OX=9606 GN=APOLD1 PE=2 SV=2 && PF05461:Apolipoprotein L	NC_056578.1:5042645-5043452	7.45479	0	10.187	1.73097e-08	1.85155e-07
TCONS_00111687	LOC109101218-IT1	109101218	LOC109101218	FA complementation group L && sp|Q9NW38|FANCL_HUMAN E3 ubiquitin-protein ligase FANCL OS=Homo sapiens OX=9606 GN=FANCL PE=1 SV=2 && PF09765:WD-repeat region|PF11793:FANCL C-terminal domain	NC_056609.1:17827090-17830624	0.00284367	1.39988	-8.12704	1.7363e-08	1.85629e-07
TCONS_00150934	LINC3243	XLOC_077124	XLOC_077124	-	NW_024879188.1:331886-332640	0.085463	14.8989	-6.80073	1.73971e-08	1.85973e-07
XR_006156777.1	XR_006156777.1	109064651	LOC109064651	uncharacterized LOC109064651%2C transcript variant X2 && sp|Q8IYE0|CC146_HUMAN Coiled-coil domain-containing protein 146 OS=Homo sapiens OX=9606 GN=CCDC146 PE=1 SV=2 && -	NC_056575.1:13510098-13514890	0	1.83666	-10.1677	1.74135e-08	1.86127e-07
TCONS_00018659	LINC423	XLOC_009713	XLOC_009713	-	NC_056577.1:14205223-14206467	0	3.52106	-10.5137	1.75196e-08	1.87157e-07
TCONS_00147294	LINC2766	XLOC_074435	XLOC_074435	-	NW_024873093.1:998-9199	0.0139283	5.77547	-7.71473	1.75453e-08	1.87369e-07
XR_006154098.1	XR_006154098.1	122136375	LOC122136375	uncharacterized LOC122136375 && - && -	NC_056598.1:23600423-23613101	5.12727	0.0257583	7.84836	1.773e-08	1.89118e-07
TCONS_00084030	LINC1592	XLOC_043128	XLOC_043128	-	NC_056600.1:26283948-26286368	0.00828733	2.15373	-7.34089	1.80067e-08	1.91866e-07
TCONS_00034177	LOC109098566-OT1	109098566	LOC109098566	probable serine/threonine-protein kinase samkC%2C transcript variant X1 && - && -	NC_056582.1:16447088-16449297	10.876	0	10.3696	1.81335e-08	1.93088e-07
TCONS_00155056	LINC3429	XLOC_080050	XLOC_080050	-	NW_024879338.1:547174-549097	0	1.91373	-10.1692	1.82884e-08	1.94564e-07
TCONS_00009730	LINC240	XLOC_004972	XLOC_004972	-	NC_056574.1:20340506-20341594	0	3.4045	-10.1523	1.83342e-08	1.95029e-07
TCONS_00045765	igsf11-IT2	109112917	igsf11	immunoglobulin superfamily member 11 && sp|Q08DK1|IGS11_BOVIN Immunoglobulin superfamily member 11 OS=Bos taurus OX=9913 GN=IGSF11 PE=2 SV=1 && PF13895:Immunoglobulin domain|PF07686:Immunoglobulin V-set domain	NC_056586.1:22148377-22150115	0	1.80761	-10.1851	1.85731e-08	1.97417e-07
TCONS_00033714	LINC656	XLOC_017143	XLOC_017143	-	NC_056582.1:7727039-7735309	35.7992	1.91442	4.6773	1.86545e-08	1.98237e-07
TCONS_00073765	LINC1374	XLOC_037634	XLOC_037634	-	NC_056597.1:26125207-26180348	0	2.67694	-10.1505	1.88387e-08	2.00017e-07
XR_006157022.1	XR_006157022.1	122140373	LOC122140373	uncharacterized LOC122140373%2C transcript variant X2 && - && -	NC_056614.1:7666802-7671072	0	2.55209	-10.1907	1.89217e-08	2.00787e-07
TCONS_00092744	cntn4-IT1	109047532	cntn4	contactin 4%2C transcript variant X3 && sp|Q69Z26|CNTN4_MOUSE Contactin-4 OS=Mus musculus OX=10090 GN=Cntn4 PE=1 SV=2 && PF00047:Immunoglobulin domain|PF07679:Immunoglobulin I-set domain|PF13927:Immunoglobulin domain|PF00041:Fibronectin type III domain	NC_056602.1:24024829-24028669	1.97083	0	10.2423	1.89837e-08	2.014e-07
TCONS_00085787	LINC1642	XLOC_044065	XLOC_044065	-	NC_056600.1:23168889-23177677	0	1.21404	-10.3575	1.90704e-08	2.02162e-07
TCONS_00090891	109070564-AS1	109070564	LOC109070564	putative tyrosine-protein phosphatase auxilin%2C transcript variant X4 && sp|Q27974|AUXI_BOVIN Putative tyrosine-protein phosphatase auxilin OS=Bos taurus OX=9913 GN=DNAJC6 PE=1 SV=1 && PF10409:C2 domain of PTEN tumour-suppressor protein	NC_056602.1:17322595-17326726	0.014762	1.82484	-6.36964	1.90873e-08	2.02319e-07
TCONS_00111212	LOC109101175-IT1	109101175	LOC109101175	calcium-activated potassium channel subunit alpha-1-like%2C transcript variant X2 && sp|Q12791|KCMA1_HUMAN Calcium-activated potassium channel subunit alpha-1 OS=Homo sapiens OX=9606 GN=KCNMA1 PE=1 SV=2 && PF03493:Calcium-activated BK potassium channel alpha subunit|PF00520:Ion transport protein	NC_056609.1:10799720-10802008	0.00247067	1.86238	-8.55226	1.91486e-08	2.02834e-07
TCONS_00033323	LINC647	XLOC_016895	XLOC_016895	-	NC_056582.1:1382231-1383780	0.108388	7.08784	-5.42742	1.91695e-08	2.03033e-07
TCONS_00103273	LOC109054485-IT1	109054485	LOC109054485	cytosolic purine 5'-nucleotidase%2C transcript variant X2 && sp|O46411|5NTC_BOVIN Cytosolic purine 5'-nucleotidase OS=Bos taurus OX=9913 GN=NT5C2 PE=1 SV=1 && PF05761:5' nucleotidase family	NC_056606.1:7993114-7995825	0	2.83137	-10.2	1.93505e-08	2.04791e-07
TCONS_00063469	122134966-AS1	122134966	LOC122134966	uncharacterized LOC122134966 && - && -	NC_056593.1:7174776-7181375	0.014229	2.58766	-6.89813	1.95319e-08	2.06504e-07
TCONS_00140922	LINC2479	XLOC_070987	XLOC_070987	-	NC_056619.1:13524040-13525318	7.48762	0.0884307	6.81066	1.95648e-08	2.0683e-07
TCONS_00151808	LINC3282	XLOC_077766	XLOC_077766	-	NW_024879238.1:209350-214208	0.00148767	1.04465	-8.07529	1.96083e-08	2.07243e-07
XR_006161800.1	XR_006161800.1	122147730	LOC122147730	uncharacterized LOC122147730%2C transcript variant X4 && - && -	NC_056586.1:20519474-20528594	1.53628	0	10.1465	2.00236e-08	2.11328e-07
XR_006157890.1	XR_006157890.1	109108694	LOC109108694	uncharacterized LOC109108694%2C transcript variant X2 && - && -	NC_056618.1:23050844-23057076	0.000849	2.4444	-8.55648	2.0258e-08	2.13589e-07
XR_006155835.1	XR_006155835.1	109060179	LOC109060179	uncharacterized LOC109060179%2C transcript variant X1 && - && -	NC_056607.1:2907717-2912336	0	7.5757	-10.1323	2.05264e-08	2.16181e-07
TCONS_00146434	LINC2592	XLOC_073792	XLOC_073792	-	NW_024872777.1:718-24948	0.005602	2.66815	-8.07272	2.0563e-08	2.16542e-07
TCONS_00053973	LINC1013	XLOC_027408	XLOC_027408	-	NC_056590.1:130914-132644	2.8266	0	11.3228	2.05746e-08	2.1663e-07
XR_006156923.1	XR_006156923.1	122140234	LOC122140234	uncharacterized LOC122140234 && - && -	NC_056613.1:18586986-18595212	0.006159	5.89628	-8.56105	2.06418e-08	2.17277e-07
TCONS_00006437	LOC109055463-OT1	109055463	LOC109055463	polymeric immunoglobulin receptor-like && - && PF07686:Immunoglobulin V-set domain	NC_056573.1:25125059-25177741	5.40368	0	10.8625	2.06697e-08	2.17546e-07
XR_006157016.1	XR_006157016.1	109057864	LOC109057864	uncharacterized LOC109057864 && - && -	NC_056614.1:8180332-8182362	0	1.75385	-10.129	2.06915e-08	2.17752e-07
XR_006153962.1	XR_006153962.1	122136158	LOC122136158	uncharacterized LOC122136158 && - && -	NC_056598.1:6225854-6227191	0.407088	20.1853	-5.07815	2.09118e-08	2.19827e-07
TCONS_00110760	LINC2012	XLOC_056038	XLOC_056038	-	NC_056608.1:25034063-25035904	0	1.8121	-10.2403	2.10872e-08	2.21549e-07
TCONS_00053458	LOC109055091-IT1	109055091	LOC109055091	transducin-like enhancer protein 3-A%2C transcript variant X5 && sp|O13166|TLE3A_DANRE Transducin-like enhancer protein 3-A OS=Danio rerio OX=7955 GN=tle3a PE=1 SV=1 && PF03920:Groucho/TLE N-terminal Q-rich domain	NC_056589.1:19451731-19455567	0.0329183	2.53398	-5.6127	2.12431e-08	2.23065e-07
TCONS_00149176	LINC3130	XLOC_075897	XLOC_075897	-	NW_024877670.1:173-844	0	7.47043	-10.1376	2.1481e-08	2.25464e-07
TCONS_00139416	LOC109084630-OT1	109084630	LOC109084630	arginine-glutamic acid dipeptide repeats protein-like%2C transcript variant X6 && sp|Q62901|RERE_RAT Arginine-glutamic acid dipeptide repeats protein OS=Rattus norvegicus OX=10116 GN=Rere PE=1 SV=2 && PF01448:ELM2 domain|PF03154:Atrophin-1 family|PF00320:GATA zinc finger|PF01426:BAH domain	NC_056619.1:14259772-14267346	0.046206	2.26288	-5.07183	2.15025e-08	2.25639e-07
XR_002013276.2	XR_002013276.2	109063682	LOC109063682	uncharacterized LOC109063682%2C transcript variant X2 && - && -	NC_056602.1:22585748-22591483	0	1.71571	-10.3036	2.15487e-08	2.2605e-07
XR_006154298.1	XR_006154298.1	122136658	LOC122136658	uncharacterized LOC122136658 && sp|Q9M2U3|ALPL_ARATH Protein ALP1-like OS=Arabidopsis thaliana OX=3702 GN=At3g55350 PE=2 SV=1 && PF13359:DDE superfamily endonuclease	NC_056599.1:44575221-44577804	0.01445	4.62491	-7.54155	2.2134e-08	2.31807e-07
TCONS_00151593	LINC3266	XLOC_077626	XLOC_077626	-	NW_024879221.1:188984-191210	3.60956	0	10.1165	2.22665e-08	2.33092e-07
TCONS_00012268	LINC307	XLOC_006453	XLOC_006453	-	NC_056575.1:35619177-35652344	0	4.35348	-10.9776	2.23924e-08	2.34308e-07
TCONS_00008727	LINC183	XLOC_004383	XLOC_004383	-	NC_056574.1:37326546-37377783	0	1.03748	-10.1473	2.24495e-08	2.34879e-07
TCONS_00030907	LINC613	XLOC_015658	XLOC_015658	-	NC_056580.1:30464473-30484355	0	8.45218	-10.1478	2.24699e-08	2.35047e-07
XR_002012966.2	XR_002012966.2	109061750	LOC109061750	uncharacterized LOC109061750 && sp|E9PXF8|MTMRD_MOUSE Myotubularin-related protein 13 OS=Mus musculus OX=10090 GN=Sbf2 PE=1 SV=1 && -	NC_056603.1:39564096-39580913	0	2.96481	-10.1358	2.25589e-08	2.35868e-07
TCONS_00005258	LOC109069422-OT1	109069422	LOC109069422	structural maintenance of chromosomes protein 6-like%2C transcript variant X1 && sp|Q802R8|SMC6_TAKRU Structural maintenance of chromosomes protein 6 OS=Takifugu rubripes OX=31033 GN=smc6 PE=2 SV=1 && PF02463:RecF/RecN/SMC N terminal domain	NC_056573.1:5487498-5873558	0.026459	4.82676	-6.98987	2.27199e-08	2.37448e-07
TCONS_00079639	LINC1438	XLOC_040631	XLOC_040631	-	NC_056599.1:33905347-33908255	0	1.6794	-10.1402	2.2727e-08	2.37496e-07
TCONS_00032709	LOC109097628-OT1	109097628	LOC109097628	autism susceptibility gene 2 protein-like%2C transcript variant X4 && sp|A0A087WPF7|AUTS2_MOUSE Autism susceptibility gene 2 protein homolog OS=Mus musculus OX=10090 GN=Auts2 PE=1 SV=2 && PF15336:Autism susceptibility gene 2 protein	NC_056581.1:10148950-10179189	0	1.34945	-10.1503	2.27953e-08	2.38184e-07
TCONS_00147580	LINC2841	XLOC_074631	XLOC_074631	-	NW_024873209.1:226-8861	0.090193	6.76736	-5.60941	2.28055e-08	2.38238e-07
TCONS_00149460	LINC3166	XLOC_076162	XLOC_076162	-	NW_024879119.1:9-1128	0	4.37396	-10.1993	2.28786e-08	2.38884e-07
TCONS_00077226	LINC1407	XLOC_039397	XLOC_039397	-	NC_056598.1:20599345-20601046	0	1.9115	-10.1458	2.29269e-08	2.39349e-07
XR_006157017.1	XR_006157017.1	122140369	LOC122140369	uncharacterized LOC122140369%2C transcript variant X2 && - && -	NC_056614.1:542138-545805	1.75993	0	10.1263	2.30613e-08	2.40621e-07
TCONS_00074900	tceanc2-OT1	109099805	tceanc2	transcription elongation factor A (SII) N-terminal and central domain containing 2 && sp|B0UYI1|TEAN2_DANRE Transcription elongation factor A N-terminal and central domain-containing protein 2 OS=Danio rerio OX=7955 GN=tceanc2 PE=3 SV=1 && PF08711:TFIIS helical bundle-like domain|PF07500:Transcription factor S-II (TFIIS), central domain	NC_056598.1:8957161-8960750	9.20955	0.528563	4.61859	2.32229e-08	2.42175e-07
XR_006153384.1	XR_006153384.1	122135179	LOC122135179	uncharacterized LOC122135179 && - && -	NC_056594.1:21805884-21810821	7.27991	0	10.1155	2.3273e-08	2.42618e-07
TCONS_00011993	109075557-AS1	109075557	LOC109075557	E3 ubiquitin/ISG15 ligase TRIM25-like && sp|Q14258|TRI25_HUMAN E3 ubiquitin/ISG15 ligase TRIM25 OS=Homo sapiens OX=9606 GN=TRIM25 PE=1 SV=2 && PF15227:zinc finger of C3HC4-type, RING|PF00643:B-box zinc finger	NC_056575.1:27529284-27533615	0.01514	1.67292	-6.24329	2.34523e-08	2.44274e-07
XR_006155406.1	XR_006155406.1	122138229	LOC122138229	uncharacterized LOC122138229 && - && -	NC_056604.1:8822887-8823431	0	6.24198	-10.0974	2.34996e-08	2.44686e-07
XR_006159285.1	XR_006159285.1	122143624	LOC122143624	uncharacterized LOC122143624%2C transcript variant X2 && - && -	NW_024879145.1:258622-261211	0	4.66533	-10.1102	2.3542e-08	2.45074e-07
XR_002013109.2	XR_002013109.2	109062641	LOC109062641	uncharacterized LOC109062641 && sp|A0A087WTH1|TM265_HUMAN Transmembrane protein 265 OS=Homo sapiens OX=9606 GN=TMEM265 PE=3 SV=1 && PF04505:Interferon-induced transmembrane protein	NC_056574.1:22238903-22241306	0.00766667	3.50642	-8.0409	2.36601e-08	2.46169e-07
TCONS_00141179	LINC2480	XLOC_071086	XLOC_071086	-	NC_056619.1:17599529-17603726	2.29987	0	10.0952	2.39205e-08	2.48635e-07
XR_006161300.1	XR_006161300.1	122146967	LOC122146967	uncharacterized LOC122146967 && - && -	NC_056573.1:9828220-9830584	0.11188	21.7527	-6.85974	2.3941e-08	2.4882e-07
TCONS_00154220	LINC3403	XLOC_079444	XLOC_079444	-	NW_024879306.1:448063-448602	0	6.41469	-10.0908	2.42958e-08	2.52206e-07
XR_006161423.1	XR_006161423.1	109053358	LOC109053358	uncharacterized LOC109053358 && - && -	NC_056583.1:8049939-8051427	0.062125	9.3893	-6.5975	2.43305e-08	2.52539e-07
TCONS_00156362	LINC3483	XLOC_080884	XLOC_080884	-	NW_024879381.1:965040-968332	0	4.5931	-10.1134	2.43591e-08	2.52753e-07
TCONS_00030038	109076847-AS3	109076847	LOC109076847	integrin alpha-V-like && sp|P80746|ITAV_BOVIN Integrin alpha-V OS=Bos taurus OX=9913 GN=ITGAV PE=1 SV=3 && PF08441:Integrin alpha|PF01839:FG-GAP repeat	NC_056580.1:11143276-11144944	0	2.10758	-10.0876	2.44224e-08	2.53355e-07
TCONS_00062964	LINC1167	XLOC_032108	XLOC_032108	-	NC_056593.1:21718010-21725100	4.30248	0	10.1243	2.44573e-08	2.53689e-07
TCONS_00102837	LINC1913	XLOC_052317	XLOC_052317	-	NC_056605.1:32206547-32207274	0	6.96603	-10.1035	2.46352e-08	2.55279e-07
TCONS_00011670	LINC270	XLOC_005968	XLOC_005968	-	NC_056575.1:19302450-19341609	0	1.71767	-10.114	2.46373e-08	2.55279e-07
TCONS_00059663	LINC1101	XLOC_030315	XLOC_030315	-	NC_056592.1:5235761-5236757	0.0451573	6.85751	-6.4916	2.46897e-08	2.55739e-07
TCONS_00157043	LINC3529	XLOC_081361	XLOC_081361	-	NW_024879403.1:7551-19365	0	4.41465	-10.3705	2.49191e-08	2.58031e-07
TCONS_00152104	LINC3305	XLOC_078018	XLOC_078018	-	NW_024879239.1:102148-106114	0.00290333	1.64182	-7.82619	2.49264e-08	2.58078e-07
TCONS_00042252	109102126-AS1	109102126	LOC109102126	PHD finger protein 6-like && sp|Q8IWS0|PHF6_HUMAN PHD finger protein 6 OS=Homo sapiens OX=9606 GN=PHF6 PE=1 SV=1 && PF13771:PHD-like zinc-binding domain	NC_056585.1:23150565-23151892	0.020922	5.80283	-7.21615	2.49383e-08	2.58174e-07
TCONS_00084251	LINC1606	XLOC_043284	XLOC_043284	-	NC_056600.1:30707476-30710013	0.009855	2.26732	-7.15843	2.50139e-08	2.58806e-07
TCONS_00147965	LINC2931	XLOC_074907	XLOC_074907	-	NW_024873470.1:488-13835	0	3.5419	-11.786	2.50357e-08	2.58986e-07
TCONS_00145227	LOC122142347-OT1	122142347	LOC122142347	CDP-diacylglycerol--inositol 3-phosphatidyltransferase-like && sp|Q8VDP6|CDIPT_MOUSE CDP-diacylglycerol--inositol 3-phosphatidyltransferase OS=Mus musculus OX=10090 GN=Cdipt PE=1 SV=1 && PF01066:CDP-alcohol phosphatidyltransferase	NC_056621.1:5034143-5035518	6.46639	0.178074	5.56825	2.53473e-08	2.61982e-07
TCONS_00041842	LINC812	XLOC_021114	XLOC_021114	-	NC_056585.1:14106164-14107656	0	1.98331	-10.0884	2.55251e-08	2.63648e-07
TCONS_00005387	LINC105	XLOC_002726	XLOC_002726	-	NC_056573.1:8379162-8390126	0	1.93153	-10.1071	2.55938e-08	2.64271e-07
TCONS_00115579	LOC109066212-OT1	109066212	LOC109066212	RING finger protein 44-like && sp|Q08CG8|RNF44_DANRE RING finger protein 44 OS=Danio rerio OX=7955 GN=rnf44 PE=2 SV=1 && PF13639:Ring finger domain	NC_056610.1:12708071-12710935	2.48468	0	10.1902	2.57336e-08	2.656e-07
TCONS_00037614	LINC745	XLOC_018988	XLOC_018988	-	NC_056583.1:3170590-3172369	3.53208	0	10.176	2.59475e-08	2.67606e-07
TCONS_00146640	LINC2634	XLOC_073951	XLOC_073951	-	NW_024872794.1:10971-27649	0.0135757	5.7474	-7.71022	2.59956e-08	2.68071e-07
TCONS_00155226	LINC3439	XLOC_080172	XLOC_080172	-	NW_024879345.1:2932117-2934227	0	2.44349	-10.2311	2.60845e-08	2.68815e-07
TCONS_00012502	LINC315	XLOC_006555	XLOC_006555	-	NC_056575.1:2739063-2742468	0.00710333	2.43093	-7.74486	2.61204e-08	2.69127e-07
TCONS_00086325	LINC1682	XLOC_044450	XLOC_044450	-	NC_056600.1:35280427-35283250	0.0193637	2.49412	-6.20938	2.6272e-08	2.70514e-07
TCONS_00036069	109098372-AS1	109098372	LOC109098372	equilibrative nucleoside transporter 1-like%2C transcript variant X4 && sp|Q99808|S29A1_HUMAN Equilibrative nucleoside transporter 1 OS=Homo sapiens OX=9606 GN=SLC29A1 PE=1 SV=3 && PF01733:Nucleoside transporter	NC_056582.1:23984920-24416305	8.68055	0.0534397	7.40675	2.6385e-08	2.71633e-07
TCONS_00156252	LINC3473	XLOC_080812	XLOC_080812	-	NW_024879370.1:236273-239200	0.00157533	3.03825	-8.50963	2.66337e-08	2.73913e-07
XR_006153463.1	XR_006153463.1	122135357	LOC122135357	uncharacterized LOC122135357 && - && -	NC_056595.1:16582057-16621845	10.2292	0.430248	5.02196	2.67992e-08	2.75432e-07
TCONS_00080271	122136862-AS1	122136862	LOC122136862	interferon-induced very large GTPase 1-like && sp|Q80SU7|GVIN1_MOUSE Interferon-induced very large GTPase 1 OS=Mus musculus OX=10090 GN=Gvin1 PE=1 SV=1 && PF04548:AIG1 family	NC_056599.1:46592237-47056428	0	1.72697	-10.0704	2.72521e-08	2.79761e-07
TCONS_00083788	LINC1573	XLOC_042965	XLOC_042965	-	NC_056600.1:20539530-20559774	0	6.44213	-10.1113	2.73634e-08	2.80812e-07
TCONS_00107348	LOC109098308-IT2	109098308	LOC109098308	protein diaphanous homolog 3-like && sp|Q9NSV4|DIAP3_HUMAN Protein diaphanous homolog 3 OS=Homo sapiens OX=9606 GN=DIAPH3 PE=1 SV=4 && PF06345:DRF Autoregulatory Domain|PF06367:Diaphanous FH3 Domain|PF02181:Formin Homology 2 Domain|PF06371:Diaphanous GTPase-binding Domain	NC_056607.1:12000278-12002257	0	1.61701	-10.0718	2.73953e-08	2.8111e-07
TCONS_00012217	LOC109062990-IT2	109062990	LOC109062990	gastrula zinc finger protein XlCGF7.1-like%2C transcript variant X4 && - && PF00096:Zinc finger, C2H2 type|PF13465:Zinc-finger double domain	NC_056575.1:34392864-34394958	0	1.82346	-10.059	2.75374e-08	2.82355e-07
TCONS_00154148	LINC3399	XLOC_079386	XLOC_079386	-	NW_024879296.1:882874-890172	5.53297	0	10.0741	2.77214e-08	2.84089e-07
TCONS_00080205	LINC1481	XLOC_041011	XLOC_041011	-	NC_056599.1:45586830-45588444	0	1.78709	-10.0627	2.79217e-08	2.85835e-07
TCONS_00085981	LINC1672	XLOC_044187	XLOC_044187	-	NC_056600.1:26594697-26597783	0.00261533	1.8278	-8.141	2.84698e-08	2.90978e-07
TCONS_00084060	LINC1594	XLOC_043144	XLOC_043144	-	NC_056600.1:26560837-26562634	0	1.76944	-10.0655	2.86655e-08	2.92727e-07
TCONS_00062625	LINC1154	XLOC_031950	XLOC_031950	-	NC_056593.1:13088951-13091725	0.00796667	1.99229	-7.28203	2.87554e-08	2.9352e-07
TCONS_00146868	LINC2673	XLOC_074120	XLOC_074120	-	NW_024872891.1:1-10806	0.031865	4.03498	-6.34643	2.96436e-08	3.02005e-07
TCONS_00085786	LINC1641	XLOC_044065	XLOC_044065	-	NC_056600.1:23168877-23177571	0	1.08167	-10.1257	2.96689e-08	3.0223e-07
TCONS_00127356	LINC2258	XLOC_064055	XLOC_064055	-	NC_056615.1:45075-60854	0.16027	10.5686	-5.48574	3.03066e-08	3.08299e-07
XR_006161948.1	XR_006161948.1	109095404	LOC109095404	uncharacterized LOC109095404 && - && -	NC_056587.1:7656441-7658295	0.00843133	4.535	-7.80231	3.06176e-08	3.1123e-07
TCONS_00001711	109072908-AS2	109072908	LOC109072908	tumor necrosis factor ligand superfamily member 14-like%2C transcript variant X3 && - && PF00229:TNF(Tumour Necrosis Factor) family	NC_056572.1:38055335-38235252	0.00385533	2.25385	-8.43938	3.07569e-08	3.12454e-07
TCONS_00141539	109056222-AS1	109056222	LOC109056222	calcium-binding and coiled-coil domain-containing protein 1 && sp|A2BGD5|CACO1_DANRE Calcium-binding and coiled-coil domain-containing protein 1 OS=Danio rerio OX=7955 GN=calcoco1 PE=3 SV=1 && PF07888:Calcium binding and coiled-coil domain (CALCOCO1) like	NC_056619.1:24808523-24818504	0.0126457	0.954761	-5.72065	3.0834e-08	3.1313e-07
TCONS_00083868	109046480-AS1	109046480	LOC109046480	gastrula zinc finger protein XlCGF57.1-like && - && PF00096:Zinc finger, C2H2 type	NC_056600.1:23164220-23166131	0	1.56808	-10.0547	3.09872e-08	3.14418e-07
TCONS_00148725	LINC3081	XLOC_075471	XLOC_075471	-	NW_024874137.1:1630-1852	68.1501	0	12.8236	3.10463e-08	3.14883e-07
XR_006155859.1	XR_006155859.1	109104076	LOC109104076	uncharacterized LOC109104076 && - && -	NC_056607.1:9526389-9528529	0.106016	7.48216	-5.60423	3.11334e-08	3.15632e-07
XR_006159622.1	XR_006159622.1	122134633	LOC122134633	uncharacterized LOC122134633 && sp|Q7SYC9|CTL2_DANRE Choline transporter-like protein 2 OS=Danio rerio OX=7955 GN=slc44a2 PE=2 SV=1 && -	NW_024879257.1:105764-108060	0.080469	5.3572	-5.45262	3.13085e-08	3.1734e-07
XR_002013786.2	XR_002013786.2	109067246	LOC109067246	uncharacterized LOC109067246 && - && -	NC_056575.1:9503510-9558536	0.005249	1.23594	-6.72294	3.15302e-08	3.19418e-07
TCONS_00136490	LINC2412	XLOC_068827	XLOC_068827	-	NC_056618.1:25376833-25377602	9.14242	0	10.0373	3.17732e-08	3.21641e-07
TCONS_00039829	LOC109105124-OT1	109105124	LOC109105124	geranylgeranyl pyrophosphate synthase && sp|Q9WTN0|GGPPS_MOUSE Geranylgeranyl pyrophosphate synthase OS=Mus musculus OX=10090 GN=Ggps1 PE=1 SV=1 && PF00348:Polyprenyl synthetase	NC_056584.1:26900751-26904964	2.90129	0	10.0552	3.19518e-08	3.23229e-07
TCONS_00086019	LOC109087891-IT1	109087891	LOC109087891	NLR family CARD domain-containing protein 3-like && sp|Q5DU56|NLRC3_MOUSE Protein NLRC3 OS=Mus musculus OX=10090 GN=Nlrc3 PE=1 SV=2 && PF05729:NACHT domain|PF14484:Fish-specific NACHT associated domain|PF02758:PAAD/DAPIN/Pyrin domain	NC_056600.1:27498138-27498635	0	6.24309	-10.0483	3.21227e-08	3.24697e-07
XR_006154042.1	XR_006154042.1	122136253	LOC122136253	uncharacterized LOC122136253 && - && -	NC_056598.1:22964641-22966825	0	5.94218	-10.0525	3.24289e-08	3.27549e-07
TCONS_00082763	LINC1554	XLOC_042439	XLOC_042439	-	NC_056599.1:46535588-46537073	0	1.93907	-10.0362	3.253e-08	3.28466e-07
TCONS_00028226	LOC109070549-OT1	109070549	LOC109070549	gastrula zinc finger protein XlCGF57.1-like%2C transcript variant X1 && - && PF00096:Zinc finger, C2H2 type	NC_056580.1:112005-139669	0	2.01046	-10.1092	3.25455e-08	3.28588e-07
TCONS_00006811	LOC109051872-OT1	109051872	LOC109051872	sterol regulatory element-binding protein 2-like%2C transcript variant X1 && sp|A3KNA7|SRBP2_DANRE Sterol regulatory element-binding protein 2 OS=Danio rerio OX=7955 GN=srebf2 PE=1 SV=1 && PF00010:Helix-loop-helix DNA-binding domain	NC_056574.1:3953825-3962126	3.53936	0	10.1161	3.25875e-08	3.28907e-07
TCONS_00151256	LINC3255	XLOC_077374	XLOC_077374	-	NW_024879203.1:199263-200282	21.9331	0.313614	6.47458	3.27667e-08	3.30506e-07
TCONS_00113213	LOC109111078-IT1	109111078	LOC109111078	steroid 17-alpha-hydroxylase/17%2C20 lyase%2C transcript variant X2 && sp|O73853|CP17A_ICTPU Steroid 17-alpha-hydroxylase/17,20 lyase OS=Ictalurus punctatus OX=7998 GN=cyp17a1 PE=2 SV=1 && PF00067:Cytochrome P450	NC_056609.1:18788256-18791247	0	1.77562	-10.0609	3.34184e-08	3.36405e-07
XR_006159934.1	XR_006159934.1	109094404	LOC109094404	uncharacterized LOC109094404%2C transcript variant X1 && - && -	NW_024879386.1:155502-157975	0	4.60072	-10.0291	3.36343e-08	3.38471e-07
TCONS_00055540	109045037-AS1	109045037	syngap1a	synaptic Ras GTPase activating protein 1a && sp|Q96PV0|SYGP1_HUMAN Ras/Rap GTPase-activating protein SynGAP OS=Homo sapiens OX=9606 GN=SYNGAP1 PE=1 SV=4 && PF00168:C2 domain|PF12004:Domain of unknown function (DUF3498)|PF00616:GTPase-activator protein for Ras-like GTPase	NC_056590.1:5706468-5813878	15.3329	1.98326	3.44265	3.36424e-08	3.38517e-07
TCONS_00119813	LOC109105971-OT1	109105971	LOC109105971	t-SNARE domain-containing protein 1-like%2C transcript variant X1 && sp|Q96NA8|TSNA1_HUMAN t-SNARE domain-containing protein 1 OS=Homo sapiens OX=9606 GN=TSNARE1 PE=1 SV=2 && -	NC_056612.1:21045745-21076459	1.42765	0	10.0714	3.38644e-08	3.40534e-07
TCONS_00148344	LOC109089557-IT1	109089557	LOC109089557	uncharacterized LOC109089557%2C transcript variant X3 && - && -	NW_024873717.1:25225-25764	0	5.57197	-10.0291	3.41111e-08	3.42944e-07
TCONS_00069159	LINC1286	XLOC_035311	XLOC_035311	-	NC_056596.1:5971945-5973337	0	4.07629	-10.034	3.41936e-08	3.437e-07
TCONS_00099553	LINC1850	XLOC_050761	XLOC_050761	-	NC_056604.1:17544966-17548800	2.0608	0	11.6495	3.4744e-08	3.48792e-07
TCONS_00125669	LOC109108893-OT1	109108893	LOC109108893	FERM domain-containing protein 4A%2C transcript variant X4 && sp|Q9P2Q2|FRM4A_HUMAN FERM domain-containing protein 4A OS=Homo sapiens OX=9606 GN=FRMD4A PE=1 SV=3 && PF11819:Domain of unknown function (DUF3338)|PF09380:FERM C-terminal PH-like domain|PF00373:FERM central domain|PF09379:FERM N-terminal domain	NC_056614.1:22562080-22572829	0.0376457	1.73234	-5.00792	3.48586e-08	3.49832e-07
TCONS_00118963	rpa2-IT1	109106048	rpa2	replication protein A2 && sp|P15927|RFA2_HUMAN Replication protein A 32 kDa subunit OS=Homo sapiens OX=9606 GN=RPA2 PE=1 SV=1 && PF08784:Replication protein A C terminal	NC_056612.1:5162600-5179920	0.00520533	2.5596	-7.87002	3.49757e-08	3.50933e-07
TCONS_00149866	LOC109084760-IT4	109084760	LOC109084760	regulator of telomere elongation helicase 1-like%2C transcript variant X1 && sp|P0C928|RTEL1_DANRE Regulator of telomere elongation helicase 1 OS=Danio rerio OX=7955 GN=rtel1 PE=3 SV=1 && PF06733:DEAD_2	NW_024879142.1:102042-103308	0	4.05559	-10.1759	3.56636e-08	3.57497e-07
TCONS_00062919	109068450-AS2	109068450	alpi.2	alkaline phosphatase%2C intestinal%2C tandem duplicate 2 && sp|P09923|PPBI_HUMAN Intestinal-type alkaline phosphatase OS=Homo sapiens OX=9606 GN=ALPI PE=1 SV=2 && PF00245:Alkaline phosphatase	NC_056593.1:19738749-19741046	0.00456733	2.97647	-8.04166	3.58858e-08	3.59574e-07
TCONS_00148119	LINC2990	XLOC_075010	XLOC_075010	-	NW_024873564.1:128283-131523	0	9.29262	-10.0398	3.61352e-08	3.61958e-07
TCONS_00134561	LOC109066464-OT2	109066464	LOC109066464	E3 ubiquitin-protein ligase RNF165-like && sp|E9QAU8|RN165_MOUSE E3 ubiquitin-protein ligase RNF165 OS=Mus musculus OX=10090 GN=Rnf165 PE=1 SV=1 && PF13639:Ring finger domain	NC_056617.1:3940945-3944381	6.60048	0.413284	4.46642	3.61959e-08	3.62453e-07
TCONS_00069653	LOC109088276-OT1	109088276	LOC109088276	protein BANP && sp|Q502P7|BANP_DANRE Protein BANP OS=Danio rerio OX=7955 GN=banp PE=2 SV=1 && PF10523:BEN domain	NC_056596.1:14217699-14267083	0	2.23705	-10.1161	3.69025e-08	3.68948e-07
TCONS_00080220	109081935-AS2	109081935	LOC109081935	uncharacterized LOC109081935 && sp|Q08AY6|KT5AA_XENLA N-lysine methyltransferase KMT5A-A OS=Xenopus laevis OX=8355 GN=kmt5a-a PE=2 SV=1 && PF00856:SET domain	NC_056599.1:45914832-46301249	0	2.40312	-10.6237	3.70092e-08	3.69899e-07
TCONS_00079670	LINC1445	XLOC_040652	XLOC_040652	-	NC_056599.1:34811835-34818883	0.093536	8.41515	-5.81323	3.73833e-08	3.73286e-07
TCONS_00103865	109097661-AS1	109097661	LOC109097661	gamma-aminobutyric acid receptor subunit rho-1-like%2C transcript variant X2 && sp|P50573|GBRR3_RAT Gamma-aminobutyric acid receptor subunit rho-3 OS=Rattus norvegicus OX=10116 GN=Gabrr3 PE=1 SV=1 && PF02931:Neurotransmitter-gated ion-channel ligand binding domain|PF02932:Neurotransmitter-gated ion-channel transmembrane region	NC_056606.1:16775688-16776246	4.43082	0	10.0167	3.75817e-08	3.75031e-07
TCONS_00147292	LINC2765	XLOC_074435	XLOC_074435	-	NW_024873093.1:997-30948	0	3.87736	-10.0002	3.76107e-08	3.75282e-07
TCONS_00148101	LINC2983	XLOC_074999	XLOC_074999	-	NW_024873561.1:15328-19247	0	5.10858	-10.0012	3.76394e-08	3.75528e-07
TCONS_00127354	LINC2256	XLOC_064055	XLOC_064055	-	NC_056615.1:42558-55808	0.247813	9.56169	-4.73988	3.84481e-08	3.82916e-07
TCONS_00147576	LINC2838	XLOC_074631	XLOC_074631	-	NW_024873209.1:226-3826	0.432429	14.4256	-4.53535	3.8462e-08	3.83015e-07
TCONS_00147284	LINC2761	XLOC_074431	XLOC_074431	-	NW_024873085.1:2176-9206	0	3.49736	-9.99889	3.90218e-08	3.88104e-07
TCONS_00143808	109087166-AS2	109087166	znf609a	zinc finger protein 609a%2C transcript variant X4 && sp|Q8BZ47|ZN609_MOUSE Zinc finger protein 609 OS=Mus musculus OX=10090 GN=Znf609 PE=1 SV=2 && -	NC_056621.1:2466560-2468026	0	1.93031	-10.0153	3.94136e-08	3.91633e-07
TCONS_00156354	LINC3486	XLOC_080885	XLOC_080885	-	NW_024879381.1:957990-967263	0.0125163	3.11567	-7.07225	3.95725e-08	3.93048e-07
TCONS_00144977	LOC122142358-IT2	122142358	LOC122142358	cytosolic sulfotransferase 1-like%2C transcript variant X2 && sp|G3V9R3|ST1D1_RAT Sulfotransferase 1 family member D1 OS=Rattus norvegicus OX=10116 GN=Sult1d1 PE=2 SV=1 && -	NC_056621.1:24436011-24439829	0.0425943	2.48412	-5.2951	3.97581e-08	3.94689e-07
TCONS_00074153	109068164-AS1	109068164	LOC109068164	polymeric immunoglobulin receptor-like && - && PF07686:Immunoglobulin V-set domain	NC_056597.1:33498377-33699853	3.67593	0	10.0361	3.98743e-08	3.95758e-07
XR_006157006.1	XR_006157006.1	109076417	LOC109076417	uncharacterized LOC109076417%2C transcript variant X2 && - && -	NC_056575.1:18563239-18566456	0	4.09214	-10.5325	3.99674e-08	3.96558e-07
TCONS_00070134	109050614-AS1	109050614	LOC109050614	L-fucose kinase-like%2C transcript variant X1 && sp|Q7TMC8|FCSK_MOUSE L-fucose kinase OS=Mus musculus OX=10090 GN=Fcsk PE=1 SV=1 && PF00288:GHMP kinases N terminal domain|PF07959:L-fucokinase|PF08544:GHMP kinases C terminal	NC_056596.1:4465506-4467740	0	2.11775	-9.99142	4.01219e-08	3.97926e-07
TCONS_00153377	LINC3368	XLOC_078830	XLOC_078830	-	NW_024879269.1:166190-197401	0	3.0549	-10.0054	4.03808e-08	4.00244e-07
TCONS_00127608	LINC2262	XLOC_064199	XLOC_064199	-	NC_056615.1:6247129-6247992	15.5474	0.172602	6.8535	4.0388e-08	4.00273e-07
TCONS_00130067	109059108-AS1	109059108	LOC109059108	stAR-related lipid transfer protein 3%2C transcript variant X1 && sp|Q9DFS4|STAR3_DANRE StAR-related lipid transfer protein 3 OS=Danio rerio OX=7955 GN=stard3 PE=2 SV=2 && PF01852:START domain|PF10457:Cholesterol-capturing domain	NC_056615.1:23943847-23949178	0	2.50797	-9.98252	4.0514e-08	4.01481e-07
TCONS_00057572	LINC1067	XLOC_029271	XLOC_029271	-	NC_056591.1:21932746-21938939	0	1.53507	-9.99995	4.05699e-08	4.01951e-07
XR_006161386.1	XR_006161386.1	109112802	LOC109112802	uncharacterized LOC109112802 && - && -	NC_056583.1:18398708-18400588	0.0292637	7.29783	-7.30842	4.09742e-08	4.05746e-07
TCONS_00092409	LOC109058162-IT1	109058162	LOC109058162	microtubule-associated serine/threonine-protein kinase 2-like%2C transcript variant X10 && sp|Q6P0Q8|MAST2_HUMAN Microtubule-associated serine/threonine-protein kinase 2 OS=Homo sapiens OX=9606 GN=MAST2 PE=1 SV=2 && PF00069:Protein kinase domain|PF00595:PDZ domain (Also known as DHR or GLGF)|PF08926:Domain of unknown function (DUF1908)	NC_056602.1:18564610-18569261	0.011361	1.63288	-6.41047	4.1171e-08	4.07483e-07
TCONS_00113726	109099512-AS1	109099512	egln1a	egl-9 family hypoxia-inducible factor 1a%2C transcript variant X1 && sp|Q91YE3|EGLN1_MOUSE Egl nine homolog 1 OS=Mus musculus OX=10090 GN=Egln1 PE=1 SV=2 && PF13640:2OG-Fe(II) oxygenase superfamily|PF01753:MYND finger	NC_056609.1:29202447-29207044	0	2.28976	-10.0709	4.14822e-08	4.1035e-07
TCONS_00069614	LOC109054431-IT1	109054431	LOC109054431	probable phospholipid-transporting ATPase IM && sp|P98198|AT8B2_HUMAN Phospholipid-transporting ATPase ID OS=Homo sapiens OX=9606 GN=ATP8B2 PE=1 SV=2 && PF16209:Phospholipid-translocating ATPase N-terminal|PF16212:Phospholipid-translocating P-type ATPase C-terminal|PF12710:haloacid dehalogenase-like hydrolase	NC_056596.1:13577676-13581701	0.00563467	1.33664	-7.20857	4.15654e-08	4.1101e-07
TCONS_00016154	LINC394	XLOC_008482	XLOC_008482	-	NC_056576.1:1719728-1721726	1.1186	0	10.1419	4.16389e-08	4.11602e-07
TCONS_00124657	LOC109096222-IT1	109096222	LOC109096222	serine/threonine-protein kinase D3-like%2C transcript variant X2 && sp|O94806|KPCD3_HUMAN Serine/threonine-protein kinase D3 OS=Homo sapiens OX=9606 GN=PRKD3 PE=1 SV=1 && PF00069:Protein kinase domain|PF00169:PH domain|PF00130:Phorbol esters/diacylglycerol binding domain (C1 domain)	NC_056613.1:25851204-25868827	0.0359373	5.46931	-6.66553	4.18621e-08	4.13595e-07
TCONS_00090580	LINC1722	XLOC_046458	XLOC_046458	-	NC_056602.1:9305224-9306413	0	2.58843	-9.97636	4.21025e-08	4.15583e-07
TCONS_00041879	LINC814	XLOC_021129	XLOC_021129	-	NC_056585.1:14846156-14850697	3.18618	0.064282	6.04803	4.325e-08	4.26116e-07
TCONS_00108143	LINC1965	XLOC_054882	XLOC_054882	-	NC_056607.1:24232606-24235777	0.0375677	3.43759	-5.97605	4.33665e-08	4.27176e-07
TCONS_00121836	122140061-AS2	122140061	LOC122140061	tripartite motif-containing protein 16-like && sp|Q309B1|TR16L_HUMAN Tripartite motif-containing protein 16-like protein OS=Homo sapiens OX=9606 GN=TRIM16L PE=1 SV=3 && PF00643:B-box zinc finger|PF15227:zinc finger of C3HC4-type, RING|PF13765:SPRY-associated domain|PF00622:SPRY domain	NC_056612.1:29243551-29263477	0	2.99202	-9.96615	4.37539e-08	4.30858e-07
XR_006156368.1	XR_006156368.1	122139528	LOC122139528	uncharacterized LOC122139528 && - && -	NC_056610.1:6000405-6001507	2.11843	0	9.96804	4.39442e-08	4.32509e-07
XR_006161708.1	XR_006161708.1	122147652	LOC122147652	uncharacterized LOC122147652 && - && -	NC_056586.1:2913454-2914223	0	6.76878	-9.97736	4.41466e-08	4.34277e-07
TCONS_00050004	LINC938	XLOC_025370	XLOC_025370	-	NC_056588.1:741946-748819	0.00884633	6.08361	-8.39427	4.44247e-08	4.36788e-07
TCONS_00082254	LINC1521	XLOC_042064	XLOC_042064	-	NC_056599.1:34818256-34823752	0	4.14686	-10.0218	4.45107e-08	4.3755e-07
TCONS_00150790	122143836-AS2	122143836	LOC122143836	skin secretory protein xP2-like && - && -	NW_024879183.1:160951-191443	0	1.81645	-10.0245	4.47775e-08	4.39758e-07
TCONS_00147143	LINC2720	XLOC_074328	XLOC_074328	-	NW_024872978.1:2466-23910	0.0423353	5.87058	-6.30986	4.53427e-08	4.44715e-07
TCONS_00102582	LINC1909	XLOC_052189	XLOC_052189	-	NC_056605.1:24645626-24659934	0.003076	0.985506	-7.71936	4.55418e-08	4.46529e-07
TCONS_00006769	LINC139	XLOC_003430	XLOC_003430	-	NC_056574.1:3425203-3426418	0	5.35708	-10.4628	4.59257e-08	4.50016e-07
TCONS_00073658	LINC1370	XLOC_037560	XLOC_037560	-	NC_056597.1:21393808-21407082	2.33692	0	9.99383	4.66646e-08	4.56928e-07
TCONS_00049633	LINC926	XLOC_025171	XLOC_025171	-	NC_056588.1:19867228-19868079	0	3.25961	-9.98467	4.68285e-08	4.58298e-07
TCONS_00153472	LINC3376	XLOC_078900	XLOC_078900	-	NW_024879270.1:1127956-1141925	0	2.46046	-9.99149	4.72472e-08	4.61781e-07
TCONS_00080143	122134219-AS6	122134219	LOC122134219	uncharacterized LOC122134219 && - && -	NC_056599.1:44977352-45202760	0	1.2099	-9.94865	4.72617e-08	4.61874e-07
TCONS_00097673	LOC109095394-IT2	109095394	LOC109095394	DNA-binding protein RFX2-like && sp|Q5EAP5|RFX2_DANRE DNA-binding protein RFX2 OS=Danio rerio OX=7955 GN=rfx2 PE=2 SV=1 && PF04589:RFX1 transcription activation region|PF02257:RFX DNA-binding domain	NC_056604.1:11029284-11031204	0	2.58689	-9.94821	4.72969e-08	4.62171e-07
TCONS_00047274	LOC109106071-OT1	109106071	LOC109106071	CDC42 small effector protein 1%2C transcript variant X2 && sp|Q6TEL3|C42S1_DANRE CDC42 small effector protein 1 OS=Danio rerio OX=7955 GN=cdc42se1 PE=3 SV=1 && -	NC_056587.1:133524-143461	1.04792	0	10.507	4.73659e-08	4.62798e-07
XR_006158175.1	XR_006158175.1	109061769	LOC109061769	uncharacterized LOC109061769 && - && -	NC_056619.1:12127831-12130819	0	1.60199	-9.96378	4.75335e-08	4.6434e-07
TCONS_00018658	LINC431	XLOC_009714	XLOC_009714	-	NC_056577.1:14196385-14202888	0	1.84618	-9.97545	4.77964e-08	4.66609e-07
TCONS_00038425	LINC751	XLOC_019382	XLOC_019382	-	NC_056583.1:20485141-20485827	0	5.38547	-10.21	4.79467e-08	4.67994e-07
TCONS_00013995	122140740-AS4	122140740	LOC122140740	mucin-13-like && - && PF01390:SEA domain	NC_056575.1:33747658-33923900	0	0.943657	-10.0812	4.81073e-08	4.69231e-07
XR_006157159.1	XR_006157159.1	122140477	LOC122140477	uncharacterized LOC122140477 && sp|Q7L4P6|BEND5_HUMAN BEN domain-containing protein 5 OS=Homo sapiens OX=9606 GN=BEND5 PE=1 SV=1 && PF10523:BEN domain	NC_056575.1:23573395-23582981	0	2.48447	-10.2774	4.81731e-08	4.69724e-07
TCONS_00051581	LINC955	XLOC_026150	XLOC_026150	-	NC_056588.1:27077352-27080963	0.0421223	5.48489	-6.32957	4.82599e-08	4.70522e-07
TCONS_00014031	122141069-AS1	122141069	LOC122141069	NACHT%2C LRR and PYD domains-containing protein 3-like && sp|Q53B88|NOD2_HYLLA Nucleotide-binding oligomerization domain-containing protein 2 OS=Hylobates lar OX=9580 GN=NOD2 PE=3 SV=1 && PF05729:NACHT domain|PF14484:Fish-specific NACHT associated domain	NC_056575.1:34459518-34747243	0	2.55017	-9.95224	4.83091e-08	4.70905e-07
TCONS_00138446	LOC109095006-IT4	109095006	LOC109095006	CD276 antigen homolog && - && PF07686:Immunoglobulin V-set domain	NC_056618.1:28475383-28476321	0	6.36925	-9.97599	4.85413e-08	4.73072e-07
TCONS_00156212	LINC3467	XLOC_080792	XLOC_080792	-	NW_024879365.1:1020616-1024243	0	3.14284	-9.9492	4.89673e-08	4.76785e-07
TCONS_00152909	109051305-AS1	109051305	LOC109051305	uncharacterized LOC109051305 && - && PF13613:Helix-turn-helix of DDE superfamily endonuclease|PF13359:DDE superfamily endonuclease	NW_024879255.1:691877-693872	0.00567733	2.93218	-7.7142	4.91345e-08	4.78316e-07
TCONS_00012014	LINC288	XLOC_006246	XLOC_006246	-	NC_056575.1:27990065-27992283	0	1.95712	-10.0038	4.92998e-08	4.7968e-07
TCONS_00049834	LOC109061160-IT1	109061160	LOC109061160	CDAN1-interacting nuclease 1-like%2C transcript variant X2 && sp|Q08BW6|CDIN1_DANRE CDAN1-interacting nuclease 1 OS=Danio rerio OX=7955 GN=cdin1 PE=2 SV=1 && PF14811:Protein of unknown function TPD sequence-motif	NC_056588.1:25890044-25893225	0.00734433	2.30396	-7.55588	4.94592e-08	4.81085e-07
TCONS_00115142	LINC2114	XLOC_058010	XLOC_058010	-	NC_056610.1:3668741-3678576	0	1.75791	-9.95261	5.05474e-08	4.90968e-07
TCONS_00079898	LINC1462	XLOC_040789	XLOC_040789	-	NC_056599.1:39555251-39556947	0	1.70128	-9.93948	5.05614e-08	4.91055e-07
TCONS_00106230	LOC109098297-IT1	109098297	LOC109098297	forkhead box protein J3-like && sp|Q8BUR3|FOXJ3_MOUSE Forkhead box protein J3 OS=Mus musculus OX=10090 GN=Foxj3 PE=1 SV=1 && PF00250:Forkhead domain	NC_056607.1:14797871-14799291	0	2.51203	-9.96027	5.12208e-08	4.96801e-07
XR_006158036.1	XR_006158036.1	109097709	LOC109097709	uncharacterized LOC109097709%2C transcript variant X3 && - && -	NC_056618.1:17832124-17834023	2.39823	0	10.0277	5.14733e-08	4.98997e-07
TCONS_00014727	109090289-AS1	109090289	LOC109090289	transmembrane 4 L6 family member 4-like && sp|P49111|T4S1_MESAU Transmembrane 4 L6 family member 1 OS=Mesocricetus auratus OX=10036 GN=TM4SF1 PE=2 SV=1 && -	NC_056576.1:14415343-14422892	0	2.77531	-9.93129	5.15197e-08	4.99346e-07
TCONS_00148057	LINC2969	XLOC_074973	XLOC_074973	-	NW_024873536.1:15421-28217	0	3.62941	-10.7882	5.15424e-08	4.99464e-07
TCONS_00101929	LINC1892	XLOC_051898	XLOC_051898	-	NC_056605.1:12283809-12299768	0	2.78405	-9.93484	5.19998e-08	5.03705e-07
TCONS_00104612	109097592-AS1	109097592	adamts6	ADAM metallopeptidase with thrombospondin type 1 motif%2C 6%2C transcript variant X2 && sp|Q9UKP5|ATS6_HUMAN A disintegrin and metalloproteinase with thrombospondin motifs 6 OS=Homo sapiens OX=9606 GN=ADAMTS6 PE=2 SV=2 && PF01421:Reprolysin (M12B) family zinc metalloprotease|PF00090:Thrombospondin type 1 domain|PF05986:ADAM-TS Spacer 1|PF08686:PLAC (protease and lacunin) domain|PF01562:Reprolysin…	NC_056606.1:5822367-5826964	0	3.35732	-9.94247	5.22477e-08	5.05888e-07
TCONS_00084277	109102739-AS2	109102739	LOC109102739	NACHT%2C LRR and PYD domains-containing protein 12-like%2C transcript variant X2 && sp|Q5TM55|TRI15_MACMU Tripartite motif-containing protein 15 OS=Macaca mulatta OX=9544 GN=TRIM15 PE=3 SV=1 && PF05729:NACHT domain|PF00622:SPRY domain|PF14484:Fish-specific NACHT associated domain|PF13765:SPRY-associated domain	NC_056600.1:31812908-32013942	0.0184587	2.21192	-6.33721	5.22993e-08	5.06285e-07
TCONS_00080082	109062274-AS6	109062274	iqck	IQ motif containing K%2C transcript variant X1 && sp|Q8N0W5|IQCK_HUMAN IQ domain-containing protein K OS=Homo sapiens OX=9606 GN=IQCK PE=2 SV=1 && -	NC_056599.1:43664152-43763738	0.01714	2.70904	-6.3691	5.23753e-08	5.06918e-07
TCONS_00030910	LINC616	XLOC_015658	XLOC_015658	-	NC_056580.1:30464848-30488362	0	9.63484	-10.8569	5.24366e-08	5.07459e-07
TCONS_00077985	109069630-AS1	109069630	pkn1b	protein kinase N1b%2C transcript variant X5 && sp|Q16512|PKN1_HUMAN Serine/threonine-protein kinase N1 OS=Homo sapiens OX=9606 GN=PKN1 PE=1 SV=2 && PF00433:Protein kinase C terminal domain|PF02185:Hr1 repeat|PF00069:Protein kinase domain	NC_056599.1:2065147-2082429	0	3.39696	-10.0178	5.25147e-08	5.08164e-07
TCONS_00140379	LINC2475	XLOC_070754	XLOC_070754	-	NC_056619.1:2377772-2387645	0.227538	29.5862	-6.41476	5.27845e-08	5.10619e-07
XR_006157528.1	XR_006157528.1	122141076	LOC122141076	uncharacterized LOC122141076 && - && -	NC_056616.1:26012213-26013513	0.097473	9.5596	-5.99373	5.28654e-08	5.1135e-07
XR_006155435.1	XR_006155435.1	122138242	LOC122138242	uncharacterized LOC122138242 && - && -	NC_056604.1:12867656-12869253	0	3.54848	-9.94367	5.30871e-08	5.13234e-07
TCONS_00132218	LOC109047748-IT1	109047748	LOC109047748	uncharacterized protein C2orf81 homolog%2C transcript variant X3 && sp|A6NN90|CB081_HUMAN Uncharacterized protein C2orf81 OS=Homo sapiens OX=9606 GN=C2orf81 PE=3 SV=3 && PF15479:Domain of unknown function (DUF4639)	NC_056616.1:8420698-8423454	0.00731567	1.6926	-7.17653	5.31405e-08	5.13699e-07
XR_006162832.1	XR_006162832.1	122149075	LOC122149075	uncharacterized LOC122149075 && - && -	NC_056591.1:8884870-8887088	5.07829	0.033075	7.67925	5.32329e-08	5.1454e-07
TCONS_00012202	LOC122140740-OT1	122140740	LOC122140740	mucin-13-like && - && PF01390:SEA domain	NC_056575.1:33747110-33921398	0	2.26716	-9.92992	5.36488e-08	5.18036e-07
XR_006154230.1	XR_006154230.1	122136565	LOC122136565	uncharacterized LOC122136565 && - && -	NC_056599.1:26109164-26111052	1.44751	0	9.93809	5.38624e-08	5.19835e-07
TCONS_00078401	109092109-AS1	109092109	LOC109092109	vascular cell adhesion protein 1-like && - && PF03921:Intercellular adhesion molecule (ICAM), N-terminal domain	NC_056599.1:12056866-12058158	0	2.27837	-9.95733	5.40969e-08	5.21902e-07
TCONS_00017098	LINC410	XLOC_008970	XLOC_008970	-	NC_056576.1:19930449-19933595	2.06871	0.00646667	8.01202	5.46548e-08	5.26737e-07
TCONS_00149515	LINC3177	XLOC_076197	XLOC_076197	-	NW_024879137.1:87756-99170	0	3.9101	-9.9162	5.49659e-08	5.29521e-07
XR_006162076.1	XR_006162076.1	122148078	LOC122148078	uncharacterized LOC122148078 && - && -	NC_056587.1:20800433-20802941	2.27133	0.010933	8.00867	5.50003e-08	5.29692e-07
XR_006157347.1	XR_006157347.1	109070970	LOC109070970	uncharacterized LOC109070970%2C transcript variant X1 && - && -	NC_056615.1:18751791-18753458	0	4.38788	-9.91538	5.52377e-08	5.31817e-07
TCONS_00004969	LINC93	XLOC_002509	XLOC_002509	-	NC_056573.1:273182-288063	0	2.43317	-10.7778	5.53349e-08	5.32646e-07
XR_006159773.1	XR_006159773.1	122144603	LOC122144603	uncharacterized LOC122144603 && - && -	NW_024879337.1:68558-69250	5.94384	0.0814983	6.19148	5.53453e-08	5.32692e-07
TCONS_00101252	LOC109063057-OT2	109063057	LOC109063057	integrin alpha-4-like%2C transcript variant X1 && sp|P13612|ITA4_HUMAN Integrin alpha-4 OS=Homo sapiens OX=9606 GN=ITGA4 PE=1 SV=3 && PF01839:FG-GAP repeat|PF08441:Integrin alpha	NC_056605.1:26434280-26437063	1.72574	0	10.1081	5.57934e-08	5.36539e-07
XR_006154664.1	XR_006154664.1	122137173	LOC122137173	uncharacterized LOC122137173%2C transcript variant X2 && - && -	NC_056600.1:28667513-28668221	0	7.82181	-9.91659	5.58452e-08	5.36908e-07
TCONS_00149509	LINC3171	XLOC_076196	XLOC_076196	-	NW_024879137.1:86294-97556	0.0118543	13.8875	-8.68947	5.65003e-08	5.42496e-07
TCONS_00121302	LINC2168	XLOC_061150	XLOC_061150	-	NC_056612.1:19594510-19595433	0	3.01433	-9.9459	5.65227e-08	5.42602e-07
TCONS_00151952	LINC3295	XLOC_077879	XLOC_077879	-	NW_024879238.1:3560178-3561110	0	2.95576	-9.93325	5.65816e-08	5.43058e-07
TCONS_00001586	109063765-AS1	109063765	zgc:136908	zgc:136908 && sp|P55072|TERA_HUMAN Transitional endoplasmic reticulum ATPase OS=Homo sapiens OX=9606 GN=VCP PE=1 SV=4 && PF02359:Cell division protein 48 (CDC48), N-terminal domain|PF02933:Cell division protein 48 (CDC48), domain 2|PF00004:ATPase family associated with various cellular activities (AAA)	NC_056572.1:35004222-35098980	0	3.08028	-9.90792	5.65936e-08	5.43119e-07
TCONS_00146069	122142502-AS2	122142502	LOC122142502	piggyBac transposable element-derived protein 4-like%2C transcript variant X2 && - && PF13843:Transposase IS4	NC_056621.1:20788738-20840841	0.353942	15.9132	-4.9399	5.68788e-08	5.45746e-07
TCONS_00147337	LINC2782	XLOC_074458	XLOC_074458	-	NW_024873100.1:833-6502	0	2.76587	-9.94679	5.69997e-08	5.46803e-07
TCONS_00138678	LINC2449	XLOC_069907	XLOC_069907	-	NC_056618.1:33799494-33875678	0	2.88787	-9.95219	5.72533e-08	5.48882e-07
TCONS_00096852	LINC1813	XLOC_049445	XLOC_049445	-	NC_056603.1:36533029-36533648	0	4.93286	-9.89769	5.7559e-08	5.51385e-07
TCONS_00152830	LINC3345	XLOC_078483	XLOC_078483	-	NW_024879254.1:677738-679445	0	3.52391	-9.9048	5.7762e-08	5.53219e-07
TCONS_00062838	LINC1161	XLOC_032034	XLOC_032034	-	NC_056593.1:17370589-17375143	0.0180653	3.73418	-7.05005	5.78271e-08	5.53787e-07
TCONS_00013414	109086366-AS1	109086366	LOC109086366	CD209 antigen-like protein C && sp|Q2LK54|COL12_CHICK Collectin-12 OS=Gallus gallus OX=9031 GN=COLEC12 PE=2 SV=1 && PF00059:Lectin C-type domain	NC_056575.1:19359902-19363054	0	1.85282	-9.90928	5.78995e-08	5.54369e-07
XR_006161088.1	XR_006161088.1	122146573	LOC122146573	uncharacterized LOC122146573 && - && -	NC_056572.1:39435733-39437997	0	1.90797	-9.8959	5.86955e-08	5.61371e-07
TCONS_00142576	LINC2508	XLOC_071825	XLOC_071825	-	NC_056620.1:23147117-23148023	0	6.74006	-9.90313	5.88777e-08	5.62888e-07
TCONS_00144715	LINC2538	XLOC_072888	XLOC_072888	-	NC_056621.1:18173475-18175367	0	3.26579	-9.8899	5.89206e-08	5.63185e-07
TCONS_00032464	LINC636	XLOC_016383	XLOC_016383	-	NC_056581.1:5830478-5830885	0	8.55907	-9.89549	5.90002e-08	5.63833e-07
TCONS_00001329	109105913-AS1	109105913	spred2a	sprouty related EVH1 domain containing 2a && sp|Q6NYK3|SPRE2_DANRE Sprouty-related, EVH1 domain-containing protein 2 OS=Danio rerio OX=7955 GN=spred2 PE=2 SV=1 && PF05210:Sprouty protein (Spry)|PF00568:WH1 domain	NC_056572.1:31449383-31491987	0	4.21347	-9.89589	5.94679e-08	5.67734e-07
TCONS_00149247	LINC3145	XLOC_075959	XLOC_075959	-	NW_024878134.1:41-1154	0	2.93663	-9.88859	5.96941e-08	5.69666e-07
TCONS_00049935	fsip1-IT1	109051866	fsip1	fibrous sheath interacting protein 1%2C transcript variant X3 && sp|Q566N9|FSIP1_DANRE Fibrous sheath-interacting protein 1 OS=Danio rerio OX=7955 GN=fsip1 PE=2 SV=1 && PF15554:FSIP1 family	NC_056588.1:436252-437396	0	2.25892	-9.89601	6.00008e-08	5.72307e-07
XR_006154529.1	XR_006154529.1	109104185	LOC109104185	uncharacterized LOC109104185%2C transcript variant X7 && sp|Q8NEG7|DEN6B_HUMAN Protein DENND6B OS=Homo sapiens OX=9606 GN=DENND6B PE=2 SV=1 && -	NC_056600.1:14972510-14977643	0.907769	0	10.2237	6.00411e-08	5.72619e-07
XR_006155351.1	XR_006155351.1	109094160	LOC109094160	uncharacterized LOC109094160 && - && -	NC_056604.1:2273599-2276423	0	2.46863	-9.87737	6.00455e-08	5.72619e-07
TCONS_00034800	LOC109075374-IT1	109075374	LOC109075374	dual specificity protein phosphatase 7 && sp|Q63340|DUS7_RAT Dual specificity protein phosphatase 7 OS=Rattus norvegicus OX=10116 GN=Dusp7 PE=1 SV=2 && PF00581:Rhodanese-like domain|PF00782:Dual specificity phosphatase, catalytic domain	NC_056582.1:1236865-1238145	0	2.01275	-9.8935	6.00709e-08	5.72781e-07
TCONS_00156562	LINC3511	XLOC_081023	XLOC_081023	-	NW_024879386.1:148318-151558	0.0127373	4.97906	-7.85045	6.03261e-08	5.74893e-07
XR_006161433.1	XR_006161433.1	109068705	LOC109068705	uncharacterized LOC109068705%2C transcript variant X2 && - && -	NC_056583.1:21321191-21322604	0	6.15758	-9.90719	6.07105e-08	5.78212e-07
TCONS_00080166	LINC1480	XLOC_040993	XLOC_040993	-	NC_056599.1:45241973-45248264	0.00789933	1.45123	-6.99307	6.08964e-08	5.79864e-07
TCONS_00079938	LINC1465	XLOC_040820	XLOC_040820	-	NC_056599.1:40762473-40764048	0	1.82704	-9.92734	6.13596e-08	5.83693e-07
TCONS_00122658	109059879-AS1	109059879	mrpl57	mitochondrial ribosomal protein L57%2C transcript variant X4 && sp|Q6PBR7|RT63_DANRE Ribosomal protein 63, mitochondrial OS=Danio rerio OX=7955 GN=mrpl57 PE=3 SV=1 && PF14978:Mitochondrial ribosome protein 63	NC_056613.1:13500170-13500982	2.59945	0	9.96072	6.2414e-08	5.92542e-07
TCONS_00120236	LOC109101213-OT1	109101213	LOC109101213	pleckstrin homology-like domain family B member 3 && sp|Q6NSJ2|PHLB3_HUMAN Pleckstrin homology-like domain family B member 3 OS=Homo sapiens OX=9606 GN=PHLDB3 PE=1 SV=3 && PF00169:PH domain	NC_056612.1:30034164-30039054	0	3.25151	-9.88452	6.26623e-08	5.94426e-07
XR_006157283.1	XR_006157283.1	122140699	LOC122140699	uncharacterized LOC122140699 && - && PF05699:hAT family C-terminal dimerisation region	NC_056575.1:31907835-31909863	0	1.82812	-9.8678	6.29392e-08	5.96712e-07
TCONS_00084280	LINC1608	XLOC_043308	XLOC_043308	-	NC_056600.1:31989435-31990606	0.0201227	4.53645	-7.20436	6.36046e-08	6.02407e-07
TCONS_00090423	122137577-AS2	122137577	LOC122137577	protein PBMUCL2-like && - && -	NC_056602.1:5950833-5959263	3.47951	0	9.85838	6.39403e-08	6.05346e-07
TCONS_00084766	LOC109076936-IT1	109076936	LOC109076936	zinc finger protein AEBP2%2C transcript variant X3 && sp|Q7SXV2|AEBP2_DANRE Zinc finger protein AEBP2 OS=Danio rerio OX=7955 GN=aebp2 PE=2 SV=2 && -	NC_056600.1:3293877-3296570	0.113795	5.0622	-4.95282	6.4044e-08	6.06268e-07
TCONS_00144060	109070583-AS1	109070583	LOC109070583	putative nuclease HARBI1 && sp|Q8BR93|HARB1_MOUSE Putative nuclease HARBI1 OS=Mus musculus OX=10090 GN=Harbi1 PE=2 SV=1 && PF13359:DDE superfamily endonuclease	NC_056621.1:6531136-6579105	2.1028	0	9.87411	6.41932e-08	6.075e-07
TCONS_00041157	LINC798	XLOC_020704	XLOC_020704	-	NC_056584.1:26816883-26820841	0.0498573	2.65007	-5.17253	6.44743e-08	6.09736e-07
TCONS_00005390	LINC108	XLOC_002726	XLOC_002726	-	NC_056573.1:8379167-8390126	0	1.68841	-9.90804	6.46902e-08	6.11536e-07
TCONS_00089300	LINC1712	XLOC_045814	XLOC_045814	-	NC_056601.1:16554772-16564406	0.00615733	2.45878	-7.67333	6.50057e-08	6.14336e-07
TCONS_00147298	LINC2769	XLOC_074435	XLOC_074435	-	NW_024873093.1:3915-16333	0	3.45813	-10.2354	6.51477e-08	6.15399e-07
TCONS_00149629	LINC3194	XLOC_076292	XLOC_076292	-	NW_024879139.1:197225-204794	0	3.15483	-9.90931	6.53583e-08	6.17153e-07
TCONS_00082702	LOC109088062-IT1	109088062	LOC109088062	uncharacterized LOC109088062 && - && -	NC_056599.1:45533989-45535961	0	1.5518	-9.88384	6.57166e-08	6.20072e-07
TCONS_00000400	LINC10	XLOC_000195	XLOC_000195	-	NC_056572.1:7614674-7615441	0.331321	35.4692	-6.18735	6.59065e-08	6.21803e-07
TCONS_00048777	109052488-AS1	109052488	LOC109052488	zona pellucida sperm-binding protein 3 && sp|P79762|ZP3_CHICK Zona pellucida sperm-binding protein 3 OS=Gallus gallus OX=9031 GN=ZP3 PE=1 SV=4 && PF00100:Zona pellucida-like domain	NC_056588.1:1359994-1392491	7.34298	0.0160243	8.4335	6.60651e-08	6.23175e-07
TCONS_00142578	109050376-AS1	109050376	LOC109050376	uncharacterized LOC109050376 && sp|Q91Z83|MYH7_MOUSE Myosin-7 OS=Mus musculus OX=10090 GN=Myh7 PE=2 SV=1 && PF01576:Myosin tail|PF00063:Myosin head (motor domain)|PF02736:Myosin N-terminal SH3-like domain	NC_056620.1:23149520-23207009	0	2.36095	-9.92413	6.62503e-08	6.24614e-07
TCONS_00075120	109064899-AS1	109064899	agxtb	alanine--glyoxylate and serine--pyruvate aminotransferase b && sp|P41689|SPYA_FELCA Serine--pyruvate aminotransferase, mitochondrial OS=Felis catus OX=9685 GN=AGXT PE=2 SV=1 && PF00266:Aminotransferase class-V	NC_056598.1:13685871-13687831	2.51148	0	9.91922	6.63178e-08	6.25085e-07
TCONS_00022143	LOC109111825-OT4	109111825	LOC109111825	tubby protein homolog%2C transcript variant X2 && sp|P50607|TUB_HUMAN Tubby protein homolog OS=Homo sapiens OX=9606 GN=TUB PE=1 SV=1 && PF16322:Tubby N-terminal|PF01167:Tub family	NC_056578.1:16535184-16540603	1.79687	0	9.86715	6.63199e-08	6.25085e-07
XR_006154123.1	XR_006154123.1	122136433	LOC122136433	uncharacterized LOC122136433 && - && -	NC_056599.1:1368986-1403423	0	1.03485	-9.83762	6.68814e-08	6.29942e-07
XR_006162541.1	XR_006162541.1	122148666	LOC122148666	uncharacterized LOC122148666 && - && -	NC_056589.1:10698272-10700549	0	2.94156	-9.84477	6.70469e-08	6.31438e-07
TCONS_00114543	LOC109102956-OT1	109102956	LOC109102956	EF-hand calcium-binding domain-containing protein 9%2C transcript variant X3 && sp|A8MZ26|EFCB9_HUMAN EF-hand calcium-binding domain-containing protein 9 OS=Homo sapiens OX=9606 GN=EFCAB9 PE=3 SV=2 && -	NC_056610.1:18542276-18543774	0	2.17377	-9.85989	6.72932e-08	6.33321e-07
TCONS_00148542	LINC3036	XLOC_075342	XLOC_075342	-	NW_024873813.1:503-5675	0	1.94487	-9.84974	6.75194e-08	6.34948e-07
TCONS_00052545	LINC985	XLOC_026673	XLOC_026673	-	NC_056589.1:24892012-24893141	0.0959443	8.09828	-5.75178	6.77561e-08	6.36986e-07
TCONS_00085905	LINC1667	XLOC_044137	XLOC_044137	-	NC_056600.1:25877485-25882483	0	1.45965	-9.85918	6.82216e-08	6.40983e-07
TCONS_00146998	LINC2681	XLOC_074222	XLOC_074222	-	NW_024872920.1:298171-299175	0	2.79071	-9.84986	6.84186e-08	6.42771e-07
TCONS_00147559	LINC2826	XLOC_074619	XLOC_074619	-	NW_024873200.1:2029-14535	0.0214173	3.5559	-6.68624	6.84715e-08	6.43205e-07
TCONS_00103276	LOC109054485-IT2	109054485	LOC109054485	cytosolic purine 5'-nucleotidase%2C transcript variant X2 && sp|O46411|5NTC_BOVIN Cytosolic purine 5'-nucleotidase OS=Bos taurus OX=9913 GN=NT5C2 PE=1 SV=1 && PF05761:5' nucleotidase family	NC_056606.1:8114817-8119402	0	2.05082	-9.87118	6.89466e-08	6.47219e-07
TCONS_00080136	122134219-AS3	122134219	LOC122134219	uncharacterized LOC122134219 && - && -	NC_056599.1:44906258-45125517	0	2.19526	-9.87125	6.90059e-08	6.4746e-07
TCONS_00101831	LOC109105473-OT1	109105473	LOC109105473	unconventional myosin-XVI-like && sp|Q9ERC1|MYO16_RAT Unconventional myosin-XVI OS=Rattus norvegicus OX=10116 GN=Myo16 PE=1 SV=1 && PF12796:Ankyrin repeats (3 copies)|PF00063:Myosin head (motor domain)|PF15439:Neuronal tyrosine-phosphorylated phosphoinositide-3-kinase adapter	NC_056605.1:8806446-8827774	4.76481	0.562861	3.56805	6.91447e-08	6.48444e-07
TCONS_00013810	LINC355	XLOC_007280	XLOC_007280	-	NC_056575.1:28158765-28159714	0	3.30522	-9.86165	6.99016e-08	6.54577e-07
TCONS_00069027	LINC1282	XLOC_035234	XLOC_035234	-	NC_056596.1:3086826-3087489	0	4.23016	-9.8421	7.02603e-08	6.5742e-07
TCONS_00050332	kif28-OT1	109071356	kif28	kinesin family member 28 && sp|F8WLE0|KIF28_RAT Kinesin-like protein KIF28P OS=Rattus norvegicus OX=10116 GN=Kif28p PE=2 SV=1 && PF00225:Kinesin motor domain	NC_056588.1:4988529-4997166	0.181749	7.42014	-4.82324	7.05138e-08	6.59405e-07
TCONS_00015468	109078847-AS1	109078847	LOC109078847	myocyte-specific enhancer factor 2C-like%2C transcript variant X2 && sp|Q06413|MEF2C_HUMAN Myocyte-specific enhancer factor 2C OS=Homo sapiens OX=9606 GN=MEF2C PE=1 SV=1 && PF12347:Holliday junction regulator protein family C-terminal repeat|PF00319:SRF-type transcription factor (DNA-binding and dimerisation domain)	NC_056576.1:26052673-26054004	0	1.9697	-9.87013	7.07132e-08	6.6101e-07
TCONS_00043899	109098064-AS2	109098064	LOC109098064	membrane-spanning 4-domains subfamily A member 4A-like && sp|Q96JQ5|M4A4A_HUMAN Membrane-spanning 4-domains subfamily A member 4A OS=Homo sapiens OX=9606 GN=MS4A4A PE=1 SV=1 && PF04103:CD20-like family	NC_056586.1:7284313-7722950	0	1.77359	-9.82493	7.09058e-08	6.6268e-07
TCONS_00146642	LINC2636	XLOC_073951	XLOC_073951	-	NW_024872794.1:12285-14887	0	4.86121	-9.90693	7.11019e-08	6.64318e-07
TCONS_00046897	LINC890	XLOC_023843	XLOC_023843	-	NC_056587.1:14425543-14426825	0	2.4459	-9.85901	7.18242e-08	6.70542e-07
TCONS_00148061	LINC2973	XLOC_074974	XLOC_074974	-	NW_024873536.1:17064-30027	0	3.67527	-9.89899	7.22311e-08	6.73945e-07
TCONS_00149499	LINC3169	XLOC_076192	XLOC_076192	-	NW_024879135.1:178235-179170	0	3.00772	-9.85685	7.26047e-08	6.77034e-07
TCONS_00105261	LINC1934	XLOC_053442	XLOC_053442	-	NC_056606.1:17755891-17757345	0	1.70277	-9.82058	7.33982e-08	6.83632e-07
TCONS_00148605	LINC3048	XLOC_075384	XLOC_075384	-	NW_024873874.1:1604-4399	0	2.05414	-10.1255	7.44838e-08	6.92932e-07
XR_006155572.1	XR_006155572.1	122138451	LOC122138451	uncharacterized LOC122138451 && sp|Q96PE3|INP4A_HUMAN Inositol polyphosphate-4-phosphatase type I A OS=Homo sapiens OX=9606 GN=INPP4A PE=1 SV=1 && -	NC_056605.1:11088236-11090413	0	1.14385	-9.80791	7.47059e-08	6.9466e-07
XR_006162125.1	XR_006162125.1	109106302	LOC109106302	uncharacterized LOC109106302 && - && -	NC_056588.1:9127349-9130984	0.049785	3.39675	-5.55013	7.56257e-08	7.02278e-07
TCONS_00124525	LINC2200	XLOC_062633	XLOC_062633	-	NC_056613.1:22405990-22406854	0	3.66494	-9.84233	7.56282e-08	7.02278e-07
TCONS_00051461	LINC952	XLOC_026091	XLOC_026091	-	NC_056588.1:23519776-23521975	0	1.74272	-9.80726	7.58415e-08	7.03944e-07
TCONS_00152111	122144100-AS1	122144100	LOC122144100	uncharacterized LOC122144100%2C transcript variant X2 && - && -	NW_024879239.1:117612-120836	0.012657	2.22257	-6.84682	7.62291e-08	7.07033e-07
TCONS_00017721	109080528-AS1	109080528	LOC109080528	waprin-Phi1-like && sp|P14730|WFD18_RAT WAP four-disulfide core domain protein 18 (Fragment) OS=Rattus norvegicus OX=10116 GN=Wfdc18 PE=2 SV=2 && PF00095:WAP-type (Whey Acidic Protein) 'four-disulfide core'	NC_056576.1:32207155-32207463	7.9578	0	9.79678	7.65077e-08	7.09392e-07
TCONS_00147147	LINC2723	XLOC_074332	XLOC_074332	-	NW_024872978.1:18854-34947	0	3.65128	-9.81668	7.65133e-08	7.09392e-07
TCONS_00035264	LINC690	XLOC_017896	XLOC_017896	-	NC_056582.1:7734958-7743458	153.975	2.88395	6.23533	7.66918e-08	7.10776e-07
TCONS_00137879	LOC109082837-IT4	109082837	LOC109082837	glutamic acid-rich protein-like%2C transcript variant X4 && - && -	NC_056618.1:19954075-19956277	0.00898867	4.69146	-8.25621	7.66923e-08	7.10776e-07
TCONS_00148240	LINC3008	XLOC_075102	XLOC_075102	-	NW_024873668.1:3-6229	0.062842	5.71726	-5.80454	7.67299e-08	7.11055e-07
TCONS_00062376	LOC109047511-OT1	109047511	LOC109047511	diphthine methyl ester synthase-like && sp|Q5E982|DPH5_BOVIN Diphthine methyl ester synthase OS=Bos taurus OX=9913 GN=DPH5 PE=2 SV=1 && -	NC_056593.1:8848879-8852995	2.04532	0	10.5901	7.7386e-08	7.16509e-07
XR_006154959.1	XR_006154959.1	122137602	LOC122137602	uncharacterized LOC122137602 && sp|P0C6A0|ZGLP1_HUMAN GATA-type zinc finger protein 1 OS=Homo sapiens OX=9606 GN=ZGLP1 PE=2 SV=1 && PF00320:GATA zinc finger	NC_056602.1:271120-273471	4.46325	0.008816	7.74707	7.79541e-08	7.2149e-07
TCONS_00080307	LINC1495	XLOC_041091	XLOC_041091	-	NC_056599.1:47606251-47607363	0	2.20352	-9.82138	7.8103e-08	7.22657e-07
XR_006159656.1	XR_006159656.1	109093142	LOC109093142	uncharacterized LOC109093142 && - && -	NW_024879270.1:1147624-1148543	0	4.42483	-9.79529	7.88353e-08	7.29009e-07
TCONS_00135576	LOC109111725-OT1	109111725	LOC109111725	serine/threonine-protein kinase 38-like%2C transcript variant X2 && sp|Q15208|STK38_HUMAN Serine/threonine-protein kinase 38 OS=Homo sapiens OX=9606 GN=STK38 PE=1 SV=1 && -	NC_056618.1:3996225-4060751	0	4.82754	-9.80055	7.9328e-08	7.32996e-07
TCONS_00107144	LINC1954	XLOC_054474	XLOC_054474	-	NC_056607.1:7174730-7177905	0	2.17827	-9.87127	7.98111e-08	7.36646e-07
XR_006157910.1	XR_006157910.1	122141560	LOC122141560	uncharacterized LOC122141560 && - && PF12017:Transposase protein	NC_056618.1:3848091-3849220	0	2.76433	-9.81946	7.98646e-08	7.36971e-07
XR_006153655.1	XR_006153655.1	122135726	LOC122135726	uncharacterized LOC122135726 && - && -	NC_056596.1:11753145-11754625	0	1.81698	-9.78673	7.98662e-08	7.36971e-07
XR_006155251.1	XR_006155251.1	109078998	LOC109078998	uncharacterized LOC109078998 && - && -	NC_056603.1:34985668-34991978	0.002386	2.3029	-8.26461	8.00904e-08	7.38897e-07
TCONS_00023538	LOC109054324-OT1	109054324	LOC109054324	uncharacterized LOC109054324 && sp|Q96LR9|APLD1_HUMAN Apolipoprotein L domain-containing protein 1 OS=Homo sapiens OX=9606 GN=APOLD1 PE=2 SV=2 && PF05461:Apolipoprotein L	NC_056578.1:5042645-5043452	5.65918	0	9.80677	8.02359e-08	7.40168e-07
XR_006157513.1	XR_006157513.1	122141050	LOC122141050	uncharacterized LOC122141050 && - && -	NC_056616.1:22111902-22176473	1.97386	0	9.84353	8.18183e-08	7.53237e-07
XR_006154371.1	XR_006154371.1	122136878	LOC122136878	uncharacterized LOC122136878%2C transcript variant X1 && - && -	NC_056599.1:18517768-18518905	4.15838	0.0182257	7.94605	8.24741e-08	7.58689e-07
XR_006155876.1	XR_006155876.1	122138897	LOC122138897	uncharacterized LOC122138897 && - && -	NC_056607.1:13017709-13019021	0.041235	11.8955	-7.29189	8.24861e-08	7.58726e-07
XR_006154872.1	XR_006154872.1	109082839	LOC109082839	uncharacterized LOC109082839%2C transcript variant X4 && sp|Q9R0D8|WDR54_MOUSE WD repeat-containing protein 54 OS=Mus musculus OX=10090 GN=Wdr54 PE=1 SV=1 && -	NC_056601.1:14636755-14642237	0	0.593827	-9.91063	8.30399e-08	7.63379e-07
XR_006162683.1	XR_006162683.1	122148872	LOC122148872	uncharacterized LOC122148872 && - && -	NC_056590.1:13614373-13620858	0	3.0687	-9.77804	8.40075e-08	7.71828e-07
TCONS_00055588	LOC109080418-OT2	109080418	LOC109080418	serine/threonine-protein phosphatase 6 regulatory ankyrin repeat subunit A-like && sp|Q505D1|ANR28_MOUSE Serine/threonine-protein phosphatase 6 regulatory ankyrin repeat subunit A OS=Mus musculus OX=10090 GN=Ankrd28 PE=1 SV=1 && PF12796:Ankyrin repeats (3 copies)	NC_056590.1:6850954-6863294	3.48101	0	9.83301	8.42553e-08	7.73881e-07
TCONS_00008725	LINC181	XLOC_004383	XLOC_004383	-	NC_056574.1:37326546-37371864	0.009091	2.94033	-7.7215	8.45139e-08	7.75883e-07
TCONS_00072071	109068840-AS1	109068840	LOC109068840	C3a anaphylatoxin chemotactic receptor-like%2C transcript variant X2 && sp|Q9Z2J6|PD2R2_MOUSE Prostaglandin D2 receptor 2 OS=Mus musculus OX=10090 GN=Ptgdr2 PE=1 SV=1 && PF00001:7 transmembrane receptor (rhodopsin family)	NC_056597.1:24236734-24237973	0	1.96536	-9.77679	8.50646e-08	7.80413e-07
TCONS_00146870	LINC2675	XLOC_074120	XLOC_074120	-	NW_024872891.1:344-10806	0.002971	2.72468	-8.38772	8.54306e-08	7.83545e-07
XR_006160856.1	XR_006160856.1	109070270	LOC109070270	uncharacterized LOC109070270%2C transcript variant X1 && sp|O94925|GLSK_HUMAN Glutaminase kidney isoform, mitochondrial OS=Homo sapiens OX=9606 GN=GLS PE=1 SV=1 && PF04960:Glutaminase	NC_056580.1:22885265-22897525	2.02253	0	9.78596	8.55816e-08	7.84628e-07
TCONS_00059064	LINC1083	XLOC_030045	XLOC_030045	-	NC_056591.1:24084067-24086267	0	4.47297	-9.76904	8.58834e-08	7.87093e-07
TCONS_00108513	LOC109062250-IT8	109062250	LOC109062250	glutamate receptor ionotropic%2C delta-1-like && sp|Q62640|GRID1_RAT Glutamate receptor ionotropic, delta-1 OS=Rattus norvegicus OX=10116 GN=Grid1 PE=1 SV=1 && PF00060:Ligand-gated ion channel|PF10613:Ligated ion channel L-glutamate- and glycine-binding site|PF01094:Receptor family ligand binding region	NC_056608.1:8237392-8244128	0	1.96378	-9.79652	8.66833e-08	7.93661e-07
TCONS_00087175	LINC1690	XLOC_044856	XLOC_044856	-	NC_056601.1:12944963-12953003	0.47964	10.8689	-3.98075	8.67322e-08	7.94033e-07
TCONS_00030914	LINC622	XLOC_015658	XLOC_015658	-	NC_056580.1:30466512-30488362	0.107397	12.6672	-6.33847	8.78079e-08	8.03188e-07
TCONS_00093334	LINC1768	XLOC_047822	XLOC_047822	-	NC_056603.1:7459594-7460978	0	2.5555	-9.76456	8.90339e-08	8.13622e-07
TCONS_00156547	109089138-AS1	109089138	LOC109089138	probable serine/threonine-protein kinase MARK-A%2C transcript variant X1 && sp|Q9P1W9|PIM2_HUMAN Serine/threonine-protein kinase pim-2 OS=Homo sapiens OX=9606 GN=PIM2 PE=1 SV=1 && PF00069:Protein kinase domain	NW_024879386.1:694888-696198	0	2.13917	-9.78595	8.90705e-08	8.13879e-07
TCONS_00149632	LINC3196	XLOC_076292	XLOC_076292	-	NW_024879139.1:198796-204794	0	1.74471	-9.78423	8.93932e-08	8.16402e-07
TCONS_00058338	LOC109112960-OT1	109112960	LOC109112960	ubiquitin carboxyl-terminal hydrolase 24-like && sp|Q9UPU5|UBP24_HUMAN Ubiquitin carboxyl-terminal hydrolase 24 OS=Homo sapiens OX=9606 GN=USP24 PE=1 SV=3 && PF00443:Ubiquitin carboxyl-terminal hydrolase	NC_056591.1:9764983-9768336	1.29991	0	9.89335	8.93975e-08	8.16402e-07
TCONS_00067019	109106918-AS1	109106918	dpp6a	dipeptidyl-peptidase 6a && sp|Q5IS50|DPP6_PANTR Dipeptidyl aminopeptidase-like protein 6 OS=Pan troglodytes OX=9598 GN=DPP6 PE=2 SV=1 && PF00326:Prolyl oligopeptidase family|PF00930:Dipeptidyl peptidase IV (DPP IV) N-terminal region	NC_056595.1:6610224-6623904	0	5.34515	-9.77895	9.02478e-08	8.23611e-07
TCONS_00064110	LINC1197	XLOC_032745	XLOC_032745	-	NC_056593.1:20875246-20876501	0	2.54114	-9.83696	9.03252e-08	8.24239e-07
TCONS_00011686	109046020-AS6	109046020	LOC109046020	NACHT%2C LRR and PYD domains-containing protein 3-like && sp|P59046|NAL12_HUMAN NACHT, LRR and PYD domains-containing protein 12 OS=Homo sapiens OX=9606 GN=NLRP12 PE=1 SV=2 && PF14484:Fish-specific NACHT associated domain|PF13765:SPRY-associated domain|PF00622:SPRY domain|PF05729:NACHT domain|PF02758:PAAD/DAPIN/Pyrin domain	NC_056575.1:19661834-20032864	0	2.05255	-9.77326	9.15734e-08	8.34433e-07
TCONS_00080243	LINC1486	XLOC_041038	XLOC_041038	-	NC_056599.1:46106543-46111865	0	1.42613	-9.77547	9.19701e-08	8.37887e-07
TCONS_00028294	LINC574	XLOC_014402	XLOC_014402	-	NC_056580.1:2930621-2933369	0	2.00923	-9.76532	9.21702e-08	8.3955e-07
TCONS_00029253	LINC581	XLOC_014829	XLOC_014829	-	NC_056580.1:23317865-23322052	0.0166167	1.60308	-5.93453	9.22186e-08	8.39911e-07
TCONS_00037230	LINC731	XLOC_018776	XLOC_018776	-	NC_056583.1:20402735-20404176	0	1.74683	-9.75194	9.2327e-08	8.40738e-07
TCONS_00027113	LOC109107090-OT1	109107090	LOC109107090	disabled homolog 2-interacting protein-like%2C transcript variant X2 && sp|Q5VWQ8|DAB2P_HUMAN Disabled homolog 2-interacting protein OS=Homo sapiens OX=9606 GN=DAB2IP PE=1 SV=2 && PF00616:GTPase-activator protein for Ras-like GTPase|PF00168:C2 domain|PF12004:Domain of unknown function (DUF3498)	NC_056579.1:6487464-6499696	1.99756	0	10.0063	9.23583e-08	8.40943e-07
TCONS_00148739	LINC3084	XLOC_075483	XLOC_075483	-	NW_024874282.1:1-1770	0.0234133	7.87087	-7.70397	9.24146e-08	8.41375e-07
TCONS_00150792	LOC122143836-IT1	122143836	LOC122143836	skin secretory protein xP2-like && - && -	NW_024879183.1:175221-178239	0	1.88839	-9.74456	9.26362e-08	8.43152e-07
TCONS_00004272	LINC89	XLOC_002160	XLOC_002160	-	NC_056573.1:15060087-15062324	1.90871	0	9.7475	9.28252e-08	8.44629e-07
XR_006156658.1	XR_006156658.1	122139931	LOC122139931	uncharacterized LOC122139931%2C transcript variant X2 && - && -	NC_056575.1:10614330-10621169	1.71107	0	9.75428	9.28584e-08	8.44852e-07
TCONS_00051582	LINC956	XLOC_026150	XLOC_026150	-	NC_056588.1:27077352-27081619	0	1.90073	-9.76951	9.33429e-08	8.48845e-07
XR_006154663.1	XR_006154663.1	122137172	LOC122137172	uncharacterized LOC122137172 && - && PF05485:THAP domain	NC_056600.1:28107469-28108701	0	3.09683	-9.80639	9.34088e-08	8.49212e-07
TCONS_00134044	LINC2368	XLOC_067510	XLOC_067510	-	NC_056617.1:14607741-14608426	0	4.02328	-9.75064	9.36765e-08	8.51078e-07
XR_006157388.1	XR_006157388.1	122140813	LOC122140813	uncharacterized LOC122140813 && sp|Q7T2B0|CTL4_DANRE Choline transporter-like protein 4 OS=Danio rerio OX=7955 GN=slc44a4 PE=2 SV=1 && PF04515:Plasma-membrane choline transporter	NC_056615.1:29974537-29975794	5.91348	0	9.78579	9.40126e-08	8.53807e-07
XR_006154226.1	XR_006154226.1	122136561	LOC122136561	uncharacterized LOC122136561 && - && -	NC_056599.1:25426869-25429812	0	2.20225	-9.74344	9.43185e-08	8.56096e-07
TCONS_00101321	LOC109072964-OT1	109072964	LOC109072964	low-density lipoprotein receptor-related protein 2-like%2C transcript variant X2 && sp|P98164|LRP2_HUMAN Low-density lipoprotein receptor-related protein 2 OS=Homo sapiens OX=9606 GN=LRP2 PE=1 SV=3 && PF07645:Calcium-binding EGF domain|PF00058:Low-density lipoprotein receptor repeat class B|PF16472:Domain of unknown function (DUF5050)|PF00057:Low-density lipoprotein receptor domain class A|PF1467…	NC_056605.1:28952978-28963943	0	1.32656	-9.93201	9.45435e-08	8.5799e-07
TCONS_00121929	109075019-AS1	109075019	LOC109075019	uncharacterized LOC109075019%2C transcript variant X1 && - && -	NC_056613.1:251249-299868	0.0289173	5.61122	-6.72603	9.46692e-08	8.58952e-07
TCONS_00135990	LOC122141412-IT1	122141412	LOC122141412	SLAM family member 9-like && - && -	NC_056618.1:15061719-15069999	0	1.46277	-9.74625	9.48307e-08	8.60172e-07
XR_006159378.1	XR_006159378.1	109108905	LOC109108905	uncharacterized LOC109108905%2C transcript variant X1 && - && -	NW_024879180.1:214937-219046	0	3.53102	-9.81313	9.50014e-08	8.61557e-07
TCONS_00135981	109047728-AS1	109047728	LOC109047728	fibrillin-2-like && sp|P35556|FBN2_HUMAN Fibrillin-2 OS=Homo sapiens OX=9606 GN=FBN2 PE=1 SV=3 && PF00683:TB domain|PF12662:Complement Clr-like EGF-like|PF07645:Calcium-binding EGF domain|PF12947:EGF domain|PF14670:Coagulation Factor Xa inhibitory site	NC_056618.1:14931833-14936989	0	3.43813	-9.77821	9.52648e-08	8.63617e-07
XR_006159984.1	XR_006159984.1	122144948	LOC122144948	uncharacterized LOC122144948 && - && -	NW_024879395.1:794223-798610	0	0.986258	-9.76046	9.53009e-08	8.63862e-07
TCONS_00146229	LINC2565	XLOC_073646	XLOC_073646	-	NW_024872754.1:354892-356545	0	2.67399	-9.78672	9.54488e-08	8.65038e-07
TCONS_00023544	LINC516	XLOC_012092	XLOC_012092	-	NC_056578.1:5370894-5372176	5.28562	0	9.76173	9.57097e-08	8.67238e-07
XR_006157700.1	XR_006157700.1	109060306	LOC109060306	uncharacterized LOC109060306%2C transcript variant X3 && - && -	NC_056575.1:4228333-4236017	0	0.717512	-9.8544	9.58613e-08	8.68455e-07
TCONS_00148688	LINC3071	XLOC_075441	XLOC_075441	-	NW_024873969.1:210-6564	0	1.71259	-11.0038	9.58621e-08	8.68455e-07
TCONS_00063122	LINC1176	XLOC_032192	XLOC_032192	-	NC_056593.1:1482108-1483120	0.00812833	5.04092	-8.23953	9.58995e-08	8.68711e-07
TCONS_00126296	veph1-IT2	109065881	veph1	ventricular zone expressed PH domain-containing 1%2C transcript variant X1 && sp|A2BID5|MELT_DANRE Ventricular zone-expressed PH domain-containing protein OS=Danio rerio OX=7955 GN=veph PE=2 SV=1 && PF00169:PH domain	NC_056614.1:6362974-6367406	0.0126927	1.78121	-6.57175	9.60768e-08	8.70234e-07
XR_002012641.2	XR_002012641.2	109059828	LOC109059828	uncharacterized LOC109059828 && - && -	NC_056599.1:31735749-31738459	8.87734	0.908171	3.77921	9.62818e-08	8.71926e-07
TCONS_00151804	LINC3280	XLOC_077765	XLOC_077765	-	NW_024879238.1:208394-209297	0	3.82627	-10.0638	9.6929e-08	8.77163e-07
TCONS_00149213	LINC3140	XLOC_075929	XLOC_075929	-	NW_024877896.1:1-1044	0	7.35929	-9.74663	9.71979e-08	8.79471e-07
TCONS_00135685	LOC109047750-IT1	109047750	LOC109047750	multiple epidermal growth factor-like domains protein 10 && sp|P14730|WFD18_RAT WAP four-disulfide core domain protein 18 (Fragment) OS=Rattus norvegicus OX=10116 GN=Wfdc18 PE=2 SV=2 && PF00095:WAP-type (Whey Acidic Protein) 'four-disulfide core'	NC_056618.1:5905489-5906054	5.15911	0	9.73275	9.78639e-08	8.84826e-07
TCONS_00147327	LINC2780	XLOC_074452	XLOC_074452	-	NW_024873099.1:2200-4312	0	2.46347	-9.73259	9.78806e-08	8.84893e-07
TCONS_00002807	LINC48	XLOC_001397	XLOC_001397	-	NC_056572.1:25656665-25659247	1.99219	0	9.74087	9.80752e-08	8.86485e-07
TCONS_00066941	LINC1223	XLOC_034136	XLOC_034136	-	NC_056595.1:2231713-2236053	0	1.80193	-9.75482	9.81851e-08	8.87394e-07
TCONS_00093303	LOC109093089-IT1	109093089	LOC109093089	protein mono-ADP-ribosyltransferase PARP15%2C transcript variant X1 && sp|Q460N5|PAR14_HUMAN Protein mono-ADP-ribosyltransferase PARP14 OS=Homo sapiens OX=9606 GN=PARP14 PE=1 SV=3 && PF00644:Poly(ADP-ribose) polymerase catalytic domain|PF01661:Macro domain	NC_056603.1:6533895-6534887	0	2.57272	-9.75681	9.82536e-08	8.87845e-07
XR_006158671.1	XR_006158671.1	122142551	LOC122142551	uncharacterized LOC122142551%2C transcript variant X2 && - && -	NW_024872754.1:798748-802506	0	2.20745	-9.7645	9.87845e-08	8.92136e-07
TCONS_00080229	109081935-AS10	109081935	LOC109081935	uncharacterized LOC109081935 && sp|Q08AY6|KT5AA_XENLA N-lysine methyltransferase KMT5A-A OS=Xenopus laevis OX=8355 GN=kmt5a-a PE=2 SV=1 && PF00856:SET domain	NC_056599.1:45928051-46307858	0	2.65826	-9.73406	9.89322e-08	8.93385e-07
TCONS_00035276	LINC698	XLOC_017897	XLOC_017897	-	NC_056582.1:7744538-7746672	24.885	0.233025	7.11218	9.95841e-08	8.98485e-07
XR_006156462.1	XR_006156462.1	109046589	LOC109046589	uncharacterized LOC109046589%2C transcript variant X5 && - && -	NC_056575.1:3315442-3317984	0.002585	2.29148	-8.19328	1.00202e-07	9.03481e-07
TCONS_00146396	LINC2575	XLOC_073765	XLOC_073765	-	NW_024872759.1:419944-422663	0	1.42229	-9.76522	1.00504e-07	9.05949e-07
XR_006154393.1	XR_006154393.1	122136907	LOC122136907	uncharacterized LOC122136907 && - && -	NC_056599.1:44317981-44321324	0	4.70269	-9.74629	1.02219e-07	9.2037e-07
TCONS_00012266	LINC305	XLOC_006453	XLOC_006453	-	NC_056575.1:35619175-35642025	0	2.63473	-9.74637	1.03318e-07	9.29124e-07
TCONS_00083790	LINC1577	XLOC_042967	XLOC_042967	-	NC_056600.1:20540618-20542290	0	4.88044	-10.22	1.04229e-07	9.36962e-07
TCONS_00148048	LINC2965	XLOC_074965	XLOC_074965	-	NW_024873535.1:470-2735	0	3.17944	-9.7139	1.04769e-07	9.41554e-07
TCONS_00148638	LINC3058	XLOC_075405	XLOC_075405	-	NW_024873916.1:994-2500	0	12.6427	-10.4249	1.06302e-07	9.54425e-07
TCONS_00000401	LINC9	XLOC_000195	XLOC_000195	-	NC_056572.1:7614674-7615441	0	5.04933	-9.93518	1.06617e-07	9.56716e-07
TCONS_00118967	rpa2-IT3	109106048	rpa2	replication protein A2 && sp|P15927|RFA2_HUMAN Replication protein A 32 kDa subunit OS=Homo sapiens OX=9606 GN=RPA2 PE=1 SV=1 && PF08784:Replication protein A C terminal	NC_056612.1:5172504-5173930	0	1.75353	-9.80175	1.07151e-07	9.60879e-07
TCONS_00084203	LINC1602	XLOC_043242	XLOC_043242	-	NC_056600.1:29502532-29509069	0	1.45921	-9.72733	1.07746e-07	9.65847e-07
TCONS_00020927	109092199-AS2	109092199	phc2b	polyhomeotic homolog 2b (Drosophila)%2C transcript variant X5 && sp|Q8QHL5|PHC2_DANRE Polyhomeotic-like protein 2 OS=Danio rerio OX=7955 GN=phc2 PE=2 SV=1 && -	NC_056577.1:28047048-28051955	0	1.60796	-10.0132	1.07843e-07	9.66629e-07
TCONS_00130291	LINC2320	XLOC_065542	XLOC_065542	-	NC_056615.1:27879538-27917253	3.54688	0.0354423	6.85581	1.08116e-07	9.68891e-07
TCONS_00136751	109108693-AS1	109108693	LOC109108693	uncharacterized LOC109108693%2C transcript variant X1 && - && -	NC_056618.1:30075724-30086231	0.0135543	2.20638	-6.67148	1.0888e-07	9.75371e-07
TCONS_00014643	LOC109061899-IT1	109061899	LOC109061899	neuronal PAS domain-containing protein 2-like%2C transcript variant X2 && sp|Q99743|NPAS2_HUMAN Neuronal PAS domain-containing protein 2 OS=Homo sapiens OX=9606 GN=NPAS2 PE=1 SV=3 && PF00010:Helix-loop-helix DNA-binding domain|PF00989:PAS fold|PF14598:PAS domain	NC_056576.1:13712955-13720400	0	0.865234	-11.2513	1.09478e-07	9.80088e-07
TCONS_00013411	LINC336	XLOC_006972	XLOC_006972	-	NC_056575.1:19302468-19340329	0	2.25878	-9.70423	1.10011e-07	9.84484e-07
XR_006156776.1	XR_006156776.1	109064651	LOC109064651	uncharacterized LOC109064651%2C transcript variant X2 && sp|Q8IYE0|CC146_HUMAN Coiled-coil domain-containing protein 146 OS=Homo sapiens OX=9606 GN=CCDC146 PE=1 SV=2 && -	NC_056575.1:13510098-13513935	0	1.0955	-9.90347	1.11066e-07	9.92997e-07
TCONS_00103584	auts2a-IT1	109097953	auts2a	activator of transcription and developmental regulator AUTS2 a%2C transcript variant X3 && sp|A0A087WPF7|AUTS2_MOUSE Autism susceptibility gene 2 protein homolog OS=Mus musculus OX=10090 GN=Auts2 PE=1 SV=2 && PF15336:Autism susceptibility gene 2 protein	NC_056606.1:13245160-13252847	0	1.42405	-9.72769	1.11159e-07	9.93643e-07
TCONS_00133995	LINC2365	XLOC_067470	XLOC_067470	-	NC_056617.1:13280976-13281838	0	5.07724	-10.1606	1.11252e-07	9.94289e-07
XR_002019128.2	XR_002019128.2	109097462	LOC109097462	uncharacterized LOC109097462 && - && -	NC_056581.1:16432989-16450962	2.31903	0	9.74052	1.12122e-07	1.0015e-06
TCONS_00090426	122137577-AS4	122137577	LOC122137577	protein PBMUCL2-like && - && -	NC_056602.1:5952187-5953418	4.52826	0.0797293	5.9968	1.12489e-07	1.0044e-06
TCONS_00149439	LINC3164	XLOC_076141	XLOC_076141	-	NW_024878938.1:4-695	0.035627	12.7201	-7.68203	1.13186e-07	1.01016e-06
TCONS_00086183	109061259-AS1	109061259	LOC109061259	gastrula zinc finger protein XlCGF26.1-like && - && PF00096:Zinc finger, C2H2 type|PF13465:Zinc-finger double domain	NC_056600.1:32047036-32399542	0.0182657	2.34476	-6.34905	1.13752e-07	1.01464e-06
TCONS_00044165	LOC109103193-OT1	109103193	LOC109103193	Cbl proto-oncogene%2C E3 ubiquitin protein ligase && sp|P22681|CBL_HUMAN E3 ubiquitin-protein ligase CBL OS=Homo sapiens OX=9606 GN=CBL PE=1 SV=2 && PF02762:CBL proto-oncogene N-terminus, SH2-like domain|PF13920:Zinc finger, C3HC4 type (RING finger)|PF02761:CBL proto-oncogene N-terminus, EF hand-like domain|PF02262:CBL proto-oncogene N-terminal domain 1	NC_056586.1:15150579-15151667	0	2.71841	-10.014	1.13799e-07	1.01496e-06
TCONS_00079680	LINC1454	XLOC_040652	XLOC_040652	-	NC_056599.1:34823709-34825133	0	6.36976	-9.81517	1.14055e-07	1.01715e-06
TCONS_00104068	grk3-IT1	109097714	grk3	G protein-coupled receptor kinase 3 && sp|P26818|ARBK2_BOVIN Beta-adrenergic receptor kinase 2 OS=Bos taurus OX=9913 GN=GRK3 PE=2 SV=1 && PF00169:PH domain|PF00615:Regulator of G protein signaling domain|PF00069:Protein kinase domain	NC_056606.1:20232750-20244477	0.0670737	1.58286	-4.05886	1.14491e-07	1.02028e-06
XR_006157843.1	XR_006157843.1	109080895	LOC109080895	uncharacterized LOC109080895 && - && -	NC_056618.1:1237585-1238730	2.48275	0	9.72858	1.14637e-07	1.02139e-06
TCONS_00049357	LOC122148168-OT1	122148168	LOC122148168	leucine zipper protein 1-like && sp|Q9ESV1|LUZP1_RAT Leucine zipper protein 1 OS=Rattus norvegicus OX=10116 GN=Luzp1 PE=1 SV=1 && -	NC_056588.1:12820030-12900385	3.36605	0.164918	4.81997	1.14758e-07	1.02208e-06
TCONS_00135677	109047750-AS1	109047750	LOC109047750	multiple epidermal growth factor-like domains protein 10 && sp|P14730|WFD18_RAT WAP four-disulfide core domain protein 18 (Fragment) OS=Rattus norvegicus OX=10116 GN=Wfdc18 PE=2 SV=2 && PF00095:WAP-type (Whey Acidic Protein) 'four-disulfide core'	NC_056618.1:5795119-5826525	4.55043	0	9.6905	1.15458e-07	1.02763e-06
XR_006159181.1	XR_006159181.1	122143461	LOC122143461	uncharacterized LOC122143461 && - && -	NW_024877659.1:1241-1786	13.7961	0.160739	6.37127	1.15822e-07	1.03041e-06
TCONS_00011757	LINC274	XLOC_006037	XLOC_006037	-	NC_056575.1:22135687-22140080	0.0134913	1.90406	-6.57798	1.16306e-07	1.03452e-06
TCONS_00147296	LINC2768	XLOC_074435	XLOC_074435	-	NW_024873093.1:2059-10048	0	3.45955	-9.78458	1.16682e-07	1.03757e-06
TCONS_00041398	LINC804	XLOC_020861	XLOC_020861	-	NC_056585.1:3412133-3413079	1.88658	0	9.76228	1.1717e-07	1.04152e-06
XR_006154329.1	XR_006154329.1	122136742	LOC122136742	uncharacterized LOC122136742 && - && -	NC_056599.1:6262561-6263469	0	3.85351	-9.68225	1.17584e-07	1.04472e-06
TCONS_00155090	LINC3431	XLOC_080078	XLOC_080078	-	NW_024879340.1:663297-664357	1.78811	0	9.68704	1.18059e-07	1.04855e-06
TCONS_00152173	LINC3315	XLOC_078076	XLOC_078076	-	NW_024879240.1:131231-132529	0	1.91666	-9.69681	1.18366e-07	1.05108e-06
XR_006155550.1	XR_006155550.1	109102413	LOC109102413	uncharacterized LOC109102413%2C transcript variant X5 && - && -	NC_056605.1:5148599-5152568	0.00820533	5.71472	-8.19923	1.19405e-07	1.05971e-06
TCONS_00151915	LINC3292	XLOC_077852	XLOC_077852	-	NW_024879238.1:2783570-2785315	0	1.46934	-9.72738	1.19768e-07	1.06244e-06
TCONS_00049016	109104788-AS1	109104788	LOC109104788	prepronociceptin-like%2C transcript variant X1 && sp|Q64387|PNOC_MOUSE Prepronociceptin OS=Mus musculus OX=10090 GN=Pnoc PE=2 SV=1 && PF01160:Vertebrate endogenous opioids neuropeptide	NC_056588.1:6541698-6575397	0.0105727	1.9875	-6.74392	1.19805e-07	1.06267e-06
TCONS_00135738	LOC109046413-OT2	109046413	LOC109046413	uncharacterized LOC109046413 && - && PF07679:Immunoglobulin I-set domain	NC_056618.1:7520632-7521403	2.52068	0	9.692	1.20083e-07	1.06474e-06
TCONS_00014446	109090269-AS1	109090269	LOC109090269	kinase suppressor of Ras 2-like && sp|Q6VAB6|KSR2_HUMAN Kinase suppressor of Ras 2 OS=Homo sapiens OX=9606 GN=KSR2 PE=1 SV=2 && PF13543:SAM like domain present in kinase suppressor RAS 1|PF07714:Protein tyrosine kinase	NC_056576.1:8669495-8670862	0	3.3292	-9.69927	1.21029e-07	1.07243e-06
TCONS_00129374	LINC2298	XLOC_065091	XLOC_065091	-	NC_056615.1:10408241-10409859	0	1.50406	-9.68048	1.21697e-07	1.07765e-06
TCONS_00068199	LINC1263	XLOC_034822	XLOC_034822	-	NC_056595.1:14714137-14715533	0	1.60123	-9.66564	1.22029e-07	1.08029e-06
TCONS_00062224	LOC109047063-OT1	109047063	LOC109047063	centromere protein P && sp|Q1LV50|CENPP_DANRE Centromere protein P OS=Danio rerio OX=7955 GN=cenpp PE=2 SV=1 && PF13096:CENP-A-nucleosome distal (CAD) centromere subunit, CENP-P	NC_056593.1:5191080-5192097	0	7.86092	-9.88393	1.22472e-07	1.08391e-06
TCONS_00104008	LINC1924	XLOC_052860	XLOC_052860	-	NC_056606.1:19163501-19164229	0.0140713	5.31199	-7.75191	1.22536e-07	1.08428e-06
XR_006159563.1	XR_006159563.1	109068763	LOC109068763	uncharacterized LOC109068763 && - && -	NW_024879248.1:13284-15148	0	3.60053	-9.66362	1.23241e-07	1.09001e-06
TCONS_00137631	LINC2435	XLOC_069422	XLOC_069422	-	NC_056618.1:16674935-16685407	0	2.37967	-9.66362	1.23852e-07	1.09531e-06
TCONS_00109133	109100338-AS1	109100338	enpp7.2	ectonucleotide pyrophosphatase/phosphodiesterase 7%2C tandem duplicate 2%2C transcript variant X2 && sp|Q3TIW9|ENPP7_MOUSE Ectonucleotide pyrophosphatase/phosphodiesterase family member 7 OS=Mus musculus OX=10090 GN=Enpp7 PE=1 SV=1 && PF01663:Type I phosphodiesterase / nucleotide pyrophosphatase	NC_056608.1:17767177-17795616	0.0308553	2.35393	-5.65419	1.24831e-07	1.10213e-06
TCONS_00115116	LINC2093	XLOC_058010	XLOC_058010	-	NC_056610.1:3605752-3673692	0	4.86657	-9.66326	1.25814e-07	1.11019e-06
XR_006156405.1	XR_006156405.1	122139579	LOC122139579	uncharacterized LOC122139579 && - && -	NC_056575.1:1699396-1702412	2.04998	0	9.67605	1.26782e-07	1.11801e-06
XR_006159446.1	XR_006159446.1	122143942	LOC122143942	uncharacterized LOC122143942 && - && PF00069:Protein kinase domain	NW_024879202.1:237053-237745	0	4.49664	-9.6658	1.26862e-07	1.11862e-06
XR_006154131.1	XR_006154131.1	109082503	LOC109082503	uncharacterized LOC109082503%2C transcript variant X1 && - && -	NC_056599.1:7146518-7160453	0	2.47797	-9.66183	1.27142e-07	1.12077e-06
TCONS_00044876	109100436-AS1	109100436	LOC109100436	immunoglobulin superfamily member 1-like && - && PF13895:Immunoglobulin domain|PF13927:Immunoglobulin domain	NC_056586.1:2343085-2387515	0	3.04097	-9.66595	1.27373e-07	1.12265e-06
TCONS_00141843	LINC2492	XLOC_071455	XLOC_071455	-	NC_056620.1:7416177-7418854	0	3.67789	-9.65131	1.27379e-07	1.12265e-06
TCONS_00147831	LINC2900	XLOC_074818	XLOC_074818	-	NW_024873410.1:3253-18034	0.133803	21.1301	-6.52726	1.27612e-07	1.1246e-06
TCONS_00062834	LINC1157	XLOC_032034	XLOC_032034	-	NC_056593.1:17370288-17373485	0	10.1623	-10.3223	1.27828e-07	1.12616e-06
XR_006155244.1	XR_006155244.1	122138012	LOC122138012	uncharacterized LOC122138012 && - && -	NC_056603.1:33792001-33796744	0	1.60806	-9.65291	1.27949e-07	1.12705e-06
XR_006153494.1	XR_006153494.1	122135400	LOC122135400	uncharacterized LOC122135400 && sp|A2AAJ9|OBSCN_MOUSE Obscurin OS=Mus musculus OX=10090 GN=Obscn PE=1 SV=3 && -	NC_056595.1:21831346-21844911	0.149413	4.01681	-4.22328	1.28025e-07	1.12762e-06
TCONS_00122432	LOC109058412-OT1	109058412	LOC109058412	myelin and lymphocyte protein-like && sp|Q28296|MAL_CANLF Myelin and lymphocyte protein OS=Canis lupus familiaris OX=9615 GN=MAL PE=2 SV=1 && PF01284:Membrane-associating domain	NC_056613.1:10989430-10990440	2.36733	0	9.82849	1.2843e-07	1.13066e-06
TCONS_00114313	LINC2081	XLOC_057639	XLOC_057639	-	NC_056610.1:13449284-13452584	4.24729	0	12.8515	1.28635e-07	1.13217e-06
XR_006154374.1	XR_006154374.1	122136881	LOC122136881	uncharacterized LOC122136881 && - && -	NC_056599.1:24241468-24245615	1.16835	0.00834167	7.54217	1.28636e-07	1.13217e-06
TCONS_00152070	LINC3303	XLOC_077987	XLOC_077987	-	NW_024879238.1:3387031-3388109	0	2.16176	-9.7049	1.28926e-07	1.1345e-06
TCONS_00008273	tanc2a-OT1	109113081	tanc2a	tetratricopeptide repeat%2C ankyrin repeat and coiled-coil containing 2a && sp|Q9HCD6|TANC2_HUMAN Protein TANC2 OS=Homo sapiens OX=9606 GN=TANC2 PE=1 SV=3 && PF13191:AAA ATPase domain|PF12796:Ankyrin repeats (3 copies)|PF13857:Ankyrin repeats (many copies)	NC_056574.1:28545058-28579807	2.22073	0	9.65542	1.28994e-07	1.135e-06
XR_006156172.1	XR_006156172.1	109113281	LOC109113281	uncharacterized LOC109113281%2C transcript variant X2 && - && -	NC_056608.1:20150238-20159984	0	1.39495	-9.68807	1.29328e-07	1.13742e-06
XR_002011841.2	XR_002011841.2	109054312	LOC109054312	uncharacterized LOC109054312 && - && -	NC_056619.1:11338362-11340406	0.157395	6.91824	-4.92321	1.30779e-07	1.14954e-06
TCONS_00150789	122143836-AS3	122143836	LOC122143836	skin secretory protein xP2-like && - && -	NW_024879183.1:160951-191443	0.006632	3.10722	-7.57665	1.31018e-07	1.15125e-06
TCONS_00150784	122143836-AS1	122143836	LOC122143836	skin secretory protein xP2-like && - && -	NW_024879183.1:152205-153998	0	1.73349	-9.65807	1.31697e-07	1.15676e-06
XR_006156535.1	XR_006156535.1	109071675	LOC109071675	uncharacterized LOC109071675 && - && -	NC_056611.1:8761399-8762862	0	5.10855	-9.65715	1.32084e-07	1.15952e-06
XR_006157885.1	XR_006157885.1	122141536	LOC122141536	uncharacterized LOC122141536%2C transcript variant X2 && - && -	NC_056618.1:17281300-17287434	0	1.26654	-9.68054	1.32895e-07	1.16567e-06
XR_006156695.1	XR_006156695.1	109056195	LOC109056195	uncharacterized LOC109056195%2C transcript variant X1 && - && -	NC_056612.1:13486991-13593123	0.000577667	0.916369	-8.15632	1.33036e-07	1.16659e-06
TCONS_00000610	LOC109053195-IT1	109053195	LOC109053195	ras GTPase-activating protein 3-like%2C transcript variant X1 && sp|Q14644|RASA3_HUMAN Ras GTPase-activating protein 3 OS=Homo sapiens OX=9606 GN=RASA3 PE=1 SV=3 && PF00616:GTPase-activator protein for Ras-like GTPase|PF00169:PH domain|PF00779:BTK motif|PF00168:C2 domain	NC_056572.1:16286937-16287790	0	2.55558	-9.6475	1.33293e-07	1.16873e-06
TCONS_00085723	LINC1636	XLOC_044023	XLOC_044023	-	NC_056600.1:21683107-21698582	0.0231307	3.3687	-6.44719	1.33834e-07	1.17315e-06
TCONS_00048547	LOC109105140-OT1	109105140	LOC109105140	EF-hand domain-containing family member B-like%2C transcript variant X4 && sp|Q8N7U6|EFHB_HUMAN EF-hand domain-containing family member B OS=Homo sapiens OX=9606 GN=EFHB PE=1 SV=4 && PF13499:EF-hand domain pair	NC_056587.1:20626851-20632809	2.69833	0.0709723	5.61111	1.34029e-07	1.17464e-06
TCONS_00001274	109057316-AS1	109057316	dkk2	dickkopf WNT signaling pathway inhibitor 2 && sp|Q9QYZ8|DKK2_MOUSE Dickkopf-related protein 2 OS=Mus musculus OX=10090 GN=Dkk2 PE=1 SV=2 && PF04706:Dickkopf N-terminal cysteine-rich region	NC_056572.1:30870019-30874576	0	2.6641	-9.6483	1.34668e-07	1.17905e-06
TCONS_00049502	fut8a-OT1	109072175	fut8a	fucosyltransferase 8a (alpha (1%2C6) fucosyltransferase)%2C transcript variant X1 && sp|Q9BYC5|FUT8_HUMAN Alpha-(1,6)-fucosyltransferase OS=Homo sapiens OX=9606 GN=FUT8 PE=1 SV=2 && PF14604:Variant SH3 domain	NC_056588.1:15913658-15918690	0.015162	1.79394	-6.35385	1.35397e-07	1.18486e-06
TCONS_00002621	LOC109094937-OT1	109094937	LOC109094937	cytosolic purine 5'-nucleotidase-like%2C transcript variant X4 && sp|Q5ZIZ4|5NTC_CHICK Cytosolic purine 5'-nucleotidase OS=Gallus gallus OX=9031 GN=NT5C2 PE=2 SV=1 && PF05761:5' nucleotidase family	NC_056572.1:20624500-20627548	0.00858667	3.14969	-7.72655	1.35723e-07	1.18742e-06
TCONS_00147586	LINC2848	XLOC_074631	XLOC_074631	-	NW_024873209.1:6442-8861	0	3.00482	-9.91307	1.36025e-07	1.18995e-06
TCONS_00056521	LINC1054	XLOC_028654	XLOC_028654	-	NC_056591.1:28165-29240	0	2.18288	-9.66658	1.36267e-07	1.19174e-06
TCONS_00022827	LOC109070898-IT2	109070898	LOC109070898	cellular tumor antigen p53-like%2C transcript variant X1 && sp|P25035|P53_ONCMY Cellular tumor antigen p53 OS=Oncorhynchus mykiss OX=8022 GN=tp53 PE=2 SV=1 && PF07710:P53 tetramerisation motif|PF00870:P53 DNA-binding domain	NC_056578.1:32665810-32672046	0.0893467	2.45044	-4.26374	1.36452e-07	1.19293e-06
XR_002017486.2	XR_002017486.2	109088063	LOC109088063	uncharacterized LOC109088063%2C transcript variant X2 && - && -	NC_056599.1:45578039-45583013	0	1.33337	-9.63868	1.36705e-07	1.19492e-06
TCONS_00076155	LOC109103009-OT1	109103009	LOC109103009	E3 ubiquitin/ISG15 ligase TRIM25-like%2C transcript variant X1 && sp|Q8R2Q0|TRI29_MOUSE Tripartite motif-containing protein 29 OS=Mus musculus OX=10090 GN=Trim29 PE=1 SV=1 && PF00097:Zinc finger, C3HC4 type (RING finger)|PF00643:B-box zinc finger	NC_056598.1:75996-76650	0.011834	6.16467	-8.12273	1.36731e-07	1.19503e-06
TCONS_00026620	LINC549	XLOC_013582	XLOC_013582	-	NC_056579.1:24547505-24550753	0	6.1307	-9.67504	1.37481e-07	1.20093e-06
XR_006155088.1	XR_006155088.1	122137818	LOC122137818	uncharacterized LOC122137818 && - && -	NC_056603.1:4906877-4907658	0	5.4676	-9.67255	1.37596e-07	1.20183e-06
TCONS_00143276	109077059-AS1	109077059	LOC109077059	gamma-aminobutyric acid receptor subunit rho-3-like%2C transcript variant X2 && sp|A8MPY1|GBRR3_HUMAN Gamma-aminobutyric acid receptor subunit rho-3 OS=Homo sapiens OX=9606 GN=GABRR3 PE=3 SV=2 && -	NC_056620.1:15669106-15670243	1.73812	0	9.65468	1.37643e-07	1.20212e-06
TCONS_00013412	LINC337	XLOC_006973	XLOC_006973	-	NC_056575.1:19310852-19347237	0	2.32158	-9.64029	1.37762e-07	1.20295e-06
TCONS_00115496	109059662-AS1	109059662	LOC109059662	SH2 domain-containing protein 4A-like && sp|Q9H788|SH24A_HUMAN SH2 domain-containing protein 4A OS=Homo sapiens OX=9606 GN=SH2D4A PE=1 SV=1 && -	NC_056610.1:10629949-10642848	0	1.68236	-9.64887	1.37858e-07	1.20345e-06
TCONS_00135157	LINC2387	XLOC_068070	XLOC_068070	-	NC_056617.1:16521411-16522874	0.0986593	5.77327	-5.36494	1.39251e-07	1.21439e-06
XR_006162661.1	XR_006162661.1	122148829	LOC122148829	uncharacterized LOC122148829 && - && -	NC_056590.1:21791178-21792204	3.9912	0	9.6531	1.40619e-07	1.22464e-06
XR_006153398.1	XR_006153398.1	122135191	LOC122135191	uncharacterized LOC122135191 && - && -	NC_056594.1:3864768-3866359	0	3.89626	-9.64442	1.4091e-07	1.22684e-06
XR_006156039.1	XR_006156039.1	109076992	LOC109076992	uncharacterized LOC109076992 && - && -	NC_056608.1:7149066-7156975	0	4.3666	-9.69457	1.40954e-07	1.22711e-06
TCONS_00138608	LOC109094447-IT4	109094447	LOC109094447	NACHT%2C LRR and PYD domains-containing protein 3-like && sp|Q8C6J9|NAL4B_MOUSE NACHT, LRR and PYD domains-containing protein 4B OS=Mus musculus OX=10090 GN=Nlrp4b PE=2 SV=1 && PF14484:Fish-specific NACHT associated domain|PF05729:NACHT domain	NC_056618.1:32518111-32524269	0.423874	7.54176	-3.65134	1.41399e-07	1.23076e-06
TCONS_00142588	109050376-AS2	109050376	LOC109050376	uncharacterized LOC109050376 && sp|Q91Z83|MYH7_MOUSE Myosin-7 OS=Mus musculus OX=10090 GN=Myh7 PE=2 SV=1 && PF01576:Myosin tail|PF00063:Myosin head (motor domain)|PF02736:Myosin N-terminal SH3-like domain	NC_056620.1:23176385-23219221	0.00275233	1.91405	-7.75307	1.42332e-07	1.2383e-06
TCONS_00132537	109072150-AS1	109072150	LOC109072150	delta-like protein 4 && sp|Q9NR61|DLL4_HUMAN Delta-like protein 4 OS=Homo sapiens OX=9606 GN=DLL4 PE=1 SV=1 && PF07657:N terminus of Notch ligand|PF01414:Delta serrate ligand|PF00008:EGF-like domain	NC_056616.1:16413938-16488728	0	2.90697	-9.69002	1.4266e-07	1.24094e-06
TCONS_00029360	LOC109075358-OT1	109075358	LOC109075358	uncharacterized LOC109075358%2C transcript variant X2 && - && PF10523:BEN domain	NC_056580.1:26709877-26713280	0.045908	5.45198	-6.28839	1.43107e-07	1.2446e-06
TCONS_00106713	LOC109076850-IT11	109076850	LOC109076850	uncharacterized LOC109076850%2C transcript variant X2 && - && -	NC_056607.1:193913-197704	0.154947	8.93787	-5.26165	1.43208e-07	1.24537e-06
TCONS_00147794	LINC2891	XLOC_074795	XLOC_074795	-	NW_024873392.1:77933-79132	0	6.09195	-9.65863	1.44181e-07	1.25269e-06
TCONS_00084113	LINC1597	XLOC_043182	XLOC_043182	-	NC_056600.1:27432079-27433874	0	1.27968	-9.62604	1.44225e-07	1.25296e-06
TCONS_00008866	LOC109069727-IT2	109069727	LOC109069727	polymeric immunoglobulin receptor-like%2C transcript variant X1 && sp|P18892|BT1A1_BOVIN Butyrophilin subfamily 1 member A1 OS=Bos taurus OX=9913 GN=BTN1A1 PE=1 SV=2 && PF07686:Immunoglobulin V-set domain	NC_056574.1:1571793-1573378	0.00167	1.88732	-8.14	1.44517e-07	1.25493e-06
TCONS_00003198	LINC55	XLOC_001584	XLOC_001584	-	NC_056572.1:32978190-32980535	0.01632	9.21587	-8.13707	1.44574e-07	1.25531e-06
TCONS_00033446	LINC650	XLOC_016988	XLOC_016988	-	NC_056582.1:3244280-3249293	0	1.3053	-9.69789	1.46366e-07	1.26959e-06
XR_006160375.1	XR_006160375.1	109070889	LOC109070889	uncharacterized LOC109070889 && - && -	NC_056578.1:553546-554486	2.09669	0	9.63609	1.46736e-07	1.27234e-06
TCONS_00082477	LINC1534	XLOC_042218	XLOC_042218	-	NC_056599.1:39975461-39981745	0.500935	9.51707	-3.74065	1.46939e-07	1.27364e-06
TCONS_00033226	LINC644	XLOC_016826	XLOC_016826	-	NC_056581.1:19886492-19887440	1.79501	0	9.66355	1.47249e-07	1.27621e-06
XR_006160864.1	XR_006160864.1	122146165	LOC122146165	uncharacterized LOC122146165 && - && -	NC_056580.1:26146232-26149129	0.071132	4.93732	-5.49973	1.47289e-07	1.27645e-06
TCONS_00066783	LINC1221	XLOC_034041	XLOC_034041	-	NC_056594.1:23648594-23651535	0.193745	18.9109	-6.03441	1.47689e-07	1.27944e-06
XR_006161023.1	XR_006161023.1	109065053	LOC109065053	uncharacterized LOC109065053 && - && -	NC_056581.1:19403955-19409696	4.89281	0.501865	3.77543	1.48018e-07	1.28183e-06
TCONS_00147962	LINC2933	XLOC_074907	XLOC_074907	-	NW_024873470.1:488-13835	0	18.841	-12.9055	1.48211e-07	1.28316e-06
TCONS_00149211	LINC3138	XLOC_075928	XLOC_075928	-	NW_024877882.1:28-1938	0	2.45837	-9.63809	1.48296e-07	1.28377e-06
TCONS_00054041	109092047-AS1	109092047	LOC109092047	protein 4.1-like%2C transcript variant X9 && sp|P11171|EPB41_HUMAN Protein 4.1 OS=Homo sapiens OX=9606 GN=EPB41 PE=1 SV=4 && PF08736:FERM adjacent (FA)|PF05902:4.1 protein C-terminal domain (CTD)|PF04382:SAB domain|PF09380:FERM C-terminal PH-like domain|PF00373:FERM central domain|PF09379:FERM N-terminal domain	NC_056590.1:1209408-1218955	0	3.38005	-9.60744	1.48397e-07	1.28429e-06
XR_006161614.1	XR_006161614.1	122147423	LOC122147423	uncharacterized LOC122147423%2C transcript variant X2 && - && -	NC_056585.1:13307803-13315226	3.75491	0.033833	7.13647	1.49347e-07	1.29216e-06
TCONS_00102966	LINC1917	XLOC_052408	XLOC_052408	-	NC_056606.1:2228539-2230252	0	2.20448	-9.64097	1.49841e-07	1.2962e-06
TCONS_00082580	122136641-AS1	122136641	proza	protein Z%2C vitamin K-dependent plasma glycoprotein a && sp|A6MFK7|FAXD1_DEMVE Venom prothrombin activator vestarin-D1 OS=Demansia vestigiata OX=412038 PE=1 SV=1 && PF00008:EGF-like domain|PF00089:Trypsin|PF00594:Vitamin K-dependent carboxylation/gamma-carboxyglutamic (GLA) domain	NC_056599.1:43641944-43741388	0.00186233	1.80021	-8.14358	1.50289e-07	1.29961e-06
TCONS_00039847	109070296-AS1	109070296	LOC109070296	uncharacterized LOC109070296 && sp|Q8C4G9|AGRA1_MOUSE Adhesion G protein-coupled receptor A1 OS=Mus musculus OX=10090 GN=Adgra1 PE=2 SV=1 && PF13855:Leucine rich repeat	NC_056584.1:27996367-27998316	0	2.87133	-9.60583	1.50794e-07	1.30362e-06
XR_006155709.1	XR_006155709.1	122138643	LOC122138643	uncharacterized LOC122138643 && - && -	NC_056606.1:2165617-2167612	0	3.98202	-9.63467	1.52055e-07	1.31381e-06
TCONS_00085826	LINC1662	XLOC_044083	XLOC_044083	-	NC_056600.1:24070677-24072002	0	2.58986	-9.60488	1.52174e-07	1.31472e-06
TCONS_00111693	LINC2038	XLOC_056432	XLOC_056432	-	NC_056609.1:18001913-18004691	0.011479	3.70784	-7.52021	1.52267e-07	1.31541e-06
TCONS_00080235	LINC1484	XLOC_041030	XLOC_041030	-	NC_056599.1:45939866-45942365	0.118786	5.98779	-5.07284	1.52676e-07	1.31798e-06
TCONS_00151807	LINC3283	XLOC_077766	XLOC_077766	-	NW_024879238.1:209350-214208	0.036388	1.84607	-5.12734	1.53015e-07	1.32067e-06
TCONS_00054788	LINC1037	XLOC_027795	XLOC_027795	-	NC_056590.1:13185335-13189030	0	0.981737	-10.1065	1.53262e-07	1.3222e-06
TCONS_00093663	LINC1771	XLOC_047976	XLOC_047976	-	NC_056603.1:13581140-13582298	0.010971	3.784	-7.85907	1.53347e-07	1.32282e-06
XR_006162045.1	XR_006162045.1	109049418	LOC109049418	uncharacterized LOC109049418 && - && -	NC_056587.1:21173244-21182525	5.76849	0.209473	5.19671	1.53488e-07	1.32391e-06
TCONS_00152422	LOC109060513-OT1	109060513	LOC109060513	progestin and adipoQ receptor family member 4-like && sp|Q9JJE4|PAQR4_MOUSE Progestin and adipoQ receptor family member 4 OS=Mus musculus OX=10090 GN=Paqr4 PE=2 SV=1 && PF03006:Haemolysin-III related	NW_024879247.1:72428-74883	0	1.52479	-9.79781	1.54001e-07	1.32774e-06
TCONS_00013422	109068380-AS4	109068380	LOC109068380	NACHT%2C LRR and PYD domains-containing protein 12-like%2C transcript variant X2 && sp|Q8WX94|NALP7_HUMAN NACHT, LRR and PYD domains-containing protein 7 OS=Homo sapiens OX=9606 GN=NLRP7 PE=1 SV=1 && PF13765:SPRY-associated domain|PF05729:NACHT domain|PF14484:Fish-specific NACHT associated domain|PF00622:SPRY domain	NC_056575.1:19648785-20005811	0.0279717	2.80424	-5.91529	1.5405e-07	1.32804e-06
TCONS_00118143	LOC109096700-OT1	109096700	LOC109096700	alpha-2-macroglobulin-like && sp|P06238|A2MG_RAT Alpha-2-macroglobulin OS=Rattus norvegicus OX=10116 GN=A2m PE=2 SV=2 && PF01835:MG2 domain|PF07703:Alpha-2-macroglobulin family N-terminal region|PF07677:A-macroglobulin receptor|PF10569:Alpha-macro-globulin thiol-ester bond-forming region|PF07678:A-macroglobulin complement component|PF00207:Alpha-2-macroglobulin family	NC_056611.1:15599188-15648960	5.11942	0	9.70645	1.54083e-07	1.32821e-06
XR_006156075.1	XR_006156075.1	122139199	LOC122139199	uncharacterized LOC122139199 && - && -	NC_056608.1:10588511-10590307	0	3.10239	-9.61626	1.54328e-07	1.33007e-06
TCONS_00136247	LOC109082837-IT3	109082837	LOC109082837	glutamic acid-rich protein-like%2C transcript variant X4 && - && -	NC_056618.1:19712488-19713561	0.00436767	3.00463	-8.09465	1.54494e-07	1.33127e-06
XR_006153617.1	XR_006153617.1	122134329	LOC122134329	uncharacterized LOC122134329 && sp|Q07782|S13A1_RAT Solute carrier family 13 member 1 OS=Rattus norvegicus OX=10116 GN=Slc13a1 PE=2 SV=1 && PF00939:Sodium:sulfate symporter transmembrane region	NC_056596.1:11746419-11749934	0	0.691899	-9.60857	1.54648e-07	1.33248e-06
TCONS_00136610	LINC2414	XLOC_068896	XLOC_068896	-	NC_056618.1:27645208-27647860	20.5918	0.309667	6.4574	1.55533e-07	1.33974e-06
XR_006159225.1	XR_006159225.1	122143566	LOC122143566	uncharacterized LOC122143566 && - && PF13359:DDE superfamily endonuclease	NW_024879132.1:32425-37858	0.0684187	2.77614	-4.77048	1.56185e-07	1.34511e-06
TCONS_00028129	LINC568	XLOC_014296	XLOC_014296	-	NC_056579.1:24549476-24551647	0.0197057	4.40629	-6.95696	1.5632e-07	1.34615e-06
TCONS_00145517	LINC2551	XLOC_073303	XLOC_073303	-	NC_056621.1:10963134-10965250	0	2.16354	-9.80221	1.57258e-07	1.35301e-06
TCONS_00141600	109081504-AS1	109081504	ftr92	finTRIM family%2C member 92%2C transcript variant X1 && sp|A2VE78|FBXL5_BOVIN F-box/LRR-repeat protein 5 OS=Bos taurus OX=9913 GN=FBXL5 PE=2 SV=1 && PF13765:SPRY-associated domain|PF00622:SPRY domain|PF00643:B-box zinc finger	NC_056619.1:26063666-26064550	4.60907	0.0532937	6.65414	1.58364e-07	1.36178e-06
TCONS_00147987	LINC2951	XLOC_074911	XLOC_074911	-	NW_024873470.1:6606-12957	0	6.37214	-9.6115	1.58648e-07	1.36399e-06
TCONS_00008021	LINC162	XLOC_004028	XLOC_004028	-	NC_056574.1:24370508-24372805	1.41979	0	9.64798	1.60539e-07	1.3785e-06
TCONS_00051676	LINC959	XLOC_026218	XLOC_026218	-	NC_056589.1:2102609-2106208	1.25727	0	9.60151	1.60679e-07	1.37921e-06
TCONS_00152265	LINC3319	XLOC_078133	XLOC_078133	-	NW_024879241.1:821076-823037	0	2.04268	-9.58646	1.6226e-07	1.39203e-06
TCONS_00017274	LOC109090787-OT1	109090787	LOC109090787	ras-GEF domain-containing family member 1B-A-like%2C transcript variant X2 && sp|Q6DHR3|RG1BA_DANRE Ras-GEF domain-containing family member 1B-A OS=Danio rerio OX=7955 GN=rasgef1ba PE=2 SV=2 && PF00617:RasGEF domain|PF00618:RasGEF N-terminal motif	NC_056576.1:23355889-23364042	1.81551	0.0254753	6.52236	1.63656e-07	1.40287e-06
TCONS_00036187	109065454-AS3	109065454	LOC109065454	peroxisome proliferator-activated receptor gamma coactivator-related protein 1-like && sp|Q6NZN1|PPRC1_MOUSE Peroxisome proliferator-activated receptor gamma coactivator-related protein 1 OS=Mus musculus OX=10090 GN=Pprc1 PE=1 SV=1 && -	NC_056582.1:26599548-26605537	0.0249407	6.19917	-7.31623	1.64273e-07	1.40778e-06
TCONS_00008726	LINC182	XLOC_004383	XLOC_004383	-	NC_056574.1:37326546-37372619	0	0.751119	-10.0609	1.66571e-07	1.42555e-06
XR_006162463.1	XR_006162463.1	122148576	LOC122148576	uncharacterized LOC122148576 && - && -	NC_056589.1:14238338-14239725	2.15906	0	9.60248	1.67172e-07	1.43018e-06
TCONS_00053181	mvda-IT15	122148572	mvda	mevalonate (diphospho) decarboxylase a%2C transcript variant X5 && sp|Q5U403|MVD1_DANRE Diphosphomevalonate decarboxylase OS=Danio rerio OX=7955 GN=mvd PE=2 SV=1 && -	NC_056589.1:12151860-12162714	0	3.94896	-9.59013	1.68223e-07	1.43827e-06
XR_006159655.1	XR_006159655.1	122144323	LOC122144323	uncharacterized LOC122144323 && - && -	NW_024879270.1:1145067-1147540	0	2.35862	-9.61755	1.68301e-07	1.43881e-06
XR_006153453.1	XR_006153453.1	122135346	LOC122135346	uncharacterized LOC122135346%2C transcript variant X2 && sp|E7FKV8|PK1L1_ORYLA Polycystic kidney disease 1 like 1 OS=Oryzias latipes OX=8090 GN=pkd1l1 PE=1 SV=2 && -	NC_056595.1:13677592-13682990	1.13664	0.006586	7.2337	1.68639e-07	1.44131e-06
XR_006160053.1	XR_006160053.1	122145043	LOC122145043	uncharacterized LOC122145043%2C transcript variant X3 && - && -	NC_056576.1:19433929-19437971	0	4.48712	-9.80573	1.71511e-07	1.46442e-06
TCONS_00002282	LINC39	XLOC_001118	XLOC_001118	-	NC_056572.1:9252490-9254728	0	1.82081	-9.58424	1.73067e-07	1.47612e-06
XR_006157623.1	XR_006157623.1	109104936	LOC109104936	uncharacterized LOC109104936 && - && -	NC_056617.1:34-3799	2.75726	0.0399573	6.24231	1.73656e-07	1.48074e-06
TCONS_00124664	LINC2202	XLOC_062709	XLOC_062709	-	NC_056613.1:25945391-25946483	2.62789	0.0109573	7.77986	1.73972e-07	1.48311e-06
XR_006156803.1	XR_006156803.1	122140087	LOC122140087	uncharacterized LOC122140087 && - && -	NC_056612.1:6847177-6848423	3.14654	0	9.61147	1.73995e-07	1.48311e-06
TCONS_00092938	109083949-AS1	109083949	LOC109083949	sodium- and chloride-dependent GABA transporter 2-like && sp|A5PJX7|S6A13_BOVIN Sodium- and chloride-dependent GABA transporter 2 OS=Bos taurus OX=9913 GN=SLC6A13 PE=2 SV=1 && PF00209:Sodium:neurotransmitter symporter family	NC_056602.1:26876730-26886880	0	1.74198	-9.59112	1.74119e-07	1.48403e-06
TCONS_00074155	109068164-AS2	109068164	LOC109068164	polymeric immunoglobulin receptor-like && - && PF07686:Immunoglobulin V-set domain	NC_056597.1:33498539-33700185	2.66367	0	9.66648	1.74777e-07	1.48924e-06
TCONS_00084618	LINC1621	XLOC_043528	XLOC_043528	-	NC_056600.1:1560282-1561895	5.23654	0.0973447	6.15979	1.74875e-07	1.48994e-06
TCONS_00121838	122140061-AS4	122140061	LOC122140061	tripartite motif-containing protein 16-like && sp|Q309B1|TR16L_HUMAN Tripartite motif-containing protein 16-like protein OS=Homo sapiens OX=9606 GN=TRIM16L PE=1 SV=3 && PF00643:B-box zinc finger|PF15227:zinc finger of C3HC4-type, RING|PF13765:SPRY-associated domain|PF00622:SPRY domain	NC_056612.1:29254216-29266450	0.00539133	1.92944	-7.67693	1.75585e-07	1.49545e-06
TCONS_00093205	122138079-AS1	122138079	LOC122138079	TOX high mobility group box family member 4-B-like && sp|A4QNP0|TOX4_XENTR TOX high mobility group box family member 4 OS=Xenopus tropicalis OX=8364 GN=tox4 PE=2 SV=1 && PF00505:HMG (high mobility group) box	NC_056603.1:3609653-3613362	0	1.89352	-9.56951	1.77601e-07	1.51168e-06
TCONS_00011208	109089148-AS1	109089148	LOC109089148	neuroepithelial cell-transforming gene 1 protein-like%2C transcript variant X1 && sp|Q9Z206|ARHG8_MOUSE Neuroepithelial cell-transforming gene 1 protein OS=Mus musculus OX=10090 GN=Net1 PE=1 SV=2 && PF00621:RhoGEF domain	NC_056575.1:8058041-8170818	1.88045	0	9.66432	1.7818e-07	1.51593e-06
TCONS_00132224	LINC2345	XLOC_066588	XLOC_066588	-	NC_056616.1:8459022-8460105	0	2.24996	-9.55623	1.78241e-07	1.51632e-06
TCONS_00117513	LOC109103656-IT1	109103656	LOC109103656	protocadherin Fat 3-like%2C transcript variant X2 && sp|Q8BNA6|FAT3_MOUSE Protocadherin Fat 3 OS=Mus musculus OX=10090 GN=Fat3 PE=1 SV=2 && PF00028:Cadherin domain|PF02210:Laminin G domain	NC_056611.1:28572910-28578204	0.018199	2.45634	-6.46537	1.78634e-07	1.51936e-06
TCONS_00141884	LINC2499	XLOC_071482	XLOC_071482	-	NC_056620.1:8910621-8913172	0	1.86318	-9.8062	1.78646e-07	1.51936e-06
TCONS_00013423	109068380-AS5	109068380	LOC109068380	NACHT%2C LRR and PYD domains-containing protein 12-like%2C transcript variant X2 && sp|Q8WX94|NALP7_HUMAN NACHT, LRR and PYD domains-containing protein 7 OS=Homo sapiens OX=9606 GN=NLRP7 PE=1 SV=1 && PF13765:SPRY-associated domain|PF05729:NACHT domain|PF14484:Fish-specific NACHT associated domain|PF00622:SPRY domain	NC_056575.1:19654107-20007643	0.07312	6.24277	-5.74419	1.78966e-07	1.52113e-06
TCONS_00138849	LINC2458	XLOC_070028	XLOC_070028	-	NC_056619.1:2364552-2365233	0	4.41923	-9.61583	1.79288e-07	1.5236e-06
TCONS_00015527	LINC386	XLOC_008169	XLOC_008169	-	NC_056576.1:27914802-27933854	0	2.35309	-9.5871	1.79473e-07	1.5249e-06
TCONS_00065611	LOC109064089-IT1	109064089	LOC109064089	titin-like%2C transcript variant X1 && - && PF13895:Immunoglobulin domain	NC_056594.1:4558968-4560446	3.17074	0.029839	7.07596	1.79947e-07	1.52838e-06
TCONS_00056793	LINC1058	XLOC_028849	XLOC_028849	-	NC_056591.1:6154398-6157727	1.27739	0	9.55841	1.80199e-07	1.53039e-06
TCONS_00099722	122138181-AS3	122138181	LOC122138181	cystatin && sp|P35481|CYT_CYPCA Cystatin OS=Cyprinus carpio OX=7962 PE=1 SV=1 && PF00031:Cystatin domain	NC_056604.1:22219089-22243462	4.80158	0	10.1974	1.80844e-07	1.53559e-06
TCONS_00148761	LINC3090	XLOC_075501	XLOC_075501	-	NW_024874585.1:558-2543	0	3.49069	-9.5548	1.84071e-07	1.55957e-06
TCONS_00083869	LINC1581	XLOC_043022	XLOC_043022	-	NC_056600.1:23168852-23177512	0.00198533	1.29424	-7.68117	1.84093e-07	1.55957e-06
TCONS_00003550	LINC63	XLOC_001798	XLOC_001798	-	NC_056573.1:308443-377617	0	2.56374	-9.5513	1.84682e-07	1.56414e-06
TCONS_00083314	LINC1564	XLOC_042733	XLOC_042733	-	NC_056600.1:9000982-9001576	0	4.04227	-9.60775	1.86808e-07	1.58053e-06
TCONS_00138718	LINC2453	XLOC_069930	XLOC_069930	-	NC_056618.1:34331574-34333936	0.112921	4.70462	-4.83017	1.86816e-07	1.58053e-06
XR_006159236.1	XR_006159236.1	109112510	LOC109112510	uncharacterized LOC109112510%2C transcript variant X1 && - && -	NW_024879138.1:492567-494672	0	4.04809	-9.88045	1.90361e-07	1.60654e-06
TCONS_00147560	LINC2833	XLOC_074620	XLOC_074620	-	NW_024873200.1:2815-4935	0	7.1745	-9.54974	1.90445e-07	1.60699e-06
TCONS_00080255	122136676-AS6	122136676	LOC122136676	serine/threonine-protein kinase pim-1-like && sp|Q9P1W9|PIM2_HUMAN Serine/threonine-protein kinase pim-2 OS=Homo sapiens OX=9606 GN=PIM2 PE=1 SV=1 && PF00069:Protein kinase domain	NC_056599.1:46173806-46554452	0	2.24683	-9.55414	1.90448e-07	1.60699e-06
XR_002011316.2	XR_002011316.2	109051068	LOC109051068	uncharacterized LOC109051068 && - && -	NC_056615.1:13932163-13933358	0	2.54541	-9.67711	1.91155e-07	1.61239e-06
TCONS_00148602	LINC3045	XLOC_075383	XLOC_075383	-	NW_024873874.1:457-4342	0	4.53539	-9.54701	1.91465e-07	1.61458e-06
TCONS_00086171	LINC1678	XLOC_044339	XLOC_044339	-	NC_056600.1:31853887-31855689	0	2.40534	-9.5731	1.91489e-07	1.61463e-06
TCONS_00138701	LOC109047429-IT1	109047429	LOC109047429	TSC22 domain family protein 2-like%2C transcript variant X2 && sp|O75157|T22D2_HUMAN TSC22 domain family protein 2 OS=Homo sapiens OX=9606 GN=TSC22D2 PE=1 SV=3 && PF01166:TSC-22/dip/bun family	NC_056618.1:34117714-34120065	0.0385307	3.84491	-5.9939	1.91865e-07	1.61766e-06
TCONS_00084622	LINC1622	XLOC_043531	XLOC_043531	-	NC_056600.1:1649702-1654551	0.148479	9.61072	-5.39439	1.92493e-07	1.62209e-06
XR_006156662.1	XR_006156662.1	109106444	LOC109106444	uncharacterized LOC109106444%2C transcript variant X2 && sp|E7F8F4|ASCC3_DANRE Activating signal cointegrator 1 complex subunit 3 OS=Danio rerio OX=7955 GN=ascc3 PE=3 SV=2 && PF02889:Sec63 Brl domain	NC_056612.1:2461107-2487901	0	0.806073	-9.55068	1.94071e-07	1.63381e-06
TCONS_00132448	epha7-IT2	109055736	epha7	eph receptor A7 && sp|Q15375|EPHA7_HUMAN Ephrin type-A receptor 7 OS=Homo sapiens OX=9606 GN=EPHA7 PE=1 SV=3 && PF00536:SAM domain (Sterile alpha motif)|PF00041:Fibronectin type III domain|PF14575:Ephrin type-A receptor 2 transmembrane domain|PF01404:Ephrin receptor ligand binding domain|PF07699:GCC2 and GCC3|PF07714:Protein tyrosine kinase	NC_056616.1:14658905-14660819	0	2.85299	-9.55916	1.94634e-07	1.63767e-06
XR_006156463.1	XR_006156463.1	109046589	LOC109046589	uncharacterized LOC109046589%2C transcript variant X5 && - && -	NC_056575.1:3315442-3317984	0	1.46498	-9.57305	1.95357e-07	1.64289e-06
TCONS_00082691	LINC1550	XLOC_042391	XLOC_042391	-	NC_056599.1:45270232-45272903	0.004726	1.6255	-7.84092	1.95422e-07	1.6433e-06
TCONS_00004972	LINC95	XLOC_002511	XLOC_002511	-	NC_056573.1:338144-342072	0	2.04074	-9.55461	1.95992e-07	1.64713e-06
TCONS_00138493	LOC109047606-OT1	109047606	LOC109047606	leucine-rich repeat protein SHOC-2-like%2C transcript variant X4 && sp|Q1L8Y7|SHOC2_DANRE Leucine-rich repeat protein SHOC-2 OS=Danio rerio OX=7955 GN=shoc2 PE=2 SV=1 && PF13855:Leucine rich repeat|PF14777:Cilia BBSome complex subunit 10	NC_056618.1:29515234-29519098	0.0551883	3.23345	-5.22864	1.95999e-07	1.64713e-06
TCONS_00076688	LOC109101962-OT1	109101962	LOC109101962	dipeptidyl aminopeptidase-like protein 6%2C transcript variant X2 && sp|Q9Z218|DPP6_MOUSE Dipeptidyl aminopeptidase-like protein 6 OS=Mus musculus OX=10090 GN=Dpp6 PE=1 SV=1 && PF00326:Prolyl oligopeptidase family|PF00930:Dipeptidyl peptidase IV (DPP IV) N-terminal region	NC_056598.1:9972771-10003390	0.0111093	2.76708	-7.4607	1.98084e-07	1.66348e-06
XR_006161317.1	XR_006161317.1	122146976	LOC122146976	uncharacterized LOC122146976%2C transcript variant X4 && - && -	NC_056583.1:9073904-9098548	0.058812	3.40743	-5.34029	1.98252e-07	1.66474e-06
TCONS_00089229	LINC1708	XLOC_045774	XLOC_045774	-	NC_056601.1:14162359-14163448	0	1.89582	-9.5491	2.03598e-07	1.70483e-06
TCONS_00152168	LINC3313	XLOC_078071	XLOC_078071	-	NW_024879240.1:115405-116276	0	2.40545	-9.57783	2.03756e-07	1.70571e-06
XR_006160505.1	XR_006160505.1	109100326	LOC109100326	uncharacterized LOC109100326 && - && -	NC_056578.1:35325229-35327395	8.9255	0.0679003	7.36301	2.04767e-07	1.71357e-06
TCONS_00012750	109063646-AS1	109063646	LOC109063646	sulfotransferase family 4A%2C member 1 && sp|Q9BR01|ST4A1_HUMAN Sulfotransferase 4A1 OS=Homo sapiens OX=9606 GN=SULT4A1 PE=1 SV=2 && PF00685:Sulfotransferase domain	NC_056575.1:6529432-6531058	0	1.77424	-9.5791	2.05021e-07	1.7154e-06
TCONS_00062508	LINC1152	XLOC_031895	XLOC_031895	-	NC_056593.1:10896387-10896798	0	5.23604	-9.56566	2.05224e-07	1.7169e-06
TCONS_00017275	LOC109090787-OT2	109090787	LOC109090787	ras-GEF domain-containing family member 1B-A-like%2C transcript variant X2 && sp|Q6DHR3|RG1BA_DANRE Ras-GEF domain-containing family member 1B-A OS=Danio rerio OX=7955 GN=rasgef1ba PE=2 SV=2 && PF00617:RasGEF domain|PF00618:RasGEF N-terminal motif	NC_056576.1:23356823-23364042	0.865573	0	9.7403	2.05236e-07	1.7169e-06
TCONS_00153948	LINC3391	XLOC_079218	XLOC_079218	-	NW_024879286.1:147658-153964	0	2.07753	-9.56293	2.08206e-07	1.73917e-06
TCONS_00131952	LINC2343	XLOC_066440	XLOC_066440	-	NC_056616.1:702333-704324	0	2.79093	-9.60256	2.08208e-07	1.73917e-06
TCONS_00085687	LINC1632	XLOC_043997	XLOC_043997	-	NC_056600.1:20499728-20507096	0	1.58649	-9.57066	2.09166e-07	1.74549e-06
TCONS_00005391	LINC109	XLOC_002726	XLOC_002726	-	NC_056573.1:8381150-8391423	0.0100267	3.71235	-7.43801	2.09463e-07	1.74751e-06
TCONS_00072498	109063834-AS2	109063834	LOC109063834	atherin-like && sp|D3YXK1|SAMD1_MOUSE Atherin OS=Mus musculus OX=10090 GN=Samd1 PE=1 SV=1 && PF00536:SAM domain (Sterile alpha motif)	NC_056597.1:35024036-35035005	0	1.54809	-9.52607	2.10043e-07	1.75197e-06
TCONS_00113952	LINC2064	XLOC_057443	XLOC_057443	-	NC_056610.1:3606187-3674568	0.00914567	3.21689	-7.22591	2.10862e-07	1.75795e-06
TCONS_00054343	122148766-AS2	122148766	LOC122148766	interleukin-6-like && - && -	NC_056590.1:7250699-7400053	0	2.61419	-9.61141	2.1131e-07	1.76138e-06
TCONS_00110762	LINC2014	XLOC_056038	XLOC_056038	-	NC_056608.1:25034410-25035904	1.166	0	9.78181	2.11489e-07	1.76241e-06
TCONS_00148626	LINC3050	XLOC_075400	XLOC_075400	-	NW_024873903.1:517-3096	0	4.7329	-9.5359	2.11797e-07	1.76467e-06
TCONS_00142560	kcnh2b-IT1	109053133	kcnh2b	potassium voltage-gated channel%2C subfamily H (eag-related)%2C member 2b%2C transcript variant X1 && sp|Q8WNY2|KCNH2_RABIT Potassium voltage-gated channel subfamily H member 2 OS=Oryctolagus cuniculus OX=9986 GN=KCNH2 PE=2 SV=3 && PF00520:Ion transport protein|PF13426:PAS domain|PF00027:Cyclic nucleotide-binding domain	NC_056620.1:22940469-22942906	0.0377437	5.60234	-6.62863	2.12437e-07	1.76953e-06
TCONS_00009064	LINC222	XLOC_004604	XLOC_004604	-	NC_056574.1:5884900-5889522	0.0928053	3.82108	-4.83768	2.13729e-07	1.77906e-06
TCONS_00112363	LINC2045	XLOC_056725	XLOC_056725	-	NC_056609.1:340752-343054	0.00737767	2.82547	-7.64051	2.13829e-07	1.77944e-06
TCONS_00152556	LINC3326	XLOC_078332	XLOC_078332	-	NW_024879249.1:157355-158142	2.94405	0	9.61144	2.14835e-07	1.78671e-06
TCONS_00024303	109107674-AS2	109107674	LOC109107674	FH1/FH2 domain-containing protein 1-like%2C transcript variant X1 && sp|Q2V2M9|FHOD3_HUMAN FH1/FH2 domain-containing protein 3 OS=Homo sapiens OX=9606 GN=FHOD3 PE=1 SV=2 && PF02181:Formin Homology 2 Domain	NC_056578.1:20158162-20168729	0	1.76287	-9.55437	2.15151e-07	1.7891e-06
TCONS_00044787	LOC109098728-IT1	109098728	LOC109098728	chymotrypsin-like protease CTRL-1%2C transcript variant X2 && sp|P40313|CTRL_HUMAN Chymotrypsin-like protease CTRL-1 OS=Homo sapiens OX=9606 GN=CTRL PE=1 SV=1 && PF00089:Trypsin	NC_056586.1:29258531-29259652	3.27446	0	10.3898	2.16147e-07	1.79605e-06
TCONS_00080148	122134219-AS9	122134219	LOC122134219	uncharacterized LOC122134219 && - && -	NC_056599.1:45011564-45227062	0	1.56708	-9.55221	2.17086e-07	1.80323e-06
XR_006155229.1	XR_006155229.1	122138001	LOC122138001	uncharacterized LOC122138001 && - && -	NC_056603.1:29964744-29967938	0	2.22178	-9.51983	2.17166e-07	1.80374e-06
XR_006158258.1	XR_006158258.1	122141980	LOC122141980	uncharacterized LOC122141980 && - && -	NC_056619.1:12526371-12535259	0	3.2041	-9.56493	2.17431e-07	1.8053e-06
TCONS_00012229	LOC109067227-OT1	109067227	LOC109067227	gastrula zinc finger protein XlCGF7.1-like && - && PF13465:Zinc-finger double domain|PF00096:Zinc finger, C2H2 type	NC_056575.1:34671980-34673300	0.062137	5.79611	-5.93794	2.21918e-07	1.83936e-06
XR_006159318.1	XR_006159318.1	122143700	LOC122143700	uncharacterized LOC122143700 && - && -	NW_024879160.1:142856-147780	0	3.30356	-9.55949	2.224e-07	1.84304e-06
TCONS_00044536	LINC854	XLOC_022581	XLOC_022581	-	NC_056586.1:22578549-22579590	0.623087	22.3371	-4.64853	2.22517e-07	1.84384e-06
TCONS_00007485	109055009-AS2	109055009	LOC109055009	integrator complex subunit 1-like%2C transcript variant X1 && sp|Q6P4S8|INT1_MOUSE Integrator complex subunit 1 OS=Mus musculus OX=10090 GN=Ints1 PE=1 SV=2 && -	NC_056574.1:16508325-16997857	0.0231363	3.28798	-6.25417	2.24354e-07	1.85681e-06
XR_002010616.2	XR_002010616.2	109047042	LOC109047042	uncharacterized LOC109047042 && - && -	NW_024879362.1:503505-508298	0.221477	4.06567	-3.69376	2.26213e-07	1.87171e-06
TCONS_00126282	ccnl1a-OT1	109081979	ccnl1a	cyclin L1a && sp|Q9UK58|CCNL1_HUMAN Cyclin-L1 OS=Homo sapiens OX=9606 GN=CCNL1 PE=1 SV=1 && -	NC_056614.1:6310244-6314588	0	3.47998	-9.92701	2.28877e-07	1.89113e-06
TCONS_00141232	LOC109088857-OT1	109088857	LOC109088857	calmodulin-binding transcription activator 1-like && sp|Q9Y6Y1|CMTA1_HUMAN Calmodulin-binding transcription activator 1 OS=Homo sapiens OX=9606 GN=CAMTA1 PE=1 SV=4 && PF01833:IPT/TIG domain|PF03859:CG-1 domain	NC_056619.1:18400838-18440756	0.00487633	1.86949	-7.46319	2.30711e-07	1.9048e-06
TCONS_00076254	109077576-AS1	109077576	LOC109077576	gastrula zinc finger protein XlCGF49.1 && - && PF13465:Zinc-finger double domain	NC_056598.1:1726641-1728495	0	1.79061	-9.50964	2.32351e-07	1.91668e-06
TCONS_00151905	LINC3291	XLOC_077843	XLOC_077843	-	NW_024879238.1:2628501-2634760	0	1.7912	-9.54758	2.33704e-07	1.92718e-06
TCONS_00054184	LOC109069190-OT2	109069190	LOC109069190	gastrula zinc finger protein XlCGF57.1-like%2C transcript variant X1 && - && PF00096:Zinc finger, C2H2 type	NC_056590.1:4283966-4292121	0.051008	2.76534	-5.17326	2.3509e-07	1.93793e-06
TCONS_00149087	LINC3120	XLOC_075814	XLOC_075814	-	NW_024877040.1:1-1182	0	2.49881	-9.67403	2.36052e-07	1.94519e-06
TCONS_00117379	LOC109103671-IT4	109103671	LOC109103671	immunoglobulin superfamily member 11-like%2C transcript variant X1 && sp|Q08DK1|IGS11_BOVIN Immunoglobulin superfamily member 11 OS=Bos taurus OX=9913 GN=IGSF11 PE=2 SV=1 && PF07686:Immunoglobulin V-set domain|PF13895:Immunoglobulin domain	NC_056611.1:26654347-26657263	0	0.876766	-9.5335	2.3622e-07	1.94641e-06
TCONS_00146514	LINC2609	XLOC_073854	XLOC_073854	-	NW_024872782.1:23214-34796	0	3.31108	-9.56962	2.36338e-07	1.94722e-06
TCONS_00118815	LOC109052842-IT1	109052842	LOC109052842	rho guanine nucleotide exchange factor TIAM1-like%2C transcript variant X2 && sp|Q13009|TIAM1_HUMAN Rho guanine nucleotide exchange factor TIAM1 OS=Homo sapiens OX=9606 GN=TIAM1 PE=1 SV=2 && PF00169:PH domain|PF00595:PDZ domain (Also known as DHR or GLGF)|PF00621:RhoGEF domain|PF02196:Raf-like Ras-binding domain	NC_056611.1:28013040-28015333	0.00819533	2.19254	-7.53571	2.36505e-07	1.94842e-06
TCONS_00085422	pparaa-IT1	109077027	pparaa	peroxisome proliferator-activated receptor alpha a && sp|Q07869|PPARA_HUMAN Peroxisome proliferator-activated receptor alpha OS=Homo sapiens OX=9606 GN=PPARA PE=1 SV=2 && PF00104:Ligand-binding domain of nuclear hormone receptor|PF00105:Zinc finger, C4 type (two domains)	NC_056600.1:14151283-14153728	0.15337	4.89619	-4.46393	2.36709e-07	1.94993e-06
TCONS_00002200	LINC33	XLOC_001066	XLOC_001066	-	NC_056572.1:7592056-7592532	5.49912	0	9.60737	2.37732e-07	1.95802e-06
TCONS_00069580	LINC1291	XLOC_035508	XLOC_035508	-	NC_056596.1:13316965-13318820	14.4255	2.86103	2.82933	2.39408e-07	1.97064e-06
TCONS_00150441	LINC3232	XLOC_076772	XLOC_076772	-	NW_024879169.1:450264-517194	0	1.43164	-9.49975	2.41405e-07	1.98656e-06
XR_006154309.1	XR_006154309.1	109110281	LOC109110281	uncharacterized LOC109110281%2C transcript variant X1 && - && -	NC_056599.1:46789386-46794796	0.018026	1.58759	-5.73035	2.43766e-07	2.00478e-06
TCONS_00028126	LINC565	XLOC_014296	XLOC_014296	-	NC_056579.1:24547508-24550991	0	5.72499	-9.49359	2.44681e-07	2.01213e-06
TCONS_00012058	LOC109102437-IT1	109102437	LOC109102437	gastrula zinc finger protein XlCGF7.1-like && - && -	NC_056575.1:29061191-29062990	0.0405403	4.40579	-5.97488	2.45169e-07	2.01597e-06
TCONS_00001146	109059946-AS2	109059946	LOC109059946	proline-rich extensin-like protein EPR1%2C transcript variant X4 && - && -	NC_056572.1:28632933-28633760	2.70366	0	9.82769	2.46595e-07	2.02664e-06
TCONS_00020346	LINC456	XLOC_010555	XLOC_010555	-	NC_056577.1:18882563-18919900	0	5.10925	-9.52866	2.47174e-07	2.03088e-06
TCONS_00052873	LINC989	XLOC_026858	XLOC_026858	-	NC_056589.1:2458091-2459506	0	1.66775	-9.47958	2.47933e-07	2.03642e-06
XR_002011894.2	XR_002011894.2	109054678	LOC109054678	uncharacterized LOC109054678%2C transcript variant X3 && - && -	NC_056592.1:6279029-6282127	1.62271	0	10.889	2.51081e-07	2.05962e-06
TCONS_00100361	LINC1866	XLOC_051158	XLOC_051158	-	NC_056605.1:8264994-8272076	0.0429077	1.82007	-4.87637	2.51378e-07	2.06152e-06
TCONS_00028011	LINC563	XLOC_014235	XLOC_014235	-	NC_056579.1:21488278-21488767	5.58879	0	9.50064	2.53455e-07	2.07713e-06
TCONS_00004290	LOC122148562-OT1	122148562	LOC122148562	uncharacterized LOC122148562 && - && -	NC_056573.1:15486767-15495333	0	2.68902	-9.49394	2.54582e-07	2.08582e-06
TCONS_00116021	enox2-IT2	109112106	enox2	ecto-NOX disulfide-thiol exchanger 2 && sp|Q16206|ENOX2_HUMAN Ecto-NOX disulfide-thiol exchanger 2 OS=Homo sapiens OX=9606 GN=ENOX2 PE=1 SV=2 && PF00076:RNA recognition motif. (a.k.a. RRM, RBD, or RNP domain)	NC_056610.1:23311368-23314123	0	1.5132	-9.50349	2.55233e-07	2.0908e-06
TCONS_00102795	LINC1912	XLOC_052287	XLOC_052287	-	NC_056605.1:30889044-30899001	1.52923	0	9.7805	2.55454e-07	2.09243e-06
TCONS_00146515	LINC2610	XLOC_073854	XLOC_073854	-	NW_024872782.1:27585-33905	0	2.29004	-9.49062	2.55747e-07	2.09447e-06
TCONS_00012269	LINC308	XLOC_006453	XLOC_006453	-	NC_056575.1:35619204-35642025	0	2.25428	-10.3681	2.55999e-07	2.09617e-06
TCONS_00149863	109084760-AS1	109084760	LOC109084760	regulator of telomere elongation helicase 1-like%2C transcript variant X1 && sp|P0C928|RTEL1_DANRE Regulator of telomere elongation helicase 1 OS=Danio rerio OX=7955 GN=rtel1 PE=3 SV=1 && PF06733:DEAD_2	NW_024879142.1:97060-142624	0	2.14019	-10.0578	2.56644e-07	2.10038e-06
TCONS_00003549	LINC61	XLOC_001797	XLOC_001797	-	NC_056573.1:307959-399747	0.0440163	2.68399	-5.30391	2.57692e-07	2.10859e-06
TCONS_00084276	109102739-AS1	109102739	LOC109102739	NACHT%2C LRR and PYD domains-containing protein 12-like%2C transcript variant X2 && sp|Q5TM55|TRI15_MACMU Tripartite motif-containing protein 15 OS=Macaca mulatta OX=9544 GN=TRIM15 PE=3 SV=1 && PF05729:NACHT domain|PF00622:SPRY domain|PF14484:Fish-specific NACHT associated domain|PF13765:SPRY-associated domain	NC_056600.1:31807021-32076517	0.004061	2.41103	-8.02451	2.5874e-07	2.1159e-06
TCONS_00156561	LINC3512	XLOC_081023	XLOC_081023	-	NW_024879386.1:148318-151558	0	2.53511	-10.6939	2.59816e-07	2.12398e-06
TCONS_00154751	LINC3420	XLOC_079806	XLOC_079806	-	NW_024879328.1:75430-76573	0	2.61193	-9.48788	2.61174e-07	2.13416e-06
TCONS_00113964	LINC2072	XLOC_057443	XLOC_057443	-	NC_056610.1:3668738-3674591	0	3.59771	-9.76733	2.61227e-07	2.1344e-06
TCONS_00019413	LINC447	XLOC_010114	XLOC_010114	-	NC_056577.1:31921983-31922692	2.10356	0	9.59211	2.61267e-07	2.13455e-06
TCONS_00015011	LINC377	XLOC_007957	XLOC_007957	-	NC_056576.1:18608208-18610682	1.51959	0	9.72209	2.6258e-07	2.14451e-06
TCONS_00147329	LINC2781	XLOC_074454	XLOC_074454	-	NW_024873099.1:7911-10169	0	2.1264	-9.51519	2.62804e-07	2.146e-06
TCONS_00147170	LINC2735	XLOC_074342	XLOC_074342	-	NW_024872998.1:686-2122	0.0646983	15.0668	-7.19896	2.63491e-07	2.15106e-06
XR_006160320.1	XR_006160320.1	122145386	LOC122145386	uncharacterized LOC122145386%2C transcript variant X2 && - && -	NC_056577.1:33872629-33880046	0.00647233	0.950527	-6.10852	2.63849e-07	2.15362e-06
TCONS_00148637	LINC3055	XLOC_075404	XLOC_075404	-	NW_024873914.1:1811-2114	0.038251	15.4883	-7.63343	2.64351e-07	2.15753e-06
XR_006158601.1	XR_006158601.1	109082584	LOC109082584	uncharacterized LOC109082584 && sp|P49593|PPM1F_HUMAN Protein phosphatase 1F OS=Homo sapiens OX=9606 GN=PPM1F PE=1 SV=3 && PF00481:Protein phosphatase 2C	NC_056576.1:8993569-9002020	0	4.86983	-9.86009	2.64459e-07	2.15795e-06
TCONS_00088112	LINC1700	XLOC_045296	XLOC_045296	-	NC_056601.1:33480944-33487291	0	3.62652	-9.48992	2.6447e-07	2.15795e-06
TCONS_00136242	LOC109082837-IT2	109082837	LOC109082837	glutamic acid-rich protein-like%2C transcript variant X4 && - && -	NC_056618.1:19578929-19579727	0	2.51709	-9.52989	2.646e-07	2.15882e-06
XR_006157887.1	XR_006157887.1	109060886	LOC109060886	uncharacterized LOC109060886 && - && -	NC_056618.1:17285517-17291616	0	4.41426	-9.45351	2.64691e-07	2.15933e-06
TCONS_00053155	LINC1000	XLOC_027007	XLOC_027007	-	NC_056589.1:11732892-11738216	0	3.10068	-9.50983	2.6527e-07	2.16346e-06
TCONS_00111695	LINC2029	XLOC_056430	XLOC_056430	-	NC_056609.1:18007601-18010084	0	1.16107	-9.45194	2.65496e-07	2.16465e-06
TCONS_00003559	LINC70	XLOC_001802	XLOC_001802	-	NC_056573.1:394284-399607	0	3.80758	-9.4527	2.65549e-07	2.1649e-06
TCONS_00142311	109050005-AS1	109050005	LOC109050005	RNA-binding Raly-like protein%2C transcript variant X6 && sp|Q86SE5|RALYL_HUMAN RNA-binding Raly-like protein OS=Homo sapiens OX=9606 GN=RALYL PE=1 SV=2 && PF00076:RNA recognition motif. (a.k.a. RRM, RBD, or RNP domain)	NC_056620.1:19271287-19276984	0	1.45995	-9.45493	2.67744e-07	2.18131e-06
TCONS_00119639	LINC2151	XLOC_060327	XLOC_060327	-	NC_056612.1:18091672-18093394	0.153251	6.74861	-4.94224	2.68839e-07	2.18947e-06
TCONS_00088451	wscd2-OT1	109085020	wscd2	WSC domain containing 2%2C transcript variant X3 && sp|A2BGL3|WSCD2_DANRE WSC domain-containing protein 2 OS=Danio rerio OX=7955 GN=wscd2 PE=3 SV=1 && PF01822:WSC domain	NC_056601.1:3528232-3531463	2.77554	0.0431563	6.28345	2.69872e-07	2.19696e-06
TCONS_00149627	LINC3192	XLOC_076291	XLOC_076291	-	NW_024879139.1:118897-120401	0	5.15535	-9.45519	2.70046e-07	2.19818e-06
TCONS_00082716	LINC1553	XLOC_042408	XLOC_042408	-	NC_056599.1:45590460-45593786	0.008384	1.77905	-6.83586	2.7064e-07	2.20264e-06
TCONS_00107156	kcnab2a-IT1	109062972	kcnab2a	potassium voltage-gated channel subfamily A regulatory beta subunit 2a%2C transcript variant X7 && sp|Q27955|KCAB2_BOVIN Voltage-gated potassium channel subunit beta-2 OS=Bos taurus OX=9913 GN=KCNAB2 PE=1 SV=1 && PF00248:Aldo/keto reductase family	NC_056607.1:7237990-7240981	0	1.71312	-9.48411	2.70978e-07	2.20502e-06
TCONS_00106715	LOC109076850-IT12	109076850	LOC109076850	uncharacterized LOC109076850%2C transcript variant X2 && - && -	NC_056607.1:207911-221049	0.0306777	6.99843	-6.80099	2.71365e-07	2.20798e-06
TCONS_00150453	LOC109101388-OT1	109101388	LOC109101388	uncharacterized LOC109101388%2C transcript variant X2 && - && -	NW_024879169.1:54903-156125	0.009327	3.54053	-7.74193	2.71456e-07	2.20853e-06
TCONS_00082611	LINC1540	XLOC_042328	XLOC_042328	-	NC_056599.1:44501043-44501716	0	2.84348	-9.44576	2.73736e-07	2.22557e-06
TCONS_00013891	LINC360	XLOC_007349	XLOC_007349	-	NC_056575.1:30743959-30746282	0	4.96672	-9.45372	2.73931e-07	2.22691e-06
TCONS_00133013	109113531-AS4	109113531	LOC109113531	GDP-L-fucose synthase-like%2C transcript variant X1 && sp|Q13630|FCL_HUMAN GDP-L-fucose synthase OS=Homo sapiens OX=9606 GN=GFUS PE=1 SV=1 && PF01370:NAD dependent epimerase/dehydratase family	NC_056616.1:24471634-24489427	0	2.17271	-9.475	2.74394e-07	2.23034e-06
TCONS_00020188	LOC122145291-IT1	122145291	LOC122145291	endonuclease V-like%2C transcript variant X3 && sp|Q8C9A2|ENDOV_MOUSE Endonuclease V OS=Mus musculus OX=10090 GN=Endov PE=1 SV=2 && PF04493:Endonuclease V	NC_056577.1:13130596-13132339	0	1.69381	-9.44628	2.75048e-07	2.23528e-06
TCONS_00035224	LOC109055633-OT1	109055633	LOC109055633	transcription factor Sp1-like && sp|Q01714|SP1_RAT Transcription factor Sp1 OS=Rattus norvegicus OX=10116 GN=Sp1 PE=1 SV=2 && -	NC_056582.1:7033792-7035384	0.0154557	2.37615	-6.50406	2.75951e-07	2.24147e-06
TCONS_00149865	109084760-AS2	109084760	LOC109084760	regulator of telomere elongation helicase 1-like%2C transcript variant X1 && sp|P0C928|RTEL1_DANRE Regulator of telomere elongation helicase 1 OS=Danio rerio OX=7955 GN=rtel1 PE=3 SV=1 && PF06733:DEAD_2	NW_024879142.1:97061-142624	0	1.56154	-9.61063	2.76181e-07	2.24315e-06
TCONS_00152178	109112398-AS1	109112398	LOC109112398	nuclear GTPase SLIP-GC-like && sp|Q68CJ6|SLIP_HUMAN Nuclear GTPase SLIP-GC OS=Homo sapiens OX=9606 GN=NUGGC PE=2 SV=3 && PF00350:Dynamin family	NW_024879240.1:206752-207763	0	1.9138	-9.4756	2.76769e-07	2.24716e-06
TCONS_00142198	109066649-AS1	109066649	LOC109066649	leucine-rich repeat-containing protein 31-like && sp|Q6UY01|LRC31_HUMAN Leucine-rich repeat-containing protein 31 OS=Homo sapiens OX=9606 GN=LRRC31 PE=2 SV=1 && -	NC_056620.1:16152816-16177720	0.0123263	5.1285	-7.59924	2.77193e-07	2.25022e-06
XR_006160136.1	XR_006160136.1	109069730	LOC109069730	uncharacterized LOC109069730%2C transcript variant X2 && - && -	NC_056576.1:37293561-37296828	0.0962123	4.92025	-5.10087	2.77241e-07	2.25042e-06
TCONS_00145679	LOC109074886-OT1	109074886	LOC109074886	uncharacterized LOC109074886 && - && -	NC_056621.1:13185308-13187643	0	4.0575	-9.45751	2.78938e-07	2.26246e-06
TCONS_00143760	LINC2533	XLOC_072425	XLOC_072425	-	NC_056621.1:726571-728443	2.47483	0.0282447	6.67221	2.81704e-07	2.28257e-06
TCONS_00029541	109053031-AS1	109053031	LOC109053031	villin-1-like && sp|P02640|VILI_CHICK Villin-1 OS=Gallus gallus OX=9031 GN=VIL1 PE=1 SV=2 && PF00626:Gelsolin repeat|PF02209:Villin headpiece domain	NC_056580.1:32298649-32315404	0.00915033	2.04213	-6.87785	2.81751e-07	2.28275e-06
TCONS_00147985	LINC2949	XLOC_074909	XLOC_074909	-	NW_024873470.1:3137-5566	0	1.6855	-9.45356	2.81895e-07	2.28373e-06
TCONS_00076140	109056628-AS1	109056628	LOC109056628	cathepsin Z-like && sp|P05689|CATZ_BOVIN Cathepsin Z OS=Bos taurus OX=9913 GN=CTSZ PE=2 SV=2 && PF00112:Papain family cysteine protease	NC_056598.1:32109748-32112788	0	2.139	-9.4964	2.83387e-07	2.29348e-06
TCONS_00111700	LINC2035	XLOC_056430	XLOC_056430	-	NC_056609.1:18007666-18010700	0	3.15616	-9.84065	2.83859e-07	2.29691e-06
TCONS_00147871	LINC2919	XLOC_074843	XLOC_074843	-	NW_024873426.1:437-1406	0	6.24013	-9.65725	2.84112e-07	2.29837e-06
TCONS_00008790	LOC109103269-OT1	109103269	LOC109103269	gastrula zinc finger protein XlCGF7.1-like%2C transcript variant X2 && - && PF00096:Zinc finger, C2H2 type|PF13465:Zinc-finger double domain	NC_056574.1:38867268-38870621	0.107129	3.8686	-4.64653	2.84539e-07	2.30144e-06
TCONS_00102373	LOC109101751-IT1	109101751	LOC109101751	fibroblast growth factor 14-like%2C transcript variant X3 && sp|Q92915|FGF14_HUMAN Fibroblast growth factor 14 OS=Homo sapiens OX=9606 GN=FGF14 PE=1 SV=1 && PF00167:Fibroblast growth factor	NC_056605.1:20410072-20411185	0	1.91221	-9.46873	2.84938e-07	2.30447e-06
TCONS_00009107	LINC227	XLOC_004635	XLOC_004635	-	NC_056574.1:6961825-6962118	4.9958	0	9.51042	2.8562e-07	2.30901e-06
TCONS_00093326	LINC1765	XLOC_047814	XLOC_047814	-	NC_056603.1:7197412-7201919	0	2.85568	-9.46207	2.87789e-07	2.32516e-06
TCONS_00001564	LINC24	XLOC_000744	XLOC_000744	-	NC_056572.1:34515494-34516276	0	3.34916	-9.56933	2.88115e-07	2.3276e-06
TCONS_00149461	LINC3168	XLOC_076162	XLOC_076162	-	NW_024879119.1:9-1436	0.012172	4.23592	-7.63144	2.89469e-07	2.33735e-06
TCONS_00026638	LINC550	XLOC_013592	XLOC_013592	-	NC_056579.1:25219481-25222144	0	1.15896	-9.59442	2.91075e-07	2.34853e-06
TCONS_00137052	LINC2424	XLOC_069121	XLOC_069121	-	NC_056618.1:2653761-2654279	2.7613	0	9.4649	2.91434e-07	2.35103e-06
TCONS_00152811	LOC122144204-OT1	122144204	LOC122144204	histone-lysine N-methyltransferase set-1-like && sp|Q9VFK6|KMT5A_DROME Histone-lysine N-methyltransferase PR-Set7 OS=Drosophila melanogaster OX=7227 GN=PR-Set7 PE=1 SV=2 && PF00856:SET domain	NW_024879254.1:324268-331422	0	2.71731	-10.2694	2.97212e-07	2.39379e-06
TCONS_00154854	LINC3422	XLOC_079884	XLOC_079884	-	NW_024879331.1:18105-21072	1.16654	0	9.471	2.98495e-07	2.40319e-06
TCONS_00011979	109092694-AS1	109092694	LOC109092694	uncharacterized LOC109092694 && - && PF05699:hAT family C-terminal dimerisation region	NC_056575.1:27161959-27272206	0	1.65648	-9.48793	2.98527e-07	2.40319e-06
TCONS_00107317	LOC109069213-IT1	109069213	LOC109069213	guanine nucleotide-binding protein G(i) subunit alpha-2-like && sp|P50147|GNAI2_CHICK Guanine nucleotide-binding protein G(i) subunit alpha-2 OS=Gallus gallus OX=9031 GN=GNAI2 PE=2 SV=2 && PF00503:G-protein alpha subunit	NC_056607.1:10613794-10622375	0.097984	2.03782	-3.87305	3.01353e-07	2.4249e-06
TCONS_00034869	LINC677	XLOC_017707	XLOC_017707	-	NC_056582.1:2782275-2835478	0	0.830188	-9.716	3.01459e-07	2.42535e-06
TCONS_00150004	LINC3217	XLOC_076467	XLOC_076467	-	NW_024879149.1:133937-143626	0	1.31104	-9.44874	3.02329e-07	2.43152e-06
TCONS_00021084	LINC466	XLOC_010878	XLOC_010878	-	NC_056577.1:31326770-31328090	0	1.59636	-9.45579	3.03072e-07	2.43688e-06
TCONS_00035271	LINC695	XLOC_017896	XLOC_017896	-	NC_056582.1:7740031-7743458	79.6782	0	13.5603	3.03216e-07	2.43763e-06
TCONS_00042977	109095915-AS1	109095915	LOC109095915	serine/threonine-protein phosphatase 2A 55 kDa regulatory subunit B beta isoform-like%2C transcript variant X2 && sp|B6VA23|2ABB_CARAU Serine/threonine-protein phosphatase 2A 55 kDa regulatory subunit B beta isoform OS=Carassius auratus OX=7957 GN=ppp2r2b PE=2 SV=1 && -	NC_056585.1:13861309-13864773	0.0169733	3.00274	-6.80704	3.05408e-07	2.45401e-06
XR_002020371.2	XR_002020371.2	109105170	LOC109105170	uncharacterized LOC109105170 && - && -	NC_056608.1:19661806-19674269	0.0198657	6.73473	-7.58283	3.11673e-07	2.49951e-06
TCONS_00032035	109073195-AS1	109073195	LOC109073195	properdin-like && sp|Q5RBP8|PROP_PONAB Properdin OS=Pongo abelii OX=9601 GN=CFP PE=2 SV=1 && PF00090:Thrombospondin type 1 domain	NC_056581.1:17197754-17261007	0	4.35712	-9.42964	3.12753e-07	2.50733e-06
TCONS_00147873	LINC2922	XLOC_074845	XLOC_074845	-	NW_024873426.1:1853-8676	0	2.71634	-9.41558	3.13221e-07	2.51066e-06
TCONS_00148336	LINC3023	XLOC_075158	XLOC_075158	-	NW_024873717.1:51453-52205	0	3.1474	-9.41975	3.13745e-07	2.51465e-06
TCONS_00115129	LINC2104	XLOC_058010	XLOC_058010	-	NC_056610.1:3606749-3677781	0	2.8947	-9.49118	3.16346e-07	2.53379e-06
XR_006158410.1	XR_006158410.1	122142177	LOC122142177	uncharacterized LOC122142177 && - && -	NC_056576.1:2790598-2792382	0.009167	2.32582	-7.30675	3.16476e-07	2.53441e-06
TCONS_00126425	LINC2233	XLOC_063618	XLOC_063618	-	NC_056614.1:8650034-8664283	0	2.60733	-9.42438	3.16969e-07	2.53751e-06
TCONS_00054093	LINC1023	XLOC_027463	XLOC_027463	-	NC_056590.1:2428802-2430221	0.00247233	5.18355	-8.84884	3.17764e-07	2.54323e-06
TCONS_00144685	LOC122142432-IT1	122142432	LOC122142432	zinc finger protein 469-like%2C transcript variant X1 && sp|Q96JG9|ZN469_HUMAN Zinc finger protein 469 OS=Homo sapiens OX=9606 GN=ZNF469 PE=2 SV=3 && -	NC_056621.1:17783700-17786039	0.0221063	2.13041	-6.07009	3.18623e-07	2.54968e-06
TCONS_00013402	109070880-AS1	109070880	LOC109070880	uncharacterized protein K02A2.6-like && sp|Q7LHG5|YI31B_YEAST Transposon Ty3-I Gag-Pol polyprotein OS=Saccharomyces cerevisiae (strain ATCC 204508 / S288c) OX=559292 GN=TY3B-I PE=1 SV=2 && -	NC_056575.1:19110619-19313044	0	1.99023	-9.40963	3.19947e-07	2.55856e-06
TCONS_00008764	LINC204	XLOC_004397	XLOC_004397	-	NC_056574.1:37624240-37631858	0.0196457	4.7721	-7.36326	3.20863e-07	2.56524e-06
TCONS_00129358	LINC2297	XLOC_065085	XLOC_065085	-	NC_056615.1:10357289-10359135	0	1.29863	-9.49798	3.23093e-07	2.58241e-06
TCONS_00085771	LOC109111364-IT2	109111364	LOC109111364	GTPase IMAP family member 7-like%2C transcript variant X1 && sp|Q8NHV1|GIMA7_HUMAN GTPase IMAP family member 7 OS=Homo sapiens OX=9606 GN=GIMAP7 PE=1 SV=1 && PF04548:AIG1 family	NC_056600.1:22923821-22924282	0	4.15964	-9.4272	3.23995e-07	2.58881e-06
XR_006155162.1	XR_006155162.1	122137950	LOC122137950	uncharacterized LOC122137950 && - && -	NC_056603.1:14254233-14259700	0	5.68805	-9.41903	3.24002e-07	2.58881e-06
TCONS_00149861	LOC109084760-IT2	109084760	LOC109084760	regulator of telomere elongation helicase 1-like%2C transcript variant X1 && sp|P0C928|RTEL1_DANRE Regulator of telomere elongation helicase 1 OS=Danio rerio OX=7955 GN=rtel1 PE=3 SV=1 && PF06733:DEAD_2	NW_024879142.1:45054-46101	2.27005	0	9.40652	3.26209e-07	2.60557e-06
TCONS_00137398	122141380-AS8	122141380	LOC122141380	gastrula zinc finger protein XlCGF8.2DB-like%2C transcript variant X3 && - && PF00096:Zinc finger, C2H2 type	NC_056618.1:14032564-14039708	0	3.33927	-9.46208	3.27077e-07	2.61098e-06
TCONS_00041276	LINC803	XLOC_020773	XLOC_020773	-	NC_056584.1:29305044-29309324	0	2.11481	-9.40038	3.2932e-07	2.62757e-06
TCONS_00033827	109051492-AS5	109051492	LOC109051492	junction plakoglobin-like && sp|P30998|PLAK_XENLA Junction plakoglobin OS=Xenopus laevis OX=8355 GN=jup PE=2 SV=1 && PF00514:Armadillo/beta-catenin-like repeat|PF13646:HEAT repeats	NC_056582.1:8785793-9067039	33.482	1.92749	4.5814	3.29534e-07	2.62906e-06
TCONS_00147974	LINC2940	XLOC_074907	XLOC_074907	-	NW_024873470.1:502-13835	0	2.42213	-10.7778	3.29587e-07	2.62925e-06
XR_002017848.2	XR_002017848.2	109089808	LOC109089808	uncharacterized LOC109089808 && sp|Q91453|STXB_SYNHO Stonustoxin subunit beta OS=Synanceia horrida OX=13279 PE=1 SV=3 && PF13765:SPRY-associated domain	NC_056618.1:30789620-30792335	0	3.01014	-9.5395	3.30161e-07	2.6334e-06
TCONS_00036184	109065454-AS2	109065454	LOC109065454	peroxisome proliferator-activated receptor gamma coactivator-related protein 1-like && sp|Q6NZN1|PPRC1_MOUSE Peroxisome proliferator-activated receptor gamma coactivator-related protein 1 OS=Mus musculus OX=10090 GN=Pprc1 PE=1 SV=1 && -	NC_056582.1:26595958-26605538	0.0633923	8.58616	-6.40542	3.30744e-07	2.6376e-06
XR_006158843.1	XR_006158843.1	122142897	LOC122142897	uncharacterized LOC122142897 && - && -	NW_024873135.1:1015-4354	1.49427	0	9.41117	3.31161e-07	2.64071e-06
TCONS_00081608	LINC1511	XLOC_041768	XLOC_041768	-	NC_056599.1:23307384-23312592	0.0403913	6.13015	-6.49832	3.31279e-07	2.64121e-06
TCONS_00100980	LINC1872	XLOC_051432	XLOC_051432	-	NC_056605.1:21546799-21547940	0	2.60983	-9.43396	3.31638e-07	2.64386e-06
TCONS_00145887	LINC2557	XLOC_073452	XLOC_073452	-	NC_056621.1:15941400-15947926	1.56917	0	9.40787	3.34351e-07	2.66392e-06
TCONS_00149862	LOC109084760-IT3	109084760	LOC109084760	regulator of telomere elongation helicase 1-like%2C transcript variant X1 && sp|P0C928|RTEL1_DANRE Regulator of telomere elongation helicase 1 OS=Danio rerio OX=7955 GN=rtel1 PE=3 SV=1 && PF06733:DEAD_2	NW_024879142.1:97060-105310	0	4.19618	-9.40846	3.36113e-07	2.67685e-06
TCONS_00112216	109087208-AS1	109087208	LOC109087208	integrin alpha-9-like && sp|Q13797|ITA9_HUMAN Integrin alpha-9 OS=Homo sapiens OX=9606 GN=ITGA9 PE=1 SV=2 && PF08441:Integrin alpha|PF01839:FG-GAP repeat	NC_056609.1:28164006-28174021	0	2.04362	-9.49357	3.3668e-07	2.68071e-06
TCONS_00134038	LINC2367	XLOC_067504	XLOC_067504	-	NC_056617.1:14300352-14301749	0	1.44959	-9.4907	3.374e-07	2.68575e-06
TCONS_00133470	LOC109064359-OT2	109064359	LOC109064359	nucleoporin NUP188-like && sp|Q5SRE5|NU188_HUMAN Nucleoporin NUP188 OS=Homo sapiens OX=9606 GN=NUP188 PE=1 SV=1 && PF10487:Nucleoporin subcomplex protein binding to Pom34	NC_056617.1:3717033-3718481	0	4.90277	-9.46787	3.37538e-07	2.68619e-06
TCONS_00008746	LINC199	XLOC_004383	XLOC_004383	-	NC_056574.1:37348193-37371864	0	3.37971	-10.4127	3.3754e-07	2.68619e-06
XR_006156919.1	XR_006156919.1	122140225	LOC122140225	uncharacterized LOC122140225%2C transcript variant X2 && - && -	NC_056613.1:14035124-14038347	1.21877	0	9.45655	3.38278e-07	2.69171e-06
XR_006162842.1	XR_006162842.1	122149089	LOC122149089	uncharacterized LOC122149089 && - && -	NC_056591.1:24464876-24467693	1.56995	0.00792367	7.67141	3.39648e-07	2.70184e-06
TCONS_00051907	LOC109110051-IT1	109110051	LOC109110051	semaphorin-6D-like%2C transcript variant X3 && sp|Q8NFY4|SEM6D_HUMAN Semaphorin-6D OS=Homo sapiens OX=9606 GN=SEMA6D PE=1 SV=1 && PF01403:Sema domain	NC_056589.1:8183244-8184613	0	1.51908	-9.44008	3.40612e-07	2.70929e-06
TCONS_00102580	LINC1907	XLOC_052189	XLOC_052189	-	NC_056605.1:24639818-24659934	0	0.799203	-9.41343	3.40773e-07	2.71034e-06
XR_002013277.2	XR_002013277.2	109063682	LOC109063682	uncharacterized LOC109063682%2C transcript variant X2 && - && -	NC_056602.1:22585746-22591483	0	1.01465	-9.55373	3.4131e-07	2.71416e-06
TCONS_00133473	109048908-AS1	109048908	LOC109048908	CBL-interacting protein kinase 24-like && sp|Q86V86|PIM3_HUMAN Serine/threonine-protein kinase pim-3 OS=Homo sapiens OX=9606 GN=PIM3 PE=1 SV=3 && PF00069:Protein kinase domain	NC_056617.1:3787743-3807719	0	2.16148	-9.41752	3.41781e-07	2.71767e-06
TCONS_00117341	LINC2133	XLOC_059194	XLOC_059194	-	NC_056611.1:25630838-25631439	0	3.66441	-9.61518	3.41918e-07	2.71854e-06
TCONS_00069014	109051247-AS1	109051247	pidd1	p53-induced death domain protein 1 && sp|Q9HB75|PIDD1_HUMAN p53-induced death domain-containing protein 1 OS=Homo sapiens OX=9606 GN=PIDD1 PE=1 SV=2 && PF00531:Death domain|PF10461:Peptidase S68|PF13855:Leucine rich repeat	NC_056596.1:2946075-2977837	0	1.62687	-9.42505	3.42049e-07	2.71913e-06
TCONS_00127829	LINC2267	XLOC_064326	XLOC_064326	-	NC_056615.1:12709751-12712494	0.028338	3.11719	-6.1842	3.42901e-07	2.72567e-06
XR_006155020.1	XR_006155020.1	122137679	LOC122137679	uncharacterized LOC122137679 && - && -	NC_056602.1:17468935-17471560	0.013846	2.31956	-6.79362	3.4406e-07	2.73398e-06
TCONS_00039788	LINC783	XLOC_020057	XLOC_020057	-	NC_056584.1:25649683-25650459	2.68682	0	10.0621	3.44153e-07	2.73449e-06
TCONS_00022933	LINC508	XLOC_011756	XLOC_011756	-	NC_056578.1:34569026-34571183	0	2.65976	-9.44547	3.44915e-07	2.73986e-06
TCONS_00136866	109089111-AS1	109089111	LOC109089111	ligand-dependent corepressor-like%2C transcript variant X2 && sp|Q6ZPI3|LCOR_MOUSE Ligand-dependent corepressor OS=Mus musculus OX=10090 GN=Lcor PE=2 SV=2 && PF05225:helix-turn-helix, Psq domain	NC_056618.1:34330976-34364199	0	1.80596	-9.39421	3.46529e-07	2.75154e-06
XR_006162457.1	XR_006162457.1	122148570	LOC122148570	uncharacterized LOC122148570 && - && -	NC_056589.1:12058584-12062128	0.00683333	2.25653	-7.55468	3.47694e-07	2.75986e-06
TCONS_00013426	109068380-AS3	109068380	LOC109068380	NACHT%2C LRR and PYD domains-containing protein 12-like%2C transcript variant X2 && sp|Q8WX94|NALP7_HUMAN NACHT, LRR and PYD domains-containing protein 7 OS=Homo sapiens OX=9606 GN=NLRP7 PE=1 SV=1 && PF13765:SPRY-associated domain|PF05729:NACHT domain|PF14484:Fish-specific NACHT associated domain|PF00622:SPRY domain	NC_056575.1:19659444-20030307	0	1.61761	-9.40905	3.49497e-07	2.77348e-06
TCONS_00008731	LINC185	XLOC_004383	XLOC_004383	-	NC_056574.1:37329321-37337923	0	2.73644	-9.38873	3.50203e-07	2.77839e-06
TCONS_00147451	LINC2801	XLOC_074555	XLOC_074555	-	NW_024873149.1:27-4049	0	2.60813	-9.40422	3.54698e-07	2.81009e-06
TCONS_00152069	122144045-AS1	122144045	LOC122144045	gastrula zinc finger protein XlCGF8.2DB-like%2C transcript variant X2 && - && PF00096:Zinc finger, C2H2 type	NW_024879238.1:3376727-3396205	0	2.01993	-9.41402	3.56431e-07	2.82265e-06
XR_006162545.1	XR_006162545.1	122148671	LOC122148671	uncharacterized LOC122148671 && - && -	NC_056589.1:14434507-14446888	0	1.48397	-9.45149	3.57679e-07	2.83159e-06
XR_006154661.1	XR_006154661.1	122137166	LOC122137166	uncharacterized LOC122137166%2C transcript variant X2 && - && -	NC_056574.1:20627806-20631798	0	1.53337	-9.83185	3.58091e-07	2.83438e-06
TCONS_00146336	LINC2569	XLOC_073714	XLOC_073714	-	NW_024872754.1:1318167-1321359	0.0390247	2.41212	-5.33803	3.59789e-07	2.84664e-06
TCONS_00082809	LINC1557	XLOC_042470	XLOC_042470	-	NC_056599.1:47303983-47304570	0	3.28921	-9.41767	3.60465e-07	2.85128e-06
XR_006162826.1	XR_006162826.1	109069802	LOC109069802	uncharacterized LOC109069802%2C transcript variant X1 && - && -	NC_056591.1:26160442-26162391	0.0562257	12.6503	-7.13259	3.62805e-07	2.8686e-06
TCONS_00015528	LINC387	XLOC_008169	XLOC_008169	-	NC_056576.1:27914875-27916115	0	1.55574	-9.4144	3.63203e-07	2.87151e-06
XR_006155074.1	XR_006155074.1	122137812	LOC122137812	uncharacterized LOC122137812%2C transcript variant X2 && - && -	NC_056603.1:5007771-5010139	0	2.49915	-9.37636	3.64369e-07	2.87953e-06
TCONS_00086947	109107178-AS1	109107178	LOC109107178	myosin heavy chain%2C fast skeletal muscle-like && sp|Q90339|MYSS_CYPCA Myosin heavy chain, fast skeletal muscle OS=Cyprinus carpio OX=7962 PE=2 SV=2 && PF02736:Myosin N-terminal SH3-like domain|PF01576:Myosin tail|PF00063:Myosin head (motor domain)	NC_056601.1:9248541-9278144	0.00474333	1.51257	-7.35751	3.65274e-07	2.88549e-06
TCONS_00151687	LINC3268	XLOC_077677	XLOC_077677	-	NW_024879230.1:27649-30359	0.022156	2.87549	-6.46183	3.65592e-07	2.88729e-06
XR_006157850.1	XR_006157850.1	109102226	LOC109102226	uncharacterized LOC109102226 && - && -	NC_056618.1:2325731-2327383	0.00647467	7.34118	-7.89217	3.68238e-07	2.90658e-06
XR_006155036.1	XR_006155036.1	109063682	LOC109063682	uncharacterized LOC109063682%2C transcript variant X2 && - && -	NC_056602.1:22585743-22591483	0	0.919806	-9.46143	3.70444e-07	2.92198e-06
TCONS_00149197	LINC3132	XLOC_075917	XLOC_075917	-	NW_024877826.1:1-1289	0	6.81608	-9.40055	3.71889e-07	2.93241e-06
TCONS_00053955	109104311-AS1	109104311	LOC109104311	uncharacterized LOC109104311 && - && -	NC_056589.1:29765083-30110383	0	7.94854	-9.39051	3.74264e-07	2.94919e-06
TCONS_00154149	LINC3398	XLOC_079386	XLOC_079386	-	NW_024879296.1:882874-890172	6.06216	0	10.2	3.74725e-07	2.95258e-06
XR_002013534.2	XR_002013534.2	109065549	LOC109065549	uncharacterized LOC109065549 && - && -	NC_056601.1:15076500-15078447	0	1.3685	-9.40604	3.77252e-07	2.97101e-06
XR_006158044.1	XR_006158044.1	109112886	LOC109112886	uncharacterized LOC109112886 && - && PF14291:Domain of unknown function (DUF4371)	NC_056575.1:26441753-26444001	0	0.97551	-9.36625	3.78657e-07	2.98134e-06
TCONS_00146383	LINC2574	XLOC_073753	XLOC_073753	-	NW_024872759.1:344694-346388	0	4.60572	-9.37856	3.80351e-07	2.99295e-06
TCONS_00011665	LINC267	XLOC_005963	XLOC_005963	-	NC_056575.1:19048931-19129155	0	2.65015	-9.43188	3.81487e-07	3.00086e-06
TCONS_00147579	LINC2842	XLOC_074631	XLOC_074631	-	NW_024873209.1:226-8861	0.112564	6.24971	-5.21612	3.81513e-07	3.00086e-06
TCONS_00152814	LOC122144204-IT1	122144204	LOC122144204	histone-lysine N-methyltransferase set-1-like && sp|Q9VFK6|KMT5A_DROME Histone-lysine N-methyltransferase PR-Set7 OS=Drosophila melanogaster OX=7227 GN=PR-Set7 PE=1 SV=2 && PF00856:SET domain	NW_024879254.1:328750-329517	0.0520887	7.62411	-6.52329	3.85123e-07	3.02701e-06
TCONS_00034824	LOC122146548-OT1	122146548	LOC122146548	fibroin heavy chain-like && - && -	NC_056582.1:1832709-1906680	4.2189	0.00404833	8.09091	3.88209e-07	3.0495e-06
TCONS_00147456	LINC2803	XLOC_074555	XLOC_074555	-	NW_024873149.1:41-4042	0	1.97587	-9.43035	3.90531e-07	3.06572e-06
XR_006160032.1	XR_006160032.1	109102987	LOC109102987	uncharacterized LOC109102987%2C transcript variant X2 && - && -	NW_024879402.1:367576-369963	0.00873633	3.8551	-7.47926	3.90684e-07	3.06642e-06
TCONS_00144495	LOC109078201-OT1	109078201	LOC109078201	chemokine-like protein TAFA-5%2C transcript variant X1 && sp|Q3ZBS2|TAFA5_BOVIN Chemokine-like protein TAFA-5 OS=Bos taurus OX=9913 GN=TAFA5 PE=2 SV=2 && PF12020:TAFA family	NC_056621.1:14205475-14219134	0	1.65768	-9.37866	3.94797e-07	3.09574e-06
TCONS_00079678	LINC1453	XLOC_040652	XLOC_040652	-	NC_056599.1:34820178-34824776	0	1.70542	-9.55463	3.95053e-07	3.0974e-06
TCONS_00147498	LINC2812	XLOC_074584	XLOC_074584	-	NW_024873164.1:16571-22097	0	2.08273	-9.86928	3.95286e-07	3.09897e-06
TCONS_00146502	LINC2598	XLOC_073854	XLOC_073854	-	NW_024872782.1:19050-34797	0	3.45669	-10.2409	3.95744e-07	3.10231e-06
TCONS_00013420	109068380-AS2	109068380	LOC109068380	NACHT%2C LRR and PYD domains-containing protein 12-like%2C transcript variant X2 && sp|Q8WX94|NALP7_HUMAN NACHT, LRR and PYD domains-containing protein 7 OS=Homo sapiens OX=9606 GN=NLRP7 PE=1 SV=1 && PF13765:SPRY-associated domain|PF05729:NACHT domain|PF14484:Fish-specific NACHT associated domain|PF00622:SPRY domain	NC_056575.1:19466213-20015249	0.00500667	2.59736	-7.88399	3.99062e-07	3.12678e-06
TCONS_00010756	LINC257	XLOC_005517	XLOC_005517	-	NC_056574.1:38910188-38913492	0.0277383	1.98205	-5.60227	3.99477e-07	3.12952e-06
TCONS_00033807	109051492-AS1	109051492	LOC109051492	junction plakoglobin-like && sp|P30998|PLAK_XENLA Junction plakoglobin OS=Xenopus laevis OX=8355 GN=jup PE=2 SV=1 && PF00514:Armadillo/beta-catenin-like repeat|PF13646:HEAT repeats	NC_056582.1:8757192-9067039	55.6864	0	13.2326	3.99477e-07	3.12952e-06
TCONS_00010762	LOC109101025-IT1	109101025	LOC109101025	uncharacterized LOC109101025%2C transcript variant X2 && - && -	NC_056574.1:39005322-39006086	2.15493	0	9.35788	4.02317e-07	3.1497e-06
XR_006154133.1	XR_006154133.1	109095117	LOC109095117	uncharacterized LOC109095117 && - && -	NC_056599.1:7195245-7200720	0.002416	5.85359	-7.93377	4.03565e-07	3.15792e-06
XR_002017575.2	XR_002017575.2	109088785	LOC109088785	uncharacterized LOC109088785 && - && -	NC_056577.1:13976393-13978617	10.6821	1.6173	3.2159	4.04443e-07	3.16401e-06
TCONS_00037229	LINC730	XLOC_018775	XLOC_018775	-	NC_056583.1:20399441-20402274	0	1.48092	-9.38511	4.06938e-07	3.18144e-06
XR_006155647.1	XR_006155647.1	122138522	LOC122138522	uncharacterized LOC122138522 && - && -	NC_056605.1:27231004-27235813	0	2.48923	-9.455	4.08863e-07	3.19571e-06
TCONS_00101956	LINC1893	XLOC_051914	XLOC_051914	-	NC_056605.1:12954346-12962589	0	1.55339	-9.35765	4.11006e-07	3.21115e-06
TCONS_00018590	si:dkey-237i9.1-IT1	109080363	si:dkey-237i9.1	SEC14-like protein 1%2C transcript variant X3 && sp|A8Y5H7|S14L1_MOUSE SEC14-like protein 1 OS=Mus musculus OX=10090 GN=Sec14l1 PE=1 SV=1 && PF00650:CRAL/TRIO domain|PF04707:PRELI-like family|PF03765:CRAL/TRIO, N-terminal domain	NC_056577.1:12978871-12980875	0.0583693	3.3191	-5.28908	4.12722e-07	3.22349e-06
TCONS_00133018	109113777-AS3	109113777	pycr3	pyrroline-5-carboxylate reductase 3 && sp|Q5SPD7|P5CR3_DANRE Pyrroline-5-carboxylate reductase 3 OS=Danio rerio OX=7955 GN=pycr3 PE=2 SV=1 && PF14748:Pyrroline-5-carboxylate reductase dimerisation|PF03807:NADP oxidoreductase coenzyme F420-dependent	NC_056616.1:24486182-24489427	0	1.59431	-9.4803	4.13951e-07	3.2323e-06
TCONS_00080142	122134219-AS5	122134219	LOC122134219	uncharacterized LOC122134219 && - && -	NC_056599.1:44974622-45197723	0	2.19229	-9.40356	4.15331e-07	3.24281e-06
TCONS_00079920	LOC122136623-IT1	122136623	LOC122136623	gastrula zinc finger protein XlCGF8.2DB-like && - && PF00096:Zinc finger, C2H2 type	NC_056599.1:40210190-40218061	0.035273	1.50857	-4.91365	4.15452e-07	3.24323e-06
TCONS_00013986	122140732-AS1	122140732	LOC122140732	mucin-13-like && - && PF01390:SEA domain	NC_056575.1:33732894-33906948	0	1.81637	-9.35877	4.18698e-07	3.26696e-06
TCONS_00134017	LINC2366	XLOC_067484	XLOC_067484	-	NC_056617.1:13802808-13804227	0	2.0072	-9.44617	4.19009e-07	3.26885e-06
TCONS_00087779	LINC1696	XLOC_045122	XLOC_045122	-	NC_056601.1:24622217-24624134	0.0506123	6.32628	-6.30642	4.21333e-07	3.28403e-06
XR_006158685.1	XR_006158685.1	122142567	LOC122142567	uncharacterized LOC122142567 && - && -	NW_024872759.1:378790-380036	0	1.60355	-9.36041	4.2155e-07	3.28545e-06
TCONS_00033060	109097441-AS1	109097441	LOC109097441	metal transporter CNNM3-like%2C transcript variant X1 && sp|Q8NE01|CNNM3_HUMAN Metal transporter CNNM3 OS=Homo sapiens OX=9606 GN=CNNM3 PE=1 SV=1 && PF01595:Domain of unknown function DUF21	NC_056581.1:16913363-16938174	0	1.82692	-9.36708	4.21853e-07	3.28755e-06
TCONS_00022858	LINC502	XLOC_011721	XLOC_011721	-	NC_056578.1:33014314-33018409	0.002065	1.71584	-8.40985	4.22744e-07	3.29395e-06
TCONS_00116712	109083886-AS1	109083886	LOC109083886	integrin alpha-E-like && sp|P38570|ITAE_HUMAN Integrin alpha-E OS=Homo sapiens OX=9606 GN=ITGAE PE=1 SV=3 && -	NC_056611.1:13185657-13224237	0	1.5811	-9.36584	4.23936e-07	3.30163e-06
TCONS_00080040	LINC1472	XLOC_040901	XLOC_040901	-	NC_056599.1:42945605-42946987	0	1.37351	-9.38088	4.27694e-07	3.32872e-06
XR_006154172.1	XR_006154172.1	122136494	LOC122136494	uncharacterized LOC122136494%2C transcript variant X1 && - && -	NC_056599.1:13722179-13723559	0	1.94293	-9.37907	4.29608e-07	3.34214e-06
TCONS_00077630	122136270-AS1	122136270	LOC122136270	transcription cofactor HES-6-like && sp|Q96HZ4|HES6_HUMAN Transcription cofactor HES-6 OS=Homo sapiens OX=9606 GN=HES6 PE=1 SV=1 && PF07527:Hairy Orange|PF00010:Helix-loop-helix DNA-binding domain	NC_056598.1:27321763-27322937	0	1.53794	-9.35966	4.31893e-07	3.35893e-06
TCONS_00084346	LINC1614	XLOC_043349	XLOC_043349	-	NC_056600.1:32877837-32879890	0.00386967	1.5862	-7.4969	4.34272e-07	3.37561e-06
XR_006153383.1	XR_006153383.1	109103440	LOC109103440	uncharacterized LOC109103440 && - && -	NC_056594.1:21284893-21289157	0	2.82035	-9.4175	4.36778e-07	3.39305e-06
TCONS_00112202	109100390-AS2	109100390	LOC109100390	bcl-2-like protein 11 && - && PF08945:Bcl-x interacting, BH3 domain	NC_056609.1:27898996-27903207	0.02366	2.22601	-5.73363	4.37209e-07	3.39585e-06
TCONS_00130127	LINC2316	XLOC_065443	XLOC_065443	-	NC_056615.1:24974273-24979593	2.76289	0	9.33999	4.3754e-07	3.39814e-06
TCONS_00147615	LINC2853	XLOC_074648	XLOC_074648	-	NW_024873253.1:272301-273062	0	6.20774	-10.1838	4.4015e-07	3.41508e-06
TCONS_00123147	109087857-AS1	109087857	LOC109087857	NUMB endocytic adaptor protein%2C transcript variant X5 && sp|Q9QZS3|NUMB_MOUSE Protein numb homolog OS=Mus musculus OX=10090 GN=Numb PE=1 SV=1 && PF00640:Phosphotyrosine interaction domain (PTB/PID)|PF06311:NUMB domain	NC_056613.1:24549407-24550338	0.034573	3.99633	-6.23362	4.45197e-07	3.45059e-06
TCONS_00099371	LINC1846	XLOC_050667	XLOC_050667	-	NC_056604.1:13026312-13029493	11.6428	0.195462	6.35619	4.475e-07	3.4676e-06
XR_006161730.1	XR_006161730.1	122147676	LOC122147676	uncharacterized LOC122147676 && - && -	NC_056586.1:7160377-7161829	0	3.89516	-9.34731	4.48254e-07	3.47211e-06
TCONS_00113957	LINC2055	XLOC_057442	XLOC_057442	-	NC_056610.1:3644065-3665682	0	2.07926	-9.45175	4.48384e-07	3.47275e-06
TCONS_00127251	LOC109096445-OT1	109096445	LOC109096445	hepatoma-derived growth factor-related protein 3-like%2C transcript variant X2 && sp|Q9Y3E1|HDGR3_HUMAN Hepatoma-derived growth factor-related protein 3 OS=Homo sapiens OX=9606 GN=HDGFL3 PE=1 SV=1 && PF00855:PWWP domain	NC_056614.1:25559175-25561552	2.09133	0.005215	7.66956	4.48572e-07	3.47393e-06
XR_002014949.2	XR_002014949.2	109074036	LOC109074036	uncharacterized LOC109074036%2C transcript variant X1 && - && -	NC_056586.1:20320331-20321440	0	5.15364	-9.37068	4.5031e-07	3.48597e-06
TCONS_00041840	LINC811	XLOC_021112	XLOC_021112	-	NC_056585.1:14096243-14099183	0	1.59884	-9.35026	4.52119e-07	3.49856e-06
TCONS_00147455	LINC2799	XLOC_074555	XLOC_074555	-	NW_024873149.1:27-4049	0	1.45516	-9.37933	4.54754e-07	3.51762e-06
TCONS_00148815	LINC3093	XLOC_075554	XLOC_075554	-	NW_024875238.1:1424-2318	0	2.28307	-9.33379	4.58459e-07	3.54475e-06
XR_006156848.1	XR_006156848.1	109077098	LOC109077098	uncharacterized LOC109077098%2C transcript variant X2 && - && -	NC_056575.1:13903625-13924082	0	2.65711	-9.32032	4.58871e-07	3.54765e-06
XR_006159836.1	XR_006159836.1	122144771	LOC122144771	uncharacterized LOC122144771 && - && -	NW_024879356.1:1921046-1921505	4.00094	0	9.35631	4.61817e-07	3.5691e-06
TCONS_00058361	109057694-AS1	109057694	LOC109057694	protein FAM167A && sp|Q5RFZ7|F167A_DANRE Protein FAM167A OS=Danio rerio OX=7955 GN=fam167a PE=2 SV=1 && PF11652:Protein of unknown function (DUF3259)	NC_056591.1:10852319-10854523	4.43453	0.0286123	7.40186	4.63353e-07	3.57983e-06
TCONS_00113736	LINC2052	XLOC_057333	XLOC_057333	-	NC_056609.1:29369403-29370841	1.12937	16.052	-3.32045	4.63514e-07	3.58064e-06
XR_006154434.1	XR_006154434.1	122136954	LOC122136954	uncharacterized LOC122136954 && sp|Q2VLG4|C163A_CHLAE Scavenger receptor cysteine-rich type 1 protein M130 OS=Chlorocebus aethiops OX=9534 GN=CD163 PE=1 SV=1 && PF00530:Scavenger receptor cysteine-rich domain	NC_056600.1:719795-728214	0	2.99097	-9.7447	4.64137e-07	3.58487e-06
TCONS_00000248	LOC109061692-IT1	109061692	LOC109061692	rho GTPase-activating protein 7-like && sp|Q96QB1|RHG07_HUMAN Rho GTPase-activating protein 7 OS=Homo sapiens OX=9606 GN=DLC1 PE=1 SV=4 && PF01852:START domain|PF00620:RhoGAP domain	NC_056572.1:4973491-4981493	0	1.94856	-9.32336	4.66478e-07	3.6012e-06
TCONS_00147555	LINC2824	XLOC_074619	XLOC_074619	-	NW_024873200.1:634-6077	0.041769	10.4728	-7.22449	4.71751e-07	3.63838e-06
TCONS_00083787	LINC1572	XLOC_042965	XLOC_042965	-	NC_056600.1:20537008-20547618	0	4.54879	-9.34978	4.75106e-07	3.66307e-06
TCONS_00147527	LINC2814	XLOC_074609	XLOC_074609	-	NW_024873192.1:15636-16792	0.171102	7.2114	-4.8826	4.7643e-07	3.6721e-06
TCONS_00082844	LINC1558	XLOC_042500	XLOC_042500	-	NC_056599.1:48366921-48370315	0.0197297	1.92197	-5.86654	4.79038e-07	3.69041e-06
XR_006156605.1	XR_006156605.1	122139841	LOC122139841	uncharacterized LOC122139841 && - && -	NC_056575.1:9558764-9560166	0.0906513	12.1651	-6.3655	4.79573e-07	3.69423e-06
XR_006153260.1	XR_006153260.1	122134998	LOC122134998	uncharacterized LOC122134998%2C transcript variant X1 && - && -	NC_056593.1:5826241-5835865	0.956961	0	9.31589	4.82089e-07	3.71241e-06
XR_006154640.1	XR_006154640.1	122137142	LOC122137142	uncharacterized LOC122137142 && - && -	NC_056574.1:20530875-20533855	0	1.94774	-9.31696	4.84178e-07	3.7273e-06
TCONS_00130727	LINC2331	XLOC_065810	XLOC_065810	-	NC_056616.1:6591682-6592732	0	2.91173	-9.30745	4.8548e-07	3.73582e-06
TCONS_00113796	LOC122139340-OT1	122139340	LOC122139340	adhesion G protein-coupled receptor A2-like && sp|Q91ZV8|AGRA2_MOUSE Adhesion G protein-coupled receptor A2 OS=Mus musculus OX=10090 GN=Adgra2 PE=1 SV=2 && PF13855:Leucine rich repeat	NC_056609.1:30197683-30211223	2.55774	0	9.31606	4.85716e-07	3.73703e-06
TCONS_00112525	LOC109100431-IT1	109100431	LOC109100431	neuroendocrine convertase 2-like && sp|Q5REC2|NEC2_PONAB Neuroendocrine convertase 2 OS=Pongo abelii OX=9601 GN=PCSK2 PE=2 SV=1 && PF00082:Subtilase family|PF01483:Proprotein convertase P-domain|PF16470:Peptidase S8 pro-domain	NC_056609.1:4188032-4188940	0	2.39744	-9.32942	4.88478e-07	3.75646e-06
TCONS_00087780	LINC1695	XLOC_045122	XLOC_045122	-	NC_056601.1:24622217-24624134	0	2.65175	-9.31849	4.89115e-07	3.76075e-06
TCONS_00080134	122134219-AS1	122134219	LOC122134219	uncharacterized LOC122134219 && - && -	NC_056599.1:44900105-45119733	0	1.26746	-9.31838	4.89965e-07	3.76638e-06
TCONS_00069914	LINC1300	XLOC_035681	XLOC_035681	-	NC_056596.1:20650197-20654162	4.59658	0.0514307	6.63119	4.92196e-07	3.7811e-06
XR_006156170.1	XR_006156170.1	122139270	LOC122139270	uncharacterized LOC122139270 && - && -	NC_056575.1:33729130-33730422	0	1.60993	-9.30219	4.9239e-07	3.78228e-06
TCONS_00147149	LINC2725	XLOC_074332	XLOC_074332	-	NW_024872978.1:26478-27920	0	4.30913	-9.32685	4.92685e-07	3.78333e-06
TCONS_00102570	LINC1906	XLOC_052185	XLOC_052185	-	NC_056605.1:24250207-24251729	2.26051	0.0115837	7.55005	4.93451e-07	3.7886e-06
XR_006159800.1	XR_006159800.1	122144644	LOC122144644	uncharacterized LOC122144644 && - && -	NW_024879345.1:1963753-1966114	0.0394143	4.83233	-5.99928	4.97612e-07	3.81655e-06
TCONS_00151918	LINC3293	XLOC_077855	XLOC_077855	-	NW_024879238.1:2791114-2792841	0	1.69102	-9.29627	4.98847e-07	3.82572e-06
TCONS_00022152	LINC485	XLOC_011411	XLOC_011411	-	NC_056578.1:16846302-16847778	0	3.64715	-9.33319	5.00093e-07	3.83405e-06
XR_006154383.1	XR_006154383.1	122136892	LOC122136892	uncharacterized LOC122136892%2C transcript variant X2 && - && -	NC_056574.1:18534314-18539349	0.513282	14.9032	-4.32945	5.04105e-07	3.86232e-06
TCONS_00115139	LINC2111	XLOC_058010	XLOC_058010	-	NC_056610.1:3654031-3665701	0	2.29509	-9.29891	5.06016e-07	3.87572e-06
TCONS_00079038	LINC1429	XLOC_040363	XLOC_040363	-	NC_056599.1:23254136-23260062	0	1.98149	-10.1351	5.0606e-07	3.87575e-06
TCONS_00147849	LINC2911	XLOC_074826	XLOC_074826	-	NW_024873411.1:90060-104542	0	4.39527	-9.34135	5.19111e-07	3.96678e-06
TCONS_00147640	LINC2863	XLOC_074667	XLOC_074667	-	NW_024873258.1:2629-14934	0	3.79772	-9.52559	5.19962e-07	3.97266e-06
TCONS_00135317	109055253-AS1	109055253	LOC109055253	solute carrier family 22 member 5-like%2C transcript variant X2 && sp|O76082|S22A5_HUMAN Solute carrier family 22 member 5 OS=Homo sapiens OX=9606 GN=SLC22A5 PE=1 SV=1 && PF00083:Sugar (and other) transporter	NC_056617.1:20400788-20496388	0.0415537	3.77699	-5.93748	5.20586e-07	3.97711e-06
TCONS_00130575	rev3l-IT1	109058876	rev3l	REV3 like%2C DNA directed polymerase zeta catalytic subunit%2C transcript variant X1 && sp|Q61493|REV3L_MOUSE DNA polymerase zeta catalytic subunit OS=Mus musculus OX=10090 GN=Rev3l PE=1 SV=3 && PF14260:C4-type zinc-finger of DNA polymerase delta|PF03104:DNA polymerase family B, exonuclease domain|PF00136:DNA polymerase family B|PF15735:Domain of unknown function (DUF4683)	NC_056616.1:3375699-3382479	0.0349503	1.77787	-5.14098	5.23831e-07	3.99997e-06
XR_006161169.1	XR_006161169.1	122146629	LOC122146629	uncharacterized LOC122146629%2C transcript variant X3 && - && -	NC_056582.1:20989305-20991432	0	1.79913	-9.28739	5.24401e-07	4.00368e-06
TCONS_00096730	LINC1810	XLOC_049379	XLOC_049379	-	NC_056603.1:33208257-33208869	2.32062	0	9.2806	5.27188e-07	4.02303e-06
TCONS_00066822	LOC122135135-OT1	122135135	LOC122135135	potassium voltage-gated channel subfamily G member 1-like%2C transcript variant X2 && sp|D4AD53|KCNG1_RAT Potassium voltage-gated channel subfamily G member 1 OS=Rattus norvegicus OX=10116 GN=Kcng1 PE=1 SV=1 && PF00520:Ion transport protein|PF02214:BTB/POZ domain	NC_056594.1:24330168-24348178	1.18552	0	9.3207	5.27665e-07	4.02539e-06
TCONS_00130614	LINC2330	XLOC_065744	XLOC_065744	-	NC_056616.1:4103165-4103887	0	2.45452	-9.28352	5.28285e-07	4.02915e-06
TCONS_00134045	LINC2369	XLOC_067511	XLOC_067511	-	NC_056617.1:14608923-14613222	0	4.81886	-9.33959	5.28493e-07	4.03041e-06
TCONS_00010224	LINC243	XLOC_005212	XLOC_005212	-	NC_056574.1:27856098-27857969	1.47953	0	9.29065	5.31884e-07	4.05498e-06
TCONS_00148051	LOC109078860-OT1	109078860	LOC109078860	uncharacterized LOC109078860 && - && -	NW_024873536.1:55856-58035	0	5.10958	-9.34754	5.33344e-07	4.06481e-06
TCONS_00090424	122137577-AS1	122137577	LOC122137577	protein PBMUCL2-like && - && -	NC_056602.1:5950833-5959263	2.60123	0	9.4466	5.37825e-07	4.097e-06
TCONS_00082676	LINC1547	XLOC_042384	XLOC_042384	-	NC_056599.1:45007112-45008191	0	2.19585	-9.34365	5.38303e-07	4.09934e-06
TCONS_00014447	109090269-AS2	109090269	LOC109090269	kinase suppressor of Ras 2-like && sp|Q6VAB6|KSR2_HUMAN Kinase suppressor of Ras 2 OS=Homo sapiens OX=9606 GN=KSR2 PE=1 SV=2 && PF13543:SAM like domain present in kinase suppressor RAS 1|PF07714:Protein tyrosine kinase	NC_056576.1:8669539-8670861	0	1.36766	-9.32852	5.40117e-07	4.11216e-06
XR_006162101.1	XR_006162101.1	109069753	LOC109069753	uncharacterized LOC109069753 && - && -	NC_056588.1:4236757-4241509	0	1.09857	-9.28044	5.41303e-07	4.12053e-06
TCONS_00080234	109081935-AS13	109081935	LOC109081935	uncharacterized LOC109081935 && sp|Q08AY6|KT5AA_XENLA N-lysine methyltransferase KMT5A-A OS=Xenopus laevis OX=8355 GN=kmt5a-a PE=2 SV=1 && PF00856:SET domain	NC_056599.1:45937673-46361054	0.021146	2.91004	-6.25285	5.41696e-07	4.1232e-06
TCONS_00154072	LOC122144450-IT2	122144450	LOC122144450	gastrula zinc finger protein XlCGF49.1-like && - && PF00096:Zinc finger, C2H2 type|PF13465:Zinc-finger double domain	NW_024879293.1:264168-265536	0.014444	2.51335	-6.72829	5.43142e-07	4.13289e-06
XR_006157877.1	XR_006157877.1	109047746	LOC109047746	uncharacterized LOC109047746%2C transcript variant X2 && - && -	NC_056618.1:4531857-4533609	0	1.13582	-9.27222	5.43671e-07	4.13625e-06
XR_006161729.1	XR_006161729.1	109111128	LOC109111128	uncharacterized LOC109111128 && - && PF13359:DDE superfamily endonuclease|PF13613:Helix-turn-helix of DDE superfamily endonuclease	NC_056586.1:7270476-7271916	0	1.44118	-9.31794	5.45818e-07	4.15159e-06
XR_006157969.1	XR_006157969.1	122141597	LOC122141597	uncharacterized LOC122141597%2C transcript variant X2 && - && -	NC_056575.1:7703136-7710914	0.646218	0	9.36853	5.48764e-07	4.172e-06
TCONS_00073543	LINC1364	XLOC_037502	XLOC_037502	-	NC_056597.1:18851663-18853159	0	2.24794	-9.30568	5.50763e-07	4.18687e-06
TCONS_00151962	LINC3296	XLOC_077889	XLOC_077889	-	NW_024879238.1:29685-34584	0.006715	1.46268	-7.26101	5.55182e-07	4.21677e-06
TCONS_00100052	fam126b-OT1	109099715	fam126b	family with sequence similarity 126 member B%2C transcript variant X6 && sp|Q8C729|F126B_MOUSE Protein FAM126B OS=Mus musculus OX=10090 GN=Fam126b PE=1 SV=1 && PF09790:Hyccin|PF00078:Reverse transcriptase (RNA-dependent DNA polymerase)	NC_056605.1:781851-783518	0	1.10247	-9.36081	5.57463e-07	4.23239e-06
TCONS_00013154	LINC326	XLOC_006832	XLOC_006832	-	NC_056575.1:13032607-13034148	1.25211	0	9.39469	5.61329e-07	4.25905e-06
XR_006160071.1	XR_006160071.1	122145057	LOC122145057	uncharacterized LOC122145057 && sp|O00757|F16P2_HUMAN Fructose-1,6-bisphosphatase isozyme 2 OS=Homo sapiens OX=9606 GN=FBP2 PE=1 SV=2 && PF00316:Fructose-1-6-bisphosphatase	NC_056576.1:22935100-22944872	0	0.392525	-9.344	5.62317e-07	4.26587e-06
TCONS_00152239	LINC3317	XLOC_078112	XLOC_078112	-	NW_024879241.1:116288-116948	0	5.14522	-9.28465	5.65653e-07	4.28743e-06
TCONS_00043620	109083332-AS3	109083332	dele1	DAP3 binding cell death enhancer 1%2C transcript variant X2 && sp|Q92870|APBB2_HUMAN Amyloid-beta A4 precursor protein-binding family B member 2 OS=Homo sapiens OX=9606 GN=APBB2 PE=1 SV=3 && PF00640:Phosphotyrosine interaction domain (PTB/PID)	NC_056585.1:29085815-29300690	1.79308	0	9.32902	5.66212e-07	4.29064e-06
TCONS_00030899	LINC607	XLOC_015658	XLOC_015658	-	NC_056580.1:30458303-30459851	0	6.13012	-9.41904	5.6799e-07	4.30201e-06
XR_006160000.1	XR_006160000.1	122144968	LOC122144968	uncharacterized LOC122144968 && - && -	NW_024879396.1:138636-149925	0	2.20157	-9.27897	5.68028e-07	4.30201e-06
XR_006154238.1	XR_006154238.1	109094117	LOC109094117	uncharacterized LOC109094117 && - && -	NC_056599.1:28226898-28230583	0	2.99068	-9.32528	5.69094e-07	4.3094e-06
TCONS_00111689	109087873-AS2	109087873	LOC109087873	A disintegrin and metalloproteinase with thrombospondin motifs 7-like && sp|Q9UKP4|ATS7_HUMAN A disintegrin and metalloproteinase with thrombospondin motifs 7 OS=Homo sapiens OX=9606 GN=ADAMTS7 PE=1 SV=2 && PF01562:Reprolysin family propeptide|PF05986:ADAM-TS Spacer 1|PF01421:Reprolysin (M12B) family zinc metalloprotease|PF00090:Thrombospondin type 1 domain	NC_056609.1:17984516-18006350	0.0199297	3.39276	-6.46156	5.7315e-07	4.33839e-06
TCONS_00089797	LINC1716	XLOC_046040	XLOC_046040	-	NC_056601.1:26769697-26813279	0.015741	2.51343	-6.48511	5.7366e-07	4.34141e-06
TCONS_00022144	LOC109111825-OT3	109111825	LOC109111825	tubby protein homolog%2C transcript variant X2 && sp|P50607|TUB_HUMAN Tubby protein homolog OS=Homo sapiens OX=9606 GN=TUB PE=1 SV=1 && PF16322:Tubby N-terminal|PF01167:Tub family	NC_056578.1:16535184-16540603	1.29134	0	9.27632	5.76931e-07	4.3639e-06
TCONS_00037509	109099354-AS2	109099354	si:dkey-191m6.4	rho GTPase-activating protein 22 && sp|Q7Z5H3|RHG22_HUMAN Rho GTPase-activating protein 22 OS=Homo sapiens OX=9606 GN=ARHGAP22 PE=1 SV=1 && PF00620:RhoGAP domain|PF00169:PH domain	NC_056583.1:1574346-1578866	1.82599	0	9.2708	5.83457e-07	4.40802e-06
TCONS_00156363	LINC3493	XLOC_080888	XLOC_080888	-	NW_024879381.1:975503-977453	0.0120807	2.3083	-6.6776	5.86812e-07	4.43126e-06
TCONS_00083002	LOC109064254-OT1	109064254	LOC109064254	nicotinamide phosphoribosyltransferase && sp|Q52I78|NAMPT_PIG Nicotinamide phosphoribosyltransferase OS=Sus scrofa OX=9823 GN=NAMPT PE=2 SV=2 && PF04095:Nicotinate phosphoribosyltransferase (NAPRTase) family	NC_056600.1:3646314-3649963	0.0446413	7.71731	-6.48435	5.9494e-07	4.48838e-06
TCONS_00092025	LINC1743	XLOC_047160	XLOC_047160	-	NC_056602.1:11887819-11891036	0	3.26084	-9.26594	5.94987e-07	4.48838e-06
TCONS_00110254	LOC109104764-IT1	109104764	LOC109104764	neurexin-1a%2C transcript variant X1 && sp|A1XQX0|NR1AA_DANRE Neurexin-1a OS=Danio rerio OX=7955 GN=nrxn1a PE=2 SV=1 && PF01034:Syndecan domain|PF02210:Laminin G domain	NC_056608.1:13951940-13954500	0.0275283	3.01128	-6.21144	5.97111e-07	4.5037e-06
TCONS_00096463	LINC1808	XLOC_049250	XLOC_049250	-	NC_056603.1:24531244-24532453	26.6331	6.21665	2.59456	5.97244e-07	4.50434e-06
TCONS_00067171	109092108-AS1	109092108	LOC109092108	phosphoenolpyruvate carboxykinase%2C cytosolic [GTP]-like && sp|Q16822|PCKGM_HUMAN Phosphoenolpyruvate carboxykinase [GTP], mitochondrial OS=Homo sapiens OX=9606 GN=PCK2 PE=1 SV=4 && PF00821:Phosphoenolpyruvate carboxykinase	NC_056595.1:11931320-11935801	0.018164	2.11323	-6.32694	5.98192e-07	4.51042e-06
XR_006155057.1	XR_006155057.1	122137711	LOC122137711	uncharacterized LOC122137711 && - && -	NC_056602.1:27001893-27008106	2.31062	0.0175027	7.12448	5.98745e-07	4.51424e-06
TCONS_00136118	122141722-AS1	122141722	LOC122141722	gastrula zinc finger protein XlCGF7.1-like%2C transcript variant X1 && - && PF13465:Zinc-finger double domain	NC_056618.1:17346679-17423300	0	1.88213	-9.2539	6.0063e-07	4.52702e-06
TCONS_00051109	LINC948	XLOC_025804	XLOC_025804	-	NC_056588.1:18771278-18774339	0.037102	3.03874	-5.82932	6.0158e-07	4.53382e-06
TCONS_00115117	LINC2094	XLOC_058010	XLOC_058010	-	NC_056610.1:3605758-3673208	0	9.42553	-9.54207	6.05983e-07	4.56232e-06
TCONS_00034868	LINC676	XLOC_017707	XLOC_017707	-	NC_056582.1:2782275-2834704	0	1.11665	-9.66071	6.06229e-07	4.56381e-06
TCONS_00098240	109058683-AS1	109058683	LOC109058683	ammonium transporter Rh type B-like && sp|Q0IIV2|RHBG_XENTR Ammonium transporter Rh type B OS=Xenopus tropicalis OX=8364 GN=rhbg PE=2 SV=1 && PF00909:Ammonium Transporter Family	NC_056604.1:20589456-20590446	0	1.81147	-9.28413	6.27233e-07	4.71079e-06
TCONS_00050801	LOC109108447-IT1	109108447	LOC109108447	ribosomal protein S6 kinase 2 alpha-like && sp|P18652|KS6AA_CHICK Ribosomal protein S6 kinase 2 alpha OS=Gallus gallus OX=9031 GN=RPS6KA PE=2 SV=1 && PF00069:Protein kinase domain|PF00433:Protein kinase C terminal domain	NC_056588.1:12275517-12276934	0	1.47842	-9.2953	6.32689e-07	4.74728e-06
TCONS_00147581	LINC2843	XLOC_074631	XLOC_074631	-	NW_024873209.1:261-8861	0	1.71273	-10.011	6.32767e-07	4.74749e-06
XR_006153095.1	XR_006153095.1	122134798	LOC122134798	uncharacterized LOC122134798 && - && -	NC_056592.1:20450088-20452368	0	1.87588	-9.23936	6.38559e-07	4.78756e-06
XR_006156167.1	XR_006156167.1	122139271	LOC122139271	uncharacterized LOC122139271%2C transcript variant X2 && - && -	NC_056608.1:20049258-20051396	0.906888	0	9.25273	6.38669e-07	4.78801e-06
XR_006161457.1	XR_006161457.1	109080534	LOC109080534	uncharacterized LOC109080534 && - && -	NC_056584.1:5058604-5060729	0.009584	3.12287	-7.40047	6.3924e-07	4.79191e-06
TCONS_00116875	rnf26-OT1	109103203	rnf26	ring finger protein 26 && sp|Q9BY78|RNF26_HUMAN E3 ubiquitin-protein ligase RNF26 OS=Homo sapiens OX=9606 GN=RNF26 PE=1 SV=1 && PF13920:Zinc finger, C3HC4 type (RING finger)	NC_056611.1:16738715-16742364	0.00202567	1.62276	-7.13047	6.41758e-07	4.81003e-06
TCONS_00149172	LINC3128	XLOC_075894	XLOC_075894	-	NW_024877654.1:1-1176	0.010309	4.29356	-7.4071	6.45482e-07	4.83415e-06
TCONS_00093889	LINC1773	XLOC_048077	XLOC_048077	-	NC_056603.1:16602237-16603100	0	2.07556	-9.25959	6.49393e-07	4.86077e-06
TCONS_00065593	LOC109098495-OT1	109098495	LOC109098495	uncharacterized LOC109098495%2C transcript variant X2 && - && -	NC_056594.1:3893950-3906118	0.033935	2.11055	-5.31761	6.51067e-07	4.87254e-06
TCONS_00135370	LINC2391	XLOC_068178	XLOC_068178	-	NC_056618.1:409243-411515	0	5.83245	-9.26599	6.51932e-07	4.87786e-06
TCONS_00109980	109068187-AS1	109068187	LOC109068187	potassium voltage-gated channel subfamily H member 4-like && sp|Q9R1T9|KCNH4_RAT Potassium voltage-gated channel subfamily H member 4 OS=Rattus norvegicus OX=10116 GN=Kcnh4 PE=2 SV=1 && PF13426:PAS domain|PF00027:Cyclic nucleotide-binding domain|PF00520:Ion transport protein	NC_056608.1:9040448-9042346	3.65136	0.13747	5.1585	6.60892e-07	4.94026e-06
TCONS_00087813	LINC1697	XLOC_045141	XLOC_045141	-	NC_056601.1:26249885-26250931	0	2.34105	-9.26027	6.61548e-07	4.94439e-06
XR_006162130.1	XR_006162130.1	109056267	LOC109056267	uncharacterized LOC109056267 && - && -	NC_056588.1:9572515-9579428	0	0.445437	-9.28033	6.6229e-07	4.94912e-06
XR_006160922.1	XR_006160922.1	109070231	LOC109070231	uncharacterized LOC109070231%2C transcript variant X4 && - && -	NC_056572.1:34967481-34973103	0	0.338985	-9.23097	6.62337e-07	4.94912e-06
XR_006157549.1	XR_006157549.1	122141118	LOC122141118	uncharacterized LOC122141118 && - && -	NC_056616.1:555453-564670	0	3.06925	-9.25976	6.68287e-07	4.98928e-06
TCONS_00022581	LOC109077484-OT3	109077484	LOC109077484	regulator of G-protein signaling 9-binding protein B-like%2C transcript variant X1 && sp|Q6GLU0|R9BPC_XENLA Regulator of G-protein signaling 9-binding protein C OS=Xenopus laevis OX=8355 GN=rgs9bp-c PE=2 SV=1 && -	NC_056578.1:24581426-24588464	1.9965	0	9.23827	6.73139e-07	5.02433e-06
XR_006161801.1	XR_006161801.1	122147730	LOC122147730	uncharacterized LOC122147730%2C transcript variant X4 && - && -	NC_056586.1:20519474-20528660	0.675742	0	9.32822	6.74087e-07	5.03062e-06
TCONS_00147174	LINC2738	XLOC_074346	XLOC_074346	-	NW_024873004.1:13058-16649	0.0184747	2.28352	-6.28293	6.75309e-07	5.03895e-06
TCONS_00142153	LINC2501	XLOC_071623	XLOC_071623	-	NC_056620.1:15584163-15585254	0.010449	3.94324	-7.26312	6.81251e-07	5.0809e-06
TCONS_00060665	LINC1119	XLOC_030848	XLOC_030848	-	NC_056592.1:24102359-24104126	0.93434	0	9.3143	6.85374e-07	5.10928e-06
TCONS_00149533	LINC3181	XLOC_076211	XLOC_076211	-	NW_024879137.1:87778-99170	0	2.52965	-9.24417	6.88161e-07	5.12884e-06
XR_002016554.2	XR_002016554.2	109083246	LOC109083246	uncharacterized LOC109083246 && - && -	NW_024879294.1:118043-124357	0	1.44723	-9.25314	6.91988e-07	5.15253e-06
TCONS_00084758	LINC1626	XLOC_043592	XLOC_043592	-	NC_056600.1:3274043-3277319	0.01689	1.84841	-6.24242	6.9298e-07	5.15871e-06
TCONS_00141385	LINC2483	XLOC_071186	XLOC_071186	-	NC_056619.1:21658773-21661208	0	2.25392	-9.26591	6.94821e-07	5.1712e-06
TCONS_00060537	ammecr1-IT1	109061410	ammecr1	AMMECR nuclear protein 1 && sp|Q9JHT5|AMMR1_MOUSE AMME syndrome candidate gene 1 protein homolog OS=Mus musculus OX=10090 GN=Ammecr1 PE=2 SV=1 && -	NC_056592.1:20976857-20979965	0	1.1815	-10.4047	7.0757e-07	5.2587e-06
XR_002018225.2	XR_002018225.2	109092429	LOC109092429	uncharacterized LOC109092429%2C transcript variant X3 && - && -	NW_024879344.1:460806-464366	0	1.64148	-9.36985	7.08883e-07	5.26683e-06
XR_006154402.1	XR_006154402.1	122136915	LOC122136915	uncharacterized LOC122136915 && - && -	NC_056599.1:47008540-47014047	0	1.99379	-9.22416	7.12388e-07	5.28875e-06
TCONS_00066600	109068496-AS1	109068496	corin	corin%2C serine peptidase && sp|Q9Z319|CORIN_MOUSE Atrial natriuretic peptide-converting enzyme OS=Mus musculus OX=10090 GN=Corin PE=2 SV=2 && PF01392:Fz domain|PF00089:Trypsin|PF15494:Scavenger receptor cysteine-rich domain|PF00057:Low-density lipoprotein receptor domain class A	NC_056594.1:20373460-20376340	1.66737	0.0115217	7.31372	7.17169e-07	5.32052e-06
TCONS_00147452	LINC2800	XLOC_074555	XLOC_074555	-	NW_024873149.1:27-4049	0	1.6769	-9.23398	7.17778e-07	5.32462e-06
TCONS_00011728	109109659-AS2	109109659	LOC109109659	NLR family CARD domain-containing protein 3-like && sp|Q7RTR2|NLRC3_HUMAN NLR family CARD domain-containing protein 3 OS=Homo sapiens OX=9606 GN=NLRC3 PE=1 SV=2 && -	NC_056575.1:21555399-21624639	0.0223287	2.29534	-6.06444	7.1805e-07	5.32581e-06
TCONS_00032711	LOC109097628-OT2	109097628	LOC109097628	autism susceptibility gene 2 protein-like%2C transcript variant X4 && sp|A0A087WPF7|AUTS2_MOUSE Autism susceptibility gene 2 protein homolog OS=Mus musculus OX=10090 GN=Auts2 PE=1 SV=2 && PF15336:Autism susceptibility gene 2 protein	NC_056581.1:10161245-10163253	0.019064	3.77229	-7.11405	7.18644e-07	5.32939e-06
TCONS_00085961	LINC1670	XLOC_044175	XLOC_044175	-	NC_056600.1:26473101-26474781	0	1.10663	-9.29599	7.25664e-07	5.37769e-06
XR_006153041.1	XR_006153041.1	122134694	LOC122134694	uncharacterized LOC122134694%2C transcript variant X2 && - && -	NC_056573.1:23158362-23176173	2.61399	0.0743847	5.57577	7.26658e-07	5.38296e-06
TCONS_00053180	mvda-IT16	122148572	mvda	mevalonate (diphospho) decarboxylase a%2C transcript variant X5 && sp|Q5U403|MVD1_DANRE Diphosphomevalonate decarboxylase OS=Danio rerio OX=7955 GN=mvd PE=2 SV=1 && -	NC_056589.1:12151860-12162714	0	3.00487	-9.20285	7.28223e-07	5.39372e-06
TCONS_00148299	LINC3015	XLOC_075142	XLOC_075142	-	NW_024873710.1:7301-8172	0	3.65012	-9.24557	7.31333e-07	5.41592e-06
TCONS_00013931	LINC363	XLOC_007384	XLOC_007384	-	NC_056575.1:32060701-32063497	0.00837767	2.40638	-7.59552	7.32624e-07	5.42337e-06
TCONS_00147146	LINC2724	XLOC_074332	XLOC_074332	-	NW_024872978.1:18854-34947	0	4.10644	-9.2637	7.33058e-07	5.42574e-06
[truncated: 5,895 more rows]
