# Supplementary material for: Differential Expression of miRNAs, lncRNAs, and circRNAs between Ovaries and Testes in Common Carp (Cyprinus carpio)
Source: Cells. 2023 Nov 15;12(22):2631. doi: 10.3390/cells12222631 (PMC10670750; doi:10.3390/cells12222631)
Supplement: Supplementary file 1 [file cells-12-02631-s001.zip › Table S12. lncRNA target genes by co-expression and co-location analysis of lncRNAs and protein-coding genes.xlsx]

## Sheet: lncRNA_mRNA_co_expression
lncRNA_ID	lncRNA_Gene_ID	lncRNA_Gene_Symbol	Status	mRNA_Gene_ID	mRNA_Gene_Symbol	Pearson_correlation	Pvalue
TCONS_00040053	XLOC_020218	XLOC_020218	Novel_lncRNA	109080128	LOC109080128	-0.998584	3.00739e-06
TCONS_00040053	XLOC_020218	XLOC_020218	Novel_lncRNA	109080221	LOC109080221	-0.962416	0.0020923
TCONS_00040053	XLOC_020218	XLOC_020218	Novel_lncRNA	109071004	rnf38	0.996188	2.17745e-05
TCONS_00040053	XLOC_020218	XLOC_020218	Novel_lncRNA	109055531	exosc9	0.991957	9.67631e-05
TCONS_00040053	XLOC_020218	XLOC_020218	Novel_lncRNA	109068113	LOC109068113	-0.99343	6.46094e-05
TCONS_00040053	XLOC_020218	XLOC_020218	Novel_lncRNA	109079817	rbm47	-0.995809	2.63087e-05
TCONS_00040053	XLOC_020218	XLOC_020218	Novel_lncRNA	109063370	LOC109063370	0.996898	1.44155e-05
TCONS_00040053	XLOC_020218	XLOC_020218	Novel_lncRNA	109046159	LOC109046159	-0.990508	0.000134732
TCONS_00040053	XLOC_020218	XLOC_020218	Novel_lncRNA	109077605	ecpas	0.996696	1.63603e-05
TCONS_00040053	XLOC_020218	XLOC_020218	Novel_lncRNA	109077619	tmem192	0.998003	5.97906e-06
TCONS_00040053	XLOC_020218	XLOC_020218	Novel_lncRNA	109101003	LOC109101003	-0.993579	6.17097e-05
TCONS_00040053	XLOC_020218	XLOC_020218	Novel_lncRNA	109101088	LOC109101088	-0.98745	0.000235249
TCONS_00040053	XLOC_020218	XLOC_020218	Novel_lncRNA	109052741	LOC109052741	0.963142	0.00201276
TCONS_00040053	XLOC_020218	XLOC_020218	Novel_lncRNA	109058520	LOC109058520	0.958764	0.00251555
TCONS_00040053	XLOC_020218	XLOC_020218	Novel_lncRNA	109094898	tll1	-0.973826	0.00101869
TCONS_00040053	XLOC_020218	XLOC_020218	Novel_lncRNA	109046540	LOC109046540	0.994171	5.086e-05
TCONS_00040053	XLOC_020218	XLOC_020218	Novel_lncRNA	109063458	LOC109063458	0.996433	1.90642e-05
TCONS_00040053	XLOC_020218	XLOC_020218	Novel_lncRNA	109056065	LOC109056065	0.991792	0.000100792
TCONS_00040053	XLOC_020218	XLOC_020218	Novel_lncRNA	109056235	wdr19	-0.998458	3.56711e-06
TCONS_00040053	XLOC_020218	XLOC_020218	Novel_lncRNA	109056189	ncapd3	-0.996713	1.61843e-05
TCONS_00040053	XLOC_020218	XLOC_020218	Novel_lncRNA	109110053	LOC109110053	0.973293	0.00106038
TCONS_00040053	XLOC_020218	XLOC_020218	Novel_lncRNA	109053126	LOC109053126	0.995361	3.22273e-05
TCONS_00040053	XLOC_020218	XLOC_020218	Novel_lncRNA	109093017	LOC109093017	-0.988836	0.000186243
TCONS_00040053	XLOC_020218	XLOC_020218	Novel_lncRNA	109088217	LOC109088217	-0.992606	8.18002e-05
TCONS_00040053	XLOC_020218	XLOC_020218	Novel_lncRNA	109107928	LOC109107928	-0.976969	0.000789544
TCONS_00040053	XLOC_020218	XLOC_020218	Novel_lncRNA	109091288	LOC109091288	0.983511	0.00040558
TCONS_00040053	XLOC_020218	XLOC_020218	Novel_lncRNA	109050319	anxa5b	-0.959988	0.00236941
TCONS_00040053	XLOC_020218	XLOC_020218	Novel_lncRNA	109047974	zmynd10	-0.999339	6.54452e-07
TCONS_00040053	XLOC_020218	XLOC_020218	Novel_lncRNA	109071129	LOC109071129	0.999052	1.34821e-06
TCONS_00040053	XLOC_020218	XLOC_020218	Novel_lncRNA	109050387	ldb2b	-0.972981	0.00108517
TCONS_00040053	XLOC_020218	XLOC_020218	Novel_lncRNA	109101152	tapt1b	0.997317	1.07847e-05
TCONS_00040053	XLOC_020218	XLOC_020218	Novel_lncRNA	109088156	adgrl3.1	-0.955491	0.00292746
TCONS_00040053	XLOC_020218	XLOC_020218	Novel_lncRNA	109088218	gtf2e2	0.973033	0.00108104
TCONS_00040053	XLOC_020218	XLOC_020218	Novel_lncRNA	109093046	LOC109093046	-0.995659	2.82251e-05
TCONS_00040053	XLOC_020218	XLOC_020218	Novel_lncRNA	109093026	lias	0.990361	0.00013892
TCONS_00040053	XLOC_020218	XLOC_020218	Novel_lncRNA	109093177	LOC109093177	-0.987481	0.000234111
TCONS_00040053	XLOC_020218	XLOC_020218	Novel_lncRNA	109089511	LOC109089511	0.987494	0.000233627
TCONS_00040053	XLOC_020218	XLOC_020218	Novel_lncRNA	122133983	ube2kb	-0.996093	2.28619e-05
TCONS_00040053	XLOC_020218	XLOC_020218	Novel_lncRNA	109093208	LOC109093208	-0.998052	5.68868e-06
TCONS_00040053	XLOC_020218	XLOC_020218	Novel_lncRNA	109089719	haspin	0.996473	1.86405e-05
TCONS_00040053	XLOC_020218	XLOC_020218	Novel_lncRNA	109081075	LOC109081075	-0.994212	5.01596e-05
TCONS_00040053	XLOC_020218	XLOC_020218	Novel_lncRNA	109093169	LOC109093169	-0.989651	0.0001601
TCONS_00040053	XLOC_020218	XLOC_020218	Novel_lncRNA	109099267	LOC109099267	-0.997298	1.09395e-05
TCONS_00040053	XLOC_020218	XLOC_020218	Novel_lncRNA	109062054	LOC109062054	-0.999554	2.98048e-07
TCONS_00040053	XLOC_020218	XLOC_020218	Novel_lncRNA	109062053	LOC109062053	-0.998804	2.14611e-06
TCONS_00040053	XLOC_020218	XLOC_020218	Novel_lncRNA	122136006	LOC122136006	0.999248	8.47811e-07
TCONS_00040053	XLOC_020218	XLOC_020218	Novel_lncRNA	109066137	LOC109066137	-0.999871	2.47696e-08
TCONS_00040053	XLOC_020218	XLOC_020218	Novel_lncRNA	109085868	LOC109085868	-0.998252	4.58092e-06
TCONS_00040053	XLOC_020218	XLOC_020218	Novel_lncRNA	109110029	LOC109110029	0.998659	2.69696e-06
TCONS_00040053	XLOC_020218	XLOC_020218	Novel_lncRNA	109053644	plrg1	0.992411	8.61603e-05
TCONS_00040053	XLOC_020218	XLOC_020218	Novel_lncRNA	109069220	LOC109069220	-0.996259	2.09631e-05
TCONS_00040053	XLOC_020218	XLOC_020218	Novel_lncRNA	109080981	LOC109080981	0.995059	3.65532e-05
TCONS_00040053	XLOC_020218	XLOC_020218	Novel_lncRNA	109071379	gpank1	0.986134	0.000287046
TCONS_00040053	XLOC_020218	XLOC_020218	Novel_lncRNA	109071376	LOC109071376	-0.997781	7.38375e-06
TCONS_00040053	XLOC_020218	XLOC_020218	Novel_lncRNA	109071381	LOC109071381	-0.996607	1.72488e-05
TCONS_00040053	XLOC_020218	XLOC_020218	Novel_lncRNA	109052764	LOC109052764	-0.9839	0.000386717
TCONS_00040053	XLOC_020218	XLOC_020218	Novel_lncRNA	109052757	LOC109052757	0.982264	0.000469037
TCONS_00040053	XLOC_020218	XLOC_020218	Novel_lncRNA	109071375	LOC109071375	0.997517	9.23912e-06
TCONS_00040053	XLOC_020218	XLOC_020218	Novel_lncRNA	109052756	LOC109052756	0.998487	3.43376e-06
TCONS_00040053	XLOC_020218	XLOC_020218	Novel_lncRNA	109080069	LOC109080069	0.996647	1.68475e-05
TCONS_00040053	XLOC_020218	XLOC_020218	Novel_lncRNA	122146645	si:dkey-256e7.8	-0.99572	2.7434e-05
TCONS_00040053	XLOC_020218	XLOC_020218	Novel_lncRNA	109106240	ufsp2	-0.962434	0.00209033
TCONS_00040053	XLOC_020218	XLOC_020218	Novel_lncRNA	109096606	ankrd37	-0.998741	2.37709e-06
TCONS_00040053	XLOC_020218	XLOC_020218	Novel_lncRNA	109085645	LOC109085645	-0.994943	3.82942e-05
TCONS_00040053	XLOC_020218	XLOC_020218	Novel_lncRNA	109113134	LOC109113134	0.97869	0.000676321
TCONS_00040053	XLOC_020218	XLOC_020218	Novel_lncRNA	109106239	cfap97	0.994162	5.10281e-05
TCONS_00040053	XLOC_020218	XLOC_020218	Novel_lncRNA	109112619	acsl1a	0.998699	2.53865e-06
TCONS_00040053	XLOC_020218	XLOC_020218	Novel_lncRNA	109096543	LOC109096543	0.9803	0.000578285
TCONS_00040053	XLOC_020218	XLOC_020218	Novel_lncRNA	109096534	LOC109096534	0.987084	0.000249146
TCONS_00040053	XLOC_020218	XLOC_020218	Novel_lncRNA	109088925	LOC109088925	-0.997858	6.87957e-06
TCONS_00040053	XLOC_020218	XLOC_020218	Novel_lncRNA	109092878	LOC109092878	-0.992047	9.46183e-05
TCONS_00040053	XLOC_020218	XLOC_020218	Novel_lncRNA	109071925	asah1b	-0.998073	5.56376e-06
TCONS_00040053	XLOC_020218	XLOC_020218	Novel_lncRNA	109071930	LOC109071930	-0.999493	3.84823e-07
TCONS_00040053	XLOC_020218	XLOC_020218	Novel_lncRNA	109093804	LOC109093804	-0.988643	0.000192737
TCONS_00040053	XLOC_020218	XLOC_020218	Novel_lncRNA	109061685	LOC109061685	0.997966	6.1989e-06
TCONS_00040053	XLOC_020218	XLOC_020218	Novel_lncRNA	109078388	LOC109078388	-0.958128	0.00259318
TCONS_00040053	XLOC_020218	XLOC_020218	Novel_lncRNA	109061693	LOC109061693	-0.987032	0.000251167
TCONS_00040053	XLOC_020218	XLOC_020218	Novel_lncRNA	109079371	LOC109079371	-0.998929	1.71999e-06
TCONS_00040053	XLOC_020218	XLOC_020218	Novel_lncRNA	109095492	LOC109095492	0.980772	0.000551011
TCONS_00040053	XLOC_020218	XLOC_020218	Novel_lncRNA	109095406	LOC109095406	-0.99635	1.99644e-05
TCONS_00040053	XLOC_020218	XLOC_020218	Novel_lncRNA	109095415	LOC109095415	0.996205	2.15724e-05
TCONS_00040053	XLOC_020218	XLOC_020218	Novel_lncRNA	109078080	LOC109078080	-0.9979	6.61128e-06
TCONS_00040053	XLOC_020218	XLOC_020218	Novel_lncRNA	109052457	LOC109052457	-0.981807	0.00049349
TCONS_00040053	XLOC_020218	XLOC_020218	Novel_lncRNA	109091060	LOC109091060	-0.957879	0.0026239
TCONS_00040053	XLOC_020218	XLOC_020218	Novel_lncRNA	109051716	LOC109051716	0.995313	3.28987e-05
TCONS_00040053	XLOC_020218	XLOC_020218	Novel_lncRNA	109051718	LOC109051718	-0.992781	7.79896e-05
TCONS_00040053	XLOC_020218	XLOC_020218	Novel_lncRNA	109079183	LOC109079183	0.991938	9.72208e-05
TCONS_00040053	XLOC_020218	XLOC_020218	Novel_lncRNA	109094653	LOC109094653	-0.998404	3.81849e-06
TCONS_00040053	XLOC_020218	XLOC_020218	Novel_lncRNA	109090665	LOC109090665	0.998358	4.04069e-06
TCONS_00040053	XLOC_020218	XLOC_020218	Novel_lncRNA	109090659	LOC109090659	0.994802	4.0456e-05
TCONS_00040053	XLOC_020218	XLOC_020218	Novel_lncRNA	109109310	LOC109109310	-0.974849	0.000940928
TCONS_00040053	XLOC_020218	XLOC_020218	Novel_lncRNA	109090651	LOC109090651	0.995218	3.42532e-05
TCONS_00040053	XLOC_020218	XLOC_020218	Novel_lncRNA	109108963	LOC109108963	-0.985126	0.000330219
TCONS_00040053	XLOC_020218	XLOC_020218	Novel_lncRNA	109053664	LOC109053664	-0.998426	3.71354e-06
TCONS_00040053	XLOC_020218	XLOC_020218	Novel_lncRNA	109108971	LOC109108971	-0.994251	4.94762e-05
TCONS_00040053	XLOC_020218	XLOC_020218	Novel_lncRNA	109108981	LOC109108981	-0.960645	0.0022927
TCONS_00040053	XLOC_020218	XLOC_020218	Novel_lncRNA	109075499	tspan5b	-0.998168	5.03153e-06
TCONS_00040053	XLOC_020218	XLOC_020218	Novel_lncRNA	109075598	grk4	-0.997594	8.67973e-06
TCONS_00040053	XLOC_020218	XLOC_020218	Novel_lncRNA	109069584	iqce	-0.994005	5.37965e-05
TCONS_00040053	XLOC_020218	XLOC_020218	Novel_lncRNA	109069576	si:dkey-26i13.8	-0.998882	1.87435e-06
TCONS_00040053	XLOC_020218	XLOC_020218	Novel_lncRNA	109082845	LOC109082845	-0.993455	6.41197e-05
TCONS_00040053	XLOC_020218	XLOC_020218	Novel_lncRNA	109072834	LOC109072834	-0.996398	1.94411e-05
TCONS_00040053	XLOC_020218	XLOC_020218	Novel_lncRNA	109082538	LOC109082538	-0.993928	5.51883e-05
TCONS_00040053	XLOC_020218	XLOC_020218	Novel_lncRNA	109100245	LOC109100245	-0.994973	3.78357e-05
TCONS_00040053	XLOC_020218	XLOC_020218	Novel_lncRNA	109081865	LOC109081865	-0.999305	7.24654e-07
TCONS_00040053	XLOC_020218	XLOC_020218	Novel_lncRNA	109086091	LOC109086091	0.986417	0.000275488
TCONS_00040053	XLOC_020218	XLOC_020218	Novel_lncRNA	109081871	LOC109081871	0.993622	6.08826e-05
TCONS_00040053	XLOC_020218	XLOC_020218	Novel_lncRNA	109066378	LOC109066378	0.953234	0.00322942
TCONS_00040053	XLOC_020218	XLOC_020218	Novel_lncRNA	109066379	LOC109066379	0.99349	6.3433e-05
TCONS_00040053	XLOC_020218	XLOC_020218	Novel_lncRNA	109063029	LOC109063029	-0.987249	0.000242835
TCONS_00040053	XLOC_020218	XLOC_020218	Novel_lncRNA	109066750	LOC109066750	0.998406	3.8106e-06
TCONS_00040053	XLOC_020218	XLOC_020218	Novel_lncRNA	109088132	LOC109088132	0.996147	2.22349e-05
TCONS_00040053	XLOC_020218	XLOC_020218	Novel_lncRNA	109088130	LOC109088130	-0.962033	0.00213488
TCONS_00040053	XLOC_020218	XLOC_020218	Novel_lncRNA	109111928	LOC109111928	-0.9978	7.25366e-06
TCONS_00040053	XLOC_020218	XLOC_020218	Novel_lncRNA	109085059	LOC109085059	0.998178	4.97382e-06
TCONS_00040053	XLOC_020218	XLOC_020218	Novel_lncRNA	109085056	LOC109085056	0.98901	0.000180496
TCONS_00040053	XLOC_020218	XLOC_020218	Novel_lncRNA	109085058	LOC109085058	-0.957015	0.0027318
TCONS_00040053	XLOC_020218	XLOC_020218	Novel_lncRNA	109085054	LOC109085054	-0.970842	0.00126288
TCONS_00040053	XLOC_020218	XLOC_020218	Novel_lncRNA	122138786	LOC122138786	-0.992587	8.22186e-05
TCONS_00040053	XLOC_020218	XLOC_020218	Novel_lncRNA	109074880	LOC109074880	-0.991513	0.000107731
TCONS_00040053	XLOC_020218	XLOC_020218	Novel_lncRNA	109077732	LOC109077732	0.981639	0.000502569
TCONS_00040053	XLOC_020218	XLOC_020218	Novel_lncRNA	109100636	LOC109100636	0.997751	7.5832e-06
TCONS_00040053	XLOC_020218	XLOC_020218	Novel_lncRNA	109094284	LOC109094284	-0.997919	6.492e-06
TCONS_00040053	XLOC_020218	XLOC_020218	Novel_lncRNA	122139250	LOC122139250	-0.992949	7.43924e-05
TCONS_00040053	XLOC_020218	XLOC_020218	Novel_lncRNA	109095481	LOC109095481	-0.950891	0.00355836
TCONS_00040053	XLOC_020218	XLOC_020218	Novel_lncRNA	109060541	LOC109060541	-0.983458	0.000408206
TCONS_00040053	XLOC_020218	XLOC_020218	Novel_lncRNA	109093640	LOC109093640	0.998385	3.91172e-06
TCONS_00040053	XLOC_020218	XLOC_020218	Novel_lncRNA	109052115	LOC109052115	0.990209	0.00014332
TCONS_00040053	XLOC_020218	XLOC_020218	Novel_lncRNA	109051902	LOC109051902	-0.982702	0.000446246
TCONS_00040053	XLOC_020218	XLOC_020218	Novel_lncRNA	109051882	LOC109051882	0.997961	6.23403e-06
TCONS_00040053	XLOC_020218	XLOC_020218	Novel_lncRNA	109086894	LOC109086894	-0.986134	0.000287085
TCONS_00040053	XLOC_020218	XLOC_020218	Novel_lncRNA	109051881	LOC109051881	0.998793	2.18403e-06
TCONS_00040053	XLOC_020218	XLOC_020218	Novel_lncRNA	109068184	LOC109068184	0.966801	0.00163499
TCONS_00040053	XLOC_020218	XLOC_020218	Novel_lncRNA	109086893	LOC109086893	0.992959	7.41822e-05
TCONS_00040053	XLOC_020218	XLOC_020218	Novel_lncRNA	109068180	LOC109068180	-0.997742	7.64318e-06
TCONS_00040053	XLOC_020218	XLOC_020218	Novel_lncRNA	109068183	LOC109068183	0.989055	0.000179028
TCONS_00040053	XLOC_020218	XLOC_020218	Novel_lncRNA	109052585	LOC109052585	-0.997841	6.98778e-06
TCONS_00040053	XLOC_020218	XLOC_020218	Novel_lncRNA	109098228	LOC109098228	-0.970333	0.00130718
TCONS_00040053	XLOC_020218	XLOC_020218	Novel_lncRNA	109110991	LOC109110991	0.97719	0.000774499
TCONS_00040053	XLOC_020218	XLOC_020218	Novel_lncRNA	109071105	LOC109071105	-0.996002	2.39466e-05
TCONS_00040053	XLOC_020218	XLOC_020218	Novel_lncRNA	109064231	LOC109064231	-0.959289	0.00245234
TCONS_00040053	XLOC_020218	XLOC_020218	Novel_lncRNA	109071097	LOC109071097	0.998572	3.05921e-06
TCONS_00040053	XLOC_020218	XLOC_020218	Novel_lncRNA	109064184	LOC109064184	-0.988457	0.000199086
TCONS_00040053	XLOC_020218	XLOC_020218	Novel_lncRNA	109097173	LOC109097173	-0.971712	0.00118901
TCONS_00040053	XLOC_020218	XLOC_020218	Novel_lncRNA	109077898	LOC109077898	-0.994769	4.09746e-05
TCONS_00040053	XLOC_020218	XLOC_020218	Novel_lncRNA	109090362	LOC109090362	-0.991124	0.000117828
TCONS_00040053	XLOC_020218	XLOC_020218	Novel_lncRNA	109057259	LOC109057259	-0.995841	2.59055e-05
TCONS_00040053	XLOC_020218	XLOC_020218	Novel_lncRNA	109086150	LOC109086150	-0.992237	9.01624e-05
TCONS_00040053	XLOC_020218	XLOC_020218	Novel_lncRNA	109060930	LOC109060930	-0.976932	0.000792044
TCONS_00040053	XLOC_020218	XLOC_020218	Novel_lncRNA	109049467	LOC109049467	-0.999023	1.43116e-06
TCONS_00040053	XLOC_020218	XLOC_020218	Novel_lncRNA	109098990	LOC109098990	-0.998885	1.86557e-06
TCONS_00040053	XLOC_020218	XLOC_020218	Novel_lncRNA	122140343	LOC122140343	0.997708	7.87625e-06
TCONS_00040053	XLOC_020218	XLOC_020218	Novel_lncRNA	109074895	ndfip2	-0.994101	5.20979e-05
TCONS_00040053	XLOC_020218	XLOC_020218	Novel_lncRNA	109054415	LOC109054415	-0.981144	0.000529992
TCONS_00040053	XLOC_020218	XLOC_020218	Novel_lncRNA	109112091	LOC109112091	-0.997024	1.32757e-05
TCONS_00040053	XLOC_020218	XLOC_020218	Novel_lncRNA	109096171	LOC109096171	-0.976146	0.000846711
TCONS_00040053	XLOC_020218	XLOC_020218	Novel_lncRNA	109059193	mbnl2	-0.996138	2.234e-05
TCONS_00040053	XLOC_020218	XLOC_020218	Novel_lncRNA	122134008	LOC122134008	-0.987407	0.000236883
TCONS_00040053	XLOC_020218	XLOC_020218	Novel_lncRNA	109053238	LOC109053238	0.997818	7.13673e-06
TCONS_00040053	XLOC_020218	XLOC_020218	Novel_lncRNA	109073524	LOC109073524	0.980325	0.000576833
TCONS_00040053	XLOC_020218	XLOC_020218	Novel_lncRNA	109078819	LOC109078819	0.974308	0.000981626
TCONS_00040053	XLOC_020218	XLOC_020218	Novel_lncRNA	122141206	LOC122141206	-0.987874	0.000219653
TCONS_00040053	XLOC_020218	XLOC_020218	Novel_lncRNA	109100860	LOC109100860	-0.998436	3.66828e-06
TCONS_00040053	XLOC_020218	XLOC_020218	Novel_lncRNA	109100862	LOC109100862	-0.994685	4.23028e-05
TCONS_00040053	XLOC_020218	XLOC_020218	Novel_lncRNA	109092027	LOC109092027	0.987327	0.000239871
TCONS_00040053	XLOC_020218	XLOC_020218	Novel_lncRNA	109068543	LOC109068543	-0.964096	0.0019105
TCONS_00040053	XLOC_020218	XLOC_020218	Novel_lncRNA	109111134	n6amt1	0.982481	0.000457675
TCONS_00040053	XLOC_020218	XLOC_020218	Novel_lncRNA	109113810	LOC109113810	-0.963008	0.0020273
TCONS_00040053	XLOC_020218	XLOC_020218	Novel_lncRNA	122141548	LOC122141548	-0.975734	0.000876125
TCONS_00040053	XLOC_020218	XLOC_020218	Novel_lncRNA	109054121	adamts1	-0.959604	0.00241482
TCONS_00040053	XLOC_020218	XLOC_020218	Novel_lncRNA	109051035	atp5pf	-0.985955	0.000294522
TCONS_00040053	XLOC_020218	XLOC_020218	Novel_lncRNA	109065280	appa	-0.993883	5.60128e-05
TCONS_00040053	XLOC_020218	XLOC_020218	Novel_lncRNA	109051036	jam2a	0.962909	0.0020381
TCONS_00040053	XLOC_020218	XLOC_020218	Novel_lncRNA	109051219	mrpl39	0.984226	0.000371266
TCONS_00040053	XLOC_020218	XLOC_020218	Novel_lncRNA	109097545	LOC109097545	0.970177	0.00132089
TCONS_00040053	XLOC_020218	XLOC_020218	Novel_lncRNA	122134391	gas6	-0.989091	0.000177868
TCONS_00040053	XLOC_020218	XLOC_020218	Novel_lncRNA	109098268	si:ch73-41e3.7	0.996943	1.40017e-05
TCONS_00040053	XLOC_020218	XLOC_020218	Novel_lncRNA	109095372	blzf1	-0.985194	0.000327198
TCONS_00040053	XLOC_020218	XLOC_020218	Novel_lncRNA	109091027	ercc5	0.972231	0.00114601
TCONS_00040053	XLOC_020218	XLOC_020218	Novel_lncRNA	109053195	LOC109053195	-0.999402	5.36887e-07
TCONS_00040053	XLOC_020218	XLOC_020218	Novel_lncRNA	109082758	tmco3	-0.99156	0.000106553
TCONS_00040053	XLOC_020218	XLOC_020218	Novel_lncRNA	109104047	dcun1d2b	-0.999375	5.8589e-07
TCONS_00040053	XLOC_020218	XLOC_020218	Novel_lncRNA	109098124	lamp1a	-0.996848	1.48826e-05
TCONS_00040053	XLOC_020218	XLOC_020218	Novel_lncRNA	109082763	cenpe	0.997872	6.78513e-06
TCONS_00040053	XLOC_020218	XLOC_020218	Novel_lncRNA	109098133	cul4a	-0.985351	0.000320297
TCONS_00040053	XLOC_020218	XLOC_020218	Novel_lncRNA	109064623	f10	-0.992362	8.72862e-05
TCONS_00040053	XLOC_020218	XLOC_020218	Novel_lncRNA	109083323	LOC109083323	0.999009	1.47171e-06
TCONS_00040053	XLOC_020218	XLOC_020218	Novel_lncRNA	109058194	LOC109058194	-0.99926	8.22291e-07
TCONS_00040053	XLOC_020218	XLOC_020218	Novel_lncRNA	109048211	LOC109048211	-0.994372	4.74141e-05
TCONS_00040053	XLOC_020218	XLOC_020218	Novel_lncRNA	109057784	LOC109057784	0.95485	0.00301172
TCONS_00040053	XLOC_020218	XLOC_020218	Novel_lncRNA	109061301	LOC109061301	0.998135	5.21344e-06
TCONS_00040053	XLOC_020218	XLOC_020218	Novel_lncRNA	109075735	LOC109075735	0.998183	4.94738e-06
TCONS_00040053	XLOC_020218	XLOC_020218	Novel_lncRNA	109094039	LOC109094039	-0.999773	7.7591e-08
TCONS_00040053	XLOC_020218	XLOC_020218	Novel_lncRNA	109088957	LOC109088957	0.998644	2.75855e-06
TCONS_00040053	XLOC_020218	XLOC_020218	Novel_lncRNA	109090495	LOC109090495	-0.998757	2.31595e-06
TCONS_00040053	XLOC_020218	XLOC_020218	Novel_lncRNA	109090496	LOC109090496	0.988756	0.000188947
TCONS_00040053	XLOC_020218	XLOC_020218	Novel_lncRNA	109045480	LOC109045480	-0.999088	1.2466e-06
TCONS_00040053	XLOC_020218	XLOC_020218	Novel_lncRNA	109057935	dnajb14	0.971178	0.00123413
TCONS_00040053	XLOC_020218	XLOC_020218	Novel_lncRNA	109091028	LOC109091028	-0.98642	0.000275356
TCONS_00040053	XLOC_020218	XLOC_020218	Novel_lncRNA	109103860	chst10	-0.993368	6.58271e-05
TCONS_00040053	XLOC_020218	XLOC_020218	Novel_lncRNA	109051366	LOC109051366	-0.996789	1.54491e-05
TCONS_00040053	XLOC_020218	XLOC_020218	Novel_lncRNA	109085847	LOC109085847	-0.999806	5.66467e-08
TCONS_00040053	XLOC_020218	XLOC_020218	Novel_lncRNA	122145048	LOC122145048	-0.999093	1.23409e-06
TCONS_00040053	XLOC_020218	XLOC_020218	Novel_lncRNA	109090334	LOC109090334	-0.999625	2.10913e-07
TCONS_00040053	XLOC_020218	XLOC_020218	Novel_lncRNA	109093888	zgc:64002	-0.97353	0.00104176
TCONS_00040053	XLOC_020218	XLOC_020218	Novel_lncRNA	109093866	pwp2h	0.994595	4.37396e-05
TCONS_00040053	XLOC_020218	XLOC_020218	Novel_lncRNA	109048102	LOC109048102	-0.994858	3.95852e-05
TCONS_00040053	XLOC_020218	XLOC_020218	Novel_lncRNA	109093982	gemin8	0.975091	0.000922988
TCONS_00040053	XLOC_020218	XLOC_020218	Novel_lncRNA	109093954	LOC109093954	-0.989069	0.000178577
TCONS_00040053	XLOC_020218	XLOC_020218	Novel_lncRNA	109113581	LOC109113581	-0.997019	1.3315e-05
TCONS_00040053	XLOC_020218	XLOC_020218	Novel_lncRNA	109096102	LOC109096102	-0.978661	0.000678143
TCONS_00040053	XLOC_020218	XLOC_020218	Novel_lncRNA	109096101	LOC109096101	-0.996409	1.93237e-05
TCONS_00040053	XLOC_020218	XLOC_020218	Novel_lncRNA	109096103	LOC109096103	0.997819	7.1296e-06
TCONS_00040053	XLOC_020218	XLOC_020218	Novel_lncRNA	109100418	LOC109100418	-0.988472	0.000198567
TCONS_00040053	XLOC_020218	XLOC_020218	Novel_lncRNA	109069271	LOC109069271	0.973591	0.00103694
TCONS_00040053	XLOC_020218	XLOC_020218	Novel_lncRNA	109069270	LOC109069270	-0.964513	0.00186669
TCONS_00040053	XLOC_020218	XLOC_020218	Novel_lncRNA	XLOC_001290	XLOC_001290	-0.993073	7.18011e-05
TCONS_00040053	XLOC_020218	XLOC_020218	Novel_lncRNA	109054114	LOC109054114	-0.998862	1.94335e-06
TCONS_00040053	XLOC_020218	XLOC_020218	Novel_lncRNA	109107133	LOC109107133	-0.977848	0.000730606
TCONS_00040053	XLOC_020218	XLOC_020218	Novel_lncRNA	109084570	LOC109084570	0.997879	6.74348e-06
TCONS_00040053	XLOC_020218	XLOC_020218	Novel_lncRNA	109053315	LOC109053315	0.999289	7.57605e-07
TCONS_00040053	XLOC_020218	XLOC_020218	Novel_lncRNA	109094522	LOC109094522	0.983786	0.000392191
TCONS_00040053	XLOC_020218	XLOC_020218	Novel_lncRNA	109080072	LOC109080072	-0.998637	2.78638e-06
TCONS_00040053	XLOC_020218	XLOC_020218	Novel_lncRNA	109094553	LOC109094553	-0.996582	1.74996e-05
TCONS_00040053	XLOC_020218	XLOC_020218	Novel_lncRNA	109095421	LOC109095421	-0.999581	2.63232e-07
TCONS_00040053	XLOC_020218	XLOC_020218	Novel_lncRNA	109090566	dpcd	-0.998464	3.5354e-06
TCONS_00040053	XLOC_020218	XLOC_020218	Novel_lncRNA	109095398	LOC109095398	-0.99672	1.61193e-05
TCONS_00040053	XLOC_020218	XLOC_020218	Novel_lncRNA	109094937	LOC109094937	-0.999023	1.43137e-06
TCONS_00040053	XLOC_020218	XLOC_020218	Novel_lncRNA	109070653	LOC109070653	-0.992777	7.80734e-05
TCONS_00040053	XLOC_020218	XLOC_020218	Novel_lncRNA	109052900	LOC109052900	-0.954174	0.00310194
TCONS_00040053	XLOC_020218	XLOC_020218	Novel_lncRNA	109052924	LOC109052924	-0.99743	9.89541e-06
TCONS_00040053	XLOC_020218	XLOC_020218	Novel_lncRNA	109095224	LOC109095224	-0.985891	0.000297186
TCONS_00040053	XLOC_020218	XLOC_020218	Novel_lncRNA	109094170	LOC109094170	-0.997143	1.22311e-05
TCONS_00040053	XLOC_020218	XLOC_020218	Novel_lncRNA	109094333	LOC109094333	0.996045	2.34356e-05
TCONS_00040053	XLOC_020218	XLOC_020218	Novel_lncRNA	109063716	LOC109063716	-0.973118	0.00107426
TCONS_00040053	XLOC_020218	XLOC_020218	Novel_lncRNA	109068781	LOC109068781	0.998984	1.54791e-06
TCONS_00040053	XLOC_020218	XLOC_020218	Novel_lncRNA	109068780	LOC109068780	-0.998968	1.59759e-06
TCONS_00040053	XLOC_020218	XLOC_020218	Novel_lncRNA	109077971	LOC109077971	-0.992597	8.19966e-05
TCONS_00040053	XLOC_020218	XLOC_020218	Novel_lncRNA	109103088	LOC109103088	0.983397	0.000411191
TCONS_00040053	XLOC_020218	XLOC_020218	Novel_lncRNA	109052899	LOC109052899	0.999037	1.38941e-06
TCONS_00040053	XLOC_020218	XLOC_020218	Novel_lncRNA	109103090	LOC109103090	0.997	1.34853e-05
TCONS_00040053	XLOC_020218	XLOC_020218	Novel_lncRNA	109091946	LOC109091946	-0.9917	0.000103049
TCONS_00040053	XLOC_020218	XLOC_020218	Novel_lncRNA	XLOC_001337	XLOC_001337	-0.999594	2.46866e-07
TCONS_00040053	XLOC_020218	XLOC_020218	Novel_lncRNA	XLOC_001336	XLOC_001336	-0.999049	1.35705e-06
TCONS_00040053	XLOC_020218	XLOC_020218	Novel_lncRNA	109103095	LOC109103095	0.999581	2.63893e-07
TCONS_00040053	XLOC_020218	XLOC_020218	Novel_lncRNA	109103094	LOC109103094	-0.991938	9.72413e-05
TCONS_00040053	XLOC_020218	XLOC_020218	Novel_lncRNA	122145280	LOC122145280	-0.959438	0.00243458
TCONS_00040053	XLOC_020218	XLOC_020218	Novel_lncRNA	109071031	LOC109071031	0.993888	5.59179e-05
TCONS_00040053	XLOC_020218	XLOC_020218	Novel_lncRNA	109095528	LOC109095528	0.951701	0.0034428
TCONS_00040053	XLOC_020218	XLOC_020218	Novel_lncRNA	109056171	LOC109056171	-0.987905	0.000218542
TCONS_00040053	XLOC_020218	XLOC_020218	Novel_lncRNA	109068547	LOC109068547	-0.999936	6.15745e-09
TCONS_00040053	XLOC_020218	XLOC_020218	Novel_lncRNA	109092958	LOC109092958	-0.954246	0.00309221
TCONS_00040053	XLOC_020218	XLOC_020218	Novel_lncRNA	122145294	LOC122145294	-0.998331	4.17755e-06
TCONS_00040053	XLOC_020218	XLOC_020218	Novel_lncRNA	109093924	LOC109093924	0.995985	2.41485e-05
TCONS_00040053	XLOC_020218	XLOC_020218	Novel_lncRNA	109105895	LOC109105895	-0.974325	0.00098032
TCONS_00040053	XLOC_020218	XLOC_020218	Novel_lncRNA	109056953	LOC109056953	-0.981048	0.000535342
TCONS_00040053	XLOC_020218	XLOC_020218	Novel_lncRNA	109090846	LOC109090846	-0.992928	7.4848e-05
TCONS_00040053	XLOC_020218	XLOC_020218	Novel_lncRNA	109051587	LOC109051587	-0.995582	2.92352e-05
TCONS_00040053	XLOC_020218	XLOC_020218	Novel_lncRNA	109094960	LOC109094960	-0.99403	5.33554e-05
TCONS_00040053	XLOC_020218	XLOC_020218	Novel_lncRNA	109059098	LOC109059098	0.969421	0.00138831
TCONS_00040053	XLOC_020218	XLOC_020218	Novel_lncRNA	109078451	LOC109078451	0.991307	0.000113018
TCONS_00040053	XLOC_020218	XLOC_020218	Novel_lncRNA	109078453	LOC109078453	-0.997625	8.45689e-06
TCONS_00040053	XLOC_020218	XLOC_020218	Novel_lncRNA	109101980	LOC109101980	0.997749	7.59353e-06
TCONS_00040053	XLOC_020218	XLOC_020218	Novel_lncRNA	109055831	LOC109055831	-0.999303	7.28851e-07
TCONS_00040053	XLOC_020218	XLOC_020218	Novel_lncRNA	122145263	LOC122145263	0.998571	3.06167e-06
TCONS_00040053	XLOC_020218	XLOC_020218	Novel_lncRNA	109090031	LOC109090031	-0.992169	9.1736e-05
TCONS_00040053	XLOC_020218	XLOC_020218	Novel_lncRNA	109087255	LOC109087255	-0.989431	0.00016697
TCONS_00040053	XLOC_020218	XLOC_020218	Novel_lncRNA	109087261	LOC109087261	0.995918	2.49625e-05
TCONS_00040053	XLOC_020218	XLOC_020218	Novel_lncRNA	109099369	LOC109099369	-0.999626	2.10124e-07
TCONS_00040053	XLOC_020218	XLOC_020218	Novel_lncRNA	109056473	LOC109056473	0.996448	1.89064e-05
TCONS_00040053	XLOC_020218	XLOC_020218	Novel_lncRNA	122134164	LOC122134164	-0.999006	1.48041e-06
TCONS_00040053	XLOC_020218	XLOC_020218	Novel_lncRNA	109056471	LOC109056471	-0.99565	2.83434e-05
TCONS_00040053	XLOC_020218	XLOC_020218	Novel_lncRNA	109067451	LOC109067451	0.997965	6.20759e-06
TCONS_00040053	XLOC_020218	XLOC_020218	Novel_lncRNA	109056476	LOC109056476	0.996831	1.50452e-05
TCONS_00040053	XLOC_020218	XLOC_020218	Novel_lncRNA	109065392	LOC109065392	-0.993948	5.48335e-05
TCONS_00040053	XLOC_020218	XLOC_020218	Novel_lncRNA	109065333	LOC109065333	-0.998078	5.53915e-06
TCONS_00040053	XLOC_020218	XLOC_020218	Novel_lncRNA	109056480	LOC109056480	-0.973582	0.00103765
TCONS_00040053	XLOC_020218	XLOC_020218	Novel_lncRNA	109049243	LOC109049243	0.972821	0.00109801
TCONS_00040053	XLOC_020218	XLOC_020218	Novel_lncRNA	109091260	LOC109091260	0.996613	1.71921e-05
TCONS_00040053	XLOC_020218	XLOC_020218	Novel_lncRNA	109050990	LOC109050990	0.982734	0.000444622
TCONS_00040053	XLOC_020218	XLOC_020218	Novel_lncRNA	109049344	LOC109049344	-0.999636	1.99206e-07
TCONS_00040053	XLOC_020218	XLOC_020218	Novel_lncRNA	109056618	LOC109056618	0.991672	0.000103733
TCONS_00040053	XLOC_020218	XLOC_020218	Novel_lncRNA	109056611	LOC109056611	0.99776	7.51853e-06
TCONS_00040053	XLOC_020218	XLOC_020218	Novel_lncRNA	109095241	LOC109095241	0.970449	0.00129699
TCONS_00040053	XLOC_020218	XLOC_020218	Novel_lncRNA	109095251	LOC109095251	0.996822	1.51293e-05
TCONS_00040053	XLOC_020218	XLOC_020218	Novel_lncRNA	109045943	LOC109045943	0.994693	4.21741e-05
TCONS_00040053	XLOC_020218	XLOC_020218	Novel_lncRNA	109098912	LOC109098912	-0.959518	0.00242499
TCONS_00040053	XLOC_020218	XLOC_020218	Novel_lncRNA	109098744	LOC109098744	0.99182	0.00010009
TCONS_00040053	XLOC_020218	XLOC_020218	Novel_lncRNA	109080027	LOC109080027	0.999181	1.00527e-06
TCONS_00040053	XLOC_020218	XLOC_020218	Novel_lncRNA	109075255	LOC109075255	-0.986173	0.000285437
TCONS_00040053	XLOC_020218	XLOC_020218	Novel_lncRNA	122145557	LOC122145557	0.998025	5.84469e-06
TCONS_00040053	XLOC_020218	XLOC_020218	Novel_lncRNA	109044807	LOC109044807	-0.999049	1.35757e-06
TCONS_00040053	XLOC_020218	XLOC_020218	Novel_lncRNA	109052124	LOC109052124	-0.998115	5.32371e-06
TCONS_00040053	XLOC_020218	XLOC_020218	Novel_lncRNA	109050397	med19b	0.972713	0.00110674
TCONS_00040053	XLOC_020218	XLOC_020218	Novel_lncRNA	109049983	tmx2b	0.997953	6.28007e-06
TCONS_00040053	XLOC_020218	XLOC_020218	Novel_lncRNA	109092004	LOC109092004	0.984825	0.000343681
TCONS_00040053	XLOC_020218	XLOC_020218	Novel_lncRNA	109096476	LOC109096476	-0.984628	0.000352621
TCONS_00040053	XLOC_020218	XLOC_020218	Novel_lncRNA	109068537	LOC109068537	-0.991358	0.000111699
TCONS_00040053	XLOC_020218	XLOC_020218	Novel_lncRNA	109096493	LOC109096493	0.998323	4.21842e-06
TCONS_00040053	XLOC_020218	XLOC_020218	Novel_lncRNA	109055596	LOC109055596	0.994183	5.06499e-05
TCONS_00040053	XLOC_020218	XLOC_020218	Novel_lncRNA	109093353	LOC109093353	0.998305	4.30693e-06
TCONS_00040053	XLOC_020218	XLOC_020218	Novel_lncRNA	109055598	LOC109055598	-0.994334	4.80609e-05
TCONS_00040053	XLOC_020218	XLOC_020218	Novel_lncRNA	109055597	LOC109055597	0.998386	3.90352e-06
TCONS_00040053	XLOC_020218	XLOC_020218	Novel_lncRNA	109055601	LOC109055601	-0.983275	0.000417255
TCONS_00040053	XLOC_020218	XLOC_020218	Novel_lncRNA	109092331	LOC109092331	0.997522	9.20241e-06
TCONS_00040053	XLOC_020218	XLOC_020218	Novel_lncRNA	109101300	LOC109101300	0.982232	0.000470749
TCONS_00040053	XLOC_020218	XLOC_020218	Novel_lncRNA	122145602	LOC122145602	-0.998244	4.62083e-06
TCONS_00040053	XLOC_020218	XLOC_020218	Novel_lncRNA	109081489	ctnna2	-0.996095	2.28489e-05
TCONS_00040053	XLOC_020218	XLOC_020218	Novel_lncRNA	109061636	LOC109061636	0.996029	2.36161e-05
TCONS_00040053	XLOC_020218	XLOC_020218	Novel_lncRNA	109076640	fbxo41	-0.997624	8.46018e-06
TCONS_00040053	XLOC_020218	XLOC_020218	Novel_lncRNA	109068405	LOC109068405	-0.964273	0.0018918
TCONS_00040053	XLOC_020218	XLOC_020218	Novel_lncRNA	122145429	LOC122145429	0.981319	0.000520195
TCONS_00040053	XLOC_020218	XLOC_020218	Novel_lncRNA	XLOC_001444	XLOC_001444	-0.995778	2.6696e-05
TCONS_00040053	XLOC_020218	XLOC_020218	Novel_lncRNA	109046243	LOC109046243	0.979046	0.000653995
TCONS_00040053	XLOC_020218	XLOC_020218	Novel_lncRNA	122145618	LOC122145618	-0.993715	5.91348e-05
TCONS_00040053	XLOC_020218	XLOC_020218	Novel_lncRNA	109101301	LOC109101301	-0.97658	0.000816339
TCONS_00040053	XLOC_020218	XLOC_020218	Novel_lncRNA	109074317	LOC109074317	0.950105	0.00367217
TCONS_00040053	XLOC_020218	XLOC_020218	Novel_lncRNA	122145626	LOC122145626	0.988093	0.000211809
TCONS_00040053	XLOC_020218	XLOC_020218	Novel_lncRNA	122145623	LOC122145623	-0.999559	2.91821e-07
TCONS_00040053	XLOC_020218	XLOC_020218	Novel_lncRNA	109080130	LOC109080130	-0.990286	0.00014109
TCONS_00040053	XLOC_020218	XLOC_020218	Novel_lncRNA	122145644	LOC122145644	-0.98322	0.000420006
TCONS_00040053	XLOC_020218	XLOC_020218	Novel_lncRNA	109080146	LOC109080146	-0.994751	4.12495e-05
TCONS_00040053	XLOC_020218	XLOC_020218	Novel_lncRNA	109080140	LOC109080140	0.980745	0.000552541
TCONS_00040053	XLOC_020218	XLOC_020218	Novel_lncRNA	109073766	LOC109073766	-0.983013	0.000430408
TCONS_00040053	XLOC_020218	XLOC_020218	Novel_lncRNA	122145688	LOC122145688	0.99189	9.83822e-05
TCONS_00040053	XLOC_020218	XLOC_020218	Novel_lncRNA	109080136	LOC109080136	0.950258	0.00364984
TCONS_00040053	XLOC_020218	XLOC_020218	Novel_lncRNA	109080135	LOC109080135	0.999138	1.11489e-06
TCONS_00040053	XLOC_020218	XLOC_020218	Novel_lncRNA	109066263	LOC109066263	-0.953582	0.00318197
TCONS_00040053	XLOC_020218	XLOC_020218	Novel_lncRNA	109066208	LOC109066208	-0.996439	1.90011e-05
TCONS_00040053	XLOC_020218	XLOC_020218	Novel_lncRNA	109055100	LOC109055100	0.993546	6.23547e-05
TCONS_00040053	XLOC_020218	XLOC_020218	Novel_lncRNA	109060196	LOC109060196	-0.957955	0.00261457
TCONS_00040053	XLOC_020218	XLOC_020218	Novel_lncRNA	109080584	LOC109080584	-0.998105	5.38329e-06
TCONS_00040053	XLOC_020218	XLOC_020218	Novel_lncRNA	109055099	LOC109055099	0.995882	2.54073e-05
TCONS_00040053	XLOC_020218	XLOC_020218	Novel_lncRNA	109055494	LOC109055494	-0.968506	0.00147215
TCONS_00040053	XLOC_020218	XLOC_020218	Novel_lncRNA	109055495	dnaja1	0.974889	0.000937922
TCONS_00040053	XLOC_020218	XLOC_020218	Novel_lncRNA	109065616	LOC109065616	0.99923	8.88705e-07
TCONS_00040053	XLOC_020218	XLOC_020218	Novel_lncRNA	109045200	LOC109045200	-0.998163	5.05957e-06
TCONS_00040053	XLOC_020218	XLOC_020218	Novel_lncRNA	122145654	LOC122145654	0.998687	2.58383e-06
TCONS_00040053	XLOC_020218	XLOC_020218	Novel_lncRNA	109055518	evi5l	-0.996889	1.44992e-05
TCONS_00040053	XLOC_020218	XLOC_020218	Novel_lncRNA	109055509	LOC109055509	0.999069	1.30086e-06
TCONS_00040053	XLOC_020218	XLOC_020218	Novel_lncRNA	109113172	LOC109113172	0.994766	4.10193e-05
TCONS_00040053	XLOC_020218	XLOC_020218	Novel_lncRNA	109112669	LOC109112669	-0.997483	9.49234e-06
TCONS_00040053	XLOC_020218	XLOC_020218	Novel_lncRNA	109091167	LOC109091167	-0.973286	0.00106095
TCONS_00040053	XLOC_020218	XLOC_020218	Novel_lncRNA	109095751	mcf2la	0.998426	3.71511e-06
TCONS_00040053	XLOC_020218	XLOC_020218	Novel_lncRNA	109095808	LOC109095808	0.994442	4.62538e-05
TCONS_00040053	XLOC_020218	XLOC_020218	Novel_lncRNA	109095819	LOC109095819	-0.96065	0.00229212
TCONS_00040053	XLOC_020218	XLOC_020218	Novel_lncRNA	109091178	LOC109091178	-0.99604	2.3492e-05
TCONS_00040053	XLOC_020218	XLOC_020218	Novel_lncRNA	109095845	LOC109095845	-0.993098	7.12869e-05
TCONS_00040053	XLOC_020218	XLOC_020218	Novel_lncRNA	122134067	LOC122134067	0.992823	7.70864e-05
TCONS_00040053	XLOC_020218	XLOC_020218	Novel_lncRNA	109091212	LOC109091212	0.996179	2.18691e-05
TCONS_00040053	XLOC_020218	XLOC_020218	Novel_lncRNA	109077042	LOC109077042	-0.963755	0.00194672
TCONS_00040053	XLOC_020218	XLOC_020218	Novel_lncRNA	109082453	LOC109082453	-0.983294	0.000416329
TCONS_00040053	XLOC_020218	XLOC_020218	Novel_lncRNA	109076465	LOC109076465	-0.996986	1.36094e-05
TCONS_00040053	XLOC_020218	XLOC_020218	Novel_lncRNA	109047903	LOC109047903	-0.950044	0.003681
TCONS_00040053	XLOC_020218	XLOC_020218	Novel_lncRNA	109076368	LOC109076368	0.997945	6.32839e-06
TCONS_00040053	XLOC_020218	XLOC_020218	Novel_lncRNA	109048076	neurl1aa	-0.971959	0.00116839
TCONS_00040053	XLOC_020218	XLOC_020218	Novel_lncRNA	109098272	cfap58	-0.996075	2.30769e-05
TCONS_00040053	XLOC_020218	XLOC_020218	Novel_lncRNA	109047994	sh3pxd2aa	-0.995965	2.43902e-05
TCONS_00040053	XLOC_020218	XLOC_020218	Novel_lncRNA	109110577	LOC109110577	0.979026	0.000655233
TCONS_00040053	XLOC_020218	XLOC_020218	Novel_lncRNA	109068839	LOC109068839	0.963925	0.00192866
TCONS_00040053	XLOC_020218	XLOC_020218	Novel_lncRNA	109068838	LOC109068838	-0.995426	3.13327e-05
TCONS_00040053	XLOC_020218	XLOC_020218	Novel_lncRNA	109068845	herc5.4	-0.99331	6.69772e-05
TCONS_00040053	XLOC_020218	XLOC_020218	Novel_lncRNA	109097360	tsga10	-0.998813	2.11162e-06
TCONS_00040053	XLOC_020218	XLOC_020218	Novel_lncRNA	109110123	LOC109110123	-0.991522	0.000107503
TCONS_00040053	XLOC_020218	XLOC_020218	Novel_lncRNA	109110132	LOC109110132	0.995246	3.38436e-05
TCONS_00040053	XLOC_020218	XLOC_020218	Novel_lncRNA	109068824	pdcd11	0.997142	1.22387e-05
TCONS_00040053	XLOC_020218	XLOC_020218	Novel_lncRNA	109105239	LOC109105239	-0.990371	0.000138636
TCONS_00040053	XLOC_020218	XLOC_020218	Novel_lncRNA	109113659	cxcl18b	-0.966389	0.00167557
TCONS_00040053	XLOC_020218	XLOC_020218	Novel_lncRNA	109068842	caly	0.99579	2.65513e-05
TCONS_00040053	XLOC_020218	XLOC_020218	Novel_lncRNA	109105655	msx1b	0.971733	0.00118725
TCONS_00040053	XLOC_020218	XLOC_020218	Novel_lncRNA	109105658	si:dkeyp-80c12.8	-0.988633	0.000193077
TCONS_00040053	XLOC_020218	XLOC_020218	Novel_lncRNA	109068847	atp5md	0.962561	0.00207633
TCONS_00040053	XLOC_020218	XLOC_020218	Novel_lncRNA	109094918	lef1	0.9974	1.01332e-05
TCONS_00040053	XLOC_020218	XLOC_020218	Novel_lncRNA	109046850	hadh	-0.988709	0.000190497
TCONS_00040053	XLOC_020218	XLOC_020218	Novel_lncRNA	109046449	sgms2a	-0.991921	9.76467e-05
TCONS_00040053	XLOC_020218	XLOC_020218	Novel_lncRNA	109086763	npnta	-0.979478	0.000627418
TCONS_00040053	XLOC_020218	XLOC_020218	Novel_lncRNA	109054087	aimp1a	0.977258	0.000769895
TCONS_00040053	XLOC_020218	XLOC_020218	Novel_lncRNA	109066727	papss1	-0.987788	0.000222785
TCONS_00040053	XLOC_020218	XLOC_020218	Novel_lncRNA	109062676	pkd2	-0.995244	3.38816e-05
TCONS_00040053	XLOC_020218	XLOC_020218	Novel_lncRNA	109062677	ppm1kb	-0.998959	1.62564e-06
TCONS_00040053	XLOC_020218	XLOC_020218	Novel_lncRNA	109068846	LOC109068846	0.977399	0.000760433
TCONS_00040053	XLOC_020218	XLOC_020218	Novel_lncRNA	109068844	LOC109068844	-0.969997	0.00133673
TCONS_00040053	XLOC_020218	XLOC_020218	Novel_lncRNA	109070244	otx2a	0.979319	0.000637102
TCONS_00040053	XLOC_020218	XLOC_020218	Novel_lncRNA	109106375	ugp2a	0.998409	3.79392e-06
TCONS_00040053	XLOC_020218	XLOC_020218	Novel_lncRNA	109079737	dpy30	-0.994044	5.31001e-05
TCONS_00040053	XLOC_020218	XLOC_020218	Novel_lncRNA	109107333	psen2	-0.983234	0.00041928
TCONS_00040053	XLOC_020218	XLOC_020218	Novel_lncRNA	109049390	jag1a	-0.992203	9.09565e-05
TCONS_00040053	XLOC_020218	XLOC_020218	Novel_lncRNA	109055918	LOC109055918	-0.951096	0.0035289
TCONS_00040053	XLOC_020218	XLOC_020218	Novel_lncRNA	109053050	LOC109053050	-0.994118	5.18039e-05
TCONS_00040053	XLOC_020218	XLOC_020218	Novel_lncRNA	109055932	LOC109055932	0.984211	0.000371992
TCONS_00040053	XLOC_020218	XLOC_020218	Novel_lncRNA	109047023	LOC109047023	-0.996499	1.83606e-05
TCONS_00040053	XLOC_020218	XLOC_020218	Novel_lncRNA	109072131	ndufaf5	0.992371	8.70915e-05
TCONS_00040053	XLOC_020218	XLOC_020218	Novel_lncRNA	109072112	LOC109072112	-0.950589	0.00360187
TCONS_00040053	XLOC_020218	XLOC_020218	Novel_lncRNA	109098717	meis1a	-0.972837	0.00109669
TCONS_00040053	XLOC_020218	XLOC_020218	Novel_lncRNA	109105742	LOC109105742	0.980557	0.000563374
TCONS_00040053	XLOC_020218	XLOC_020218	Novel_lncRNA	109105997	LOC109105997	-0.997386	1.02419e-05
TCONS_00040053	XLOC_020218	XLOC_020218	Novel_lncRNA	109105592	etaa1a	0.969747	0.00135902
TCONS_00040053	XLOC_020218	XLOC_020218	Novel_lncRNA	109104801	prokr1a	-0.989736	0.000157471
TCONS_00040053	XLOC_020218	XLOC_020218	Novel_lncRNA	109106453	ppp3r1b	-0.992353	8.74888e-05
TCONS_00040053	XLOC_020218	XLOC_020218	Novel_lncRNA	109105097	snrpb2	0.996885	1.45394e-05
TCONS_00040053	XLOC_020218	XLOC_020218	Novel_lncRNA	109105013	junba	-0.968064	0.00151355
TCONS_00040053	XLOC_020218	XLOC_020218	Novel_lncRNA	109100601	LOC109100601	-0.99754	9.07355e-06
TCONS_00040053	XLOC_020218	XLOC_020218	Novel_lncRNA	109092722	prdx2	-0.999313	7.07838e-07
TCONS_00040053	XLOC_020218	XLOC_020218	Novel_lncRNA	109048404	nfixa	-0.994466	4.58577e-05
TCONS_00040053	XLOC_020218	XLOC_020218	Novel_lncRNA	109086111	rnf11a	-0.99597	2.43319e-05
TCONS_00040053	XLOC_020218	XLOC_020218	Novel_lncRNA	109053102	rad23aa	0.987378	0.000237956
TCONS_00040053	XLOC_020218	XLOC_020218	Novel_lncRNA	109047603	best2	-0.987682	0.00022665
TCONS_00040053	XLOC_020218	XLOC_020218	Novel_lncRNA	109104246	get3	-0.990074	0.000147295
TCONS_00040053	XLOC_020218	XLOC_020218	Novel_lncRNA	109073674	rab3da	0.959854	0.00238516
TCONS_00040053	XLOC_020218	XLOC_020218	Novel_lncRNA	109051488	pld6	-0.986967	0.00025369
TCONS_00040053	XLOC_020218	XLOC_020218	Novel_lncRNA	109065136	ccdc86	0.977164	0.000776268
TCONS_00040053	XLOC_020218	XLOC_020218	Novel_lncRNA	109065135	LOC109065135	0.998228	4.70676e-06
TCONS_00040053	XLOC_020218	XLOC_020218	Novel_lncRNA	109091581	LOC109091581	-0.995345	3.24561e-05
TCONS_00040053	XLOC_020218	XLOC_020218	Novel_lncRNA	109051879	slc44a1a	0.99791	6.54931e-06
TCONS_00040053	XLOC_020218	XLOC_020218	Novel_lncRNA	122145991	LOC122145991	-0.979609	0.000619455
TCONS_00040053	XLOC_020218	XLOC_020218	Novel_lncRNA	109072889	LOC109072889	-0.957357	0.00268884
TCONS_00040053	XLOC_020218	XLOC_020218	Novel_lncRNA	109097451	LOC109097451	0.989313	0.000170714
TCONS_00040053	XLOC_020218	XLOC_020218	Novel_lncRNA	109087419	LOC109087419	0.994187	5.05897e-05
TCONS_00040053	XLOC_020218	XLOC_020218	Novel_lncRNA	109113769	LOC109113769	0.957965	0.00261322
TCONS_00040053	XLOC_020218	XLOC_020218	Novel_lncRNA	109097215	LOC109097215	0.99835	4.0828e-06
TCONS_00040053	XLOC_020218	XLOC_020218	Novel_lncRNA	122145977	LOC122145977	0.965012	0.00181484
TCONS_00040053	XLOC_020218	XLOC_020218	Novel_lncRNA	109065582	LOC109065582	0.999043	1.37402e-06
TCONS_00040053	XLOC_020218	XLOC_020218	Novel_lncRNA	109045600	glb1	-0.997767	7.47431e-06
TCONS_00040053	XLOC_020218	XLOC_020218	Novel_lncRNA	109045320	cldnd1b	0.997229	1.15058e-05
TCONS_00040053	XLOC_020218	XLOC_020218	Novel_lncRNA	109051899	abca1a	-0.998933	1.70795e-06
TCONS_00040053	XLOC_020218	XLOC_020218	Novel_lncRNA	109051876	LOC109051876	0.99798	6.11633e-06
TCONS_00040053	XLOC_020218	XLOC_020218	Novel_lncRNA	109051898	LOC109051898	0.997114	1.24793e-05
TCONS_00040053	XLOC_020218	XLOC_020218	Novel_lncRNA	109056032	LOC109056032	-0.99081	0.0001263
TCONS_00040053	XLOC_020218	XLOC_020218	Novel_lncRNA	109097467	LOC109097467	-0.992118	9.29415e-05
TCONS_00040053	XLOC_020218	XLOC_020218	Novel_lncRNA	109056036	LOC109056036	-0.974718	0.000950685
TCONS_00040053	XLOC_020218	XLOC_020218	Novel_lncRNA	122145981	LOC122145981	-0.956975	0.00273688
TCONS_00040053	XLOC_020218	XLOC_020218	Novel_lncRNA	109091976	LOC109091976	0.998788	2.20371e-06
TCONS_00040053	XLOC_020218	XLOC_020218	Novel_lncRNA	109097443	smarca5	0.988781	0.000188083
TCONS_00040053	XLOC_020218	XLOC_020218	Novel_lncRNA	109097262	LOC109097262	-0.984332	0.000366297
TCONS_00040053	XLOC_020218	XLOC_020218	Novel_lncRNA	109052079	LOC109052079	0.981527	0.000508709
TCONS_00040053	XLOC_020218	XLOC_020218	Novel_lncRNA	109097245	zgc:66455	0.998834	2.03788e-06
TCONS_00040053	XLOC_020218	XLOC_020218	Novel_lncRNA	109052084	LOC109052084	-0.998619	2.85764e-06
TCONS_00040053	XLOC_020218	XLOC_020218	Novel_lncRNA	109067051	LOC109067051	-0.950357	0.0036354
TCONS_00040053	XLOC_020218	XLOC_020218	Novel_lncRNA	109066531	LOC109066531	-0.981609	0.000504219
TCONS_00040053	XLOC_020218	XLOC_020218	Novel_lncRNA	109054236	LOC109054236	-0.999202	9.56041e-07
TCONS_00040053	XLOC_020218	XLOC_020218	Novel_lncRNA	109057760	LOC109057760	0.999469	4.23493e-07
TCONS_00040053	XLOC_020218	XLOC_020218	Novel_lncRNA	109055631	LOC109055631	-0.951951	0.00340761
TCONS_00040053	XLOC_020218	XLOC_020218	Novel_lncRNA	109066721	LOC109066721	0.979031	0.000654953
TCONS_00040053	XLOC_020218	XLOC_020218	Novel_lncRNA	109057759	LOC109057759	0.998086	5.48952e-06
TCONS_00040053	XLOC_020218	XLOC_020218	Novel_lncRNA	109066720	LOC109066720	-0.997149	1.21838e-05
TCONS_00040053	XLOC_020218	XLOC_020218	Novel_lncRNA	109066719	LOC109066719	-0.992586	8.22472e-05
TCONS_00040053	XLOC_020218	XLOC_020218	Novel_lncRNA	109066713	LOC109066713	0.995245	3.38574e-05
TCONS_00040053	XLOC_020218	XLOC_020218	Novel_lncRNA	122146109	LOC122146109	-0.972491	0.00112467
TCONS_00040053	XLOC_020218	XLOC_020218	Novel_lncRNA	109108304	LOC109108304	-0.994703	4.20179e-05
TCONS_00040053	XLOC_020218	XLOC_020218	Novel_lncRNA	109066715	LOC109066715	-0.955367	0.00294371
TCONS_00040053	XLOC_020218	XLOC_020218	Novel_lncRNA	109066716	nthl1	0.967561	0.00156133
TCONS_00040053	XLOC_020218	XLOC_020218	Novel_lncRNA	109057673	exosc1	0.994308	4.85121e-05
TCONS_00040053	XLOC_020218	XLOC_020218	Novel_lncRNA	109078747	LOC109078747	-0.999222	9.08712e-07
TCONS_00040053	XLOC_020218	XLOC_020218	Novel_lncRNA	109057017	LOC109057017	-0.994471	4.57677e-05
TCONS_00040053	XLOC_020218	XLOC_020218	Novel_lncRNA	109078746	LOC109078746	0.985238	0.000325246
TCONS_00040053	XLOC_020218	XLOC_020218	Novel_lncRNA	109057015	LOC109057015	0.988488	0.000198027
TCONS_00040053	XLOC_020218	XLOC_020218	Novel_lncRNA	109057649	LOC109057649	0.981611	0.000504138
TCONS_00040053	XLOC_020218	XLOC_020218	Novel_lncRNA	109057648	LOC109057648	0.993398	6.52317e-05
TCONS_00040053	XLOC_020218	XLOC_020218	Novel_lncRNA	109067091	LOC109067091	-0.998572	3.05752e-06
TCONS_00040053	XLOC_020218	XLOC_020218	Novel_lncRNA	109064489	LOC109064489	-0.99971	1.26216e-07
TCONS_00040053	XLOC_020218	XLOC_020218	Novel_lncRNA	109067090	LOC109067090	-0.988923	0.000183384
TCONS_00040053	XLOC_020218	XLOC_020218	Novel_lncRNA	109103404	LOC109103404	0.96085	0.00226903
TCONS_00040053	XLOC_020218	XLOC_020218	Novel_lncRNA	109106953	LOC109106953	-0.998088	5.47853e-06
TCONS_00040053	XLOC_020218	XLOC_020218	Novel_lncRNA	109100635	LOC109100635	-0.994091	5.22656e-05
TCONS_00040053	XLOC_020218	XLOC_020218	Novel_lncRNA	109106554	LOC109106554	0.998858	1.95427e-06
TCONS_00040053	XLOC_020218	XLOC_020218	Novel_lncRNA	109099665	si:ch211-286b5.4	0.99893	1.71831e-06
TCONS_00040053	XLOC_020218	XLOC_020218	Novel_lncRNA	122146566	LOC122146566	-0.980052	0.000592895
TCONS_00040053	XLOC_020218	XLOC_020218	Novel_lncRNA	122146221	LOC122146221	0.966733	0.00164163
TCONS_00040053	XLOC_020218	XLOC_020218	Novel_lncRNA	109071894	LOC109071894	-0.999336	6.60381e-07
TCONS_00040053	XLOC_020218	XLOC_020218	Novel_lncRNA	122146391	LOC122146391	-0.983365	0.000412771
TCONS_00040053	XLOC_020218	XLOC_020218	Novel_lncRNA	109099878	LOC109099878	0.951699	0.0034431
TCONS_00040053	XLOC_020218	XLOC_020218	Novel_lncRNA	109063836	LOC109063836	0.9839	0.000386721
TCONS_00040053	XLOC_020218	XLOC_020218	Novel_lncRNA	109048296	LOC109048296	0.987416	0.000236524
TCONS_00040053	XLOC_020218	XLOC_020218	Novel_lncRNA	109063843	ndufb7	-0.997767	7.47707e-06
TCONS_00040053	XLOC_020218	XLOC_020218	Novel_lncRNA	109063763	samd1b	-0.997739	7.65949e-06
TCONS_00040053	XLOC_020218	XLOC_020218	Novel_lncRNA	109063835	LOC109063835	-0.996171	2.19605e-05
TCONS_00040053	XLOC_020218	XLOC_020218	Novel_lncRNA	109067797	asf1bb	-0.998699	2.53685e-06
TCONS_00040053	XLOC_020218	XLOC_020218	Novel_lncRNA	109067796	LOC109067796	-0.985533	0.000312416
TCONS_00040053	XLOC_020218	XLOC_020218	Novel_lncRNA	109074247	LOC109074247	0.971772	0.00118399
TCONS_00040053	XLOC_020218	XLOC_020218	Novel_lncRNA	109059061	LOC109059061	0.999198	9.64784e-07
TCONS_00040053	XLOC_020218	XLOC_020218	Novel_lncRNA	109059059	LOC109059059	-0.992881	7.583e-05
TCONS_00040053	XLOC_020218	XLOC_020218	Novel_lncRNA	109046501	LOC109046501	0.994982	3.77088e-05
TCONS_00040053	XLOC_020218	XLOC_020218	Novel_lncRNA	109064269	LOC109064269	0.989553	0.000163145
TCONS_00040053	XLOC_020218	XLOC_020218	Novel_lncRNA	109064264	LOC109064264	0.952399	0.00334482
TCONS_00040053	XLOC_020218	XLOC_020218	Novel_lncRNA	109053228	LOC109053228	0.99349	6.34301e-05
TCONS_00040053	XLOC_020218	XLOC_020218	Novel_lncRNA	122134629	LOC122134629	-0.977911	0.000726475
TCONS_00040053	XLOC_020218	XLOC_020218	Novel_lncRNA	109055473	LOC109055473	-0.95663	0.00278059
TCONS_00040053	XLOC_020218	XLOC_020218	Novel_lncRNA	109069196	LOC109069196	-0.968877	0.0014379
TCONS_00040053	XLOC_020218	XLOC_020218	Novel_lncRNA	122134369	LOC122134369	-0.985472	0.000315052
TCONS_00040053	XLOC_020218	XLOC_020218	Novel_lncRNA	109095070	LOC109095070	-0.965388	0.00177628
TCONS_00040053	XLOC_020218	XLOC_020218	Novel_lncRNA	109091778	LOC109091778	0.995954	2.45247e-05
TCONS_00040053	XLOC_020218	XLOC_020218	Novel_lncRNA	109084364	LOC109084364	-0.989507	0.000164572
TCONS_00040053	XLOC_020218	XLOC_020218	Novel_lncRNA	109088252	LOC109088252	-0.989928	0.000151664
TCONS_00040053	XLOC_020218	XLOC_020218	Novel_lncRNA	109072909	LOC109072909	0.991168	0.000116675
TCONS_00040053	XLOC_020218	XLOC_020218	Novel_lncRNA	109052361	LOC109052361	-0.991725	0.000102427
TCONS_00040053	XLOC_020218	XLOC_020218	Novel_lncRNA	109052374	LOC109052374	-0.995645	2.84066e-05
TCONS_00040053	XLOC_020218	XLOC_020218	Novel_lncRNA	109052844	LOC109052844	-0.98649	0.000272553
TCONS_00040053	XLOC_020218	XLOC_020218	Novel_lncRNA	109056623	LOC109056623	-0.980655	0.000557752
TCONS_00040053	XLOC_020218	XLOC_020218	Novel_lncRNA	109053292	LOC109053292	-0.992226	9.04091e-05
TCONS_00040053	XLOC_020218	XLOC_020218	Novel_lncRNA	109053294	LOC109053294	0.993813	5.73039e-05
TCONS_00040053	XLOC_020218	XLOC_020218	Novel_lncRNA	109053286	LOC109053286	-0.990564	0.000133127
TCONS_00040053	XLOC_020218	XLOC_020218	Novel_lncRNA	109084361	LOC109084361	0.961972	0.00214165
TCONS_00040053	XLOC_020218	XLOC_020218	Novel_lncRNA	109081393	txndc11	-0.994458	4.5985e-05
TCONS_00040053	XLOC_020218	XLOC_020218	Novel_lncRNA	109081394	eri2	0.996429	1.91059e-05
TCONS_00040053	XLOC_020218	XLOC_020218	Novel_lncRNA	109081414	LOC109081414	-0.993038	7.25304e-05
TCONS_00040053	XLOC_020218	XLOC_020218	Novel_lncRNA	109081395	LOC109081395	-0.950879	0.00356011
TCONS_00040053	XLOC_020218	XLOC_020218	Novel_lncRNA	109072262	LOC109072262	0.983767	0.000393115
TCONS_00040053	XLOC_020218	XLOC_020218	Novel_lncRNA	109070429	LOC109070429	-0.994647	4.28985e-05
TCONS_00040053	XLOC_020218	XLOC_020218	Novel_lncRNA	109101794	LOC109101794	0.977026	0.000785658
TCONS_00040053	XLOC_020218	XLOC_020218	Novel_lncRNA	109083516	LOC109083516	-0.983185	0.000421721
TCONS_00040053	XLOC_020218	XLOC_020218	Novel_lncRNA	109066336	LOC109066336	-0.993067	7.1933e-05
TCONS_00040053	XLOC_020218	XLOC_020218	Novel_lncRNA	109103277	LOC109103277	0.970509	0.00129179
TCONS_00040053	XLOC_020218	XLOC_020218	Novel_lncRNA	109102145	LOC109102145	0.998977	1.57018e-06
TCONS_00040053	XLOC_020218	XLOC_020218	Novel_lncRNA	109102555	LOC109102555	0.995043	3.67908e-05
TCONS_00040053	XLOC_020218	XLOC_020218	Novel_lncRNA	109052896	LOC109052896	-0.98692	0.000255498
TCONS_00040053	XLOC_020218	XLOC_020218	Novel_lncRNA	109062547	znf830	0.992016	9.53597e-05
TCONS_00040053	XLOC_020218	XLOC_020218	Novel_lncRNA	109062548	LOC109062548	0.998697	2.54687e-06
TCONS_00040053	XLOC_020218	XLOC_020218	Novel_lncRNA	109074859	LOC109074859	0.987403	0.000237028
TCONS_00040053	XLOC_020218	XLOC_020218	Novel_lncRNA	109060780	LOC109060780	-0.978639	0.000679541
TCONS_00040053	XLOC_020218	XLOC_020218	Novel_lncRNA	109074868	LOC109074868	0.997687	8.02025e-06
TCONS_00040053	XLOC_020218	XLOC_020218	Novel_lncRNA	109074867	LOC109074867	0.953771	0.00315622
TCONS_00040053	XLOC_020218	XLOC_020218	Novel_lncRNA	109050418	fggy	-0.984645	0.000351861
TCONS_00040053	XLOC_020218	XLOC_020218	Novel_lncRNA	109093334	tada1	0.996191	2.17343e-05
TCONS_00040053	XLOC_020218	XLOC_020218	Novel_lncRNA	109095859	LOC109095859	-0.991163	0.000116803
TCONS_00040053	XLOC_020218	XLOC_020218	Novel_lncRNA	109095857	zgc:153913	-0.965974	0.00171698
TCONS_00040053	XLOC_020218	XLOC_020218	Novel_lncRNA	122147205	LOC122147205	-0.982048	0.000480518
TCONS_00040053	XLOC_020218	XLOC_020218	Novel_lncRNA	109055304	LOC109055304	-0.998484	3.44459e-06
TCONS_00040053	XLOC_020218	XLOC_020218	Novel_lncRNA	109055303	LOC109055303	0.991387	0.000110962
TCONS_00040053	XLOC_020218	XLOC_020218	Novel_lncRNA	109055309	LOC109055309	0.9976	8.63116e-06
TCONS_00040053	XLOC_020218	XLOC_020218	Novel_lncRNA	109109550	LOC109109550	-0.981157	0.000529224
TCONS_00040053	XLOC_020218	XLOC_020218	Novel_lncRNA	109109534	dusp22b	-0.985717	0.00030455
TCONS_00040053	XLOC_020218	XLOC_020218	Novel_lncRNA	109077592	LOC109077592	0.993076	7.17443e-05
TCONS_00040053	XLOC_020218	XLOC_020218	Novel_lncRNA	122147220	LOC122147220	0.995365	3.21724e-05
TCONS_00040053	XLOC_020218	XLOC_020218	Novel_lncRNA	109111548	LOC109111548	0.998382	3.92691e-06
TCONS_00040053	XLOC_020218	XLOC_020218	Novel_lncRNA	109059323	LOC109059323	0.959657	0.00240846
TCONS_00040053	XLOC_020218	XLOC_020218	Novel_lncRNA	109058525	LOC109058525	0.995298	3.31054e-05
TCONS_00040053	XLOC_020218	XLOC_020218	Novel_lncRNA	109059324	zgc:113293	0.998499	3.37916e-06
TCONS_00040053	XLOC_020218	XLOC_020218	Novel_lncRNA	109094261	LOC109094261	0.998355	4.05636e-06
TCONS_00040053	XLOC_020218	XLOC_020218	Novel_lncRNA	109094266	sharpin	-0.995046	3.6748e-05
TCONS_00040053	XLOC_020218	XLOC_020218	Novel_lncRNA	109100581	LOC109100581	-0.981269	0.000522975
TCONS_00040053	XLOC_020218	XLOC_020218	Novel_lncRNA	109056887	LOC109056887	-0.95277	0.00329334
TCONS_00040053	XLOC_020218	XLOC_020218	Novel_lncRNA	109107143	LOC109107143	-0.951747	0.00343632
TCONS_00040053	XLOC_020218	XLOC_020218	Novel_lncRNA	109047406	LOC109047406	-0.971655	0.00119378
TCONS_00040053	XLOC_020218	XLOC_020218	Novel_lncRNA	109108024	LOC109108024	0.999075	1.28326e-06
TCONS_00040053	XLOC_020218	XLOC_020218	Novel_lncRNA	109054716	LOC109054716	-0.959783	0.00239364
TCONS_00040053	XLOC_020218	XLOC_020218	Novel_lncRNA	109054719	LOC109054719	-0.960742	0.00228151
TCONS_00040053	XLOC_020218	XLOC_020218	Novel_lncRNA	109054726	LOC109054726	-0.993802	5.75003e-05
TCONS_00040053	XLOC_020218	XLOC_020218	Novel_lncRNA	109054723	LOC109054723	-0.994865	3.94808e-05
TCONS_00040053	XLOC_020218	XLOC_020218	Novel_lncRNA	109100036	LOC109100036	0.998735	2.39822e-06
TCONS_00040053	XLOC_020218	XLOC_020218	Novel_lncRNA	109100010	LOC109100010	0.998443	3.6363e-06
TCONS_00040053	XLOC_020218	XLOC_020218	Novel_lncRNA	109104109	LOC109104109	-0.997227	1.15263e-05
TCONS_00040053	XLOC_020218	XLOC_020218	Novel_lncRNA	109103720	slc22a23	-0.991955	9.68313e-05
TCONS_00040053	XLOC_020218	XLOC_020218	Novel_lncRNA	109107560	dspa	-0.995689	2.78307e-05
TCONS_00040053	XLOC_020218	XLOC_020218	Novel_lncRNA	109109460	LOC109109460	-0.998391	3.88208e-06
TCONS_00040053	XLOC_020218	XLOC_020218	Novel_lncRNA	109100001	LOC109100001	0.987146	0.000246781
TCONS_00040053	XLOC_020218	XLOC_020218	Novel_lncRNA	109108783	LOC109108783	-0.966385	0.00167599
TCONS_00040053	XLOC_020218	XLOC_020218	Novel_lncRNA	109109571	LOC109109571	0.995111	3.58017e-05
TCONS_00040053	XLOC_020218	XLOC_020218	Novel_lncRNA	122147307	LOC122147307	0.989935	0.000151443
TCONS_00040053	XLOC_020218	XLOC_020218	Novel_lncRNA	109104807	LOC109104807	-0.977594	0.00074745
TCONS_00040053	XLOC_020218	XLOC_020218	Novel_lncRNA	109104814	LOC109104814	0.996855	1.48172e-05
TCONS_00040053	XLOC_020218	XLOC_020218	Novel_lncRNA	109095583	LOC109095583	-0.990096	0.000146652
TCONS_00040053	XLOC_020218	XLOC_020218	Novel_lncRNA	109095605	zyg11l	-0.999816	5.08557e-08
TCONS_00040053	XLOC_020218	XLOC_020218	Novel_lncRNA	109095589	ca2h1orf35	0.988477	0.000198404
TCONS_00040053	XLOC_020218	XLOC_020218	Novel_lncRNA	109095599	LOC109095599	-0.998995	1.51409e-06
TCONS_00040053	XLOC_020218	XLOC_020218	Novel_lncRNA	109101271	LOC109101271	-0.985579	0.000310444
TCONS_00040053	XLOC_020218	XLOC_020218	Novel_lncRNA	109056775	LOC109056775	0.99861	2.89731e-06
TCONS_00040053	XLOC_020218	XLOC_020218	Novel_lncRNA	109056777	LOC109056777	-0.992758	7.84828e-05
TCONS_00040053	XLOC_020218	XLOC_020218	Novel_lncRNA	109056779	LOC109056779	-0.992878	7.59052e-05
TCONS_00040053	XLOC_020218	XLOC_020218	Novel_lncRNA	109051544	LOC109051544	-0.982695	0.000446584
TCONS_00040053	XLOC_020218	XLOC_020218	Novel_lncRNA	109056787	LOC109056787	-0.995394	3.17673e-05
TCONS_00040053	XLOC_020218	XLOC_020218	Novel_lncRNA	109056776	LOC109056776	0.998828	2.06125e-06
TCONS_00040053	XLOC_020218	XLOC_020218	Novel_lncRNA	109059186	kcnt2	-0.985634	0.000308075
TCONS_00040053	XLOC_020218	XLOC_020218	Novel_lncRNA	109099048	LOC109099048	-0.971515	0.00120553
TCONS_00040053	XLOC_020218	XLOC_020218	Novel_lncRNA	109056781	cdc73	-0.998006	5.95936e-06
TCONS_00040053	XLOC_020218	XLOC_020218	Novel_lncRNA	109068075	LOC109068075	0.998723	2.44416e-06
TCONS_00040053	XLOC_020218	XLOC_020218	Novel_lncRNA	109099015	LOC109099015	0.993753	5.8416e-05
TCONS_00040053	XLOC_020218	XLOC_020218	Novel_lncRNA	109110981	LOC109110981	0.994091	5.22687e-05
TCONS_00040053	XLOC_020218	XLOC_020218	Novel_lncRNA	109050099	LOC109050099	-0.996308	2.04173e-05
TCONS_00040053	XLOC_020218	XLOC_020218	Novel_lncRNA	109050383	LOC109050383	-0.990215	0.000143146
TCONS_00040053	XLOC_020218	XLOC_020218	Novel_lncRNA	109050386	LOC109050386	0.995321	3.27891e-05
TCONS_00040053	XLOC_020218	XLOC_020218	Novel_lncRNA	109065081	LOC109065081	0.990214	0.000143169
TCONS_00040053	XLOC_020218	XLOC_020218	Novel_lncRNA	109065104	LOC109065104	0.986696	0.000264303
TCONS_00040053	XLOC_020218	XLOC_020218	Novel_lncRNA	109065105	LOC109065105	0.995194	3.45897e-05
TCONS_00040053	XLOC_020218	XLOC_020218	Novel_lncRNA	109065106	LOC109065106	0.998843	2.00882e-06
TCONS_00040053	XLOC_020218	XLOC_020218	Novel_lncRNA	109065108	zbtb41	0.997728	7.73837e-06
TCONS_00040053	XLOC_020218	XLOC_020218	Novel_lncRNA	109065109	LOC109065109	0.99839	3.88703e-06
TCONS_00040053	XLOC_020218	XLOC_020218	Novel_lncRNA	109065083	LOC109065083	-0.998745	2.36236e-06
TCONS_00040053	XLOC_020218	XLOC_020218	Novel_lncRNA	109101800	LOC109101800	-0.995991	2.40781e-05
TCONS_00040053	XLOC_020218	XLOC_020218	Novel_lncRNA	109101822	LOC109101822	0.985127	0.000330149
TCONS_00040053	XLOC_020218	XLOC_020218	Novel_lncRNA	109064377	LOC109064377	-0.998125	5.27026e-06
TCONS_00040053	XLOC_020218	XLOC_020218	Novel_lncRNA	109101613	sec22ba	-0.993633	6.06837e-05
TCONS_00040053	XLOC_020218	XLOC_020218	Novel_lncRNA	109101629	LOC109101629	0.994205	5.0268e-05
TCONS_00040053	XLOC_020218	XLOC_020218	Novel_lncRNA	109098922	LOC109098922	-0.98567	0.000306542
TCONS_00040053	XLOC_020218	XLOC_020218	Novel_lncRNA	109098920	LOC109098920	0.998382	3.92677e-06
TCONS_00040053	XLOC_020218	XLOC_020218	Novel_lncRNA	109101554	LOC109101554	-0.995827	2.60883e-05
TCONS_00040053	XLOC_020218	XLOC_020218	Novel_lncRNA	109101641	dynlt5	-0.991396	0.000110728
TCONS_00040053	XLOC_020218	XLOC_020218	Novel_lncRNA	109046514	LOC109046514	-0.974945	0.000933747
TCONS_00040053	XLOC_020218	XLOC_020218	Novel_lncRNA	109072445	LOC109072445	-0.988111	0.000211189
TCONS_00040053	XLOC_020218	XLOC_020218	Novel_lncRNA	109060249	LOC109060249	0.991273	0.000113896
TCONS_00040053	XLOC_020218	XLOC_020218	Novel_lncRNA	109060247	LOC109060247	-0.999528	3.3447e-07
TCONS_00040053	XLOC_020218	XLOC_020218	Novel_lncRNA	109056415	LOC109056415	0.999631	2.04508e-07
TCONS_00040053	XLOC_020218	XLOC_020218	Novel_lncRNA	122147505	LOC122147505	0.998868	1.92093e-06
TCONS_00040053	XLOC_020218	XLOC_020218	Novel_lncRNA	109109977	LOC109109977	0.989075	0.000178373
TCONS_00040053	XLOC_020218	XLOC_020218	Novel_lncRNA	109069422	LOC109069422	-0.998719	2.45942e-06
TCONS_00040053	XLOC_020218	XLOC_020218	Novel_lncRNA	109088328	LOC109088328	-0.992527	8.35654e-05
TCONS_00040053	XLOC_020218	XLOC_020218	Novel_lncRNA	XLOC_001919	XLOC_001919	-0.980892	0.00054416
TCONS_00040053	XLOC_020218	XLOC_020218	Novel_lncRNA	109084568	LOC109084568	0.989597	0.000161769
TCONS_00040053	XLOC_020218	XLOC_020218	Novel_lncRNA	109094571	LOC109094571	0.983869	0.000388228
TCONS_00040053	XLOC_020218	XLOC_020218	Novel_lncRNA	109094570	LOC109094570	-0.999684	1.49981e-07
TCONS_00040053	XLOC_020218	XLOC_020218	Novel_lncRNA	109085372	LOC109085372	-0.996556	1.77694e-05
TCONS_00040053	XLOC_020218	XLOC_020218	Novel_lncRNA	109073989	LOC109073989	-0.998391	3.8804e-06
TCONS_00040053	XLOC_020218	XLOC_020218	Novel_lncRNA	109073988	dcun1d1	0.98966	0.000159834
TCONS_00040053	XLOC_020218	XLOC_020218	Novel_lncRNA	109073986	eif4a2	-0.996331	2.01638e-05
TCONS_00040053	XLOC_020218	XLOC_020218	Novel_lncRNA	109073042	dipk2aa	0.972092	0.00115742
TCONS_00040053	XLOC_020218	XLOC_020218	Novel_lncRNA	109073985	b3gnt5b	-0.987549	0.000231558
TCONS_00040053	XLOC_020218	XLOC_020218	Novel_lncRNA	109108405	LOC109108405	-0.964727	0.00184429
TCONS_00040053	XLOC_020218	XLOC_020218	Novel_lncRNA	109083826	LOC109083826	-0.997605	8.59824e-06
TCONS_00040053	XLOC_020218	XLOC_020218	Novel_lncRNA	109083828	LOC109083828	0.994227	4.99028e-05
TCONS_00040053	XLOC_020218	XLOC_020218	Novel_lncRNA	109083827	miga1	0.994765	4.10291e-05
TCONS_00040053	XLOC_020218	XLOC_020218	Novel_lncRNA	109083817	LOC109083817	0.974223	0.000988146
TCONS_00040053	XLOC_020218	XLOC_020218	Novel_lncRNA	109080532	st6galnac5a	-0.999844	3.64377e-08
TCONS_00040053	XLOC_020218	XLOC_020218	Novel_lncRNA	109053454	st6galnac3	-0.999124	1.14982e-06
TCONS_00040053	XLOC_020218	XLOC_020218	Novel_lncRNA	109087449	LOC109087449	-0.98846	0.000198986
TCONS_00040053	XLOC_020218	XLOC_020218	Novel_lncRNA	109087455	LOC109087455	-0.995848	2.58284e-05
TCONS_00040053	XLOC_020218	XLOC_020218	Novel_lncRNA	109087454	gipc2	0.985538	0.000312233
TCONS_00040053	XLOC_020218	XLOC_020218	Novel_lncRNA	109094717	LOC109094717	0.985881	0.000297615
TCONS_00040053	XLOC_020218	XLOC_020218	Novel_lncRNA	109087456	LOC109087456	0.998194	4.88756e-06
TCONS_00040053	XLOC_020218	XLOC_020218	Novel_lncRNA	109071346	LOC109071346	0.989258	0.000172482
TCONS_00040053	XLOC_020218	XLOC_020218	Novel_lncRNA	109071347	LOC109071347	0.99342	6.47995e-05
TCONS_00040053	XLOC_020218	XLOC_020218	Novel_lncRNA	109071344	LOC109071344	0.997784	7.36074e-06
TCONS_00040053	XLOC_020218	XLOC_020218	Novel_lncRNA	109095046	LOC109095046	-0.98569	0.000305678
TCONS_00040053	XLOC_020218	XLOC_020218	Novel_lncRNA	109073999	LOC109073999	-0.99419	5.05443e-05
TCONS_00040053	XLOC_020218	XLOC_020218	Novel_lncRNA	109101473	mier1b	-0.990326	0.000139915
TCONS_00040053	XLOC_020218	XLOC_020218	Novel_lncRNA	109078151	LOC109078151	-0.994839	3.98804e-05
TCONS_00040053	XLOC_020218	XLOC_020218	Novel_lncRNA	109083359	cwc25	0.998862	1.94125e-06
TCONS_00040053	XLOC_020218	XLOC_020218	Novel_lncRNA	109106083	LOC109106083	0.984905	0.000340048
TCONS_00040053	XLOC_020218	XLOC_020218	Novel_lncRNA	109081046	LOC109081046	-0.999036	1.39275e-06
TCONS_00040053	XLOC_020218	XLOC_020218	Novel_lncRNA	109081030	LOC109081030	-0.988319	0.000203871
TCONS_00040053	XLOC_020218	XLOC_020218	Novel_lncRNA	109081048	LOC109081048	0.998942	1.67906e-06
TCONS_00040053	XLOC_020218	XLOC_020218	Novel_lncRNA	109082110	LOC109082110	0.992968	7.40015e-05
TCONS_00040053	XLOC_020218	XLOC_020218	Novel_lncRNA	122147727	LOC122147727	-0.997316	1.0798e-05
TCONS_00040053	XLOC_020218	XLOC_020218	Novel_lncRNA	109096968	LOC109096968	0.987929	0.000217676
TCONS_00040053	XLOC_020218	XLOC_020218	Novel_lncRNA	109082128	LOC109082128	0.993512	6.30078e-05
TCONS_00040053	XLOC_020218	XLOC_020218	Novel_lncRNA	109110693	atp1b3a	-0.988129	0.000210552
TCONS_00040053	XLOC_020218	XLOC_020218	Novel_lncRNA	109108188	LOC109108188	0.997385	1.0245e-05
TCONS_00040053	XLOC_020218	XLOC_020218	Novel_lncRNA	122147739	LOC122147739	-0.955751	0.00289363
TCONS_00040053	XLOC_020218	XLOC_020218	Novel_lncRNA	109054401	LOC109054401	-0.991264	0.000114144
TCONS_00040053	XLOC_020218	XLOC_020218	Novel_lncRNA	109054412	amer3	-0.998994	1.51776e-06
TCONS_00040053	XLOC_020218	XLOC_020218	Novel_lncRNA	109055151	LOC109055151	-0.998766	2.28418e-06
TCONS_00040053	XLOC_020218	XLOC_020218	Novel_lncRNA	109054400	atr	-0.998231	4.69029e-06
TCONS_00040053	XLOC_020218	XLOC_020218	Novel_lncRNA	109110662	LOC109110662	-0.997166	1.20393e-05
TCONS_00040053	XLOC_020218	XLOC_020218	Novel_lncRNA	109103206	selenoj	0.996762	1.57057e-05
TCONS_00040053	XLOC_020218	XLOC_020218	Novel_lncRNA	109080477	LOC109080477	0.988715	0.000190311
TCONS_00040053	XLOC_020218	XLOC_020218	Novel_lncRNA	109058680	col11a1b	-0.996638	1.69349e-05
TCONS_00040053	XLOC_020218	XLOC_020218	Novel_lncRNA	109080996	tecrl2b	0.996451	1.88703e-05
TCONS_00040053	XLOC_020218	XLOC_020218	Novel_lncRNA	109063969	LOC109063969	0.976274	0.000837714
TCONS_00040053	XLOC_020218	XLOC_020218	Novel_lncRNA	109071072	abcd3b	0.988975	0.000181658
TCONS_00040053	XLOC_020218	XLOC_020218	Novel_lncRNA	109071074	LOC109071074	0.998915	1.76589e-06
TCONS_00040053	XLOC_020218	XLOC_020218	Novel_lncRNA	109053662	LOC109053662	-0.998898	1.82169e-06
TCONS_00040053	XLOC_020218	XLOC_020218	Novel_lncRNA	109074022	LOC109074022	-0.996421	1.91927e-05
TCONS_00040053	XLOC_020218	XLOC_020218	Novel_lncRNA	109083751	dpydb	-0.983739	0.000394483
TCONS_00040053	XLOC_020218	XLOC_020218	Novel_lncRNA	109053521	LOC109053521	0.9852	0.000326923
TCONS_00040053	XLOC_020218	XLOC_020218	Novel_lncRNA	109053523	LOC109053523	-0.975237	0.000912186
TCONS_00040053	XLOC_020218	XLOC_020218	Novel_lncRNA	109106997	LOC109106997	0.998916	1.76038e-06
TCONS_00040053	XLOC_020218	XLOC_020218	Novel_lncRNA	109088539	LOC109088539	0.991958	9.67618e-05
TCONS_00040053	XLOC_020218	XLOC_020218	Novel_lncRNA	109088535	LOC109088535	0.993919	5.53562e-05
TCONS_00040053	XLOC_020218	XLOC_020218	Novel_lncRNA	109103028	LOC109103028	-0.979986	0.000596821
TCONS_00040053	XLOC_020218	XLOC_020218	Novel_lncRNA	109053526	LOC109053526	0.994684	4.23107e-05
TCONS_00040053	XLOC_020218	XLOC_020218	Novel_lncRNA	109071631	LOC109071631	-0.989322	0.000170412
TCONS_00040053	XLOC_020218	XLOC_020218	Novel_lncRNA	109103018	LOC109103018	-0.986578	0.00026901
TCONS_00040053	XLOC_020218	XLOC_020218	Novel_lncRNA	109103045	LOC109103045	0.998532	3.23121e-06
TCONS_00040053	XLOC_020218	XLOC_020218	Novel_lncRNA	109053042	LOC109053042	0.996309	2.04137e-05
TCONS_00040053	XLOC_020218	XLOC_020218	Novel_lncRNA	109053018	LOC109053018	0.99883	2.05111e-06
TCONS_00040053	XLOC_020218	XLOC_020218	Novel_lncRNA	109053023	LOC109053023	-0.99767	8.13493e-06
TCONS_00040053	XLOC_020218	XLOC_020218	Novel_lncRNA	109053022	LOC109053022	-0.99969	1.44007e-07
TCONS_00040053	XLOC_020218	XLOC_020218	Novel_lncRNA	109053025	LOC109053025	0.997262	1.12321e-05
TCONS_00040053	XLOC_020218	XLOC_020218	Novel_lncRNA	122147963	LOC122147963	-0.989023	0.000180087
TCONS_00040053	XLOC_020218	XLOC_020218	Novel_lncRNA	109064898	LOC109064898	-0.996971	1.37519e-05
TCONS_00040053	XLOC_020218	XLOC_020218	Novel_lncRNA	109064893	LOC109064893	0.991125	0.000117803
TCONS_00040053	XLOC_020218	XLOC_020218	Novel_lncRNA	109064890	LOC109064890	-0.994374	4.73944e-05
TCONS_00040053	XLOC_020218	XLOC_020218	Novel_lncRNA	109064841	LOC109064841	-0.999326	6.81135e-07
TCONS_00040053	XLOC_020218	XLOC_020218	Novel_lncRNA	109064889	LOC109064889	-0.999521	3.43501e-07
TCONS_00040053	XLOC_020218	XLOC_020218	Novel_lncRNA	109053046	mknk2a	0.999265	8.10604e-07
TCONS_00040053	XLOC_020218	XLOC_020218	Novel_lncRNA	109103407	znf414	0.991768	0.000101361
TCONS_00040053	XLOC_020218	XLOC_020218	Novel_lncRNA	109103406	mllt1b	-0.999211	9.34289e-07
TCONS_00040053	XLOC_020218	XLOC_020218	Novel_lncRNA	109064862	LOC109064862	0.995895	2.52359e-05
TCONS_00040053	XLOC_020218	XLOC_020218	Novel_lncRNA	109051810	LOC109051810	-0.998362	4.01997e-06
TCONS_00040053	XLOC_020218	XLOC_020218	Novel_lncRNA	109051808	LOC109051808	0.99764	8.34732e-06
TCONS_00040053	XLOC_020218	XLOC_020218	Novel_lncRNA	109051813	LOC109051813	0.98052	0.000565502
TCONS_00040053	XLOC_020218	XLOC_020218	Novel_lncRNA	109051811	LOC109051811	-0.9711	0.00124076
TCONS_00040053	XLOC_020218	XLOC_020218	Novel_lncRNA	109079298	LOC109079298	0.995975	2.42738e-05
TCONS_00040053	XLOC_020218	XLOC_020218	Novel_lncRNA	109081104	LOC109081104	0.973687	0.00102944
TCONS_00040053	XLOC_020218	XLOC_020218	Novel_lncRNA	109057060	LOC109057060	-0.971096	0.0012411
TCONS_00040053	XLOC_020218	XLOC_020218	Novel_lncRNA	109062446	LOC109062446	-0.995702	2.76687e-05
TCONS_00040053	XLOC_020218	XLOC_020218	Novel_lncRNA	109103060	LOC109103060	-0.995817	2.62154e-05
TCONS_00040053	XLOC_020218	XLOC_020218	Novel_lncRNA	109103062	LOC109103062	-0.998903	1.80399e-06
TCONS_00040053	XLOC_020218	XLOC_020218	Novel_lncRNA	122148004	LOC122148004	0.997866	6.82522e-06
TCONS_00040053	XLOC_020218	XLOC_020218	Novel_lncRNA	109103484	LOC109103484	0.985211	0.000326471
TCONS_00040053	XLOC_020218	XLOC_020218	Novel_lncRNA	109103068	LOC109103068	-0.999172	1.02777e-06
TCONS_00040053	XLOC_020218	XLOC_020218	Novel_lncRNA	109103066	LOC109103066	0.998446	3.62222e-06
TCONS_00040053	XLOC_020218	XLOC_020218	Novel_lncRNA	109103067	LOC109103067	0.995977	2.42442e-05
TCONS_00040053	XLOC_020218	XLOC_020218	Novel_lncRNA	109103479	LOC109103479	-0.998056	5.66349e-06
TCONS_00040053	XLOC_020218	XLOC_020218	Novel_lncRNA	109103478	LOC109103478	-0.96703	0.00161257
TCONS_00040053	XLOC_020218	XLOC_020218	Novel_lncRNA	109107155	LOC109107155	-0.994427	4.65006e-05
TCONS_00040053	XLOC_020218	XLOC_020218	Novel_lncRNA	109107151	LOC109107151	-0.991376	0.00011123
TCONS_00040053	XLOC_020218	XLOC_020218	Novel_lncRNA	109103056	LOC109103056	-0.994535	4.47207e-05
TCONS_00040053	XLOC_020218	XLOC_020218	Novel_lncRNA	109107150	LOC109107150	0.998484	3.44342e-06
TCONS_00040053	XLOC_020218	XLOC_020218	Novel_lncRNA	109107148	LOC109107148	-0.999016	1.45124e-06
TCONS_00040053	XLOC_020218	XLOC_020218	Novel_lncRNA	109078015	LOC109078015	0.998201	4.85278e-06
TCONS_00040053	XLOC_020218	XLOC_020218	Novel_lncRNA	109077981	LOC109077981	0.997787	7.33896e-06
TCONS_00040053	XLOC_020218	XLOC_020218	Novel_lncRNA	109098212	LOC109098212	-0.988928	0.000183191
TCONS_00040053	XLOC_020218	XLOC_020218	Novel_lncRNA	109100906	LOC109100906	-0.996596	1.73587e-05
TCONS_00040053	XLOC_020218	XLOC_020218	Novel_lncRNA	109105577	LOC109105577	0.970453	0.00129663
TCONS_00040053	XLOC_020218	XLOC_020218	Novel_lncRNA	109105566	LOC109105566	-0.986811	0.000259796
TCONS_00040053	XLOC_020218	XLOC_020218	Novel_lncRNA	109047589	LOC109047589	-0.996277	2.07641e-05
TCONS_00040053	XLOC_020218	XLOC_020218	Novel_lncRNA	109050815	LOC109050815	-0.991093	0.00011866
TCONS_00040053	XLOC_020218	XLOC_020218	Novel_lncRNA	109050810	LOC109050810	-0.987262	0.000242365
TCONS_00040053	XLOC_020218	XLOC_020218	Novel_lncRNA	109086300	LOC109086300	-0.974103	0.000997288
TCONS_00040053	XLOC_020218	XLOC_020218	Novel_lncRNA	109064991	kcnn1a	-0.979081	0.000651849
TCONS_00040053	XLOC_020218	XLOC_020218	Novel_lncRNA	122148068	LOC122148068	-0.974138	0.000994592
TCONS_00040053	XLOC_020218	XLOC_020218	Novel_lncRNA	109105422	LOC109105422	-0.996984	1.36278e-05
TCONS_00040053	XLOC_020218	XLOC_020218	Novel_lncRNA	109105433	LOC109105433	0.99879	2.19418e-06
TCONS_00040053	XLOC_020218	XLOC_020218	Novel_lncRNA	109099597	LOC109099597	-0.959414	0.00243739
TCONS_00040053	XLOC_020218	XLOC_020218	Novel_lncRNA	109105443	LOC109105443	0.996932	1.41034e-05
TCONS_00040053	XLOC_020218	XLOC_020218	Novel_lncRNA	109105452	LOC109105452	-0.992483	8.45372e-05
TCONS_00040053	XLOC_020218	XLOC_020218	Novel_lncRNA	109099603	LOC109099603	0.99593	2.48096e-05
TCONS_00040053	XLOC_020218	XLOC_020218	Novel_lncRNA	109055914	LOC109055914	-0.998409	3.79659e-06
TCONS_00040053	XLOC_020218	XLOC_020218	Novel_lncRNA	109055912	LOC109055912	0.998642	2.76505e-06
TCONS_00040053	XLOC_020218	XLOC_020218	Novel_lncRNA	109055901	LOC109055901	0.998674	2.63496e-06
TCONS_00040053	XLOC_020218	XLOC_020218	Novel_lncRNA	109055925	LOC109055925	-0.99806	5.64039e-06
TCONS_00040053	XLOC_020218	XLOC_020218	Novel_lncRNA	109048307	LOC109048307	-0.992985	7.36456e-05
TCONS_00040053	XLOC_020218	XLOC_020218	Novel_lncRNA	122148131	LOC122148131	-0.961555	0.00218867
TCONS_00040053	XLOC_020218	XLOC_020218	Novel_lncRNA	109082085	LOC109082085	-0.99842	3.74078e-06
TCONS_00040053	XLOC_020218	XLOC_020218	Novel_lncRNA	109105099	LOC109105099	0.991338	0.000112231
TCONS_00040053	XLOC_020218	XLOC_020218	Novel_lncRNA	109099437	LOC109099437	0.99449	4.54483e-05
TCONS_00040053	XLOC_020218	XLOC_020218	Novel_lncRNA	109049119	LOC109049119	-0.98499	0.000336254
TCONS_00040053	XLOC_020218	XLOC_020218	Novel_lncRNA	109049107	LOC109049107	-0.98752	0.000232663
TCONS_00040053	XLOC_020218	XLOC_020218	Novel_lncRNA	109049128	LOC109049128	0.965152	0.00180037
TCONS_00040053	XLOC_020218	XLOC_020218	Novel_lncRNA	109055435	LOC109055435	0.998296	4.35085e-06
TCONS_00040053	XLOC_020218	XLOC_020218	Novel_lncRNA	109049097	LOC109049097	-0.998166	5.04234e-06
TCONS_00040053	XLOC_020218	XLOC_020218	Novel_lncRNA	109106245	LOC109106245	0.994722	4.17055e-05
TCONS_00040053	XLOC_020218	XLOC_020218	Novel_lncRNA	109106275	rabggtb	0.980977	0.000539388
TCONS_00040053	XLOC_020218	XLOC_020218	Novel_lncRNA	109101178	LOC109101178	-0.99973	1.09633e-07
TCONS_00040053	XLOC_020218	XLOC_020218	Novel_lncRNA	109101187	LOC109101187	-0.957302	0.00269577
TCONS_00040053	XLOC_020218	XLOC_020218	Novel_lncRNA	109106306	LOC109106306	-0.998913	1.77137e-06
TCONS_00040053	XLOC_020218	XLOC_020218	Novel_lncRNA	109106133	LOC109106133	-0.993645	6.04454e-05
TCONS_00040053	XLOC_020218	XLOC_020218	Novel_lncRNA	109106157	LOC109106157	0.994129	5.15937e-05
TCONS_00040053	XLOC_020218	XLOC_020218	Novel_lncRNA	109106141	LOC109106141	-0.996268	2.08678e-05
TCONS_00040053	XLOC_020218	XLOC_020218	Novel_lncRNA	109106116	LOC109106116	-0.996886	1.45262e-05
TCONS_00040053	XLOC_020218	XLOC_020218	Novel_lncRNA	109106201	LOC109106201	0.994444	4.62192e-05
TCONS_00040053	XLOC_020218	XLOC_020218	Novel_lncRNA	109051361	LOC109051361	-0.997742	7.64408e-06
TCONS_00040053	XLOC_020218	XLOC_020218	Novel_lncRNA	109106218	LOC109106218	0.992638	8.10897e-05
TCONS_00040053	XLOC_020218	XLOC_020218	Novel_lncRNA	109065048	LOC109065048	-0.989808	0.000155291
TCONS_00040053	XLOC_020218	XLOC_020218	Novel_lncRNA	109050544	LOC109050544	0.998173	5.00353e-06
TCONS_00040053	XLOC_020218	XLOC_020218	Novel_lncRNA	109090528	LOC109090528	-0.9603	0.00233284
TCONS_00040053	XLOC_020218	XLOC_020218	Novel_lncRNA	109089957	LOC109089957	-0.969269	0.00140206
TCONS_00040053	XLOC_020218	XLOC_020218	Novel_lncRNA	109090519	LOC109090519	0.996044	2.34392e-05
TCONS_00040053	XLOC_020218	XLOC_020218	Novel_lncRNA	109067004	LOC109067004	-0.997779	7.39163e-06
TCONS_00040053	XLOC_020218	XLOC_020218	Novel_lncRNA	109067001	LOC109067001	-0.994882	3.9225e-05
TCONS_00040053	XLOC_020218	XLOC_020218	Novel_lncRNA	109067020	LOC109067020	0.998301	4.32616e-06
TCONS_00040053	XLOC_020218	XLOC_020218	Novel_lncRNA	109091308	LOC109091308	0.978251	0.000704379
TCONS_00040053	XLOC_020218	XLOC_020218	Novel_lncRNA	109086820	LOC109086820	-0.996936	1.40648e-05
TCONS_00040053	XLOC_020218	XLOC_020218	Novel_lncRNA	109079041	LOC109079041	0.975436	0.000897688
TCONS_00040053	XLOC_020218	XLOC_020218	Novel_lncRNA	109108924	LOC109108924	-0.96292	0.00203692
TCONS_00040053	XLOC_020218	XLOC_020218	Novel_lncRNA	109108932	LOC109108932	0.99859	2.98096e-06
TCONS_00040053	XLOC_020218	XLOC_020218	Novel_lncRNA	109111682	LOC109111682	0.993433	6.45455e-05
TCONS_00040053	XLOC_020218	XLOC_020218	Novel_lncRNA	109095459	LOC109095459	-0.990005	0.000149361
TCONS_00040053	XLOC_020218	XLOC_020218	Novel_lncRNA	122134183	LOC122134183	0.991144	0.000117286
TCONS_00040053	XLOC_020218	XLOC_020218	Novel_lncRNA	109095458	LOC109095458	0.976642	0.000812044
TCONS_00040053	XLOC_020218	XLOC_020218	Novel_lncRNA	109095457	LOC109095457	0.998978	1.56752e-06
TCONS_00040053	XLOC_020218	XLOC_020218	Novel_lncRNA	109062478	LOC109062478	-0.987986	0.000215621
TCONS_00040053	XLOC_020218	XLOC_020218	Novel_lncRNA	109111823	LOC109111823	-0.999357	6.20758e-07
TCONS_00040053	XLOC_020218	XLOC_020218	Novel_lncRNA	109062479	LOC109062479	-0.996845	1.49159e-05
TCONS_00040053	XLOC_020218	XLOC_020218	Novel_lncRNA	109062476	LOC109062476	0.998689	2.5776e-06
TCONS_00040053	XLOC_020218	XLOC_020218	Novel_lncRNA	109062470	LOC109062470	0.970566	0.00128682
TCONS_00040053	XLOC_020218	XLOC_020218	Novel_lncRNA	109055273	LOC109055273	0.999286	7.65375e-07
TCONS_00040053	XLOC_020218	XLOC_020218	Novel_lncRNA	109055230	LOC109055230	-0.98844	0.000199675
TCONS_00040053	XLOC_020218	XLOC_020218	Novel_lncRNA	109055232	LOC109055232	-0.988127	0.000210617
TCONS_00040053	XLOC_020218	XLOC_020218	Novel_lncRNA	109055255	LOC109055255	-0.986518	0.000271426
TCONS_00040053	XLOC_020218	XLOC_020218	Novel_lncRNA	109103298	LOC109103298	-0.98887	0.00018514
TCONS_00040053	XLOC_020218	XLOC_020218	Novel_lncRNA	109103291	LOC109103291	-0.999716	1.20748e-07
TCONS_00040053	XLOC_020218	XLOC_020218	Novel_lncRNA	109099733	LOC109099733	-0.993181	6.95906e-05
TCONS_00040053	XLOC_020218	XLOC_020218	Novel_lncRNA	109110081	LOC109110081	-0.980054	0.000592774
TCONS_00040053	XLOC_020218	XLOC_020218	Novel_lncRNA	109110107	LOC109110107	0.995848	2.58217e-05
TCONS_00040053	XLOC_020218	XLOC_020218	Novel_lncRNA	109090765	LOC109090765	-0.989147	0.000176046
TCONS_00040053	XLOC_020218	XLOC_020218	Novel_lncRNA	109053959	LOC109053959	-0.997991	6.04779e-06
TCONS_00040053	XLOC_020218	XLOC_020218	Novel_lncRNA	109101557	yes1	0.997574	8.82232e-06
TCONS_00040053	XLOC_020218	XLOC_020218	Novel_lncRNA	109086957	LOC109086957	-0.994676	4.24387e-05
TCONS_00040053	XLOC_020218	XLOC_020218	Novel_lncRNA	109086953	LOC109086953	0.997815	7.15881e-06
TCONS_00040053	XLOC_020218	XLOC_020218	Novel_lncRNA	109076608	LOC109076608	-0.955453	0.0029325
TCONS_00040053	XLOC_020218	XLOC_020218	Novel_lncRNA	109076611	e2f5	-0.996158	2.21076e-05
TCONS_00040053	XLOC_020218	XLOC_020218	Novel_lncRNA	109081459	LOC109081459	0.990156	0.000144872
TCONS_00040053	XLOC_020218	XLOC_020218	Novel_lncRNA	109075791	LOC109075791	-0.999318	6.97092e-07
TCONS_00040053	XLOC_020218	XLOC_020218	Novel_lncRNA	109096691	LOC109096691	-0.997329	1.06919e-05
TCONS_00040053	XLOC_020218	XLOC_020218	Novel_lncRNA	122148562	LOC122148562	-0.99156	0.000106539
TCONS_00040053	XLOC_020218	XLOC_020218	Novel_lncRNA	109075790	LOC109075790	0.971409	0.00121448
TCONS_00040053	XLOC_020218	XLOC_020218	Novel_lncRNA	109090111	LOC109090111	0.998796	2.17208e-06
TCONS_00040053	XLOC_020218	XLOC_020218	Novel_lncRNA	109091229	LOC109091229	0.986859	0.00025788
TCONS_00040053	XLOC_020218	XLOC_020218	Novel_lncRNA	109091228	LOC109091228	-0.95272	0.00330023
TCONS_00040053	XLOC_020218	XLOC_020218	Novel_lncRNA	109102590	LOC109102590	-0.988588	0.000194603
TCONS_00040053	XLOC_020218	XLOC_020218	Novel_lncRNA	109047830	LOC109047830	-0.997472	9.58029e-06
TCONS_00040053	XLOC_020218	XLOC_020218	Novel_lncRNA	109102605	LOC109102605	0.961793	0.00216182
TCONS_00040053	XLOC_020218	XLOC_020218	Novel_lncRNA	109047575	LOC109047575	0.999461	4.35048e-07
TCONS_00040053	XLOC_020218	XLOC_020218	Novel_lncRNA	109047831	tmub1	0.990093	0.000146724
TCONS_00040053	XLOC_020218	XLOC_020218	Novel_lncRNA	109102623	LOC109102623	0.99114	0.000117407
TCONS_00040053	XLOC_020218	XLOC_020218	Novel_lncRNA	109102634	LOC109102634	0.997813	7.17138e-06
TCONS_00040053	XLOC_020218	XLOC_020218	Novel_lncRNA	109102763	LOC109102763	-0.998112	5.3409e-06
TCONS_00040053	XLOC_020218	XLOC_020218	Novel_lncRNA	109102689	LOC109102689	-0.999899	1.53757e-08
TCONS_00040053	XLOC_020218	XLOC_020218	Novel_lncRNA	109090713	LOC109090713	-0.994598	4.36943e-05
TCONS_00040053	XLOC_020218	XLOC_020218	Novel_lncRNA	109102645	LOC109102645	0.996339	2.00797e-05
TCONS_00040053	XLOC_020218	XLOC_020218	Novel_lncRNA	109102784	tmem53	0.998445	3.62684e-06
TCONS_00040053	XLOC_020218	XLOC_020218	Novel_lncRNA	122134098	LOC122134098	-0.990749	0.000127983
TCONS_00040053	XLOC_020218	XLOC_020218	Novel_lncRNA	109086974	LOC109086974	-0.999542	3.14077e-07
TCONS_00040053	XLOC_020218	XLOC_020218	Novel_lncRNA	109086975	LOC109086975	0.998074	5.55836e-06
TCONS_00040053	XLOC_020218	XLOC_020218	Novel_lncRNA	122148653	LOC122148653	-0.998495	3.39513e-06
TCONS_00040053	XLOC_020218	XLOC_020218	Novel_lncRNA	109111640	LOC109111640	-0.986665	0.000265532
TCONS_00040053	XLOC_020218	XLOC_020218	Novel_lncRNA	109058479	LOC109058479	-0.986098	0.000288572
TCONS_00040053	XLOC_020218	XLOC_020218	Novel_lncRNA	109058481	LOC109058481	0.977191	0.000774435
TCONS_00040053	XLOC_020218	XLOC_020218	Novel_lncRNA	109104168	LOC109104168	0.998873	1.90346e-06
TCONS_00040053	XLOC_020218	XLOC_020218	Novel_lncRNA	109082819	astn1	0.99376	5.828e-05
TCONS_00040053	XLOC_020218	XLOC_020218	Novel_lncRNA	109067991	cop1	0.997815	7.153e-06
TCONS_00040053	XLOC_020218	XLOC_020218	Novel_lncRNA	109059012	LOC109059012	-0.998698	2.54084e-06
TCONS_00040053	XLOC_020218	XLOC_020218	Novel_lncRNA	109078944	ankrd45	-0.998431	3.69273e-06
TCONS_00040053	XLOC_020218	XLOC_020218	Novel_lncRNA	109059013	LOC109059013	0.997098	1.26206e-05
TCONS_00040053	XLOC_020218	XLOC_020218	Novel_lncRNA	109085123	LOC109085123	-0.995189	3.46619e-05
TCONS_00040053	XLOC_020218	XLOC_020218	Novel_lncRNA	122148732	mrps14	0.996671	1.66047e-05
TCONS_00040053	XLOC_020218	XLOC_020218	Novel_lncRNA	109086070	LOC109086070	-0.989457	0.000166137
TCONS_00040053	XLOC_020218	XLOC_020218	Novel_lncRNA	109086066	LOC109086066	0.998887	1.85898e-06
TCONS_00040053	XLOC_020218	XLOC_020218	Novel_lncRNA	109108371	lamc2	-0.996626	1.706e-05
TCONS_00040053	XLOC_020218	XLOC_020218	Novel_lncRNA	109108370	LOC109108370	0.993082	7.16132e-05
TCONS_00040053	XLOC_020218	XLOC_020218	Novel_lncRNA	109106468	smg7	-0.998566	3.08267e-06
TCONS_00040053	XLOC_020218	XLOC_020218	Novel_lncRNA	109105278	LOC109105278	0.998956	1.63399e-06
TCONS_00040053	XLOC_020218	XLOC_020218	Novel_lncRNA	109105267	LOC109105267	0.998617	2.86823e-06
TCONS_00040053	XLOC_020218	XLOC_020218	Novel_lncRNA	109105290	LOC109105290	0.997362	1.04257e-05
TCONS_00040053	XLOC_020218	XLOC_020218	Novel_lncRNA	109056749	LOC109056749	-0.992498	8.42108e-05
TCONS_00040053	XLOC_020218	XLOC_020218	Novel_lncRNA	109105718	gng7	-0.995488	3.049e-05
TCONS_00040053	XLOC_020218	XLOC_020218	Novel_lncRNA	109056763	LOC109056763	0.995784	2.66215e-05
TCONS_00040053	XLOC_020218	XLOC_020218	Novel_lncRNA	109081221	zgc:101744	0.994896	3.90155e-05
TCONS_00040053	XLOC_020218	XLOC_020218	Novel_lncRNA	109081217	LOC109081217	0.99424	4.96784e-05
TCONS_00040053	XLOC_020218	XLOC_020218	Novel_lncRNA	109081210	pex19	0.991095	0.000118607
TCONS_00040053	XLOC_020218	XLOC_020218	Novel_lncRNA	109069561	apoda.1	-0.998321	4.22653e-06
TCONS_00040053	XLOC_020218	XLOC_020218	Novel_lncRNA	109081208	LOC109081208	-0.998481	3.46019e-06
TCONS_00040053	XLOC_020218	XLOC_020218	Novel_lncRNA	122148819	apoda.2	0.998565	3.08672e-06
TCONS_00040053	XLOC_020218	XLOC_020218	Novel_lncRNA	109069566	LOC109069566	0.998622	2.84496e-06
TCONS_00040053	XLOC_020218	XLOC_020218	Novel_lncRNA	109069560	LOC109069560	0.99652	1.81452e-05
TCONS_00040053	XLOC_020218	XLOC_020218	Novel_lncRNA	109102876	LOC109102876	-0.973387	0.00105296
TCONS_00040053	XLOC_020218	XLOC_020218	Novel_lncRNA	109068581	LOC109068581	-0.986687	0.000264671
TCONS_00040053	XLOC_020218	XLOC_020218	Novel_lncRNA	109068576	si:dkey-127k13.1	-0.97887	0.000664969
TCONS_00040053	XLOC_020218	XLOC_020218	Novel_lncRNA	109068582	LOC109068582	0.956401	0.00280981
TCONS_00040053	XLOC_020218	XLOC_020218	Novel_lncRNA	109068577	LOC109068577	-0.975754	0.000874669
TCONS_00040053	XLOC_020218	XLOC_020218	Novel_lncRNA	109101073	LOC109101073	-0.998147	5.14983e-06
TCONS_00040053	XLOC_020218	XLOC_020218	Novel_lncRNA	109101078	LOC109101078	0.997352	1.05096e-05
TCONS_00040053	XLOC_020218	XLOC_020218	Novel_lncRNA	109068584	LOC109068584	0.994118	5.18005e-05
TCONS_00040053	XLOC_020218	XLOC_020218	Novel_lncRNA	109063537	LOC109063537	-0.988967	0.000181933
TCONS_00040053	XLOC_020218	XLOC_020218	Novel_lncRNA	109063520	LOC109063520	-0.986045	0.000290767
TCONS_00040053	XLOC_020218	XLOC_020218	Novel_lncRNA	109063522	LOC109063522	0.99833	4.18118e-06
TCONS_00040053	XLOC_020218	XLOC_020218	Novel_lncRNA	109063518	LOC109063518	-0.997	1.34853e-05
TCONS_00040053	XLOC_020218	XLOC_020218	Novel_lncRNA	109063542	LOC109063542	-0.985858	0.000298573
TCONS_00040053	XLOC_020218	XLOC_020218	Novel_lncRNA	109099882	LOC109099882	0.967241	0.00159215
TCONS_00040053	XLOC_020218	XLOC_020218	Novel_lncRNA	109063538	LOC109063538	0.998571	3.06299e-06
TCONS_00040053	XLOC_020218	XLOC_020218	Novel_lncRNA	109063516	LOC109063516	-0.992757	7.85026e-05
TCONS_00040053	XLOC_020218	XLOC_020218	Novel_lncRNA	109062908	LOC109062908	-0.999852	3.28699e-08
TCONS_00040053	XLOC_020218	XLOC_020218	Novel_lncRNA	109103381	LOC109103381	0.998311	4.2771e-06
TCONS_00040053	XLOC_020218	XLOC_020218	Novel_lncRNA	122148870	LOC122148870	-0.95311	0.00324649
TCONS_00040053	XLOC_020218	XLOC_020218	Novel_lncRNA	109057978	LOC109057978	-0.986767	0.00026151
TCONS_00040053	XLOC_020218	XLOC_020218	Novel_lncRNA	109058003	LOC109058003	0.988484	0.000198175
TCONS_00040053	XLOC_020218	XLOC_020218	Novel_lncRNA	109103496	LOC109103496	0.999123	1.15338e-06
TCONS_00040053	XLOC_020218	XLOC_020218	Novel_lncRNA	109103467	LOC109103467	0.998571	3.0609e-06
TCONS_00040053	XLOC_020218	XLOC_020218	Novel_lncRNA	109099835	LOC109099835	0.99765	8.27501e-06
TCONS_00040053	XLOC_020218	XLOC_020218	Novel_lncRNA	109111707	LOC109111707	-0.992736	7.8967e-05
TCONS_00040053	XLOC_020218	XLOC_020218	Novel_lncRNA	109111708	LOC109111708	0.992021	9.52358e-05
TCONS_00040053	XLOC_020218	XLOC_020218	Novel_lncRNA	109080501	LOC109080501	-0.996964	1.38119e-05
TCONS_00040053	XLOC_020218	XLOC_020218	Novel_lncRNA	109062876	LOC109062876	0.957734	0.0026419
TCONS_00040053	XLOC_020218	XLOC_020218	Novel_lncRNA	109062905	LOC109062905	0.998784	2.21865e-06
TCONS_00040053	XLOC_020218	XLOC_020218	Novel_lncRNA	109062907	LOC109062907	0.999079	1.27196e-06
TCONS_00040053	XLOC_020218	XLOC_020218	Novel_lncRNA	109067820	LOC109067820	-0.997954	6.27687e-06
TCONS_00040053	XLOC_020218	XLOC_020218	Novel_lncRNA	109062911	LOC109062911	0.993594	6.14241e-05
TCONS_00040053	XLOC_020218	XLOC_020218	Novel_lncRNA	109062906	zp3f.2	0.999093	1.23226e-06
TCONS_00040053	XLOC_020218	XLOC_020218	Novel_lncRNA	109062904	LOC109062904	0.997952	6.28774e-06
TCONS_00040053	XLOC_020218	XLOC_020218	Novel_lncRNA	109109119	LOC109109119	0.994545	4.45466e-05
TCONS_00040053	XLOC_020218	XLOC_020218	Novel_lncRNA	122148961	LOC122148961	0.997502	9.35349e-06
TCONS_00040053	XLOC_020218	XLOC_020218	Novel_lncRNA	109109127	LOC109109127	0.996926	1.41607e-05
TCONS_00040053	XLOC_020218	XLOC_020218	Novel_lncRNA	109093903	LOC109093903	0.99687	1.46832e-05
TCONS_00040053	XLOC_020218	XLOC_020218	Novel_lncRNA	109100537	LOC109100537	0.967454	0.00157163
TCONS_00040053	XLOC_020218	XLOC_020218	Novel_lncRNA	109088543	LOC109088543	-0.99653	1.80416e-05
TCONS_00040053	XLOC_020218	XLOC_020218	Novel_lncRNA	109104887	LOC109104887	0.99858	3.02301e-06
TCONS_00040053	XLOC_020218	XLOC_020218	Novel_lncRNA	109111126	LOC109111126	-0.996864	1.47344e-05
TCONS_00040053	XLOC_020218	XLOC_020218	Novel_lncRNA	122148980	si:ch211-122l24.6	-0.997834	7.02914e-06
TCONS_00040053	XLOC_020218	XLOC_020218	Novel_lncRNA	109058736	LOC109058736	-0.976524	0.000820225
TCONS_00040053	XLOC_020218	XLOC_020218	Novel_lncRNA	109092718	LOC109092718	-0.979757	0.000610526
TCONS_00040053	XLOC_020218	XLOC_020218	Novel_lncRNA	109054165	LOC109054165	0.96197	0.00214187
TCONS_00040053	XLOC_020218	XLOC_020218	Novel_lncRNA	109054199	LOC109054199	0.990068	0.000147474
TCONS_00040053	XLOC_020218	XLOC_020218	Novel_lncRNA	109054197	LOC109054197	-0.993139	7.04538e-05
TCONS_00040053	XLOC_020218	XLOC_020218	Novel_lncRNA	109054162	LOC109054162	-0.997777	7.40394e-06
TCONS_00040053	XLOC_020218	XLOC_020218	Novel_lncRNA	109099638	LOC109099638	-0.997076	1.28142e-05
TCONS_00040053	XLOC_020218	XLOC_020218	Novel_lncRNA	109103157	LOC109103157	-0.960008	0.00236705
TCONS_00040053	XLOC_020218	XLOC_020218	Novel_lncRNA	109103197	LOC109103197	-0.96476	0.00184092
TCONS_00040053	XLOC_020218	XLOC_020218	Novel_lncRNA	109103152	LOC109103152	-0.999708	1.27647e-07
TCONS_00040053	XLOC_020218	XLOC_020218	Novel_lncRNA	109051728	LOC109051728	-0.994548	4.45041e-05
TCONS_00040053	XLOC_020218	XLOC_020218	Novel_lncRNA	109051744	LOC109051744	-0.996382	1.96166e-05
TCONS_00040053	XLOC_020218	XLOC_020218	Novel_lncRNA	109070088	LOC109070088	-0.98169	0.000499832
TCONS_00040053	XLOC_020218	XLOC_020218	Novel_lncRNA	109099498	LOC109099498	-0.987242	0.000243099
TCONS_00040053	XLOC_020218	XLOC_020218	Novel_lncRNA	109070086	LOC109070086	-0.99502	3.71404e-05
TCONS_00040053	XLOC_020218	XLOC_020218	Novel_lncRNA	109070076	LOC109070076	0.998508	3.33734e-06
TCONS_00040053	XLOC_020218	XLOC_020218	Novel_lncRNA	109049347	LOC109049347	-0.988645	0.000192659
TCONS_00040053	XLOC_020218	XLOC_020218	Novel_lncRNA	109108528	LOC109108528	-0.989712	0.000158216
TCONS_00040053	XLOC_020218	XLOC_020218	Novel_lncRNA	109111272	LOC109111272	-0.973072	0.00107794
TCONS_00040053	XLOC_020218	XLOC_020218	Novel_lncRNA	109071473	LOC109071473	0.996755	1.57769e-05
TCONS_00040053	XLOC_020218	XLOC_020218	Novel_lncRNA	109048997	LOC109048997	-0.99937	5.943e-07
TCONS_00040053	XLOC_020218	XLOC_020218	Novel_lncRNA	109048999	LOC109048999	-0.996654	1.67763e-05
TCONS_00040053	XLOC_020218	XLOC_020218	Novel_lncRNA	109108520	LOC109108520	-0.990225	0.00014287
TCONS_00040053	XLOC_020218	XLOC_020218	Novel_lncRNA	109061535	LOC109061535	-0.997003	1.34603e-05
TCONS_00040053	XLOC_020218	XLOC_020218	Novel_lncRNA	109099499	LOC109099499	0.987837	0.000221019
TCONS_00040053	XLOC_020218	XLOC_020218	Novel_lncRNA	109065750	LOC109065750	-0.993008	7.31642e-05
TCONS_00040053	XLOC_020218	XLOC_020218	Novel_lncRNA	109098797	LOC109098797	-0.9939	5.56932e-05
TCONS_00040053	XLOC_020218	XLOC_020218	Novel_lncRNA	109050187	LOC109050187	-0.99703	1.32196e-05
TCONS_00040053	XLOC_020218	XLOC_020218	Novel_lncRNA	109049689	LOC109049689	-0.994799	4.05062e-05
TCONS_00040053	XLOC_020218	XLOC_020218	Novel_lncRNA	109049694	LOC109049694	0.997869	6.806e-06
TCONS_00040053	XLOC_020218	XLOC_020218	Novel_lncRNA	109111007	LOC109111007	-0.998236	4.6649e-06
TCONS_00040053	XLOC_020218	XLOC_020218	Novel_lncRNA	109083514	LOC109083514	0.993399	6.52216e-05
TCONS_00040053	XLOC_020218	XLOC_020218	Novel_lncRNA	109058165	LOC109058165	0.998081	5.52226e-06
TCONS_00040053	XLOC_020218	XLOC_020218	Novel_lncRNA	109058167	LOC109058167	0.996766	1.56676e-05
TCONS_00040053	XLOC_020218	XLOC_020218	Novel_lncRNA	109047454	LOC109047454	-0.965843	0.00173016
TCONS_00040053	XLOC_020218	XLOC_020218	Novel_lncRNA	109058170	LOC109058170	-0.982805	0.000440959
TCONS_00040053	XLOC_020218	XLOC_020218	Novel_lncRNA	109072770	LOC109072770	-0.995398	3.17163e-05
TCONS_00040053	XLOC_020218	XLOC_020218	Novel_lncRNA	109072771	LOC109072771	-0.998867	1.92559e-06
TCONS_00040053	XLOC_020218	XLOC_020218	Novel_lncRNA	109058169	LOC109058169	-0.993833	5.69215e-05
TCONS_00040053	XLOC_020218	XLOC_020218	Novel_lncRNA	122134639	LOC122134639	-0.992134	9.25653e-05
TCONS_00040053	XLOC_020218	XLOC_020218	Novel_lncRNA	109084813	LOC109084813	-0.986549	0.000270175
TCONS_00040053	XLOC_020218	XLOC_020218	Novel_lncRNA	122134396	LOC122134396	-0.999756	8.94381e-08
TCONS_00040053	XLOC_020218	XLOC_020218	Novel_lncRNA	109085535	LOC109085535	-0.991715	0.000102687
TCONS_00040053	XLOC_020218	XLOC_020218	Novel_lncRNA	109074263	LOC109074263	-0.989408	0.000167689
TCONS_00040053	XLOC_020218	XLOC_020218	Novel_lncRNA	109106687	LOC109106687	-0.987139	0.000247054
TCONS_00040053	XLOC_020218	XLOC_020218	Novel_lncRNA	109106672	LOC109106672	-0.958967	0.00249104
TCONS_00040053	XLOC_020218	XLOC_020218	Novel_lncRNA	109053437	LOC109053437	-0.98863	0.000193191
TCONS_00040053	XLOC_020218	XLOC_020218	Novel_lncRNA	109088337	LOC109088337	0.976436	0.000826331
TCONS_00040053	XLOC_020218	XLOC_020218	Novel_lncRNA	109101464	LOC109101464	-0.954161	0.00310372
TCONS_00040053	XLOC_020218	XLOC_020218	Novel_lncRNA	109111410	LOC109111410	0.997128	1.23623e-05
TCONS_00040053	XLOC_020218	XLOC_020218	Novel_lncRNA	109088390	LOC109088390	0.993557	6.21438e-05
TCONS_00040053	XLOC_020218	XLOC_020218	Novel_lncRNA	122149281	LOC122149281	0.998814	2.10955e-06
TCONS_00040053	XLOC_020218	XLOC_020218	Novel_lncRNA	109063669	LOC109063669	0.997846	6.95654e-06
TCONS_00040053	XLOC_020218	XLOC_020218	Novel_lncRNA	109056846	LOC109056846	-0.998428	3.70449e-06
TCONS_00040053	XLOC_020218	XLOC_020218	Novel_lncRNA	109111474	capn10	-0.993204	6.91125e-05
TCONS_00040053	XLOC_020218	XLOC_020218	Novel_lncRNA	109081578	LOC109081578	-0.966907	0.00162456
TCONS_00040053	XLOC_020218	XLOC_020218	Novel_lncRNA	109061528	LOC109061528	-0.990979	0.000121704
TCONS_00040053	XLOC_020218	XLOC_020218	Novel_lncRNA	122147080	LOC122147080	-0.998361	4.02663e-06
TCONS_00040053	XLOC_020218	XLOC_020218	Novel_lncRNA	109081589	LOC109081589	-0.99874	2.37947e-06
TCONS_00040053	XLOC_020218	XLOC_020218	Novel_lncRNA	109081590	LOC109081590	-0.999735	1.05314e-07
TCONS_00040053	XLOC_020218	XLOC_020218	Novel_lncRNA	109105026	LOC109105026	-0.993974	5.43668e-05
TCONS_00040053	XLOC_020218	XLOC_020218	Novel_lncRNA	109071006	LOC109071006	-0.97593	0.000862067
TCONS_00040053	XLOC_020218	XLOC_020218	Novel_lncRNA	109105017	LOC109105017	0.995424	3.13583e-05
TCONS_00040053	XLOC_020218	XLOC_020218	Novel_lncRNA	109106443	LOC109106443	-0.992847	7.65557e-05
TCONS_00040053	XLOC_020218	XLOC_020218	Novel_lncRNA	109102094	LOC109102094	0.986798	0.000260275
TCONS_00040053	XLOC_020218	XLOC_020218	Novel_lncRNA	109064404	klf6b	-0.97609	0.000850694
TCONS_00040053	XLOC_020218	XLOC_020218	Novel_lncRNA	109099094	LOC109099094	0.950691	0.00358707
TCONS_00040053	XLOC_020218	XLOC_020218	Novel_lncRNA	109102102	LOC109102102	-0.987878	0.000219528
TCONS_00040053	XLOC_020218	XLOC_020218	Novel_lncRNA	109057239	LOC109057239	-0.988926	0.000183268
TCONS_00040053	XLOC_020218	XLOC_020218	Novel_lncRNA	109080828	LOC109080828	-0.999756	8.94809e-08
TCONS_00040053	XLOC_020218	XLOC_020218	Novel_lncRNA	109064372	LOC109064372	-0.986034	0.000291209
TCONS_00040053	XLOC_020218	XLOC_020218	Novel_lncRNA	109058068	LOC109058068	-0.974612	0.000958678
TCONS_00040053	XLOC_020218	XLOC_020218	Novel_lncRNA	109080819	LOC109080819	-0.998511	3.324e-06
TCONS_00040053	XLOC_020218	XLOC_020218	Novel_lncRNA	109057290	LOC109057290	-0.990125	0.000145787
TCONS_00040053	XLOC_020218	XLOC_020218	Novel_lncRNA	109057289	LOC109057289	-0.966662	0.00164862
TCONS_00040053	XLOC_020218	XLOC_020218	Novel_lncRNA	109057292	LOC109057292	0.998878	1.8888e-06
TCONS_00040053	XLOC_020218	XLOC_020218	Novel_lncRNA	109057287	LOC109057287	-0.999123	1.15386e-06
TCONS_00040053	XLOC_020218	XLOC_020218	Novel_lncRNA	109084738	prkab2	0.998775	2.25072e-06
TCONS_00040053	XLOC_020218	XLOC_020218	Novel_lncRNA	109082552	LOC109082552	-0.998934	1.70444e-06
TCONS_00040053	XLOC_020218	XLOC_020218	Novel_lncRNA	109084368	LOC109084368	0.956731	0.00276778
TCONS_00040053	XLOC_020218	XLOC_020218	Novel_lncRNA	109084298	abce1	-0.959105	0.00247443
TCONS_00040053	XLOC_020218	XLOC_020218	Novel_lncRNA	XLOC_003188	XLOC_003188	0.990028	0.000148661
TCONS_00040053	XLOC_020218	XLOC_020218	Novel_lncRNA	109084369	LOC109084369	0.99863	2.81295e-06
TCONS_00040053	XLOC_020218	XLOC_020218	Novel_lncRNA	122134860	LOC122134860	-0.982359	0.000464048
TCONS_00040053	XLOC_020218	XLOC_020218	Novel_lncRNA	XLOC_003197	XLOC_003197	-0.99926	8.20764e-07
TCONS_00040053	XLOC_020218	XLOC_020218	Novel_lncRNA	109062683	LOC109062683	-0.987998	0.000215209
TCONS_00040053	XLOC_020218	XLOC_020218	Novel_lncRNA	109062684	LOC109062684	0.998428	3.70717e-06
TCONS_00040053	XLOC_020218	XLOC_020218	Novel_lncRNA	109072230	LOC109072230	0.953031	0.00325738
TCONS_00040053	XLOC_020218	XLOC_020218	Novel_lncRNA	109072253	LOC109072253	0.996973	1.37317e-05
TCONS_00040053	XLOC_020218	XLOC_020218	Novel_lncRNA	122134895	LOC122134895	-0.991766	0.000101415
TCONS_00040053	XLOC_020218	XLOC_020218	Novel_lncRNA	109101167	LOC109101167	0.995698	2.77158e-05
TCONS_00040053	XLOC_020218	XLOC_020218	Novel_lncRNA	109095019	LOC109095019	0.986842	0.000258564
TCONS_00040053	XLOC_020218	XLOC_020218	Novel_lncRNA	109049161	LOC109049161	0.999126	1.14484e-06
TCONS_00040053	XLOC_020218	XLOC_020218	Novel_lncRNA	109049433	LOC109049433	-0.996137	2.23535e-05
TCONS_00040053	XLOC_020218	XLOC_020218	Novel_lncRNA	109062786	LOC109062786	-0.988052	0.000213289
TCONS_00040053	XLOC_020218	XLOC_020218	Novel_lncRNA	109078368	LOC109078368	-0.999153	1.07529e-06
TCONS_00040053	XLOC_020218	XLOC_020218	Novel_lncRNA	109078372	LOC109078372	-0.999151	1.08189e-06
TCONS_00040053	XLOC_020218	XLOC_020218	Novel_lncRNA	109099009	LOC109099009	0.985673	0.000306423
TCONS_00040053	XLOC_020218	XLOC_020218	Novel_lncRNA	109100627	LOC109100627	-0.953325	0.00321695
TCONS_00040053	XLOC_020218	XLOC_020218	Novel_lncRNA	109083243	LOC109083243	-0.999158	1.06315e-06
TCONS_00040053	XLOC_020218	XLOC_020218	Novel_lncRNA	109062788	LOC109062788	-0.951929	0.00341065
TCONS_00040053	XLOC_020218	XLOC_020218	Novel_lncRNA	122134934	LOC122134934	0.985617	0.000308797
TCONS_00040053	XLOC_020218	XLOC_020218	Novel_lncRNA	109111904	LOC109111904	-0.97319	0.00106856
TCONS_00040053	XLOC_020218	XLOC_020218	Novel_lncRNA	109111852	LOC109111852	0.951627	0.0034533
TCONS_00040053	XLOC_020218	XLOC_020218	Novel_lncRNA	109058158	LOC109058158	0.976027	0.000855173
TCONS_00040053	XLOC_020218	XLOC_020218	Novel_lncRNA	109055463	LOC109055463	0.981575	0.00050609
TCONS_00040053	XLOC_020218	XLOC_020218	Novel_lncRNA	109106080	LOC109106080	-0.96459	0.00185861
TCONS_00040053	XLOC_020218	XLOC_020218	Novel_lncRNA	109055462	LOC109055462	0.993714	5.91417e-05
TCONS_00040053	XLOC_020218	XLOC_020218	Novel_lncRNA	109055461	LOC109055461	0.982965	0.000432819
TCONS_00040053	XLOC_020218	XLOC_020218	Novel_lncRNA	109055459	LOC109055459	-0.997866	6.82821e-06
TCONS_00040053	XLOC_020218	XLOC_020218	Novel_lncRNA	109072288	LOC109072288	0.997926	6.44561e-06
TCONS_00040053	XLOC_020218	XLOC_020218	Novel_lncRNA	109069652	LOC109069652	-0.994995	3.75128e-05
TCONS_00040053	XLOC_020218	XLOC_020218	Novel_lncRNA	109069658	LOC109069658	-0.999911	1.19055e-08
TCONS_00040053	XLOC_020218	XLOC_020218	Novel_lncRNA	109089064	LOC109089064	0.979155	0.000647222
TCONS_00040053	XLOC_020218	XLOC_020218	Novel_lncRNA	109064123	LOC109064123	-0.981888	0.000489076
TCONS_00040053	XLOC_020218	XLOC_020218	Novel_lncRNA	109105347	LOC109105347	-0.998971	1.58628e-06
TCONS_00040053	XLOC_020218	XLOC_020218	Novel_lncRNA	109079455	LOC109079455	-0.959773	0.00239483
TCONS_00040053	XLOC_020218	XLOC_020218	Novel_lncRNA	109079424	LOC109079424	-0.997839	6.99802e-06
TCONS_00040053	XLOC_020218	XLOC_020218	Novel_lncRNA	109110188	LOC109110188	0.961867	0.00215342
TCONS_00040053	XLOC_020218	XLOC_020218	Novel_lncRNA	109048176	LOC109048176	0.994313	4.84161e-05
TCONS_00040053	XLOC_020218	XLOC_020218	Novel_lncRNA	109111093	LOC109111093	-0.985408	0.000317816
TCONS_00040053	XLOC_020218	XLOC_020218	Novel_lncRNA	109113101	LOC109113101	-0.960154	0.00234997
TCONS_00040053	XLOC_020218	XLOC_020218	Novel_lncRNA	109054239	LOC109054239	-0.996697	1.63485e-05
TCONS_00040053	XLOC_020218	XLOC_020218	Novel_lncRNA	109112066	LOC109112066	0.989368	0.000168964
TCONS_00040053	XLOC_020218	XLOC_020218	Novel_lncRNA	109065233	tpm4b	-0.989919	0.000151926
TCONS_00040053	XLOC_020218	XLOC_020218	Novel_lncRNA	109110198	rab8a	0.983477	0.000407249
TCONS_00040053	XLOC_020218	XLOC_020218	Novel_lncRNA	109050540	LOC109050540	-0.984702	0.000349239
TCONS_00040053	XLOC_020218	XLOC_020218	Novel_lncRNA	109102759	LOC109102759	-0.99167	0.000103789
TCONS_00040053	XLOC_020218	XLOC_020218	Novel_lncRNA	109087632	jund	-0.973125	0.00107371
TCONS_00040053	XLOC_020218	XLOC_020218	Novel_lncRNA	109087597	upf1	-0.992231	9.02997e-05
TCONS_00040053	XLOC_020218	XLOC_020218	Novel_lncRNA	109050007	LOC109050007	0.997201	1.17378e-05
TCONS_00040053	XLOC_020218	XLOC_020218	Novel_lncRNA	109050014	uba52	-0.994888	3.9131e-05
TCONS_00040053	XLOC_020218	XLOC_020218	Novel_lncRNA	109050015	LOC109050015	0.959152	0.0024688
TCONS_00040053	XLOC_020218	XLOC_020218	Novel_lncRNA	109095832	gpx4b	0.998659	2.69715e-06
TCONS_00040053	XLOC_020218	XLOC_020218	Novel_lncRNA	109095179	LOC109095179	0.997399	1.01418e-05
TCONS_00040053	XLOC_020218	XLOC_020218	Novel_lncRNA	109050243	sbno2a	-0.99909	1.24087e-06
TCONS_00040053	XLOC_020218	XLOC_020218	Novel_lncRNA	109059388	LOC109059388	0.960913	0.00226182
TCONS_00040053	XLOC_020218	XLOC_020218	Novel_lncRNA	109057939	LOC109057939	-0.998601	2.93513e-06
TCONS_00040053	XLOC_020218	XLOC_020218	Novel_lncRNA	109105652	LOC109105652	0.966797	0.00163531
TCONS_00040053	XLOC_020218	XLOC_020218	Novel_lncRNA	109105749	LOC109105749	-0.997463	9.64282e-06
TCONS_00040053	XLOC_020218	XLOC_020218	Novel_lncRNA	109105774	LOC109105774	-0.993923	5.5286e-05
TCONS_00040053	XLOC_020218	XLOC_020218	Novel_lncRNA	109105782	tcf3a	0.974311	0.000981414
TCONS_00040053	XLOC_020218	XLOC_020218	Novel_lncRNA	109056402	LOC109056402	-0.980194	0.000584551
TCONS_00040053	XLOC_020218	XLOC_020218	Novel_lncRNA	109056392	pias4b	0.993316	6.68643e-05
TCONS_00040053	XLOC_020218	XLOC_020218	Novel_lncRNA	109101107	LOC109101107	0.983236	0.000419202
TCONS_00040053	XLOC_020218	XLOC_020218	Novel_lncRNA	109063562	tpgs1	-0.988084	0.000212129
TCONS_00040053	XLOC_020218	XLOC_020218	Novel_lncRNA	109063585	si:dkeyp-68b7.7	-0.986853	0.000258147
TCONS_00040053	XLOC_020218	XLOC_020218	Novel_lncRNA	109063591	LOC109063591	0.995717	2.74832e-05
TCONS_00040053	XLOC_020218	XLOC_020218	Novel_lncRNA	109063584	si:dkeyp-68b7.5	0.99185	9.93564e-05
TCONS_00040053	XLOC_020218	XLOC_020218	Novel_lncRNA	109060793	LOC109060793	0.987625	0.000228757
TCONS_00040053	XLOC_020218	XLOC_020218	Novel_lncRNA	109096920	LOC109096920	-0.986256	0.000282062
TCONS_00040053	XLOC_020218	XLOC_020218	Novel_lncRNA	109060792	LOC109060792	0.998093	5.45339e-06
TCONS_00040053	XLOC_020218	XLOC_020218	Novel_lncRNA	109057874	LOC109057874	-0.992668	8.04473e-05
TCONS_00040053	XLOC_020218	XLOC_020218	Novel_lncRNA	109057903	ncstn	0.973965	0.00100792
TCONS_00040053	XLOC_020218	XLOC_020218	Novel_lncRNA	122135127	foxl2b	0.989898	0.000152563
TCONS_00040053	XLOC_020218	XLOC_020218	Novel_lncRNA	122135126	LOC122135126	-0.958846	0.00250563
TCONS_00040053	XLOC_020218	XLOC_020218	Novel_lncRNA	109101994	LOC109101994	-0.999444	4.64304e-07
TCONS_00040053	XLOC_020218	XLOC_020218	Novel_lncRNA	109100726	LOC109100726	0.983685	0.000397086
TCONS_00040053	XLOC_020218	XLOC_020218	Novel_lncRNA	109064729	LOC109064729	-0.998188	4.91991e-06
TCONS_00040053	XLOC_020218	XLOC_020218	Novel_lncRNA	109112552	fem1a	0.968341	0.00148754
TCONS_00040053	XLOC_020218	XLOC_020218	Novel_lncRNA	109056280	LOC109056280	-0.99872	2.45494e-06
TCONS_00040053	XLOC_020218	XLOC_020218	Novel_lncRNA	109076747	LOC109076747	0.972509	0.00112322
TCONS_00040053	XLOC_020218	XLOC_020218	Novel_lncRNA	109057557	LOC109057557	-0.995418	3.14443e-05
TCONS_00040053	XLOC_020218	XLOC_020218	Novel_lncRNA	109057589	abl1	0.994004	5.38142e-05
TCONS_00040053	XLOC_020218	XLOC_020218	Novel_lncRNA	109046814	spra	-0.979873	0.000603556
TCONS_00040053	XLOC_020218	XLOC_020218	Novel_lncRNA	109046815	exosc2	-0.9742	0.000989868
TCONS_00040053	XLOC_020218	XLOC_020218	Novel_lncRNA	109046811	thnsl2	0.998	5.99696e-06
TCONS_00040053	XLOC_020218	XLOC_020218	Novel_lncRNA	109047048	dqx1	-0.983448	0.000408668
TCONS_00040053	XLOC_020218	XLOC_020218	Novel_lncRNA	109107218	LOC109107218	-0.957441	0.00267841
TCONS_00040053	XLOC_020218	XLOC_020218	Novel_lncRNA	109091118	LOC109091118	-0.987569	0.000230836
TCONS_00040053	XLOC_020218	XLOC_020218	Novel_lncRNA	109078290	LOC109078290	0.999226	8.99503e-07
TCONS_00040053	XLOC_020218	XLOC_020218	Novel_lncRNA	109087889	wbp1	0.991757	0.000101635
TCONS_00040053	XLOC_020218	XLOC_020218	Novel_lncRNA	109087881	LOC109087881	0.955673	0.00290373
TCONS_00040053	XLOC_020218	XLOC_020218	Novel_lncRNA	109078294	LOC109078294	0.99776	7.51937e-06
TCONS_00040053	XLOC_020218	XLOC_020218	Novel_lncRNA	122138893	LOC122138893	-0.993283	6.75292e-05
TCONS_00040053	XLOC_020218	XLOC_020218	Novel_lncRNA	109101119	hip1rb	0.981953	0.000485616
TCONS_00040053	XLOC_020218	XLOC_020218	Novel_lncRNA	109046747	LOC109046747	-0.974627	0.000957525
TCONS_00040053	XLOC_020218	XLOC_020218	Novel_lncRNA	109077946	irgf4	-0.988671	0.000191801
TCONS_00040053	XLOC_020218	XLOC_020218	Novel_lncRNA	122138867	LOC122138867	0.980554	0.000563536
TCONS_00040053	XLOC_020218	XLOC_020218	Novel_lncRNA	109074712	LOC109074712	0.979094	0.000651014
TCONS_00040053	XLOC_020218	XLOC_020218	Novel_lncRNA	109063173	LOC109063173	0.998956	1.63289e-06
TCONS_00040053	XLOC_020218	XLOC_020218	Novel_lncRNA	122138852	LOC122138852	-0.970541	0.00128893
TCONS_00040053	XLOC_020218	XLOC_020218	Novel_lncRNA	122135580	LOC122135580	0.973395	0.00105231
TCONS_00040053	XLOC_020218	XLOC_020218	Novel_lncRNA	122135816	LOC122135816	-0.995659	2.82217e-05
TCONS_00040053	XLOC_020218	XLOC_020218	Novel_lncRNA	122135835	LOC122135835	-0.998164	5.05223e-06
TCONS_00040053	XLOC_020218	XLOC_020218	Novel_lncRNA	109083544	LOC109083544	-0.998654	2.71802e-06
TCONS_00040053	XLOC_020218	XLOC_020218	Novel_lncRNA	109070236	LOC109070236	-0.995657	2.8247e-05
TCONS_00040053	XLOC_020218	XLOC_020218	Novel_lncRNA	122135849	LOC122135849	0.995887	2.53455e-05
TCONS_00040053	XLOC_020218	XLOC_020218	Novel_lncRNA	109046757	LOC109046757	-0.984009	0.000381516
TCONS_00040053	XLOC_020218	XLOC_020218	Novel_lncRNA	109058166	LOC109058166	0.986044	0.000290802
TCONS_00040053	XLOC_020218	XLOC_020218	Novel_lncRNA	109050950	LOC109050950	-0.975831	0.000869137
TCONS_00040053	XLOC_020218	XLOC_020218	Novel_lncRNA	109047650	LOC109047650	-0.999362	6.10821e-07
TCONS_00040053	XLOC_020218	XLOC_020218	Novel_lncRNA	109102365	tcf20	-0.998044	5.73247e-06
TCONS_00040053	XLOC_020218	XLOC_020218	Novel_lncRNA	109053804	LOC109053804	-0.996845	1.49195e-05
TCONS_00040053	XLOC_020218	XLOC_020218	Novel_lncRNA	109053787	LOC109053787	-0.998407	3.80539e-06
TCONS_00040053	XLOC_020218	XLOC_020218	Novel_lncRNA	109052609	LOC109052609	0.999576	2.69362e-07
TCONS_00040053	XLOC_020218	XLOC_020218	Novel_lncRNA	109046536	LOC109046536	0.97767	0.000742379
TCONS_00040053	XLOC_020218	XLOC_020218	Novel_lncRNA	109099062	LOC109099062	0.998433	3.68094e-06
TCONS_00040053	XLOC_020218	XLOC_020218	Novel_lncRNA	109099057	LOC109099057	-0.978397	0.000695018
TCONS_00040053	XLOC_020218	XLOC_020218	Novel_lncRNA	109052546	LOC109052546	-0.987037	0.00025096
TCONS_00040053	XLOC_020218	XLOC_020218	Novel_lncRNA	109052525	LOC109052525	0.999073	1.28731e-06
TCONS_00040053	XLOC_020218	XLOC_020218	Novel_lncRNA	109052573	LOC109052573	-0.996688	1.64364e-05
TCONS_00040053	XLOC_020218	XLOC_020218	Novel_lncRNA	109095774	LOC109095774	-0.985129	0.000330087
TCONS_00040053	XLOC_020218	XLOC_020218	Novel_lncRNA	109052582	LOC109052582	-0.975369	0.000902538
TCONS_00040053	XLOC_020218	XLOC_020218	Novel_lncRNA	109046571	LOC109046571	-0.985539	0.000312178
TCONS_00040053	XLOC_020218	XLOC_020218	Novel_lncRNA	109102833	LOC109102833	-0.955834	0.00288286
TCONS_00040053	XLOC_020218	XLOC_020218	Novel_lncRNA	109102451	LOC109102451	-0.966694	0.00164551
TCONS_00040053	XLOC_020218	XLOC_020218	Novel_lncRNA	109079138	LOC109079138	-0.994895	3.90304e-05
TCONS_00040053	XLOC_020218	XLOC_020218	Novel_lncRNA	109102452	LOC109102452	-0.970336	0.00130691
TCONS_00040053	XLOC_020218	XLOC_020218	Novel_lncRNA	109102421	LOC109102421	-0.971312	0.00122266
TCONS_00040053	XLOC_020218	XLOC_020218	Novel_lncRNA	109102832	LOC109102832	0.997905	6.58063e-06
TCONS_00040053	XLOC_020218	XLOC_020218	Novel_lncRNA	109052085	LOC109052085	0.992324	8.81488e-05
TCONS_00040053	XLOC_020218	XLOC_020218	Novel_lncRNA	109101782	LOC109101782	-0.998517	3.29588e-06
TCONS_00040053	XLOC_020218	XLOC_020218	Novel_lncRNA	109101410	LOC109101410	0.99846	3.55778e-06
TCONS_00040053	XLOC_020218	XLOC_020218	Novel_lncRNA	109084552	LOC109084552	-0.968857	0.00143977
TCONS_00040053	XLOC_020218	XLOC_020218	Novel_lncRNA	109055713	LOC109055713	0.999563	2.86403e-07
TCONS_00040053	XLOC_020218	XLOC_020218	Novel_lncRNA	109060776	LOC109060776	-0.987581	0.000230401
TCONS_00040053	XLOC_020218	XLOC_020218	Novel_lncRNA	109088002	LOC109088002	-0.98203	0.000481469
TCONS_00040053	XLOC_020218	XLOC_020218	Novel_lncRNA	109087998	LOC109087998	0.973787	0.00102165
TCONS_00040053	XLOC_020218	XLOC_020218	Novel_lncRNA	109088003	sumo2b	-0.996814	1.52092e-05
TCONS_00040053	XLOC_020218	XLOC_020218	Novel_lncRNA	109093708	LOC109093708	-0.979968	0.000597879
TCONS_00040053	XLOC_020218	XLOC_020218	Novel_lncRNA	109088004	LOC109088004	0.969015	0.00142528
TCONS_00040053	XLOC_020218	XLOC_020218	Novel_lncRNA	109079624	LOC109079624	-0.952885	0.00327739
TCONS_00040053	XLOC_020218	XLOC_020218	Novel_lncRNA	109059819	LOC109059819	0.996717	1.61495e-05
TCONS_00040053	XLOC_020218	XLOC_020218	Novel_lncRNA	109046180	LOC109046180	0.996667	1.66443e-05
TCONS_00040053	XLOC_020218	XLOC_020218	Novel_lncRNA	109087556	LOC109087556	0.996531	1.80267e-05
TCONS_00040053	XLOC_020218	XLOC_020218	Novel_lncRNA	109051782	hlfa	-0.973707	0.00102788
TCONS_00040053	XLOC_020218	XLOC_020218	Novel_lncRNA	122135882	LOC122135882	0.968556	0.00146752
TCONS_00040053	XLOC_020218	XLOC_020218	Novel_lncRNA	109107262	LOC109107262	0.998919	1.75343e-06
TCONS_00040053	XLOC_020218	XLOC_020218	Novel_lncRNA	109053786	LOC109053786	0.99826	4.53806e-06
TCONS_00040053	XLOC_020218	XLOC_020218	Novel_lncRNA	109047557	elac2	0.982579	0.000452599
TCONS_00040053	XLOC_020218	XLOC_020218	Novel_lncRNA	109113379	map2k4a	-0.981614	0.000503956
TCONS_00040053	XLOC_020218	XLOC_020218	Novel_lncRNA	109047547	tmem220	0.996466	1.871e-05
TCONS_00040053	XLOC_020218	XLOC_020218	Novel_lncRNA	109113370	LOC109113370	-0.99856	3.10742e-06
TCONS_00040053	XLOC_020218	XLOC_020218	Novel_lncRNA	122135622	LOC122135622	-0.95346	0.00319861
TCONS_00040053	XLOC_020218	XLOC_020218	Novel_lncRNA	109058396	LOC109058396	-0.993328	6.6617e-05
TCONS_00040053	XLOC_020218	XLOC_020218	Novel_lncRNA	122133843	LOC122133843	-0.98915	0.000175936
TCONS_00040053	XLOC_020218	XLOC_020218	Novel_lncRNA	109071456	LOC109071456	0.988317	0.000203933
TCONS_00040053	XLOC_020218	XLOC_020218	Novel_lncRNA	109071468	LOC109071468	0.965097	0.00180602
TCONS_00040053	XLOC_020218	XLOC_020218	Novel_lncRNA	109071464	LOC109071464	-0.97353	0.0010417
TCONS_00040053	XLOC_020218	XLOC_020218	Novel_lncRNA	109058445	LOC109058445	-0.981335	0.000519342
TCONS_00040053	XLOC_020218	XLOC_020218	Novel_lncRNA	109062954	LOC109062954	-0.984898	0.000340374
TCONS_00040053	XLOC_020218	XLOC_020218	Novel_lncRNA	122135946	LOC122135946	-0.992829	7.69571e-05
TCONS_00040053	XLOC_020218	XLOC_020218	Novel_lncRNA	109080596	LOC109080596	-0.951795	0.00342952
TCONS_00040053	XLOC_020218	XLOC_020218	Novel_lncRNA	122135966	LOC122135966	-0.953923	0.00313576
TCONS_00040053	XLOC_020218	XLOC_020218	Novel_lncRNA	109100489	LOC109100489	0.997587	8.72813e-06
TCONS_00040053	XLOC_020218	XLOC_020218	Novel_lncRNA	109103489	LOC109103489	0.957538	0.00266623
TCONS_00040053	XLOC_020218	XLOC_020218	Novel_lncRNA	109066380	LOC109066380	-0.991662	0.000103993
TCONS_00040053	XLOC_020218	XLOC_020218	Novel_lncRNA	109086983	LOC109086983	0.975187	0.000915922
TCONS_00040053	XLOC_020218	XLOC_020218	Novel_lncRNA	109087524	LOC109087524	-0.996826	1.50943e-05
TCONS_00040053	XLOC_020218	XLOC_020218	Novel_lncRNA	109077174	LOC109077174	-0.966717	0.0016432
TCONS_00040053	XLOC_020218	XLOC_020218	Novel_lncRNA	109062973	LOC109062973	-0.995407	3.159e-05
TCONS_00040053	XLOC_020218	XLOC_020218	Novel_lncRNA	109071261	LOC109071261	-0.984146	0.000375011
TCONS_00040053	XLOC_020218	XLOC_020218	Novel_lncRNA	109062935	LOC109062935	0.957676	0.00264906
TCONS_00040053	XLOC_020218	XLOC_020218	Novel_lncRNA	109093122	LOC109093122	0.981304	0.000521016
TCONS_00040053	XLOC_020218	XLOC_020218	Novel_lncRNA	122136088	LOC122136088	-0.990463	0.000136009
TCONS_00040053	XLOC_020218	XLOC_020218	Novel_lncRNA	109083671	LOC109083671	-0.953645	0.00317332
TCONS_00040053	XLOC_020218	XLOC_020218	Novel_lncRNA	109051640	btbd17b	0.990219	0.00014304
TCONS_00040053	XLOC_020218	XLOC_020218	Novel_lncRNA	109077286	prkar1b	-0.994903	3.89042e-05
TCONS_00040053	XLOC_020218	XLOC_020218	Novel_lncRNA	109088817	LOC109088817	-0.974684	0.000953223
TCONS_00040053	XLOC_020218	XLOC_020218	Novel_lncRNA	109110811	dnaaf5	-0.995069	3.6419e-05
TCONS_00040053	XLOC_020218	XLOC_020218	Novel_lncRNA	109110812	LOC109110812	-0.999807	5.59416e-08
TCONS_00040053	XLOC_020218	XLOC_020218	Novel_lncRNA	109107648	sun1b	-0.997804	7.22652e-06
TCONS_00040053	XLOC_020218	XLOC_020218	Novel_lncRNA	109047124	fbxw9	-0.987777	0.000223186
TCONS_00040053	XLOC_020218	XLOC_020218	Novel_lncRNA	109047440	dhps	0.993535	6.25504e-05
TCONS_00040053	XLOC_020218	XLOC_020218	Novel_lncRNA	109047128	slc25a19	0.994473	4.57356e-05
TCONS_00040053	XLOC_020218	XLOC_020218	Novel_lncRNA	109047131	nog5	-0.979246	0.000641594
TCONS_00040053	XLOC_020218	XLOC_020218	Novel_lncRNA	109047135	jmjd8	0.996478	1.85804e-05
TCONS_00040053	XLOC_020218	XLOC_020218	Novel_lncRNA	109047125	amdhd2	-0.959156	0.00246828
TCONS_00040053	XLOC_020218	XLOC_020218	Novel_lncRNA	109047127	tufm	0.968492	0.00147347
TCONS_00040053	XLOC_020218	XLOC_020218	Novel_lncRNA	109047122	wizb	-0.997453	9.72594e-06
TCONS_00040053	XLOC_020218	XLOC_020218	Novel_lncRNA	109047132	hspbp1	0.997839	6.99788e-06
TCONS_00040053	XLOC_020218	XLOC_020218	Novel_lncRNA	109047137	ilf3b	-0.951952	0.00340745
TCONS_00040053	XLOC_020218	XLOC_020218	Novel_lncRNA	109047149	LOC109047149	-0.996672	1.65936e-05
TCONS_00040053	XLOC_020218	XLOC_020218	Novel_lncRNA	109047443	LOC109047443	0.973149	0.00107181
TCONS_00040053	XLOC_020218	XLOC_020218	Novel_lncRNA	122136210	LOC122136210	-0.992316	8.83284e-05
TCONS_00040053	XLOC_020218	XLOC_020218	Novel_lncRNA	109066363	LOC109066363	-0.997999	6.0004e-06
TCONS_00040053	XLOC_020218	XLOC_020218	Novel_lncRNA	109052803	LOC109052803	0.998685	2.59409e-06
TCONS_00040053	XLOC_020218	XLOC_020218	Novel_lncRNA	109049687	LOC109049687	-0.991508	0.000107871
TCONS_00040053	XLOC_020218	XLOC_020218	Novel_lncRNA	109049686	LOC109049686	0.962781	0.00205212
TCONS_00040053	XLOC_020218	XLOC_020218	Novel_lncRNA	122138699	LOC122138699	0.988795	0.000187627
TCONS_00040053	XLOC_020218	XLOC_020218	Novel_lncRNA	122133846	LOC122133846	-0.970423	0.00129926
TCONS_00040053	XLOC_020218	XLOC_020218	Novel_lncRNA	109048249	LOC109048249	-0.999315	7.03046e-07
TCONS_00040053	XLOC_020218	XLOC_020218	Novel_lncRNA	122136247	elof1	-0.998615	2.87532e-06
TCONS_00040053	XLOC_020218	XLOC_020218	Novel_lncRNA	122134174	LOC122134174	0.995922	2.491e-05
TCONS_00040053	XLOC_020218	XLOC_020218	Novel_lncRNA	109059404	LOC109059404	-0.981066	0.000534325
TCONS_00040053	XLOC_020218	XLOC_020218	Novel_lncRNA	109048306	LOC109048306	-0.989508	0.000164557
TCONS_00040053	XLOC_020218	XLOC_020218	Novel_lncRNA	109048267	LOC109048267	0.996361	1.98391e-05
TCONS_00040053	XLOC_020218	XLOC_020218	Novel_lncRNA	109066780	znf653	0.987688	0.000226433
TCONS_00040053	XLOC_020218	XLOC_020218	Novel_lncRNA	109090678	LOC109090678	0.975617	0.000884543
TCONS_00040053	XLOC_020218	XLOC_020218	Novel_lncRNA	109052673	gadd45gip1	0.994672	4.25061e-05
TCONS_00040053	XLOC_020218	XLOC_020218	Novel_lncRNA	109102298	pde6ga	-0.988183	0.000208638
TCONS_00040053	XLOC_020218	XLOC_020218	Novel_lncRNA	109056247	LOC109056247	-0.999625	2.10627e-07
TCONS_00040053	XLOC_020218	XLOC_020218	Novel_lncRNA	109056210	LOC109056210	0.985994	0.000292889
TCONS_00040053	XLOC_020218	XLOC_020218	Novel_lncRNA	109110284	LOC109110284	-0.984073	0.000378486
TCONS_00040053	XLOC_020218	XLOC_020218	Novel_lncRNA	109056242	LOC109056242	-0.967582	0.00155936
TCONS_00040053	XLOC_020218	XLOC_020218	Novel_lncRNA	109056199	LOC109056199	0.993072	7.18257e-05
TCONS_00040053	XLOC_020218	XLOC_020218	Novel_lncRNA	109056241	LOC109056241	-0.997648	8.29266e-06
TCONS_00040053	XLOC_020218	XLOC_020218	Novel_lncRNA	109056198	LOC109056198	0.997205	1.17052e-05
TCONS_00040053	XLOC_020218	XLOC_020218	Novel_lncRNA	109087179	LOC109087179	-0.999664	1.69581e-07
TCONS_00040053	XLOC_020218	XLOC_020218	Novel_lncRNA	109081272	LOC109081272	-0.95129	0.00350118
TCONS_00040053	XLOC_020218	XLOC_020218	Novel_lncRNA	109074876	LOC109074876	0.995648	2.83717e-05
TCONS_00040053	XLOC_020218	XLOC_020218	Novel_lncRNA	109074877	LOC109074877	0.993473	6.37652e-05
TCONS_00040053	XLOC_020218	XLOC_020218	Novel_lncRNA	122136326	LOC122136326	-0.991092	0.000118665
TCONS_00040053	XLOC_020218	XLOC_020218	Novel_lncRNA	109092512	LOC109092512	-0.977433	0.000758188
TCONS_00040053	XLOC_020218	XLOC_020218	Novel_lncRNA	122133948	LOC122133948	-0.999061	1.32145e-06
TCONS_00040053	XLOC_020218	XLOC_020218	Novel_lncRNA	109093253	LOC109093253	0.99307	7.18781e-05
TCONS_00040053	XLOC_020218	XLOC_020218	Novel_lncRNA	109081278	LOC109081278	0.998587	2.99428e-06
TCONS_00040053	XLOC_020218	XLOC_020218	Novel_lncRNA	109093251	LOC109093251	0.998488	3.42958e-06
TCONS_00040053	XLOC_020218	XLOC_020218	Novel_lncRNA	109049013	LOC109049013	-0.951515	0.00346919
TCONS_00040053	XLOC_020218	XLOC_020218	Novel_lncRNA	109048909	LOC109048909	0.99358	6.16935e-05
TCONS_00040053	XLOC_020218	XLOC_020218	Novel_lncRNA	109048845	LOC109048845	0.998801	2.1568e-06
TCONS_00040053	XLOC_020218	XLOC_020218	Novel_lncRNA	109048869	LOC109048869	-0.999442	4.66228e-07
TCONS_00040053	XLOC_020218	XLOC_020218	Novel_lncRNA	109044817	LOC109044817	-0.974822	0.000942899
TCONS_00040053	XLOC_020218	XLOC_020218	Novel_lncRNA	109048816	LOC109048816	0.987336	0.000239542
TCONS_00040053	XLOC_020218	XLOC_020218	Novel_lncRNA	109063312	LOC109063312	-0.9982	4.8594e-06
TCONS_00040053	XLOC_020218	XLOC_020218	Novel_lncRNA	109062993	LOC109062993	0.988064	0.00021285
TCONS_00040053	XLOC_020218	XLOC_020218	Novel_lncRNA	109063079	LOC109063079	-0.985766	0.000302456
TCONS_00040053	XLOC_020218	XLOC_020218	Novel_lncRNA	109047499	LOC109047499	-0.997748	7.60058e-06
TCONS_00040053	XLOC_020218	XLOC_020218	Novel_lncRNA	109113298	LOC109113298	-0.995962	2.44243e-05
TCONS_00040053	XLOC_020218	XLOC_020218	Novel_lncRNA	109113305	LOC109113305	0.985433	0.000316771
TCONS_00040053	XLOC_020218	XLOC_020218	Novel_lncRNA	109067950	LOC109067950	0.957244	0.00270299
TCONS_00040053	XLOC_020218	XLOC_020218	Novel_lncRNA	109094087	LOC109094087	0.996672	1.65985e-05
TCONS_00040053	XLOC_020218	XLOC_020218	Novel_lncRNA	109082171	LOC109082171	-0.991461	0.000109062
TCONS_00040053	XLOC_020218	XLOC_020218	Novel_lncRNA	109089179	cldnk	0.952772	0.00329308
TCONS_00040053	XLOC_020218	XLOC_020218	Novel_lncRNA	109070107	LOC109070107	0.99818	4.96378e-06
TCONS_00040053	XLOC_020218	XLOC_020218	Novel_lncRNA	109081789	hgs	0.990458	0.00013615
TCONS_00040053	XLOC_020218	XLOC_020218	Novel_lncRNA	109081788	mrpl12	0.997782	7.37598e-06
TCONS_00040053	XLOC_020218	XLOC_020218	Novel_lncRNA	109066969	gcgra	-0.980016	0.000595073
TCONS_00040053	XLOC_020218	XLOC_020218	Novel_lncRNA	109052194	LOC109052194	-0.987897	0.000218845
TCONS_00040053	XLOC_020218	XLOC_020218	Novel_lncRNA	109052213	LOC109052213	0.992237	9.01516e-05
TCONS_00040053	XLOC_020218	XLOC_020218	Novel_lncRNA	109081797	LOC109081797	0.996347	1.99912e-05
TCONS_00040053	XLOC_020218	XLOC_020218	Novel_lncRNA	109052189	LOC109052189	0.99205	9.45467e-05
TCONS_00040053	XLOC_020218	XLOC_020218	Novel_lncRNA	109103830	LOC109103830	-0.997464	9.63648e-06
TCONS_00040053	XLOC_020218	XLOC_020218	Novel_lncRNA	109052186	prkacaa	0.997028	1.32376e-05
TCONS_00040053	XLOC_020218	XLOC_020218	Novel_lncRNA	109103827	LOC109103827	-0.970246	0.00131479
TCONS_00040053	XLOC_020218	XLOC_020218	Novel_lncRNA	109103831	LOC109103831	-0.996743	1.58981e-05
TCONS_00040053	XLOC_020218	XLOC_020218	Novel_lncRNA	109104270	LOC109104270	0.979409	0.000631618
TCONS_00040053	XLOC_020218	XLOC_020218	Novel_lncRNA	109103824	LOC109103824	0.985472	0.000315072
TCONS_00040053	XLOC_020218	XLOC_020218	Novel_lncRNA	109048153	LOC109048153	-0.969003	0.00142637
TCONS_00040053	XLOC_020218	XLOC_020218	Novel_lncRNA	109048152	ndel1b	0.996848	1.48892e-05
TCONS_00040053	XLOC_020218	XLOC_020218	Novel_lncRNA	109048151	LOC109048151	-0.98099	0.000538621
TCONS_00040053	XLOC_020218	XLOC_020218	Novel_lncRNA	109085541	LOC109085541	-0.989989	0.000149832
TCONS_00040053	XLOC_020218	XLOC_020218	Novel_lncRNA	109072424	LOC109072424	0.998186	4.93423e-06
TCONS_00040053	XLOC_020218	XLOC_020218	Novel_lncRNA	109064018	LOC109064018	0.976956	0.000790446
TCONS_00040053	XLOC_020218	XLOC_020218	Novel_lncRNA	109064017	tbcd	-0.98261	0.000450989
TCONS_00040053	XLOC_020218	XLOC_020218	Novel_lncRNA	109082934	tmed1a	0.9942	5.0371e-05
TCONS_00040053	XLOC_020218	XLOC_020218	Novel_lncRNA	109087348	dnm2a	-0.99513	3.55216e-05
TCONS_00040053	XLOC_020218	XLOC_020218	Novel_lncRNA	109052182	qtrt1	0.994817	4.02233e-05
TCONS_00040053	XLOC_020218	XLOC_020218	Novel_lncRNA	109110667	LOC109110667	0.99349	6.34265e-05
TCONS_00040053	XLOC_020218	XLOC_020218	Novel_lncRNA	109059327	icam1	-0.995689	2.78316e-05
TCONS_00040053	XLOC_020218	XLOC_020218	Novel_lncRNA	109059360	tyk2	0.993818	5.72123e-05
TCONS_00040053	XLOC_020218	XLOC_020218	Novel_lncRNA	122136557	polr3k	0.9982	4.85888e-06
TCONS_00040053	XLOC_020218	XLOC_020218	Novel_lncRNA	122136555	LOC122136555	0.99609	2.29015e-05
TCONS_00040053	XLOC_020218	XLOC_020218	Novel_lncRNA	109049517	LOC109049517	-0.999053	1.34471e-06
TCONS_00040053	XLOC_020218	XLOC_020218	Novel_lncRNA	109049468	unkl	-0.995574	2.93458e-05
TCONS_00040053	XLOC_020218	XLOC_020218	Novel_lncRNA	109050600	LOC109050600	-0.968546	0.0014685
TCONS_00040053	XLOC_020218	XLOC_020218	Novel_lncRNA	109071964	LOC109071964	-0.993746	5.8554e-05
TCONS_00040053	XLOC_020218	XLOC_020218	Novel_lncRNA	109055907	LOC109055907	0.998329	4.18435e-06
TCONS_00040053	XLOC_020218	XLOC_020218	Novel_lncRNA	109050590	LOC109050590	-0.996907	1.43335e-05
TCONS_00040053	XLOC_020218	XLOC_020218	Novel_lncRNA	109045647	LOC109045647	0.997621	8.48284e-06
TCONS_00040053	XLOC_020218	XLOC_020218	Novel_lncRNA	109082142	LOC109082142	0.999121	1.15944e-06
TCONS_00040053	XLOC_020218	XLOC_020218	Novel_lncRNA	109045837	kdm8	0.997314	1.08085e-05
TCONS_00040053	XLOC_020218	XLOC_020218	Novel_lncRNA	109051101	LOC109051101	-0.99187	9.88874e-05
TCONS_00040053	XLOC_020218	XLOC_020218	Novel_lncRNA	109051090	LOC109051090	0.996696	1.6352e-05
TCONS_00040053	XLOC_020218	XLOC_020218	Novel_lncRNA	109111032	rmi2	0.997472	9.57572e-06
TCONS_00040053	XLOC_020218	XLOC_020218	Novel_lncRNA	109111034	snn	0.989625	0.000160907
TCONS_00040053	XLOC_020218	XLOC_020218	Novel_lncRNA	109065966	zc3h7a	0.999212	9.30728e-07
TCONS_00040053	XLOC_020218	XLOC_020218	Novel_lncRNA	109065967	LOC109065967	-0.980147	0.000587274
TCONS_00040053	XLOC_020218	XLOC_020218	Novel_lncRNA	109096359	axin1	0.995674	2.80353e-05
TCONS_00040053	XLOC_020218	XLOC_020218	Novel_lncRNA	109047917	LOC109047917	0.991824	9.99953e-05
TCONS_00040053	XLOC_020218	XLOC_020218	Novel_lncRNA	109048315	LOC109048315	0.958067	0.0026007
TCONS_00040053	XLOC_020218	XLOC_020218	Novel_lncRNA	109055615	LOC109055615	-0.989464	0.000165932
TCONS_00040053	XLOC_020218	XLOC_020218	Novel_lncRNA	109047918	LOC109047918	0.98994	0.000151305
TCONS_00040053	XLOC_020218	XLOC_020218	Novel_lncRNA	109084276	zfand2a	0.996668	1.66382e-05
TCONS_00040053	XLOC_020218	XLOC_020218	Novel_lncRNA	109084282	uncx	0.960877	0.00226598
TCONS_00040053	XLOC_020218	XLOC_020218	Novel_lncRNA	109055754	LOC109055754	0.965245	0.00179087
TCONS_00040053	XLOC_020218	XLOC_020218	Novel_lncRNA	109104957	LOC109104957	0.995097	3.60073e-05
TCONS_00040053	XLOC_020218	XLOC_020218	Novel_lncRNA	109105593	LOC109105593	0.995688	2.78482e-05
TCONS_00040053	XLOC_020218	XLOC_020218	Novel_lncRNA	109046170	LOC109046170	-0.998915	1.7658e-06
TCONS_00040053	XLOC_020218	XLOC_020218	Novel_lncRNA	109113757	LOC109113757	-0.991137	0.000117481
TCONS_00040053	XLOC_020218	XLOC_020218	Novel_lncRNA	109113758	LOC109113758	0.997052	1.30201e-05
TCONS_00040053	XLOC_020218	XLOC_020218	Novel_lncRNA	109055614	LOC109055614	-0.987038	0.000250934
TCONS_00040053	XLOC_020218	XLOC_020218	Novel_lncRNA	109087162	LOC109087162	0.999118	1.16693e-06
TCONS_00040053	XLOC_020218	XLOC_020218	Novel_lncRNA	109050616	LOC109050616	-0.994549	4.44948e-05
TCONS_00040053	XLOC_020218	XLOC_020218	Novel_lncRNA	109050705	LOC109050705	0.982242	0.000470196
TCONS_00040053	XLOC_020218	XLOC_020218	Novel_lncRNA	109050631	LOC109050631	-0.980403	0.000572327
TCONS_00040053	XLOC_020218	XLOC_020218	Novel_lncRNA	109050674	LOC109050674	0.982444	0.000459634
TCONS_00040053	XLOC_020218	XLOC_020218	Novel_lncRNA	109050689	LOC109050689	0.991874	9.87843e-05
TCONS_00040053	XLOC_020218	XLOC_020218	Novel_lncRNA	109050647	arpc1a	0.99574	2.71801e-05
TCONS_00040053	XLOC_020218	XLOC_020218	Novel_lncRNA	109050906	LOC109050906	0.998569	3.07197e-06
TCONS_00040053	XLOC_020218	XLOC_020218	Novel_lncRNA	109056739	LOC109056739	-0.999192	9.79804e-07
TCONS_00040053	XLOC_020218	XLOC_020218	Novel_lncRNA	109056717	LOC109056717	0.98712	0.000247792
TCONS_00040053	XLOC_020218	XLOC_020218	Novel_lncRNA	109094046	LOC109094046	0.996695	1.63714e-05
TCONS_00040053	XLOC_020218	XLOC_020218	Novel_lncRNA	109047776	LOC109047776	0.964789	0.00183791
TCONS_00040053	XLOC_020218	XLOC_020218	Novel_lncRNA	109047768	LOC109047768	0.998115	5.32722e-06
TCONS_00040053	XLOC_020218	XLOC_020218	Novel_lncRNA	109047764	LOC109047764	0.996234	2.12452e-05
TCONS_00040053	XLOC_020218	XLOC_020218	Novel_lncRNA	109113413	LOC109113413	0.999188	9.87745e-07
TCONS_00040053	XLOC_020218	XLOC_020218	Novel_lncRNA	109047705	smcr8a	0.997629	8.42713e-06
TCONS_00040053	XLOC_020218	XLOC_020218	Novel_lncRNA	109113422	LOC109113422	-0.997818	7.13508e-06
TCONS_00040053	XLOC_020218	XLOC_020218	Novel_lncRNA	109058734	LOC109058734	0.977423	0.000758825
TCONS_00040053	XLOC_020218	XLOC_020218	Novel_lncRNA	109047786	LOC109047786	0.998965	1.60516e-06
TCONS_00040053	XLOC_020218	XLOC_020218	Novel_lncRNA	109109709	LOC109109709	-0.990166	0.000144577
TCONS_00040053	XLOC_020218	XLOC_020218	Novel_lncRNA	109108793	LOC109108793	-0.979357	0.000634773
TCONS_00040053	XLOC_020218	XLOC_020218	Novel_lncRNA	109109384	LOC109109384	0.989006	0.000180648
TCONS_00040053	XLOC_020218	XLOC_020218	Novel_lncRNA	109109335	LOC109109335	-0.998843	2.00773e-06
TCONS_00040053	XLOC_020218	XLOC_020218	Novel_lncRNA	109108720	LOC109108720	0.969497	0.00138148
TCONS_00040053	XLOC_020218	XLOC_020218	Novel_lncRNA	109058737	LOC109058737	-0.96242	0.00209183
TCONS_00040053	XLOC_020218	XLOC_020218	Novel_lncRNA	109073634	LOC109073634	0.986964	0.00025378
TCONS_00040053	XLOC_020218	XLOC_020218	Novel_lncRNA	109045929	LOC109045929	-0.980742	0.000552723
TCONS_00040053	XLOC_020218	XLOC_020218	Novel_lncRNA	109051256	LOC109051256	0.956512	0.00279567
TCONS_00040053	XLOC_020218	XLOC_020218	Novel_lncRNA	109095539	LOC109095539	-0.984653	0.000351475
TCONS_00040053	XLOC_020218	XLOC_020218	Novel_lncRNA	109052113	retsat.2	-0.964073	0.00191292
TCONS_00040053	XLOC_020218	XLOC_020218	Novel_lncRNA	109052112	cdk21	-0.995198	3.45307e-05
TCONS_00040053	XLOC_020218	XLOC_020218	Novel_lncRNA	109050294	LOC109050294	-0.97199	0.00116583
TCONS_00040053	XLOC_020218	XLOC_020218	Novel_lncRNA	109067223	tmem98	-0.997446	9.77381e-06
TCONS_00040053	XLOC_020218	XLOC_020218	Novel_lncRNA	109063672	LOC109063672	-0.98698	0.000253173
TCONS_00040053	XLOC_020218	XLOC_020218	Novel_lncRNA	109063668	LOC109063668	-0.99747	9.59377e-06
TCONS_00040053	XLOC_020218	XLOC_020218	Novel_lncRNA	109063666	kcnj19a	-0.998123	5.28383e-06
TCONS_00040053	XLOC_020218	XLOC_020218	Novel_lncRNA	109064124	asic2	-0.959494	0.0024279
TCONS_00040053	XLOC_020218	XLOC_020218	Novel_lncRNA	109089447	LOC109089447	-0.985419	0.000317364
TCONS_00040053	XLOC_020218	XLOC_020218	Novel_lncRNA	109077429	LOC109077429	-0.995741	2.71738e-05
TCONS_00040053	XLOC_020218	XLOC_020218	Novel_lncRNA	109063227	LOC109063227	-0.999629	2.06387e-07
TCONS_00040053	XLOC_020218	XLOC_020218	Novel_lncRNA	109077428	LOC109077428	0.985639	0.000307866
TCONS_00040053	XLOC_020218	XLOC_020218	Novel_lncRNA	109063208	LOC109063208	-0.998631	2.80854e-06
TCONS_00040053	XLOC_020218	XLOC_020218	Novel_lncRNA	122136961	LOC122136961	0.998495	3.39787e-06
TCONS_00040053	XLOC_020218	XLOC_020218	Novel_lncRNA	109104305	LOC109104305	0.99884	2.0175e-06
TCONS_00040053	XLOC_020218	XLOC_020218	Novel_lncRNA	109063224	LOC109063224	0.989968	0.000150442
TCONS_00040053	XLOC_020218	XLOC_020218	Novel_lncRNA	109063223	LOC109063223	0.99697	1.37573e-05
TCONS_00040053	XLOC_020218	XLOC_020218	Novel_lncRNA	109062924	LOC109062924	-0.999626	2.09825e-07
TCONS_00040053	XLOC_020218	XLOC_020218	Novel_lncRNA	109098714	LOC109098714	-0.994583	4.39415e-05
TCONS_00040053	XLOC_020218	XLOC_020218	Novel_lncRNA	109052091	LOC109052091	-0.988695	0.000190992
TCONS_00040053	XLOC_020218	XLOC_020218	Novel_lncRNA	109057529	LOC109057529	-0.999519	3.46482e-07
TCONS_00040053	XLOC_020218	XLOC_020218	Novel_lncRNA	109049340	LOC109049340	0.994897	3.8995e-05
TCONS_00040053	XLOC_020218	XLOC_020218	Novel_lncRNA	109045218	LOC109045218	-0.980392	0.000572919
TCONS_00040053	XLOC_020218	XLOC_020218	Novel_lncRNA	109053430	LOC109053430	0.984524	0.000357405
TCONS_00040053	XLOC_020218	XLOC_020218	Novel_lncRNA	122134434	LOC122134434	0.9981	5.41359e-06
TCONS_00040053	XLOC_020218	XLOC_020218	Novel_lncRNA	109049729	LOC109049729	0.995037	3.68909e-05
TCONS_00040053	XLOC_020218	XLOC_020218	Novel_lncRNA	109049748	LOC109049748	-0.997018	1.33215e-05
TCONS_00040053	XLOC_020218	XLOC_020218	Novel_lncRNA	109049756	LOC109049756	-0.998099	5.41646e-06
TCONS_00040053	XLOC_020218	XLOC_020218	Novel_lncRNA	109049767	LOC109049767	0.997982	6.10293e-06
TCONS_00040053	XLOC_020218	XLOC_020218	Novel_lncRNA	109049787	LOC109049787	0.99535	3.23776e-05
TCONS_00040053	XLOC_020218	XLOC_020218	Novel_lncRNA	109049777	LOC109049777	0.997261	1.12419e-05
TCONS_00040053	XLOC_020218	XLOC_020218	Novel_lncRNA	109049931	LOC109049931	0.99618	2.1865e-05
TCONS_00040053	XLOC_020218	XLOC_020218	Novel_lncRNA	109049833	LOC109049833	-0.979022	0.000655471
TCONS_00040053	XLOC_020218	XLOC_020218	Novel_lncRNA	109049950	LOC109049950	-0.967691	0.00154892
TCONS_00040053	XLOC_020218	XLOC_020218	Novel_lncRNA	109050019	LOC109050019	-0.997392	1.01933e-05
TCONS_00040053	XLOC_020218	XLOC_020218	Novel_lncRNA	109045363	slc16a3a	-0.952467	0.00333533
TCONS_00040053	XLOC_020218	XLOC_020218	Novel_lncRNA	109049994	LOC109049994	0.994937	3.83925e-05
TCONS_00040053	XLOC_020218	XLOC_020218	Novel_lncRNA	109049961	LOC109049961	-0.997519	9.22326e-06
TCONS_00040053	XLOC_020218	XLOC_020218	Novel_lncRNA	109045375	LOC109045375	0.998129	5.24599e-06
TCONS_00040053	XLOC_020218	XLOC_020218	Novel_lncRNA	109050010	rab11fip4a	-0.995531	2.991e-05
TCONS_00040053	XLOC_020218	XLOC_020218	Novel_lncRNA	109049971	LOC109049971	0.997964	6.2167e-06
TCONS_00040053	XLOC_020218	XLOC_020218	Novel_lncRNA	109058280	LOC109058280	0.998499	3.37671e-06
TCONS_00040053	XLOC_020218	XLOC_020218	Novel_lncRNA	109081962	LOC109081962	0.986715	0.000263578
TCONS_00040053	XLOC_020218	XLOC_020218	Novel_lncRNA	109045430	LOC109045430	-0.979155	0.000647255
TCONS_00040053	XLOC_020218	XLOC_020218	Novel_lncRNA	109050251	LOC109050251	-0.974201	0.000989776
TCONS_00040053	XLOC_020218	XLOC_020218	Novel_lncRNA	109050262	LOC109050262	-0.987706	0.00022578
TCONS_00040053	XLOC_020218	XLOC_020218	Novel_lncRNA	109050282	LOC109050282	0.985482	0.000314645
TCONS_00040053	XLOC_020218	XLOC_020218	Novel_lncRNA	109113032	LOC109113032	0.982406	0.000461591
TCONS_00040053	XLOC_020218	XLOC_020218	Novel_lncRNA	109050272	LOC109050272	0.979061	0.000653084
TCONS_00040053	XLOC_020218	XLOC_020218	Novel_lncRNA	109068734	LOC109068734	-0.986549	0.00027016
TCONS_00040053	XLOC_020218	XLOC_020218	Novel_lncRNA	109050140	LOC109050140	0.992688	7.99952e-05
TCONS_00040053	XLOC_020218	XLOC_020218	Novel_lncRNA	109045412	LOC109045412	0.998351	4.07735e-06
TCONS_00040053	XLOC_020218	XLOC_020218	Novel_lncRNA	122137200	LOC122137200	-0.997402	1.0117e-05
TCONS_00040053	XLOC_020218	XLOC_020218	Novel_lncRNA	109052976	LOC109052976	-0.984824	0.000343715
TCONS_00040053	XLOC_020218	XLOC_020218	Novel_lncRNA	109053029	LOC109053029	0.997451	9.74072e-06
TCONS_00040053	XLOC_020218	XLOC_020218	Novel_lncRNA	109094140	LOC109094140	0.995581	2.92537e-05
TCONS_00040053	XLOC_020218	XLOC_020218	Novel_lncRNA	109048063	LOC109048063	-0.99686	1.4774e-05
TCONS_00040053	XLOC_020218	XLOC_020218	Novel_lncRNA	109085419	tnrc6c1	-0.991423	0.000110027
TCONS_00040053	XLOC_020218	XLOC_020218	Novel_lncRNA	109048039	LOC109048039	0.971575	0.00120051
TCONS_00040053	XLOC_020218	XLOC_020218	Novel_lncRNA	109113586	LOC109113586	-0.998748	2.34971e-06
TCONS_00040053	XLOC_020218	XLOC_020218	Novel_lncRNA	109050106	LOC109050106	0.973121	0.00107402
TCONS_00040053	XLOC_020218	XLOC_020218	Novel_lncRNA	109050098	LOC109050098	0.998023	5.86007e-06
TCONS_00040053	XLOC_020218	XLOC_020218	Novel_lncRNA	109050087	LOC109050087	0.956707	0.00277081
TCONS_00040053	XLOC_020218	XLOC_020218	Novel_lncRNA	109055067	LOC109055067	-0.969144	0.00141342
TCONS_00040053	XLOC_020218	XLOC_020218	Novel_lncRNA	109053342	LOC109053342	0.998301	4.32988e-06
TCONS_00040053	XLOC_020218	XLOC_020218	Novel_lncRNA	122137311	LOC122137311	0.994819	4.0191e-05
TCONS_00040053	XLOC_020218	XLOC_020218	Novel_lncRNA	109060317	LOC109060317	-0.993051	7.22611e-05
TCONS_00040053	XLOC_020218	XLOC_020218	Novel_lncRNA	109060334	LOC109060334	-0.999878	2.23551e-08
TCONS_00040053	XLOC_020218	XLOC_020218	Novel_lncRNA	109049619	LOC109049619	0.996029	2.36234e-05
TCONS_00040053	XLOC_020218	XLOC_020218	Novel_lncRNA	109055028	LOC109055028	-0.996389	1.95369e-05
TCONS_00040053	XLOC_020218	XLOC_020218	Novel_lncRNA	109059266	LOC109059266	0.987528	0.000232345
TCONS_00040053	XLOC_020218	XLOC_020218	Novel_lncRNA	109080755	LOC109080755	-0.979442	0.000629633
TCONS_00040053	XLOC_020218	XLOC_020218	Novel_lncRNA	109062196	LOC109062196	-0.960331	0.00232922
TCONS_00040053	XLOC_020218	XLOC_020218	Novel_lncRNA	109057926	LOC109057926	0.996938	1.40533e-05
TCONS_00040053	XLOC_020218	XLOC_020218	Novel_lncRNA	109062420	LOC109062420	0.99626	2.09559e-05
TCONS_00040053	XLOC_020218	XLOC_020218	Novel_lncRNA	109061975	LOC109061975	-0.998982	1.55508e-06
TCONS_00040053	XLOC_020218	XLOC_020218	Novel_lncRNA	109062163	LOC109062163	-0.994347	4.7849e-05
TCONS_00040053	XLOC_020218	XLOC_020218	Novel_lncRNA	109062305	zgc:113090	0.980486	0.000567455
TCONS_00040053	XLOC_020218	XLOC_020218	Novel_lncRNA	109062174	rusf1	-0.977269	0.00076919
TCONS_00040053	XLOC_020218	XLOC_020218	Novel_lncRNA	109062525	prr14	0.972092	0.00115739
TCONS_00040053	XLOC_020218	XLOC_020218	Novel_lncRNA	109062619	LOC109062619	0.991679	0.000103562
TCONS_00040053	XLOC_020218	XLOC_020218	Novel_lncRNA	109062598	LOC109062598	0.973461	0.0010471
TCONS_00040053	XLOC_020218	XLOC_020218	Novel_lncRNA	109058503	LOC109058503	0.994829	4.00391e-05
TCONS_00040053	XLOC_020218	XLOC_020218	Novel_lncRNA	109058511	LOC109058511	0.996521	1.81361e-05
TCONS_00040053	XLOC_020218	XLOC_020218	Novel_lncRNA	109058533	LOC109058533	0.998009	5.94039e-06
TCONS_00040053	XLOC_020218	XLOC_020218	Novel_lncRNA	109054825	LOC109054825	0.997086	1.27268e-05
TCONS_00040053	XLOC_020218	XLOC_020218	Novel_lncRNA	109074964	LOC109074964	-0.952503	0.00333031
TCONS_00040053	XLOC_020218	XLOC_020218	Novel_lncRNA	109074962	bcl2l12	0.996035	2.35477e-05
TCONS_00040053	XLOC_020218	XLOC_020218	Novel_lncRNA	109058655	trpm4a	0.984405	0.000362932
TCONS_00040053	XLOC_020218	XLOC_020218	Novel_lncRNA	109074959	LOC109074959	0.959667	0.00240737
TCONS_00040053	XLOC_020218	XLOC_020218	Novel_lncRNA	109113716	prr12b	-0.973711	0.00102757
TCONS_00040053	XLOC_020218	XLOC_020218	Novel_lncRNA	109054851	LOC109054851	0.981317	0.000520309
TCONS_00040053	XLOC_020218	XLOC_020218	Novel_lncRNA	109113726	LOC109113726	0.99606	2.32503e-05
TCONS_00040053	XLOC_020218	XLOC_020218	Novel_lncRNA	109048465	rras	0.98943	0.00016699
TCONS_00040053	XLOC_020218	XLOC_020218	Novel_lncRNA	109058768	cpt1a2b	0.99801	5.93484e-06
TCONS_00040053	XLOC_020218	XLOC_020218	Novel_lncRNA	109058750	prmt1	-0.998806	2.13924e-06
TCONS_00040053	XLOC_020218	XLOC_020218	Novel_lncRNA	109058784	pih1d1	0.998028	5.82883e-06
TCONS_00040053	XLOC_020218	XLOC_020218	Novel_lncRNA	109058987	zgc:193811	-0.999861	2.91375e-08
TCONS_00040053	XLOC_020218	XLOC_020218	Novel_lncRNA	109059036	LOC109059036	-0.989733	0.00015759
TCONS_00040053	XLOC_020218	XLOC_020218	Novel_lncRNA	109059009	lin7b	-0.993522	6.28112e-05
TCONS_00040053	XLOC_020218	XLOC_020218	Novel_lncRNA	109058930	LOC109058930	-0.977665	0.000742707
TCONS_00040053	XLOC_020218	XLOC_020218	Novel_lncRNA	109064940	LOC109064940	0.995329	3.26715e-05
TCONS_00040053	XLOC_020218	XLOC_020218	Novel_lncRNA	109064941	LOC109064941	0.998847	1.99295e-06
TCONS_00040053	XLOC_020218	XLOC_020218	Novel_lncRNA	109054904	aldh16a1	0.992124	9.28123e-05
TCONS_00040053	XLOC_020218	XLOC_020218	Novel_lncRNA	109103881	rnf113a	0.983017	0.000430205
TCONS_00040053	XLOC_020218	XLOC_020218	Novel_lncRNA	109063691	LOC109063691	-0.994926	3.85558e-05
TCONS_00040053	XLOC_020218	XLOC_020218	Novel_lncRNA	109051998	LOC109051998	-0.994934	3.84265e-05
TCONS_00040053	XLOC_020218	XLOC_020218	Novel_lncRNA	109063690	LOC109063690	-0.959412	0.00243763
TCONS_00040053	XLOC_020218	XLOC_020218	Novel_lncRNA	109111845	LOC109111845	-0.996257	2.09904e-05
TCONS_00040053	XLOC_020218	XLOC_020218	Novel_lncRNA	109064019	LOC109064019	-0.996911	1.42942e-05
TCONS_00040053	XLOC_020218	XLOC_020218	Novel_lncRNA	109059214	LOC109059214	-0.997203	1.17266e-05
TCONS_00040053	XLOC_020218	XLOC_020218	Novel_lncRNA	109059225	LOC109059225	0.986119	0.000287687
TCONS_00040053	XLOC_020218	XLOC_020218	Novel_lncRNA	109064041	LOC109064041	-0.960585	0.00229968
TCONS_00040053	XLOC_020218	XLOC_020218	Novel_lncRNA	109048724	LOC109048724	0.997457	9.68923e-06
TCONS_00040053	XLOC_020218	XLOC_020218	Novel_lncRNA	109104306	LOC109104306	0.980968	0.000539897
TCONS_00040053	XLOC_020218	XLOC_020218	Novel_lncRNA	109103877	LOC109103877	0.996055	2.33148e-05
TCONS_00040053	XLOC_020218	XLOC_020218	Novel_lncRNA	109055002	LOC109055002	0.998936	1.69843e-06
TCONS_00040053	XLOC_020218	XLOC_020218	Novel_lncRNA	109113793	LOC109113793	-0.997887	6.69396e-06
TCONS_00040053	XLOC_020218	XLOC_020218	Novel_lncRNA	109048694	si:dkey-66i24.7	0.988263	0.000205836
TCONS_00040053	XLOC_020218	XLOC_020218	Novel_lncRNA	109048687	LOC109048687	0.994111	5.19123e-05
TCONS_00040053	XLOC_020218	XLOC_020218	Novel_lncRNA	109060717	LOC109060717	-0.979452	0.000628985
TCONS_00040053	XLOC_020218	XLOC_020218	Novel_lncRNA	109055672	LOC109055672	-0.979497	0.000626231
TCONS_00040053	XLOC_020218	XLOC_020218	Novel_lncRNA	109076431	LOC109076431	-0.976711	0.000807274
TCONS_00040053	XLOC_020218	XLOC_020218	Novel_lncRNA	109060405	LOC109060405	-0.950359	0.00363515
TCONS_00040053	XLOC_020218	XLOC_020218	Novel_lncRNA	109055627	LOC109055627	0.99796	6.24014e-06
TCONS_00040053	XLOC_020218	XLOC_020218	Novel_lncRNA	109055600	LOC109055600	-0.9916	0.000105536
TCONS_00040053	XLOC_020218	XLOC_020218	Novel_lncRNA	109080631	LOC109080631	-0.974304	0.000981956
TCONS_00040053	XLOC_020218	XLOC_020218	Novel_lncRNA	109049308	LOC109049308	0.994595	4.37457e-05
TCONS_00040053	XLOC_020218	XLOC_020218	Novel_lncRNA	109048949	LOC109048949	-0.991176	0.000116463
TCONS_00040053	XLOC_020218	XLOC_020218	Novel_lncRNA	109046693	LOC109046693	-0.984598	0.000354021
TCONS_00040053	XLOC_020218	XLOC_020218	Novel_lncRNA	122137615	LOC122137615	-0.97681	0.000800411
TCONS_00040053	XLOC_020218	XLOC_020218	Novel_lncRNA	109048950	LOC109048950	0.984426	0.000361944
TCONS_00040053	XLOC_020218	XLOC_020218	Novel_lncRNA	109066963	LOC109066963	-0.982885	0.000436875
TCONS_00040053	XLOC_020218	XLOC_020218	Novel_lncRNA	109066980	LOC109066980	-0.99115	0.000117146
TCONS_00040053	XLOC_020218	XLOC_020218	Novel_lncRNA	109053056	LOC109053056	-0.997147	1.21959e-05
TCONS_00040053	XLOC_020218	XLOC_020218	Novel_lncRNA	109064819	LOC109064819	-0.993747	5.85187e-05
TCONS_00040053	XLOC_020218	XLOC_020218	Novel_lncRNA	109064818	LOC109064818	-0.998167	5.03743e-06
TCONS_00040053	XLOC_020218	XLOC_020218	Novel_lncRNA	109076390	eif3d	0.971284	0.00122511
TCONS_00040053	XLOC_020218	XLOC_020218	Novel_lncRNA	109107281	LOC109107281	0.985264	0.000324146
TCONS_00040053	XLOC_020218	XLOC_020218	Novel_lncRNA	109107276	LOC109107276	0.969161	0.00141191
TCONS_00040053	XLOC_020218	XLOC_020218	Novel_lncRNA	109087914	LOC109087914	-0.996444	1.89452e-05
TCONS_00040053	XLOC_020218	XLOC_020218	Novel_lncRNA	109057907	LOC109057907	0.994159	5.10816e-05
TCONS_00040053	XLOC_020218	XLOC_020218	Novel_lncRNA	109057918	LOC109057918	0.998304	4.31098e-06
TCONS_00040053	XLOC_020218	XLOC_020218	Novel_lncRNA	109058032	LOC109058032	-0.998428	3.70536e-06
TCONS_00040053	XLOC_020218	XLOC_020218	Novel_lncRNA	109058070	gsg1l	-0.981242	0.000524514
TCONS_00040053	XLOC_020218	XLOC_020218	Novel_lncRNA	109058052	LOC109058052	-0.999932	6.94371e-09
TCONS_00040053	XLOC_020218	XLOC_020218	Novel_lncRNA	109058327	LOC109058327	0.999422	5.00201e-07
TCONS_00040053	XLOC_020218	XLOC_020218	Novel_lncRNA	109058290	LOC109058290	-0.998432	3.68486e-06
TCONS_00040053	XLOC_020218	XLOC_020218	Novel_lncRNA	109079774	LOC109079774	0.995921	2.49193e-05
TCONS_00040053	XLOC_020218	XLOC_020218	Novel_lncRNA	109079776	LOC109079776	-0.995748	2.70809e-05
TCONS_00040053	XLOC_020218	XLOC_020218	Novel_lncRNA	109055817	LOC109055817	-0.996495	1.8401e-05
TCONS_00040053	XLOC_020218	XLOC_020218	Novel_lncRNA	109054596	LOC109054596	0.991838	9.96595e-05
TCONS_00040053	XLOC_020218	XLOC_020218	Novel_lncRNA	109089379	LOC109089379	-0.994845	3.97999e-05
TCONS_00040053	XLOC_020218	XLOC_020218	Novel_lncRNA	122138752	LOC122138752	-0.988714	0.000190351
TCONS_00040053	XLOC_020218	XLOC_020218	Novel_lncRNA	109074202	LOC109074202	-0.963751	0.00194721
TCONS_00040053	XLOC_020218	XLOC_020218	Novel_lncRNA	109074216	dexi	0.989835	0.00015447
TCONS_00040053	XLOC_020218	XLOC_020218	Novel_lncRNA	109074215	LOC109074215	0.997018	1.3326e-05
TCONS_00040053	XLOC_020218	XLOC_020218	Novel_lncRNA	109113452	pigq	-0.976724	0.000806332
TCONS_00040053	XLOC_020218	XLOC_020218	Novel_lncRNA	122137684	rps15a	-0.996785	1.5484e-05
TCONS_00040053	XLOC_020218	XLOC_020218	Novel_lncRNA	109057201	LOC109057201	-0.994787	4.06861e-05
TCONS_00040053	XLOC_020218	XLOC_020218	Novel_lncRNA	109084531	LOC109084531	0.99343	6.46115e-05
TCONS_00040053	XLOC_020218	XLOC_020218	Novel_lncRNA	109053703	LOC109053703	0.995279	3.33781e-05
TCONS_00040053	XLOC_020218	XLOC_020218	Novel_lncRNA	109057286	LOC109057286	0.99848	3.46572e-06
TCONS_00040053	XLOC_020218	XLOC_020218	Novel_lncRNA	109084489	gdpd3a	0.997705	7.89402e-06
TCONS_00040053	XLOC_020218	XLOC_020218	Novel_lncRNA	109084529	LOC109084529	-0.986445	0.000274365
TCONS_00040053	XLOC_020218	XLOC_020218	Novel_lncRNA	109084520	LOC109084520	0.998758	2.31111e-06
TCONS_00040053	XLOC_020218	XLOC_020218	Novel_lncRNA	109084522	si:ch211-11k18.4	0.998519	3.28744e-06
TCONS_00040053	XLOC_020218	XLOC_020218	Novel_lncRNA	109057327	LOC109057327	-0.964116	0.00190839
TCONS_00040053	XLOC_020218	XLOC_020218	Novel_lncRNA	109113530	LOC109113530	0.995895	2.52371e-05
TCONS_00040053	XLOC_020218	XLOC_020218	Novel_lncRNA	109108740	odad4	-0.999131	1.13356e-06
TCONS_00040053	XLOC_020218	XLOC_020218	Novel_lncRNA	109108741	LOC109108741	0.99897	1.59195e-06
TCONS_00040053	XLOC_020218	XLOC_020218	Novel_lncRNA	109082619	LOC109082619	-0.975527	0.000891088
TCONS_00040053	XLOC_020218	XLOC_020218	Novel_lncRNA	109082611	znf385c	-0.982506	0.000456366
TCONS_00040053	XLOC_020218	XLOC_020218	Novel_lncRNA	109082617	LOC109082617	0.998569	3.06913e-06
TCONS_00040053	XLOC_020218	XLOC_020218	Novel_lncRNA	109067147	LOC109067147	-0.998367	3.99788e-06
TCONS_00040053	XLOC_020218	XLOC_020218	Novel_lncRNA	109067150	LOC109067150	-0.996712	1.62027e-05
TCONS_00040053	XLOC_020218	XLOC_020218	Novel_lncRNA	109067146	LOC109067146	0.982678	0.000447466
TCONS_00040053	XLOC_020218	XLOC_020218	Novel_lncRNA	109051946	LOC109051946	-0.996557	1.77611e-05
TCONS_00040053	XLOC_020218	XLOC_020218	Novel_lncRNA	109090548	LOC109090548	-0.998887	1.85775e-06
TCONS_00040053	XLOC_020218	XLOC_020218	Novel_lncRNA	109112129	LOC109112129	-0.97136	0.00121866
TCONS_00040053	XLOC_020218	XLOC_020218	Novel_lncRNA	109080466	LOC109080466	0.998283	4.41767e-06
TCONS_00040053	XLOC_020218	XLOC_020218	Novel_lncRNA	XLOC_004068	XLOC_004068	-0.970283	0.00131154
TCONS_00040053	XLOC_020218	XLOC_020218	Novel_lncRNA	XLOC_005155	XLOC_005155	-0.951049	0.0035356
TCONS_00040053	XLOC_020218	XLOC_020218	Novel_lncRNA	109055824	LOC109055824	0.984363	0.000364846
TCONS_00040053	XLOC_020218	XLOC_020218	Novel_lncRNA	109113598	LOC109113598	-0.999465	4.29638e-07
TCONS_00040053	XLOC_020218	XLOC_020218	Novel_lncRNA	109055825	LOC109055825	0.998818	2.09639e-06
TCONS_00040053	XLOC_020218	XLOC_020218	Novel_lncRNA	109113606	LOC109113606	-0.996908	1.43271e-05
TCONS_00040053	XLOC_020218	XLOC_020218	Novel_lncRNA	109059357	LOC109059357	-0.993992	5.40398e-05
TCONS_00040053	XLOC_020218	XLOC_020218	Novel_lncRNA	109059401	mapk8ip3	-0.997135	1.22964e-05
TCONS_00040053	XLOC_020218	XLOC_020218	Novel_lncRNA	109059351	LOC109059351	0.996343	2.00356e-05
TCONS_00040053	XLOC_020218	XLOC_020218	Novel_lncRNA	109048105	LOC109048105	0.995755	2.69957e-05
TCONS_00040053	XLOC_020218	XLOC_020218	Novel_lncRNA	109048116	LOC109048116	0.992287	8.9015e-05
TCONS_00040053	XLOC_020218	XLOC_020218	Novel_lncRNA	109113612	LOC109113612	-0.969308	0.00139851
TCONS_00040053	XLOC_020218	XLOC_020218	Novel_lncRNA	109048137	LOC109048137	0.998836	2.03134e-06
TCONS_00040053	XLOC_020218	XLOC_020218	Novel_lncRNA	109088383	LOC109088383	-0.998313	4.26642e-06
TCONS_00040053	XLOC_020218	XLOC_020218	Novel_lncRNA	122137797	LOC122137797	-0.993698	5.94464e-05
TCONS_00040053	XLOC_020218	XLOC_020218	Novel_lncRNA	109062113	LOC109062113	-0.990698	0.000129382
TCONS_00040053	XLOC_020218	XLOC_020218	Novel_lncRNA	109059471	bckdhbl	-0.992047	9.46152e-05
TCONS_00040053	XLOC_020218	XLOC_020218	Novel_lncRNA	109059508	LOC109059508	-0.991151	0.000117122
TCONS_00040053	XLOC_020218	XLOC_020218	Novel_lncRNA	109059460	LOC109059460	-0.997257	1.12757e-05
TCONS_00040053	XLOC_020218	XLOC_020218	Novel_lncRNA	109059535	arl5c	0.977924	0.000725614
TCONS_00040053	XLOC_020218	XLOC_020218	Novel_lncRNA	109059451	lasp1	-0.995323	3.27588e-05
TCONS_00040053	XLOC_020218	XLOC_020218	Novel_lncRNA	109059433	atp6v0ca	0.996443	1.89526e-05
TCONS_00040053	XLOC_020218	XLOC_020218	Novel_lncRNA	109057016	LOC109057016	0.997417	9.99796e-06
TCONS_00040053	XLOC_020218	XLOC_020218	Novel_lncRNA	109057025	LOC109057025	-0.993313	6.69268e-05
TCONS_00040053	XLOC_020218	XLOC_020218	Novel_lncRNA	109057059	LOC109057059	0.995705	2.76311e-05
TCONS_00040053	XLOC_020218	XLOC_020218	Novel_lncRNA	109054042	LOC109054042	-0.982951	0.000433535
TCONS_00040053	XLOC_020218	XLOC_020218	Novel_lncRNA	109057083	LOC109057083	-0.973542	0.0010408
TCONS_00040053	XLOC_020218	XLOC_020218	Novel_lncRNA	109057093	LOC109057093	-0.96664	0.00165074
TCONS_00040053	XLOC_020218	XLOC_020218	Novel_lncRNA	109054054	LOC109054054	0.959666	0.00240744
TCONS_00040053	XLOC_020218	XLOC_020218	Novel_lncRNA	109057103	LOC109057103	0.971718	0.00118851
TCONS_00040053	XLOC_020218	XLOC_020218	Novel_lncRNA	109057134	LOC109057134	-0.971309	0.00122291
TCONS_00040053	XLOC_020218	XLOC_020218	Novel_lncRNA	109092208	LOC109092208	0.99657	1.76263e-05
TCONS_00040053	XLOC_020218	XLOC_020218	Novel_lncRNA	109092211	LOC109092211	0.998951	1.64927e-06
TCONS_00040053	XLOC_020218	XLOC_020218	Novel_lncRNA	109092207	LOC109092207	0.999753	9.18375e-08
TCONS_00040053	XLOC_020218	XLOC_020218	Novel_lncRNA	109048559	LOC109048559	0.998612	2.88691e-06
TCONS_00040053	XLOC_020218	XLOC_020218	Novel_lncRNA	109113762	atxn2l	0.975085	0.000923399
TCONS_00040053	XLOC_020218	XLOC_020218	Novel_lncRNA	109048602	LOC109048602	-0.990667	0.000130256
TCONS_00040053	XLOC_020218	XLOC_020218	Novel_lncRNA	122137938	LOC122137938	0.98253	0.00045514
TCONS_00040053	XLOC_020218	XLOC_020218	Novel_lncRNA	122137943	asphd1	-0.993948	5.48359e-05
TCONS_00040053	XLOC_020218	XLOC_020218	Novel_lncRNA	109048629	LOC109048629	-0.999556	2.95002e-07
TCONS_00040053	XLOC_020218	XLOC_020218	Novel_lncRNA	109048576	LOC109048576	-0.978517	0.000687341
TCONS_00040053	XLOC_020218	XLOC_020218	Novel_lncRNA	109048640	hirip3	-0.957073	0.00272449
TCONS_00040053	XLOC_020218	XLOC_020218	Novel_lncRNA	109053326	LOC109053326	0.995441	3.11334e-05
TCONS_00040053	XLOC_020218	XLOC_020218	Novel_lncRNA	109068928	LOC109068928	-0.99207	9.40699e-05
TCONS_00040053	XLOC_020218	XLOC_020218	Novel_lncRNA	109053325	LOC109053325	0.99294	7.45833e-05
TCONS_00040053	XLOC_020218	XLOC_020218	Novel_lncRNA	109051369	LOC109051369	-0.998857	1.9584e-06
TCONS_00040053	XLOC_020218	XLOC_020218	Novel_lncRNA	109051496	LOC109051496	0.998159	5.08208e-06
TCONS_00040053	XLOC_020218	XLOC_020218	Novel_lncRNA	109045993	LOC109045993	0.999273	7.93152e-07
TCONS_00040053	XLOC_020218	XLOC_020218	Novel_lncRNA	109051487	LOC109051487	-0.995489	3.04791e-05
TCONS_00040053	XLOC_020218	XLOC_020218	Novel_lncRNA	109085817	LOC109085817	0.978279	0.000702604
TCONS_00040053	XLOC_020218	XLOC_020218	Novel_lncRNA	109062392	LOC109062392	-0.954655	0.00303767
TCONS_00040053	XLOC_020218	XLOC_020218	Novel_lncRNA	109062337	LOC109062337	-0.990982	0.000121623
TCONS_00040053	XLOC_020218	XLOC_020218	Novel_lncRNA	109110358	LOC109110358	0.9909	0.000123832
TCONS_00040053	XLOC_020218	XLOC_020218	Novel_lncRNA	109110700	LOC109110700	0.995418	3.14439e-05
TCONS_00040053	XLOC_020218	XLOC_020218	Novel_lncRNA	109057152	LOC109057152	-0.995523	3.00242e-05
TCONS_00040053	XLOC_020218	XLOC_020218	Novel_lncRNA	109101841	LOC109101841	-0.961074	0.00224337
TCONS_00040053	XLOC_020218	XLOC_020218	Novel_lncRNA	109110699	LOC109110699	-0.997476	9.54458e-06
TCONS_00040053	XLOC_020218	XLOC_020218	Novel_lncRNA	109047536	LOC109047536	-0.998587	2.99464e-06
TCONS_00040053	XLOC_020218	XLOC_020218	Novel_lncRNA	109101623	kansl1b	-0.970967	0.00125212
TCONS_00040053	XLOC_020218	XLOC_020218	Novel_lncRNA	109052260	LOC109052260	-0.988528	0.000196661
TCONS_00040053	XLOC_020218	XLOC_020218	Novel_lncRNA	109105116	wnk4b	-0.993049	7.23077e-05
TCONS_00040053	XLOC_020218	XLOC_020218	Novel_lncRNA	109059987	LOC109059987	0.961947	0.00214452
TCONS_00040053	XLOC_020218	XLOC_020218	Novel_lncRNA	109059986	LOC109059986	0.978496	0.000688662
TCONS_00040053	XLOC_020218	XLOC_020218	Novel_lncRNA	109054790	LOC109054790	0.983985	0.000382649
TCONS_00040053	XLOC_020218	XLOC_020218	Novel_lncRNA	109113081	tanc2a	0.998833	2.04118e-06
TCONS_00040053	XLOC_020218	XLOC_020218	Novel_lncRNA	109105107	LOC109105107	-0.984361	0.000364938
TCONS_00040053	XLOC_020218	XLOC_020218	Novel_lncRNA	109062571	LOC109062571	-0.999398	5.43991e-07
TCONS_00040053	XLOC_020218	XLOC_020218	Novel_lncRNA	109062589	LOC109062589	0.999334	6.64464e-07
TCONS_00040053	XLOC_020218	XLOC_020218	Novel_lncRNA	109073929	LOC109073929	0.970381	0.00130292
TCONS_00040053	XLOC_020218	XLOC_020218	Novel_lncRNA	109053879	LOC109053879	-0.996551	1.78217e-05
TCONS_00040053	XLOC_020218	XLOC_020218	Novel_lncRNA	109088476	LOC109088476	-0.998533	3.22487e-06
TCONS_00040053	XLOC_020218	XLOC_020218	Novel_lncRNA	109097946	LOC109097946	0.958277	0.00257486
TCONS_00040053	XLOC_020218	XLOC_020218	Novel_lncRNA	109054795	LOC109054795	0.959566	0.00241936
TCONS_00040053	XLOC_020218	XLOC_020218	Novel_lncRNA	109054792	LOC109054792	0.984965	0.000337392
TCONS_00040053	XLOC_020218	XLOC_020218	Novel_lncRNA	109080595	LOC109080595	0.987131	0.00024736
TCONS_00040053	XLOC_020218	XLOC_020218	Novel_lncRNA	109089349	LOC109089349	-0.971808	0.001181
TCONS_00040053	XLOC_020218	XLOC_020218	Novel_lncRNA	109061919	LOC109061919	-0.961529	0.00219157
TCONS_00040053	XLOC_020218	XLOC_020218	Novel_lncRNA	109089350	LOC109089350	0.994122	5.17229e-05
TCONS_00040053	XLOC_020218	XLOC_020218	Novel_lncRNA	109072789	LOC109072789	-0.952051	0.00339359
TCONS_00040053	XLOC_020218	XLOC_020218	Novel_lncRNA	109063269	LOC109063269	-0.994749	4.12815e-05
TCONS_00040053	XLOC_020218	XLOC_020218	Novel_lncRNA	109060203	LOC109060203	-0.991581	0.000106031
TCONS_00040053	XLOC_020218	XLOC_020218	Novel_lncRNA	109103165	LOC109103165	-0.998825	2.06921e-06
TCONS_00040053	XLOC_020218	XLOC_020218	Novel_lncRNA	109095329	LOC109095329	-0.999421	5.02697e-07
TCONS_00040053	XLOC_020218	XLOC_020218	Novel_lncRNA	109091016	LOC109091016	-0.964721	0.00184495
TCONS_00040053	XLOC_020218	XLOC_020218	Novel_lncRNA	109095357	LOC109095357	-0.993642	6.05063e-05
TCONS_00040053	XLOC_020218	XLOC_020218	Novel_lncRNA	109045360	LOC109045360	-0.990782	0.000127073
TCONS_00040053	XLOC_020218	XLOC_020218	Novel_lncRNA	109049025	LOC109049025	-0.959041	0.00248214
TCONS_00040053	XLOC_020218	XLOC_020218	Novel_lncRNA	109049030	LOC109049030	-0.994238	4.97035e-05
TCONS_00040053	XLOC_020218	XLOC_020218	Novel_lncRNA	109107083	LOC109107083	-0.993495	6.33364e-05
TCONS_00040053	XLOC_020218	XLOC_020218	Novel_lncRNA	109049409	xpnpep3	0.99782	7.12389e-06
TCONS_00040053	XLOC_020218	XLOC_020218	Novel_lncRNA	109061103	LOC109061103	-0.993079	7.16885e-05
TCONS_00040053	XLOC_020218	XLOC_020218	Novel_lncRNA	109049411	LOC109049411	-0.998976	1.57192e-06
TCONS_00040053	XLOC_020218	XLOC_020218	Novel_lncRNA	122138158	LOC122138158	-0.996283	2.07002e-05
TCONS_00040053	XLOC_020218	XLOC_020218	Novel_lncRNA	109049111	LOC109049111	0.999137	1.11746e-06
TCONS_00040053	XLOC_020218	XLOC_020218	Novel_lncRNA	109057652	LOC109057652	-0.961325	0.00221474
TCONS_00040053	XLOC_020218	XLOC_020218	Novel_lncRNA	109049122	LOC109049122	-0.997136	1.22933e-05
TCONS_00040053	XLOC_020218	XLOC_020218	Novel_lncRNA	109049134	LOC109049134	-0.994294	4.87473e-05
TCONS_00040053	XLOC_020218	XLOC_020218	Novel_lncRNA	109049135	LOC109049135	0.998731	2.41582e-06
TCONS_00040053	XLOC_020218	XLOC_020218	Novel_lncRNA	109065295	LOC109065295	0.977064	0.000783048
TCONS_00040053	XLOC_020218	XLOC_020218	Novel_lncRNA	109065293	LOC109065293	-0.999856	3.1073e-08
TCONS_00040053	XLOC_020218	XLOC_020218	Novel_lncRNA	109049414	LOC109049414	0.993651	6.03344e-05
TCONS_00040053	XLOC_020218	XLOC_020218	Novel_lncRNA	109088127	LOC109088127	0.997815	7.15439e-06
TCONS_00040053	XLOC_020218	XLOC_020218	Novel_lncRNA	109059735	LOC109059735	0.998605	2.91829e-06
TCONS_00040053	XLOC_020218	XLOC_020218	Novel_lncRNA	109055270	LOC109055270	-0.980326	0.000576794
TCONS_00040053	XLOC_020218	XLOC_020218	Novel_lncRNA	109059887	LOC109059887	-0.999063	1.31652e-06
TCONS_00040053	XLOC_020218	XLOC_020218	Novel_lncRNA	109055297	LOC109055297	-0.983769	0.000393034
TCONS_00040053	XLOC_020218	XLOC_020218	Novel_lncRNA	109080541	LOC109080541	0.957833	0.00262954
TCONS_00040053	XLOC_020218	XLOC_020218	Novel_lncRNA	109046597	LOC109046597	-0.956464	0.00280186
TCONS_00040053	XLOC_020218	XLOC_020218	Novel_lncRNA	109059867	LOC109059867	0.990376	0.0001385
TCONS_00040053	XLOC_020218	XLOC_020218	Novel_lncRNA	109059907	LOC109059907	0.970977	0.00125127
TCONS_00040053	XLOC_020218	XLOC_020218	Novel_lncRNA	109059958	LOC109059958	-0.993073	7.18181e-05
TCONS_00040053	XLOC_020218	XLOC_020218	Novel_lncRNA	109059918	LOC109059918	-0.994254	4.94285e-05
TCONS_00040053	XLOC_020218	XLOC_020218	Novel_lncRNA	109059935	LOC109059935	0.998044	5.73358e-06
TCONS_00040053	XLOC_020218	XLOC_020218	Novel_lncRNA	109055337	LOC109055337	0.993817	5.72243e-05
TCONS_00040053	XLOC_020218	XLOC_020218	Novel_lncRNA	109055327	smarca4a	0.99156	0.000106539
TCONS_00040053	XLOC_020218	XLOC_020218	Novel_lncRNA	109059977	LOC109059977	-0.999277	7.83604e-07
TCONS_00040053	XLOC_020218	XLOC_020218	Novel_lncRNA	109055346	LOC109055346	-0.998751	2.34015e-06
TCONS_00040053	XLOC_020218	XLOC_020218	Novel_lncRNA	109075587	LOC109075587	-0.96877	0.00144771
TCONS_00040053	XLOC_020218	XLOC_020218	Novel_lncRNA	109091544	LOC109091544	0.982539	0.000454683
TCONS_00040053	XLOC_020218	XLOC_020218	Novel_lncRNA	109075586	LOC109075586	-0.998498	3.38153e-06
TCONS_00040053	XLOC_020218	XLOC_020218	Novel_lncRNA	109075580	arhgap17b	0.969957	0.00134029
TCONS_00040053	XLOC_020218	XLOC_020218	Novel_lncRNA	109075589	grid2ipa	-0.984252	0.00037005
TCONS_00040053	XLOC_020218	XLOC_020218	Novel_lncRNA	109060846	e4f1	-0.9987	2.53396e-06
TCONS_00040053	XLOC_020218	XLOC_020218	Novel_lncRNA	109060915	LOC109060915	-0.971407	0.00121466
TCONS_00040053	XLOC_020218	XLOC_020218	Novel_lncRNA	109055355	LOC109055355	0.999092	1.23497e-06
TCONS_00040053	XLOC_020218	XLOC_020218	Novel_lncRNA	109061194	ndufb10	-0.974053	0.00100116
TCONS_00040053	XLOC_020218	XLOC_020218	Novel_lncRNA	109061036	rps2	-0.99272	7.93123e-05
TCONS_00040053	XLOC_020218	XLOC_020218	Novel_lncRNA	109061080	si:ch211-139g16.8	-0.969353	0.00139442
TCONS_00040053	XLOC_020218	XLOC_020218	Novel_lncRNA	109061112	kdelr2a	0.996559	1.77364e-05
TCONS_00040053	XLOC_020218	XLOC_020218	Novel_lncRNA	109073933	LOC109073933	-0.993225	6.87045e-05
TCONS_00040053	XLOC_020218	XLOC_020218	Novel_lncRNA	122138259	tob1a	0.99906	1.32398e-06
TCONS_00040053	XLOC_020218	XLOC_020218	Novel_lncRNA	109078761	LOC109078761	0.989799	0.000155573
TCONS_00040053	XLOC_020218	XLOC_020218	Novel_lncRNA	109104901	LOC109104901	-0.974793	0.000945112
TCONS_00040053	XLOC_020218	XLOC_020218	Novel_lncRNA	109104927	LOC109104927	-0.990415	0.000137355
TCONS_00040053	XLOC_020218	XLOC_020218	Novel_lncRNA	122138284	LOC122138284	0.997105	1.25565e-05
TCONS_00040053	XLOC_020218	XLOC_020218	Novel_lncRNA	109060645	LOC109060645	-0.991231	0.000114999
TCONS_00040053	XLOC_020218	XLOC_020218	Novel_lncRNA	122138288	LOC122138288	-0.998353	4.06422e-06
TCONS_00040053	XLOC_020218	XLOC_020218	Novel_lncRNA	109056085	gid4	0.986472	0.000273274
TCONS_00040053	XLOC_020218	XLOC_020218	Novel_lncRNA	109056134	LOC109056134	-0.988996	0.000180957
TCONS_00040053	XLOC_020218	XLOC_020218	Novel_lncRNA	109056088	LOC109056088	-0.995388	3.18549e-05
TCONS_00040053	XLOC_020218	XLOC_020218	Novel_lncRNA	109097029	LOC109097029	-0.977847	0.000730673
TCONS_00040053	XLOC_020218	XLOC_020218	Novel_lncRNA	109097022	LOC109097022	-0.994317	4.8357e-05
TCONS_00040053	XLOC_020218	XLOC_020218	Novel_lncRNA	109096496	LOC109096496	0.998059	5.64805e-06
TCONS_00040053	XLOC_020218	XLOC_020218	Novel_lncRNA	109097016	LOC109097016	-0.999852	3.29982e-08
TCONS_00040053	XLOC_020218	XLOC_020218	Novel_lncRNA	109097014	LOC109097014	0.993593	6.14514e-05
TCONS_00040053	XLOC_020218	XLOC_020218	Novel_lncRNA	109097011	LOC109097011	0.988445	0.000199497
TCONS_00040053	XLOC_020218	XLOC_020218	Novel_lncRNA	109096494	LOC109096494	-0.98654	0.000270526
TCONS_00040053	XLOC_020218	XLOC_020218	Novel_lncRNA	109054934	LOC109054934	0.999054	1.34247e-06
TCONS_00040053	XLOC_020218	XLOC_020218	Novel_lncRNA	109054936	LOC109054936	0.957056	0.00272671
TCONS_00040053	XLOC_020218	XLOC_020218	Novel_lncRNA	109054931	LOC109054931	0.996321	2.02788e-05
TCONS_00040053	XLOC_020218	XLOC_020218	Novel_lncRNA	109054933	LOC109054933	-0.998139	5.19289e-06
TCONS_00040053	XLOC_020218	XLOC_020218	Novel_lncRNA	109065565	LOC109065565	0.991293	0.000113379
TCONS_00040053	XLOC_020218	XLOC_020218	Novel_lncRNA	109064097	LOC109064097	0.995824	2.61192e-05
TCONS_00040053	XLOC_020218	XLOC_020218	Novel_lncRNA	109083670	LOC109083670	-0.996953	1.39114e-05
TCONS_00040053	XLOC_020218	XLOC_020218	Novel_lncRNA	109065589	LOC109065589	0.998876	1.89598e-06
TCONS_00040053	XLOC_020218	XLOC_020218	Novel_lncRNA	109073904	LOC109073904	-0.994352	4.77598e-05
TCONS_00040053	XLOC_020218	XLOC_020218	Novel_lncRNA	109073902	LOC109073902	-0.993804	5.7467e-05
TCONS_00040053	XLOC_020218	XLOC_020218	Novel_lncRNA	109065557	LOC109065557	-0.996589	1.74348e-05
TCONS_00040053	XLOC_020218	XLOC_020218	Novel_lncRNA	109047480	LOC109047480	-0.996427	1.91245e-05
TCONS_00040053	XLOC_020218	XLOC_020218	Novel_lncRNA	122138428	LOC122138428	0.99855	3.15228e-06
TCONS_00040053	XLOC_020218	XLOC_020218	Novel_lncRNA	109092396	LOC109092396	0.996695	1.6367e-05
TCONS_00040053	XLOC_020218	XLOC_020218	Novel_lncRNA	109107272	LOC109107272	0.998972	1.58391e-06
TCONS_00040053	XLOC_020218	XLOC_020218	Novel_lncRNA	122138762	LOC122138762	-0.963655	0.00195746
TCONS_00040053	XLOC_020218	XLOC_020218	Novel_lncRNA	109047388	LOC109047388	0.974816	0.000943328
TCONS_00040053	XLOC_020218	XLOC_020218	Novel_lncRNA	109054524	LOC109054524	-0.996375	1.96914e-05
TCONS_00040053	XLOC_020218	XLOC_020218	Novel_lncRNA	109047261	LOC109047261	0.983902	0.000386616
TCONS_00040053	XLOC_020218	XLOC_020218	Novel_lncRNA	109079590	LOC109079590	0.99311	7.10437e-05
TCONS_00040053	XLOC_020218	XLOC_020218	Novel_lncRNA	109053856	LOC109053856	-0.996691	1.64056e-05
TCONS_00040053	XLOC_020218	XLOC_020218	Novel_lncRNA	122138469	LOC122138469	-0.952695	0.00330376
TCONS_00040053	XLOC_020218	XLOC_020218	Novel_lncRNA	109075479	LOC109075479	0.999025	1.42616e-06
TCONS_00040053	XLOC_020218	XLOC_020218	Novel_lncRNA	109053865	LOC109053865	-0.999467	4.26574e-07
TCONS_00040053	XLOC_020218	XLOC_020218	Novel_lncRNA	109091833	LOC109091833	-0.983217	0.000420155
TCONS_00040053	XLOC_020218	XLOC_020218	Novel_lncRNA	109091836	LOC109091836	0.997443	9.79932e-06
TCONS_00040053	XLOC_020218	XLOC_020218	Novel_lncRNA	109111520	LOC109111520	-0.992851	7.64781e-05
TCONS_00040053	XLOC_020218	XLOC_020218	Novel_lncRNA	109111143	LOC109111143	0.987102	0.000248467
TCONS_00040053	XLOC_020218	XLOC_020218	Novel_lncRNA	109073060	LOC109073060	-0.999176	1.01713e-06
TCONS_00040053	XLOC_020218	XLOC_020218	Novel_lncRNA	109064452	LOC109064452	-0.971518	0.00120528
TCONS_00040053	XLOC_020218	XLOC_020218	Novel_lncRNA	109064653	LOC109064653	-0.990624	0.000131441
TCONS_00040053	XLOC_020218	XLOC_020218	Novel_lncRNA	109103897	LOC109103897	-0.996553	1.78059e-05
TCONS_00040053	XLOC_020218	XLOC_020218	Novel_lncRNA	122138496	LOC122138496	-0.994622	4.33087e-05
TCONS_00040053	XLOC_020218	XLOC_020218	Novel_lncRNA	109047233	LOC109047233	-0.994102	5.2074e-05
TCONS_00040053	XLOC_020218	XLOC_020218	Novel_lncRNA	109047215	LOC109047215	-0.99863	2.81565e-06
TCONS_00040053	XLOC_020218	XLOC_020218	Novel_lncRNA	109076753	LOC109076753	0.99517	3.49423e-05
TCONS_00040053	XLOC_020218	XLOC_020218	Novel_lncRNA	109049625	LOC109049625	0.999096	1.2245e-06
TCONS_00040053	XLOC_020218	XLOC_020218	Novel_lncRNA	109062593	LOC109062593	-0.997687	8.0207e-06
TCONS_00040053	XLOC_020218	XLOC_020218	Novel_lncRNA	109079575	vwa3a	-0.998817	2.0987e-06
TCONS_00040053	XLOC_020218	XLOC_020218	Novel_lncRNA	109063868	LOC109063868	0.997152	1.21586e-05
TCONS_00040053	XLOC_020218	XLOC_020218	Novel_lncRNA	109063867	si:ch211-165g14.1	0.994968	3.79164e-05
TCONS_00040053	XLOC_020218	XLOC_020218	Novel_lncRNA	109063858	LOC109063858	-0.978179	0.000709068
TCONS_00040053	XLOC_020218	XLOC_020218	Novel_lncRNA	109101409	LOC109101409	-0.975662	0.000881279
TCONS_00040053	XLOC_020218	XLOC_020218	Novel_lncRNA	109060924	im:6904045	0.985247	0.00032488
TCONS_00040053	XLOC_020218	XLOC_020218	Novel_lncRNA	109060922	LOC109060922	-0.976271	0.000837898
TCONS_00040053	XLOC_020218	XLOC_020218	Novel_lncRNA	109063857	LOC109063857	-0.996831	1.50458e-05
TCONS_00040053	XLOC_020218	XLOC_020218	Novel_lncRNA	109063856	LOC109063856	-0.96574	0.00174056
TCONS_00040053	XLOC_020218	XLOC_020218	Novel_lncRNA	122134139	LOC122134139	-0.991054	0.000119692
TCONS_00040053	XLOC_020218	XLOC_020218	Novel_lncRNA	109050846	LOC109050846	-0.991582	0.000105988
TCONS_00040053	XLOC_020218	XLOC_020218	Novel_lncRNA	122138776	LOC122138776	-0.957772	0.00263719
TCONS_00040053	XLOC_020218	XLOC_020218	Novel_lncRNA	122138517	LOC122138517	-0.97533	0.000905406
TCONS_00040053	XLOC_020218	XLOC_020218	Novel_lncRNA	122138788	LOC122138788	-0.997425	9.93372e-06
TCONS_00040053	XLOC_020218	XLOC_020218	Novel_lncRNA	122138545	LOC122138545	-0.997857	6.88611e-06
TCONS_00040053	XLOC_020218	XLOC_020218	Novel_lncRNA	109070142	LOC109070142	0.99281	7.73529e-05
TCONS_00040053	XLOC_020218	XLOC_020218	Novel_lncRNA	109068430	LOC109068430	-0.995328	3.26891e-05
TCONS_00040053	XLOC_020218	XLOC_020218	Novel_lncRNA	XLOC_004383	XLOC_004383	-0.989745	0.000157194
TCONS_00040053	XLOC_020218	XLOC_020218	Novel_lncRNA	109058830	LOC109058830	0.985058	0.000333208
TCONS_00040053	XLOC_020218	XLOC_020218	Novel_lncRNA	109105970	LOC109105970	-0.994059	5.28372e-05
TCONS_00040053	XLOC_020218	XLOC_020218	Novel_lncRNA	109047902	LOC109047902	-0.955152	0.0029719
TCONS_00040053	XLOC_020218	XLOC_020218	Novel_lncRNA	109047900	LOC109047900	0.99888	1.88014e-06
TCONS_00040053	XLOC_020218	XLOC_020218	Novel_lncRNA	109048830	LOC109048830	-0.966086	0.00170572
TCONS_00040053	XLOC_020218	XLOC_020218	Novel_lncRNA	109103126	LOC109103126	-0.96916	0.00141201
TCONS_00040053	XLOC_020218	XLOC_020218	Novel_lncRNA	109078182	LOC109078182	-0.998683	2.60066e-06
TCONS_00040053	XLOC_020218	XLOC_020218	Novel_lncRNA	109103269	LOC109103269	-0.995947	2.46036e-05
TCONS_00040053	XLOC_020218	XLOC_020218	Novel_lncRNA	109103268	LOC109103268	-0.988903	0.000184041
TCONS_00040053	XLOC_020218	XLOC_020218	Novel_lncRNA	109110472	LOC109110472	0.99874	2.38224e-06
TCONS_00040053	XLOC_020218	XLOC_020218	Novel_lncRNA	109074336	LOC109074336	-0.961504	0.00219444
TCONS_00040053	XLOC_020218	XLOC_020218	Novel_lncRNA	109074331	LOC109074331	-0.993547	6.23334e-05
TCONS_00040053	XLOC_020218	XLOC_020218	Novel_lncRNA	109073523	LOC109073523	-0.99821	4.80575e-06
TCONS_00040053	XLOC_020218	XLOC_020218	Novel_lncRNA	122139450	LOC122139450	-0.992903	7.5376e-05
TCONS_00040053	XLOC_020218	XLOC_020218	Novel_lncRNA	109113277	LOC109113277	-0.997114	1.24773e-05
TCONS_00040053	XLOC_020218	XLOC_020218	Novel_lncRNA	109107494	LOC109107494	0.962159	0.00212086
TCONS_00040053	XLOC_020218	XLOC_020218	Novel_lncRNA	109054336	LOC109054336	0.974952	0.000933264
TCONS_00040053	XLOC_020218	XLOC_020218	Novel_lncRNA	109047996	LOC109047996	0.998707	2.5057e-06
TCONS_00040053	XLOC_020218	XLOC_020218	Novel_lncRNA	109054334	LOC109054334	-0.986947	0.000254447
TCONS_00040053	XLOC_020218	XLOC_020218	Novel_lncRNA	109058837	si:zfos-932h1.3	0.990952	0.000122441
TCONS_00040053	XLOC_020218	XLOC_020218	Novel_lncRNA	109058803	lrp6	0.996576	1.75694e-05
TCONS_00040053	XLOC_020218	XLOC_020218	Novel_lncRNA	109070704	LOC109070704	-0.999099	1.21807e-06
TCONS_00040053	XLOC_020218	XLOC_020218	Novel_lncRNA	109073667	mrps10	0.989399	0.00016798
TCONS_00040053	XLOC_020218	XLOC_020218	Novel_lncRNA	109107045	LOC109107045	0.983226	0.000419715
TCONS_00040053	XLOC_020218	XLOC_020218	Novel_lncRNA	109107551	agbl5	-0.998661	2.68991e-06
TCONS_00040053	XLOC_020218	XLOC_020218	Novel_lncRNA	109083743	LOC109083743	-0.961544	0.00218984
TCONS_00040053	XLOC_020218	XLOC_020218	Novel_lncRNA	109098437	LOC109098437	-0.990523	0.000134289
TCONS_00040053	XLOC_020218	XLOC_020218	Novel_lncRNA	109112230	LOC109112230	-0.999468	4.2406e-07
TCONS_00040053	XLOC_020218	XLOC_020218	Novel_lncRNA	122139457	LOC122139457	0.981783	0.000494755
TCONS_00040053	XLOC_020218	XLOC_020218	Novel_lncRNA	109044974	LOC109044974	-0.979937	0.000599771
TCONS_00040053	XLOC_020218	XLOC_020218	Novel_lncRNA	109053055	LOC109053055	0.998897	1.82502e-06
TCONS_00040053	XLOC_020218	XLOC_020218	Novel_lncRNA	109053073	LOC109053073	0.970116	0.00132619
TCONS_00040053	XLOC_020218	XLOC_020218	Novel_lncRNA	109065555	LOC109065555	-0.995996	2.40203e-05
TCONS_00040053	XLOC_020218	XLOC_020218	Novel_lncRNA	109044975	LOC109044975	0.977623	0.000745507
TCONS_00040053	XLOC_020218	XLOC_020218	Novel_lncRNA	109069938	ripply2	0.996469	1.86837e-05
TCONS_00040053	XLOC_020218	XLOC_020218	Novel_lncRNA	109069937	mrap2b	0.99258	8.23741e-05
TCONS_00040053	XLOC_020218	XLOC_020218	Novel_lncRNA	109113056	LOC109113056	-0.98436	0.000364993
TCONS_00040053	XLOC_020218	XLOC_020218	Novel_lncRNA	109054702	rpap3	-0.998748	2.34898e-06
TCONS_00040053	XLOC_020218	XLOC_020218	Novel_lncRNA	109048782	LOC109048782	0.99659	1.74201e-05
TCONS_00040053	XLOC_020218	XLOC_020218	Novel_lncRNA	109091224	LOC109091224	-0.99312	7.08461e-05
TCONS_00040053	XLOC_020218	XLOC_020218	Novel_lncRNA	109091757	LOC109091757	-0.990844	0.000125371
TCONS_00040053	XLOC_020218	XLOC_020218	Novel_lncRNA	109074694	LOC109074694	0.989691	0.000158872
TCONS_00040053	XLOC_020218	XLOC_020218	Novel_lncRNA	109108335	LOC109108335	-0.998881	1.87831e-06
TCONS_00040053	XLOC_020218	XLOC_020218	Novel_lncRNA	109071388	LOC109071388	0.975762	0.00087409
TCONS_00040053	XLOC_020218	XLOC_020218	Novel_lncRNA	109092038	LOC109092038	0.997774	7.43031e-06
TCONS_00040053	XLOC_020218	XLOC_020218	Novel_lncRNA	109092357	fgfr1op2	0.993384	6.55095e-05
TCONS_00040053	XLOC_020218	XLOC_020218	Novel_lncRNA	109092358	tm7sf3	0.99832	4.23044e-06
TCONS_00040053	XLOC_020218	XLOC_020218	Novel_lncRNA	109092485	LOC109092485	0.988039	0.000213729
TCONS_00040053	XLOC_020218	XLOC_020218	Novel_lncRNA	109062042	LOC109062042	-0.965348	0.00178035
TCONS_00040053	XLOC_020218	XLOC_020218	Novel_lncRNA	109062025	LOC109062025	0.98125	0.000524051
TCONS_00040053	XLOC_020218	XLOC_020218	Novel_lncRNA	109062095	LOC109062095	0.994667	4.25912e-05
TCONS_00040053	XLOC_020218	XLOC_020218	Novel_lncRNA	109102374	LOC109102374	-0.99615	2.22048e-05
TCONS_00040053	XLOC_020218	XLOC_020218	Novel_lncRNA	109109158	LOC109109158	0.96803	0.00151674
TCONS_00040053	XLOC_020218	XLOC_020218	Novel_lncRNA	109080927	LOC109080927	-0.958041	0.00260394
TCONS_00040053	XLOC_020218	XLOC_020218	Novel_lncRNA	109081739	LOC109081739	0.987379	0.000237924
TCONS_00040053	XLOC_020218	XLOC_020218	Novel_lncRNA	109080925	LOC109080925	-0.997317	1.07906e-05
TCONS_00040053	XLOC_020218	XLOC_020218	Novel_lncRNA	109064808	LOC109064808	-0.998424	3.72272e-06
TCONS_00040053	XLOC_020218	XLOC_020218	Novel_lncRNA	109064798	LOC109064798	-0.998913	1.77083e-06
TCONS_00040053	XLOC_020218	XLOC_020218	Novel_lncRNA	109076997	LOC109076997	0.981821	0.0004927
TCONS_00040053	XLOC_020218	XLOC_020218	Novel_lncRNA	109064809	LOC109064809	0.999789	6.67115e-08
TCONS_00040053	XLOC_020218	XLOC_020218	Novel_lncRNA	109082296	LOC109082296	-0.99489	3.91079e-05
TCONS_00040053	XLOC_020218	XLOC_020218	Novel_lncRNA	109076153	LOC109076153	-0.998533	3.22664e-06
TCONS_00040053	XLOC_020218	XLOC_020218	Novel_lncRNA	109109602	LOC109109602	-0.996378	1.9657e-05
TCONS_00040053	XLOC_020218	XLOC_020218	Novel_lncRNA	109060929	pik3cg	0.998025	5.84779e-06
TCONS_00040053	XLOC_020218	XLOC_020218	Novel_lncRNA	109047417	LOC109047417	-0.997053	1.30184e-05
TCONS_00040053	XLOC_020218	XLOC_020218	Novel_lncRNA	109047415	atxn7l1	-0.982211	0.000471871
TCONS_00040053	XLOC_020218	XLOC_020218	Novel_lncRNA	109047414	nampt1	-0.990415	0.000137359
TCONS_00040053	XLOC_020218	XLOC_020218	Novel_lncRNA	122139634	LOC122139634	0.996767	1.56568e-05
TCONS_00040053	XLOC_020218	XLOC_020218	Novel_lncRNA	109078020	LOC109078020	0.996933	1.40982e-05
TCONS_00040053	XLOC_020218	XLOC_020218	Novel_lncRNA	109046942	LOC109046942	0.999412	5.18462e-07
TCONS_00040053	XLOC_020218	XLOC_020218	Novel_lncRNA	109065787	LOC109065787	0.998079	5.53327e-06
TCONS_00040053	XLOC_020218	XLOC_020218	Novel_lncRNA	109065294	LOC109065294	0.997162	1.20685e-05
TCONS_00040053	XLOC_020218	XLOC_020218	Novel_lncRNA	109045433	LOC109045433	-0.989111	0.000177206
TCONS_00040053	XLOC_020218	XLOC_020218	Novel_lncRNA	109045483	LOC109045483	0.988062	0.000212916
TCONS_00040053	XLOC_020218	XLOC_020218	Novel_lncRNA	109075933	LOC109075933	0.992268	8.94414e-05
TCONS_00040053	XLOC_020218	XLOC_020218	Novel_lncRNA	109075932	LOC109075932	-0.986877	0.000257176
TCONS_00040053	XLOC_020218	XLOC_020218	Novel_lncRNA	109084805	LOC109084805	-0.963526	0.00197128
TCONS_00040053	XLOC_020218	XLOC_020218	Novel_lncRNA	109045429	LOC109045429	0.971623	0.00119643
TCONS_00040053	XLOC_020218	XLOC_020218	Novel_lncRNA	109045659	LOC109045659	0.998648	2.74125e-06
TCONS_00040053	XLOC_020218	XLOC_020218	Novel_lncRNA	109071879	LOC109071879	0.983667	0.00039796
TCONS_00040053	XLOC_020218	XLOC_020218	Novel_lncRNA	109075732	LOC109075732	0.99737	1.03689e-05
TCONS_00040053	XLOC_020218	XLOC_020218	Novel_lncRNA	109065813	LOC109065813	0.997456	9.70279e-06
TCONS_00040053	XLOC_020218	XLOC_020218	Novel_lncRNA	109065845	ccdc167	0.989718	0.000158029
TCONS_00040053	XLOC_020218	XLOC_020218	Novel_lncRNA	109065509	snap91b	-0.994252	4.94562e-05
TCONS_00040053	XLOC_020218	XLOC_020218	Novel_lncRNA	109065320	LOC109065320	0.994015	5.36239e-05
TCONS_00040053	XLOC_020218	XLOC_020218	Novel_lncRNA	109065330	LOC109065330	-0.993154	7.01324e-05
TCONS_00040053	XLOC_020218	XLOC_020218	Novel_lncRNA	109063667	selenoo2	-0.97647	0.000823965
TCONS_00040053	XLOC_020218	XLOC_020218	Novel_lncRNA	109105693	mrps18a	0.986378	0.000277079
TCONS_00040053	XLOC_020218	XLOC_020218	Novel_lncRNA	109105688	rsph9	-0.999079	1.27105e-06
TCONS_00040053	XLOC_020218	XLOC_020218	Novel_lncRNA	109106362	LOC109106362	0.959355	0.00244448
TCONS_00040053	XLOC_020218	XLOC_020218	Novel_lncRNA	109069598	LOC109069598	0.999089	1.24317e-06
TCONS_00040053	XLOC_020218	XLOC_020218	Novel_lncRNA	109069609	LOC109069609	0.998461	3.5523e-06
TCONS_00040053	XLOC_020218	XLOC_020218	Novel_lncRNA	109099729	LOC109099729	0.997604	8.60264e-06
TCONS_00040053	XLOC_020218	XLOC_020218	Novel_lncRNA	109111645	LOC109111645	-0.989747	0.000157146
TCONS_00040053	XLOC_020218	XLOC_020218	Novel_lncRNA	109060301	LOC109060301	-0.998816	2.10344e-06
TCONS_00040053	XLOC_020218	XLOC_020218	Novel_lncRNA	109062039	LOC109062039	-0.997057	1.2977e-05
TCONS_00040053	XLOC_020218	XLOC_020218	Novel_lncRNA	109060302	LOC109060302	0.98496	0.000337596
TCONS_00040053	XLOC_020218	XLOC_020218	Novel_lncRNA	109068540	LOC109068540	-0.973679	0.00103006
TCONS_00040053	XLOC_020218	XLOC_020218	Novel_lncRNA	109060292	LOC109060292	0.977787	0.000734648
TCONS_00040053	XLOC_020218	XLOC_020218	Novel_lncRNA	109075085	LOC109075085	-0.969317	0.00139771
TCONS_00040053	XLOC_020218	XLOC_020218	Novel_lncRNA	109074599	LOC109074599	0.967675	0.00155042
TCONS_00040053	XLOC_020218	XLOC_020218	Novel_lncRNA	109065444	LOC109065444	0.996474	1.86261e-05
TCONS_00040053	XLOC_020218	XLOC_020218	Novel_lncRNA	122141276	LOC122141276	0.996976	1.37036e-05
TCONS_00040053	XLOC_020218	XLOC_020218	Novel_lncRNA	122141245	LOC122141245	-0.962821	0.00204774
TCONS_00040053	XLOC_020218	XLOC_020218	Novel_lncRNA	122139375	LOC122139375	0.983524	0.000404932
TCONS_00040053	XLOC_020218	XLOC_020218	Novel_lncRNA	109060508	LOC109060508	-0.983505	0.000405899
TCONS_00040053	XLOC_020218	XLOC_020218	Novel_lncRNA	109081421	LOC109081421	-0.993699	5.94376e-05
TCONS_00040053	XLOC_020218	XLOC_020218	Novel_lncRNA	109060307	cald1a	-0.970452	0.00129672
TCONS_00040053	XLOC_020218	XLOC_020218	Novel_lncRNA	109064154	LOC109064154	0.996869	1.46916e-05
TCONS_00040053	XLOC_020218	XLOC_020218	Novel_lncRNA	122139694	LOC122139694	-0.971963	0.00116808
TCONS_00040053	XLOC_020218	XLOC_020218	Novel_lncRNA	109066303	LOC109066303	-0.996975	1.37077e-05
TCONS_00040053	XLOC_020218	XLOC_020218	Novel_lncRNA	109054946	LOC109054946	0.998101	5.40323e-06
TCONS_00040053	XLOC_020218	XLOC_020218	Novel_lncRNA	109059744	LOC109059744	-0.98503	0.000334479
TCONS_00040053	XLOC_020218	XLOC_020218	Novel_lncRNA	109054944	LOC109054944	-0.998385	3.91087e-06
TCONS_00040053	XLOC_020218	XLOC_020218	Novel_lncRNA	109054943	LOC109054943	0.956388	0.00281148
TCONS_00040053	XLOC_020218	XLOC_020218	Novel_lncRNA	109061267	LOC109061267	-0.993837	5.68542e-05
TCONS_00040053	XLOC_020218	XLOC_020218	Novel_lncRNA	109059713	LOC109059713	-0.954806	0.00301766
TCONS_00040053	XLOC_020218	XLOC_020218	Novel_lncRNA	109075953	LOC109075953	0.998819	2.09053e-06
TCONS_00040053	XLOC_020218	XLOC_020218	Novel_lncRNA	109066228	LOC109066228	0.997856	6.89231e-06
TCONS_00040053	XLOC_020218	XLOC_020218	Novel_lncRNA	122139674	fbxl14b	-0.996607	1.72477e-05
TCONS_00040053	XLOC_020218	XLOC_020218	Novel_lncRNA	109063641	adipor2	-0.97195	0.00116919
TCONS_00040053	XLOC_020218	XLOC_020218	Novel_lncRNA	109063608	pnpla3	-0.993125	7.07369e-05
TCONS_00040053	XLOC_020218	XLOC_020218	Novel_lncRNA	109063644	ttll12	-0.967061	0.00160958
TCONS_00040053	XLOC_020218	XLOC_020218	Novel_lncRNA	109051685	LOC109051685	-0.998041	5.75527e-06
TCONS_00040053	XLOC_020218	XLOC_020218	Novel_lncRNA	109051697	LOC109051697	-0.976033	0.000854727
TCONS_00040053	XLOC_020218	XLOC_020218	Novel_lncRNA	109056019	LOC109056019	-0.996321	2.02829e-05
TCONS_00040053	XLOC_020218	XLOC_020218	Novel_lncRNA	109056029	nopchap1	0.995065	3.64749e-05
TCONS_00040053	XLOC_020218	XLOC_020218	Novel_lncRNA	109055989	chst11	-0.997143	1.22339e-05
TCONS_00040053	XLOC_020218	XLOC_020218	Novel_lncRNA	109055988	LOC109055988	-0.972598	0.00111604
TCONS_00040053	XLOC_020218	XLOC_020218	Novel_lncRNA	109055990	nfyba	0.969198	0.00140853
TCONS_00040053	XLOC_020218	XLOC_020218	Novel_lncRNA	109055991	hcfc2	-0.998408	3.80205e-06
TCONS_00040053	XLOC_020218	XLOC_020218	Novel_lncRNA	109097389	srgap1b	0.997855	6.89841e-06
TCONS_00040053	XLOC_020218	XLOC_020218	Novel_lncRNA	109097394	kics2	0.964402	0.00187823
TCONS_00040053	XLOC_020218	XLOC_020218	Novel_lncRNA	109097212	LOC109097212	-0.991573	0.000106213
TCONS_00040053	XLOC_020218	XLOC_020218	Novel_lncRNA	109086803	LOC109086803	0.994692	4.21805e-05
TCONS_00040053	XLOC_020218	XLOC_020218	Novel_lncRNA	109086794	LOC109086794	-0.955088	0.0029803
TCONS_00040053	XLOC_020218	XLOC_020218	Novel_lncRNA	109086798	LOC109086798	0.998338	4.13987e-06
TCONS_00040053	XLOC_020218	XLOC_020218	Novel_lncRNA	109086801	LOC109086801	0.998033	5.79903e-06
TCONS_00040053	XLOC_020218	XLOC_020218	Novel_lncRNA	109091704	LOC109091704	-0.990645	0.000130852
TCONS_00040053	XLOC_020218	XLOC_020218	Novel_lncRNA	109091703	LOC109091703	-0.979985	0.000596909
TCONS_00040053	XLOC_020218	XLOC_020218	Novel_lncRNA	109091698	LOC109091698	0.98213	0.000476166
TCONS_00040053	XLOC_020218	XLOC_020218	Novel_lncRNA	109111267	LOC109111267	-0.989458	0.000166121
TCONS_00040053	XLOC_020218	XLOC_020218	Novel_lncRNA	109063892	LOC109063892	-0.99649	1.84594e-05
TCONS_00040053	XLOC_020218	XLOC_020218	Novel_lncRNA	109075445	LOC109075445	0.99894	1.68595e-06
TCONS_00040053	XLOC_020218	XLOC_020218	Novel_lncRNA	109063884	LOC109063884	0.998624	2.8377e-06
TCONS_00040053	XLOC_020218	XLOC_020218	Novel_lncRNA	109063873	LOC109063873	0.998228	4.70723e-06
TCONS_00040053	XLOC_020218	XLOC_020218	Novel_lncRNA	109063865	LOC109063865	-0.994162	5.10249e-05
TCONS_00040053	XLOC_020218	XLOC_020218	Novel_lncRNA	109066057	LOC109066057	-0.998644	2.75782e-06
TCONS_00040053	XLOC_020218	XLOC_020218	Novel_lncRNA	109063853	LOC109063853	0.996238	2.12037e-05
TCONS_00040053	XLOC_020218	XLOC_020218	Novel_lncRNA	109066092	LOC109066092	-0.997816	7.15203e-06
TCONS_00040053	XLOC_020218	XLOC_020218	Novel_lncRNA	109076406	LOC109076406	0.994603	4.36122e-05
TCONS_00040053	XLOC_020218	XLOC_020218	Novel_lncRNA	109075781	LOC109075781	-0.991766	0.000101417
TCONS_00040053	XLOC_020218	XLOC_020218	Novel_lncRNA	109071791	LOC109071791	0.994638	4.30545e-05
TCONS_00040053	XLOC_020218	XLOC_020218	Novel_lncRNA	109075909	LOC109075909	0.993101	7.12273e-05
TCONS_00040053	XLOC_020218	XLOC_020218	Novel_lncRNA	109075993	LOC109075993	0.997	1.34845e-05
TCONS_00040053	XLOC_020218	XLOC_020218	Novel_lncRNA	109082484	asb13a.1	-0.973474	0.00104615
TCONS_00040053	XLOC_020218	XLOC_020218	Novel_lncRNA	109079740	LOC109079740	-0.99868	2.6143e-06
TCONS_00040053	XLOC_020218	XLOC_020218	Novel_lncRNA	109083080	cry1a	-0.996748	1.58448e-05
TCONS_00040053	XLOC_020218	XLOC_020218	Novel_lncRNA	109083136	LOC109083136	0.987371	0.000238246
TCONS_00040053	XLOC_020218	XLOC_020218	Novel_lncRNA	109064317	LOC109064317	-0.962845	0.00204506
TCONS_00040053	XLOC_020218	XLOC_020218	Novel_lncRNA	109066802	braf	0.984782	0.000345615
TCONS_00040053	XLOC_020218	XLOC_020218	Novel_lncRNA	109064267	LOC109064267	0.998057	5.65972e-06
TCONS_00040053	XLOC_020218	XLOC_020218	Novel_lncRNA	109066584	LOC109066584	-0.98497	0.000337139
TCONS_00040053	XLOC_020218	XLOC_020218	Novel_lncRNA	109066545	LOC109066545	-0.997551	8.98631e-06
TCONS_00040053	XLOC_020218	XLOC_020218	Novel_lncRNA	109056883	LOC109056883	-0.959266	0.00245512
TCONS_00040053	XLOC_020218	XLOC_020218	Novel_lncRNA	109051867	LOC109051867	-0.959007	0.00248621
TCONS_00040053	XLOC_020218	XLOC_020218	Novel_lncRNA	109074558	LOC109074558	0.99935	6.33567e-07
TCONS_00040053	XLOC_020218	XLOC_020218	Novel_lncRNA	122139801	LOC122139801	-0.966719	0.00164296
TCONS_00040053	XLOC_020218	XLOC_020218	Novel_lncRNA	109064185	LOC109064185	0.971572	0.00120072
TCONS_00040053	XLOC_020218	XLOC_020218	Novel_lncRNA	109066526	LOC109066526	-0.99877	2.26725e-06
TCONS_00040053	XLOC_020218	XLOC_020218	Novel_lncRNA	122139804	LOC122139804	0.996325	2.02291e-05
TCONS_00040053	XLOC_020218	XLOC_020218	Novel_lncRNA	109059967	vhll	0.991687	0.000103368
TCONS_00040053	XLOC_020218	XLOC_020218	Novel_lncRNA	109066711	LOC109066711	0.998198	4.86534e-06
TCONS_00040053	XLOC_020218	XLOC_020218	Novel_lncRNA	109059557	LOC109059557	-0.98788	0.000219459
TCONS_00040053	XLOC_020218	XLOC_020218	Novel_lncRNA	109066706	LOC109066706	0.997041	1.31194e-05
TCONS_00040053	XLOC_020218	XLOC_020218	Novel_lncRNA	109053613	LOC109053613	0.981794	0.000494179
TCONS_00040053	XLOC_020218	XLOC_020218	Novel_lncRNA	109067027	LOC109067027	-0.998404	3.81696e-06
TCONS_00040053	XLOC_020218	XLOC_020218	Novel_lncRNA	109067071	LOC109067071	-0.99906	1.32559e-06
TCONS_00040053	XLOC_020218	XLOC_020218	Novel_lncRNA	109066997	LOC109066997	0.99798	6.11818e-06
TCONS_00040053	XLOC_020218	XLOC_020218	Novel_lncRNA	109067118	LOC109067118	0.997763	7.49954e-06
TCONS_00040053	XLOC_020218	XLOC_020218	Novel_lncRNA	109066988	LOC109066988	-0.998304	4.31122e-06
TCONS_00040053	XLOC_020218	XLOC_020218	Novel_lncRNA	109067107	LOC109067107	-0.9957	2.76986e-05
TCONS_00040053	XLOC_020218	XLOC_020218	Novel_lncRNA	109067179	LOC109067179	-0.998478	3.47099e-06
TCONS_00040053	XLOC_020218	XLOC_020218	Novel_lncRNA	109067158	LOC109067158	0.989974	0.000150265
TCONS_00040053	XLOC_020218	XLOC_020218	Novel_lncRNA	109067205	LOC109067205	-0.996783	1.55102e-05
TCONS_00040053	XLOC_020218	XLOC_020218	Novel_lncRNA	109067281	LOC109067281	0.998536	3.21317e-06
TCONS_00040053	XLOC_020218	XLOC_020218	Novel_lncRNA	109067296	twf1b	-0.986067	0.000289852
TCONS_00040053	XLOC_020218	XLOC_020218	Novel_lncRNA	109057219	LOC109057219	-0.998984	1.54749e-06
TCONS_00040053	XLOC_020218	XLOC_020218	Novel_lncRNA	109057221	LOC109057221	0.997809	7.19361e-06
TCONS_00040053	XLOC_020218	XLOC_020218	Novel_lncRNA	109064387	LOC109064387	-0.96967	0.00136592
TCONS_00040053	XLOC_020218	XLOC_020218	Novel_lncRNA	122139893	LOC122139893	-0.999199	9.61584e-07
TCONS_00040053	XLOC_020218	XLOC_020218	Novel_lncRNA	109069760	LOC109069760	-0.995185	3.47277e-05
TCONS_00040053	XLOC_020218	XLOC_020218	Novel_lncRNA	109093942	LOC109093942	0.998976	1.57183e-06
TCONS_00040053	XLOC_020218	XLOC_020218	Novel_lncRNA	109061232	LOC109061232	0.996771	1.56182e-05
TCONS_00040053	XLOC_020218	XLOC_020218	Novel_lncRNA	109061558	LOC109061558	-0.981053	0.000535088
TCONS_00040053	XLOC_020218	XLOC_020218	Novel_lncRNA	109061650	LOC109061650	0.989823	0.000154816
TCONS_00040053	XLOC_020218	XLOC_020218	Novel_lncRNA	109061744	LOC109061744	0.987255	0.000242605
TCONS_00040053	XLOC_020218	XLOC_020218	Novel_lncRNA	109073499	LOC109073499	-0.997938	6.37399e-06
TCONS_00040053	XLOC_020218	XLOC_020218	Novel_lncRNA	109064346	LOC109064346	-0.999371	5.94084e-07
TCONS_00040053	XLOC_020218	XLOC_020218	Novel_lncRNA	109093744	LOC109093744	-0.998314	4.26082e-06
TCONS_00040053	XLOC_020218	XLOC_020218	Novel_lncRNA	109094123	LOC109094123	-0.964242	0.00189514
TCONS_00040053	XLOC_020218	XLOC_020218	Novel_lncRNA	109094118	LOC109094118	-0.993095	7.13502e-05
TCONS_00040053	XLOC_020218	XLOC_020218	Novel_lncRNA	109093748	LOC109093748	-0.99776	7.51973e-06
TCONS_00040053	XLOC_020218	XLOC_020218	Novel_lncRNA	109078217	LOC109078217	-0.969531	0.00137838
TCONS_00040053	XLOC_020218	XLOC_020218	Novel_lncRNA	109075130	LOC109075130	-0.994624	4.32748e-05
TCONS_00040053	XLOC_020218	XLOC_020218	Novel_lncRNA	109074968	LOC109074968	0.999098	1.21892e-06
TCONS_00040053	XLOC_020218	XLOC_020218	Novel_lncRNA	109075087	LOC109075087	0.99904	1.38111e-06
TCONS_00040053	XLOC_020218	XLOC_020218	Novel_lncRNA	109075097	LOC109075097	0.985238	0.00032527
TCONS_00040053	XLOC_020218	XLOC_020218	Novel_lncRNA	109071413	LOC109071413	0.997624	8.4605e-06
TCONS_00040053	XLOC_020218	XLOC_020218	Novel_lncRNA	109071391	LOC109071391	0.989086	0.000178008
TCONS_00040053	XLOC_020218	XLOC_020218	Novel_lncRNA	109071380	LOC109071380	-0.990634	0.000131161
TCONS_00040053	XLOC_020218	XLOC_020218	Novel_lncRNA	109075106	LOC109075106	0.951254	0.00350631
TCONS_00040053	XLOC_020218	XLOC_020218	Novel_lncRNA	109074931	LOC109074931	-0.997481	9.50917e-06
TCONS_00040053	XLOC_020218	XLOC_020218	Novel_lncRNA	109071365	LOC109071365	0.96302	0.00202595
TCONS_00040053	XLOC_020218	XLOC_020218	Novel_lncRNA	109072381	LOC109072381	-0.996204	2.15873e-05
TCONS_00040053	XLOC_020218	XLOC_020218	Novel_lncRNA	109067363	LOC109067363	0.999149	1.08726e-06
TCONS_00040053	XLOC_020218	XLOC_020218	Novel_lncRNA	109072444	LOC109072444	-0.985082	0.000332146
TCONS_00040053	XLOC_020218	XLOC_020218	Novel_lncRNA	109077426	LOC109077426	0.998194	4.89144e-06
TCONS_00040053	XLOC_020218	XLOC_020218	Novel_lncRNA	109077450	LOC109077450	-0.997622	8.47302e-06
TCONS_00040053	XLOC_020218	XLOC_020218	Novel_lncRNA	122133871	LOC122133871	0.995875	2.54936e-05
TCONS_00040053	XLOC_020218	XLOC_020218	Novel_lncRNA	109071546	LOC109071546	0.998649	2.7384e-06
TCONS_00040053	XLOC_020218	XLOC_020218	Novel_lncRNA	109052696	LOC109052696	-0.998506	3.34496e-06
TCONS_00040053	XLOC_020218	XLOC_020218	Novel_lncRNA	122133976	LOC122133976	0.99818	4.96717e-06
TCONS_00040053	XLOC_020218	XLOC_020218	Novel_lncRNA	122139975	LOC122139975	0.982056	0.000480081
TCONS_00040053	XLOC_020218	XLOC_020218	Novel_lncRNA	109107154	LOC109107154	-0.999214	9.26872e-07
TCONS_00040053	XLOC_020218	XLOC_020218	Novel_lncRNA	109064448	LOC109064448	0.968753	0.00144929
TCONS_00040053	XLOC_020218	XLOC_020218	Novel_lncRNA	109074977	LOC109074977	0.984743	0.000347407
TCONS_00040053	XLOC_020218	XLOC_020218	Novel_lncRNA	109090418	LOC109090418	0.99589	2.53041e-05
TCONS_00040053	XLOC_020218	XLOC_020218	Novel_lncRNA	109067647	LOC109067647	0.961575	0.00218637
TCONS_00040053	XLOC_020218	XLOC_020218	Novel_lncRNA	122139991	LOC122139991	-0.993498	6.32696e-05
TCONS_00040053	XLOC_020218	XLOC_020218	Novel_lncRNA	109067664	LOC109067664	-0.99207	9.40822e-05
TCONS_00040053	XLOC_020218	XLOC_020218	Novel_lncRNA	109067665	LOC109067665	0.99598	2.42125e-05
TCONS_00040053	XLOC_020218	XLOC_020218	Novel_lncRNA	109067663	LOC109067663	-0.986016	0.00029194
TCONS_00040053	XLOC_020218	XLOC_020218	Novel_lncRNA	109067887	LOC109067887	-0.955291	0.00295366
TCONS_00040053	XLOC_020218	XLOC_020218	Novel_lncRNA	109067671	LOC109067671	0.971202	0.00123203
TCONS_00040053	XLOC_020218	XLOC_020218	Novel_lncRNA	109067672	LOC109067672	0.99487	3.94069e-05
TCONS_00040053	XLOC_020218	XLOC_020218	Novel_lncRNA	109071337	LOC109071337	0.998918	1.75481e-06
TCONS_00040053	XLOC_020218	XLOC_020218	Novel_lncRNA	109108309	LOC109108309	-0.97776	0.000736411
TCONS_00040053	XLOC_020218	XLOC_020218	Novel_lncRNA	109096473	LOC109096473	0.966993	0.00161618
TCONS_00040053	XLOC_020218	XLOC_020218	Novel_lncRNA	109064524	lamtor4	0.992832	7.68831e-05
TCONS_00040053	XLOC_020218	XLOC_020218	Novel_lncRNA	109067469	LOC109067469	0.994849	3.97308e-05
TCONS_00040053	XLOC_020218	XLOC_020218	Novel_lncRNA	109100304	dennd6b	0.999228	8.92869e-07
TCONS_00040053	XLOC_020218	XLOC_020218	Novel_lncRNA	109067872	LOC109067872	-0.986977	0.000253278
TCONS_00040053	XLOC_020218	XLOC_020218	Novel_lncRNA	109067911	LOC109067911	-0.965059	0.00180995
TCONS_00040053	XLOC_020218	XLOC_020218	Novel_lncRNA	109067889	cep83	-0.96809	0.00151108
TCONS_00040053	XLOC_020218	XLOC_020218	Novel_lncRNA	109064637	ppp6r2a	-0.994217	5.00602e-05
TCONS_00040053	XLOC_020218	XLOC_020218	Novel_lncRNA	109067976	LOC109067976	-0.986161	0.000285948
TCONS_00040053	XLOC_020218	XLOC_020218	Novel_lncRNA	109067954	LOC109067954	0.993412	6.49571e-05
TCONS_00040053	XLOC_020218	XLOC_020218	Novel_lncRNA	109076713	LOC109076713	0.993511	6.30254e-05
TCONS_00040053	XLOC_020218	XLOC_020218	Novel_lncRNA	109067987	LOC109067987	0.985897	0.000296945
TCONS_00040053	XLOC_020218	XLOC_020218	Novel_lncRNA	109067996	LOC109067996	0.999108	1.19366e-06
TCONS_00040053	XLOC_020218	XLOC_020218	Novel_lncRNA	109076724	LOC109076724	0.998502	3.36361e-06
TCONS_00040053	XLOC_020218	XLOC_020218	Novel_lncRNA	109051470	LOC109051470	0.998124	5.27837e-06
TCONS_00040053	XLOC_020218	XLOC_020218	Novel_lncRNA	109057537	LOC109057537	0.989238	0.000173104
TCONS_00040053	XLOC_020218	XLOC_020218	Novel_lncRNA	109076562	LOC109076562	-0.969505	0.00138074
TCONS_00040053	XLOC_020218	XLOC_020218	Novel_lncRNA	122140166	LOC122140166	-0.997395	1.01729e-05
TCONS_00040053	XLOC_020218	XLOC_020218	Novel_lncRNA	109077618	LOC109077618	-0.981087	0.000533165
TCONS_00040053	XLOC_020218	XLOC_020218	Novel_lncRNA	109060214	acss3	0.964967	0.00181942
TCONS_00040053	XLOC_020218	XLOC_020218	Novel_lncRNA	109077627	golgb1	0.999141	1.10558e-06
TCONS_00040053	XLOC_020218	XLOC_020218	Novel_lncRNA	109077654	orc5	0.98025	0.000581214
TCONS_00040053	XLOC_020218	XLOC_020218	Novel_lncRNA	109077686	lhfpl3	-0.988705	0.000190644
TCONS_00040053	XLOC_020218	XLOC_020218	Novel_lncRNA	109061676	LOC109061676	-0.999936	6.1126e-09
TCONS_00040053	XLOC_020218	XLOC_020218	Novel_lncRNA	109105908	ndufb2	0.996699	1.63231e-05
TCONS_00040053	XLOC_020218	XLOC_020218	Novel_lncRNA	109058285	LOC109058285	-0.969583	0.00137372
TCONS_00040053	XLOC_020218	XLOC_020218	Novel_lncRNA	109069877	LOC109069877	-0.968898	0.00143596
TCONS_00040053	XLOC_020218	XLOC_020218	Novel_lncRNA	109061678	LOC109061678	-0.983912	0.000386149
TCONS_00040053	XLOC_020218	XLOC_020218	Novel_lncRNA	109068031	LOC109068031	0.986059	0.000290186
TCONS_00040053	XLOC_020218	XLOC_020218	Novel_lncRNA	109050259	LOC109050259	-0.998856	1.96204e-06
TCONS_00040053	XLOC_020218	XLOC_020218	Novel_lncRNA	109086964	LOC109086964	0.99023	0.000142727
TCONS_00040053	XLOC_020218	XLOC_020218	Novel_lncRNA	109065866	LOC109065866	-0.992967	7.40248e-05
TCONS_00040053	XLOC_020218	XLOC_020218	Novel_lncRNA	109065737	LOC109065737	-0.98632	0.000279438
TCONS_00040053	XLOC_020218	XLOC_020218	Novel_lncRNA	109064992	LOC109064992	-0.974035	0.00100249
TCONS_00040053	XLOC_020218	XLOC_020218	Novel_lncRNA	109109860	atp5f1c	-0.989804	0.000155412
TCONS_00040053	XLOC_020218	XLOC_020218	Novel_lncRNA	109060353	LOC109060353	0.99832	4.23211e-06
TCONS_00040053	XLOC_020218	XLOC_020218	Novel_lncRNA	109083346	LOC109083346	-0.992382	8.68394e-05
TCONS_00040053	XLOC_020218	XLOC_020218	Novel_lncRNA	109048871	LOC109048871	0.969264	0.00140249
TCONS_00040053	XLOC_020218	XLOC_020218	Novel_lncRNA	109069119	LOC109069119	-0.999217	9.18628e-07
TCONS_00040053	XLOC_020218	XLOC_020218	Novel_lncRNA	109069100	LOC109069100	-0.994273	4.91013e-05
TCONS_00040053	XLOC_020218	XLOC_020218	Novel_lncRNA	109095425	LOC109095425	0.998732	2.41154e-06
TCONS_00040053	XLOC_020218	XLOC_020218	Novel_lncRNA	109061502	LOC109061502	-0.968462	0.00147632
TCONS_00040053	XLOC_020218	XLOC_020218	Novel_lncRNA	109068886	LOC109068886	0.992296	8.88041e-05
TCONS_00040053	XLOC_020218	XLOC_020218	Novel_lncRNA	109108787	LOC109108787	-0.970677	0.00127717
TCONS_00040053	XLOC_020218	XLOC_020218	Novel_lncRNA	109108786	LOC109108786	-0.97702	0.000786061
TCONS_00040053	XLOC_020218	XLOC_020218	Novel_lncRNA	109067901	LOC109067901	-0.994893	3.90566e-05
TCONS_00040053	XLOC_020218	XLOC_020218	Novel_lncRNA	109067910	si:ch211-244b2.3	-0.952094	0.00338747
TCONS_00040053	XLOC_020218	XLOC_020218	Novel_lncRNA	109067903	si:ch211-244b2.4	-0.995031	3.69775e-05
TCONS_00040053	XLOC_020218	XLOC_020218	Novel_lncRNA	109067909	scyl2	-0.989947	0.00015108
TCONS_00040053	XLOC_020218	XLOC_020218	Novel_lncRNA	109067907	LOC109067907	-0.954416	0.00306954
TCONS_00040053	XLOC_020218	XLOC_020218	Novel_lncRNA	109067908	depdc4	0.99084	0.000125479
TCONS_00040053	XLOC_020218	XLOC_020218	Novel_lncRNA	109069666	LOC109069666	-0.95287	0.00327958
TCONS_00040053	XLOC_020218	XLOC_020218	Novel_lncRNA	109105629	LOC109105629	-0.997368	1.03856e-05
TCONS_00040053	XLOC_020218	XLOC_020218	Novel_lncRNA	109107609	LOC109107609	-0.999198	9.63756e-07
TCONS_00040053	XLOC_020218	XLOC_020218	Novel_lncRNA	109070040	LOC109070040	-0.99452	4.49597e-05
TCONS_00040053	XLOC_020218	XLOC_020218	Novel_lncRNA	122140875	LOC122140875	-0.97583	0.00086922
TCONS_00040053	XLOC_020218	XLOC_020218	Novel_lncRNA	109064738	LOC109064738	-0.974236	0.000987145
TCONS_00040053	XLOC_020218	XLOC_020218	Novel_lncRNA	109085643	LOC109085643	-0.998081	5.52183e-06
TCONS_00040053	XLOC_020218	XLOC_020218	Novel_lncRNA	122140909	LOC122140909	-0.982118	0.000476765
TCONS_00040053	XLOC_020218	XLOC_020218	Novel_lncRNA	109071243	LOC109071243	-0.979155	0.000647255
TCONS_00040053	XLOC_020218	XLOC_020218	Novel_lncRNA	109109510	LOC109109510	-0.995697	2.77326e-05
TCONS_00040053	XLOC_020218	XLOC_020218	Novel_lncRNA	109073685	LOC109073685	-0.955056	0.00298456
TCONS_00040053	XLOC_020218	XLOC_020218	Novel_lncRNA	109082127	LOC109082127	-0.980458	0.000569091
TCONS_00040053	XLOC_020218	XLOC_020218	Novel_lncRNA	109083539	LOC109083539	-0.990809	0.000126329
TCONS_00040053	XLOC_020218	XLOC_020218	Novel_lncRNA	109110196	LOC109110196	-0.993902	5.56656e-05
TCONS_00040053	XLOC_020218	XLOC_020218	Novel_lncRNA	109077900	LOC109077900	-0.998543	3.18233e-06
TCONS_00040053	XLOC_020218	XLOC_020218	Novel_lncRNA	122140442	LOC122140442	-0.996747	1.58597e-05
TCONS_00040053	XLOC_020218	XLOC_020218	Novel_lncRNA	122140450	LOC122140450	-0.995443	3.10955e-05
TCONS_00040053	XLOC_020218	XLOC_020218	Novel_lncRNA	109081652	LOC109081652	-0.995026	3.70532e-05
TCONS_00040053	XLOC_020218	XLOC_020218	Novel_lncRNA	109105764	LOC109105764	-0.998955	1.63599e-06
TCONS_00040053	XLOC_020218	XLOC_020218	Novel_lncRNA	122139241	LOC122139241	-0.988193	0.000208293
TCONS_00040053	XLOC_020218	XLOC_020218	Novel_lncRNA	122140445	LOC122140445	-0.99168	0.000103557
TCONS_00040053	XLOC_020218	XLOC_020218	Novel_lncRNA	109113584	LOC109113584	-0.985041	0.000333966
TCONS_00040053	XLOC_020218	XLOC_020218	Novel_lncRNA	109067352	LOC109067352	-0.973477	0.00104591
TCONS_00040053	XLOC_020218	XLOC_020218	Novel_lncRNA	109104395	LOC109104395	-0.998279	4.43894e-06
TCONS_00040053	XLOC_020218	XLOC_020218	Novel_lncRNA	109093228	LOC109093228	-0.992165	9.18428e-05
TCONS_00040053	XLOC_020218	XLOC_020218	Novel_lncRNA	122140470	LOC122140470	-0.960258	0.00233771
[truncated: 1,046,576+ more rows]

## Sheet: lncRNA_mRNA_co_location
Chromosome	lncRNA_ID	lncRNA_Gene_ID	lncRNA_Gene_Symbol	lncRNA_Status	lncRNA_Start	lncRNA_End	lncRNA_Strand	Gene_Id	Gene_Symbol	Gene_Start	Gene_End	Gene_Strand	Distance	Location
NC_056572.1	TCONS_00000052	109068113	LOC109068113	Novel_lncRNA	265700	266592	+	109068113	LOC109068113	262575	278411	+	-893	sense
NC_056572.1	TCONS_00000052	109068113	LOC109068113	Novel_lncRNA	265700	266592	+	109071004	rnf38	163250	191669	+	74049	downstream
NC_056572.1	TCONS_00000052	109068113	LOC109068113	Novel_lncRNA	265700	266592	+	109060683	LOC109060683	197737	213739	+	51960	downstream
NC_056572.1	TCONS_00000052	109068113	LOC109068113	Novel_lncRNA	265700	266592	+	109055540	limch1a	214325	252989	+	12710	downstream
NC_056572.1	TCONS_00000052	109068113	LOC109068113	Novel_lncRNA	265700	266592	+	109055531	exosc9	257780	262434	+	3265	downstream
NC_056572.1	TCONS_00000052	109068113	LOC109068113	Novel_lncRNA	265700	266592	+	109060566	LOC109060566	253065	261707	-	3992	upstream
NC_056572.1	TCONS_00000052	109068113	LOC109068113	Novel_lncRNA	265700	266592	+	109063250	LOC109063250	282244	328916	-	15652	downstream
NC_056572.1	TCONS_00000052	109068113	LOC109068113	Novel_lncRNA	265700	266592	+	122134675	si:dkeyp-118a3.2	349932	356934	+	83340	upstream
NC_056572.1	TCONS_00000052	109068113	LOC109068113	Novel_lncRNA	265700	266592	+	109085040	tyrp1b	357789	365268	+	91197	upstream
NC_056572.1	XR_006161226.1	122146705	LOC122146705	Annotated_lncRNA	2905886	2913809	-	109069220	LOC109069220	2891128	2915740	+	-7924	antisense
NC_056572.1	XR_006161226.1	122146705	LOC122146705	Annotated_lncRNA	2905886	2913809	-	109053644	plrg1	2830472	2839382	+	66503	downstream
NC_056572.1	XR_006161226.1	122146705	LOC122146705	Annotated_lncRNA	2905886	2913809	-	109053611	fgg	2841810	2845388	-	60497	upstream
NC_056572.1	XR_006161226.1	122146705	LOC122146705	Annotated_lncRNA	2905886	2913809	-	109053612	LOC109053612	2854248	2856021	+	49864	downstream
NC_056572.1	XR_006161226.1	122146705	LOC122146705	Annotated_lncRNA	2905886	2913809	-	109083472	LOC109083472	2860777	2862098	+	43787	downstream
NC_056572.1	XR_006161226.1	122146705	LOC122146705	Annotated_lncRNA	2905886	2913809	-	109080981	LOC109080981	2864358	2870339	-	35546	upstream
NC_056572.1	XR_006161226.1	122146705	LOC122146705	Annotated_lncRNA	2905886	2913809	-	109069221	LOC109069221	2882737	2890453	+	15432	downstream
NC_056572.1	XR_006161226.1	122146705	LOC122146705	Annotated_lncRNA	2905886	2913809	-	109050032	LOC109050032	2917685	2919127	+	3876	upstream
NC_056572.1	XR_006161226.1	122146705	LOC122146705	Annotated_lncRNA	2905886	2913809	-	122146654	LOC122146654	2938647	2942609	-	24838	downstream
NC_056572.1	XR_006161226.1	122146705	LOC122146705	Annotated_lncRNA	2905886	2913809	-	109079889	LOC109079889	2949298	2952736	-	35489	downstream
NC_056572.1	XR_006161226.1	122146705	LOC122146705	Annotated_lncRNA	2905886	2913809	-	109071379	gpank1	2974433	2979024	-	60624	downstream
NC_056572.1	XR_006161226.1	122146705	LOC122146705	Annotated_lncRNA	2905886	2913809	-	109071376	LOC109071376	2979372	2992442	-	65563	downstream
NC_056572.1	XR_006161226.1	122146705	LOC122146705	Annotated_lncRNA	2905886	2913809	-	109071378	LOC109071378	2997387	3008930	+	83578	upstream
NC_056572.1	XR_006161230.1	122146705	LOC122146705	Annotated_lncRNA	2905886	2913830	-	109069220	LOC109069220	2891128	2915740	+	-7945	antisense
NC_056572.1	XR_006161230.1	122146705	LOC122146705	Annotated_lncRNA	2905886	2913830	-	109053644	plrg1	2830472	2839382	+	66503	downstream
NC_056572.1	XR_006161230.1	122146705	LOC122146705	Annotated_lncRNA	2905886	2913830	-	109053611	fgg	2841810	2845388	-	60497	upstream
NC_056572.1	XR_006161230.1	122146705	LOC122146705	Annotated_lncRNA	2905886	2913830	-	109053612	LOC109053612	2854248	2856021	+	49864	downstream
NC_056572.1	XR_006161230.1	122146705	LOC122146705	Annotated_lncRNA	2905886	2913830	-	109083472	LOC109083472	2860777	2862098	+	43787	downstream
NC_056572.1	XR_006161230.1	122146705	LOC122146705	Annotated_lncRNA	2905886	2913830	-	109080981	LOC109080981	2864358	2870339	-	35546	upstream
NC_056572.1	XR_006161230.1	122146705	LOC122146705	Annotated_lncRNA	2905886	2913830	-	109069221	LOC109069221	2882737	2890453	+	15432	downstream
NC_056572.1	XR_006161230.1	122146705	LOC122146705	Annotated_lncRNA	2905886	2913830	-	109050032	LOC109050032	2917685	2919127	+	3855	upstream
NC_056572.1	XR_006161230.1	122146705	LOC122146705	Annotated_lncRNA	2905886	2913830	-	122146654	LOC122146654	2938647	2942609	-	24817	downstream
NC_056572.1	XR_006161230.1	122146705	LOC122146705	Annotated_lncRNA	2905886	2913830	-	109079889	LOC109079889	2949298	2952736	-	35468	downstream
NC_056572.1	XR_006161230.1	122146705	LOC122146705	Annotated_lncRNA	2905886	2913830	-	109071379	gpank1	2974433	2979024	-	60603	downstream
NC_056572.1	XR_006161230.1	122146705	LOC122146705	Annotated_lncRNA	2905886	2913830	-	109071376	LOC109071376	2979372	2992442	-	65542	downstream
NC_056572.1	XR_006161230.1	122146705	LOC122146705	Annotated_lncRNA	2905886	2913830	-	109071378	LOC109071378	2997387	3008930	+	83557	upstream
NC_056572.1	XR_006161222.1	122146705	LOC122146705	Annotated_lncRNA	2905886	2913848	-	109069220	LOC109069220	2891128	2915740	+	-7963	antisense
NC_056572.1	XR_006161222.1	122146705	LOC122146705	Annotated_lncRNA	2905886	2913848	-	109053644	plrg1	2830472	2839382	+	66503	downstream
NC_056572.1	XR_006161222.1	122146705	LOC122146705	Annotated_lncRNA	2905886	2913848	-	109053611	fgg	2841810	2845388	-	60497	upstream
NC_056572.1	XR_006161222.1	122146705	LOC122146705	Annotated_lncRNA	2905886	2913848	-	109053612	LOC109053612	2854248	2856021	+	49864	downstream
NC_056572.1	XR_006161222.1	122146705	LOC122146705	Annotated_lncRNA	2905886	2913848	-	109083472	LOC109083472	2860777	2862098	+	43787	downstream
NC_056572.1	XR_006161222.1	122146705	LOC122146705	Annotated_lncRNA	2905886	2913848	-	109080981	LOC109080981	2864358	2870339	-	35546	upstream
NC_056572.1	XR_006161222.1	122146705	LOC122146705	Annotated_lncRNA	2905886	2913848	-	109069221	LOC109069221	2882737	2890453	+	15432	downstream
NC_056572.1	XR_006161222.1	122146705	LOC122146705	Annotated_lncRNA	2905886	2913848	-	109050032	LOC109050032	2917685	2919127	+	3837	upstream
NC_056572.1	XR_006161222.1	122146705	LOC122146705	Annotated_lncRNA	2905886	2913848	-	122146654	LOC122146654	2938647	2942609	-	24799	downstream
NC_056572.1	XR_006161222.1	122146705	LOC122146705	Annotated_lncRNA	2905886	2913848	-	109079889	LOC109079889	2949298	2952736	-	35450	downstream
NC_056572.1	XR_006161222.1	122146705	LOC122146705	Annotated_lncRNA	2905886	2913848	-	109071379	gpank1	2974433	2979024	-	60585	downstream
NC_056572.1	XR_006161222.1	122146705	LOC122146705	Annotated_lncRNA	2905886	2913848	-	109071376	LOC109071376	2979372	2992442	-	65524	downstream
NC_056572.1	XR_006161222.1	122146705	LOC122146705	Annotated_lncRNA	2905886	2913848	-	109071378	LOC109071378	2997387	3008930	+	83539	upstream
NC_056572.1	XR_006161210.1	122146694	LOC122146694	Annotated_lncRNA	2917755	2925742	-	109050032	LOC109050032	2917685	2919127	+	-1373	antisense
NC_056572.1	XR_006161210.1	122146694	LOC122146694	Annotated_lncRNA	2917755	2925742	-	109053644	plrg1	2830472	2839382	+	78372	downstream
NC_056572.1	XR_006161210.1	122146694	LOC122146694	Annotated_lncRNA	2917755	2925742	-	109053611	fgg	2841810	2845388	-	72366	upstream
NC_056572.1	XR_006161210.1	122146694	LOC122146694	Annotated_lncRNA	2917755	2925742	-	109053612	LOC109053612	2854248	2856021	+	61733	downstream
NC_056572.1	XR_006161210.1	122146694	LOC122146694	Annotated_lncRNA	2917755	2925742	-	109083472	LOC109083472	2860777	2862098	+	55656	downstream
NC_056572.1	XR_006161210.1	122146694	LOC122146694	Annotated_lncRNA	2917755	2925742	-	109080981	LOC109080981	2864358	2870339	-	47415	upstream
NC_056572.1	XR_006161210.1	122146694	LOC122146694	Annotated_lncRNA	2917755	2925742	-	109069221	LOC109069221	2882737	2890453	+	27301	downstream
NC_056572.1	XR_006161210.1	122146694	LOC122146694	Annotated_lncRNA	2917755	2925742	-	109069220	LOC109069220	2891128	2915740	+	2014	downstream
NC_056572.1	XR_006161210.1	122146694	LOC122146694	Annotated_lncRNA	2917755	2925742	-	122146654	LOC122146654	2938647	2942609	-	12905	downstream
NC_056572.1	XR_006161210.1	122146694	LOC122146694	Annotated_lncRNA	2917755	2925742	-	109079889	LOC109079889	2949298	2952736	-	23556	downstream
NC_056572.1	XR_006161210.1	122146694	LOC122146694	Annotated_lncRNA	2917755	2925742	-	109071379	gpank1	2974433	2979024	-	48691	downstream
NC_056572.1	XR_006161210.1	122146694	LOC122146694	Annotated_lncRNA	2917755	2925742	-	109071376	LOC109071376	2979372	2992442	-	53630	downstream
NC_056572.1	XR_006161210.1	122146694	LOC122146694	Annotated_lncRNA	2917755	2925742	-	109071378	LOC109071378	2997387	3008930	+	71645	upstream
NC_056572.1	XR_006161210.1	122146694	LOC122146694	Annotated_lncRNA	2917755	2925742	-	109071375	LOC109071375	3014014	3018485	+	88272	upstream
NC_056572.1	XR_006161210.1	122146694	LOC122146694	Annotated_lncRNA	2917755	2925742	-	109071381	LOC109071381	3019678	3026698	+	93936	upstream
NC_056572.1	XR_006161209.1	122146694	LOC122146694	Annotated_lncRNA	2917755	2925743	-	109050032	LOC109050032	2917685	2919127	+	-1373	antisense
NC_056572.1	XR_006161209.1	122146694	LOC122146694	Annotated_lncRNA	2917755	2925743	-	109053644	plrg1	2830472	2839382	+	78372	downstream
NC_056572.1	XR_006161209.1	122146694	LOC122146694	Annotated_lncRNA	2917755	2925743	-	109053611	fgg	2841810	2845388	-	72366	upstream
NC_056572.1	XR_006161209.1	122146694	LOC122146694	Annotated_lncRNA	2917755	2925743	-	109053612	LOC109053612	2854248	2856021	+	61733	downstream
NC_056572.1	XR_006161209.1	122146694	LOC122146694	Annotated_lncRNA	2917755	2925743	-	109083472	LOC109083472	2860777	2862098	+	55656	downstream
NC_056572.1	XR_006161209.1	122146694	LOC122146694	Annotated_lncRNA	2917755	2925743	-	109080981	LOC109080981	2864358	2870339	-	47415	upstream
NC_056572.1	XR_006161209.1	122146694	LOC122146694	Annotated_lncRNA	2917755	2925743	-	109069221	LOC109069221	2882737	2890453	+	27301	downstream
NC_056572.1	XR_006161209.1	122146694	LOC122146694	Annotated_lncRNA	2917755	2925743	-	109069220	LOC109069220	2891128	2915740	+	2014	downstream
NC_056572.1	XR_006161209.1	122146694	LOC122146694	Annotated_lncRNA	2917755	2925743	-	122146654	LOC122146654	2938647	2942609	-	12904	downstream
NC_056572.1	XR_006161209.1	122146694	LOC122146694	Annotated_lncRNA	2917755	2925743	-	109079889	LOC109079889	2949298	2952736	-	23555	downstream
NC_056572.1	XR_006161209.1	122146694	LOC122146694	Annotated_lncRNA	2917755	2925743	-	109071379	gpank1	2974433	2979024	-	48690	downstream
NC_056572.1	XR_006161209.1	122146694	LOC122146694	Annotated_lncRNA	2917755	2925743	-	109071376	LOC109071376	2979372	2992442	-	53629	downstream
NC_056572.1	XR_006161209.1	122146694	LOC122146694	Annotated_lncRNA	2917755	2925743	-	109071378	LOC109071378	2997387	3008930	+	71644	upstream
NC_056572.1	XR_006161209.1	122146694	LOC122146694	Annotated_lncRNA	2917755	2925743	-	109071375	LOC109071375	3014014	3018485	+	88271	upstream
NC_056572.1	XR_006161209.1	122146694	LOC122146694	Annotated_lncRNA	2917755	2925743	-	109071381	LOC109071381	3019678	3026698	+	93935	upstream
NC_056572.1	XR_006161211.1	122146694	LOC122146694	Annotated_lncRNA	2917755	2925744	-	109050032	LOC109050032	2917685	2919127	+	-1373	antisense
NC_056572.1	XR_006161211.1	122146694	LOC122146694	Annotated_lncRNA	2917755	2925744	-	109053644	plrg1	2830472	2839382	+	78372	downstream
NC_056572.1	XR_006161211.1	122146694	LOC122146694	Annotated_lncRNA	2917755	2925744	-	109053611	fgg	2841810	2845388	-	72366	upstream
NC_056572.1	XR_006161211.1	122146694	LOC122146694	Annotated_lncRNA	2917755	2925744	-	109053612	LOC109053612	2854248	2856021	+	61733	downstream
NC_056572.1	XR_006161211.1	122146694	LOC122146694	Annotated_lncRNA	2917755	2925744	-	109083472	LOC109083472	2860777	2862098	+	55656	downstream
NC_056572.1	XR_006161211.1	122146694	LOC122146694	Annotated_lncRNA	2917755	2925744	-	109080981	LOC109080981	2864358	2870339	-	47415	upstream
NC_056572.1	XR_006161211.1	122146694	LOC122146694	Annotated_lncRNA	2917755	2925744	-	109069221	LOC109069221	2882737	2890453	+	27301	downstream
NC_056572.1	XR_006161211.1	122146694	LOC122146694	Annotated_lncRNA	2917755	2925744	-	109069220	LOC109069220	2891128	2915740	+	2014	downstream
NC_056572.1	XR_006161211.1	122146694	LOC122146694	Annotated_lncRNA	2917755	2925744	-	122146654	LOC122146654	2938647	2942609	-	12903	downstream
NC_056572.1	XR_006161211.1	122146694	LOC122146694	Annotated_lncRNA	2917755	2925744	-	109079889	LOC109079889	2949298	2952736	-	23554	downstream
NC_056572.1	XR_006161211.1	122146694	LOC122146694	Annotated_lncRNA	2917755	2925744	-	109071379	gpank1	2974433	2979024	-	48689	downstream
NC_056572.1	XR_006161211.1	122146694	LOC122146694	Annotated_lncRNA	2917755	2925744	-	109071376	LOC109071376	2979372	2992442	-	53628	downstream
NC_056572.1	XR_006161211.1	122146694	LOC122146694	Annotated_lncRNA	2917755	2925744	-	109071378	LOC109071378	2997387	3008930	+	71643	upstream
NC_056572.1	XR_006161211.1	122146694	LOC122146694	Annotated_lncRNA	2917755	2925744	-	109071375	LOC109071375	3014014	3018485	+	88270	upstream
NC_056572.1	XR_006161211.1	122146694	LOC122146694	Annotated_lncRNA	2917755	2925744	-	109071381	LOC109071381	3019678	3026698	+	93934	upstream
NC_056572.1	XR_006161245.1	122146724	LOC122146724	Annotated_lncRNA	3095770	3097133	-	109052757	LOC109052757	3087695	3105333	+	-1364	antisense
NC_056572.1	XR_006161245.1	122146724	LOC122146724	Annotated_lncRNA	3095770	3097133	-	109071378	LOC109071378	2997387	3008930	+	86839	downstream
NC_056572.1	XR_006161245.1	122146724	LOC122146724	Annotated_lncRNA	3095770	3097133	-	109071375	LOC109071375	3014014	3018485	+	77284	downstream
NC_056572.1	XR_006161245.1	122146724	LOC122146724	Annotated_lncRNA	3095770	3097133	-	109071381	LOC109071381	3019678	3026698	+	69071	downstream
NC_056572.1	XR_006161245.1	122146724	LOC122146724	Annotated_lncRNA	3095770	3097133	-	122146690	LOC122146690	3027002	3030674	-	65095	upstream
NC_056572.1	XR_006161245.1	122146724	LOC122146724	Annotated_lncRNA	3095770	3097133	-	109052764	LOC109052764	3054738	3078974	-	16795	upstream
NC_056572.1	XR_006161245.1	122146724	LOC122146724	Annotated_lncRNA	3095770	3097133	-	109052756	LOC109052756	3107336	3111483	-	10203	downstream
NC_056572.1	XR_006161245.1	122146724	LOC122146724	Annotated_lncRNA	3095770	3097133	-	109052755	LOC109052755	3115615	3126733	+	18482	upstream
NC_056572.1	XR_006161245.1	122146724	LOC122146724	Annotated_lncRNA	3095770	3097133	-	109081844	LOC109081844	3130279	3150149	+	33146	upstream
NC_056572.1	XR_006161245.1	122146724	LOC122146724	Annotated_lncRNA	3095770	3097133	-	109085260	LOC109085260	3160793	3171018	+	63660	upstream
NC_056572.1	TCONS_00002072	109061692	LOC109061692	Novel_lncRNA	4919067	4925024	-	109061692	LOC109061692	4905598	5009907	+	-5958	antisense
NC_056572.1	TCONS_00002072	109061692	LOC109061692	Novel_lncRNA	4919067	4925024	-	109073381	LOC109073381	4606852	4844676	+	74390	downstream
NC_056572.1	TCONS_00002072	109061692	LOC109061692	Novel_lncRNA	4919067	4925024	-	109061685	LOC109061685	5010829	5021905	-	85805	downstream
NC_056572.1	TCONS_00002074	109061692	LOC109061692	Novel_lncRNA	4973489	4981856	-	109061692	LOC109061692	4905598	5009907	+	-8368	antisense
NC_056572.1	TCONS_00002074	109061692	LOC109061692	Novel_lncRNA	4973489	4981856	-	109061685	LOC109061685	5010829	5021905	-	28973	downstream
NC_056572.1	TCONS_00002074	109061692	LOC109061692	Novel_lncRNA	4973489	4981856	-	109061693	LOC109061693	5025097	5037331	-	43241	downstream
NC_056572.1	TCONS_00002074	109061692	LOC109061692	Novel_lncRNA	4973489	4981856	-	109078388	LOC109078388	5040948	5075436	-	59092	downstream
NC_056572.1	TCONS_00000248	109061692	LOC109061692	Novel_lncRNA	4973491	4981493	+	109061692	LOC109061692	4905598	5009907	+	-8003	sense
NC_056572.1	TCONS_00000248	109061692	LOC109061692	Novel_lncRNA	4973491	4981493	+	109061685	LOC109061685	5010829	5021905	-	29336	downstream
NC_056572.1	TCONS_00000248	109061692	LOC109061692	Novel_lncRNA	4973491	4981493	+	109061693	LOC109061693	5025097	5037331	-	43604	downstream
NC_056572.1	TCONS_00000248	109061692	LOC109061692	Novel_lncRNA	4973491	4981493	+	109078388	LOC109078388	5040948	5075436	-	59455	downstream
NC_056572.1	TCONS_00002075	109061692	LOC109061692	Novel_lncRNA	4973530	4982018	-	109061692	LOC109061692	4905598	5009907	+	-8489	antisense
NC_056572.1	TCONS_00002075	109061692	LOC109061692	Novel_lncRNA	4973530	4982018	-	109061685	LOC109061685	5010829	5021905	-	28811	downstream
NC_056572.1	TCONS_00002075	109061692	LOC109061692	Novel_lncRNA	4973530	4982018	-	109061693	LOC109061693	5025097	5037331	-	43079	downstream
NC_056572.1	TCONS_00002075	109061692	LOC109061692	Novel_lncRNA	4973530	4982018	-	109078388	LOC109078388	5040948	5075436	-	58930	downstream
NC_056572.1	TCONS_00002141	109108965	LOC109108965	Novel_lncRNA	6560134	6573339	-	109108965	LOC109108965	6559735	6568277	-	-8144	sense
NC_056572.1	TCONS_00002141	109108965	LOC109108965	Novel_lncRNA	6560134	6573339	-	109108970	xpa	6572359	6576988	-	-980	sense
NC_056572.1	TCONS_00002141	109108965	LOC109108965	Novel_lncRNA	6560134	6573339	-	109090651	LOC109090651	6456866	6486012	-	74121	upstream
NC_056572.1	TCONS_00002141	109108965	LOC109108965	Novel_lncRNA	6560134	6573339	-	109072040	LOC109072040	6486388	6495852	+	64281	downstream
NC_056572.1	TCONS_00002141	109108965	LOC109108965	Novel_lncRNA	6560134	6573339	-	109109310	LOC109109310	6496766	6507268	-	52869	upstream
NC_056572.1	TCONS_00002141	109108965	LOC109108965	Novel_lncRNA	6560134	6573339	-	109053664	LOC109053664	6507407	6517111	-	43022	upstream
NC_056572.1	TCONS_00002141	109108965	LOC109108965	Novel_lncRNA	6560134	6573339	-	109108964	LOC109108964	6517787	6525937	-	34196	upstream
NC_056572.1	TCONS_00002141	109108965	LOC109108965	Novel_lncRNA	6560134	6573339	-	109108968	LOC109108968	6529387	6538107	+	22026	downstream
NC_056572.1	TCONS_00002141	109108965	LOC109108965	Novel_lncRNA	6560134	6573339	-	109108976	LOC109108976	6540820	6541635	-	18498	upstream
NC_056572.1	TCONS_00002141	109108965	LOC109108965	Novel_lncRNA	6560134	6573339	-	109108963	LOC109108963	6545066	6557432	+	2701	downstream
NC_056572.1	TCONS_00002141	109108965	LOC109108965	Novel_lncRNA	6560134	6573339	-	109108971	LOC109108971	6578727	6580092	+	5388	upstream
NC_056572.1	TCONS_00002141	109108965	LOC109108965	Novel_lncRNA	6560134	6573339	-	109108981	LOC109108981	6581754	6586093	-	8415	downstream
NC_056572.1	TCONS_00002141	109108965	LOC109108965	Novel_lncRNA	6560134	6573339	-	109108974	slc24a2	6588910	6603640	-	15571	downstream
NC_056572.1	TCONS_00002141	109108965	LOC109108965	Novel_lncRNA	6560134	6573339	-	109075499	tspan5b	6609026	6617887	-	35687	downstream
NC_056572.1	TCONS_00002141	109108965	LOC109108965	Novel_lncRNA	6560134	6573339	-	109075598	grk4	6620576	6645494	+	47237	upstream
NC_056572.1	TCONS_00002141	109108965	LOC109108965	Novel_lncRNA	6560134	6573339	-	109069579	snx8b	6647584	6653578	-	74245	downstream
NC_056572.1	TCONS_00002141	109108965	LOC109108965	Novel_lncRNA	6560134	6573339	-	109069584	iqce	6655112	6664084	+	81773	upstream
NC_056572.1	TCONS_00002141	109108965	LOC109108965	Novel_lncRNA	6560134	6573339	-	109069582	LOC109069582	6664876	6692128	+	91537	upstream
NC_056572.1	XR_006155179.1	122137963	LOC122137963	Annotated_lncRNA	6580810	6582085	+	109108981	LOC109108981	6581754	6586093	-	-331	antisense
NC_056572.1	XR_006155179.1	122137963	LOC122137963	Annotated_lncRNA	6580810	6582085	+	109090651	LOC109090651	6456866	6486012	-	94797	upstream
NC_056572.1	XR_006155179.1	122137963	LOC122137963	Annotated_lncRNA	6580810	6582085	+	109072040	LOC109072040	6486388	6495852	+	84957	downstream
NC_056572.1	XR_006155179.1	122137963	LOC122137963	Annotated_lncRNA	6580810	6582085	+	109109310	LOC109109310	6496766	6507268	-	73545	upstream
NC_056572.1	XR_006155179.1	122137963	LOC122137963	Annotated_lncRNA	6580810	6582085	+	109053664	LOC109053664	6507407	6517111	-	63698	upstream
NC_056572.1	XR_006155179.1	122137963	LOC122137963	Annotated_lncRNA	6580810	6582085	+	109108964	LOC109108964	6517787	6525937	-	54872	upstream
NC_056572.1	XR_006155179.1	122137963	LOC122137963	Annotated_lncRNA	6580810	6582085	+	109108968	LOC109108968	6529387	6538107	+	42702	downstream
NC_056572.1	XR_006155179.1	122137963	LOC122137963	Annotated_lncRNA	6580810	6582085	+	109108976	LOC109108976	6540820	6541635	-	39174	upstream
NC_056572.1	XR_006155179.1	122137963	LOC122137963	Annotated_lncRNA	6580810	6582085	+	109108963	LOC109108963	6545066	6557432	+	23377	downstream
NC_056572.1	XR_006155179.1	122137963	LOC122137963	Annotated_lncRNA	6580810	6582085	+	109108965	LOC109108965	6559735	6568277	-	12532	upstream
NC_056572.1	XR_006155179.1	122137963	LOC122137963	Annotated_lncRNA	6580810	6582085	+	109108970	xpa	6572359	6576988	-	3821	upstream
NC_056572.1	XR_006155179.1	122137963	LOC122137963	Annotated_lncRNA	6580810	6582085	+	109108971	LOC109108971	6578727	6580092	+	717	downstream
NC_056572.1	XR_006155179.1	122137963	LOC122137963	Annotated_lncRNA	6580810	6582085	+	109108974	slc24a2	6588910	6603640	-	6825	downstream
NC_056572.1	XR_006155179.1	122137963	LOC122137963	Annotated_lncRNA	6580810	6582085	+	109075499	tspan5b	6609026	6617887	-	26941	downstream
NC_056572.1	XR_006155179.1	122137963	LOC122137963	Annotated_lncRNA	6580810	6582085	+	109075598	grk4	6620576	6645494	+	38491	upstream
NC_056572.1	XR_006155179.1	122137963	LOC122137963	Annotated_lncRNA	6580810	6582085	+	109069579	snx8b	6647584	6653578	-	65499	downstream
NC_056572.1	XR_006155179.1	122137963	LOC122137963	Annotated_lncRNA	6580810	6582085	+	109069584	iqce	6655112	6664084	+	73027	upstream
NC_056572.1	XR_006155179.1	122137963	LOC122137963	Annotated_lncRNA	6580810	6582085	+	109069582	LOC109069582	6664876	6692128	+	82791	upstream
NC_056572.1	XR_006155431.1	109069038	LOC109069038	Annotated_lncRNA	6953340	6954372	+	109061405	LOC109061405	6824167	7031034	+	-1033	sense
NC_056572.1	XR_006155431.1	109069038	LOC109069038	Annotated_lncRNA	6953340	6954372	+	109082538	LOC109082538	6973742	6978457	+	19370	upstream
NC_056572.1	XR_006155431.1	109069038	LOC109069038	Annotated_lncRNA	6953340	6954372	+	109081867	LOC109081867	7034269	7036802	-	79897	downstream
NC_056572.1	XR_006155431.1	109069038	LOC109069038	Annotated_lncRNA	6953340	6954372	+	109081865	LOC109081865	7036946	7050073	+	82574	upstream
NC_056572.1	TCONS_00002165	109061405	LOC109061405	Novel_lncRNA	6972845	6978884	-	109061405	LOC109061405	6824167	7031034	+	-6040	antisense
NC_056572.1	TCONS_00002165	109061405	LOC109061405	Novel_lncRNA	6972845	6978884	-	109082538	LOC109082538	6973742	6978457	+	-4715	antisense
NC_056572.1	TCONS_00002165	109061405	LOC109061405	Novel_lncRNA	6972845	6978884	-	109081867	LOC109081867	7034269	7036802	-	55385	downstream
NC_056572.1	TCONS_00002165	109061405	LOC109061405	Novel_lncRNA	6972845	6978884	-	109081865	LOC109081865	7036946	7050073	+	58062	upstream
NC_056572.1	TCONS_00002165	109061405	LOC109061405	Novel_lncRNA	6972845	6978884	-	109100245	LOC109100245	7055792	7156170	+	76908	upstream
NC_056572.1	TCONS_00000351	109061405	LOC109061405	Novel_lncRNA	6972881	6978931	+	109061405	LOC109061405	6824167	7031034	+	-6051	sense
NC_056572.1	TCONS_00000351	109061405	LOC109061405	Novel_lncRNA	6972881	6978931	+	109082538	LOC109082538	6973742	6978457	+	-4715	sense
NC_056572.1	TCONS_00000351	109061405	LOC109061405	Novel_lncRNA	6972881	6978931	+	109081867	LOC109081867	7034269	7036802	-	55338	downstream
NC_056572.1	TCONS_00000351	109061405	LOC109061405	Novel_lncRNA	6972881	6978931	+	109081865	LOC109081865	7036946	7050073	+	58015	upstream
NC_056572.1	TCONS_00000351	109061405	LOC109061405	Novel_lncRNA	6972881	6978931	+	109100245	LOC109100245	7055792	7156170	+	76861	upstream
NC_056572.1	TCONS_00000371	109100245	LOC109100245	Novel_lncRNA	7141788	7143269	+	109100245	LOC109100245	7055792	7156170	+	-1482	sense
NC_056572.1	TCONS_00000371	109100245	LOC109100245	Novel_lncRNA	7141788	7143269	+	109081865	LOC109081865	7036946	7050073	+	91714	downstream
NC_056572.1	TCONS_00000371	109100245	LOC109100245	Novel_lncRNA	7141788	7143269	+	109086090	LOC109086090	7158081	7163914	+	14812	upstream
NC_056572.1	TCONS_00000371	109100245	LOC109100245	Novel_lncRNA	7141788	7143269	+	109086096	LOC109086096	7164948	7172937	+	21679	upstream
NC_056572.1	TCONS_00000371	109100245	LOC109100245	Novel_lncRNA	7141788	7143269	+	109086091	LOC109086091	7175962	7182170	-	32693	downstream
NC_056572.1	TCONS_00000371	109100245	LOC109100245	Novel_lncRNA	7141788	7143269	+	109086079	LOC109086079	7195255	7201438	-	51986	downstream
NC_056572.1	TCONS_00000371	109100245	LOC109100245	Novel_lncRNA	7141788	7143269	+	109066378	LOC109066378	7224790	7234084	+	81521	upstream
NC_056572.1	TCONS_00000371	109100245	LOC109100245	Novel_lncRNA	7141788	7143269	+	109081871	LOC109081871	7218468	7226347	-	75199	downstream
NC_056572.1	TCONS_00000371	109100245	LOC109100245	Novel_lncRNA	7141788	7143269	+	109066379	LOC109066379	7238706	7241905	+	95437	upstream
NC_056572.1	TCONS_00000397	109085058	LOC109085058	Novel_lncRNA	7529552	7531509	+	109085058	LOC109085058	7523061	7531509	+	-1958	sense
NC_056572.1	TCONS_00000397	109085058	LOC109085058	Novel_lncRNA	7529552	7531509	+	109088130	LOC109088130	7425998	7433473	-	96078	upstream
NC_056572.1	TCONS_00000397	109085058	LOC109085058	Novel_lncRNA	7529552	7531509	+	109088135	LOC109088135	7453519	7457462	-	72089	upstream
NC_056572.1	TCONS_00000397	109085058	LOC109085058	Novel_lncRNA	7529552	7531509	+	109111928	LOC109111928	7487480	7494462	-	35089	upstream
NC_056572.1	TCONS_00000397	109085058	LOC109085058	Novel_lncRNA	7529552	7531509	+	122138707	LOC122138707	7497335	7498610	-	30941	upstream
NC_056572.1	TCONS_00000397	109085058	LOC109085058	Novel_lncRNA	7529552	7531509	+	109085059	LOC109085059	7499061	7502442	-	27109	upstream
NC_056572.1	TCONS_00000397	109085058	LOC109085058	Novel_lncRNA	7529552	7531509	+	109085056	LOC109085056	7504382	7519628	-	9924	upstream
NC_056572.1	TCONS_00000397	109085058	LOC109085058	Novel_lncRNA	7529552	7531509	+	109085054	LOC109085054	7533610	7545195	-	2101	downstream
NC_056572.1	TCONS_00000397	109085058	LOC109085058	Novel_lncRNA	7529552	7531509	+	109090858	LOC109090858	7546799	7548849	-	15290	downstream
NC_056572.1	TCONS_00000397	109085058	LOC109085058	Novel_lncRNA	7529552	7531509	+	122138786	LOC122138786	7601102	7607282	-	69593	downstream
NC_056572.1	TCONS_00002253	109096812	LOC109096812	Novel_lncRNA	8601623	8607140	-	109096812	LOC109096812	8593342	8644062	+	-5518	antisense
NC_056572.1	TCONS_00002253	109096812	LOC109096812	Novel_lncRNA	8601623	8607140	-	109068179	LOC109068179	8531372	8534141	-	67481	upstream
NC_056572.1	TCONS_00002253	109096812	LOC109096812	Novel_lncRNA	8601623	8607140	-	122146383	LOC122146383	8537850	8539568	-	62054	upstream
NC_056572.1	TCONS_00002253	109096812	LOC109096812	Novel_lncRNA	8601623	8607140	-	109053958	LOC109053958	8547592	8560176	+	41446	downstream
NC_056572.1	TCONS_00002253	109096812	LOC109096812	Novel_lncRNA	8601623	8607140	-	109052585	LOC109052585	8569423	8578546	+	23076	downstream
NC_056572.1	TCONS_00002253	109096812	LOC109096812	Novel_lncRNA	8601623	8607140	-	109052588	LOC109052588	8560904	8588791	-	12831	upstream
NC_056572.1	TCONS_00002253	109096812	LOC109096812	Novel_lncRNA	8601623	8607140	-	109069351	LOC109069351	8644913	8660671	+	37773	upstream
NC_056572.1	TCONS_00002253	109096812	LOC109096812	Novel_lncRNA	8601623	8607140	-	109095694	LOC109095694	8663692	8675852	+	56552	upstream
NC_056572.1	TCONS_00002253	109096812	LOC109096812	Novel_lncRNA	8601623	8607140	-	109095059	LOC109095059	8682163	8699056	+	75023	upstream
NC_056572.1	TCONS_00002253	109096812	LOC109096812	Novel_lncRNA	8601623	8607140	-	109110991	LOC109110991	8701363	8715243	+	94223	upstream
NC_056572.1	TCONS_00000463	109096812	LOC109096812	Novel_lncRNA	8601793	8607169	+	109096812	LOC109096812	8593342	8644062	+	-5377	sense
NC_056572.1	TCONS_00000463	109096812	LOC109096812	Novel_lncRNA	8601793	8607169	+	109068179	LOC109068179	8531372	8534141	-	67651	upstream
NC_056572.1	TCONS_00000463	109096812	LOC109096812	Novel_lncRNA	8601793	8607169	+	122146383	LOC122146383	8537850	8539568	-	62224	upstream
NC_056572.1	TCONS_00000463	109096812	LOC109096812	Novel_lncRNA	8601793	8607169	+	109053958	LOC109053958	8547592	8560176	+	41616	downstream
NC_056572.1	TCONS_00000463	109096812	LOC109096812	Novel_lncRNA	8601793	8607169	+	109052585	LOC109052585	8569423	8578546	+	23246	downstream
NC_056572.1	TCONS_00000463	109096812	LOC109096812	Novel_lncRNA	8601793	8607169	+	109052588	LOC109052588	8560904	8588791	-	13001	upstream
NC_056572.1	TCONS_00000463	109096812	LOC109096812	Novel_lncRNA	8601793	8607169	+	109069351	LOC109069351	8644913	8660671	+	37744	upstream
NC_056572.1	TCONS_00000463	109096812	LOC109096812	Novel_lncRNA	8601793	8607169	+	109095694	LOC109095694	8663692	8675852	+	56523	upstream
NC_056572.1	TCONS_00000463	109096812	LOC109096812	Novel_lncRNA	8601793	8607169	+	109095059	LOC109095059	8682163	8699056	+	74994	upstream
NC_056572.1	TCONS_00000463	109096812	LOC109096812	Novel_lncRNA	8601793	8607169	+	109110991	LOC109110991	8701363	8715243	+	94194	upstream
NC_056572.1	TCONS_00000464	109096812	LOC109096812	Novel_lncRNA	8602949	8607193	+	109096812	LOC109096812	8593342	8644062	+	-4245	sense
NC_056572.1	TCONS_00000464	109096812	LOC109096812	Novel_lncRNA	8602949	8607193	+	109068179	LOC109068179	8531372	8534141	-	68807	upstream
NC_056572.1	TCONS_00000464	109096812	LOC109096812	Novel_lncRNA	8602949	8607193	+	122146383	LOC122146383	8537850	8539568	-	63380	upstream
NC_056572.1	TCONS_00000464	109096812	LOC109096812	Novel_lncRNA	8602949	8607193	+	109053958	LOC109053958	8547592	8560176	+	42772	downstream
NC_056572.1	TCONS_00000464	109096812	LOC109096812	Novel_lncRNA	8602949	8607193	+	109052585	LOC109052585	8569423	8578546	+	24402	downstream
NC_056572.1	TCONS_00000464	109096812	LOC109096812	Novel_lncRNA	8602949	8607193	+	109052588	LOC109052588	8560904	8588791	-	14157	upstream
NC_056572.1	TCONS_00000464	109096812	LOC109096812	Novel_lncRNA	8602949	8607193	+	109069351	LOC109069351	8644913	8660671	+	37720	upstream
NC_056572.1	TCONS_00000464	109096812	LOC109096812	Novel_lncRNA	8602949	8607193	+	109095694	LOC109095694	8663692	8675852	+	56499	upstream
NC_056572.1	TCONS_00000464	109096812	LOC109096812	Novel_lncRNA	8602949	8607193	+	109095059	LOC109095059	8682163	8699056	+	74970	upstream
NC_056572.1	TCONS_00000464	109096812	LOC109096812	Novel_lncRNA	8602949	8607193	+	109110991	LOC109110991	8701363	8715243	+	94170	upstream
NC_056572.1	TCONS_00002255	109069351	LOC109069351	Novel_lncRNA	8649898	8657599	-	109069351	LOC109069351	8644913	8660671	+	-7702	antisense
NC_056572.1	TCONS_00002255	109069351	LOC109069351	Novel_lncRNA	8649898	8657599	-	109053958	LOC109053958	8547592	8560176	+	89721	downstream
NC_056572.1	TCONS_00002255	109069351	LOC109069351	Novel_lncRNA	8649898	8657599	-	109052585	LOC109052585	8569423	8578546	+	71351	downstream
NC_056572.1	TCONS_00002255	109069351	LOC109069351	Novel_lncRNA	8649898	8657599	-	109052588	LOC109052588	8560904	8588791	-	61106	upstream
NC_056572.1	TCONS_00002255	109069351	LOC109069351	Novel_lncRNA	8649898	8657599	-	109096812	LOC109096812	8593342	8644062	+	5835	downstream
NC_056572.1	TCONS_00002255	109069351	LOC109069351	Novel_lncRNA	8649898	8657599	-	109095694	LOC109095694	8663692	8675852	+	6093	upstream
NC_056572.1	TCONS_00002255	109069351	LOC109069351	Novel_lncRNA	8649898	8657599	-	109095059	LOC109095059	8682163	8699056	+	24564	upstream
NC_056572.1	TCONS_00002255	109069351	LOC109069351	Novel_lncRNA	8649898	8657599	-	109110991	LOC109110991	8701363	8715243	+	43764	upstream
NC_056572.1	TCONS_00002255	109069351	LOC109069351	Novel_lncRNA	8649898	8657599	-	109098228	LOC109098228	8715959	8735422	+	58360	upstream
NC_056572.1	TCONS_00000543	109103004	ptgfrnb	Novel_lncRNA	13939305	13940534	+	109103004	ptgfrnb	13895524	13955440	-	-1230	antisense
NC_056572.1	TCONS_00000543	109103004	ptgfrnb	Novel_lncRNA	13939305	13940534	+	122134008	LOC122134008	13873003	13875081	-	64223	upstream
NC_056572.1	TCONS_00000543	109103004	ptgfrnb	Novel_lncRNA	13939305	13940534	+	109060284	LOC109060284	13987314	13996860	-	46780	downstream
NC_056572.1	TCONS_00000543	109103004	ptgfrnb	Novel_lncRNA	13939305	13940534	+	109060285	LOC109060285	14001155	14007998	-	60621	downstream
NC_056572.1	TCONS_00000543	109103004	ptgfrnb	Novel_lncRNA	13939305	13940534	+	109060286	LOC109060286	14030812	14041696	-	90278	downstream
NC_056572.1	TCONS_00002385	109071062	LOC109071062	Novel_lncRNA	14240048	14241498	-	109071062	LOC109071062	14225380	14281977	+	-1451	antisense
NC_056572.1	TCONS_00002385	109071062	LOC109071062	Novel_lncRNA	14240048	14241498	-	109078819	LOC109078819	14130809	14144840	+	95207	downstream
NC_056572.1	TCONS_00002385	109071062	LOC109071062	Novel_lncRNA	14240048	14241498	-	109078850	LOC109078850	14144888	14150965	-	89082	upstream
NC_056572.1	TCONS_00002385	109071062	LOC109071062	Novel_lncRNA	14240048	14241498	-	109092027	LOC109092027	14287079	14295846	+	45581	upstream
NC_056572.1	TCONS_00002385	109071062	LOC109071062	Novel_lncRNA	14240048	14241498	-	122141197	LOC122141197	14296618	14320156	+	55120	upstream
NC_056572.1	TCONS_00002385	109071062	LOC109071062	Novel_lncRNA	14240048	14241498	-	122141206	LOC122141206	14322856	14326962	-	81358	downstream
NC_056572.1	TCONS_00002385	109071062	LOC109071062	Novel_lncRNA	14240048	14241498	-	109100860	LOC109100860	14328805	14335519	-	87307	downstream
NC_056572.1	TCONS_00002385	109071062	LOC109071062	Novel_lncRNA	14240048	14241498	-	109100862	LOC109100862	14335566	14337880	-	94068	downstream
NC_056572.1	XR_006157680.1	122141297	LOC122141297	Annotated_lncRNA	14736269	14741186	-	109068543	LOC109068543	14518859	14973332	+	-4918	antisense
NC_056572.1	TCONS_00000574	109113242	LOC109113242	Novel_lncRNA	15150860	15266807	+	109113810	LOC109113810	15142545	15156613	+	-5754	sense
NC_056572.1	TCONS_00000574	109113242	LOC109113242	Novel_lncRNA	15150860	15266807	+	109111132	gart	15157674	15311655	+	-109133	sense
NC_056572.1	TCONS_00000574	109113242	LOC109113242	Novel_lncRNA	15150860	15266807	+	122141548	LOC122141548	15173149	15174972	+	-1823	sense
NC_056572.1	TCONS_00000574	109113242	LOC109113242	Novel_lncRNA	15150860	15266807	+	109113242	LOC109113242	15236414	15240452	-	-4038	antisense
NC_056572.1	TCONS_00000574	109113242	LOC109113242	Novel_lncRNA	15150860	15266807	+	109111134	n6amt1	15313519	15324039	-	46712	downstream
NC_056572.1	TCONS_00000581	109111132	gart	Novel_lncRNA	15262395	15271825	+	109111132	gart	15157674	15311655	+	-9431	sense
NC_056572.1	TCONS_00000581	109111132	gart	Novel_lncRNA	15262395	15271825	+	122141548	LOC122141548	15173149	15174972	+	87422	downstream
NC_056572.1	TCONS_00000581	109111132	gart	Novel_lncRNA	15262395	15271825	+	109113242	LOC109113242	15236414	15240452	-	21942	upstream
NC_056572.1	TCONS_00000581	109111132	gart	Novel_lncRNA	15262395	15271825	+	109111134	n6amt1	15313519	15324039	-	41694	downstream
NC_056572.1	TCONS_00000610	109053195	LOC109053195	Novel_lncRNA	16286937	16287790	+	109053195	LOC109053195	16243711	16323306	+	-854	sense
NC_056572.1	TCONS_00000610	109053195	LOC109053195	Novel_lncRNA	16286937	16287790	+	109102796	mettl21e	16194943	16195724	+	91212	downstream
NC_056572.1	TCONS_00000610	109053195	LOC109053195	Novel_lncRNA	16286937	16287790	+	109082629	LOC109082629	16200261	16206359	+	80577	downstream
NC_056572.1	TCONS_00000610	109053195	LOC109053195	Novel_lncRNA	16286937	16287790	+	109082630	LOC109082630	16210910	16235270	-	51666	upstream
NC_056572.1	TCONS_00000610	109053195	LOC109053195	Novel_lncRNA	16286937	16287790	+	109097545	LOC109097545	16324628	16345042	+	36838	upstream
NC_056572.1	TCONS_00000610	109053195	LOC109053195	Novel_lncRNA	16286937	16287790	+	122134391	gas6	16350372	16372240	+	62582	upstream
NC_056572.1	TCONS_00000610	109053195	LOC109053195	Novel_lncRNA	16286937	16287790	+	109094833	LOC109094833	16374208	16404157	-	86418	downstream
NC_056572.1	TCONS_00000611	109053195	LOC109053195	Novel_lncRNA	16292113	16294650	+	109053195	LOC109053195	16243711	16323306	+	-2538	sense
NC_056572.1	TCONS_00000611	109053195	LOC109053195	Novel_lncRNA	16292113	16294650	+	109102796	mettl21e	16194943	16195724	+	96388	downstream
NC_056572.1	TCONS_00000611	109053195	LOC109053195	Novel_lncRNA	16292113	16294650	+	109082629	LOC109082629	16200261	16206359	+	85753	downstream
NC_056572.1	TCONS_00000611	109053195	LOC109053195	Novel_lncRNA	16292113	16294650	+	109082630	LOC109082630	16210910	16235270	-	56842	upstream
NC_056572.1	TCONS_00000611	109053195	LOC109053195	Novel_lncRNA	16292113	16294650	+	109097545	LOC109097545	16324628	16345042	+	29978	upstream
NC_056572.1	TCONS_00000611	109053195	LOC109053195	Novel_lncRNA	16292113	16294650	+	122134391	gas6	16350372	16372240	+	55722	upstream
NC_056572.1	TCONS_00000611	109053195	LOC109053195	Novel_lncRNA	16292113	16294650	+	109094833	LOC109094833	16374208	16404157	-	79558	downstream
NC_056572.1	XR_006158652.1	122142520	LOC122142520	Annotated_lncRNA	16970034	16970916	+	109065585	LOC109065585	16919020	16985626	-	-883	antisense
NC_056572.1	XR_006158652.1	122142520	LOC122142520	Annotated_lncRNA	16970034	16970916	+	109064624	LOC109064624	16862994	16901200	-	68833	upstream
NC_056572.1	XR_006158652.1	122142520	LOC122142520	Annotated_lncRNA	16970034	16970916	+	109057628	LOC109057628	17016244	17023664	-	45328	downstream
NC_056572.1	XR_006158652.1	122142520	LOC122142520	Annotated_lncRNA	16970034	16970916	+	109083323	LOC109083323	17036193	17037111	-	65277	downstream
NC_056572.1	XR_006158652.1	122142520	LOC122142520	Annotated_lncRNA	16970034	16970916	+	109057692	LOC109057692	17037667	17043278	+	66751	upstream
NC_056572.1	XR_006158652.1	122142520	LOC122142520	Annotated_lncRNA	16970034	16970916	+	109058010	LOC109058010	17043746	17053869	+	72830	upstream
NC_056572.1	XR_006158652.1	122142520	LOC122142520	Annotated_lncRNA	16970034	16970916	+	109057784	LOC109057784	17053908	17103964	-	82992	downstream
NC_056572.1	TCONS_00002508	109062828	psip1a	Novel_lncRNA	17797202	17879394	-	109062828	psip1a	17724778	17923213	+	-82193	antisense
NC_056572.1	TCONS_00002508	109062828	psip1a	Novel_lncRNA	17797202	17879394	-	109062001	sugt1	17641636	17703333	-	93868	upstream
NC_056572.1	TCONS_00002508	109062828	psip1a	Novel_lncRNA	17797202	17879394	-	109103860	chst10	17962350	18116766	+	82956	upstream
NC_056572.1	TCONS_00000672	109103860	chst10	Novel_lncRNA	17974054	17977222	+	109103860	chst10	17962350	18116766	+	-3169	sense
NC_056572.1	TCONS_00000672	109103860	chst10	Novel_lncRNA	17974054	17977222	+	109062828	psip1a	17724778	17923213	+	50840	downstream
NC_056572.1	TCONS_00000673	109103860	chst10	Novel_lncRNA	17988524	17990716	+	109103860	chst10	17962350	18116766	+	-2193	sense
NC_056572.1	TCONS_00000673	109103860	chst10	Novel_lncRNA	17988524	17990716	+	109062828	psip1a	17724778	17923213	+	65310	downstream
NC_056572.1	TCONS_00000674	109103860	chst10	Novel_lncRNA	17988569	17991578	+	109103860	chst10	17962350	18116766	+	-3010	sense
NC_056572.1	TCONS_00000674	109103860	chst10	Novel_lncRNA	17988569	17991578	+	109062828	psip1a	17724778	17923213	+	65355	downstream
NC_056572.1	TCONS_00000685	109085847	LOC109085847	Novel_lncRNA	18524748	18529625	+	109085847	LOC109085847	18521768	18605506	+	-4878	sense
NC_056572.1	TCONS_00000685	109085847	LOC109085847	Novel_lncRNA	18524748	18529625	+	109072488	ednrba	18453753	18459596	+	65151	downstream
NC_056572.1	TCONS_00000685	109085847	LOC109085847	Novel_lncRNA	18524748	18529625	+	109111140	LOC109111140	18610610	18699738	+	80985	upstream
NC_056572.1	TCONS_00002530	109080004	LOC109080004	Novel_lncRNA	18809362	18822126	-	109080004	LOC109080004	18720998	18827866	-	-12765	sense
NC_056572.1	TCONS_00002530	109080004	LOC109080004	Novel_lncRNA	18809362	18822126	-	122145048	LOC122145048	18894383	18896639	-	72257	downstream
NC_056572.1	TCONS_00002530	109080004	LOC109080004	Novel_lncRNA	18809362	18822126	-	109086291	LOC109086291	18899423	18900693	+	77297	upstream
NC_056572.1	TCONS_00000697	109080004	LOC109080004	Novel_lncRNA	18703423	18737459	+	109080004	LOC109080004	18720998	18827866	-	-16461	antisense
NC_056572.1	TCONS_00000697	109080004	LOC109080004	Novel_lncRNA	18703423	18737459	+	109085847	LOC109085847	18521768	18605506	+	97916	downstream
NC_056572.1	TCONS_00000697	109080004	LOC109080004	Novel_lncRNA	18703423	18737459	+	109111140	LOC109111140	18610610	18699738	+	3684	downstream
NC_056572.1	TCONS_00000736	109096101	LOC109096101	Novel_lncRNA	19186068	19193512	+	109096101	LOC109096101	19177531	19197269	+	-7445	sense
NC_056572.1	TCONS_00000736	109096101	LOC109096101	Novel_lncRNA	19186068	19193512	+	109093936	LOC109093936	19071179	19116983	-	69084	upstream
NC_056572.1	TCONS_00000736	109096101	LOC109096101	Novel_lncRNA	19186068	19193512	+	109093982	gemin8	19118275	19123359	-	62708	upstream
NC_056572.1	TCONS_00000736	109096101	LOC109096101	Novel_lncRNA	19186068	19193512	+	109093954	LOC109093954	19123503	19134775	+	51292	downstream
NC_056572.1	TCONS_00000736	109096101	LOC109096101	Novel_lncRNA	19186068	19193512	+	109048102	LOC109048102	19135356	19158035	+	28032	downstream
NC_056572.1	TCONS_00000736	109096101	LOC109096101	Novel_lncRNA	19186068	19193512	+	109048103	LOC109048103	19160014	19162826	+	23241	downstream
NC_056572.1	TCONS_00000736	109096101	LOC109096101	Novel_lncRNA	19186068	19193512	+	109096102	LOC109096102	19172174	19177136	-	8931	upstream
NC_056572.1	TCONS_00000736	109096101	LOC109096101	Novel_lncRNA	19186068	19193512	+	109096103	LOC109096103	19199230	19201740	+	5718	upstream
NC_056572.1	TCONS_00000736	109096101	LOC109096101	Novel_lncRNA	19186068	19193512	+	109096104	LOC109096104	19202208	19202805	-	8696	downstream
NC_056572.1	TCONS_00000736	109096101	LOC109096101	Novel_lncRNA	19186068	19193512	+	109095818	LOC109095818	19204553	19213289	+	11041	upstream
NC_056572.1	TCONS_00000736	109096101	LOC109096101	Novel_lncRNA	19186068	19193512	+	109053897	LOC109053897	19213606	19217628	+	20094	upstream
NC_056572.1	TCONS_00000736	109096101	LOC109096101	Novel_lncRNA	19186068	19193512	+	109053898	LOC109053898	19227141	19258969	-	33629	downstream
NC_056572.1	TCONS_00000736	109096101	LOC109096101	Novel_lncRNA	19186068	19193512	+	109113581	LOC109113581	19279934	19292625	+	86422	upstream
NC_056572.1	XR_006160099.1	122145068	LOC122145068	Annotated_lncRNA	19194003	19206822	-	109096101	LOC109096101	19177531	19197269	+	-3267	antisense
NC_056572.1	XR_006160099.1	122145068	LOC122145068	Annotated_lncRNA	19194003	19206822	-	109096103	LOC109096103	19199230	19201740	+	-2510	antisense
NC_056572.1	XR_006160099.1	122145068	LOC122145068	Annotated_lncRNA	19194003	19206822	-	109096104	LOC109096104	19202208	19202805	-	-597	sense
NC_056572.1	XR_006160099.1	122145068	LOC122145068	Annotated_lncRNA	19194003	19206822	-	109095818	LOC109095818	19204553	19213289	+	-2269	antisense
NC_056572.1	XR_006160099.1	122145068	LOC122145068	Annotated_lncRNA	19194003	19206822	-	109093936	LOC109093936	19071179	19116983	-	77019	upstream
NC_056572.1	XR_006160099.1	122145068	LOC122145068	Annotated_lncRNA	19194003	19206822	-	109093982	gemin8	19118275	19123359	-	70643	upstream
NC_056572.1	XR_006160099.1	122145068	LOC122145068	Annotated_lncRNA	19194003	19206822	-	109093954	LOC109093954	19123503	19134775	+	59227	downstream
NC_056572.1	XR_006160099.1	122145068	LOC122145068	Annotated_lncRNA	19194003	19206822	-	109048102	LOC109048102	19135356	19158035	+	35967	downstream
NC_056572.1	XR_006160099.1	122145068	LOC122145068	Annotated_lncRNA	19194003	19206822	-	109048103	LOC109048103	19160014	19162826	+	31176	downstream
NC_056572.1	XR_006160099.1	122145068	LOC122145068	Annotated_lncRNA	19194003	19206822	-	109096102	LOC109096102	19172174	19177136	-	16866	upstream
NC_056572.1	XR_006160099.1	122145068	LOC122145068	Annotated_lncRNA	19194003	19206822	-	109053897	LOC109053897	19213606	19217628	+	6784	upstream
NC_056572.1	XR_006160099.1	122145068	LOC122145068	Annotated_lncRNA	19194003	19206822	-	109053898	LOC109053898	19227141	19258969	-	20319	downstream
NC_056572.1	XR_006160099.1	122145068	LOC122145068	Annotated_lncRNA	19194003	19206822	-	109113581	LOC109113581	19279934	19292625	+	73112	upstream
NC_056572.1	XR_006160100.1	122145072	LOC122145072	Annotated_lncRNA	19399465	19402562	-	109064969	LOC109064969	19343052	19433364	+	-3098	antisense
NC_056572.1	XR_006160100.1	122145072	LOC122145072	Annotated_lncRNA	19399465	19402562	-	122145044	LOC122145044	19455324	19455777	+	52762	upstream
NC_056572.1	XR_006160101.1	122145072	LOC122145072	Annotated_lncRNA	19399465	19402557	-	109064969	LOC109064969	19343052	19433364	+	-3093	antisense
NC_056572.1	XR_006160101.1	122145072	LOC122145072	Annotated_lncRNA	19399465	19402557	-	122145044	LOC122145044	19455324	19455777	+	52767	upstream
NC_056572.1	TCONS_00002605	122145126	LOC122145126	Novel_lncRNA	20376691	20380354	-	122145126	LOC122145126	20376684	20380354	+	-3664	antisense
NC_056572.1	TCONS_00002605	122145126	LOC122145126	Novel_lncRNA	20376691	20380354	-	109094553	LOC109094553	20253704	20280269	-	96421	upstream
NC_056572.1	TCONS_00002605	122145126	LOC122145126	Novel_lncRNA	20376691	20380354	-	109080072	LOC109080072	20282945	20296386	+	80304	downstream
NC_056572.1	TCONS_00002605	122145126	LOC122145126	Novel_lncRNA	20376691	20380354	-	109090550	LOC109090550	20292307	20375889	-	801	upstream
NC_056572.1	TCONS_00002605	122145126	LOC122145126	Novel_lncRNA	20376691	20380354	-	109048416	LOC109048416	20384208	20465134	-	3854	downstream
NC_056572.1	TCONS_00002605	122145126	LOC122145126	Novel_lncRNA	20376691	20380354	-	109095421	LOC109095421	20474360	20478484	-	94006	downstream
NC_056572.1	TCONS_00000788	109094941	LOC109094941	Novel_lncRNA	20522068	20522758	+	109094941	LOC109094941	20520977	20525569	+	-691	sense
NC_056572.1	TCONS_00000788	109094941	LOC109094941	Novel_lncRNA	20522068	20522758	+	109048416	LOC109048416	20384208	20465134	-	56933	upstream
NC_056572.1	TCONS_00000788	109094941	LOC109094941	Novel_lncRNA	20522068	20522758	+	109095421	LOC109095421	20474360	20478484	-	43583	upstream
NC_056572.1	TCONS_00000788	109094941	LOC109094941	Novel_lncRNA	20522068	20522758	+	109090889	LOC109090889	20483853	20486209	-	35858	upstream
NC_056572.1	TCONS_00000788	109094941	LOC109094941	Novel_lncRNA	20522068	20522758	+	109090887	LOC109090887	20508476	20513989	+	8078	downstream
NC_056572.1	TCONS_00000788	109094941	LOC109094941	Novel_lncRNA	20522068	20522758	+	109090566	dpcd	20517296	20519966	-	2105	upstream
NC_056572.1	TCONS_00000788	109094941	LOC109094941	Novel_lncRNA	20522068	20522758	+	109095407	LOC109095407	20526172	20544470	+	3414	upstream
NC_056572.1	TCONS_00000788	109094941	LOC109094941	Novel_lncRNA	20522068	20522758	+	109095398	LOC109095398	20559410	20598637	+	36652	upstream
NC_056572.1	TCONS_00000788	109094941	LOC109094941	Novel_lncRNA	20522068	20522758	+	109094937	LOC109094937	20601039	20627549	-	78281	downstream
NC_056572.1	TCONS_00002621	109094937	LOC109094937	Novel_lncRNA	20624500	20627548	-	109094937	LOC109094937	20601039	20627549	-	-3049	sense
NC_056572.1	TCONS_00002621	109094937	LOC109094937	Novel_lncRNA	20624500	20627548	-	109094941	LOC109094941	20520977	20525569	+	98930	downstream
NC_056572.1	TCONS_00002621	109094937	LOC109094937	Novel_lncRNA	20624500	20627548	-	109095407	LOC109095407	20526172	20544470	+	80029	downstream
NC_056572.1	TCONS_00002621	109094937	LOC109094937	Novel_lncRNA	20624500	20627548	-	109095398	LOC109095398	20559410	20598637	+	25862	downstream
NC_056572.1	TCONS_00002621	109094937	LOC109094937	Novel_lncRNA	20624500	20627548	-	109095399	LOC109095399	20632759	20637686	+	5211	upstream
NC_056572.1	TCONS_00002621	109094937	LOC109094937	Novel_lncRNA	20624500	20627548	-	109080929	LOC109080929	20660866	20686098	+	33318	upstream
NC_056572.1	TCONS_00002621	109094937	LOC109094937	Novel_lncRNA	20624500	20627548	-	109048620	LOC109048620	20723734	20732843	-	96186	downstream
NC_056572.1	TCONS_00002634	109094305	LOC109094305	Novel_lncRNA	21604111	21604511	-	109064757	LOC109064757	21520673	21810668	-	-401	sense
NC_056572.1	TCONS_00002634	109094305	LOC109094305	Novel_lncRNA	21604111	21604511	-	109094305	LOC109094305	21527344	21865763	+	-401	antisense
NC_056572.1	XR_006160193.1	109095199	LOC109095199	Annotated_lncRNA	21775621	21779719	-	109064757	LOC109064757	21520673	21810668	-	-4099	sense
NC_056572.1	XR_006160193.1	109095199	LOC109095199	Annotated_lncRNA	21775621	21779719	-	109094305	LOC109094305	21527344	21865763	+	-4099	antisense
NC_056572.1	XR_006160193.1	109095199	LOC109095199	Annotated_lncRNA	21775621	21779719	-	109053472	LOC109053472	21705002	21747068	+	28552	downstream
NC_056572.1	XR_006160193.1	109095199	LOC109095199	Annotated_lncRNA	21775621	21779719	-	109095224	LOC109095224	21763467	21774102	+	1518	downstream
NC_056572.1	XR_006160193.1	109095199	LOC109095199	Annotated_lncRNA	21775621	21779719	-	122145243	LOC122145243	21781109	21782767	-	1390	downstream
NC_056572.1	XR_006160190.1	109095199	LOC109095199	Annotated_lncRNA	21775621	21779719	-	109064757	LOC109064757	21520673	21810668	-	-4099	sense
NC_056572.1	XR_006160190.1	109095199	LOC109095199	Annotated_lncRNA	21775621	21779719	-	109094305	LOC109094305	21527344	21865763	+	-4099	antisense
NC_056572.1	XR_006160190.1	109095199	LOC109095199	Annotated_lncRNA	21775621	21779719	-	109053472	LOC109053472	21705002	21747068	+	28552	downstream
NC_056572.1	XR_006160190.1	109095199	LOC109095199	Annotated_lncRNA	21775621	21779719	-	109095224	LOC109095224	21763467	21774102	+	1518	downstream
NC_056572.1	XR_006160190.1	109095199	LOC109095199	Annotated_lncRNA	21775621	21779719	-	122145243	LOC122145243	21781109	21782767	-	1390	downstream
NC_056572.1	XR_006160195.1	109095199	LOC109095199	Annotated_lncRNA	21775621	21779719	-	109064757	LOC109064757	21520673	21810668	-	-4099	sense
NC_056572.1	XR_006160195.1	109095199	LOC109095199	Annotated_lncRNA	21775621	21779719	-	109094305	LOC109094305	21527344	21865763	+	-4099	antisense
NC_056572.1	XR_006160195.1	109095199	LOC109095199	Annotated_lncRNA	21775621	21779719	-	109053472	LOC109053472	21705002	21747068	+	28552	downstream
NC_056572.1	XR_006160195.1	109095199	LOC109095199	Annotated_lncRNA	21775621	21779719	-	109095224	LOC109095224	21763467	21774102	+	1518	downstream
NC_056572.1	XR_006160195.1	109095199	LOC109095199	Annotated_lncRNA	21775621	21779719	-	122145243	LOC122145243	21781109	21782767	-	1390	downstream
NC_056572.1	XR_006160194.1	109095199	LOC109095199	Annotated_lncRNA	21775626	21779719	-	109064757	LOC109064757	21520673	21810668	-	-4094	sense
NC_056572.1	XR_006160194.1	109095199	LOC109095199	Annotated_lncRNA	21775626	21779719	-	109094305	LOC109094305	21527344	21865763	+	-4094	antisense
NC_056572.1	XR_006160194.1	109095199	LOC109095199	Annotated_lncRNA	21775626	21779719	-	109053472	LOC109053472	21705002	21747068	+	28557	downstream
NC_056572.1	XR_006160194.1	109095199	LOC109095199	Annotated_lncRNA	21775626	21779719	-	109095224	LOC109095224	21763467	21774102	+	1523	downstream
NC_056572.1	XR_006160194.1	109095199	LOC109095199	Annotated_lncRNA	21775626	21779719	-	122145243	LOC122145243	21781109	21782767	-	1390	downstream
NC_056572.1	XR_006160191.1	109095199	LOC109095199	Annotated_lncRNA	21775832	21779719	-	109064757	LOC109064757	21520673	21810668	-	-3888	sense
NC_056572.1	XR_006160191.1	109095199	LOC109095199	Annotated_lncRNA	21775832	21779719	-	109094305	LOC109094305	21527344	21865763	+	-3888	antisense
NC_056572.1	XR_006160191.1	109095199	LOC109095199	Annotated_lncRNA	21775832	21779719	-	109053472	LOC109053472	21705002	21747068	+	28763	downstream
NC_056572.1	XR_006160191.1	109095199	LOC109095199	Annotated_lncRNA	21775832	21779719	-	109095224	LOC109095224	21763467	21774102	+	1729	downstream
NC_056572.1	XR_006160191.1	109095199	LOC109095199	Annotated_lncRNA	21775832	21779719	-	122145243	LOC122145243	21781109	21782767	-	1390	downstream
NC_056572.1	TCONS_00000820	109064757	LOC109064757	Novel_lncRNA	21792996	21943973	+	109064757	LOC109064757	21520673	21810668	-	-17673	antisense
NC_056572.1	TCONS_00000820	109064757	LOC109064757	Novel_lncRNA	21792996	21943973	+	109094305	LOC109094305	21527344	21865763	+	-72768	sense
NC_056572.1	TCONS_00000820	109064757	LOC109064757	Novel_lncRNA	21792996	21943973	+	109094170	LOC109094170	21888062	21895380	-	-7318	antisense
NC_056572.1	TCONS_00000820	109064757	LOC109064757	Novel_lncRNA	21792996	21943973	+	109094333	LOC109094333	21896259	21904124	+	-7865	sense
NC_056572.1	TCONS_00000820	109064757	LOC109064757	Novel_lncRNA	21792996	21943973	+	109063716	LOC109063716	21917820	21928546	+	-10726	sense
NC_056572.1	TCONS_00000820	109064757	LOC109064757	Novel_lncRNA	21792996	21943973	+	109068781	LOC109068781	21929354	21930640	-	-1286	antisense
NC_056572.1	TCONS_00000820	109064757	LOC109064757	Novel_lncRNA	21792996	21943973	+	109068780	LOC109068780	21930754	21941813	+	-11059	sense
NC_056572.1	TCONS_00000820	109064757	LOC109064757	Novel_lncRNA	21792996	21943973	+	109077971	LOC109077971	21941932	21960055	+	-2041	sense
NC_056572.1	TCONS_00000820	109064757	LOC109064757	Novel_lncRNA	21792996	21943973	+	109053472	LOC109053472	21705002	21747068	+	45927	downstream
NC_056572.1	TCONS_00000820	109064757	LOC109064757	Novel_lncRNA	21792996	21943973	+	109095224	LOC109095224	21763467	21774102	+	18893	downstream
NC_056572.1	TCONS_00000820	109064757	LOC109064757	Novel_lncRNA	21792996	21943973	+	122145243	LOC122145243	21781109	21782767	-	10228	upstream
NC_056572.1	TCONS_00002680	109091946	LOC109091946	Novel_lncRNA	22452889	22501997	-	109072263	LOC109072263	22451986	22454637	-	-1747	sense
NC_056572.1	TCONS_00002680	109091946	LOC109091946	Novel_lncRNA	22452889	22501997	-	109091946	LOC109091946	22463362	22466879	-	-3517	sense
NC_056572.1	TCONS_00002680	109091946	LOC109091946	Novel_lncRNA	22452889	22501997	-	XLOC_001337	XLOC_001337	22474714	22489958	-	-15244	sense
NC_056572.1	TCONS_00002680	109091946	LOC109091946	Novel_lncRNA	22452889	22501997	-	XLOC_001336	XLOC_001336	22490041	22501997	-	-11956	sense
NC_056572.1	TCONS_00002680	109091946	LOC109091946	Novel_lncRNA	22452889	22501997	-	109060911	LOC109060911	22364038	22372442	-	80446	upstream
NC_056572.1	TCONS_00002680	109091946	LOC109091946	Novel_lncRNA	22452889	22501997	-	109103088	LOC109103088	22404468	22407875	+	45013	downstream
NC_056572.1	TCONS_00002680	109091946	LOC109091946	Novel_lncRNA	22452889	22501997	-	109103095	LOC109103095	22408682	22417614	+	35274	downstream
NC_056572.1	TCONS_00002680	109091946	LOC109091946	Novel_lncRNA	22452889	22501997	-	109103094	LOC109103094	22418911	22423325	-	29563	upstream
NC_056572.1	TCONS_00002680	109091946	LOC109091946	Novel_lncRNA	22452889	22501997	-	109103090	LOC109103090	22428723	22451031	+	1857	downstream
NC_056572.1	TCONS_00002680	109091946	LOC109091946	Novel_lncRNA	22452889	22501997	-	109071031	LOC109071031	22590567	22604477	+	88570	upstream
NC_056572.1	TCONS_00002723	109078453	LOC109078453	Novel_lncRNA	23912379	23914621	-	109078453	LOC109078453	23874437	23935677	-	-2243	sense
NC_056572.1	TCONS_00002723	109078453	LOC109078453	Novel_lncRNA	23912379	23914621	-	109059098	LOC109059098	23841254	23849271	-	63107	upstream
NC_056572.1	TCONS_00002723	109078453	LOC109078453	Novel_lncRNA	23912379	23914621	-	109058570	LOC109058570	23849079	23856563	+	55815	downstream
NC_056572.1	TCONS_00002723	109078453	LOC109078453	Novel_lncRNA	23912379	23914621	-	109078451	LOC109078451	23868668	23874260	-	38118	upstream
NC_056572.1	TCONS_00002723	109078453	LOC109078453	Novel_lncRNA	23912379	23914621	-	122145263	LOC122145263	23989931	23993439	+	75310	upstream
NC_056572.1	TCONS_00002723	109078453	LOC109078453	Novel_lncRNA	23912379	23914621	-	122145333	LOC122145333	23994725	23995522	+	80104	upstream
NC_056572.1	TCONS_00002723	109078453	LOC109078453	Novel_lncRNA	23912379	23914621	-	109055831	LOC109055831	24003973	24050000	-	89352	downstream
NC_056572.1	TCONS_00002735	109087259	LOC109087259	Novel_lncRNA	24756141	24757816	-	109087259	LOC109087259	24751043	24757633	+	-1493	antisense
NC_056572.1	TCONS_00002735	109087259	LOC109087259	Novel_lncRNA	24756141	24757816	-	109087255	LOC109087255	24229054	24718790	+	37350	downstream
NC_056572.1	TCONS_00002735	109087259	LOC109087259	Novel_lncRNA	24756141	24757816	-	122145347	LOC122145347	24734337	24745156	-	10984	upstream
NC_056572.1	TCONS_00002735	109087259	LOC109087259	Novel_lncRNA	24756141	24757816	-	109087261	LOC109087261	24757918	24762026	-	102	downstream
NC_056572.1	TCONS_00002735	109087259	LOC109087259	Novel_lncRNA	24756141	24757816	-	109056505	LOC109056505	24765938	24810199	-	8122	downstream
NC_056572.1	TCONS_00002735	109087259	LOC109087259	Novel_lncRNA	24756141	24757816	-	109056473	LOC109056473	24813185	24815361	-	55369	downstream
NC_056572.1	TCONS_00002735	109087259	LOC109087259	Novel_lncRNA	24756141	24757816	-	122145267	LOC122145267	24822367	24825213	+	64551	upstream
NC_056572.1	TCONS_00002735	109087259	LOC109087259	Novel_lncRNA	24756141	24757816	-	109099369	LOC109099369	24825725	24829151	+	67909	upstream
NC_056572.1	TCONS_00002735	109087259	LOC109087259	Novel_lncRNA	24756141	24757816	-	109067451	LOC109067451	24831034	24837248	+	73218	upstream
NC_056572.1	TCONS_00002735	109087259	LOC109087259	Novel_lncRNA	24756141	24757816	-	109056476	LOC109056476	24837366	24840080	-	79550	downstream
NC_056572.1	TCONS_00002735	109087259	LOC109087259	Novel_lncRNA	24756141	24757816	-	109056472	LOC109056472	24842420	24848388	+	84604	upstream
NC_056572.1	TCONS_00002735	109087259	LOC109087259	Novel_lncRNA	24756141	24757816	-	109056477	LOC109056477	24849359	24856148	+	91543	upstream
NC_056572.1	TCONS_00001077	109108690	LOC109108690	Novel_lncRNA	26164801	26651314	+	109108690	LOC109108690	26624280	26627365	-	-3085	antisense
NC_056572.1	TCONS_00001077	109108690	LOC109108690	Novel_lncRNA	26164801	26651314	+	109101300	LOC109101300	26078598	26083990	+	80810	downstream
NC_056572.1	TCONS_00001077	109108690	LOC109108690	Novel_lncRNA	26164801	26651314	+	109101076	LOC109101076	26097421	26099875	-	64925	upstream
NC_056572.1	TCONS_00001077	109108690	LOC109108690	Novel_lncRNA	26164801	26651314	+	122145602	LOC122145602	26100207	26119554	+	45246	downstream
NC_056572.1	TCONS_00001077	109108690	LOC109108690	Novel_lncRNA	26164801	26651314	+	109081489	ctnna2	26718176	27089321	-	66862	downstream
NC_056572.1	XR_006160448.1	122145637	LOC122145637	Annotated_lncRNA	27610626	27611133	-	109074317	LOC109074317	27544159	27618866	-	-508	sense
NC_056572.1	XR_006160448.1	122145637	LOC122145637	Annotated_lncRNA	27610626	27611133	-	122145626	LOC122145626	27617008	27620361	-	5875	downstream
NC_056572.1	XR_006160448.1	122145637	LOC122145637	Annotated_lncRNA	27610626	27611133	-	122145359	LOC122145359	27668123	27684718	-	56990	downstream
NC_056572.1	XR_006160448.1	122145637	LOC122145637	Annotated_lncRNA	27610626	27611133	-	109065577	LOC109065577	27697378	27708642	-	86245	downstream
NC_056572.1	XR_006160448.1	122145637	LOC122145637	Annotated_lncRNA	27610626	27611133	-	122145619	LOC122145619	27710569	27712122	-	99436	downstream
NC_056572.1	XR_006160446.1	122145635	LOC122145635	Annotated_lncRNA	27675913	27676342	-	122145359	LOC122145359	27668123	27684718	-	-430	sense
NC_056572.1	XR_006160446.1	122145635	LOC122145635	Annotated_lncRNA	27675913	27676342	-	109074317	LOC109074317	27544159	27618866	-	57046	upstream
NC_056572.1	XR_006160446.1	122145635	LOC122145635	Annotated_lncRNA	27675913	27676342	-	122145626	LOC122145626	27617008	27620361	-	55557	upstream
NC_056572.1	XR_006160446.1	122145635	LOC122145635	Annotated_lncRNA	27675913	27676342	-	109065577	LOC109065577	27697378	27708642	-	21036	downstream
NC_056572.1	XR_006160446.1	122145635	LOC122145635	Annotated_lncRNA	27675913	27676342	-	122145619	LOC122145619	27710569	27712122	-	34227	downstream
NC_056572.1	XR_006160446.1	122145635	LOC122145635	Annotated_lncRNA	27675913	27676342	-	122145379	LOC122145379	27720791	27723420	-	44449	downstream
NC_056572.1	XR_006160446.1	122145635	LOC122145635	Annotated_lncRNA	27675913	27676342	-	122145624	LOC122145624	27724463	27725757	-	48121	downstream
NC_056572.1	XR_006160446.1	122145635	LOC122145635	Annotated_lncRNA	27675913	27676342	-	122145631	LOC122145631	27769816	27775142	-	93474	downstream
NC_056572.1	TCONS_00002880	122145359	LOC122145359	Novel_lncRNA	27672174	27683161	-	122145359	LOC122145359	27668123	27684718	-	-10988	sense
NC_056572.1	TCONS_00002880	122145359	LOC122145359	Novel_lncRNA	27672174	27683161	-	109074317	LOC109074317	27544159	27618866	-	53307	upstream
NC_056572.1	TCONS_00002880	122145359	LOC122145359	Novel_lncRNA	27672174	27683161	-	122145626	LOC122145626	27617008	27620361	-	51818	upstream
NC_056572.1	TCONS_00002880	122145359	LOC122145359	Novel_lncRNA	27672174	27683161	-	109065577	LOC109065577	27697378	27708642	-	14217	downstream
NC_056572.1	TCONS_00002880	122145359	LOC122145359	Novel_lncRNA	27672174	27683161	-	122145619	LOC122145619	27710569	27712122	-	27408	downstream
NC_056572.1	TCONS_00002880	122145359	LOC122145359	Novel_lncRNA	27672174	27683161	-	122145379	LOC122145379	27720791	27723420	-	37630	downstream
NC_056572.1	TCONS_00002880	122145359	LOC122145359	Novel_lncRNA	27672174	27683161	-	122145624	LOC122145624	27724463	27725757	-	41302	downstream
NC_056572.1	TCONS_00002880	122145359	LOC122145359	Novel_lncRNA	27672174	27683161	-	122145631	LOC122145631	27769816	27775142	-	86655	downstream
NC_056572.1	TCONS_00001144	109055520	LOC109055520	Novel_lncRNA	28627269	28634175	+	109055520	LOC109055520	28627203	28630925	-	-3656	antisense
NC_056572.1	TCONS_00001144	109055520	LOC109055520	Novel_lncRNA	28627269	28634175	+	109059946	LOC109059946	28632956	28637128	-	-1219	antisense
NC_056572.1	TCONS_00001144	109055520	LOC109055520	Novel_lncRNA	28627269	28634175	+	109064646	muc13a	28528057	28542075	+	85193	downstream
NC_056572.1	TCONS_00001144	109055520	LOC109055520	Novel_lncRNA	28627269	28634175	+	109045284	LOC109045284	28542084	28549319	+	77949	downstream
NC_056572.1	TCONS_00001144	109055520	LOC109055520	Novel_lncRNA	28627269	28634175	+	109045374	LOC109045374	28549786	28555116	-	72152	upstream
NC_056572.1	TCONS_00001144	109055520	LOC109055520	Novel_lncRNA	28627269	28634175	+	122145654	LOC122145654	28570845	28575669	-	51599	upstream
NC_056572.1	TCONS_00001144	109055520	LOC109055520	Novel_lncRNA	28627269	28634175	+	109055518	evi5l	28576760	28618749	+	8519	downstream
NC_056572.1	TCONS_00001144	109055520	LOC109055520	Novel_lncRNA	28627269	28634175	+	109055509	LOC109055509	28617051	28626278	-	990	upstream
NC_056572.1	TCONS_00001144	109055520	LOC109055520	Novel_lncRNA	28627269	28634175	+	109113172	LOC109113172	28637927	28643422	+	3752	upstream
NC_056572.1	TCONS_00001144	109055520	LOC109055520	Novel_lncRNA	28627269	28634175	+	109112669	LOC109112669	28643423	28648833	-	9248	downstream
NC_056572.1	TCONS_00001144	109055520	LOC109055520	Novel_lncRNA	28627269	28634175	+	109062622	LOC109062622	28670221	28769042	-	36046	downstream
NC_056572.1	TCONS_00001145	109059946	LOC109059946	Novel_lncRNA	28632933	28633694	+	109059946	LOC109059946	28632956	28637128	-	-738	antisense
NC_056572.1	TCONS_00001145	109059946	LOC109059946	Novel_lncRNA	28632933	28633694	+	109064646	muc13a	28528057	28542075	+	90857	downstream
NC_056572.1	TCONS_00001145	109059946	LOC109059946	Novel_lncRNA	28632933	28633694	+	109045284	LOC109045284	28542084	28549319	+	83613	downstream
NC_056572.1	TCONS_00001145	109059946	LOC109059946	Novel_lncRNA	28632933	28633694	+	109045374	LOC109045374	28549786	28555116	-	77816	upstream
NC_056572.1	TCONS_00001145	109059946	LOC109059946	Novel_lncRNA	28632933	28633694	+	122145654	LOC122145654	28570845	28575669	-	57263	upstream
NC_056572.1	TCONS_00001145	109059946	LOC109059946	Novel_lncRNA	28632933	28633694	+	109055518	evi5l	28576760	28618749	+	14183	downstream
NC_056572.1	TCONS_00001145	109059946	LOC109059946	Novel_lncRNA	28632933	28633694	+	109055509	LOC109055509	28617051	28626278	-	6654	upstream
NC_056572.1	TCONS_00001145	109059946	LOC109059946	Novel_lncRNA	28632933	28633694	+	109055520	LOC109055520	28627203	28630925	-	2008	upstream
NC_056572.1	TCONS_00001145	109059946	LOC109059946	Novel_lncRNA	28632933	28633694	+	109113172	LOC109113172	28637927	28643422	+	4233	upstream
NC_056572.1	TCONS_00001145	109059946	LOC109059946	Novel_lncRNA	28632933	28633694	+	109112669	LOC109112669	28643423	28648833	-	9729	downstream
NC_056572.1	TCONS_00001145	109059946	LOC109059946	Novel_lncRNA	28632933	28633694	+	109062622	LOC109062622	28670221	28769042	-	36527	downstream
NC_056572.1	TCONS_00001146	109059946	LOC109059946	Novel_lncRNA	28632933	28633760	+	109059946	LOC109059946	28632956	28637128	-	-804	antisense
NC_056572.1	TCONS_00001146	109059946	LOC109059946	Novel_lncRNA	28632933	28633760	+	109064646	muc13a	28528057	28542075	+	90857	downstream
NC_056572.1	TCONS_00001146	109059946	LOC109059946	Novel_lncRNA	28632933	28633760	+	109045284	LOC109045284	28542084	28549319	+	83613	downstream
NC_056572.1	TCONS_00001146	109059946	LOC109059946	Novel_lncRNA	28632933	28633760	+	109045374	LOC109045374	28549786	28555116	-	77816	upstream
NC_056572.1	TCONS_00001146	109059946	LOC109059946	Novel_lncRNA	28632933	28633760	+	122145654	LOC122145654	28570845	28575669	-	57263	upstream
NC_056572.1	TCONS_00001146	109059946	LOC109059946	Novel_lncRNA	28632933	28633760	+	109055518	evi5l	28576760	28618749	+	14183	downstream
NC_056572.1	TCONS_00001146	109059946	LOC109059946	Novel_lncRNA	28632933	28633760	+	109055509	LOC109055509	28617051	28626278	-	6654	upstream
NC_056572.1	TCONS_00001146	109059946	LOC109059946	Novel_lncRNA	28632933	28633760	+	109055520	LOC109055520	28627203	28630925	-	2008	upstream
NC_056572.1	TCONS_00001146	109059946	LOC109059946	Novel_lncRNA	28632933	28633760	+	109113172	LOC109113172	28637927	28643422	+	4167	upstream
NC_056572.1	TCONS_00001146	109059946	LOC109059946	Novel_lncRNA	28632933	28633760	+	109112669	LOC109112669	28643423	28648833	-	9663	downstream
NC_056572.1	TCONS_00001146	109059946	LOC109059946	Novel_lncRNA	28632933	28633760	+	109062622	LOC109062622	28670221	28769042	-	36461	downstream
NC_056572.1	TCONS_00001232	109098272	cfap58	Novel_lncRNA	29875337	29876561	+	109098272	cfap58	29851045	29928717	+	-1225	sense
NC_056572.1	TCONS_00001232	109098272	cfap58	Novel_lncRNA	29875337	29876561	+	109047994	sh3pxd2aa	29704990	29788816	+	86520	downstream
NC_056572.1	TCONS_00001232	109098272	cfap58	Novel_lncRNA	29875337	29876561	+	109048076	neurl1aa	29794468	29850556	-	24780	upstream
NC_056572.1	TCONS_00001232	109098272	cfap58	Novel_lncRNA	29875337	29876561	+	122145888	sorcs3	29930266	29968450	+	53705	upstream
NC_056572.1	TCONS_00003055	109110577	LOC109110577	Novel_lncRNA	29995180	30000656	-	109110577	LOC109110577	29993539	30000702	-	-5477	sense
NC_056572.1	TCONS_00003055	109110577	LOC109110577	Novel_lncRNA	29995180	30000656	-	109098272	cfap58	29851045	29928717	+	66462	downstream
NC_056572.1	TCONS_00003055	109110577	LOC109110577	Novel_lncRNA	29995180	30000656	-	122145888	sorcs3	29930266	29968450	+	26729	downstream
NC_056572.1	TCONS_00003055	109110577	LOC109110577	Novel_lncRNA	29995180	30000656	-	109110123	LOC109110123	30002004	30008542	+	1348	upstream
NC_056572.1	TCONS_00003055	109110577	LOC109110577	Novel_lncRNA	29995180	30000656	-	109110132	LOC109110132	30008579	30009472	-	7923	downstream
NC_056572.1	TCONS_00003055	109110577	LOC109110577	Novel_lncRNA	29995180	30000656	-	109105239	LOC109105239	30018229	30171127	-	17573	downstream
NC_056572.1	TCONS_00001255	109066330	zgc:175214	Novel_lncRNA	30427065	30429266	+	109066330	zgc:175214	30424544	30431604	-	-2202	antisense
NC_056572.1	TCONS_00001255	109066330	zgc:175214	Novel_lncRNA	30427065	30429266	+	109068842	caly	30324853	30332622	+	94442	downstream
NC_056572.1	TCONS_00001255	109066330	zgc:175214	Novel_lncRNA	30427065	30429266	+	109105655	msx1b	30357617	30359783	+	67281	downstream
NC_056572.1	TCONS_00001255	109066330	zgc:175214	Novel_lncRNA	30427065	30429266	+	109105658	si:dkeyp-80c12.8	30361165	30362101	-	64963	upstream
NC_056572.1	TCONS_00001255	109066330	zgc:175214	Novel_lncRNA	30427065	30429266	+	109106343	gsk3bb	30368692	30387632	-	39432	upstream
NC_056572.1	TCONS_00001255	109066330	zgc:175214	Novel_lncRNA	30427065	30429266	+	109068832	taf5	30395092	30402886	+	24178	downstream
NC_056572.1	TCONS_00001255	109066330	zgc:175214	Novel_lncRNA	30427065	30429266	+	109068847	atp5md	30402886	30403905	-	23159	upstream
NC_056572.1	TCONS_00001255	109066330	zgc:175214	Novel_lncRNA	30427065	30429266	+	109068824	pdcd11	30403961	30423774	+	3290	downstream
NC_056572.1	TCONS_00001255	109066330	zgc:175214	Novel_lncRNA	30427065	30429266	+	109068839	LOC109068839	30433792	30436118	-	4526	downstream
NC_056572.1	TCONS_00001255	109066330	zgc:175214	Novel_lncRNA	30427065	30429266	+	109068838	LOC109068838	30438910	30442150	+	9644	upstream
NC_056572.1	TCONS_00001255	109066330	zgc:175214	Novel_lncRNA	30427065	30429266	+	109068821	zp3c	30441363	30446821	-	12097	downstream
NC_056572.1	TCONS_00001255	109066330	zgc:175214	Novel_lncRNA	30427065	30429266	+	109068845	herc5.4	30447925	30455389	-	18659	downstream
NC_056572.1	TCONS_00001255	109066330	zgc:175214	Novel_lncRNA	30427065	30429266	+	122145904	LOC122145904	30462683	30466388	-	33417	downstream
NC_056572.1	TCONS_00001255	109066330	zgc:175214	Novel_lncRNA	30427065	30429266	+	109109246	herc3	30455834	30479618	-	26568	downstream
NC_056572.1	TCONS_00001255	109066330	zgc:175214	Novel_lncRNA	30427065	30429266	+	109068827	herc5.1	30480302	30486783	-	51036	downstream
NC_056572.1	TCONS_00001255	109066330	zgc:175214	Novel_lncRNA	30427065	30429266	+	109068820	col17a1a	30492483	30509748	+	63217	upstream
NC_056572.1	TCONS_00001255	109066330	zgc:175214	Novel_lncRNA	30427065	30429266	+	109068819	slkb	30509839	30526209	-	80573	downstream
NC_056572.1	TCONS_00003089	109086762	tbck	Novel_lncRNA	30799354	30801814	-	109086762	tbck	30764078	30811401	-	-2461	sense
NC_056572.1	TCONS_00003089	109086762	tbck	Novel_lncRNA	30799354	30801814	-	109086763	npnta	30720488	30761626	+	37727	downstream
NC_056572.1	TCONS_00003089	109086762	tbck	Novel_lncRNA	30799354	30801814	-	109054087	aimp1a	30811399	30822900	+	9585	upstream
NC_056572.1	TCONS_00003089	109086762	tbck	Novel_lncRNA	30799354	30801814	-	109057316	dkk2	30853030	30870915	-	51216	downstream
NC_056572.1	TCONS_00003089	109086762	tbck	Novel_lncRNA	30799354	30801814	-	109066727	papss1	30892787	30909074	-	90973	downstream
NC_056572.1	TCONS_00001274	109057316	dkk2	Novel_lncRNA	30870019	30874576	+	109057316	dkk2	30853030	30870915	-	-897	antisense
NC_056572.1	TCONS_00001274	109057316	dkk2	Novel_lncRNA	30870019	30874576	+	109086762	tbck	30764078	30811401	-	58617	upstream
NC_056572.1	TCONS_00001274	109057316	dkk2	Novel_lncRNA	30870019	30874576	+	109054087	aimp1a	30811399	30822900	+	47118	downstream
NC_056572.1	TCONS_00001274	109057316	dkk2	Novel_lncRNA	30870019	30874576	+	109066727	papss1	30892787	30909074	-	18211	downstream
NC_056572.1	TCONS_00001274	109057316	dkk2	Novel_lncRNA	30870019	30874576	+	109062676	pkd2	30914627	30924135	+	40051	upstream
NC_056572.1	TCONS_00001274	109057316	dkk2	Novel_lncRNA	30870019	30874576	+	109066244	abcg2d	30925647	30932143	-	51071	downstream
NC_056572.1	TCONS_00001274	109057316	dkk2	Novel_lncRNA	30870019	30874576	+	109062677	ppm1kb	30935626	30943841	-	61050	downstream
NC_056572.1	TCONS_00001274	109057316	dkk2	Novel_lncRNA	30870019	30874576	+	109068846	LOC109068846	30944218	30951694	+	69642	upstream
NC_056572.1	TCONS_00001274	109057316	dkk2	Novel_lncRNA	30870019	30874576	+	109068844	LOC109068844	30952148	30956359	+	77572	upstream
NC_056572.1	TCONS_00001274	109057316	dkk2	Novel_lncRNA	30870019	30874576	+	109065336	fam13a	30970074	30999302	-	95498	downstream
NC_056572.1	TCONS_00001275	109057316	dkk2	Novel_lncRNA	30870019	30888280	+	109057316	dkk2	30853030	30870915	-	-897	antisense
NC_056572.1	TCONS_00001275	109057316	dkk2	Novel_lncRNA	30870019	30888280	+	109086762	tbck	30764078	30811401	-	58617	upstream
NC_056572.1	TCONS_00001275	109057316	dkk2	Novel_lncRNA	30870019	30888280	+	109054087	aimp1a	30811399	30822900	+	47118	downstream
NC_056572.1	TCONS_00001275	109057316	dkk2	Novel_lncRNA	30870019	30888280	+	109066727	papss1	30892787	30909074	-	4507	downstream
NC_056572.1	TCONS_00001275	109057316	dkk2	Novel_lncRNA	30870019	30888280	+	109062676	pkd2	30914627	30924135	+	26347	upstream
NC_056572.1	TCONS_00001275	109057316	dkk2	Novel_lncRNA	30870019	30888280	+	109066244	abcg2d	30925647	30932143	-	37367	downstream
NC_056572.1	TCONS_00001275	109057316	dkk2	Novel_lncRNA	30870019	30888280	+	109062677	ppm1kb	30935626	30943841	-	47346	downstream
NC_056572.1	TCONS_00001275	109057316	dkk2	Novel_lncRNA	30870019	30888280	+	109068846	LOC109068846	30944218	30951694	+	55938	upstream
NC_056572.1	TCONS_00001275	109057316	dkk2	Novel_lncRNA	30870019	30888280	+	109068844	LOC109068844	30952148	30956359	+	63868	upstream
NC_056572.1	TCONS_00001275	109057316	dkk2	Novel_lncRNA	30870019	30888280	+	109065336	fam13a	30970074	30999302	-	81794	downstream
NC_056572.1	XR_006160651.1	109049510	LOC109049510	Annotated_lncRNA	31215068	31225123	-	109055918	LOC109055918	31225066	31327905	+	-57	antisense
NC_056572.1	XR_006160651.1	109049510	LOC109049510	Annotated_lncRNA	31215068	31225123	-	109053050	LOC109053050	31225083	31228933	+	-40	antisense
NC_056572.1	XR_006160651.1	109049510	LOC109049510	Annotated_lncRNA	31215068	31225123	-	109106375	ugp2a	31112214	31120732	+	94335	downstream
NC_056572.1	XR_006160651.1	109049510	LOC109049510	Annotated_lncRNA	31215068	31225123	-	109106376	spast	31121567	31133926	-	81141	upstream
NC_056572.1	XR_006160651.1	109049510	LOC109049510	Annotated_lncRNA	31215068	31225123	-	109079737	dpy30	31134597	31136286	+	78781	downstream
NC_056572.1	XR_006160651.1	109049510	LOC109049510	Annotated_lncRNA	31215068	31225123	-	109107333	psen2	31138115	31147075	-	67992	upstream
NC_056572.1	XR_006160651.1	109049510	LOC109049510	Annotated_lncRNA	31215068	31225123	-	109107327	srd5a2a	31149142	31155857	+	59210	downstream
NC_056572.1	XR_006160651.1	109049510	LOC109049510	Annotated_lncRNA	31215068	31225123	-	109049390	jag1a	31171609	31198977	-	16090	upstream
NC_056572.1	XR_006160651.1	109049510	LOC109049510	Annotated_lncRNA	31215068	31225123	-	109053051	LOC109053051	31232866	31238476	-	7743	downstream
NC_056572.1	XR_006160651.1	109049510	LOC109049510	Annotated_lncRNA	31215068	31225123	-	109055932	LOC109055932	31246738	31269107	-	21615	downstream
NC_056572.1	XR_006160651.1	109049510	LOC109049510	Annotated_lncRNA	31215068	31225123	-	109047023	LOC109047023	31281985	31300687	-	56862	downstream
NC_056572.1	TCONS_00001319	109105742	LOC109105742	Novel_lncRNA	31423627	31460321	+	109105742	LOC109105742	31426952	31435233	+	-8281	sense
NC_056572.1	TCONS_00001319	109105742	LOC109105742	Novel_lncRNA	31423627	31460321	+	109105997	LOC109105997	31436889	31444684	+	-7795	sense
NC_056572.1	TCONS_00001319	109105742	LOC109105742	Novel_lncRNA	31423627	31460321	+	109055918	LOC109055918	31225066	31327905	+	95721	downstream
NC_056572.1	TCONS_00001319	109105742	LOC109105742	Novel_lncRNA	31423627	31460321	+	109053040	esf1	31329525	31337249	-	86403	upstream
NC_056572.1	TCONS_00001319	109105742	LOC109105742	Novel_lncRNA	31423627	31460321	+	109072131	ndufaf5	31338579	31342419	+	81207	downstream
NC_056572.1	TCONS_00001319	109105742	LOC109105742	Novel_lncRNA	31423627	31460321	+	109072112	LOC109072112	31342399	31360662	-	62965	upstream
NC_056572.1	TCONS_00001319	109105742	LOC109105742	Novel_lncRNA	31423627	31460321	+	109061170	mast1a	31381818	31419154	+	4472	downstream
NC_056572.1	TCONS_00001319	109105742	LOC109105742	Novel_lncRNA	31423627	31460321	+	109107255	LOC109107255	31462334	31464536	+	2013	upstream
NC_056572.1	TCONS_00001319	109105742	LOC109105742	Novel_lncRNA	31423627	31460321	+	109107448	actr2a	31466965	31478010	+	6644	upstream
NC_056572.1	TCONS_00001319	109105742	LOC109105742	Novel_lncRNA	31423627	31460321	+	109105913	spred2a	31487354	31500317	-	27033	downstream
NC_056572.1	TCONS_00001319	109105742	LOC109105742	Novel_lncRNA	31423627	31460321	+	109098717	meis1a	31504020	31527088	+	43699	upstream
NC_056572.1	TCONS_00001319	109105742	LOC109105742	Novel_lncRNA	31423627	31460321	+	109105592	etaa1a	31533314	31538214	+	72993	upstream
NC_056572.1	TCONS_00001319	109105742	LOC109105742	Novel_lncRNA	31423627	31460321	+	109106453	ppp3r1b	31542169	31556035	-	81848	downstream
NC_056572.1	TCONS_00001319	109105742	LOC109105742	Novel_lncRNA	31423627	31460321	+	109106347	cnrip1a	31558014	31560590	-	97693	downstream
NC_056572.1	TCONS_00001329	109105913	spred2a	Novel_lncRNA	31449383	31491987	+	109107255	LOC109107255	31462334	31464536	+	-2202	sense
NC_056572.1	TCONS_00001329	109105913	spred2a	Novel_lncRNA	31449383	31491987	+	109107448	actr2a	31466965	31478010	+	-11045	sense
NC_056572.1	TCONS_00001329	109105913	spred2a	Novel_lncRNA	31449383	31491987	+	109105913	spred2a	31487354	31500317	-	-4633	antisense
NC_056572.1	TCONS_00001329	109105913	spred2a	Novel_lncRNA	31449383	31491987	+	109072112	LOC109072112	31342399	31360662	-	88721	upstream
NC_056572.1	TCONS_00001329	109105913	spred2a	Novel_lncRNA	31449383	31491987	+	109061170	mast1a	31381818	31419154	+	30228	downstream
NC_056572.1	TCONS_00001329	109105913	spred2a	Novel_lncRNA	31449383	31491987	+	109105742	LOC109105742	31426952	31435233	+	14149	downstream
NC_056572.1	TCONS_00001329	109105913	spred2a	Novel_lncRNA	31449383	31491987	+	109105997	LOC109105997	31436889	31444684	+	4698	downstream
NC_056572.1	TCONS_00001329	109105913	spred2a	Novel_lncRNA	31449383	31491987	+	109098717	meis1a	31504020	31527088	+	12033	upstream
NC_056572.1	TCONS_00001329	109105913	spred2a	Novel_lncRNA	31449383	31491987	+	109105592	etaa1a	31533314	31538214	+	41327	upstream
NC_056572.1	TCONS_00001329	109105913	spred2a	Novel_lncRNA	31449383	31491987	+	109106453	ppp3r1b	31542169	31556035	-	50182	downstream
NC_056572.1	TCONS_00001329	109105913	spred2a	Novel_lncRNA	31449383	31491987	+	109106347	cnrip1a	31558014	31560590	-	66027	downstream
NC_056572.1	TCONS_00001329	109105913	spred2a	Novel_lncRNA	31449383	31491987	+	109106866	LOC109106866	31562024	31562876	-	70037	downstream
NC_056572.1	TCONS_00001329	109105913	spred2a	Novel_lncRNA	31449383	31491987	+	109105391	aplf	31563721	31577926	+	71734	upstream
NC_056572.1	TCONS_00001329	109105913	spred2a	Novel_lncRNA	31449383	31491987	+	109104801	prokr1a	31587126	31594699	-	95139	downstream
NC_056572.1	TCONS_00001332	109105913	spred2a	Novel_lncRNA	31449402	31490028	+	109107255	LOC109107255	31462334	31464536	+	-2202	sense
NC_056572.1	TCONS_00001332	109105913	spred2a	Novel_lncRNA	31449402	31490028	+	109107448	actr2a	31466965	31478010	+	-11045	sense
NC_056572.1	TCONS_00001332	109105913	spred2a	Novel_lncRNA	31449402	31490028	+	109105913	spred2a	31487354	31500317	-	-2674	antisense
NC_056572.1	TCONS_00001332	109105913	spred2a	Novel_lncRNA	31449402	31490028	+	109072112	LOC109072112	31342399	31360662	-	88740	upstream
NC_056572.1	TCONS_00001332	109105913	spred2a	Novel_lncRNA	31449402	31490028	+	109061170	mast1a	31381818	31419154	+	30247	downstream
NC_056572.1	TCONS_00001332	109105913	spred2a	Novel_lncRNA	31449402	31490028	+	109105742	LOC109105742	31426952	31435233	+	14168	downstream
NC_056572.1	TCONS_00001332	109105913	spred2a	Novel_lncRNA	31449402	31490028	+	109105997	LOC109105997	31436889	31444684	+	4717	downstream
NC_056572.1	TCONS_00001332	109105913	spred2a	Novel_lncRNA	31449402	31490028	+	109098717	meis1a	31504020	31527088	+	13992	upstream
NC_056572.1	TCONS_00001332	109105913	spred2a	Novel_lncRNA	31449402	31490028	+	109105592	etaa1a	31533314	31538214	+	43286	upstream
NC_056572.1	TCONS_00001332	109105913	spred2a	Novel_lncRNA	31449402	31490028	+	109106453	ppp3r1b	31542169	31556035	-	52141	downstream
NC_056572.1	TCONS_00001332	109105913	spred2a	Novel_lncRNA	31449402	31490028	+	109106347	cnrip1a	31558014	31560590	-	67986	downstream
NC_056572.1	TCONS_00001332	109105913	spred2a	Novel_lncRNA	31449402	31490028	+	109106866	LOC109106866	31562024	31562876	-	71996	downstream
NC_056572.1	TCONS_00001332	109105913	spred2a	Novel_lncRNA	31449402	31490028	+	109105391	aplf	31563721	31577926	+	73693	upstream
NC_056572.1	TCONS_00001332	109105913	spred2a	Novel_lncRNA	31449402	31490028	+	109104801	prokr1a	31587126	31594699	-	97098	downstream
NC_056572.1	TCONS_00001341	109105592	etaa1a	Novel_lncRNA	31536577	31538463	+	109105592	etaa1a	31533314	31538214	+	-1638	sense
NC_056572.1	TCONS_00001341	109105592	etaa1a	Novel_lncRNA	31536577	31538463	+	109105997	LOC109105997	31436889	31444684	+	91892	downstream
NC_056572.1	TCONS_00001341	109105592	etaa1a	Novel_lncRNA	31536577	31538463	+	109107255	LOC109107255	31462334	31464536	+	72040	downstream
NC_056572.1	TCONS_00001341	109105592	etaa1a	Novel_lncRNA	31536577	31538463	+	109107448	actr2a	31466965	31478010	+	58566	downstream
NC_056572.1	TCONS_00001341	109105592	etaa1a	Novel_lncRNA	31536577	31538463	+	109105913	spred2a	31487354	31500317	-	36259	upstream
NC_056572.1	TCONS_00001341	109105592	etaa1a	Novel_lncRNA	31536577	31538463	+	109098717	meis1a	31504020	31527088	+	9488	downstream
NC_056572.1	TCONS_00001341	109105592	etaa1a	Novel_lncRNA	31536577	31538463	+	109106453	ppp3r1b	31542169	31556035	-	3706	downstream
NC_056572.1	TCONS_00001341	109105592	etaa1a	Novel_lncRNA	31536577	31538463	+	109106347	cnrip1a	31558014	31560590	-	19551	downstream
NC_056572.1	TCONS_00001341	109105592	etaa1a	Novel_lncRNA	31536577	31538463	+	109106866	LOC109106866	31562024	31562876	-	23561	downstream
NC_056572.1	TCONS_00001341	109105592	etaa1a	Novel_lncRNA	31536577	31538463	+	109105391	aplf	31563721	31577926	+	25258	upstream
NC_056572.1	TCONS_00001341	109105592	etaa1a	Novel_lncRNA	31536577	31538463	+	109104801	prokr1a	31587126	31594699	-	48663	downstream
NC_056572.1	TCONS_00001341	109105592	etaa1a	Novel_lncRNA	31536577	31538463	+	109105097	snrpb2	31598031	31600104	-	59568	downstream
NC_056572.1	TCONS_00001341	109105592	etaa1a	Novel_lncRNA	31536577	31538463	+	109104875	rnaseh2a	31600308	31603637	-	61845	downstream
NC_056572.1	TCONS_00001341	109105592	etaa1a	Novel_lncRNA	31536577	31538463	+	109092722	prdx2	31605512	31609237	+	67049	upstream
NC_056572.1	TCONS_00001341	109105592	etaa1a	Novel_lncRNA	31536577	31538463	+	109105013	junba	31612034	31613357	-	73571	downstream
NC_056572.1	TCONS_00003143	109106453	ppp3r1b	Novel_lncRNA	31550423	31556035	-	109106453	ppp3r1b	31542169	31556035	-	-5613	sense
NC_056572.1	TCONS_00003143	109106453	ppp3r1b	Novel_lncRNA	31550423	31556035	-	109107255	LOC109107255	31462334	31464536	+	85886	downstream
NC_056572.1	TCONS_00003143	109106453	ppp3r1b	Novel_lncRNA	31550423	31556035	-	109107448	actr2a	31466965	31478010	+	72412	downstream
NC_056572.1	TCONS_00003143	109106453	ppp3r1b	Novel_lncRNA	31550423	31556035	-	109105913	spred2a	31487354	31500317	-	50105	upstream
NC_056572.1	TCONS_00003143	109106453	ppp3r1b	Novel_lncRNA	31550423	31556035	-	109098717	meis1a	31504020	31527088	+	23334	downstream
NC_056572.1	TCONS_00003143	109106453	ppp3r1b	Novel_lncRNA	31550423	31556035	-	109105592	etaa1a	31533314	31538214	+	12208	downstream
NC_056572.1	TCONS_00003143	109106453	ppp3r1b	Novel_lncRNA	31550423	31556035	-	109106347	cnrip1a	31558014	31560590	-	1979	downstream
NC_056572.1	TCONS_00003143	109106453	ppp3r1b	Novel_lncRNA	31550423	31556035	-	109106866	LOC109106866	31562024	31562876	-	5989	downstream
NC_056572.1	TCONS_00003143	109106453	ppp3r1b	Novel_lncRNA	31550423	31556035	-	109105391	aplf	31563721	31577926	+	7686	upstream
NC_056572.1	TCONS_00003143	109106453	ppp3r1b	Novel_lncRNA	31550423	31556035	-	109104801	prokr1a	31587126	31594699	-	31091	downstream
NC_056572.1	TCONS_00003143	109106453	ppp3r1b	Novel_lncRNA	31550423	31556035	-	109105097	snrpb2	31598031	31600104	-	41996	downstream
NC_056572.1	TCONS_00003143	109106453	ppp3r1b	Novel_lncRNA	31550423	31556035	-	109104875	rnaseh2a	31600308	31603637	-	44273	downstream
NC_056572.1	TCONS_00003143	109106453	ppp3r1b	Novel_lncRNA	31550423	31556035	-	109092722	prdx2	31605512	31609237	+	49477	upstream
NC_056572.1	TCONS_00003143	109106453	ppp3r1b	Novel_lncRNA	31550423	31556035	-	109105013	junba	31612034	31613357	-	55999	downstream
NC_056572.1	TCONS_00003143	109106453	ppp3r1b	Novel_lncRNA	31550423	31556035	-	109081327	dand5	31655326	31658323	+	99291	upstream
NC_056572.1	TCONS_00003181	109097451	LOC109097451	Novel_lncRNA	32108162	32167209	-	109097451	LOC109097451	32108161	32122941	-	-14780	sense
NC_056572.1	TCONS_00003181	109097451	LOC109097451	Novel_lncRNA	32108162	32167209	-	109092005	LOC109092005	32124795	32136612	+	-11817	antisense
NC_056572.1	TCONS_00003181	109097451	LOC109097451	Novel_lncRNA	32108162	32167209	-	109091581	LOC109091581	31979833	32013931	+	94230	downstream
NC_056572.1	TCONS_00003181	109097451	LOC109097451	Novel_lncRNA	32108162	32167209	-	109051879	slc44a1a	32016524	32028032	+	80129	downstream
NC_056572.1	TCONS_00003181	109097451	LOC109097451	Novel_lncRNA	32108162	32167209	-	109065131	LOC109065131	32028405	32031992	-	76169	upstream
NC_056572.1	TCONS_00003181	109097451	LOC109097451	Novel_lncRNA	32108162	32167209	-	109065130	LOC109065130	32033346	32053685	+	54476	downstream
NC_056572.1	TCONS_00003181	109097451	LOC109097451	Novel_lncRNA	32108162	32167209	-	122145991	LOC122145991	32054574	32057711	+	50450	downstream
NC_056572.1	TCONS_00003181	109097451	LOC109097451	Novel_lncRNA	32108162	32167209	-	122145966	LOC122145966	32057827	32059702	+	48459	downstream
NC_056572.1	TCONS_00003181	109097451	LOC109097451	Novel_lncRNA	32108162	32167209	-	122134195	LOC122134195	32064228	32065253	+	42908	downstream
NC_056572.1	TCONS_00003181	109097451	LOC109097451	Novel_lncRNA	32108162	32167209	-	109072841	LOC109072841	32069181	32070553	+	37608	downstream
NC_056572.1	TCONS_00003181	109097451	LOC109097451	Novel_lncRNA	32108162	32167209	-	109072889	LOC109072889	32072287	32073956	+	34205	downstream
NC_056572.1	TCONS_00003181	109097451	LOC109097451	Novel_lncRNA	32108162	32167209	-	122145960	LOC122145960	32075740	32077002	+	31159	downstream
NC_056572.1	TCONS_00001403	109092005	LOC109092005	Novel_lncRNA	32124812	32182953	+	109092005	LOC109092005	32124795	32136612	+	-11801	sense
NC_056572.1	TCONS_00001403	109092005	LOC109092005	Novel_lncRNA	32124812	32182953	+	109051879	slc44a1a	32016524	32028032	+	96779	downstream
NC_056572.1	TCONS_00001403	109092005	LOC109092005	Novel_lncRNA	32124812	32182953	+	109065131	LOC109065131	32028405	32031992	-	92819	upstream
NC_056572.1	TCONS_00001403	109092005	LOC109092005	Novel_lncRNA	32124812	32182953	+	109065130	LOC109065130	32033346	32053685	+	71126	downstream
NC_056572.1	TCONS_00001403	109092005	LOC109092005	Novel_lncRNA	32124812	32182953	+	122145991	LOC122145991	32054574	32057711	+	67100	downstream
NC_056572.1	TCONS_00001403	109092005	LOC109092005	Novel_lncRNA	32124812	32182953	+	122145966	LOC122145966	32057827	32059702	+	65109	downstream
NC_056572.1	TCONS_00001403	109092005	LOC109092005	Novel_lncRNA	32124812	32182953	+	122134195	LOC122134195	32064228	32065253	+	59558	downstream
NC_056572.1	TCONS_00001403	109092005	LOC109092005	Novel_lncRNA	32124812	32182953	+	109072841	LOC109072841	32069181	32070553	+	54258	downstream
NC_056572.1	TCONS_00001403	109092005	LOC109092005	Novel_lncRNA	32124812	32182953	+	109072889	LOC109072889	32072287	32073956	+	50855	downstream
NC_056572.1	TCONS_00001403	109092005	LOC109092005	Novel_lncRNA	32124812	32182953	+	122145960	LOC122145960	32075740	32077002	+	47809	downstream
NC_056572.1	TCONS_00001403	109092005	LOC109092005	Novel_lncRNA	32124812	32182953	+	109097451	LOC109097451	32108161	32122941	-	1870	upstream
NC_056572.1	XR_006160786.1	122146099	LOC122146099	Annotated_lncRNA	33420102	33424605	-	109066713	LOC109066713	33409820	33423521	+	-3420	antisense
NC_056572.1	XR_006160786.1	122146099	LOC122146099	Annotated_lncRNA	33420102	33424605	-	109057759	LOC109057759	33313498	33327820	+	92281	downstream
NC_056572.1	XR_006160786.1	122146099	LOC122146099	Annotated_lncRNA	33420102	33424605	-	109055631	LOC109055631	33329743	33332865	+	87236	downstream
NC_056572.1	XR_006160786.1	122146099	LOC122146099	Annotated_lncRNA	33420102	33424605	-	109055632	LOC109055632	33333504	33337610	+	82491	downstream
NC_056572.1	XR_006160786.1	122146099	LOC122146099	Annotated_lncRNA	33420102	33424605	-	109055655	LOC109055655	33343711	33347063	-	73038	upstream
NC_056572.1	XR_006160786.1	122146099	LOC122146099	Annotated_lncRNA	33420102	33424605	-	122146088	LOC122146088	33355725	33361636	+	58465	downstream
NC_056572.1	XR_006160786.1	122146099	LOC122146099	Annotated_lncRNA	33420102	33424605	-	109066712	LOC109066712	33368444	33378380	+	41721	downstream
NC_056572.1	XR_006160786.1	122146099	LOC122146099	Annotated_lncRNA	33420102	33424605	-	109066721	LOC109066721	33378493	33379536	-	40565	upstream
NC_056572.1	XR_006160786.1	122146099	LOC122146099	Annotated_lncRNA	33420102	33424605	-	109066720	LOC109066720	33381362	33386865	+	33236	downstream
NC_056572.1	XR_006160786.1	122146099	LOC122146099	Annotated_lncRNA	33420102	33424605	-	109066719	LOC109066719	33387846	33404461	-	15640	upstream
NC_056572.1	XR_006160786.1	122146099	LOC122146099	Annotated_lncRNA	33420102	33424605	-	109066718	LOC109066718	33406439	33409004	+	11097	downstream
NC_056572.1	XR_006160786.1	122146099	LOC122146099	Annotated_lncRNA	33420102	33424605	-	109066715	LOC109066715	33427679	33443061	-	3074	downstream
NC_056572.1	XR_006160786.1	122146099	LOC122146099	Annotated_lncRNA	33420102	33424605	-	109066716	nthl1	33444010	33447320	-	19405	downstream
NC_056572.1	XR_006160786.1	122146099	LOC122146099	Annotated_lncRNA	33420102	33424605	-	109106409	LOC109106409	33447484	33493660	+	22879	upstream
NC_056572.1	XR_006160786.1	122146099	LOC122146099	Annotated_lncRNA	33420102	33424605	-	109108304	LOC109108304	33494495	33572271	-	69890	downstream
NC_056572.1	TCONS_00003269	122146109	LOC122146109	Novel_lncRNA	33652584	33670890	-	122146109	LOC122146109	33652668	33655195	-	-2527	sense
NC_056572.1	TCONS_00003269	122146109	LOC122146109	Novel_lncRNA	33652584	33670890	-	109108304	LOC109108304	33494495	33572271	-	80312	upstream
NC_056572.1	TCONS_00003269	122146109	LOC122146109	Novel_lncRNA	33652584	33670890	-	109107845	LOC109107845	33582347	33592274	+	60309	downstream
NC_056572.1	TCONS_00003269	122146109	LOC122146109	Novel_lncRNA	33652584	33670890	-	109057676	LOC109057676	33681470	33683930	+	10580	upstream
NC_056572.1	TCONS_00003269	122146109	LOC122146109	Novel_lncRNA	33652584	33670890	-	109057674	si:ch211-202h22.8	33687950	33691269	+	17060	upstream
NC_056572.1	TCONS_00003269	122146109	LOC122146109	Novel_lncRNA	33652584	33670890	-	109057671	si:ch211-202h22.7	33691690	33694923	+	20800	upstream
NC_056572.1	TCONS_00003269	122146109	LOC122146109	Novel_lncRNA	33652584	33670890	-	109057668	gprc5bb	33701710	33707164	+	30820	upstream
NC_056572.1	TCONS_00003269	122146109	LOC122146109	Novel_lncRNA	33652584	33670890	-	109057634	LOC109057634	33707072	33709795	+	36182	upstream
NC_056572.1	TCONS_00003269	122146109	LOC122146109	Novel_lncRNA	33652584	33670890	-	109057673	exosc1	33710412	33715283	-	39522	downstream
NC_056572.1	TCONS_00003269	122146109	LOC122146109	Novel_lncRNA	33652584	33670890	-	122146120	LOC122146120	33715579	33719613	-	44689	downstream
NC_056572.1	TCONS_00003269	122146109	LOC122146109	Novel_lncRNA	33652584	33670890	-	109057633	cdc25d	33720403	33725850	-	49513	downstream
NC_056572.1	TCONS_00003269	122146109	LOC122146109	Novel_lncRNA	33652584	33670890	-	109078748	pi4k2a	33726581	33733820	+	55691	upstream
NC_056572.1	TCONS_00003269	122146109	LOC122146109	Novel_lncRNA	33652584	33670890	-	109078747	LOC109078747	33734411	33738827	-	63521	downstream
NC_056572.1	TCONS_00003269	122146109	LOC122146109	Novel_lncRNA	33652584	33670890	-	109078755	LOC109078755	33739954	33747501	+	69064	upstream
NC_056572.1	TCONS_00003269	122146109	LOC122146109	Novel_lncRNA	33652584	33670890	-	109078746	LOC109078746	33748870	33756548	+	77980	upstream
NC_056572.1	TCONS_00003269	122146109	LOC122146109	Novel_lncRNA	33652584	33670890	-	109057017	LOC109057017	33756876	33764009	+	85986	upstream
NC_056572.1	TCONS_00003269	122146109	LOC122146109	Novel_lncRNA	33652584	33670890	-	109057015	LOC109057015	33766736	33770863	+	95846	upstream
NC_056572.1	XR_002015290.2	109075911	LOC109075911	Annotated_lncRNA	34843887	34845174	-	109075907	LOC109075907	34834843	34892457	-	-1288	sense
NC_056572.1	XR_002015290.2	109075911	LOC109075911	Annotated_lncRNA	34843887	34845174	-	122146610	LOC122146610	34747017	34750100	-	93786	upstream
NC_056572.1	XR_002015290.2	109075911	LOC109075911	Annotated_lncRNA	34843887	34845174	-	122146615	LOC122146615	34753500	34756081	-	87805	upstream
NC_056572.1	XR_002015290.2	109075911	LOC109075911	Annotated_lncRNA	34843887	34845174	-	122146625	LOC122146625	34761013	34762315	-	81571	upstream
NC_056572.1	XR_002015290.2	109075911	LOC109075911	Annotated_lncRNA	34843887	34845174	-	109046947	LOC109046947	34778383	34783427	-	60459	upstream
NC_056572.1	XR_002015290.2	109075911	LOC109075911	Annotated_lncRNA	34843887	34845174	-	122134634	LOC122134634	34906472	34908462	-	61298	downstream
NC_056572.1	XR_002015290.2	109075911	LOC109075911	Annotated_lncRNA	34843887	34845174	-	109052209	LOC109052209	34921343	34923134	-	76169	downstream
NC_056572.1	XR_002015290.2	109075911	LOC109075911	Annotated_lncRNA	34843887	34845174	-	109099878	LOC109099878	34937907	34963606	+	92733	upstream
NC_056572.1	XR_006160931.1	122146367	LOC122146367	Annotated_lncRNA	34886847	34887824	-	109075907	LOC109075907	34834843	34892457	-	-978	sense
NC_056572.1	XR_006160931.1	122146367	LOC122146367	Annotated_lncRNA	34886847	34887824	-	122134634	LOC122134634	34906472	34908462	-	18648	downstream
NC_056572.1	XR_006160931.1	122146367	LOC122146367	Annotated_lncRNA	34886847	34887824	-	109052209	LOC109052209	34921343	34923134	-	33519	downstream
NC_056572.1	XR_006160931.1	122146367	LOC122146367	Annotated_lncRNA	34886847	34887824	-	109099878	LOC109099878	34937907	34963606	+	50083	upstream
NC_056572.1	TCONS_00001586	109063765	zgc:136908	Novel_lncRNA	35004222	35098980	+	109101233	LOC109101233	34992642	35023036	+	-18815	sense
NC_056572.1	TCONS_00001586	109063765	zgc:136908	Novel_lncRNA	35004222	35098980	+	109048296	LOC109048296	35027825	35037821	+	-9996	sense
NC_056572.1	TCONS_00001586	109063765	zgc:136908	Novel_lncRNA	35004222	35098980	+	109063836	LOC109063836	35023987	35029319	-	-5329	antisense
NC_056572.1	TCONS_00001586	109063765	zgc:136908	Novel_lncRNA	35004222	35098980	+	109063843	ndufb7	35037997	35041488	-	-3491	antisense
NC_056572.1	TCONS_00001586	109063765	zgc:136908	Novel_lncRNA	35004222	35098980	+	109063765	zgc:136908	35043594	35053866	-	-10272	antisense
NC_056572.1	TCONS_00001586	109063765	zgc:136908	Novel_lncRNA	35004222	35098980	+	109063763	samd1b	35054092	35061920	-	-7828	antisense
NC_056572.1	TCONS_00001586	109063765	zgc:136908	Novel_lncRNA	35004222	35098980	+	109063835	LOC109063835	35063589	35073238	-	-9649	antisense
NC_056572.1	TCONS_00001586	109063765	zgc:136908	Novel_lncRNA	35004222	35098980	+	109067797	asf1bb	35074360	35078767	-	-4407	antisense
NC_056572.1	TCONS_00001586	109063765	zgc:136908	Novel_lncRNA	35004222	35098980	+	109067796	LOC109067796	35079158	35082005	-	-2847	antisense
NC_056572.1	TCONS_00001586	109063765	zgc:136908	Novel_lncRNA	35004222	35098980	+	109064812	LOC109064812	35087991	35091157	-	-3166	antisense
NC_056572.1	TCONS_00001586	109063765	zgc:136908	Novel_lncRNA	35004222	35098980	+	122134634	LOC122134634	34906472	34908462	-	95800	upstream
NC_056572.1	TCONS_00001586	109063765	zgc:136908	Novel_lncRNA	35004222	35098980	+	109052209	LOC109052209	34921343	34923134	-	81093	upstream
NC_056572.1	TCONS_00001586	109063765	zgc:136908	Novel_lncRNA	35004222	35098980	+	109099878	LOC109099878	34937907	34963606	+	40615	downstream
NC_056572.1	TCONS_00001586	109063765	zgc:136908	Novel_lncRNA	35004222	35098980	+	109109657	LOC109109657	35142078	35146851	-	43098	downstream
NC_056572.1	TCONS_00001586	109063765	zgc:136908	Novel_lncRNA	35004222	35098980	+	109078854	LOC109078854	35151006	35154985	-	52026	downstream
NC_056572.1	TCONS_00001586	109063765	zgc:136908	Novel_lncRNA	35004222	35098980	+	109065501	LOC109065501	35159475	35161361	-	60495	downstream
NC_056572.1	TCONS_00001586	109063765	zgc:136908	Novel_lncRNA	35004222	35098980	+	109074243	LOC109074243	35162783	35164495	-	63803	downstream
NC_056572.1	TCONS_00001586	109063765	zgc:136908	Novel_lncRNA	35004222	35098980	+	122146678	LOC122146678	35171183	35180607	-	72203	downstream
NC_056572.1	XR_006160927.1	122146351	LOC122146351	Annotated_lncRNA	35041551	35056296	+	109063765	zgc:136908	35043594	35053866	-	-10272	antisense
NC_056572.1	XR_006160927.1	122146351	LOC122146351	Annotated_lncRNA	35041551	35056296	+	109063763	samd1b	35054092	35061920	-	-2204	antisense
NC_056572.1	XR_006160927.1	122146351	LOC122146351	Annotated_lncRNA	35041551	35056296	+	109099878	LOC109099878	34937907	34963606	+	77944	downstream
NC_056572.1	XR_006160927.1	122146351	LOC122146351	Annotated_lncRNA	35041551	35056296	+	109101233	LOC109101233	34992642	35023036	+	18514	downstream
NC_056572.1	XR_006160927.1	122146351	LOC122146351	Annotated_lncRNA	35041551	35056296	+	109048296	LOC109048296	35027825	35037821	+	3729	downstream
NC_056572.1	XR_006160927.1	122146351	LOC122146351	Annotated_lncRNA	35041551	35056296	+	109063836	LOC109063836	35023987	35029319	-	12234	upstream
NC_056572.1	XR_006160927.1	122146351	LOC122146351	Annotated_lncRNA	35041551	35056296	+	109063843	ndufb7	35037997	35041488	-	62	upstream
NC_056572.1	XR_006160927.1	122146351	LOC122146351	Annotated_lncRNA	35041551	35056296	+	109063835	LOC109063835	35063589	35073238	-	7293	downstream
NC_056572.1	XR_006160927.1	122146351	LOC122146351	Annotated_lncRNA	35041551	35056296	+	109067797	asf1bb	35074360	35078767	-	18064	downstream
NC_056572.1	XR_006160927.1	122146351	LOC122146351	Annotated_lncRNA	35041551	35056296	+	109067796	LOC109067796	35079158	35082005	-	22862	downstream
NC_056572.1	XR_006160927.1	122146351	LOC122146351	Annotated_lncRNA	35041551	35056296	+	109064812	LOC109064812	35087991	35091157	-	31695	downstream
NC_056572.1	XR_006160927.1	122146351	LOC122146351	Annotated_lncRNA	35041551	35056296	+	109109657	LOC109109657	35142078	35146851	-	85782	downstream
NC_056572.1	XR_006160927.1	122146351	LOC122146351	Annotated_lncRNA	35041551	35056296	+	109078854	LOC109078854	35151006	35154985	-	94710	downstream
NC_056572.1	XR_002011522.2	109052397	LOC109052397	Annotated_lncRNA	36098235	36098712	+	109071913	LOC109071913	36073230	36188594	+	-478	sense
NC_056572.1	XR_002011522.2	109052397	LOC109052397	Annotated_lncRNA	36098235	36098712	+	109071894	LOC109071894	36012603	36023168	-	75066	upstream
NC_056572.1	XR_002011522.2	109052397	LOC109052397	Annotated_lncRNA	36098235	36098712	+	109071889	LOC109071889	36029598	36041214	+	57020	downstream
NC_056572.1	XR_002011522.2	109052397	LOC109052397	Annotated_lncRNA	36098235	36098712	+	109071910	LOC109071910	36046078	36049791	-	48443	upstream
NC_056572.1	XR_002011522.2	109052397	LOC109052397	Annotated_lncRNA	36098235	36098712	+	109071911	LOC109071911	36064046	36066066	-	32168	upstream
NC_056572.1	XR_002011522.2	109052397	LOC109052397	Annotated_lncRNA	36098235	36098712	+	122146391	LOC122146391	36104723	36108151	-	6011	downstream
NC_056572.1	XR_002011522.2	109052397	LOC109052397	Annotated_lncRNA	36098235	36098712	+	122146395	LOC122146395	36136299	36138288	+	37587	upstream
NC_056572.1	XR_006160959.1	109071912	LOC109071912	Annotated_lncRNA	36145322	36147372	+	109071913	LOC109071913	36073230	36188594	+	-2051	sense
NC_056572.1	XR_006160959.1	109071912	LOC109071912	Annotated_lncRNA	36145322	36147372	+	109071910	LOC109071910	36046078	36049791	-	95530	upstream
NC_056572.1	XR_006160959.1	109071912	LOC109071912	Annotated_lncRNA	36145322	36147372	+	109071911	LOC109071911	36064046	36066066	-	79255	upstream
NC_056572.1	XR_006160959.1	109071912	LOC109071912	Annotated_lncRNA	36145322	36147372	+	122146391	LOC122146391	36104723	36108151	-	37170	upstream
NC_056572.1	XR_006160959.1	109071912	LOC109071912	Annotated_lncRNA	36145322	36147372	+	122146395	LOC122146395	36136299	36138288	+	7033	downstream
NC_056572.1	XR_006160959.1	109071912	LOC109071912	Annotated_lncRNA	36145322	36147372	+	109070258	LOC109070258	36230362	36231874	-	82990	downstream
NC_056572.1	TCONS_00001619	109071913	LOC109071913	Novel_lncRNA	36153179	36153479	+	109071913	LOC109071913	36073230	36188594	+	-301	sense
NC_056572.1	TCONS_00001619	109071913	LOC109071913	Novel_lncRNA	36153179	36153479	+	109071911	LOC109071911	36064046	36066066	-	87112	upstream
NC_056572.1	TCONS_00001619	109071913	LOC109071913	Novel_lncRNA	36153179	36153479	+	122146391	LOC122146391	36104723	36108151	-	45027	upstream
NC_056572.1	TCONS_00001619	109071913	LOC109071913	Novel_lncRNA	36153179	36153479	+	122146395	LOC122146395	36136299	36138288	+	14890	downstream
NC_056572.1	TCONS_00001619	109071913	LOC109071913	Novel_lncRNA	36153179	36153479	+	109070258	LOC109070258	36230362	36231874	-	76883	downstream
NC_056572.1	TCONS_00003415	109071913	LOC109071913	Novel_lncRNA	36162165	36190488	-	109071913	LOC109071913	36073230	36188594	+	-26430	antisense
NC_056572.1	TCONS_00003415	109071913	LOC109071913	Novel_lncRNA	36162165	36190488	-	109071911	LOC109071911	36064046	36066066	-	96098	upstream
NC_056572.1	TCONS_00003415	109071913	LOC109071913	Novel_lncRNA	36162165	36190488	-	122146391	LOC122146391	36104723	36108151	-	54013	upstream
NC_056572.1	TCONS_00003415	109071913	LOC109071913	Novel_lncRNA	36162165	36190488	-	122146395	LOC122146395	36136299	36138288	+	23876	downstream
NC_056572.1	TCONS_00003415	109071913	LOC109071913	Novel_lncRNA	36162165	36190488	-	109070258	LOC109070258	36230362	36231874	-	39874	downstream
NC_056572.1	XR_006160960.1	122146400	LOC122146400	Annotated_lncRNA	36455668	36456672	+	109071892	LOC109071892	36447266	36482679	+	-1005	sense
NC_056572.1	XR_006160960.1	122146400	LOC122146400	Annotated_lncRNA	36455668	36456672	+	122134531	LOC122134531	36358180	36377684	+	77983	downstream
NC_056572.1	XR_006160960.1	122146400	LOC122146400	Annotated_lncRNA	36455668	36456672	+	122147013	LOC122147013	36423831	36426227	+	29440	downstream
NC_056572.1	XR_006160960.1	122146400	LOC122146400	Annotated_lncRNA	36455668	36456672	+	122147020	LOC122147020	36444170	36445381	+	10286	downstream
NC_056572.1	XR_006160960.1	122146400	LOC122146400	Annotated_lncRNA	36455668	36456672	+	109046501	LOC109046501	36502869	36505300	-	46197	downstream
NC_056572.1	XR_006160960.1	122146400	LOC122146400	Annotated_lncRNA	36455668	36456672	+	109063701	LOC109063701	36524952	36542777	+	68280	upstream
NC_056572.1	XR_006160960.1	122146400	LOC122146400	Annotated_lncRNA	36455668	36456672	+	109071260	LOC109071260	36545654	36549858	-	88982	downstream
NC_056572.1	XR_006160997.1	122146442	LOC122146442	Annotated_lncRNA	37020040	37021398	+	109105033	LOC109105033	37015683	37032625	+	-1359	sense
NC_056572.1	XR_006160997.1	122146442	LOC122146442	Annotated_lncRNA	37020040	37021398	+	109064264	LOC109064264	36923489	36929426	+	90613	downstream
NC_056572.1	XR_006160997.1	122146442	LOC122146442	Annotated_lncRNA	37020040	37021398	+	109064265	LOC109064265	36930160	36958555	+	61484	downstream
NC_056572.1	XR_006160997.1	122146442	LOC122146442	Annotated_lncRNA	37020040	37021398	+	109064263	LOC109064263	36945695	36954357	+	65683	downstream
NC_056572.1	XR_006160997.1	122146442	LOC122146442	Annotated_lncRNA	37020040	37021398	+	109064266	LOC109064266	36965159	36986119	+	33920	downstream
NC_056572.1	XR_006160997.1	122146442	LOC122146442	Annotated_lncRNA	37020040	37021398	+	122146439	LOC122146439	36992990	37002661	+	17378	downstream
NC_056572.1	XR_006160997.1	122146442	LOC122146442	Annotated_lncRNA	37020040	37021398	+	109105051	LOC109105051	37034960	37039326	+	13562	upstream
NC_056572.1	XR_006160997.1	122146442	LOC122146442	Annotated_lncRNA	37020040	37021398	+	109094992	LOC109094992	37054199	37060067	+	32801	upstream
NC_056572.1	XR_006160997.1	122146442	LOC122146442	Annotated_lncRNA	37020040	37021398	+	122147204	LOC122147204	37069357	37071507	+	47959	upstream
NC_056572.1	XR_006160997.1	122146442	LOC122146442	Annotated_lncRNA	37020040	37021398	+	122134629	LOC122134629	37073464	37082180	+	52066	upstream
NC_056572.1	XR_006160997.1	122146442	LOC122146442	Annotated_lncRNA	37020040	37021398	+	109055473	LOC109055473	37083108	37090813	+	61710	upstream
NC_056572.1	XR_006160997.1	122146442	LOC122146442	Annotated_lncRNA	37020040	37021398	+	109080259	LOC109080259	37108064	37113683	+	86666	upstream
NC_056572.1	TCONS_00001664	109094992	LOC109094992	Novel_lncRNA	37057187	37119523	+	109094992	LOC109094992	37054199	37060067	+	-2881	sense
NC_056572.1	TCONS_00001664	109094992	LOC109094992	Novel_lncRNA	37057187	37119523	+	122147204	LOC122147204	37069357	37071507	+	-2150	sense
NC_056572.1	TCONS_00001664	109094992	LOC109094992	Novel_lncRNA	37057187	37119523	+	122134629	LOC122134629	37073464	37082180	+	-8716	sense
NC_056572.1	TCONS_00001664	109094992	LOC109094992	Novel_lncRNA	37057187	37119523	+	109055473	LOC109055473	37083108	37090813	+	-7705	sense
NC_056572.1	TCONS_00001664	109094992	LOC109094992	Novel_lncRNA	37057187	37119523	+	109080259	LOC109080259	37108064	37113683	+	-5619	sense
NC_056572.1	TCONS_00001664	109094992	LOC109094992	Novel_lncRNA	37057187	37119523	+	109064265	LOC109064265	36930160	36958555	+	98631	downstream
NC_056572.1	TCONS_00001664	109094992	LOC109094992	Novel_lncRNA	37057187	37119523	+	109064266	LOC109064266	36965159	36986119	+	71067	downstream
NC_056572.1	TCONS_00001664	109094992	LOC109094992	Novel_lncRNA	37057187	37119523	+	122146439	LOC122146439	36992990	37002661	+	54525	downstream
NC_056572.1	TCONS_00001664	109094992	LOC109094992	Novel_lncRNA	37057187	37119523	+	109105033	LOC109105033	37015683	37032625	+	24561	downstream
NC_056572.1	TCONS_00001664	109094992	LOC109094992	Novel_lncRNA	37057187	37119523	+	109105051	LOC109105051	37034960	37039326	+	17860	downstream
NC_056572.1	TCONS_00001664	109094992	LOC109094992	Novel_lncRNA	37057187	37119523	+	109080267	LOC109080267	37133206	37135283	+	13683	upstream
NC_056572.1	TCONS_00001664	109094992	LOC109094992	Novel_lncRNA	37057187	37119523	+	122146448	LOC122146448	37136214	37141488	+	16691	upstream
NC_056572.1	TCONS_00001664	109094992	LOC109094992	Novel_lncRNA	37057187	37119523	+	122146449	LOC122146449	37146170	37151801	+	26647	upstream
NC_056572.1	TCONS_00001664	109094992	LOC109094992	Novel_lncRNA	37057187	37119523	+	122146452	LOC122146452	37156930	37158101	+	37407	upstream
NC_056572.1	TCONS_00001664	109094992	LOC109094992	Novel_lncRNA	37057187	37119523	+	122147251	LOC122147251	37173353	37179708	+	53830	upstream
NC_056572.1	TCONS_00001664	109094992	LOC109094992	Novel_lncRNA	37057187	37119523	+	109061512	LOC109061512	37183240	37188646	+	63717	upstream
NC_056572.1	TCONS_00003449	122146460	LOC122146460	Novel_lncRNA	37295738	37296464	-	122146460	LOC122146460	37292611	37307256	+	-727	antisense
NC_056572.1	TCONS_00003449	122146460	LOC122146460	Novel_lncRNA	37295738	37296464	-	122147282	LOC122147282	37241072	37242874	+	52863	downstream
NC_056572.1	TCONS_00003449	122146460	LOC122146460	Novel_lncRNA	37295738	37296464	-	109078684	LOC109078684	37252348	37276808	+	18930	downstream
NC_056572.1	TCONS_00003449	122146460	LOC122146460	Novel_lncRNA	37295738	37296464	-	109072631	LOC109072631	37317234	37331393	+	20770	upstream
NC_056572.1	TCONS_00003449	122146460	LOC122146460	Novel_lncRNA	37295738	37296464	-	109072600	LOC109072600	37345712	37351113	+	49248	upstream
NC_056572.1	TCONS_00003452	122147425	LOC122147425	Novel_lncRNA	37573999	37577748	-	122147425	LOC122147425	37560694	37598575	+	-3750	antisense
NC_056572.1	TCONS_00003452	122147425	LOC122147425	Novel_lncRNA	37573999	37577748	-	122147405	LOC122147405	37509376	37510933	+	63065	downstream
NC_056572.1	TCONS_00003452	122147425	LOC122147425	Novel_lncRNA	37573999	37577748	-	122146471	LOC122146471	37511053	37514143	+	59855	downstream
NC_056572.1	TCONS_00003452	122147425	LOC122147425	Novel_lncRNA	37573999	37577748	-	109070538	LOC109070538	37620154	37624295	-	42406	downstream
NC_056572.1	XR_006161055.1	109074531	LOC109074531	Annotated_lncRNA	38128882	38129772	+	109053278	LOC109053278	37986957	38413724	+	-891	sense
NC_056572.1	XR_006161055.1	109074531	LOC109074531	Annotated_lncRNA	38128882	38129772	+	109072908	LOC109072908	38068579	38073943	-	54938	upstream
NC_056572.1	XR_006161055.1	109074531	LOC109074531	Annotated_lncRNA	38128882	38129772	+	109072909	LOC109072909	38076524	38084181	+	44700	downstream
NC_056572.1	TCONS_00001727	109053278	LOC109053278	Novel_lncRNA	38352216	38352743	+	109053278	LOC109053278	37986957	38413724	+	-528	sense
NC_056572.1	TCONS_00001727	109053278	LOC109053278	Novel_lncRNA	38352216	38352743	+	109056623	LOC109056623	38345994	38379686	+	-528	sense
NC_056572.1	TCONS_00001727	109053278	LOC109053278	Novel_lncRNA	38352216	38352743	+	109052844	LOC109052844	38284797	38340135	+	12080	downstream
NC_056572.1	TCONS_00001727	109053278	LOC109053278	Novel_lncRNA	38352216	38352743	+	109053292	LOC109053292	38430649	38453983	-	77906	downstream
NC_056572.1	TCONS_00001723	109053278	LOC109053278	Novel_lncRNA	38280101	38348213	+	109053278	LOC109053278	37986957	38413724	+	-68113	sense
NC_056572.1	TCONS_00001723	109053278	LOC109053278	Novel_lncRNA	38280101	38348213	+	109052844	LOC109052844	38284797	38340135	+	-55338	sense
NC_056572.1	TCONS_00001723	109053278	LOC109053278	Novel_lncRNA	38280101	38348213	+	109056623	LOC109056623	38345994	38379686	+	-2219	sense
NC_056572.1	TCONS_00001723	109053278	LOC109053278	Novel_lncRNA	38280101	38348213	+	109053292	LOC109053292	38430649	38453983	-	82436	downstream
NC_056572.1	TCONS_00001709	109072908	LOC109072908	Novel_lncRNA	38054193	38239097	+	109053278	LOC109053278	37986957	38413724	+	-184905	sense
NC_056572.1	TCONS_00001709	109072908	LOC109072908	Novel_lncRNA	38054193	38239097	+	109072908	LOC109072908	38068579	38073943	-	-5364	antisense
NC_056572.1	TCONS_00001709	109072908	LOC109072908	Novel_lncRNA	38054193	38239097	+	109072909	LOC109072909	38076524	38084181	+	-7657	sense
NC_056572.1	TCONS_00001709	109072908	LOC109072908	Novel_lncRNA	38054193	38239097	+	122147489	LOC122147489	37955054	37959998	-	94194	upstream
NC_056572.1	TCONS_00001709	109072908	LOC109072908	Novel_lncRNA	38054193	38239097	+	109052844	LOC109052844	38284797	38340135	+	45700	upstream
NC_056572.1	TCONS_00001711	109072908	LOC109072908	Novel_lncRNA	38055335	38235252	+	109053278	LOC109053278	37986957	38413724	+	-179918	sense
NC_056572.1	TCONS_00001711	109072908	LOC109072908	Novel_lncRNA	38055335	38235252	+	109072908	LOC109072908	38068579	38073943	-	-5364	antisense
NC_056572.1	TCONS_00001711	109072908	LOC109072908	Novel_lncRNA	38055335	38235252	+	109072909	LOC109072909	38076524	38084181	+	-7657	sense
NC_056572.1	TCONS_00001711	109072908	LOC109072908	Novel_lncRNA	38055335	38235252	+	122147489	LOC122147489	37955054	37959998	-	95336	upstream
NC_056572.1	TCONS_00001711	109072908	LOC109072908	Novel_lncRNA	38055335	38235252	+	109052844	LOC109052844	38284797	38340135	+	49545	upstream
NC_056572.1	TCONS_00001712	109072908	LOC109072908	Novel_lncRNA	38058042	38239545	+	109053278	LOC109053278	37986957	38413724	+	-181504	sense
NC_056572.1	TCONS_00001712	109072908	LOC109072908	Novel_lncRNA	38058042	38239545	+	109072908	LOC109072908	38068579	38073943	-	-5364	antisense
NC_056572.1	TCONS_00001712	109072908	LOC109072908	Novel_lncRNA	38058042	38239545	+	109072909	LOC109072909	38076524	38084181	+	-7657	sense
NC_056572.1	TCONS_00001712	109072908	LOC109072908	Novel_lncRNA	38058042	38239545	+	122147489	LOC122147489	37955054	37959998	-	98043	upstream
NC_056572.1	TCONS_00001712	109072908	LOC109072908	Novel_lncRNA	38058042	38239545	+	109052844	LOC109052844	38284797	38340135	+	45252	upstream
NC_056572.1	TCONS_00001713	109072908	LOC109072908	Novel_lncRNA	38061111	38240270	+	109053278	LOC109053278	37986957	38413724	+	-179160	sense
NC_056572.1	TCONS_00001713	109072908	LOC109072908	Novel_lncRNA	38061111	38240270	+	109072908	LOC109072908	38068579	38073943	-	-5364	antisense
NC_056572.1	TCONS_00001713	109072908	LOC109072908	Novel_lncRNA	38061111	38240270	+	109072909	LOC109072909	38076524	38084181	+	-7657	sense
NC_056572.1	TCONS_00001713	109072908	LOC109072908	Novel_lncRNA	38061111	38240270	+	109052844	LOC109052844	38284797	38340135	+	44527	upstream
NC_056572.1	TCONS_00003467	109052361	LOC109052361	Novel_lncRNA	38134502	38603105	-	109053278	LOC109053278	37986957	38413724	+	-279223	antisense
NC_056572.1	TCONS_00003467	109052361	LOC109052361	Novel_lncRNA	38134502	38603105	-	109052844	LOC109052844	38284797	38340135	+	-55338	antisense
NC_056572.1	TCONS_00003467	109052361	LOC109052361	Novel_lncRNA	38134502	38603105	-	109056623	LOC109056623	38345994	38379686	+	-33692	antisense
NC_056572.1	TCONS_00003467	109052361	LOC109052361	Novel_lncRNA	38134502	38603105	-	109053292	LOC109053292	38430649	38453983	-	-23334	sense
NC_056572.1	TCONS_00003467	109052361	LOC109052361	Novel_lncRNA	38134502	38603105	-	109053294	LOC109053294	38455154	38462197	-	-7043	sense
NC_056572.1	TCONS_00003467	109052361	LOC109052361	Novel_lncRNA	38134502	38603105	-	109053296	LOC109053296	38474725	38487235	-	-12510	sense
NC_056572.1	TCONS_00003467	109052361	LOC109052361	Novel_lncRNA	38134502	38603105	-	109053286	LOC109053286	38487699	38492918	+	-5219	antisense
NC_056572.1	TCONS_00003467	109052361	LOC109052361	Novel_lncRNA	38134502	38603105	-	109061915	LOC109061915	38500763	38509488	-	-8725	sense
NC_056572.1	TCONS_00003467	109052361	LOC109052361	Novel_lncRNA	38134502	38603105	-	109056629	LOC109056629	38514128	38543221	-	-29093	sense
NC_056572.1	TCONS_00003467	109052361	LOC109052361	Novel_lncRNA	38134502	38603105	-	122146489	LOC122146489	38546922	38550695	+	-3773	antisense
NC_056572.1	TCONS_00003467	109052361	LOC109052361	Novel_lncRNA	38134502	38603105	-	109059959	LOC109059959	38566154	38581531	-	-15377	sense
NC_056572.1	TCONS_00003467	109052361	LOC109052361	Novel_lncRNA	38134502	38603105	-	109052372	LOC109052372	38584058	38600961	+	-16903	antisense
NC_056572.1	TCONS_00003467	109052361	LOC109052361	Novel_lncRNA	38134502	38603105	-	109052361	LOC109052361	38600966	38603160	-	-2139	sense
NC_056572.1	TCONS_00003467	109052361	LOC109052361	Novel_lncRNA	38134502	38603105	-	109072908	LOC109072908	38068579	38073943	-	60558	upstream
NC_056572.1	TCONS_00003467	109052361	LOC109052361	Novel_lncRNA	38134502	38603105	-	109072909	LOC109072909	38076524	38084181	+	50320	downstream
NC_056572.1	TCONS_00003467	109052361	LOC109052361	Novel_lncRNA	38134502	38603105	-	109052374	LOC109052374	38603910	38609351	+	805	upstream
NC_056572.1	TCONS_00003467	109052361	LOC109052361	Novel_lncRNA	38134502	38603105	-	109061416	LOC109061416	38637674	38639096	-	34569	downstream
NC_056572.1	TCONS_00003467	109052361	LOC109052361	Novel_lncRNA	38134502	38603105	-	122146492	LOC122146492	38671456	38673110	+	68351	upstream
NC_056572.1	TCONS_00003467	109052361	LOC109052361	Novel_lncRNA	38134502	38603105	-	109076476	LOC109076476	38696502	38833586	-	93397	downstream
NC_056572.1	TCONS_00001718	109052374	LOC109052374	Novel_lncRNA	38141699	38609959	+	109053278	LOC109053278	37986957	38413724	+	-272026	sense
NC_056572.1	TCONS_00001718	109052374	LOC109052374	Novel_lncRNA	38141699	38609959	+	109052844	LOC109052844	38284797	38340135	+	-55338	sense
NC_056572.1	TCONS_00001718	109052374	LOC109052374	Novel_lncRNA	38141699	38609959	+	109056623	LOC109056623	38345994	38379686	+	-33692	sense
NC_056572.1	TCONS_00001718	109052374	LOC109052374	Novel_lncRNA	38141699	38609959	+	109053292	LOC109053292	38430649	38453983	-	-23334	antisense
NC_056572.1	TCONS_00001718	109052374	LOC109052374	Novel_lncRNA	38141699	38609959	+	109053294	LOC109053294	38455154	38462197	-	-7043	antisense
NC_056572.1	TCONS_00001718	109052374	LOC109052374	Novel_lncRNA	38141699	38609959	+	109053296	LOC109053296	38474725	38487235	-	-12510	antisense
NC_056572.1	TCONS_00001718	109052374	LOC109052374	Novel_lncRNA	38141699	38609959	+	109053286	LOC109053286	38487699	38492918	+	-5219	sense
NC_056572.1	TCONS_00001718	109052374	LOC109052374	Novel_lncRNA	38141699	38609959	+	109061915	LOC109061915	38500763	38509488	-	-8725	antisense
NC_056572.1	TCONS_00001718	109052374	LOC109052374	Novel_lncRNA	38141699	38609959	+	109056629	LOC109056629	38514128	38543221	-	-29093	antisense
NC_056572.1	TCONS_00001718	109052374	LOC109052374	Novel_lncRNA	38141699	38609959	+	122146489	LOC122146489	38546922	38550695	+	-3773	sense
NC_056572.1	TCONS_00001718	109052374	LOC109052374	Novel_lncRNA	38141699	38609959	+	109059959	LOC109059959	38566154	38581531	-	-15377	antisense
NC_056572.1	TCONS_00001718	109052374	LOC109052374	Novel_lncRNA	38141699	38609959	+	109052372	LOC109052372	38584058	38600961	+	-16903	sense
NC_056572.1	TCONS_00001718	109052374	LOC109052374	Novel_lncRNA	38141699	38609959	+	109052361	LOC109052361	38600966	38603160	-	-2194	antisense
NC_056572.1	TCONS_00001718	109052374	LOC109052374	Novel_lncRNA	38141699	38609959	+	109052374	LOC109052374	38603910	38609351	+	-5441	sense
NC_056572.1	TCONS_00001718	109052374	LOC109052374	Novel_lncRNA	38141699	38609959	+	109072908	LOC109072908	38068579	38073943	-	67755	upstream
NC_056572.1	TCONS_00001718	109052374	LOC109052374	Novel_lncRNA	38141699	38609959	+	109072909	LOC109072909	38076524	38084181	+	57517	downstream
NC_056572.1	TCONS_00001718	109052374	LOC109052374	Novel_lncRNA	38141699	38609959	+	109061416	LOC109061416	38637674	38639096	-	27715	downstream
NC_056572.1	TCONS_00001718	109052374	LOC109052374	Novel_lncRNA	38141699	38609959	+	122146492	LOC122146492	38671456	38673110	+	61497	upstream
NC_056572.1	TCONS_00001718	109052374	LOC109052374	Novel_lncRNA	38141699	38609959	+	109076476	LOC109076476	38696502	38833586	-	86543	downstream
NC_056572.1	TCONS_00003483	109052361	LOC109052361	Novel_lncRNA	38601372	38603101	-	109052361	LOC109052361	38600966	38603160	-	-1730	sense
NC_056572.1	TCONS_00003483	109052361	LOC109052361	Novel_lncRNA	38601372	38603101	-	109061915	LOC109061915	38500763	38509488	-	91883	upstream
NC_056572.1	TCONS_00003483	109052361	LOC109052361	Novel_lncRNA	38601372	38603101	-	109056629	LOC109056629	38514128	38543221	-	58150	upstream
NC_056572.1	TCONS_00003483	109052361	LOC109052361	Novel_lncRNA	38601372	38603101	-	122146489	LOC122146489	38546922	38550695	+	50676	downstream
NC_056572.1	TCONS_00003483	109052361	LOC109052361	Novel_lncRNA	38601372	38603101	-	109059959	LOC109059959	38566154	38581531	-	19840	upstream
NC_056572.1	TCONS_00003483	109052361	LOC109052361	Novel_lncRNA	38601372	38603101	-	109052372	LOC109052372	38584058	38600961	+	410	downstream
NC_056572.1	TCONS_00003483	109052361	LOC109052361	Novel_lncRNA	38601372	38603101	-	109052374	LOC109052374	38603910	38609351	+	809	upstream
NC_056572.1	TCONS_00003483	109052361	LOC109052361	Novel_lncRNA	38601372	38603101	-	109061416	LOC109061416	38637674	38639096	-	34573	downstream
NC_056572.1	TCONS_00003483	109052361	LOC109052361	Novel_lncRNA	38601372	38603101	-	122146492	LOC122146492	38671456	38673110	+	68355	upstream
NC_056572.1	TCONS_00003483	109052361	LOC109052361	Novel_lncRNA	38601372	38603101	-	109076476	LOC109076476	38696502	38833586	-	93401	downstream
NC_056572.1	XR_002014180.2	109069199	LOC109069199	Annotated_lncRNA	38747300	38749430	-	122134369	LOC122134369	38734323	38754742	+	-2131	antisense
NC_056572.1	XR_002014180.2	109069199	LOC109069199	Annotated_lncRNA	38747300	38749430	-	109075865	LOC109075865	38738894	38761557	+	-2131	antisense
NC_056572.1	XR_002014180.2	109069199	LOC109069199	Annotated_lncRNA	38747300	38749430	-	109076476	LOC109076476	38696502	38833586	-	-2131	sense
NC_056572.1	XR_002014180.2	109069199	LOC109069199	Annotated_lncRNA	38747300	38749430	-	122146492	LOC122146492	38671456	38673110	+	74189	downstream
NC_056572.1	XR_002014180.2	109069199	LOC109069199	Annotated_lncRNA	38747300	38749430	-	109069196	LOC109069196	38722390	38724467	-	22832	upstream
NC_056572.1	XR_002014180.2	109069199	LOC109069199	Annotated_lncRNA	38747300	38749430	-	109081277	LOC109081277	38803946	38805093	-	54516	downstream
NC_056572.1	XR_002014180.2	109069199	LOC109069199	Annotated_lncRNA	38747300	38749430	-	109103455	LOC109103455	38845332	38864264	-	95902	downstream
NC_056572.1	TCONS_00001740	109076476	LOC109076476	Novel_lncRNA	38726081	38726825	+	109076476	LOC109076476	38696502	38833586	-	-745	antisense
NC_056572.1	TCONS_00001740	109076476	LOC109076476	Novel_lncRNA	38726081	38726825	+	109061416	LOC109061416	38637674	38639096	-	86984	upstream
NC_056572.1	TCONS_00001740	109076476	LOC109076476	Novel_lncRNA	38726081	38726825	+	122146492	LOC122146492	38671456	38673110	+	52970	downstream
NC_056572.1	TCONS_00001740	109076476	LOC109076476	Novel_lncRNA	38726081	38726825	+	109069196	LOC109069196	38722390	38724467	-	1613	upstream
NC_056572.1	TCONS_00001740	109076476	LOC109076476	Novel_lncRNA	38726081	38726825	+	122134369	LOC122134369	38734323	38754742	+	7498	upstream
NC_056572.1	TCONS_00001740	109076476	LOC109076476	Novel_lncRNA	38726081	38726825	+	109075865	LOC109075865	38738894	38761557	+	12069	upstream
NC_056572.1	TCONS_00001740	109076476	LOC109076476	Novel_lncRNA	38726081	38726825	+	109081277	LOC109081277	38803946	38805093	-	77121	downstream
NC_056573.1	TCONS_00003658	109078967	LOC109078967	Novel_lncRNA	3667829	3669688	+	109078967	LOC109078967	3654141	3725417	-	-1860	antisense
NC_056573.1	TCONS_00003658	109078967	LOC109078967	Novel_lncRNA	3667829	3669688	+	109108783	LOC109108783	3547424	3623258	-	44570	upstream
NC_056573.1	TCONS_00003658	109078967	LOC109078967	Novel_lncRNA	3667829	3669688	+	109109714	LOC109109714	3637699	3642873	+	24955	downstream
NC_056573.1	TCONS_00003658	109078967	LOC109078967	Novel_lncRNA	3667829	3669688	+	109109654	aqp1a.1	3759138	3763607	+	89450	upstream
NC_056573.1	TCONS_00003658	109078967	LOC109078967	Novel_lncRNA	3667829	3669688	+	109107600	aqp1a.2	3767956	3773823	+	98268	upstream
NC_056573.1	TCONS_00005152	109078967	LOC109078967	Novel_lncRNA	3669276	3671619	-	109078967	LOC109078967	3654141	3725417	-	-2344	sense
NC_056573.1	TCONS_00005152	109078967	LOC109078967	Novel_lncRNA	3669276	3671619	-	109108783	LOC109108783	3547424	3623258	-	46017	upstream
NC_056573.1	TCONS_00005152	109078967	LOC109078967	Novel_lncRNA	3669276	3671619	-	109109714	LOC109109714	3637699	3642873	+	26402	downstream
NC_056573.1	TCONS_00005152	109078967	LOC109078967	Novel_lncRNA	3669276	3671619	-	109109654	aqp1a.1	3759138	3763607	+	87519	upstream
NC_056573.1	TCONS_00005152	109078967	LOC109078967	Novel_lncRNA	3669276	3671619	-	109107600	aqp1a.2	3767956	3773823	+	96337	upstream
NC_056573.1	TCONS_00005179	109110986	LOC109110986	Novel_lncRNA	4611436	4654654	-	109110986	LOC109110986	4583540	4622637	+	-11202	antisense
NC_056573.1	TCONS_00005179	109110986	LOC109110986	Novel_lncRNA	4611436	4654654	-	109110981	LOC109110981	4630284	4664798	+	-24370	antisense
NC_056573.1	TCONS_00005179	109110986	LOC109110986	Novel_lncRNA	4611436	4654654	-	109099015	LOC109099015	4464744	4531477	+	79958	downstream
NC_056573.1	TCONS_00005179	109110986	LOC109110986	Novel_lncRNA	4611436	4654654	-	109098986	dpp6b	4531673	4565493	-	45943	upstream
NC_056573.1	TCONS_00005179	109110986	LOC109110986	Novel_lncRNA	4611436	4654654	-	109050099	LOC109050099	4671929	4707750	-	17275	downstream
NC_056573.1	TCONS_00005179	109110986	LOC109110986	Novel_lncRNA	4611436	4654654	-	109050383	LOC109050383	4711381	4722649	-	56727	downstream
NC_056573.1	TCONS_00005179	109110986	LOC109110986	Novel_lncRNA	4611436	4654654	-	109050384	LOC109050384	4722786	4735781	-	68132	downstream
NC_056573.1	TCONS_00005179	109110986	LOC109110986	Novel_lncRNA	4611436	4654654	-	109050385	LOC109050385	4741516	4747472	+	86862	upstream
NC_056573.1	TCONS_00005179	109110986	LOC109110986	Novel_lncRNA	4611436	4654654	-	109050386	LOC109050386	4750078	4756457	-	95424	downstream
NC_056573.1	TCONS_00003735	109112255	LOC109112255	Novel_lncRNA	4924012	5154159	+	109101708	zgc:55943	4922065	4931195	-	-7183	antisense
NC_056573.1	TCONS_00003735	109112255	LOC109112255	Novel_lncRNA	4924012	5154159	+	109101613	sec22ba	4931642	4936356	+	-4714	sense
NC_056573.1	TCONS_00003735	109112255	LOC109112255	Novel_lncRNA	4924012	5154159	+	109101629	LOC109101629	4935896	4939448	-	-3552	antisense
NC_056573.1	TCONS_00003735	109112255	LOC109112255	Novel_lncRNA	4924012	5154159	+	109098922	LOC109098922	4940965	4960945	+	-19980	sense
NC_056573.1	TCONS_00003735	109112255	LOC109112255	Novel_lncRNA	4924012	5154159	+	109101839	LOC109101839	4961046	4967566	-	-6520	antisense
NC_056573.1	TCONS_00003735	109112255	LOC109112255	Novel_lncRNA	4924012	5154159	+	109098920	LOC109098920	4968421	4974589	+	-6168	sense
NC_056573.1	TCONS_00003735	109112255	LOC109112255	Novel_lncRNA	4924012	5154159	+	109101554	LOC109101554	4976830	4982618	-	-5788	antisense
NC_056573.1	TCONS_00003735	109112255	LOC109112255	Novel_lncRNA	4924012	5154159	+	122147465	LOC122147465	4993583	4996463	+	-2880	sense
NC_056573.1	TCONS_00003735	109112255	LOC109112255	Novel_lncRNA	4924012	5154159	+	109101641	dynlt5	4998824	5001961	-	-3137	antisense
NC_056573.1	TCONS_00003735	109112255	LOC109112255	Novel_lncRNA	4924012	5154159	+	109112255	LOC109112255	5006734	5025351	-	-18617	antisense
NC_056573.1	TCONS_00003735	109112255	LOC109112255	Novel_lncRNA	4924012	5154159	+	109046514	LOC109046514	5031862	5102160	-	-70298	antisense
NC_056573.1	TCONS_00003735	109112255	LOC109112255	Novel_lncRNA	4924012	5154159	+	109109285	LOC109109285	5117492	5127045	-	-9553	antisense
NC_056573.1	TCONS_00003735	109112255	LOC109112255	Novel_lncRNA	4924012	5154159	+	109072445	LOC109072445	5127682	5152173	+	-24491	sense
NC_056573.1	TCONS_00003735	109112255	LOC109112255	Novel_lncRNA	4924012	5154159	+	109065108	zbtb41	4814201	4824515	+	99496	downstream
NC_056573.1	TCONS_00003735	109112255	LOC109112255	Novel_lncRNA	4924012	5154159	+	109065109	LOC109065109	4827673	4842680	-	81331	upstream
NC_056573.1	TCONS_00003735	109112255	LOC109112255	Novel_lncRNA	4924012	5154159	+	109065111	LOC109065111	4846556	4854985	+	69026	downstream
NC_056573.1	TCONS_00003735	109112255	LOC109112255	Novel_lncRNA	4924012	5154159	+	109065083	LOC109065083	4856826	4873575	-	50436	upstream
NC_056573.1	TCONS_00003735	109112255	LOC109112255	Novel_lncRNA	4924012	5154159	+	109101800	LOC109101800	4874502	4880445	+	43566	downstream
NC_056573.1	TCONS_00003735	109112255	LOC109112255	Novel_lncRNA	4924012	5154159	+	122147449	LOC122147449	4882387	4885942	-	38069	upstream
NC_056573.1	TCONS_00003735	109112255	LOC109112255	Novel_lncRNA	4924012	5154159	+	109101822	LOC109101822	4888652	4902997	-	21014	upstream
NC_056573.1	TCONS_00003735	109112255	LOC109112255	Novel_lncRNA	4924012	5154159	+	109072446	LOC109072446	5154881	5165503	-	722	downstream
NC_056573.1	TCONS_00003735	109112255	LOC109112255	Novel_lncRNA	4924012	5154159	+	109107950	LOC109107950	5175264	5188055	+	21105	upstream
NC_056573.1	TCONS_00003735	109112255	LOC109112255	Novel_lncRNA	4924012	5154159	+	109098856	LOC109098856	5191191	5286400	-	37032	downstream
NC_056573.1	XR_006161646.1	122147472	LOC122147472	Annotated_lncRNA	5102081	5110344	+	109046514	LOC109046514	5031862	5102160	-	-80	antisense
NC_056573.1	XR_006161646.1	122147472	LOC122147472	Annotated_lncRNA	5102081	5110344	+	109112255	LOC109112255	5006734	5025351	-	76729	upstream
NC_056573.1	XR_006161646.1	122147472	LOC122147472	Annotated_lncRNA	5102081	5110344	+	109109285	LOC109109285	5117492	5127045	-	7148	downstream
NC_056573.1	XR_006161646.1	122147472	LOC122147472	Annotated_lncRNA	5102081	5110344	+	109072445	LOC109072445	5127682	5152173	+	17338	upstream
NC_056573.1	XR_006161646.1	122147472	LOC122147472	Annotated_lncRNA	5102081	5110344	+	109072446	LOC109072446	5154881	5165503	-	44537	downstream
NC_056573.1	XR_006161646.1	122147472	LOC122147472	Annotated_lncRNA	5102081	5110344	+	109107950	LOC109107950	5175264	5188055	+	64920	upstream
NC_056573.1	XR_006161646.1	122147472	LOC122147472	Annotated_lncRNA	5102081	5110344	+	109098856	LOC109098856	5191191	5286400	-	80847	downstream
NC_056573.1	TCONS_00005258	109069422	LOC109069422	Novel_lncRNA	5487498	5873558	-	109069422	LOC109069422	5487370	5514818	-	-27321	sense
NC_056573.1	TCONS_00005258	109069422	LOC109069422	Novel_lncRNA	5487498	5873558	-	109063399	LOC109063399	5522862	5526063	-	-3199	sense
NC_056573.1	TCONS_00005258	109069422	LOC109069422	Novel_lncRNA	5487498	5873558	-	109112473	LOC109112473	5548482	5550696	-	-2214	sense
NC_056573.1	TCONS_00005258	109069422	LOC109069422	Novel_lncRNA	5487498	5873558	-	109071566	LOC109071566	5559738	5570530	-	-10792	sense
NC_056573.1	TCONS_00005258	109069422	LOC109069422	Novel_lncRNA	5487498	5873558	-	109076172	LOC109076172	5697906	5732091	+	-34185	antisense
NC_056573.1	TCONS_00005258	109069422	LOC109069422	Novel_lncRNA	5487498	5873558	-	109060642	LOC109060642	5764240	5765611	+	-1371	antisense
NC_056573.1	TCONS_00005258	109069422	LOC109069422	Novel_lncRNA	5487498	5873558	-	109088328	LOC109088328	5772103	5787643	+	-15538	antisense
NC_056573.1	TCONS_00005258	109069422	LOC109069422	Novel_lncRNA	5487498	5873558	-	109047616	LOC109047616	5800191	5833306	+	-33115	antisense
NC_056573.1	TCONS_00005258	109069422	LOC109069422	Novel_lncRNA	5487498	5873558	-	109060249	LOC109060249	5398047	5401263	-	86248	upstream
NC_056573.1	TCONS_00005258	109069422	LOC109069422	Novel_lncRNA	5487498	5873558	-	109060247	LOC109060247	5409090	5421130	+	66367	downstream
NC_056573.1	TCONS_00005258	109069422	LOC109069422	Novel_lncRNA	5487498	5873558	-	122147492	LOC122147492	5438408	5443068	+	44429	downstream
NC_056573.1	TCONS_00005258	109069422	LOC109069422	Novel_lncRNA	5487498	5873558	-	122147505	LOC122147505	5454402	5456188	+	31309	downstream
NC_056573.1	TCONS_00005258	109069422	LOC109069422	Novel_lncRNA	5487498	5873558	-	109109970	LOC109109970	5457731	5463199	-	24298	upstream
NC_056573.1	TCONS_00005258	109069422	LOC109069422	Novel_lncRNA	5487498	5873558	-	109109977	LOC109109977	5464017	5473304	-	14193	upstream
NC_056573.1	TCONS_00005258	109069422	LOC109069422	Novel_lncRNA	5487498	5873558	-	109069402	LOC109069402	5478004	5485471	+	2026	downstream
NC_056573.1	TCONS_00005258	109069422	LOC109069422	Novel_lncRNA	5487498	5873558	-	XLOC_001919	XLOC_001919	5932263	5950948	+	58705	upstream
NC_056573.1	TCONS_00005258	109069422	LOC109069422	Novel_lncRNA	5487498	5873558	-	109084568	LOC109084568	5961365	5983901	-	87807	downstream
NC_056573.1	TCONS_00003774	109047616	LOC109047616	Novel_lncRNA	5818931	5822726	+	109047616	LOC109047616	5800191	5833306	+	-3796	sense
NC_056573.1	TCONS_00003774	109047616	LOC109047616	Novel_lncRNA	5818931	5822726	+	109076172	LOC109076172	5697906	5732091	+	86839	downstream
NC_056573.1	TCONS_00003774	109047616	LOC109047616	Novel_lncRNA	5818931	5822726	+	109060642	LOC109060642	5764240	5765611	+	53319	downstream
NC_056573.1	TCONS_00003774	109047616	LOC109047616	Novel_lncRNA	5818931	5822726	+	109088328	LOC109088328	5772103	5787643	+	31289	downstream
NC_056573.1	TCONS_00005282	109061874	LOC109061874	Novel_lncRNA	6137301	6138767	-	109061874	LOC109061874	6135703	6146928	+	-1467	antisense
NC_056573.1	TCONS_00005282	109061874	LOC109061874	Novel_lncRNA	6137301	6138767	-	109094570	LOC109094570	6033613	6074861	+	62439	downstream
NC_056573.1	TCONS_00005282	109061874	LOC109061874	Novel_lncRNA	6137301	6138767	-	109094573	asip2b	6078850	6082565	-	54735	upstream
NC_056573.1	TCONS_00005282	109061874	LOC109061874	Novel_lncRNA	6137301	6138767	-	109085372	LOC109085372	6115251	6128963	+	8337	downstream
NC_056573.1	TCONS_00005282	109061874	LOC109061874	Novel_lncRNA	6137301	6138767	-	109073989	LOC109073989	6161138	6177743	-	22371	downstream
NC_056573.1	TCONS_00005282	109061874	LOC109061874	Novel_lncRNA	6137301	6138767	-	109073988	dcun1d1	6178676	6183477	-	39909	downstream
NC_056573.1	TCONS_00005282	109061874	LOC109061874	Novel_lncRNA	6137301	6138767	-	109073986	eif4a2	6184831	6192819	+	46064	upstream
NC_056573.1	TCONS_00005282	109061874	LOC109061874	Novel_lncRNA	6137301	6138767	-	109073985	b3gnt5b	6193907	6213080	-	55140	downstream
NC_056573.1	TCONS_00005282	109061874	LOC109061874	Novel_lncRNA	6137301	6138767	-	109108405	LOC109108405	6214423	6230636	-	75656	downstream
NC_056573.1	TCONS_00005282	109061874	LOC109061874	Novel_lncRNA	6137301	6138767	-	109111113	kcnmb2	6236375	6244256	+	97608	upstream
NC_056573.1	XR_006161733.1	122147678	LOC122147678	Annotated_lncRNA	7148338	7150103	+	109083817	LOC109083817	7094434	7195892	-	-1766	antisense
NC_056573.1	XR_006161733.1	122147678	LOC122147678	Annotated_lncRNA	7148338	7150103	+	109053399	LOC109053399	7047877	7092535	+	55802	downstream
NC_056573.1	XR_006161733.1	122147678	LOC122147678	Annotated_lncRNA	7148338	7150103	+	109083843	LOC109083843	7197322	7241473	+	47219	upstream
NC_056573.1	XR_006161733.1	122147678	LOC122147678	Annotated_lncRNA	7148338	7150103	+	109080532	st6galnac5a	7248934	7302429	-	98831	downstream
NC_056573.1	XR_006161734.1	122147678	LOC122147678	Annotated_lncRNA	7148338	7150102	+	109083817	LOC109083817	7094434	7195892	-	-1765	antisense
NC_056573.1	XR_006161734.1	122147678	LOC122147678	Annotated_lncRNA	7148338	7150102	+	109053399	LOC109053399	7047877	7092535	+	55802	downstream
NC_056573.1	XR_006161734.1	122147678	LOC122147678	Annotated_lncRNA	7148338	7150102	+	109083843	LOC109083843	7197322	7241473	+	47220	upstream
NC_056573.1	XR_006161734.1	122147678	LOC122147678	Annotated_lncRNA	7148338	7150102	+	109080532	st6galnac5a	7248934	7302429	-	98832	downstream
NC_056573.1	XR_006161770.1	109062003	LOC109062003	Annotated_lncRNA	8032754	8055920	+	109083359	cwc25	7982151	8048424	-	-15671	antisense
NC_056573.1	XR_006161770.1	109062003	LOC109062003	Annotated_lncRNA	8032754	8055920	+	109101473	mier1b	7854409	7948155	-	84598	upstream
NC_056573.1	XR_006161770.1	109062003	LOC109062003	Annotated_lncRNA	8032754	8055920	+	109051102	LOC109051102	8066093	8279606	-	10173	downstream
NC_056573.1	XR_006161786.1	122147718	LOC122147718	Annotated_lncRNA	8206661	8207932	-	109051102	LOC109051102	8066093	8279606	-	-1272	sense
NC_056573.1	XR_006161786.1	122147718	LOC122147718	Annotated_lncRNA	8206661	8207932	-	122135350	LOC122135350	8305597	8312926	-	97665	downstream
NC_056573.1	TCONS_00005382	109051102	LOC109051102	Novel_lncRNA	8257704	8259011	-	109051102	LOC109051102	8066093	8279606	-	-1308	sense
NC_056573.1	TCONS_00005382	109051102	LOC109051102	Novel_lncRNA	8257704	8259011	-	122135350	LOC122135350	8305597	8312926	-	46586	downstream
NC_056573.1	TCONS_00005382	109051102	LOC109051102	Novel_lncRNA	8257704	8259011	-	109078151	LOC109078151	8353704	8355970	+	94693	upstream
NC_056573.1	TCONS_00005381	109051102	LOC109051102	Novel_lncRNA	8257704	8258947	-	109051102	LOC109051102	8066093	8279606	-	-1244	sense
NC_056573.1	TCONS_00005381	109051102	LOC109051102	Novel_lncRNA	8257704	8258947	-	122135350	LOC122135350	8305597	8312926	-	46650	downstream
NC_056573.1	TCONS_00005381	109051102	LOC109051102	Novel_lncRNA	8257704	8258947	-	109078151	LOC109078151	8353704	8355970	+	94757	upstream
NC_056573.1	TCONS_00003877	109051102	LOC109051102	Novel_lncRNA	8257763	8258992	+	109051102	LOC109051102	8066093	8279606	-	-1230	antisense
NC_056573.1	TCONS_00003877	109051102	LOC109051102	Novel_lncRNA	8257763	8258992	+	122135350	LOC122135350	8305597	8312926	-	46605	downstream
NC_056573.1	TCONS_00003877	109051102	LOC109051102	Novel_lncRNA	8257763	8258992	+	109078151	LOC109078151	8353704	8355970	+	94712	upstream
NC_056573.1	TCONS_00003881	122135350	LOC122135350	Novel_lncRNA	8309172	8310668	+	122135350	LOC122135350	8305597	8312926	-	-1497	antisense
NC_056573.1	TCONS_00003881	122135350	LOC122135350	Novel_lncRNA	8309172	8310668	+	109051102	LOC109051102	8066093	8279606	-	29565	upstream
NC_056573.1	TCONS_00003881	122135350	LOC122135350	Novel_lncRNA	8309172	8310668	+	109078151	LOC109078151	8353704	8355970	+	43036	upstream
NC_056573.1	XR_006161842.1	122147816	LOC122147816	Annotated_lncRNA	9450039	9489318	+	109064755	LOC109064755	9489195	9493333	-	-123	antisense
NC_056573.1	XR_006161842.1	122147816	LOC122147816	Annotated_lncRNA	9450039	9489318	+	109080477	LOC109080477	9347411	9404449	-	45589	upstream
NC_056573.1	XR_006161842.1	122147816	LOC122147816	Annotated_lncRNA	9450039	9489318	+	109058680	col11a1b	9517624	9608476	+	28306	upstream
NC_056573.1	TCONS_00004033	109103484	LOC109103484	Novel_lncRNA	11157339	11160644	+	109103484	LOC109103484	11148568	11217294	+	-3306	sense
NC_056573.1	TCONS_00004033	109103484	LOC109103484	Novel_lncRNA	11157339	11160644	+	109057060	LOC109057060	11019493	11079492	-	77846	upstream
NC_056573.1	TCONS_00004033	109103484	LOC109103484	Novel_lncRNA	11157339	11160644	+	109062446	LOC109062446	11122026	11132820	-	24518	upstream
NC_056573.1	TCONS_00004033	109103484	LOC109103484	Novel_lncRNA	11157339	11160644	+	109062468	LOC109062468	11136609	11146543	+	10795	downstream
NC_056573.1	TCONS_00004033	109103484	LOC109103484	Novel_lncRNA	11157339	11160644	+	109103481	LOC109103481	11229754	11262473	-	69110	downstream
NC_056573.1	TCONS_00004115	109055914	LOC109055914	Novel_lncRNA	12178084	12186298	+	109055914	LOC109055914	12178736	12222496	+	-7562	sense
NC_056573.1	TCONS_00004115	109055914	LOC109055914	Novel_lncRNA	12178084	12186298	+	109105452	LOC109105452	12071652	12084736	-	93348	upstream
NC_056573.1	TCONS_00004115	109055914	LOC109055914	Novel_lncRNA	12178084	12186298	+	109080731	LOC109080731	12100734	12103022	-	75061	upstream
NC_056573.1	TCONS_00004115	109055914	LOC109055914	Novel_lncRNA	12178084	12186298	+	109080733	LOC109080733	12109581	12135012	+	43071	downstream
NC_056573.1	TCONS_00004115	109055914	LOC109055914	Novel_lncRNA	12178084	12186298	+	109099597	LOC109099597	12137200	12168006	+	10077	downstream
NC_056573.1	TCONS_00004115	109055914	LOC109055914	Novel_lncRNA	12178084	12186298	+	109099600	LOC109099600	12171854	12173787	+	4296	downstream
NC_056573.1	TCONS_00004115	109055914	LOC109055914	Novel_lncRNA	12178084	12186298	+	109099603	LOC109099603	12173961	12177597	+	486	downstream
NC_056573.1	TCONS_00004115	109055914	LOC109055914	Novel_lncRNA	12178084	12186298	+	109055912	LOC109055912	12223659	12227664	+	37361	upstream
NC_056573.1	TCONS_00004115	109055914	LOC109055914	Novel_lncRNA	12178084	12186298	+	109055910	LOC109055910	12234743	12238385	+	48445	upstream
NC_056573.1	TCONS_00004115	109055914	LOC109055914	Novel_lncRNA	12178084	12186298	+	109055901	LOC109055901	12239072	12251091	+	52774	upstream
NC_056573.1	TCONS_00004115	109055914	LOC109055914	Novel_lncRNA	12178084	12186298	+	109055925	LOC109055925	12250392	12262237	-	64094	downstream
NC_056573.1	TCONS_00004115	109055914	LOC109055914	Novel_lncRNA	12178084	12186298	+	109059537	LOC109059537	12263178	12270634	-	76880	downstream
NC_056573.1	TCONS_00004115	109055914	LOC109055914	Novel_lncRNA	12178084	12186298	+	109059538	LOC109059538	12278053	12281050	-	91755	downstream
NC_056573.1	XR_006162091.1	122148120	LOC122148120	Annotated_lncRNA	12186491	12186995	+	109055914	LOC109055914	12178736	12222496	+	-505	sense
NC_056573.1	XR_006162091.1	122148120	LOC122148120	Annotated_lncRNA	12186491	12186995	+	109080731	LOC109080731	12100734	12103022	-	83468	upstream
NC_056573.1	XR_006162091.1	122148120	LOC122148120	Annotated_lncRNA	12186491	12186995	+	109080733	LOC109080733	12109581	12135012	+	51478	downstream
NC_056573.1	XR_006162091.1	122148120	LOC122148120	Annotated_lncRNA	12186491	12186995	+	109099597	LOC109099597	12137200	12168006	+	18484	downstream
NC_056573.1	XR_006162091.1	122148120	LOC122148120	Annotated_lncRNA	12186491	12186995	+	109099600	LOC109099600	12171854	12173787	+	12703	downstream
NC_056573.1	XR_006162091.1	122148120	LOC122148120	Annotated_lncRNA	12186491	12186995	+	109099603	LOC109099603	12173961	12177597	+	8893	downstream
NC_056573.1	XR_006162091.1	122148120	LOC122148120	Annotated_lncRNA	12186491	12186995	+	109055912	LOC109055912	12223659	12227664	+	36664	upstream
NC_056573.1	XR_006162091.1	122148120	LOC122148120	Annotated_lncRNA	12186491	12186995	+	109055910	LOC109055910	12234743	12238385	+	47748	upstream
NC_056573.1	XR_006162091.1	122148120	LOC122148120	Annotated_lncRNA	12186491	12186995	+	109055901	LOC109055901	12239072	12251091	+	52077	upstream
NC_056573.1	XR_006162091.1	122148120	LOC122148120	Annotated_lncRNA	12186491	12186995	+	109055925	LOC109055925	12250392	12262237	-	63397	downstream
NC_056573.1	XR_006162091.1	122148120	LOC122148120	Annotated_lncRNA	12186491	12186995	+	109059537	LOC109059537	12263178	12270634	-	76183	downstream
NC_056573.1	XR_006162091.1	122148120	LOC122148120	Annotated_lncRNA	12186491	12186995	+	109059538	LOC109059538	12278053	12281050	-	91058	downstream
NC_056573.1	TCONS_00004179	109106218	LOC109106218	Novel_lncRNA	13062034	13062411	+	109106218	LOC109106218	13046414	13062420	+	-378	sense
NC_056573.1	TCONS_00004179	109106218	LOC109106218	Novel_lncRNA	13062034	13062411	+	109101187	LOC109101187	12956454	12964206	-	97827	upstream
NC_056573.1	TCONS_00004179	109106218	LOC109106218	Novel_lncRNA	13062034	13062411	+	109106133	LOC109106133	12964542	12994192	-	67841	upstream
NC_056573.1	TCONS_00004179	109106218	LOC109106218	Novel_lncRNA	13062034	13062411	+	109106257	LOC109106257	12994326	13002754	-	59279	upstream
NC_056573.1	TCONS_00004179	109106218	LOC109106218	Novel_lncRNA	13062034	13062411	+	109106236	LOC109106236	13002935	13005010	-	57023	upstream
NC_056573.1	TCONS_00004179	109106218	LOC109106218	Novel_lncRNA	13062034	13062411	+	109106157	LOC109106157	13005074	13011448	-	50585	upstream
NC_056573.1	TCONS_00004179	109106218	LOC109106218	Novel_lncRNA	13062034	13062411	+	109106141	LOC109106141	13014636	13017704	-	44331	upstream
NC_056573.1	TCONS_00004179	109106218	LOC109106218	Novel_lncRNA	13062034	13062411	+	109106116	LOC109106116	13019655	13035782	-	26251	upstream
NC_056573.1	TCONS_00004179	109106218	LOC109106218	Novel_lncRNA	13062034	13062411	+	109106201	LOC109106201	13040315	13044510	+	17523	downstream
NC_056573.1	TCONS_00004179	109106218	LOC109106218	Novel_lncRNA	13062034	13062411	+	109051361	LOC109051361	13062615	13066644	+	204	upstream
NC_056573.1	TCONS_00004179	109106218	LOC109106218	Novel_lncRNA	13062034	13062411	+	109065048	LOC109065048	13067196	13082352	-	4785	downstream
NC_056573.1	XR_006162186.1	122148202	LOC122148202	Annotated_lncRNA	14351820	14359748	-	109079041	LOC109079041	14232112	14354942	+	-3123	antisense
NC_056573.1	XR_006162186.1	122148202	LOC122148202	Annotated_lncRNA	14351820	14359748	-	109079043	ptf1a	14363654	14364947	+	3906	upstream
NC_056573.1	XR_006162186.1	122148202	LOC122148202	Annotated_lncRNA	14351820	14359748	-	109060515	LOC109060515	14404378	14457352	+	44630	upstream
NC_056573.1	XR_006162194.1	122148213	LOC122148213	Annotated_lncRNA	14491184	14512182	-	109111795	LOC109111795	14490768	14493432	+	-2249	antisense
NC_056573.1	XR_006162194.1	122148213	LOC122148213	Annotated_lncRNA	14491184	14512182	-	109060515	LOC109060515	14404378	14457352	+	33831	downstream
NC_056573.1	XR_006162194.1	122148213	LOC122148213	Annotated_lncRNA	14491184	14512182	-	109084859	LOC109084859	14460780	14485866	-	5317	upstream
NC_056573.1	XR_006162194.1	122148213	LOC122148213	Annotated_lncRNA	14491184	14512182	-	109111813	LOC109111813	14514116	14517122	+	1934	upstream
NC_056573.1	XR_006162194.1	122148213	LOC122148213	Annotated_lncRNA	14491184	14512182	-	109108932	LOC109108932	14521428	14529761	-	9246	downstream
NC_056573.1	XR_006162194.1	122148213	LOC122148213	Annotated_lncRNA	14491184	14512182	-	109111682	LOC109111682	14531392	14557641	+	19210	upstream
NC_056573.1	XR_006162194.1	122148213	LOC122148213	Annotated_lncRNA	14491184	14512182	-	109111740	LOC109111740	14558759	14564845	-	46577	downstream
NC_056573.1	XR_006162194.1	122148213	LOC122148213	Annotated_lncRNA	14491184	14512182	-	109108924	LOC109108924	14587762	14595676	+	75580	upstream
NC_056573.1	XR_006162194.1	122148213	LOC122148213	Annotated_lncRNA	14491184	14512182	-	109111665	LOC109111665	14595816	14605459	-	83634	downstream
NC_056573.1	XR_006162194.1	122148213	LOC122148213	Annotated_lncRNA	14491184	14512182	-	109108916	LOC109108916	14608583	14627405	+	96401	upstream
NC_056573.1	XR_006162374.1	122148426	LOC122148426	Annotated_lncRNA	14904999	14910363	+	109103281	LOC109103281	14899001	14908880	-	-3882	antisense
NC_056573.1	XR_006162374.1	122148426	LOC122148426	Annotated_lncRNA	14904999	14910363	+	109055255	LOC109055255	14775596	14853910	-	51089	upstream
NC_056573.1	XR_006162374.1	122148426	LOC122148426	Annotated_lncRNA	14904999	14910363	+	109055237	LOC109055237	14858144	14861551	-	43447	upstream
NC_056573.1	XR_006162374.1	122148426	LOC122148426	Annotated_lncRNA	14904999	14910363	+	109106966	LOC109106966	14879781	14888004	-	16994	upstream
NC_056573.1	XR_006162374.1	122148426	LOC122148426	Annotated_lncRNA	14904999	14910363	+	109103298	LOC109103298	14892284	14895813	+	9185	downstream
NC_056573.1	XR_006162374.1	122148426	LOC122148426	Annotated_lncRNA	14904999	14910363	+	109103291	LOC109103291	14910508	14942452	+	145	upstream
NC_056573.1	XR_006162374.1	122148426	LOC122148426	Annotated_lncRNA	14904999	14910363	+	109099733	LOC109099733	14962980	14966086	+	52617	upstream
NC_056573.1	XR_006162374.1	122148426	LOC122148426	Annotated_lncRNA	14904999	14910363	+	109110081	LOC109110081	14966492	14969688	+	56129	upstream
NC_056573.1	XR_006162374.1	122148426	LOC122148426	Annotated_lncRNA	14904999	14910363	+	109110107	LOC109110107	14970138	14972367	-	59775	downstream
NC_056573.1	XR_006162374.1	122148426	LOC122148426	Annotated_lncRNA	14904999	14910363	+	109055138	LOC109055138	14973086	14996660	+	62723	upstream
NC_056573.1	XR_006162374.1	122148426	LOC122148426	Annotated_lncRNA	14904999	14910363	+	109053959	LOC109053959	14996757	15022648	+	86394	upstream
NC_056573.1	TCONS_00004290	122148562	LOC122148562	Novel_lncRNA	15486767	15495333	+	122148562	LOC122148562	15486774	15489528	+	-2754	sense
NC_056573.1	TCONS_00004290	122148562	LOC122148562	Novel_lncRNA	15486767	15495333	+	109076606	LOC109076606	15374676	15391193	-	95573	upstream
NC_056573.1	TCONS_00004290	122148562	LOC122148562	Novel_lncRNA	15486767	15495333	+	109081443	LOC109081443	15393371	15397363	-	89403	upstream
NC_056573.1	TCONS_00004290	122148562	LOC122148562	Novel_lncRNA	15486767	15495333	+	109081459	LOC109081459	15400789	15416480	-	70286	upstream
NC_056573.1	TCONS_00004290	122148562	LOC122148562	Novel_lncRNA	15486767	15495333	+	122146977	LOC122146977	15419336	15421070	+	65696	downstream
NC_056573.1	TCONS_00004290	122148562	LOC122148562	Novel_lncRNA	15486767	15495333	+	109096691	LOC109096691	15422160	15435856	+	50910	downstream
NC_056573.1	TCONS_00004290	122148562	LOC122148562	Novel_lncRNA	15486767	15495333	+	109075789	LOC109075789	15436711	15438392	-	48374	upstream
NC_056573.1	TCONS_00004290	122148562	LOC122148562	Novel_lncRNA	15486767	15495333	+	109075791	LOC109075791	15439093	15441002	+	45764	downstream
NC_056573.1	TCONS_00004290	122148562	LOC122148562	Novel_lncRNA	15486767	15495333	+	109075790	LOC109075790	15442846	15451129	+	35637	downstream
NC_056573.1	TCONS_00004290	122148562	LOC122148562	Novel_lncRNA	15486767	15495333	+	109090164	LOC109090164	15452147	15455885	-	30881	upstream
NC_056573.1	TCONS_00004290	122148562	LOC122148562	Novel_lncRNA	15486767	15495333	+	109061728	LOC109061728	15506501	15533228	-	11168	downstream
NC_056573.1	TCONS_00004290	122148562	LOC122148562	Novel_lncRNA	15486767	15495333	+	109090111	LOC109090111	15534463	15540295	+	39130	upstream
NC_056573.1	TCONS_00004290	122148562	LOC122148562	Novel_lncRNA	15486767	15495333	+	109091774	LOC109091774	15547040	15566643	+	51707	upstream
NC_056573.1	TCONS_00004290	122148562	LOC122148562	Novel_lncRNA	15486767	15495333	+	109091772	LOC109091772	15569101	15618865	+	73768	upstream
NC_056573.1	TCONS_00005855	109111995	LOC109111995	Novel_lncRNA	15827228	15829715	-	109111995	LOC109111995	15827198	15835224	-	-2488	sense
NC_056573.1	TCONS_00005855	109111995	LOC109111995	Novel_lncRNA	15827228	15829715	-	109102605	LOC109102605	15727135	15753862	-	73365	upstream
NC_056573.1	TCONS_00005855	109111995	LOC109111995	Novel_lncRNA	15827228	15829715	-	109106843	LOC109106843	15758256	15760417	-	66810	upstream
NC_056573.1	TCONS_00005855	109111995	LOC109111995	Novel_lncRNA	15827228	15829715	-	109047830	LOC109047830	15762052	15767720	-	59507	upstream
NC_056573.1	TCONS_00005855	109111995	LOC109111995	Novel_lncRNA	15827228	15829715	-	109047575	LOC109047575	15768365	15774272	-	52955	upstream
NC_056573.1	TCONS_00005855	109111995	LOC109111995	Novel_lncRNA	15827228	15829715	-	109047861	LOC109047861	15774410	15792366	-	34861	upstream
NC_056573.1	TCONS_00005855	109111995	LOC109111995	Novel_lncRNA	15827228	15829715	-	109047831	tmub1	15793262	15804468	-	22759	upstream
NC_056573.1	TCONS_00005855	109111995	LOC109111995	Novel_lncRNA	15827228	15829715	-	109047574	LOC109047574	15805996	15818687	-	8540	upstream
NC_056573.1	TCONS_00005855	109111995	LOC109111995	Novel_lncRNA	15827228	15829715	-	109047849	LOC109047849	15836861	15838522	-	7146	downstream
NC_056573.1	TCONS_00005855	109111995	LOC109111995	Novel_lncRNA	15827228	15829715	-	109102623	LOC109102623	15840902	15859995	-	11187	downstream
NC_056573.1	TCONS_00005855	109111995	LOC109111995	Novel_lncRNA	15827228	15829715	-	109102634	LOC109102634	15862786	15882286	-	33071	downstream
NC_056573.1	TCONS_00005855	109111995	LOC109111995	Novel_lncRNA	15827228	15829715	-	109102645	LOC109102645	15884768	15893291	+	55053	upstream
NC_056573.1	TCONS_00005855	109111995	LOC109111995	Novel_lncRNA	15827228	15829715	-	109099316	LOC109099316	15893306	15897091	-	63591	downstream
NC_056573.1	TCONS_00005855	109111995	LOC109111995	Novel_lncRNA	15827228	15829715	-	109106853	LOC109106853	15900845	15906451	+	71130	upstream
NC_056573.1	TCONS_00005855	109111995	LOC109111995	Novel_lncRNA	15827228	15829715	-	109102655	LOC109102655	15910724	15913014	+	81009	upstream
NC_056573.1	TCONS_00005855	109111995	LOC109111995	Novel_lncRNA	15827228	15829715	-	109102689	LOC109102689	15913165	15919770	+	83450	upstream
NC_056573.1	TCONS_00005855	109111995	LOC109111995	Novel_lncRNA	15827228	15829715	-	109090713	LOC109090713	15920135	15927646	-	90420	downstream
NC_056573.1	XR_006162500.1	122148606	LOC122148606	Annotated_lncRNA	15846268	15849348	-	109102623	LOC109102623	15840902	15859995	-	-3081	sense
NC_056573.1	XR_006162500.1	122148606	LOC122148606	Annotated_lncRNA	15846268	15849348	-	109102605	LOC109102605	15727135	15753862	-	92405	upstream
NC_056573.1	XR_006162500.1	122148606	LOC122148606	Annotated_lncRNA	15846268	15849348	-	109106843	LOC109106843	15758256	15760417	-	85850	upstream
NC_056573.1	XR_006162500.1	122148606	LOC122148606	Annotated_lncRNA	15846268	15849348	-	109047830	LOC109047830	15762052	15767720	-	78547	upstream
NC_056573.1	XR_006162500.1	122148606	LOC122148606	Annotated_lncRNA	15846268	15849348	-	109047575	LOC109047575	15768365	15774272	-	71995	upstream
NC_056573.1	XR_006162500.1	122148606	LOC122148606	Annotated_lncRNA	15846268	15849348	-	109047861	LOC109047861	15774410	15792366	-	53901	upstream
NC_056573.1	XR_006162500.1	122148606	LOC122148606	Annotated_lncRNA	15846268	15849348	-	109047831	tmub1	15793262	15804468	-	41799	upstream
NC_056573.1	XR_006162500.1	122148606	LOC122148606	Annotated_lncRNA	15846268	15849348	-	109047574	LOC109047574	15805996	15818687	-	27580	upstream
NC_056573.1	XR_006162500.1	122148606	LOC122148606	Annotated_lncRNA	15846268	15849348	-	109111995	LOC109111995	15827198	15835224	-	11043	upstream
NC_056573.1	XR_006162500.1	122148606	LOC122148606	Annotated_lncRNA	15846268	15849348	-	109047849	LOC109047849	15836861	15838522	-	7745	upstream
NC_056573.1	XR_006162500.1	122148606	LOC122148606	Annotated_lncRNA	15846268	15849348	-	109102634	LOC109102634	15862786	15882286	-	13438	downstream
NC_056573.1	XR_006162500.1	122148606	LOC122148606	Annotated_lncRNA	15846268	15849348	-	109102645	LOC109102645	15884768	15893291	+	35420	upstream
NC_056573.1	XR_006162500.1	122148606	LOC122148606	Annotated_lncRNA	15846268	15849348	-	109099316	LOC109099316	15893306	15897091	-	43958	downstream
NC_056573.1	XR_006162500.1	122148606	LOC122148606	Annotated_lncRNA	15846268	15849348	-	109106853	LOC109106853	15900845	15906451	+	51497	upstream
NC_056573.1	XR_006162500.1	122148606	LOC122148606	Annotated_lncRNA	15846268	15849348	-	109102655	LOC109102655	15910724	15913014	+	61376	upstream
NC_056573.1	XR_006162500.1	122148606	LOC122148606	Annotated_lncRNA	15846268	15849348	-	109102689	LOC109102689	15913165	15919770	+	63817	upstream
NC_056573.1	XR_006162500.1	122148606	LOC122148606	Annotated_lncRNA	15846268	15849348	-	109090713	LOC109090713	15920135	15927646	-	70787	downstream
NC_056573.1	XR_006162500.1	122148606	LOC122148606	Annotated_lncRNA	15846268	15849348	-	109102763	LOC109102763	15931113	15933031	+	81765	upstream
NC_056573.1	XR_006162500.1	122148606	LOC122148606	Annotated_lncRNA	15846268	15849348	-	109099345	opn4.1	15933618	15937111	+	84270	upstream
NC_056573.1	XR_006162500.1	122148606	LOC122148606	Annotated_lncRNA	15846268	15849348	-	109102784	tmem53	15937850	15940655	+	88502	upstream
NC_056573.1	TCONS_00004327	109102689	LOC109102689	Novel_lncRNA	15914148	15920059	+	109102689	LOC109102689	15913165	15919770	+	-5623	sense
NC_056573.1	TCONS_00004327	109102689	LOC109102689	Novel_lncRNA	15914148	15920059	+	109047574	LOC109047574	15805996	15818687	-	95460	upstream
NC_056573.1	TCONS_00004327	109102689	LOC109102689	Novel_lncRNA	15914148	15920059	+	109111995	LOC109111995	15827198	15835224	-	78923	upstream
NC_056573.1	TCONS_00004327	109102689	LOC109102689	Novel_lncRNA	15914148	15920059	+	109047849	LOC109047849	15836861	15838522	-	75625	upstream
NC_056573.1	TCONS_00004327	109102689	LOC109102689	Novel_lncRNA	15914148	15920059	+	109102623	LOC109102623	15840902	15859995	-	54163	upstream
NC_056573.1	TCONS_00004327	109102689	LOC109102689	Novel_lncRNA	15914148	15920059	+	109102634	LOC109102634	15862786	15882286	-	31861	upstream
NC_056573.1	TCONS_00004327	109102689	LOC109102689	Novel_lncRNA	15914148	15920059	+	109102645	LOC109102645	15884768	15893291	+	20856	downstream
NC_056573.1	TCONS_00004327	109102689	LOC109102689	Novel_lncRNA	15914148	15920059	+	109099316	LOC109099316	15893306	15897091	-	17056	upstream
NC_056573.1	TCONS_00004327	109102689	LOC109102689	Novel_lncRNA	15914148	15920059	+	109106853	LOC109106853	15900845	15906451	+	7696	downstream
NC_056573.1	TCONS_00004327	109102689	LOC109102689	Novel_lncRNA	15914148	15920059	+	109102655	LOC109102655	15910724	15913014	+	1133	downstream
NC_056573.1	TCONS_00004327	109102689	LOC109102689	Novel_lncRNA	15914148	15920059	+	109090713	LOC109090713	15920135	15927646	-	76	downstream
NC_056573.1	TCONS_00004327	109102689	LOC109102689	Novel_lncRNA	15914148	15920059	+	109102763	LOC109102763	15931113	15933031	+	11054	upstream
NC_056573.1	TCONS_00004327	109102689	LOC109102689	Novel_lncRNA	15914148	15920059	+	109099345	opn4.1	15933618	15937111	+	13559	upstream
NC_056573.1	TCONS_00004327	109102689	LOC109102689	Novel_lncRNA	15914148	15920059	+	109102784	tmem53	15937850	15940655	+	17791	upstream
NC_056573.1	XR_002019931.2	109102681	LOC109102681	Annotated_lncRNA	15917245	15918598	-	109102689	LOC109102689	15913165	15919770	+	-1354	antisense
NC_056573.1	XR_002019931.2	109102681	LOC109102681	Annotated_lncRNA	15917245	15918598	-	109047574	LOC109047574	15805996	15818687	-	98557	upstream
NC_056573.1	XR_002019931.2	109102681	LOC109102681	Annotated_lncRNA	15917245	15918598	-	109111995	LOC109111995	15827198	15835224	-	82020	upstream
NC_056573.1	XR_002019931.2	109102681	LOC109102681	Annotated_lncRNA	15917245	15918598	-	109047849	LOC109047849	15836861	15838522	-	78722	upstream
NC_056573.1	XR_002019931.2	109102681	LOC109102681	Annotated_lncRNA	15917245	15918598	-	109102623	LOC109102623	15840902	15859995	-	57260	upstream
NC_056573.1	XR_002019931.2	109102681	LOC109102681	Annotated_lncRNA	15917245	15918598	-	109102634	LOC109102634	15862786	15882286	-	34958	upstream
NC_056573.1	XR_002019931.2	109102681	LOC109102681	Annotated_lncRNA	15917245	15918598	-	109102645	LOC109102645	15884768	15893291	+	23953	downstream
NC_056573.1	XR_002019931.2	109102681	LOC109102681	Annotated_lncRNA	15917245	15918598	-	109099316	LOC109099316	15893306	15897091	-	20153	upstream
NC_056573.1	XR_002019931.2	109102681	LOC109102681	Annotated_lncRNA	15917245	15918598	-	109106853	LOC109106853	15900845	15906451	+	10793	downstream
NC_056573.1	XR_002019931.2	109102681	LOC109102681	Annotated_lncRNA	15917245	15918598	-	109102655	LOC109102655	15910724	15913014	+	4230	downstream
NC_056573.1	XR_002019931.2	109102681	LOC109102681	Annotated_lncRNA	15917245	15918598	-	109090713	LOC109090713	15920135	15927646	-	1537	downstream
NC_056573.1	XR_002019931.2	109102681	LOC109102681	Annotated_lncRNA	15917245	15918598	-	109102763	LOC109102763	15931113	15933031	+	12515	upstream
NC_056573.1	XR_002019931.2	109102681	LOC109102681	Annotated_lncRNA	15917245	15918598	-	109099345	opn4.1	15933618	15937111	+	15020	upstream
NC_056573.1	XR_002019931.2	109102681	LOC109102681	Annotated_lncRNA	15917245	15918598	-	109102784	tmem53	15937850	15940655	+	19252	upstream
NC_056573.1	XR_006162576.1	122148727	LOC122148727	Annotated_lncRNA	17241390	17242929	-	109082819	astn1	16811752	17396669	+	-1540	antisense
NC_056573.1	TCONS_00005915	122148728	LOC122148728	Novel_lncRNA	17649288	17651741	-	122148728	LOC122148728	17644446	17659101	+	-2454	antisense
NC_056573.1	TCONS_00005915	122148728	LOC122148728	Novel_lncRNA	17649288	17651741	-	109083811	LOC109083811	17505443	17633328	+	15959	downstream
NC_056573.1	TCONS_00005915	122148728	LOC122148728	Novel_lncRNA	17649288	17651741	-	109085123	LOC109085123	17663258	17700369	-	11517	downstream
NC_056573.1	TCONS_00005915	122148728	LOC122148728	Novel_lncRNA	17649288	17651741	-	122148732	mrps14	17704125	17705358	+	52384	upstream
NC_056573.1	TCONS_00005915	122148728	LOC122148728	Novel_lncRNA	17649288	17651741	-	109086070	LOC109086070	17705753	17707956	+	54012	upstream
NC_056573.1	TCONS_00005915	122148728	LOC122148728	Novel_lncRNA	17649288	17651741	-	109086066	LOC109086066	17709005	17715880	+	57264	upstream
NC_056573.1	TCONS_00004376	122148728	LOC122148728	Novel_lncRNA	17651153	17652737	+	122148728	LOC122148728	17644446	17659101	+	-1585	sense
NC_056573.1	TCONS_00004376	122148728	LOC122148728	Novel_lncRNA	17651153	17652737	+	109083811	LOC109083811	17505443	17633328	+	17824	downstream
NC_056573.1	TCONS_00004376	122148728	LOC122148728	Novel_lncRNA	17651153	17652737	+	109085123	LOC109085123	17663258	17700369	-	10521	downstream
NC_056573.1	TCONS_00004376	122148728	LOC122148728	Novel_lncRNA	17651153	17652737	+	122148732	mrps14	17704125	17705358	+	51388	upstream
NC_056573.1	TCONS_00004376	122148728	LOC122148728	Novel_lncRNA	17651153	17652737	+	109086070	LOC109086070	17705753	17707956	+	53016	upstream
NC_056573.1	TCONS_00004376	122148728	LOC122148728	Novel_lncRNA	17651153	17652737	+	109086066	LOC109086066	17709005	17715880	+	56268	upstream
NC_056573.1	XR_006162655.1	122148828	LOC122148828	Annotated_lncRNA	18917335	18919031	+	109063522	LOC109063522	18888903	18917442	-	-100	antisense
NC_056573.1	XR_006162655.1	122148828	LOC122148828	Annotated_lncRNA	18917335	18919031	+	109101073	LOC109101073	18797684	18855815	-	61519	upstream
NC_056573.1	XR_006162655.1	122148828	LOC122148828	Annotated_lncRNA	18917335	18919031	+	109068584	LOC109068584	18871557	18888625	-	28709	upstream
NC_056573.1	XR_006162655.1	122148828	LOC122148828	Annotated_lncRNA	18917335	18919031	+	109063537	LOC109063537	18921860	18925887	+	2829	upstream
NC_056573.1	XR_006162655.1	122148828	LOC122148828	Annotated_lncRNA	18917335	18919031	+	109063544	LOC109063544	18928303	18932387	+	9272	upstream
NC_056573.1	XR_006162655.1	122148828	LOC122148828	Annotated_lncRNA	18917335	18919031	+	109063520	LOC109063520	18934666	18944481	-	15635	downstream
NC_056573.1	XR_006162655.1	122148828	LOC122148828	Annotated_lncRNA	18917335	18919031	+	109063519	LOC109063519	18947871	18952126	+	28840	upstream
NC_056573.1	XR_006162655.1	122148828	LOC122148828	Annotated_lncRNA	18917335	18919031	+	109063542	LOC109063542	18963370	18969962	+	44339	upstream
NC_056573.1	XR_006162655.1	122148828	LOC122148828	Annotated_lncRNA	18917335	18919031	+	109063518	LOC109063518	18957864	18963847	-	38833	downstream
NC_056573.1	XR_006162655.1	122148828	LOC122148828	Annotated_lncRNA	18917335	18919031	+	109063538	LOC109063538	18974420	18983672	-	55389	downstream
NC_056573.1	XR_006162655.1	122148828	LOC122148828	Annotated_lncRNA	18917335	18919031	+	109063532	LOC109063532	18985882	18988012	-	66851	downstream
NC_056573.1	XR_006162655.1	122148828	LOC122148828	Annotated_lncRNA	18917335	18919031	+	109099882	LOC109099882	18991972	18994752	-	72941	downstream
NC_056573.1	XR_006162655.1	122148828	LOC122148828	Annotated_lncRNA	18917335	18919031	+	109063516	LOC109063516	18995168	19021085	+	76137	upstream
NC_056573.1	TCONS_00006090	109098930	LOC109098930	Novel_lncRNA	19348980	19349525	-	109098930	LOC109098930	19344682	19474197	+	-546	antisense
NC_056573.1	TCONS_00006090	109098930	LOC109098930	Novel_lncRNA	19348980	19349525	-	109080501	LOC109080501	19242682	19254653	-	94326	upstream
NC_056573.1	TCONS_00006090	109098930	LOC109098930	Novel_lncRNA	19348980	19349525	-	109062876	LOC109062876	19256795	19260412	+	88567	downstream
NC_056573.1	TCONS_00006090	109098930	LOC109098930	Novel_lncRNA	19348980	19349525	-	109062905	LOC109062905	19261274	19266208	+	82771	downstream
NC_056573.1	TCONS_00006090	109098930	LOC109098930	Novel_lncRNA	19348980	19349525	-	109062908	LOC109062908	19267136	19270235	-	78744	upstream
NC_056573.1	TCONS_00006090	109098930	LOC109098930	Novel_lncRNA	19348980	19349525	-	109062907	LOC109062907	19272772	19275228	-	73751	upstream
NC_056573.1	TCONS_00006090	109098930	LOC109098930	Novel_lncRNA	19348980	19349525	-	109062906	zp3f.2	19275836	19278108	-	70871	upstream
NC_056573.1	TCONS_00006090	109098930	LOC109098930	Novel_lncRNA	19348980	19349525	-	109062911	LOC109062911	19278180	19279376	+	69603	downstream
NC_056573.1	TCONS_00006090	109098930	LOC109098930	Novel_lncRNA	19348980	19349525	-	109062904	LOC109062904	19279635	19288759	-	60220	upstream
NC_056573.1	TCONS_00006090	109098930	LOC109098930	Novel_lncRNA	19348980	19349525	-	109067849	LOC109067849	19303525	19311883	-	37096	upstream
NC_056573.1	TCONS_00006090	109098930	LOC109098930	Novel_lncRNA	19348980	19349525	-	109064617	LOC109064617	19312933	19314775	+	34204	downstream
NC_056573.1	TCONS_00006090	109098930	LOC109098930	Novel_lncRNA	19348980	19349525	-	109067820	LOC109067820	19315256	19324526	+	24453	downstream
NC_056573.1	XR_006162730.1	122148941	LOC122148941	Annotated_lncRNA	19420880	19464857	-	109098930	LOC109098930	19344682	19474197	+	-43978	antisense
NC_056573.1	XR_006162730.1	122148941	LOC122148941	Annotated_lncRNA	19420880	19464857	-	109067820	LOC109067820	19315256	19324526	+	96353	downstream
NC_056573.1	XR_006162730.1	122148941	LOC122148941	Annotated_lncRNA	19420880	19464857	-	109098956	LOC109098956	19490917	19495056	+	26060	upstream
NC_056573.1	XR_006162730.1	122148941	LOC122148941	Annotated_lncRNA	19420880	19464857	-	109109119	LOC109109119	19495562	19543650	+	30705	upstream
NC_056573.1	XR_006162730.1	122148941	LOC122148941	Annotated_lncRNA	19420880	19464857	-	122148961	LOC122148961	19546375	19550376	+	81518	upstream
NC_056573.1	XR_006162730.1	122148941	LOC122148941	Annotated_lncRNA	19420880	19464857	-	109109127	LOC109109127	19554667	19574005	+	89810	upstream
NC_056573.1	XR_006162754.1	122148967	LOC122148967	Annotated_lncRNA	19790850	19791149	-	109100537	LOC109100537	19627192	19855816	+	-300	antisense
NC_056573.1	XR_006162754.1	122148967	LOC122148967	Annotated_lncRNA	19790850	19791149	-	109107082	LOC109107082	19856558	19858287	-	65409	downstream
NC_056573.1	XR_006162754.1	122148967	LOC122148967	Annotated_lncRNA	19790850	19791149	-	109107100	LOC109107100	19859482	19861297	-	68333	downstream
NC_056573.1	XR_006162754.1	122148967	LOC122148967	Annotated_lncRNA	19790850	19791149	-	109060189	zgc:136870	19885658	19886755	+	94509	upstream
NC_056573.1	XR_006162754.1	122148967	LOC122148967	Annotated_lncRNA	19790850	19791149	-	109104887	LOC109104887	19869468	19939578	-	78319	downstream
NC_056573.1	XR_006162753.1	122148966	LOC122148966	Annotated_lncRNA	19797751	19798604	-	109100537	LOC109100537	19627192	19855816	+	-854	antisense
NC_056573.1	XR_006162753.1	122148966	LOC122148966	Annotated_lncRNA	19797751	19798604	-	109107082	LOC109107082	19856558	19858287	-	57954	downstream
NC_056573.1	XR_006162753.1	122148966	LOC122148966	Annotated_lncRNA	19797751	19798604	-	109107100	LOC109107100	19859482	19861297	-	60878	downstream
NC_056573.1	XR_006162753.1	122148966	LOC122148966	Annotated_lncRNA	19797751	19798604	-	109060189	zgc:136870	19885658	19886755	+	87054	upstream
NC_056573.1	XR_006162753.1	122148966	LOC122148966	Annotated_lncRNA	19797751	19798604	-	109104887	LOC109104887	19869468	19939578	-	70864	downstream
NC_056573.1	TCONS_00004523	109100537	LOC109100537	Novel_lncRNA	19627318	19661266	+	109100537	LOC109100537	19627192	19855816	+	-33949	sense
NC_056573.1	TCONS_00004523	109100537	LOC109100537	Novel_lncRNA	19627318	19661266	+	109109119	LOC109109119	19495562	19543650	+	83667	downstream
NC_056573.1	TCONS_00004523	109100537	LOC109100537	Novel_lncRNA	19627318	19661266	+	122148961	LOC122148961	19546375	19550376	+	76941	downstream
NC_056573.1	TCONS_00004523	109100537	LOC109100537	Novel_lncRNA	19627318	19661266	+	109109127	LOC109109127	19554667	19574005	+	53312	downstream
NC_056573.1	TCONS_00004523	109100537	LOC109100537	Novel_lncRNA	19627318	19661266	+	109093632	LOC109093632	19586418	19596166	-	31151	upstream
NC_056573.1	TCONS_00004523	109100537	LOC109100537	Novel_lncRNA	19627318	19661266	+	109093633	LOC109093633	19599015	19601552	+	25765	downstream
NC_056573.1	TCONS_00004523	109100537	LOC109100537	Novel_lncRNA	19627318	19661266	+	109093905	LOC109093905	19606955	19612067	-	15250	upstream
NC_056573.1	TCONS_00004523	109100537	LOC109100537	Novel_lncRNA	19627318	19661266	+	109093903	LOC109093903	19612467	19622460	-	4857	upstream
NC_056573.1	XR_006162777.1	109099661	LOC109099661	Annotated_lncRNA	20906946	20910560	-	109099646	LOC109099646	20904928	20907235	+	-290	antisense
NC_056573.1	XR_006162777.1	109099661	LOC109099661	Annotated_lncRNA	20906946	20910560	-	109054197	LOC109054197	20783001	20846621	-	60329	upstream
NC_056573.1	XR_006162777.1	109099661	LOC109099661	Annotated_lncRNA	20906946	20910560	-	109054162	LOC109054162	20868937	20883631	-	23314	upstream
NC_056573.1	XR_006162777.1	109099661	LOC109099661	Annotated_lncRNA	20906946	20910560	-	109099638	LOC109099638	20885925	20901619	+	5328	downstream
NC_056573.1	XR_006162777.1	109099661	LOC109099661	Annotated_lncRNA	20906946	20910560	-	109103152	LOC109103152	20914546	20933743	-	3986	downstream
NC_056573.1	XR_006162777.1	109099661	LOC109099661	Annotated_lncRNA	20906946	20910560	-	109103177	LOC109103177	20934193	20940284	-	23633	downstream
NC_056573.1	XR_006162777.1	109099661	LOC109099661	Annotated_lncRNA	20906946	20910560	-	109103157	LOC109103157	20942289	20953236	+	31729	upstream
NC_056573.1	XR_006162777.1	109099661	LOC109099661	Annotated_lncRNA	20906946	20910560	-	109103197	LOC109103197	20954463	20963582	+	43903	upstream
NC_056573.1	XR_006162777.1	109099661	LOC109099661	Annotated_lncRNA	20906946	20910560	-	109108139	gbp1	20964482	20971702	-	53922	downstream
NC_056573.1	XR_006162777.1	109099661	LOC109099661	Annotated_lncRNA	20906946	20910560	-	109051743	LOC109051743	20977480	20988071	-	66920	downstream
NC_056573.1	XR_006162777.1	109099661	LOC109099661	Annotated_lncRNA	20906946	20910560	-	109051728	LOC109051728	20989271	20996035	+	78711	upstream
NC_056573.1	XR_006162777.1	109099661	LOC109099661	Annotated_lncRNA	20906946	20910560	-	122149017	LOC122149017	20998473	21001004	-	87913	downstream
NC_056573.1	XR_006162777.1	109099661	LOC109099661	Annotated_lncRNA	20906946	20910560	-	109051729	adhfe1	21001141	21007212	-	90581	downstream
NC_056573.1	XR_006162777.1	109099661	LOC109099661	Annotated_lncRNA	20906946	20910560	-	109051731	LOC109051731	21009260	21010276	+	98700	upstream
NC_056573.1	XR_006162777.1	109099661	LOC109099661	Annotated_lncRNA	20906946	20910560	-	109051730	LOC109051730	21009788	21015409	-	99228	downstream
NC_056573.1	XR_006162882.1	122149260	LOC122149260	Annotated_lncRNA	21677732	21690857	+	109047454	LOC109047454	21680170	21689334	-	-9164	antisense
NC_056573.1	XR_006162882.1	122149260	LOC122149260	Annotated_lncRNA	21677732	21690857	+	109111007	LOC109111007	21591845	21615091	+	62640	downstream
NC_056573.1	XR_006162882.1	122149260	LOC122149260	Annotated_lncRNA	21677732	21690857	+	109058165	LOC109058165	21617734	21643744	+	33987	downstream
NC_056573.1	XR_006162882.1	122149260	LOC122149260	Annotated_lncRNA	21677732	21690857	+	109058167	LOC109058167	21649373	21656853	+	20878	downstream
NC_056573.1	XR_006162882.1	122149260	LOC122149260	Annotated_lncRNA	21677732	21690857	+	109047171	LOC109047171	21657582	21675089	+	2642	downstream
NC_056573.1	XR_006162882.1	122149260	LOC122149260	Annotated_lncRNA	21677732	21690857	+	109058169	LOC109058169	21697750	21713074	-	6893	downstream
NC_056573.1	XR_006162882.1	122149260	LOC122149260	Annotated_lncRNA	21677732	21690857	+	109058170	LOC109058170	21714212	21717038	-	23355	downstream
NC_056573.1	XR_006162882.1	122149260	LOC122149260	Annotated_lncRNA	21677732	21690857	+	109072771	LOC109072771	21720375	21751735	+	29518	upstream
NC_056573.1	XR_006162882.1	122149260	LOC122149260	Annotated_lncRNA	21677732	21690857	+	109072770	LOC109072770	21752571	21772613	-	61714	downstream
NC_056573.1	XR_006162882.1	122149260	LOC122149260	Annotated_lncRNA	21677732	21690857	+	122134639	LOC122134639	21782951	21784769	+	92094	upstream
NC_056573.1	XR_006162882.1	122149260	LOC122149260	Annotated_lncRNA	21677732	21690857	+	109084813	LOC109084813	21785461	21789971	+	94604	upstream
NC_056573.1	TCONS_00006209	109058169	LOC109058169	Novel_lncRNA	21710922	21713052	-	109058169	LOC109058169	21697750	21713074	-	-2131	sense
NC_056573.1	TCONS_00006209	109058169	LOC109058169	Novel_lncRNA	21710922	21713052	-	109111007	LOC109111007	21591845	21615091	+	95830	downstream
NC_056573.1	TCONS_00006209	109058169	LOC109058169	Novel_lncRNA	21710922	21713052	-	109058165	LOC109058165	21617734	21643744	+	67177	downstream
NC_056573.1	TCONS_00006209	109058169	LOC109058169	Novel_lncRNA	21710922	21713052	-	109058167	LOC109058167	21649373	21656853	+	54068	downstream
NC_056573.1	TCONS_00006209	109058169	LOC109058169	Novel_lncRNA	21710922	21713052	-	109047171	LOC109047171	21657582	21675089	+	35832	downstream
NC_056573.1	TCONS_00006209	109058169	LOC109058169	Novel_lncRNA	21710922	21713052	-	109047454	LOC109047454	21680170	21689334	-	21587	upstream
NC_056573.1	TCONS_00006209	109058169	LOC109058169	Novel_lncRNA	21710922	21713052	-	109058170	LOC109058170	21714212	21717038	-	1160	downstream
NC_056573.1	TCONS_00006209	109058169	LOC109058169	Novel_lncRNA	21710922	21713052	-	109072771	LOC109072771	21720375	21751735	+	7323	upstream
NC_056573.1	TCONS_00006209	109058169	LOC109058169	Novel_lncRNA	21710922	21713052	-	109072770	LOC109072770	21752571	21772613	-	39519	downstream
NC_056573.1	TCONS_00006209	109058169	LOC109058169	Novel_lncRNA	21710922	21713052	-	122134639	LOC122134639	21782951	21784769	+	69899	upstream
NC_056573.1	TCONS_00006209	109058169	LOC109058169	Novel_lncRNA	21710922	21713052	-	109084813	LOC109084813	21785461	21789971	+	72409	upstream
NC_056573.1	TCONS_00006209	109058169	LOC109058169	Novel_lncRNA	21710922	21713052	-	122134396	LOC122134396	21796032	21806490	+	82980	upstream
NC_056573.1	TCONS_00006209	109058169	LOC109058169	Novel_lncRNA	21710922	21713052	-	109085535	LOC109085535	21806531	21840832	-	93479	downstream
NC_056573.1	TCONS_00004591	109072771	LOC109072771	Novel_lncRNA	21746416	21747007	+	109072771	LOC109072771	21720375	21751735	+	-592	sense
NC_056573.1	TCONS_00004591	109072771	LOC109072771	Novel_lncRNA	21746416	21747007	+	109058167	LOC109058167	21649373	21656853	+	89562	downstream
NC_056573.1	TCONS_00004591	109072771	LOC109072771	Novel_lncRNA	21746416	21747007	+	109047171	LOC109047171	21657582	21675089	+	71326	downstream
NC_056573.1	TCONS_00004591	109072771	LOC109072771	Novel_lncRNA	21746416	21747007	+	109047454	LOC109047454	21680170	21689334	-	57081	upstream
NC_056573.1	TCONS_00004591	109072771	LOC109072771	Novel_lncRNA	21746416	21747007	+	109058169	LOC109058169	21697750	21713074	-	33342	upstream
NC_056573.1	TCONS_00004591	109072771	LOC109072771	Novel_lncRNA	21746416	21747007	+	109058170	LOC109058170	21714212	21717038	-	29380	upstream
NC_056573.1	TCONS_00004591	109072771	LOC109072771	Novel_lncRNA	21746416	21747007	+	109072770	LOC109072770	21752571	21772613	-	5564	downstream
NC_056573.1	TCONS_00004591	109072771	LOC109072771	Novel_lncRNA	21746416	21747007	+	122134639	LOC122134639	21782951	21784769	+	35944	upstream
NC_056573.1	TCONS_00004591	109072771	LOC109072771	Novel_lncRNA	21746416	21747007	+	109084813	LOC109084813	21785461	21789971	+	38454	upstream
NC_056573.1	TCONS_00004591	109072771	LOC109072771	Novel_lncRNA	21746416	21747007	+	122134396	LOC122134396	21796032	21806490	+	49025	upstream
NC_056573.1	TCONS_00004591	109072771	LOC109072771	Novel_lncRNA	21746416	21747007	+	109085535	LOC109085535	21806531	21840832	-	59524	downstream
NC_056573.1	TCONS_00004591	109072771	LOC109072771	Novel_lncRNA	21746416	21747007	+	109085531	LOC109085531	21844240	21904318	-	97233	downstream
NC_056573.1	XR_006162888.1	109084815	LOC109084815	Annotated_lncRNA	21798832	21799639	+	122134396	LOC122134396	21796032	21806490	+	-808	sense
NC_056573.1	XR_006162888.1	109084815	LOC109084815	Annotated_lncRNA	21798832	21799639	+	109058169	LOC109058169	21697750	21713074	-	85758	upstream
NC_056573.1	XR_006162888.1	109084815	LOC109084815	Annotated_lncRNA	21798832	21799639	+	109058170	LOC109058170	21714212	21717038	-	81796	upstream
NC_056573.1	XR_006162888.1	109084815	LOC109084815	Annotated_lncRNA	21798832	21799639	+	109072771	LOC109072771	21720375	21751735	+	47096	downstream
NC_056573.1	XR_006162888.1	109084815	LOC109084815	Annotated_lncRNA	21798832	21799639	+	109072770	LOC109072770	21752571	21772613	-	26218	upstream
NC_056573.1	XR_006162888.1	109084815	LOC109084815	Annotated_lncRNA	21798832	21799639	+	122134639	LOC122134639	21782951	21784769	+	14062	downstream
NC_056573.1	XR_006162888.1	109084815	LOC109084815	Annotated_lncRNA	21798832	21799639	+	109084813	LOC109084813	21785461	21789971	+	8860	downstream
NC_056573.1	XR_006162888.1	109084815	LOC109084815	Annotated_lncRNA	21798832	21799639	+	109085535	LOC109085535	21806531	21840832	-	6892	downstream
NC_056573.1	XR_006162888.1	109084815	LOC109084815	Annotated_lncRNA	21798832	21799639	+	109085531	LOC109085531	21844240	21904318	-	44601	downstream
NC_056573.1	XR_006162887.1	122134638	LOC122134638	Annotated_lncRNA	21799742	21801080	+	122134396	LOC122134396	21796032	21806490	+	-1339	sense
NC_056573.1	XR_006162887.1	122134638	LOC122134638	Annotated_lncRNA	21799742	21801080	+	109058169	LOC109058169	21697750	21713074	-	86668	upstream
NC_056573.1	XR_006162887.1	122134638	LOC122134638	Annotated_lncRNA	21799742	21801080	+	109058170	LOC109058170	21714212	21717038	-	82706	upstream
NC_056573.1	XR_006162887.1	122134638	LOC122134638	Annotated_lncRNA	21799742	21801080	+	109072771	LOC109072771	21720375	21751735	+	48006	downstream
NC_056573.1	XR_006162887.1	122134638	LOC122134638	Annotated_lncRNA	21799742	21801080	+	109072770	LOC109072770	21752571	21772613	-	27128	upstream
NC_056573.1	XR_006162887.1	122134638	LOC122134638	Annotated_lncRNA	21799742	21801080	+	122134639	LOC122134639	21782951	21784769	+	14972	downstream
NC_056573.1	XR_006162887.1	122134638	LOC122134638	Annotated_lncRNA	21799742	21801080	+	109084813	LOC109084813	21785461	21789971	+	9770	downstream
NC_056573.1	XR_006162887.1	122134638	LOC122134638	Annotated_lncRNA	21799742	21801080	+	109085535	LOC109085535	21806531	21840832	-	5451	downstream
NC_056573.1	XR_006162887.1	122134638	LOC122134638	Annotated_lncRNA	21799742	21801080	+	109085531	LOC109085531	21844240	21904318	-	43160	downstream
NC_056573.1	XR_006153032.1	122134687	LOC122134687	Annotated_lncRNA	22630204	22632877	-	109100706	LOC109100706	22541033	22640145	+	-2674	antisense
NC_056573.1	XR_006153032.1	122134687	LOC122134687	Annotated_lncRNA	22630204	22632877	-	109105026	LOC109105026	22528829	22538590	-	91613	upstream
NC_056573.1	XR_006153032.1	122134687	LOC122134687	Annotated_lncRNA	22630204	22632877	-	109071006	LOC109071006	22657610	22721631	+	24733	upstream
NC_056573.1	XR_006153034.1	122134688	LOC122134688	Annotated_lncRNA	22592581	22595829	-	109100706	LOC109100706	22541033	22640145	+	-3249	antisense
NC_056573.1	XR_006153034.1	122134688	LOC122134688	Annotated_lncRNA	22592581	22595829	-	122147080	LOC122147080	22476101	22521874	+	70706	downstream
NC_056573.1	XR_006153034.1	122134688	LOC122134688	Annotated_lncRNA	22592581	22595829	-	109105017	LOC109105017	22522260	22527959	-	64621	upstream
NC_056573.1	XR_006153034.1	122134688	LOC122134688	Annotated_lncRNA	22592581	22595829	-	109105026	LOC109105026	22528829	22538590	-	53990	upstream
NC_056573.1	XR_006153034.1	122134688	LOC122134688	Annotated_lncRNA	22592581	22595829	-	109071006	LOC109071006	22657610	22721631	+	61781	upstream
NC_056573.1	XR_006153041.1	122134694	LOC122134694	Annotated_lncRNA	23158362	23176173	-	109101115	LOC109101115	23167334	23185286	+	-8839	antisense
NC_056573.1	XR_006153041.1	122134694	LOC122134694	Annotated_lncRNA	23158362	23176173	-	122147083	LOC122147083	23186075	23187260	-	9902	downstream
NC_056573.1	XR_006153041.1	122134694	LOC122134694	Annotated_lncRNA	23158362	23176173	-	109100747	LOC109100747	23211821	23242021	-	35648	downstream
NC_056573.1	XR_006153041.1	122134694	LOC122134694	Annotated_lncRNA	23158362	23176173	-	109106443	LOC109106443	23257555	23282275	+	81382	upstream
NC_056573.1	XR_006153042.1	122134694	LOC122134694	Annotated_lncRNA	23103799	23176173	-	109101115	LOC109101115	23167334	23185286	+	-8839	antisense
NC_056573.1	XR_006153042.1	122134694	LOC122134694	Annotated_lncRNA	23103799	23176173	-	122147083	LOC122147083	23186075	23187260	-	9902	downstream
NC_056573.1	XR_006153042.1	122134694	LOC122134694	Annotated_lncRNA	23103799	23176173	-	109100747	LOC109100747	23211821	23242021	-	35648	downstream
NC_056573.1	XR_006153042.1	122134694	LOC122134694	Annotated_lncRNA	23103799	23176173	-	109106443	LOC109106443	23257555	23282275	+	81382	upstream
NC_056573.1	TCONS_00004723	109078556	LOC109078556	Novel_lncRNA	23739281	23741384	+	109078556	LOC109078556	23723474	23746192	+	-2104	sense
NC_056573.1	TCONS_00004723	109078556	LOC109078556	Novel_lncRNA	23739281	23741384	+	109057324	LOC109057324	23652202	23654394	-	84886	upstream
NC_056573.1	TCONS_00004723	109078556	LOC109078556	Novel_lncRNA	23739281	23741384	+	109087081	LOC109087081	23688350	23689608	-	49678	upstream
NC_056573.1	TCONS_00004723	109078556	LOC109078556	Novel_lncRNA	23739281	23741384	+	109087082	si:dkeyp-94g1.1	23698194	23700816	-	38464	upstream
NC_056573.1	TCONS_00004723	109078556	LOC109078556	Novel_lncRNA	23739281	23741384	+	109089412	LOC109089412	23711679	23718344	+	20936	downstream
NC_056573.1	TCONS_00004723	109078556	LOC109078556	Novel_lncRNA	23739281	23741384	+	109058068	LOC109058068	23735165	23738398	+	882	downstream
NC_056573.1	TCONS_00004723	109078556	LOC109078556	Novel_lncRNA	23739281	23741384	+	109058069	LOC109058069	23758185	23776737	+	16801	upstream
NC_056573.1	TCONS_00004723	109078556	LOC109078556	Novel_lncRNA	23739281	23741384	+	109084738	prkab2	23837534	23846624	+	96150	upstream
NC_056573.1	TCONS_00006342	109084737	LOC109084737	Novel_lncRNA	23880014	23884241	-	109084737	LOC109084737	23846715	23884118	-	-4105	sense
NC_056573.1	TCONS_00006342	109084737	LOC109084737	Novel_lncRNA	23880014	23884241	-	109084738	prkab2	23837534	23846624	+	33389	downstream
NC_056573.1	TCONS_00006342	109084737	LOC109084737	Novel_lncRNA	23880014	23884241	-	109082552	LOC109082552	23898458	23904814	-	14217	downstream
NC_056573.1	TCONS_00006342	109084737	LOC109084737	Novel_lncRNA	23880014	23884241	-	109068688	gprin3a	23907763	23912435	-	23522	downstream
NC_056573.1	TCONS_00006342	109084737	LOC109084737	Novel_lncRNA	23880014	23884241	-	109084580	LOC109084580	23915356	23925434	+	31115	upstream
NC_056573.1	TCONS_00006342	109084737	LOC109084737	Novel_lncRNA	23880014	23884241	-	122134840	LOC122134840	23936280	23943484	-	52039	downstream
NC_056573.1	TCONS_00006342	109084737	LOC109084737	Novel_lncRNA	23880014	23884241	-	109084368	LOC109084368	23945851	23950080	-	61610	downstream
NC_056573.1	TCONS_00006342	109084737	LOC109084737	Novel_lncRNA	23880014	23884241	-	109084298	abce1	23950093	23961480	+	65852	upstream
NC_056573.1	TCONS_00006342	109084737	LOC109084737	Novel_lncRNA	23880014	23884241	-	109084369	LOC109084369	23963246	23973647	-	79005	downstream
NC_056573.1	TCONS_00006342	109084737	LOC109084737	Novel_lncRNA	23880014	23884241	-	122134849	LOC122134849	23976067	23979998	+	91826	upstream
NC_056573.1	TCONS_00006342	109084737	LOC109084737	Novel_lncRNA	23880014	23884241	-	XLOC_003188	XLOC_003188	23981754	23985091	-	97513	downstream
NC_056573.1	TCONS_00004733	109084298	abce1	Novel_lncRNA	23950096	23952291	+	109084298	abce1	23950093	23961480	+	-2196	sense
NC_056573.1	TCONS_00004733	109084298	abce1	Novel_lncRNA	23950096	23952291	+	109084737	LOC109084737	23846715	23884118	-	65977	upstream
NC_056573.1	TCONS_00004733	109084298	abce1	Novel_lncRNA	23950096	23952291	+	109082552	LOC109082552	23898458	23904814	-	45281	upstream
NC_056573.1	TCONS_00004733	109084298	abce1	Novel_lncRNA	23950096	23952291	+	109068688	gprin3a	23907763	23912435	-	37660	upstream
NC_056573.1	TCONS_00004733	109084298	abce1	Novel_lncRNA	23950096	23952291	+	109084580	LOC109084580	23915356	23925434	+	24661	downstream
NC_056573.1	TCONS_00004733	109084298	abce1	Novel_lncRNA	23950096	23952291	+	122134840	LOC122134840	23936280	23943484	-	6611	upstream
NC_056573.1	TCONS_00004733	109084298	abce1	Novel_lncRNA	23950096	23952291	+	109084368	LOC109084368	23945851	23950080	-	15	upstream
NC_056573.1	TCONS_00004733	109084298	abce1	Novel_lncRNA	23950096	23952291	+	109084369	LOC109084369	23963246	23973647	-	10955	downstream
NC_056573.1	TCONS_00004733	109084298	abce1	Novel_lncRNA	23950096	23952291	+	122134849	LOC122134849	23976067	23979998	+	23776	upstream
NC_056573.1	TCONS_00004733	109084298	abce1	Novel_lncRNA	23950096	23952291	+	XLOC_003188	XLOC_003188	23981754	23985091	-	29463	downstream
NC_056573.1	TCONS_00004733	109084298	abce1	Novel_lncRNA	23950096	23952291	+	109101615	LOC109101615	23987545	23988947	-	35254	downstream
NC_056573.1	TCONS_00004733	109084298	abce1	Novel_lncRNA	23950096	23952291	+	122147092	LOC122147092	24027687	24032050	-	75396	downstream
NC_056573.1	TCONS_00004779	109081062	LOC109081062	Novel_lncRNA	25017276	25017771	+	109081062	LOC109081062	24984634	25017775	+	-496	sense
NC_056573.1	TCONS_00004779	109081062	LOC109081062	Novel_lncRNA	25017276	25017771	+	109100619	LOC109100619	24926032	24929149	-	88126	upstream
NC_056573.1	TCONS_00004779	109081062	LOC109081062	Novel_lncRNA	25017276	25017771	+	109100617	LOC109100617	24929172	24931305	-	85970	upstream
NC_056573.1	TCONS_00004779	109081062	LOC109081062	Novel_lncRNA	25017276	25017771	+	109100618	LOC109100618	24934116	24935711	-	81564	upstream
NC_056573.1	TCONS_00004779	109081062	LOC109081062	Novel_lncRNA	25017276	25017771	+	109083243	LOC109083243	24936238	24957733	+	59542	downstream
NC_056573.1	TCONS_00004779	109081062	LOC109081062	Novel_lncRNA	25017276	25017771	+	109111904	LOC109111904	25038244	25052185	+	20473	upstream
NC_056573.1	TCONS_00004779	109081062	LOC109081062	Novel_lncRNA	25017276	25017771	+	109111766	ftr87	25052321	25058301	-	34550	downstream
NC_056573.1	TCONS_00004779	109081062	LOC109081062	Novel_lncRNA	25017276	25017771	+	122134934	LOC122134934	25058794	25063621	-	41023	downstream
NC_056573.1	TCONS_00004779	109081062	LOC109081062	Novel_lncRNA	25017276	25017771	+	109111874	si:ch73-52e5.2	25065148	25068399	-	47377	downstream
NC_056573.1	TCONS_00004779	109081062	LOC109081062	Novel_lncRNA	25017276	25017771	+	109111852	LOC109111852	25068542	25071784	-	50771	downstream
NC_056573.1	TCONS_00004779	109081062	LOC109081062	Novel_lncRNA	25017276	25017771	+	109111674	LOC109111674	25079114	25094890	+	61343	upstream
NC_056573.1	TCONS_00004779	109081062	LOC109081062	Novel_lncRNA	25017276	25017771	+	109058158	LOC109058158	25099007	25111939	-	81236	downstream
NC_056573.1	TCONS_00004779	109081062	LOC109081062	Novel_lncRNA	25017276	25017771	+	109110556	LOC109110556	25114541	25118473	-	96770	downstream
NC_056573.1	TCONS_00006432	109058158	LOC109058158	Novel_lncRNA	25111520	25122879	-	109058158	LOC109058158	25099007	25111939	-	-420	sense
NC_056573.1	TCONS_00006432	109058158	LOC109058158	Novel_lncRNA	25111520	25122879	-	109110556	LOC109110556	25114541	25118473	-	-3932	sense
NC_056573.1	TCONS_00006432	109058158	LOC109058158	Novel_lncRNA	25111520	25122879	-	122134962	LOC122134962	25119937	25122872	-	-2935	sense
NC_056573.1	TCONS_00006432	109058158	LOC109058158	Novel_lncRNA	25111520	25122879	-	109081062	LOC109081062	24984634	25017775	+	93744	downstream
NC_056573.1	TCONS_00006432	109058158	LOC109058158	Novel_lncRNA	25111520	25122879	-	109111904	LOC109111904	25038244	25052185	+	59334	downstream
NC_056573.1	TCONS_00006432	109058158	LOC109058158	Novel_lncRNA	25111520	25122879	-	109111766	ftr87	25052321	25058301	-	53218	upstream
NC_056573.1	TCONS_00006432	109058158	LOC109058158	Novel_lncRNA	25111520	25122879	-	122134934	LOC122134934	25058794	25063621	-	47898	upstream
NC_056573.1	TCONS_00006432	109058158	LOC109058158	Novel_lncRNA	25111520	25122879	-	109111874	si:ch73-52e5.2	25065148	25068399	-	43120	upstream
NC_056573.1	TCONS_00006432	109058158	LOC109058158	Novel_lncRNA	25111520	25122879	-	109111852	LOC109111852	25068542	25071784	-	39735	upstream
NC_056573.1	TCONS_00006432	109058158	LOC109058158	Novel_lncRNA	25111520	25122879	-	109111674	LOC109111674	25079114	25094890	+	16629	downstream
NC_056573.1	TCONS_00006432	109058158	LOC109058158	Novel_lncRNA	25111520	25122879	-	109063157	LOC109063157	25126671	25142864	-	3792	downstream
NC_056573.1	TCONS_00006432	109058158	LOC109058158	Novel_lncRNA	25111520	25122879	-	109106080	LOC109106080	25145976	25148805	-	23097	downstream
NC_056573.1	TCONS_00006432	109058158	LOC109058158	Novel_lncRNA	25111520	25122879	-	109106584	LOC109106584	25162283	25165783	-	39404	downstream
NC_056573.1	TCONS_00006432	109058158	LOC109058158	Novel_lncRNA	25111520	25122879	-	109055463	LOC109055463	25172426	25175512	-	49547	downstream
NC_056573.1	TCONS_00006432	109058158	LOC109058158	Novel_lncRNA	25111520	25122879	-	109055462	LOC109055462	25190990	25194868	-	68111	downstream
NC_056573.1	TCONS_00006432	109058158	LOC109058158	Novel_lncRNA	25111520	25122879	-	109055461	LOC109055461	25195208	25201202	+	72329	upstream
NC_056573.1	TCONS_00006432	109058158	LOC109058158	Novel_lncRNA	25111520	25122879	-	109055459	LOC109055459	25203557	25226626	-	80678	downstream
NC_056573.1	TCONS_00006437	109055463	LOC109055463	Novel_lncRNA	25125059	25177741	-	109063157	LOC109063157	25126671	25142864	-	-16193	sense
NC_056573.1	TCONS_00006437	109055463	LOC109055463	Novel_lncRNA	25125059	25177741	-	109106080	LOC109106080	25145976	25148805	-	-2829	sense
NC_056573.1	TCONS_00006437	109055463	LOC109055463	Novel_lncRNA	25125059	25177741	-	109106584	LOC109106584	25162283	25165783	-	-3500	sense
NC_056573.1	TCONS_00006437	109055463	LOC109055463	Novel_lncRNA	25125059	25177741	-	109055463	LOC109055463	25172426	25175512	-	-3086	sense
NC_056573.1	TCONS_00006437	109055463	LOC109055463	Novel_lncRNA	25125059	25177741	-	109111904	LOC109111904	25038244	25052185	+	72873	downstream
NC_056573.1	TCONS_00006437	109055463	LOC109055463	Novel_lncRNA	25125059	25177741	-	109111766	ftr87	25052321	25058301	-	66757	upstream
NC_056573.1	TCONS_00006437	109055463	LOC109055463	Novel_lncRNA	25125059	25177741	-	122134934	LOC122134934	25058794	25063621	-	61437	upstream
NC_056573.1	TCONS_00006437	109055463	LOC109055463	Novel_lncRNA	25125059	25177741	-	109111874	si:ch73-52e5.2	25065148	25068399	-	56659	upstream
NC_056573.1	TCONS_00006437	109055463	LOC109055463	Novel_lncRNA	25125059	25177741	-	109111852	LOC109111852	25068542	25071784	-	53274	upstream
NC_056573.1	TCONS_00006437	109055463	LOC109055463	Novel_lncRNA	25125059	25177741	-	109111674	LOC109111674	25079114	25094890	+	30168	downstream
NC_056573.1	TCONS_00006437	109055463	LOC109055463	Novel_lncRNA	25125059	25177741	-	109058158	LOC109058158	25099007	25111939	-	13119	upstream
NC_056573.1	TCONS_00006437	109055463	LOC109055463	Novel_lncRNA	25125059	25177741	-	109110556	LOC109110556	25114541	25118473	-	6585	upstream
NC_056573.1	TCONS_00006437	109055463	LOC109055463	Novel_lncRNA	25125059	25177741	-	122134962	LOC122134962	25119937	25122872	-	2186	upstream
NC_056573.1	TCONS_00006437	109055463	LOC109055463	Novel_lncRNA	25125059	25177741	-	109055462	LOC109055462	25190990	25194868	-	13249	downstream
NC_056573.1	TCONS_00006437	109055463	LOC109055463	Novel_lncRNA	25125059	25177741	-	109055461	LOC109055461	25195208	25201202	+	17467	upstream
NC_056573.1	TCONS_00006437	109055463	LOC109055463	Novel_lncRNA	25125059	25177741	-	109055459	LOC109055459	25203557	25226626	-	25816	downstream
NC_056573.1	TCONS_00006437	109055463	LOC109055463	Novel_lncRNA	25125059	25177741	-	109055468	LOC109055468	25230362	25232293	-	52621	downstream
NC_056573.1	TCONS_00006437	109055463	LOC109055463	Novel_lncRNA	25125059	25177741	-	109111124	LOC109111124	25239394	25241026	-	61653	downstream
NC_056573.1	TCONS_00006437	109055463	LOC109055463	Novel_lncRNA	25125059	25177741	-	109108468	LOC109108468	25242289	25245603	+	64548	upstream
NC_056573.1	TCONS_00006437	109055463	LOC109055463	Novel_lncRNA	25125059	25177741	-	109072288	LOC109072288	25248718	25260855	+	70977	upstream
NC_056573.1	TCONS_00006437	109055463	LOC109055463	Novel_lncRNA	25125059	25177741	-	109111135	LOC109111135	25269340	25315675	-	91599	downstream
NC_056573.1	TCONS_00006435	109055463	LOC109055463	Novel_lncRNA	25125059	25177741	-	109063157	LOC109063157	25126671	25142864	-	-16193	sense
NC_056573.1	TCONS_00006435	109055463	LOC109055463	Novel_lncRNA	25125059	25177741	-	109106080	LOC109106080	25145976	25148805	-	-2829	sense
NC_056573.1	TCONS_00006435	109055463	LOC109055463	Novel_lncRNA	25125059	25177741	-	109106584	LOC109106584	25162283	25165783	-	-3500	sense
NC_056573.1	TCONS_00006435	109055463	LOC109055463	Novel_lncRNA	25125059	25177741	-	109055463	LOC109055463	25172426	25175512	-	-3086	sense
NC_056573.1	TCONS_00006435	109055463	LOC109055463	Novel_lncRNA	25125059	25177741	-	109111904	LOC109111904	25038244	25052185	+	72873	downstream
NC_056573.1	TCONS_00006435	109055463	LOC109055463	Novel_lncRNA	25125059	25177741	-	109111766	ftr87	25052321	25058301	-	66757	upstream
NC_056573.1	TCONS_00006435	109055463	LOC109055463	Novel_lncRNA	25125059	25177741	-	122134934	LOC122134934	25058794	25063621	-	61437	upstream
NC_056573.1	TCONS_00006435	109055463	LOC109055463	Novel_lncRNA	25125059	25177741	-	109111874	si:ch73-52e5.2	25065148	25068399	-	56659	upstream
NC_056573.1	TCONS_00006435	109055463	LOC109055463	Novel_lncRNA	25125059	25177741	-	109111852	LOC109111852	25068542	25071784	-	53274	upstream
NC_056573.1	TCONS_00006435	109055463	LOC109055463	Novel_lncRNA	25125059	25177741	-	109111674	LOC109111674	25079114	25094890	+	30168	downstream
NC_056573.1	TCONS_00006435	109055463	LOC109055463	Novel_lncRNA	25125059	25177741	-	109058158	LOC109058158	25099007	25111939	-	13119	upstream
NC_056573.1	TCONS_00006435	109055463	LOC109055463	Novel_lncRNA	25125059	25177741	-	109110556	LOC109110556	25114541	25118473	-	6585	upstream
NC_056573.1	TCONS_00006435	109055463	LOC109055463	Novel_lncRNA	25125059	25177741	-	122134962	LOC122134962	25119937	25122872	-	2186	upstream
NC_056573.1	TCONS_00006435	109055463	LOC109055463	Novel_lncRNA	25125059	25177741	-	109055462	LOC109055462	25190990	25194868	-	13249	downstream
NC_056573.1	TCONS_00006435	109055463	LOC109055463	Novel_lncRNA	25125059	25177741	-	109055461	LOC109055461	25195208	25201202	+	17467	upstream
NC_056573.1	TCONS_00006435	109055463	LOC109055463	Novel_lncRNA	25125059	25177741	-	109055459	LOC109055459	25203557	25226626	-	25816	downstream
NC_056573.1	TCONS_00006435	109055463	LOC109055463	Novel_lncRNA	25125059	25177741	-	109055468	LOC109055468	25230362	25232293	-	52621	downstream
NC_056573.1	TCONS_00006435	109055463	LOC109055463	Novel_lncRNA	25125059	25177741	-	109111124	LOC109111124	25239394	25241026	-	61653	downstream
NC_056573.1	TCONS_00006435	109055463	LOC109055463	Novel_lncRNA	25125059	25177741	-	109108468	LOC109108468	25242289	25245603	+	64548	upstream
NC_056573.1	TCONS_00006435	109055463	LOC109055463	Novel_lncRNA	25125059	25177741	-	109072288	LOC109072288	25248718	25260855	+	70977	upstream
NC_056573.1	TCONS_00006435	109055463	LOC109055463	Novel_lncRNA	25125059	25177741	-	109111135	LOC109111135	25269340	25315675	-	91599	downstream
NC_056573.1	TCONS_00006436	109055463	LOC109055463	Novel_lncRNA	25125059	25177741	-	109063157	LOC109063157	25126671	25142864	-	-16193	sense
NC_056573.1	TCONS_00006436	109055463	LOC109055463	Novel_lncRNA	25125059	25177741	-	109106080	LOC109106080	25145976	25148805	-	-2829	sense
NC_056573.1	TCONS_00006436	109055463	LOC109055463	Novel_lncRNA	25125059	25177741	-	109106584	LOC109106584	25162283	25165783	-	-3500	sense
NC_056573.1	TCONS_00006436	109055463	LOC109055463	Novel_lncRNA	25125059	25177741	-	109055463	LOC109055463	25172426	25175512	-	-3086	sense
NC_056573.1	TCONS_00006436	109055463	LOC109055463	Novel_lncRNA	25125059	25177741	-	109111904	LOC109111904	25038244	25052185	+	72873	downstream
NC_056573.1	TCONS_00006436	109055463	LOC109055463	Novel_lncRNA	25125059	25177741	-	109111766	ftr87	25052321	25058301	-	66757	upstream
NC_056573.1	TCONS_00006436	109055463	LOC109055463	Novel_lncRNA	25125059	25177741	-	122134934	LOC122134934	25058794	25063621	-	61437	upstream
NC_056573.1	TCONS_00006436	109055463	LOC109055463	Novel_lncRNA	25125059	25177741	-	109111874	si:ch73-52e5.2	25065148	25068399	-	56659	upstream
NC_056573.1	TCONS_00006436	109055463	LOC109055463	Novel_lncRNA	25125059	25177741	-	109111852	LOC109111852	25068542	25071784	-	53274	upstream
NC_056573.1	TCONS_00006436	109055463	LOC109055463	Novel_lncRNA	25125059	25177741	-	109111674	LOC109111674	25079114	25094890	+	30168	downstream
NC_056573.1	TCONS_00006436	109055463	LOC109055463	Novel_lncRNA	25125059	25177741	-	109058158	LOC109058158	25099007	25111939	-	13119	upstream
NC_056573.1	TCONS_00006436	109055463	LOC109055463	Novel_lncRNA	25125059	25177741	-	109110556	LOC109110556	25114541	25118473	-	6585	upstream
NC_056573.1	TCONS_00006436	109055463	LOC109055463	Novel_lncRNA	25125059	25177741	-	122134962	LOC122134962	25119937	25122872	-	2186	upstream
NC_056573.1	TCONS_00006436	109055463	LOC109055463	Novel_lncRNA	25125059	25177741	-	109055462	LOC109055462	25190990	25194868	-	13249	downstream
NC_056573.1	TCONS_00006436	109055463	LOC109055463	Novel_lncRNA	25125059	25177741	-	109055461	LOC109055461	25195208	25201202	+	17467	upstream
NC_056573.1	TCONS_00006436	109055463	LOC109055463	Novel_lncRNA	25125059	25177741	-	109055459	LOC109055459	25203557	25226626	-	25816	downstream
NC_056573.1	TCONS_00006436	109055463	LOC109055463	Novel_lncRNA	25125059	25177741	-	109055468	LOC109055468	25230362	25232293	-	52621	downstream
NC_056573.1	TCONS_00006436	109055463	LOC109055463	Novel_lncRNA	25125059	25177741	-	109111124	LOC109111124	25239394	25241026	-	61653	downstream
NC_056573.1	TCONS_00006436	109055463	LOC109055463	Novel_lncRNA	25125059	25177741	-	109108468	LOC109108468	25242289	25245603	+	64548	upstream
NC_056573.1	TCONS_00006436	109055463	LOC109055463	Novel_lncRNA	25125059	25177741	-	109072288	LOC109072288	25248718	25260855	+	70977	upstream
NC_056573.1	TCONS_00006436	109055463	LOC109055463	Novel_lncRNA	25125059	25177741	-	109111135	LOC109111135	25269340	25315675	-	91599	downstream
NC_056573.1	TCONS_00006439	109055463	LOC109055463	Novel_lncRNA	25125066	25177741	-	109063157	LOC109063157	25126671	25142864	-	-16193	sense
NC_056573.1	TCONS_00006439	109055463	LOC109055463	Novel_lncRNA	25125066	25177741	-	109106080	LOC109106080	25145976	25148805	-	-2829	sense
NC_056573.1	TCONS_00006439	109055463	LOC109055463	Novel_lncRNA	25125066	25177741	-	109106584	LOC109106584	25162283	25165783	-	-3500	sense
NC_056573.1	TCONS_00006439	109055463	LOC109055463	Novel_lncRNA	25125066	25177741	-	109055463	LOC109055463	25172426	25175512	-	-3086	sense
NC_056573.1	TCONS_00006439	109055463	LOC109055463	Novel_lncRNA	25125066	25177741	-	109111904	LOC109111904	25038244	25052185	+	72880	downstream
NC_056573.1	TCONS_00006439	109055463	LOC109055463	Novel_lncRNA	25125066	25177741	-	109111766	ftr87	25052321	25058301	-	66764	upstream
NC_056573.1	TCONS_00006439	109055463	LOC109055463	Novel_lncRNA	25125066	25177741	-	122134934	LOC122134934	25058794	25063621	-	61444	upstream
NC_056573.1	TCONS_00006439	109055463	LOC109055463	Novel_lncRNA	25125066	25177741	-	109111874	si:ch73-52e5.2	25065148	25068399	-	56666	upstream
NC_056573.1	TCONS_00006439	109055463	LOC109055463	Novel_lncRNA	25125066	25177741	-	109111852	LOC109111852	25068542	25071784	-	53281	upstream
NC_056573.1	TCONS_00006439	109055463	LOC109055463	Novel_lncRNA	25125066	25177741	-	109111674	LOC109111674	25079114	25094890	+	30175	downstream
NC_056573.1	TCONS_00006439	109055463	LOC109055463	Novel_lncRNA	25125066	25177741	-	109058158	LOC109058158	25099007	25111939	-	13126	upstream
NC_056573.1	TCONS_00006439	109055463	LOC109055463	Novel_lncRNA	25125066	25177741	-	109110556	LOC109110556	25114541	25118473	-	6592	upstream
NC_056573.1	TCONS_00006439	109055463	LOC109055463	Novel_lncRNA	25125066	25177741	-	122134962	LOC122134962	25119937	25122872	-	2193	upstream
NC_056573.1	TCONS_00006439	109055463	LOC109055463	Novel_lncRNA	25125066	25177741	-	109055462	LOC109055462	25190990	25194868	-	13249	downstream
NC_056573.1	TCONS_00006439	109055463	LOC109055463	Novel_lncRNA	25125066	25177741	-	109055461	LOC109055461	25195208	25201202	+	17467	upstream
NC_056573.1	TCONS_00006439	109055463	LOC109055463	Novel_lncRNA	25125066	25177741	-	109055459	LOC109055459	25203557	25226626	-	25816	downstream
NC_056573.1	TCONS_00006439	109055463	LOC109055463	Novel_lncRNA	25125066	25177741	-	109055468	LOC109055468	25230362	25232293	-	52621	downstream
NC_056573.1	TCONS_00006439	109055463	LOC109055463	Novel_lncRNA	25125066	25177741	-	109111124	LOC109111124	25239394	25241026	-	61653	downstream
NC_056573.1	TCONS_00006439	109055463	LOC109055463	Novel_lncRNA	25125066	25177741	-	109108468	LOC109108468	25242289	25245603	+	64548	upstream
NC_056573.1	TCONS_00006439	109055463	LOC109055463	Novel_lncRNA	25125066	25177741	-	109072288	LOC109072288	25248718	25260855	+	70977	upstream
NC_056573.1	TCONS_00006439	109055463	LOC109055463	Novel_lncRNA	25125066	25177741	-	109111135	LOC109111135	25269340	25315675	-	91599	downstream
NC_056573.1	TCONS_00006440	109055463	LOC109055463	Novel_lncRNA	25125067	25177741	-	109063157	LOC109063157	25126671	25142864	-	-16193	sense
NC_056573.1	TCONS_00006440	109055463	LOC109055463	Novel_lncRNA	25125067	25177741	-	109106080	LOC109106080	25145976	25148805	-	-2829	sense
NC_056573.1	TCONS_00006440	109055463	LOC109055463	Novel_lncRNA	25125067	25177741	-	109106584	LOC109106584	25162283	25165783	-	-3500	sense
NC_056573.1	TCONS_00006440	109055463	LOC109055463	Novel_lncRNA	25125067	25177741	-	109055463	LOC109055463	25172426	25175512	-	-3086	sense
NC_056573.1	TCONS_00006440	109055463	LOC109055463	Novel_lncRNA	25125067	25177741	-	109111904	LOC109111904	25038244	25052185	+	72881	downstream
NC_056573.1	TCONS_00006440	109055463	LOC109055463	Novel_lncRNA	25125067	25177741	-	109111766	ftr87	25052321	25058301	-	66765	upstream
NC_056573.1	TCONS_00006440	109055463	LOC109055463	Novel_lncRNA	25125067	25177741	-	122134934	LOC122134934	25058794	25063621	-	61445	upstream
NC_056573.1	TCONS_00006440	109055463	LOC109055463	Novel_lncRNA	25125067	25177741	-	109111874	si:ch73-52e5.2	25065148	25068399	-	56667	upstream
NC_056573.1	TCONS_00006440	109055463	LOC109055463	Novel_lncRNA	25125067	25177741	-	109111852	LOC109111852	25068542	25071784	-	53282	upstream
NC_056573.1	TCONS_00006440	109055463	LOC109055463	Novel_lncRNA	25125067	25177741	-	109111674	LOC109111674	25079114	25094890	+	30176	downstream
NC_056573.1	TCONS_00006440	109055463	LOC109055463	Novel_lncRNA	25125067	25177741	-	109058158	LOC109058158	25099007	25111939	-	13127	upstream
NC_056573.1	TCONS_00006440	109055463	LOC109055463	Novel_lncRNA	25125067	25177741	-	109110556	LOC109110556	25114541	25118473	-	6593	upstream
NC_056573.1	TCONS_00006440	109055463	LOC109055463	Novel_lncRNA	25125067	25177741	-	122134962	LOC122134962	25119937	25122872	-	2194	upstream
NC_056573.1	TCONS_00006440	109055463	LOC109055463	Novel_lncRNA	25125067	25177741	-	109055462	LOC109055462	25190990	25194868	-	13249	downstream
NC_056573.1	TCONS_00006440	109055463	LOC109055463	Novel_lncRNA	25125067	25177741	-	109055461	LOC109055461	25195208	25201202	+	17467	upstream
NC_056573.1	TCONS_00006440	109055463	LOC109055463	Novel_lncRNA	25125067	25177741	-	109055459	LOC109055459	25203557	25226626	-	25816	downstream
NC_056573.1	TCONS_00006440	109055463	LOC109055463	Novel_lncRNA	25125067	25177741	-	109055468	LOC109055468	25230362	25232293	-	52621	downstream
NC_056573.1	TCONS_00006440	109055463	LOC109055463	Novel_lncRNA	25125067	25177741	-	109111124	LOC109111124	25239394	25241026	-	61653	downstream
NC_056573.1	TCONS_00006440	109055463	LOC109055463	Novel_lncRNA	25125067	25177741	-	109108468	LOC109108468	25242289	25245603	+	64548	upstream
NC_056573.1	TCONS_00006440	109055463	LOC109055463	Novel_lncRNA	25125067	25177741	-	109072288	LOC109072288	25248718	25260855	+	70977	upstream
NC_056573.1	TCONS_00006440	109055463	LOC109055463	Novel_lncRNA	25125067	25177741	-	109111135	LOC109111135	25269340	25315675	-	91599	downstream
NC_056573.1	TCONS_00006461	109105339	LOC109105339	Novel_lncRNA	25434945	25444782	-	109105339	LOC109105339	25427884	25444782	-	-9838	sense
NC_056573.1	TCONS_00006461	109105339	LOC109105339	Novel_lncRNA	25434945	25444782	-	109064123	LOC109064123	25321803	25335270	+	99674	downstream
NC_056573.1	TCONS_00006461	109105339	LOC109105339	Novel_lncRNA	25434945	25444782	-	109069652	LOC109069652	25350160	25372993	+	61951	downstream
NC_056573.1	TCONS_00006461	109105339	LOC109105339	Novel_lncRNA	25434945	25444782	-	109069658	LOC109069658	25373916	25398999	+	35945	downstream
NC_056573.1	TCONS_00006461	109105339	LOC109105339	Novel_lncRNA	25434945	25444782	-	109105347	LOC109105347	25450080	25480966	-	5298	downstream
NC_056573.1	TCONS_00006461	109105339	LOC109105339	Novel_lncRNA	25434945	25444782	-	109079466	LOC109079466	25526543	25532525	-	81761	downstream
NC_056573.1	TCONS_00006461	109105339	LOC109105339	Novel_lncRNA	25434945	25444782	-	109079455	LOC109079455	25538589	25548515	-	93807	downstream
NC_056573.1	TCONS_00004854	109112066	LOC109112066	Novel_lncRNA	26228332	26231827	+	109112066	LOC109112066	26210018	26261149	+	-3496	sense
NC_056573.1	TCONS_00004854	109112066	LOC109112066	Novel_lncRNA	26228332	26231827	+	109108395	LOC109108395	26120231	26178090	+	50241	downstream
NC_056573.1	TCONS_00004854	109112066	LOC109112066	Novel_lncRNA	26228332	26231827	+	109057466	LOC109057466	26182650	26196955	-	31376	upstream
NC_056573.1	TCONS_00004854	109112066	LOC109112066	Novel_lncRNA	26228332	26231827	+	109109082	LOC109109082	26197616	26207073	+	21258	downstream
NC_056573.1	TCONS_00004854	109112066	LOC109112066	Novel_lncRNA	26228332	26231827	+	109113101	LOC109113101	26262339	26272149	+	30512	upstream
NC_056573.1	TCONS_00004854	109112066	LOC109112066	Novel_lncRNA	26228332	26231827	+	109054239	LOC109054239	26279692	26290083	+	47865	upstream
NC_056573.1	TCONS_00004854	109112066	LOC109112066	Novel_lncRNA	26228332	26231827	+	109054240	LOC109054240	26299941	26328753	+	68114	upstream
NC_056573.1	TCONS_00004873	109087631	si:ch211-178n15.1	Novel_lncRNA	26608025	26623178	+	109087631	si:ch211-178n15.1	26605968	26616287	-	-8263	antisense
NC_056573.1	TCONS_00004873	109087631	si:ch211-178n15.1	Novel_lncRNA	26608025	26623178	+	109102759	LOC109102759	26512671	26520330	-	87694	upstream
NC_056573.1	TCONS_00004873	109087631	si:ch211-178n15.1	Novel_lncRNA	26608025	26623178	+	109102973	LOC109102973	26527337	26536096	-	71928	upstream
NC_056573.1	TCONS_00004873	109087631	si:ch211-178n15.1	Novel_lncRNA	26608025	26623178	+	109087615	cplx4c	26543493	26551566	-	56458	upstream
NC_056573.1	TCONS_00004873	109087631	si:ch211-178n15.1	Novel_lncRNA	26608025	26623178	+	109100882	LOC109100882	26554520	26574350	+	33674	downstream
NC_056573.1	TCONS_00004873	109087631	si:ch211-178n15.1	Novel_lncRNA	26608025	26623178	+	109100888	LOC109100888	26577499	26580340	+	27684	downstream
NC_056573.1	TCONS_00004873	109087631	si:ch211-178n15.1	Novel_lncRNA	26608025	26623178	+	109101345	loxl5b	26588353	26594251	+	13773	downstream
NC_056573.1	TCONS_00004873	109087631	si:ch211-178n15.1	Novel_lncRNA	26608025	26623178	+	109087632	jund	26623689	26626312	-	511	downstream
NC_056573.1	TCONS_00004873	109087631	si:ch211-178n15.1	Novel_lncRNA	26608025	26623178	+	109087640	LOC109087640	26626347	26637110	+	3169	upstream
NC_056573.1	TCONS_00004873	109087631	si:ch211-178n15.1	Novel_lncRNA	26608025	26623178	+	109087597	upf1	26639640	26663188	+	16462	upstream
NC_056573.1	TCONS_00004873	109087631	si:ch211-178n15.1	Novel_lncRNA	26608025	26623178	+	109050007	LOC109050007	26664499	26691294	+	41321	upstream
NC_056573.1	TCONS_00004873	109087631	si:ch211-178n15.1	Novel_lncRNA	26608025	26623178	+	109050014	uba52	26694788	26698220	-	71610	downstream
NC_056573.1	TCONS_00004873	109087631	si:ch211-178n15.1	Novel_lncRNA	26608025	26623178	+	109050015	LOC109050015	26699385	26713313	-	76207	downstream
NC_056573.1	TCONS_00004873	109087631	si:ch211-178n15.1	Novel_lncRNA	26608025	26623178	+	109083385	LOC109083385	26720733	26724217	-	97555	downstream
NC_056573.1	XR_006153315.1	109095830	LOC109095830	Annotated_lncRNA	26761206	26768994	+	122134155	LOC122134155	26762563	26763386	+	-823	sense
NC_056573.1	XR_006153315.1	109095830	LOC109095830	Annotated_lncRNA	26761206	26768994	+	109087597	upf1	26639640	26663188	+	98017	downstream
NC_056573.1	XR_006153315.1	109095830	LOC109095830	Annotated_lncRNA	26761206	26768994	+	109050007	LOC109050007	26664499	26691294	+	69913	downstream
NC_056573.1	XR_006153315.1	109095830	LOC109095830	Annotated_lncRNA	26761206	26768994	+	109050014	uba52	26694788	26698220	-	62985	upstream
NC_056573.1	XR_006153315.1	109095830	LOC109095830	Annotated_lncRNA	26761206	26768994	+	109050015	LOC109050015	26699385	26713313	-	47892	upstream
NC_056573.1	XR_006153315.1	109095830	LOC109095830	Annotated_lncRNA	26761206	26768994	+	109083385	LOC109083385	26720733	26724217	-	36988	upstream
NC_056573.1	XR_006153315.1	109095830	LOC109095830	Annotated_lncRNA	26761206	26768994	+	109079612	LOC109079612	26733086	26743688	+	17517	downstream
NC_056573.1	XR_006153315.1	109095830	LOC109095830	Annotated_lncRNA	26761206	26768994	+	109095832	gpx4b	26803180	26806736	-	34186	downstream
NC_056573.1	XR_006153315.1	109095830	LOC109095830	Annotated_lncRNA	26761206	26768994	+	109095179	LOC109095179	26807110	26810381	+	38116	upstream
NC_056573.1	XR_006153315.1	109095830	LOC109095830	Annotated_lncRNA	26761206	26768994	+	109050243	sbno2a	26845546	26878350	-	76552	downstream
NC_056573.1	XR_006153343.1	109062558	LOC109062558	Annotated_lncRNA	27392745	27401343	-	109086163	LOC109086163	27401150	27411232	+	-193	antisense
[truncated: 80,494 more rows]
