# Supplementary material for: Differential Expression of miRNAs, lncRNAs, and circRNAs between Ovaries and Testes in Common Carp (Cyprinus carpio)
Source: Cells. 2023 Nov 15;12(22):2631. doi: 10.3390/cells12222631 (PMC10670750; doi:10.3390/cells12222631)
Supplement: Supplementary file 1 [file cells-12-02631-s001.zip › Table S13. List of DE mRNAs between ovaries and testes.xlsx]

## Sheet: Sheet1
gene_id	gene_name	gene_description	gene_locus	female_FPKM	male_FPKM	log2FoldChange	pvalue	padj
109077619	tmem192	transmembrane protein 192%2C transcript variant X2 && sp|Q6NYE7|TM192_DANRE Transmembrane protein 192 OS=Danio rerio OX=7955 GN=tmem192 PE=2 SV=1 && PF14802:TMEM192 family	NC_056572.1:508529-542489	32.0754	3.03491	3.90556	0	0
109071129	LOC109071129	ubiquitin carboxyl-terminal hydrolase isozyme L1-like && sp|Q60HC8|UCHL1_MACFA Ubiquitin carboxyl-terminal hydrolase isozyme L1 OS=Macaca fascicularis OX=9541 GN=UCHL1 PE=2 SV=1 && PF01088:Ubiquitin carboxyl-terminal hydrolase, family 1	NC_056572.1:1568911-1571680	175.486	5.98848	5.37526	0	0
109110029	LOC109110029	arfaptin-1-like%2C transcript variant X1 && sp|P53367|ARFP1_HUMAN Arfaptin-1 OS=Homo sapiens OX=9606 GN=ARFIP1 PE=1 SV=2 && PF06456:Arfaptin-like domain	NC_056572.1:2782619-2797606	15.2223	0.74846	4.7497	0	0
109052756	LOC109052756	inorganic pyrophosphatase-like%2C transcript variant X4 && sp|Q15181|IPYR_HUMAN Inorganic pyrophosphatase OS=Homo sapiens OX=9606 GN=PPA1 PE=1 SV=2 && -	NC_056572.1:3107337-3111483	47.1583	1.05695	5.93389	0	0
122146645	si:dkey-256e7.8	mitotic spindle checkpoint protein MAD1 && - && -	NC_056572.1:3838099-3839945	0.160071	29.8328	-6.98317	0	0
109069576	si:dkey-26i13.8	kinesin-like protein KIF19 && sp|Q7ZXX2|KIF19_XENLA Kinesin-like protein KIF19 OS=Xenopus laevis OX=8355 GN=kif19 PE=2 SV=1 && PF00225:Kinesin motor domain	NC_056572.1:6715466-6731967	0.057832	27.719	-8.43649	0	0
109066379	LOC109066379	OX-2 membrane glycoprotein-like && - && PF08205:CD80-like C2-set immunoglobulin domain|PF07686:Immunoglobulin V-set domain	NC_056572.1:7229286-7241905	46.0943	0.513868	6.8805	0	0
109111928	LOC109111928	probable RNA-binding protein 46%2C transcript variant X2 && sp|Q08BH5|RBM46_DANRE Probable RNA-binding protein 46 OS=Danio rerio OX=7955 GN=rbm46 PE=2 SV=1 && PF00076:RNA recognition motif. (a.k.a. RRM, RBD, or RNP domain)|PF14709:double strand RNA binding domain from DEAD END PROTEIN 1	NC_056572.1:7487481-7494462	3.20076	67.6642	-3.89022	0	0
109100636	LOC109100636	MICAL-like protein 2%2C transcript variant X1 && sp|Q8IY33|MILK2_HUMAN MICAL-like protein 2 OS=Homo sapiens OX=9606 GN=MICALL2 PE=1 SV=1 && PF00412:LIM domain|PF00307:Calponin homology (CH) domain|PF12130:Protein of unknown function (DUF3585)	NC_056572.1:7929989-7944539	12.3559	0.917547	4.24991	0	0
109098990	LOC109098990	fibronectin-like%2C transcript variant X1 && sp|P11276|FINC_MOUSE Fibronectin OS=Mus musculus OX=10090 GN=Fn1 PE=1 SV=4 && PF00040:Fibronectin type II domain|PF00039:Fibronectin type I domain|PF00041:Fibronectin type III domain	NC_056572.1:10129215-10154584	0.107816	10.3776	-5.98828	0	0
109098268	si:ch73-41e3.7	uncharacterized protein LOC572312 homolog%2C transcript variant X2 && sp|Q7T297|F172A_DANRE Cotranscriptional regulator FAM172A homolog OS=Danio rerio OX=7955 GN=fam172a PE=2 SV=2 && PF09757:Arb2 domain	NC_056572.1:16144307-16146223	32.3439	0.033958	10.363	0	0
109083323	LOC109083323	histone H2A%2C sperm-like && sp|Q96QV6|H2A1A_HUMAN Histone H2A type 1-A OS=Homo sapiens OX=9606 GN=H2AC1 PE=1 SV=3 && PF16211:C-terminus of histone H2A|PF00125:Core histone H2A/H2B/H3/H4	NC_056572.1:17036194-17037111	745.799	1.01395	9.99115	0	0
109058194	LOC109058194	growth hormone receptor-like%2C transcript variant X1 && sp|P79108|GHR_BOSIN Growth hormone receptor OS=Bos indicus OX=9915 GN=GHR PE=2 SV=1 && PF09067:Erythropoietin receptor, ligand binding	NC_056572.1:17117938-17171087	0.0209183	17.7802	-8.64445	0	0
109086708	LOC109086708	immunoglobulin-like domain-containing receptor 2%2C transcript variant X5 && sp|B5TVM2|ILDR2_MOUSE Immunoglobulin-like domain-containing receptor 2 OS=Mus musculus OX=10090 GN=Ildr2 PE=1 SV=2 && PF05624:Lipolysis stimulated receptor (LSR)	NC_056572.1:17232511-17274991	1.16074	18.7407	-3.94449	0	0
109094039	LOC109094039	coiled-coil domain-containing protein 81-like%2C transcript variant X4 && sp|Q5XIN9|CCD81_RAT Coiled-coil domain-containing protein 81 OS=Rattus norvegicus OX=10116 GN=Ccdc81 PE=1 SV=1 && PF14908:Domain of unknown function (DUF4496)	NC_056572.1:17346570-17354230	0	13.8039	-13.7562	0	0
109061301	LOC109061301	immunoglobulin-like domain-containing receptor 1 && sp|Q86SU0|ILDR1_HUMAN Immunoglobulin-like domain-containing receptor 1 OS=Homo sapiens OX=9606 GN=ILDR1 PE=1 SV=2 && PF05624:Lipolysis stimulated receptor (LSR)	NC_056572.1:17284142-17295770	13.9966	0.631666	4.97266	0	0
109068781	LOC109068781	claudin-like protein ZF-A9 && sp|Q9YH90|CLDZ_DANRE Claudin-like protein ZF-A9 OS=Danio rerio OX=7955 GN=cldng PE=2 SV=1 && PF00822:PMP-22/EMP/MP20/Claudin family	NC_056572.1:21929355-21930923	230.029	0.494641	9.29712	0	0
109052899	LOC109052899	LIM domain only protein 7-like%2C transcript variant X9 && sp|Q8WWI1|LMO7_HUMAN LIM domain only protein 7 OS=Homo sapiens OX=9606 GN=LMO7 PE=1 SV=3 && PF15949:Domain of unknown function (DUF4757)|PF00307:Calponin homology (CH) domain	NC_056572.1:22274210-22308400	38.145	3.93638	3.81188	0	0
XLOC_001336	XLOC_001336	-	NC_056572.1:22490042-22501997	0.006764	3.46615	-8.36428	0	0
122145263	LOC122145263	fibroin heavy chain-like && - && PF00095:WAP-type (Whey Acidic Protein) 'four-disulfide core'	NC_056572.1:23989932-23993439	57.0191	0	15.5203	0	0
109065333	LOC109065333	fatty-acid amide hydrolase 2-A && sp|Q6DH69|FAH2A_DANRE Fatty-acid amide hydrolase 2-A OS=Danio rerio OX=7955 GN=faah2a PE=2 SV=1 && PF01425:Amidase	NC_056572.1:24940056-24951609	0.0699083	8.99686	-6.4395	0	0
109049344	LOC109049344	calnexin-like && sp|E2RA18|CLGN_CANLF Calmegin OS=Canis lupus familiaris OX=9615 GN=CLGN PE=1 SV=2 && PF00262:Calreticulin family	NC_056572.1:25152011-25162287	13.66	188.074	-3.27675	0	0
109052124	LOC109052124	large neutral amino acids transporter small subunit 3-like%2C transcript variant X1 && sp|O75387|LAT3_HUMAN Large neutral amino acids transporter small subunit 3 OS=Homo sapiens OX=9606 GN=SLC43A1 PE=1 SV=1 && PF07690:Major Facilitator Superfamily	NC_056572.1:25730530-25746596	1.11077	50.3758	-4.99209	0	0
109080135	LOC109080135	protein piccolo-like%2C transcript variant X1 && - && PF15363:Domain of unknown function (DUF4596)	NC_056572.1:28864434-28890204	22.6394	1.23433	4.69242	0	0
109080584	LOC109080584	phospholipid-transporting ATPase IH-like%2C transcript variant X6 && sp|P98197|AT11A_MOUSE Phospholipid-transporting ATPase IH OS=Mus musculus OX=10090 GN=Atp11a PE=1 SV=1 && PF12710:haloacid dehalogenase-like hydrolase|PF16209:Phospholipid-translocating ATPase N-terminal|PF00122:E1-E2 ATPase|PF16212:Phospholipid-translocating P-type ATPase C-terminal	NC_056572.1:29118545-29176862	0.113683	13.5913	-6.33383	0	0
109055509	LOC109055509	uncharacterized LOC109055509%2C transcript variant X3 && - && PF00100:Zona pellucida-like domain	NC_056572.1:28617052-28626278	48.7805	0.403935	7.38497	0	0
109059946	LOC109059946	proline-rich extensin-like protein EPR1%2C transcript variant X4 && - && -	NC_056572.1:28627171-28637128	289.765	0.555623	9.7521	0	0
109055520	LOC109055520	proline-rich extensin-like protein EPR1%2C transcript variant X2 && - && -	NC_056572.1:28627204-28634175	28.6826	0.187314	8.16131	0	0
109095751	mcf2la	mcf.2 cell line derived transforming sequence-like a%2C transcript variant X1 && sp|Q63406|MCF2L_RAT Guanine nucleotide exchange factor DBS OS=Rattus norvegicus OX=10116 GN=Mcf2l PE=1 SV=3 && PF13716:Divergent CRAL/TRIO domain|PF00169:PH domain|PF07653:Variant SH3 domain|PF00621:RhoGEF domain	NC_056572.1:29199123-29262846	18.8701	0.080462	8.22654	0	0
109097360	tsga10	testis specific%2C 10 && sp|Q6NY15|TSG10_MOUSE Testis-specific gene 10 protein OS=Mus musculus OX=10090 GN=Tsga10 PE=1 SV=1 && -	NC_056572.1:30530057-30539533	0.967305	61.2786	-5.46978	0	0
109094918	lef1	lymphoid enhancer-binding factor 1%2C transcript variant X1 && sp|P27782|LEF1_MOUSE Lymphoid enhancer-binding factor 1 OS=Mus musculus OX=10090 GN=Lef1 PE=1 SV=1 && PF00505:HMG (high mobility group) box|PF08347:N-terminal CTNNB1 binding	NC_056572.1:30605587-30645036	13.5913	0.497382	5.27355	0	0
109097245	zgc:66455	uncharacterized protein LOC393502 homolog && - && PF07645:Calcium-binding EGF domain	NC_056572.1:33059417-33065728	35.8067	5.79091	3.13217	0	0
109064489	LOC109064489	uncharacterized LOC109064489 && - && -	NC_056572.1:33879634-33884007	0.135568	21.4094	-6.62708	0	0
109106554	LOC109106554	nanos homolog 3-like && sp|P60323|NANO3_HUMAN Nanos homolog 3 OS=Homo sapiens OX=9606 GN=NANOS3 PE=1 SV=1 && PF05741:Nanos RNA binding domain	NC_056572.1:33947036-33948808	31.2449	0.0897347	8.84275	0	0
109099665	si:ch211-286b5.4	afadin- and alpha-actinin-binding protein A%2C transcript variant X2 && sp|Q6NRK1|ADIPA_XENLA Afadin- and alpha-actinin-binding protein A OS=Xenopus laevis OX=8355 GN=ssx2ip-a PE=1 SV=1 && -	NC_056572.1:33949513-33954280	68.1741	0.244328	8.58951	0	0
109059061	LOC109059061	complement C3-like%2C transcript variant X2 && sp|P98093|CO3_ONCMY Complement C3 (Fragment) OS=Oncorhynchus mykiss OX=8022 GN=c3 PE=1 SV=1 && PF01759:UNC-6/NTR/C345C module|PF07703:Alpha-2-macroglobulin family N-terminal region|PF01821:Anaphylotoxin-like domain|PF07677:A-macroglobulin receptor|PF07678:A-macroglobulin complement component|PF01835:MG2 domain|PF00207:Alpha-2-macroglobulin family|PF1…	NC_056572.1:35269382-35298059	4.65061	0.111766	5.87157	0	0
109046501	LOC109046501	GTP-binding protein Rhes-like && sp|Q9JKF8|RASD1_RAT Dexamethasone-induced Ras-related protein 1 OS=Rattus norvegicus OX=10116 GN=Rasd1 PE=1 SV=1 && PF00071:Ras family	NC_056572.1:36502870-36505300	13.3251	0.0309333	9.0537	0	0
109053228	LOC109053228	NXPE family member 3-like%2C transcript variant X1 && sp|A2VDP6|NXPE3_BOVIN NXPE family member 3 OS=Bos taurus OX=9913 GN=NXPE3 PE=2 SV=1 && PF06312:Neurexophilin	NC_056572.1:36826157-36833989	14.2078	0.018226	10.0704	0	0
109102145	LOC109102145	transferrin receptor 1a%2C transcript variant X1 && sp|Q07891|TFR1_CRIGR Transferrin receptor protein 1 OS=Cricetulus griseus OX=10029 GN=TFRC PE=2 SV=1 && PF04389:Peptidase family M28|PF04253:Transferrin receptor-like dimerisation domain|PF02225:PA domain	NC_056573.1:627724-642244	53.7674	4.68889	4.02462	0	0
109111548	LOC109111548	gastrula zinc finger protein XlCGF49.1-like%2C transcript variant X1 && - && PF13465:Zinc-finger double domain	NC_056573.1:1771686-2017846	27.4905	1.20069	4.97899	0	0
109059324	zgc:113293	uncharacterized protein LOC550593 homolog && - && -	NC_056573.1:2024917-2028787	27.7316	0.322973	6.90936	0	0
109100036	LOC109100036	uncharacterized LOC109100036 && - && -	NC_056573.1:3148106-3157614	44.8774	0.133401	8.91602	0	0
109109460	LOC109109460	coiled-coil domain-containing protein 13-like%2C transcript variant X2 && sp|D3YV10|CCD13_MOUSE Coiled-coil domain-containing protein 13 OS=Mus musculus OX=10090 GN=Ccdc13 PE=1 SV=1 && -	NC_056573.1:3479475-3498816	0.0194007	17.1551	-9.54258	0	0
109056776	LOC109056776	putative transferase CAF17 homolog%2C mitochondrial && sp|B8JMH0|CAF17_DANRE Putative transferase CAF17 homolog, mitochondrial OS=Danio rerio OX=7955 GN=iba57 PE=3 SV=1 && PF08669:Glycine cleavage T-protein C-terminal barrel domain	NC_056573.1:4160016-4163270	30.0558	2.74622	3.95136	0	0
109065106	LOC109065106	proline-rich extensin-like protein EPR1%2C transcript variant X2 && - && -	NC_056573.1:4789303-4793096	45.7236	0.565724	6.83667	0	0
109064377	LOC109064377	doublesex- and mab-3-related transcription factor B1-like && sp|Q96MA1|DMRTB_HUMAN Doublesex- and mab-3-related transcription factor B1 OS=Homo sapiens OX=9606 GN=DMRTB1 PE=1 SV=1 && PF00751:DM DNA binding domain	NC_056573.1:5288900-5296372	0.0533013	95.2459	-10.2344	0	0
109094570	LOC109094570	uncharacterized LOC109094570 && sp|Q6ZTK2|YP015_HUMAN Putative uncharacterized protein LOC400499 OS=Homo sapiens OX=9606 PE=2 SV=1 && PF00094:von Willebrand factor type D domain|PF01347:Lipoprotein amino terminal region|PF09172:Domain of unknown function (DUF1943)	NC_056573.1:6033614-6074861	0.221437	5.26787	-4.06036	0	0
109073989	LOC109073989	coiled-coil domain-containing protein 39-like && sp|P0CK98|CCD39_DANRE Coiled-coil domain-containing protein 39 OS=Danio rerio OX=7955 GN=ccdc39 PE=3 SV=2 && -	NC_056573.1:6161139-6177743	0.075668	16.3451	-7.16132	0	0
109087456	LOC109087456	thioredoxin domain-containing protein 12-like%2C transcript variant X2 && sp|H9D1R1|TXD12_EPICO Thioredoxin domain-containing protein 12 OS=Epinephelus coioides OX=94232 GN=Txndc12 PE=1 SV=1 && PF13899:Thioredoxin-like	NC_056573.1:7492345-7496228	47.0905	5.91921	3.49247	0	0
109071344	LOC109071344	early nodulin-75-like%2C transcript variant X5 && - && -	NC_056573.1:7566796-7572541	144.96	0.0422307	11.7825	0	0
109078151	LOC109078151	uncharacterized LOC109078151 && - && PF04843:Herpesvirus tegument protein, N-terminal conserved region	NC_056573.1:8353705-8355970	0.0184827	31.9776	-9.92859	0	0
109071074	LOC109071074	tissue factor-like && sp|P20352|TF_MOUSE Tissue factor OS=Mus musculus OX=10090 GN=F3 PE=1 SV=2 && -	NC_056573.1:9734509-9737456	126.776	9.49972	4.24244	0	0
109106997	LOC109106997	calponin-3-like && sp|P37397|CNN3_RAT Calponin-3 OS=Rattus norvegicus OX=10116 GN=Cnn3 PE=1 SV=1 && PF00402:Calponin family repeat|PF00307:Calponin homology (CH) domain	NC_056573.1:9755723-9775849	113.836	6.16606	4.7069	0	0
109064841	LOC109064841	kinesin-like protein KIF1A%2C transcript variant X12 && sp|Q12756|KIF1A_HUMAN Kinesin-like protein KIF1A OS=Homo sapiens OX=9606 GN=KIF1A PE=1 SV=2 && PF00169:PH domain|PF12423:Kinesin protein 1B|PF00225:Kinesin motor domain|PF00498:FHA domain|PF16183:Kinesin-associated|PF12473:Kinesin protein	NC_056573.1:10788298-10814355	0.0416997	11.5574	-7.50517	0	0
109053046	mknk2a	MAPK interacting serine/threonine kinase 2a && sp|Q9HBH9|MKNK2_HUMAN MAP kinase-interacting serine/threonine-protein kinase 2 OS=Homo sapiens OX=9606 GN=MKNK2 PE=1 SV=3 && PF00069:Protein kinase domain	NC_056573.1:10637877-10649778	69.4595	2.83553	5.11676	0	0
109103068	LOC109103068	protein-cysteine N-palmitoyltransferase HHAT-like protein%2C transcript variant X1 && sp|Q9HCP6|HHATL_HUMAN Protein-cysteine N-palmitoyltransferase HHAT-like protein OS=Homo sapiens OX=9606 GN=HHATL PE=1 SV=1 && PF03062:MBOAT, membrane-bound O-acyltransferase family	NC_056573.1:11389541-11397137	0.0392247	43.3262	-9.46458	0	0
109105433	LOC109105433	calponin-2-like && sp|Q08093|CNN2_MOUSE Calponin-2 OS=Mus musculus OX=10090 GN=Cnn2 PE=1 SV=1 && -	NC_056573.1:12053421-12057779	108.019	14.4147	3.41096	0	0
109055435	LOC109055435	TRAF2 and NCK-interacting protein kinase-like && sp|P83510|TNIK_MOUSE Traf2 and NCK-interacting protein kinase OS=Mus musculus OX=10090 GN=Tnik PE=1 SV=2 && PF00780:CNH domain|PF00069:Protein kinase domain	NC_056573.1:12612471-12683902	27.6291	0.603378	6.02751	0	0
109095458	LOC109095458	bucky ball-like && sp|H0WFA5|BUCKY_DANRE Bucky ball OS=Danio rerio OX=7955 GN=buc PE=1 SV=1 && -	NC_056573.1:13629740-13636452	284.004	0.166645	11.1511	0	0
122134183	LOC122134183	bucky ball-like && sp|H0WFA5|BUCKY_DANRE Bucky ball OS=Danio rerio OX=7955 GN=buc PE=1 SV=1 && -	NC_056573.1:13629740-13631628	153.302	0	16.8789	0	0
109095457	LOC109095457	E3 ubiquitin-protein ligase rnf152-like%2C transcript variant X2 && sp|Q58EC8|RN152_DANRE E3 ubiquitin-protein ligase rnf152 OS=Danio rerio OX=7955 GN=rnf152 PE=2 SV=1 && PF00097:Zinc finger, C3HC4 type (RING finger)	NC_056573.1:13637173-13642959	26.0417	2.04771	4.15764	0	0
109059012	LOC109059012	ATP-dependent RNA helicase A-like%2C transcript variant X2 && sp|Q08211|DHX9_HUMAN ATP-dependent RNA helicase A OS=Homo sapiens OX=9606 GN=DHX9 PE=1 SV=4 && PF00035:Double-stranded RNA binding motif|PF00271:Helicase conserved C-terminal domain|PF07717:Oligonucleotide/oligosaccharide-binding (OB)-fold|PF04408:Helicase associated domain (HA2)|PF00270:DEAD/DEAH box helicase	NC_056573.1:17824632-17835422	1.33621	17.7163	-3.38448	0	0
109078944	ankrd45	ankyrin repeat domain 45 && - && PF13637:Ankyrin repeats (many copies)	NC_056573.1:17753048-17755254	0	64.0189	-14.4013	0	0
109086066	LOC109086066	serine/threonine-protein kinase PLK3-like && sp|Q9H4B4|PLK3_HUMAN Serine/threonine-protein kinase PLK3 OS=Homo sapiens OX=9606 GN=PLK3 PE=1 SV=2 && PF00659:POLO box duplicated region|PF00069:Protein kinase domain	NC_056573.1:17709006-17715880	134.303	9.56368	4.31852	0	0
109105278	LOC109105278	inhibitor of growth protein 5-like%2C transcript variant X1 && sp|Q8WYH8|ING5_HUMAN Inhibitor of growth protein 5 OS=Homo sapiens OX=9606 GN=ING5 PE=1 SV=1 && PF12998:Inhibitor of growth proteins N-terminal histone-binding	NC_056573.1:18347322-18349455	83.0422	6.73562	4.12211	0	0
122148819	apoda.2	apolipoprotein Da%2C duplicate 2 && sp|Q8SPI0|APOD_MACFA Apolipoprotein D OS=Macaca fascicularis OX=9541 GN=APOD PE=2 SV=1 && PF08212:Lipocalin-like domain	NC_056573.1:18638385-18639816	108.941	0.35136	8.78263	0	0
109069560	LOC109069560	probable G-protein coupled receptor 160 && - && -	NC_056573.1:18666598-18674922	21.1993	0.498936	5.77562	0	0
109062908	LOC109062908	RING finger protein 212B && sp|D3Z423|R212B_MOUSE RING finger protein 212B OS=Mus musculus OX=10090 GN=Rnf212b PE=4 SV=1 && -	NC_056573.1:19267075-19270262	0.0260537	30.8165	-9.39495	0	0
109103381	LOC109103381	apolipoprotein L6-like%2C transcript variant X2 && sp|Q96LR9|APLD1_HUMAN Apolipoprotein L domain-containing protein 1 OS=Homo sapiens OX=9606 GN=APOLD1 PE=2 SV=2 && PF05461:Apolipoprotein L	NC_056573.1:19025131-19029227	298.155	1.13016	8.53795	0	0
109062905	LOC109062905	zinc fingers and homeoboxes protein 1-like && sp|Q9UKY1|ZHX1_HUMAN Zinc fingers and homeoboxes protein 1 OS=Homo sapiens OX=9606 GN=ZHX1 PE=1 SV=1 && PF11569:Homeodomain leucine-zipper encoding, Homez|PF00046:Homeobox domain	NC_056573.1:19261275-19266208	48.136	5.17746	3.72092	0	0
109062907	LOC109062907	zona pellucida sperm-binding protein 3-like && sp|P79762|ZP3_CHICK Zona pellucida sperm-binding protein 3 OS=Gallus gallus OX=9031 GN=ZP3 PE=1 SV=4 && PF00100:Zona pellucida-like domain	NC_056573.1:19272773-19275228	209.106	0.047241	12.4176	0	0
109062906	zp3f.2	zona pellucida glycoprotein 3f%2C tandem duplicate 2 && - && PF00100:Zona pellucida-like domain	NC_056573.1:19275837-19278108	314.414	1.17287	8.5581	0	0
122148961	LOC122148961	somatostatin receptor type 3-like%2C transcript variant X1 && sp|F1MV99|SSR5_BOVIN Somatostatin receptor type 5 OS=Bos taurus OX=9913 GN=SSTR5 PE=3 SV=2 && PF00001:7 transmembrane receptor (rhodopsin family)	NC_056573.1:19546376-19550376	8.2329	0.02236	8.7531	0	0
109104887	LOC109104887	SPRY domain-containing SOCS box protein 4-like%2C transcript variant X2 && sp|Q8R5B6|SPSB4_MOUSE SPRY domain-containing SOCS box protein 4 OS=Mus musculus OX=10090 GN=Spsb4 PE=1 SV=1 && PF00622:SPRY domain|PF07525:SOCS box	NC_056573.1:19869469-19939578	20.446	3.27325	3.17913	0	0
109049694	LOC109049694	disco-interacting protein 2 homolog C-like%2C transcript variant X2 && sp|Q9Y2E4|DIP2C_HUMAN Disco-interacting protein 2 homolog C OS=Homo sapiens OX=9606 GN=DIP2C PE=1 SV=2 && PF00501:AMP-binding enzyme|PF06464:DMAP1-binding Domain	NC_056573.1:21160645-21192739	16.5842	1.37203	4.08569	0	0
109062684	LOC109062684	endophilin-A2-like%2C transcript variant X2 && sp|Q99961|SH3G1_HUMAN Endophilin-A2 OS=Homo sapiens OX=9606 GN=SH3GL1 PE=1 SV=1 && PF00018:SH3 domain|PF03114:BAR domain	NC_056573.1:24165540-24180620	24.4635	1.52708	4.5054	0	0
109095019	LOC109095019	supervillin-like && sp|O46385|SVIL_BOVIN Supervillin OS=Bos taurus OX=9913 GN=SVIL PE=1 SV=2 && PF00626:Gelsolin repeat|PF02209:Villin headpiece domain	NC_056573.1:24409584-24463040	23.2486	2.43306	3.33847	0	0
109049161	LOC109049161	biliverdin reductase A-like && sp|Q9CY64|BIEA_MOUSE Biliverdin reductase A OS=Mus musculus OX=10090 GN=Blvra PE=1 SV=1 && PF09166:Biliverdin reductase, catalytic|PF01408:Oxidoreductase family, NAD-binding Rossmann fold	NC_056573.1:24625271-24631012	11.736	0.918843	4.17044	0	0
109057939	LOC109057939	mitochondrial coenzyme A transporter SLC25A42-like && sp|Q0P483|S2542_DANRE Mitochondrial coenzyme A transporter SLC25A42 OS=Danio rerio OX=7955 GN=slc25a42 PE=2 SV=1 && PF00153:Mitochondrial carrier protein	NC_056573.1:27027141-27043042	6.2525	130.359	-3.87329	0	0
109063174	LOC109063174	acyl-CoA-binding protein && sp|Q9PRL8|ACBP_CHICK Acyl-CoA-binding protein OS=Gallus gallus OX=9031 GN=DBI PE=1 SV=1 && PF00887:Acyl CoA binding protein	NC_056574.1:2994061-3090674	1.56077	423.537	-7.78627	0	0
109083544	LOC109083544	uncharacterized LOC109083544%2C transcript variant X2 && - && -	NC_056574.1:3588174-3603285	0.020421	6.72742	-7.51655	0	0
109052525	LOC109052525	protein Tob2-like && sp|Q14106|TOB2_HUMAN Protein Tob2 OS=Homo sapiens OX=9606 GN=TOB2 PE=1 SV=2 && PF07742:BTG family	NC_056574.1:4757701-4761442	60.5223	0.149498	9.08329	0	0
109053786	LOC109053786	alpha-2-macroglobulin-like protein 1%2C transcript variant X2 && sp|A8K2U0|A2ML1_HUMAN Alpha-2-macroglobulin-like protein 1 OS=Homo sapiens OX=9606 GN=A2ML1 PE=1 SV=3 && PF07677:A-macroglobulin receptor|PF07678:A-macroglobulin complement component|PF10569:Alpha-macro-globulin thiol-ester bond-forming region|PF01835:MG2 domain|PF07703:Alpha-2-macroglobulin family N-terminal region|PF00207:Alpha-2-…	NC_056574.1:4594089-4603294	437.96	0.181916	11.7101	0	0
109047149	LOC109047149	synaptonemal complex central element protein 2-like%2C transcript variant X1 && sp|Q505B8|SYCE2_MOUSE Synaptonemal complex central element protein 2 OS=Mus musculus OX=10090 GN=Syce2 PE=1 SV=1 && -	NC_056574.1:11401617-11408009	0.643875	79.5882	-6.37709	0	0
122134174	LOC122134174	transmembrane protein 205-like%2C transcript variant X2 && sp|A1L2F6|TM205_DANRE Transmembrane protein 205 OS=Danio rerio OX=7955 GN=tmem205 PE=2 SV=1 && PF13664:Domain of unknown function (DUF4149)	NC_056574.1:11733273-11735609	52.6482	1.68427	5.34657	0	0
109070107	LOC109070107	cdc42 effector protein 4-like%2C transcript variant X1 && sp|Q9H3Q1|BORG4_HUMAN Cdc42 effector protein 4 OS=Homo sapiens OX=9606 GN=CDC42EP4 PE=1 SV=1 && PF00786:P21-Rho-binding domain|PF14957:Cdc42 effector	NC_056574.1:14162689-14182689	12.2871	0.527868	4.99655	0	0
109049517	LOC109049517	dynein axonemal assembly factor 8%2C transcript variant X2 && sp|A0A1L8EYB2|DAAF8_XENLA Dynein axonemal assembly factor 8 OS=Xenopus laevis OX=8355 GN=dnaaf8 PE=1 SV=1 && PF00334:Nucleoside diphosphate kinase|PF15773:Domain of unknown function (DUF4701)	NC_056574.1:15600347-15620889	0.0152383	60.7458	-11.2916	0	0
109052112	cdk21	cyclin-dependent kinase 21 && sp|Q00534|CDK6_HUMAN Cyclin-dependent kinase 6 OS=Homo sapiens OX=9606 GN=CDK6 PE=1 SV=1 && PF00069:Protein kinase domain	NC_056574.1:18969275-18975113	0.369844	22.7661	-5.42822	0	0
122136961	LOC122136961	zona pellucida sperm-binding protein 3-like && sp|P79762|ZP3_CHICK Zona pellucida sperm-binding protein 3 OS=Gallus gallus OX=9031 GN=ZP3 PE=1 SV=4 && -	NC_056574.1:18733644-18734506	598.634	0.0482257	13.7378	0	0
109104305	LOC109104305	zona pellucida sperm-binding protein 3-like && sp|P79762|ZP3_CHICK Zona pellucida sperm-binding protein 3 OS=Gallus gallus OX=9031 GN=ZP3 PE=1 SV=4 && PF00100:Zona pellucida-like domain	NC_056574.1:18751891-18753838	635.833	0.065631	13.6106	0	0
109045375	LOC109045375	retinoid-inducible serine carboxypeptidase-like && sp|Q920A5|RISC_MOUSE Retinoid-inducible serine carboxypeptidase OS=Mus musculus OX=10090 GN=Scpep1 PE=1 SV=2 && PF00450:Serine carboxypeptidase	NC_056574.1:20328663-20333919	31.9798	2.75706	4.03823	0	0
109045412	LOC109045412	integrin alpha-3-like && sp|P17852|ITA3_CRIGR Integrin alpha-3 OS=Cricetulus griseus OX=10029 GN=ITGA3 PE=1 SV=3 && PF08441:Integrin alpha|PF13517:Repeat domain in Vibrio, Colwellia, Bradyrhizobium and Shewanella	NC_056574.1:20879627-20906668	7.74309	0.397352	4.7898	0	0
109053342	LOC109053342	guanine nucleotide-binding protein G(I)/G(S)/G(O) subunit gamma-5-like && sp|P63217|GBG5_BOVIN Guanine nucleotide-binding protein G(I)/G(S)/G(O) subunit gamma-5 OS=Bos taurus OX=9913 GN=GNG5 PE=1 SV=1 && PF00631:GGL domain	NC_056574.1:21319947-21322258	17.6304	0.531868	5.55399	0	0
109074962	bcl2l12	BCL2 like 12 && - && -	NC_056574.1:22415702-22423504	32.6994	0.820304	5.82282	0	0
109058987	zgc:193811	uncharacterized protein LOC559801 homolog && - && -	NC_056574.1:22765903-22770265	0.0205667	43.1006	-10.2545	0	0
109064941	LOC109064941	ferritin%2C middle subunit-like && sp|P49947|FRIM_SALSA Ferritin, middle subunit OS=Salmo salar OX=8030 PE=2 SV=1 && PF00210:Ferritin-like domain	NC_056574.1:22684737-22686117	479.576	35.2091	4.27462	0	0
109103877	LOC109103877	zona pellucida sperm-binding protein 3-like && sp|P79762|ZP3_CHICK Zona pellucida sperm-binding protein 3 OS=Gallus gallus OX=9031 GN=ZP3 PE=1 SV=4 && PF00100:Zona pellucida-like domain	NC_056574.1:22818193-22830627	553	0.165556	12.1132	0	0
109055002	LOC109055002	zona pellucida sperm-binding protein 3-like%2C transcript variant X2 && sp|P79762|ZP3_CHICK Zona pellucida sperm-binding protein 3 OS=Gallus gallus OX=9031 GN=ZP3 PE=1 SV=4 && -	NC_056574.1:22845562-22847467	823.761	0.074491	13.8305	0	0
109057918	LOC109057918	chitobiosyldiphosphodolichol beta-mannosyltransferase-like && sp|Q9BT22|ALG1_HUMAN Chitobiosyldiphosphodolichol beta-mannosyltransferase OS=Homo sapiens OX=9606 GN=ALG1 PE=1 SV=2 && -	NC_056574.1:24386199-24390583	36.8959	2.18775	4.58374	0	0
109055817	LOC109055817	glutamate receptor ionotropic%2C NMDA 2A-like && sp|B7ZSK1|NMDE1_XENLA Glutamate receptor ionotropic, NMDA 2A OS=Xenopus laevis OX=8355 GN=grin2a PE=1 SV=1 && PF00060:Ligand-gated ion channel|PF10613:Ligated ion channel L-glutamate- and glycine-binding site|PF10565:N-methyl D-aspartate receptor 2B3 C-terminus|PF01094:Receptor family ligand binding region	NC_056574.1:25182081-25305740	0.0534557	4.66306	-6.02729	0	0
109053849	xylt1	xylosyltransferase I && sp|Q5QQ57|XYLT1_PANTR Xylosyltransferase 1 OS=Pan troglodytes OX=9598 GN=XYLT1 PE=2 SV=1 && PF02485:Core-2/I-Branching enzyme|PF12529:Xylosyltransferase C terminal	NC_056574.1:25606703-25689158	0.138181	11.2852	-5.46376	0	0
109084520	LOC109084520	protein yippee-like 3 && sp|Q6NWI4|YPEL3_DANRE Protein yippee-like 3 OS=Danio rerio OX=7955 GN=ypel3 PE=3 SV=1 && PF03226:Yippee zinc-binding/DNA-binding /Mis18, centromere assembly	NC_056574.1:25810840-25814127	52.9159	7.46584	3.33015	0	0
109108740	odad4	outer dynein arm docking complex subunit 4 && sp|Q7ZU45|ODAD4_DANRE Outer dynein arm-docking complex subunit 4 OS=Danio rerio OX=7955 GN=odad4 PE=2 SV=2 && PF13424:Tetratricopeptide repeat|PF13414:TPR repeat	NC_056574.1:25920861-25927877	0.2606	75.8348	-7.6847	0	0
109108741	LOC109108741	2'%2C3'-cyclic nucleotide 3' phosphodiesterase%2C transcript variant X2 && sp|P09543|CN37_HUMAN 2',3'-cyclic-nucleotide 3'-phosphodiesterase OS=Homo sapiens OX=9606 GN=CNP PE=1 SV=2 && PF05881:2',3'-cyclic nucleotide 3'-phosphodiesterase (CNP or CNPase)	NC_056574.1:25910075-25916905	46.4181	6.66266	3.30566	0	0
109055825	LOC109055825	serine/threonine-protein kinase 17A-like && sp|Q9GM70|ST17A_RABIT Serine/threonine-protein kinase 17A OS=Oryctolagus cuniculus OX=9986 GN=STK17A PE=2 SV=1 && PF00069:Protein kinase domain	NC_056574.1:26378039-26393965	98.4653	0.789463	7.44904	0	0
109048137	LOC109048137	myosin phosphatase Rho-interacting protein-like%2C transcript variant X5 && sp|Q6WCQ1|MPRIP_HUMAN Myosin phosphatase Rho-interacting protein OS=Homo sapiens OX=9606 GN=MPRIP PE=1 SV=3 && PF00169:PH domain	NC_056574.1:26490947-26503537	17.665	1.26852	4.30841	0	0
109048559	LOC109048559	protein spinster homolog 1-like%2C transcript variant X1 && sp|Q7ZU13|SPNS1_DANRE Protein spinster homolog 1 OS=Danio rerio OX=7955 GN=spns1 PE=2 SV=1 && PF07690:Major Facilitator Superfamily	NC_056574.1:26954291-26964913	45.3799	6.67676	3.26856	0	0
109092211	LOC109092211	nuclear protein 1-like && sp|O54842|NUPR1_RAT Nuclear protein 1 OS=Rattus norvegicus OX=10116 GN=Nupr1 PE=2 SV=1 && PF10195:DNA-binding nuclear phosphoprotein p8	NC_056574.1:26937862-26938876	99.9487	3.24307	5.43655	0	0
109095329	LOC109095329	parvalbumin-7%2C transcript variant X2 && sp|Q804W2|PRV7_DANRE Parvalbumin-7 OS=Danio rerio OX=7955 GN=pvalb7 PE=3 SV=3 && PF13499:EF-hand domain pair	NC_056574.1:29687004-29726803	0.214819	338.867	-9.87253	0	0
109049111	LOC109049111	cathepsin D-like && sp|Q9DEX3|CATD_CLUHA Cathepsin D OS=Clupea harengus OX=7950 GN=ctsd PE=1 SV=1 && PF07966:A1 Propeptide|PF00026:Eukaryotic aspartyl protease	NC_056574.1:30137589-30143543	47.0684	0.731322	6.49544	0	0
109059735	LOC109059735	major facilitator superfamily domain-containing protein 6-like%2C transcript variant X2 && sp|Q6DBX0|MFS6L_DANRE Major facilitator superfamily domain-containing protein 6-like OS=Danio rerio OX=7955 GN=mfsd6l PE=2 SV=1 && PF12832:MFS_1 like family	NC_056574.1:30585631-30589995	14.4268	0.207518	6.56913	0	0
109055355	LOC109055355	transportin-2-like && sp|Q99LG2|TNPO2_MOUSE Transportin-2 OS=Mus musculus OX=10090 GN=Tnpo2 PE=1 SV=1 && PF13513:HEAT-like repeat|PF03810:Importin-beta N-terminal domain	NC_056574.1:30998861-31016176	66.6145	3.15208	4.90663	0	0
109097016	LOC109097016	tectonin beta-propeller repeat-containing protein 1-like && sp|E1BZR9|TCPR1_CHICK Tectonin beta-propeller repeat-containing protein 1 OS=Gallus gallus OX=9031 GN=TECPR1 PE=3 SV=1 && PF06398:Integral peroxisomal membrane peroxin|PF06462:Propeller	NC_056574.1:32007514-32034164	1.21499	30.0936	-4.11884	0	0
109054933	LOC109054933	forkhead box protein J1-A-like%2C transcript variant X2 && sp|F1QDF8|FXJ1A_DANRE Forkhead box protein J1-A OS=Danio rerio OX=7955 GN=foxj1a PE=2 SV=1 && PF00250:Forkhead domain	NC_056574.1:32317650-32326404	0.0486323	25.361	-8.5001	0	0
109064097	LOC109064097	uncharacterized LOC109064097%2C transcript variant X2 && - && -	NC_056574.1:32413573-32418607	39.977	1.34908	5.34473	0	0
109069092	LOC109069092	alpha-1%2C6-mannosylglycoprotein 6-beta-N-acetylglucosaminyltransferase B-like && sp|Q3V5L5|MGT5B_HUMAN Alpha-1,6-mannosylglycoprotein 6-beta-N-acetylglucosaminyltransferase B OS=Homo sapiens OX=9606 GN=MGAT5B PE=1 SV=2 && PF15024:Glycosyltransferase family 18	NC_056574.1:33002161-33151573	0.007598	41.8061	-9.6438	0	0
109075479	LOC109075479	axin-2 && sp|P57095|AXIN2_DANRE Axin-2 OS=Danio rerio OX=7955 GN=axin2 PE=1 SV=1 && PF16646:Axin-1 tankyrase binding domain|PF08833:Axin beta-catenin binding domain|PF00778:DIX domain|PF00615:Regulator of G protein signaling domain	NC_056574.1:33541910-33555443	28.0838	0.599186	6.04937	0	0
XLOC_004383	XLOC_004383	-	NC_056574.1:37326540-37383956	0.0230103	109.758	-9.93418	0	0
109047900	LOC109047900	embryonic polyadenylate-binding protein-like && sp|Q6DEY7|EPAB_XENTR Embryonic polyadenylate-binding protein OS=Xenopus tropicalis OX=8364 GN=epabp PE=2 SV=1 && PF00076:RNA recognition motif. (a.k.a. RRM, RBD, or RNP domain)|PF00658:Poly-adenylate binding protein, unique domain	NC_056574.1:37579088-37608316	58.3204	0.293281	8.04329	0	0
109110472	LOC109110472	E3 ubiquitin-protein ligase rnf213-alpha-like%2C transcript variant X2 && sp|A0A0R4IBK5|R213A_DANRE E3 ubiquitin-protein ligase rnf213-alpha OS=Danio rerio OX=7955 GN=rnf213a PE=3 SV=1 && -	NC_056574.1:38010104-38122119	9.90257	0.910962	3.72859	0	0
109108335	LOC109108335	uncharacterized LOC109108335 && sp|Q5SPB1|S38A2_DANRE Sodium-coupled neutral amino acid transporter 2 OS=Danio rerio OX=7955 GN=slc38a2 PE=3 SV=1 && PF01490:Transmembrane amino acid transporter protein	NC_056575.1:1630989-1681486	1.84665	33.8388	-3.68889	0	0
109092358	tm7sf3	transmembrane 7 superfamily member 3%2C transcript variant X2 && sp|Q9NS93|TM7S3_HUMAN Transmembrane 7 superfamily member 3 OS=Homo sapiens OX=9606 GN=TM7SF3 PE=2 SV=1 && PF13886:Domain of unknown function (DUF4203)	NC_056575.1:1750546-1768737	14.967	0.60549	5.1186	0	0
109064808	LOC109064808	transcription factor E2F7-like && sp|Q5RIX9|E2F7_DANRE Transcription factor E2F7 OS=Danio rerio OX=7955 GN=e2f7 PE=1 SV=2 && PF02319:E2F/DP family winged-helix DNA-binding domain	NC_056575.1:2300631-2309206	0.033065	10.0683	-7.71112	0	0
109064798	LOC109064798	oxysterol-binding protein-related protein 8-like%2C transcript variant X5 && sp|B9EJ86|OSBL8_MOUSE Oxysterol-binding protein-related protein 8 OS=Mus musculus OX=10090 GN=Osbpl8 PE=1 SV=1 && PF01237:Oxysterol-binding protein|PF00169:PH domain	NC_056575.1:2202905-2266232	2.3236	34.746	-3.3843	0	0
109047413	LOC109047413	protein bicaudal D homolog 1-like%2C transcript variant X4 && sp|Q921C5|BICD2_MOUSE Protein bicaudal D homolog 2 OS=Mus musculus OX=10090 GN=Bicd2 PE=1 SV=1 && PF09730:Microtubule-associated protein Bicaudal-D	NC_056575.1:2837487-2862167	0.0960233	10.4155	-6.227	0	0
122139634	LOC122139634	zinc finger protein 800-like%2C transcript variant X2 && sp|Q2TB10|ZN800_HUMAN Zinc finger protein 800 OS=Homo sapiens OX=9606 GN=ZNF800 PE=1 SV=1 && -	NC_056575.1:2940842-2952303	7.19331	0.0905677	6.81378	0	0
109078020	LOC109078020	metabotropic glutamate receptor 8-like%2C transcript variant X1 && sp|O00222|GRM8_HUMAN Metabotropic glutamate receptor 8 OS=Homo sapiens OX=9606 GN=GRM8 PE=1 SV=2 && PF01094:Receptor family ligand binding region|PF00003:7 transmembrane sweet-taste receptor of 3 GCPR|PF07562:Nine Cysteines Domain of family 3 GPCR	NC_056575.1:2953089-3109906	7.09607	0.0616817	7.28268	0	0
109065787	LOC109065787	CD9 antigen%2C transcript variant X1 && sp|P21926|CD9_HUMAN CD9 antigen OS=Homo sapiens OX=9606 GN=CD9 PE=1 SV=4 && PF00335:Tetraspanin family	NC_056575.1:3334614-3343121	33.7826	3.59166	3.68371	0	0
109045659	LOC109045659	receptor-type tyrosine-protein phosphatase zeta-like%2C transcript variant X1 && sp|B9EKR1|PTPRZ_MOUSE Receptor-type tyrosine-protein phosphatase zeta OS=Mus musculus OX=10090 GN=Ptprz1 PE=1 SV=1 && PF00102:Protein-tyrosine phosphatase|PF00194:Eukaryotic-type carbonic anhydrase|PF00041:Fibronectin type III domain	NC_056575.1:3620549-3657027	7.01336	0.384247	4.62989	0	0
109105688	rsph9	radial spoke head component 9%2C transcript variant X3 && sp|Q5TYW6|RSPH9_DANRE Radial spoke head protein 9 homolog OS=Danio rerio OX=7955 GN=rsph9 PE=1 SV=1 && PF04712:Radial spokehead-like protein	NC_056575.1:4093802-4098366	1.60646	84.7838	-5.30188	0	0
109069598	LOC109069598	hemagglutinin/amebocyte aggregation factor-like && - && PF14704:Dermatopontin	NC_056575.1:4013585-4014857	462.087	0.019984	14.7923	0	0
109069609	LOC109069609	hemagglutinin/amebocyte aggregation factor-like%2C transcript variant X2 && - && -	NC_056575.1:4018963-4021693	198.614	0.0385123	12.0905	0	0
122139674	fbxl14b	F-box and leucine-rich repeat protein 14b && sp|Q17R01|FXL14_BOVIN F-box/LRR-repeat protein 14 OS=Bos taurus OX=9913 GN=FBXL14 PE=2 SV=1 && PF12937:F-box-like	NC_056575.1:6407610-6410587	1.26476	20.9302	-3.53846	0	0
109097389	srgap1b	SLIT-ROBO Rho GTPase activating protein 1b && sp|Q91Z69|SRGP1_MOUSE SLIT-ROBO Rho GTPase-activating protein 1 OS=Mus musculus OX=10090 GN=Srgap1 PE=1 SV=2 && PF00620:RhoGAP domain|PF00018:SH3 domain|PF00611:Fes/CIP4, and EFC/F-BAR homology domain	NC_056575.1:6791756-6821980	9.05702	0.132505	6.59298	0	0
109086798	LOC109086798	transmembrane protease serine 9-like%2C transcript variant X2 && sp|P69526|TMPS9_RAT Transmembrane protease serine 9 OS=Rattus norvegicus OX=10116 GN=Tmprss9 PE=3 SV=1 && PF00089:Trypsin	NC_056575.1:6887830-6892013	16.9944	0.0909393	7.96032	0	0
109075445	LOC109075445	putative transporter SVOPL && sp|Q1LVS8|SVOPL_DANRE Putative transporter SVOPL OS=Danio rerio OX=7955 GN=svopl PE=2 SV=1 && PF07690:Major Facilitator Superfamily|PF00083:Sugar (and other) transporter	NC_056575.1:7037694-7043565	11.7482	0.0984117	7.3701	0	0
109075781	LOC109075781	protein Wnt-16-like && sp|Q5E9U6|WNT16_BOVIN Protein Wnt-16 OS=Bos taurus OX=9913 GN=WNT16 PE=2 SV=1 && PF00110:wnt family	NC_056575.1:7581095-7587223	0.00358233	11.5485	-10.7975	0	0
109067281	LOC109067281	pseudouridine synthase 7 like && sp|Q1L8I0|PUS7L_DANRE Pseudouridylate synthase 7 homolog-like protein OS=Danio rerio OX=7955 GN=pus7l PE=2 SV=1 && PF01142:tRNA pseudouridine synthase D (TruD)	NC_056575.1:9564357-9567525	20.6613	2.37314	3.62729	0	0
109075087	LOC109075087	caprin-2-like && sp|Q5RJ80|CAPR2_DANRE Caprin-2 OS=Danio rerio OX=7955 GN=caprin2 PE=1 SV=1 && PF00386:C1q domain	NC_056575.1:10905123-10914763	43.9524	0.858252	6.17961	0	0
122133976	LOC122133976	myosin-binding protein C%2C slow-type-like && sp|Q00872|MYPC1_HUMAN Myosin-binding protein C, slow-type OS=Homo sapiens OX=9606 GN=MYBPC1 PE=1 SV=2 && PF00041:Fibronectin type III domain|PF07679:Immunoglobulin I-set domain	NC_056575.1:11583254-11617464	3.91557	0.027673	7.53845	0	0
109067650	LOC109067650	cilia- and flagella-associated protein 54 && sp|Q96N23|CFA54_HUMAN Cilia- and flagella-associated protein 54 OS=Homo sapiens OX=9606 GN=CFAP54 PE=2 SV=3 && PF14858:Domain of unknown function (DUF4486)	NC_056575.1:12007166-12030215	0.0416937	26.2322	-8.03974	0	0
109061676	LOC109061676	guanine nucleotide-binding protein G(i) subunit alpha-1-like && sp|P10824|GNAI1_RAT Guanine nucleotide-binding protein G(i) subunit alpha-1 OS=Rattus norvegicus OX=10116 GN=Gnai1 PE=1 SV=3 && PF00503:G-protein alpha subunit	NC_056575.1:15119654-15141915	0.359139	29.8856	-5.87806	0	0
109070040	LOC109070040	testis-specific gene 10 protein-like && sp|Q66GS9|CP135_HUMAN Centrosomal protein of 135 kDa OS=Homo sapiens OX=9606 GN=CEP135 PE=1 SV=2 && -	NC_056575.1:18342528-18352815	0.323684	37.8543	-6.34	0	0
109062990	LOC109062990	gastrula zinc finger protein XlCGF7.1-like%2C transcript variant X4 && - && PF00096:Zinc finger, C2H2 type|PF13465:Zinc-finger double domain	NC_056575.1:33728351-34816703	0.608756	31.007	-4.76808	0	0
122140732	LOC122140732	mucin-13-like && - && PF01390:SEA domain	NC_056575.1:33732393-33912629	0.016379	13.5689	-8.9118	0	0
122140740	LOC122140740	mucin-13-like && - && PF01390:SEA domain	NC_056575.1:33736822-33923900	0.0664607	19.8838	-7.44392	0	0
109067061	LOC109067061	cilia- and flagella-associated protein 54-like && sp|Q96N23|CFA54_HUMAN Cilia- and flagella-associated protein 54 OS=Homo sapiens OX=9606 GN=CFAP54 PE=2 SV=3 && PF14858:Domain of unknown function (DUF4486)	NC_056575.1:36081507-36102855	0.0278713	38.4062	-9.7158	0	0
109090356	LOC109090356	glycolipid transfer protein-like && sp|A2BG43|GLTP_DANRE Glycolipid transfer protein OS=Danio rerio OX=7955 GN=gltp PE=3 SV=1 && PF08718:Glycolipid transfer protein (GLTP)	NC_056576.1:684061-693037	36.4085	2.25824	4.51457	0	0
109045351	LOC109045351	FAST kinase domain-containing protein 5%2C mitochondrial%2C transcript variant X2 && sp|Q7TMV3|FAKD5_MOUSE FAST kinase domain-containing protein 5, mitochondrial OS=Mus musculus OX=10090 GN=Fastkd5 PE=2 SV=1 && PF08373:RAP domain|PF06743:FAST kinase-like protein, subdomain 1|PF08368:FAST kinase-like protein, subdomain 2	NC_056576.1:3423429-3427282	20.4283	2.32255	3.61105	0	0
109095995	LOC109095995	osteoclast-stimulating factor 1-like && sp|Q6TGW5|OSTF1_DANRE Osteoclast-stimulating factor 1 OS=Danio rerio OX=7955 GN=ostf1 PE=2 SV=1 && PF12796:Ankyrin repeats (3 copies)|PF00018:SH3 domain	NC_056576.1:5640266-5645623	55.3287	4.9867	3.97608	0	0
109078715	LOC109078715	low-density lipoprotein receptor-like && sp|P98163|YL_DROME Putative vitellogenin receptor OS=Drosophila melanogaster OX=7227 GN=yl PE=1 SV=2 && PF07645:Calcium-binding EGF domain|PF00058:Low-density lipoprotein receptor repeat class B|PF00057:Low-density lipoprotein receptor domain class A	NC_056576.1:7623703-7642208	17.9022	0.432424	6.2494	0	0
122134105	LOC122134105	uncharacterized LOC122134105 && - && -	NC_056576.1:8190210-8203113	0.354015	17.6825	-5.00952	0	0
109110228	nipsnap1	nipsnap homolog 1 (C. elegans) && sp|O55125|NIPS1_MOUSE Protein NipSnap homolog 1 OS=Mus musculus OX=10090 GN=Nipsnap1 PE=1 SV=1 && PF07978:NIPSNAP	NC_056576.1:8551074-8557093	43.7794	0.95846	6.015	0	0
109090425	ccl19a.2	chemokine (C-C motif) ligand 19a%2C tandem duplicate 2 && sp|P50229|CCL3_RAT C-C motif chemokine 3 OS=Rattus norvegicus OX=10116 GN=Ccl3 PE=1 SV=1 && PF00048:Small cytokines (intecrine/chemokine), interleukin-8 like	NC_056576.1:9072491-9073878	64.434	0.58276	7.26386	0	0
109057949	hspb8	heat shock protein b8 && sp|Q9JK92|HSPB8_MOUSE Heat shock protein beta-8 OS=Mus musculus OX=10090 GN=Hspb8 PE=1 SV=1 && PF00011:Hsp20/alpha crystallin family	NC_056576.1:10290434-10298099	0.0651623	44.8505	-8.91255	0	0
109098772	taok3a	TAO kinase 3a%2C transcript variant X1 && sp|Q8BYC6|TAOK3_MOUSE Serine/threonine-protein kinase TAO3 OS=Mus musculus OX=10090 GN=Taok3 PE=1 SV=2 && PF00069:Protein kinase domain	NC_056576.1:10052783-10125801	25.1208	1.27781	4.8007	0	0
109078219	znrf3	zinc and ring finger 3 && sp|A5WWA0|ZNRF3_DANRE E3 ubiquitin-protein ligase znrf3 OS=Danio rerio OX=7955 GN=znrf3 PE=1 SV=2 && PF13639:Ring finger domain	NC_056576.1:10360906-10432590	14.2184	1.78247	3.4988	0	0
109102751	LOC109102751	SWI/SNF-related matrix-associated actin-dependent regulator of chromatin subfamily A member 5-like && sp|P28370|SMCA1_HUMAN Probable global transcription activator SNF2L1 OS=Homo sapiens OX=9606 GN=SMARCA1 PE=1 SV=2 && PF09111:SLIDE|PF09110:HAND|PF00176:SNF2 family N-terminal domain|PF00271:Helicase conserved C-terminal domain	NC_056576.1:13273767-13293685	1.13259	36.3638	-4.49609	0	0
109090314	LOC109090314	dynein regulatory complex protein 10-like%2C transcript variant X2 && sp|Q96DY2|DRC10_HUMAN Dynein regulatory complex protein 10 OS=Homo sapiens OX=9606 GN=IQCD PE=1 SV=2 && -	NC_056576.1:13945257-13948081	0.90534	56.7775	-5.4559	0	0
109084598	LOC109084598	histo-blood group ABO system transferase-like%2C transcript variant X1 && sp|P16442|BGAT_HUMAN Histo-blood group ABO system transferase OS=Homo sapiens OX=9606 GN=ABO PE=1 SV=2 && PF03414:Glycosyltransferase family 6	NC_056576.1:14186325-14207624	22.5869	0.420674	6.19752	0	0
109090288	LOC109090288	phospholipid scramblase 2-like && sp|Q3ZBG9|PLS2_BOVIN Phospholipid scramblase 2 OS=Bos taurus OX=9913 GN=PLSCR2 PE=2 SV=1 && -	NC_056576.1:14456730-14458884	354.625	0.59291	9.70649	0	0
109090815	LOC109090815	microprocessor complex subunit DGCR8-like%2C transcript variant X1 && sp|Q9EQM6|DGCR8_MOUSE Microprocessor complex subunit DGCR8 OS=Mus musculus OX=10090 GN=Dgcr8 PE=1 SV=2 && -	NC_056576.1:14607679-14615706	75.2458	14.9729	2.85408	0	0
109059075	LOC109059075	GAS2-like protein 1 && sp|Q99501|GA2L1_HUMAN GAS2-like protein 1 OS=Homo sapiens OX=9606 GN=GAS2L1 PE=1 SV=2 && PF02187:Growth-Arrest-Specific Protein 2 Domain|PF00307:Calponin homology (CH) domain	NC_056576.1:14752895-14782997	0.0528303	10.615	-7.12786	0	0
122144378	LOC122144378	histone H1-like && sp|P06350|H1_ONCMY Histone H1 OS=Oncorhynchus mykiss OX=8022 PE=1 SV=2 && PF00538:linker histone H1 and H5 family	NC_056576.1:16008487-16009361	0.739359	482.127	-8.83301	0	0
109047720	LOC109047720	vesicle-associated membrane protein 8-like && sp|Q9BV40|VAMP8_HUMAN Vesicle-associated membrane protein 8 OS=Homo sapiens OX=9606 GN=VAMP8 PE=1 SV=1 && PF00957:Synaptobrevin	NC_056576.1:16387923-16392311	19.7178	1.6974	4.04056	0	0
109090592	ak8	adenylate kinase 8%2C transcript variant X1 && sp|Q502L7|KAD8_DANRE Adenylate kinase 8 OS=Danio rerio OX=7955 GN=ak8 PE=2 SV=1 && PF00406:Adenylate kinase	NC_056576.1:17027961-17049523	2.26193	74.4528	-4.50986	0	0
109090594	LOC109090594	sperm acrosome-associated protein 9 && sp|Q4V8P4|SACA9_RAT Sperm acrosome-associated protein 9 OS=Rattus norvegicus OX=10116 GN=Spaca9 PE=1 SV=1 && PF15120:Domain of unknown function (DUF4561)	NC_056576.1:17026171-17027952	0	126.988	-15.4861	0	0
109090120	LOC109090120	cilia- and flagella-associated protein 77-like && sp|A2BFC9|CFA77_DANRE Cilia- and flagella-associated protein 77 OS=Danio rerio OX=7955 GN=cfap77 PE=3 SV=1 && -	NC_056576.1:17071377-17085732	0.0163633	62.0229	-11.1264	0	0
109074077	LOC109074077	myosin heavy chain%2C fast skeletal muscle-like && sp|Q90339|MYSS_CYPCA Myosin heavy chain, fast skeletal muscle OS=Cyprinus carpio OX=7962 PE=2 SV=2 && PF00063:Myosin head (motor domain)|PF02736:Myosin N-terminal SH3-like domain|PF01576:Myosin tail	NC_056576.1:18458604-18498919	0.038383	8.13813	-6.77971	0	0
109074063	LOC109074063	disabled homolog 2-like%2C transcript variant X3 && sp|P98082|DAB2_HUMAN Disabled homolog 2 OS=Homo sapiens OX=9606 GN=DAB2 PE=1 SV=3 && PF00640:Phosphotyrosine interaction domain (PTB/PID)	NC_056576.1:18508462-18518272	21.5687	1.07566	4.93379	0	0
109074891	LOC109074891	immediate early response 5-like && sp|Q6NYT3|IER5L_DANRE Immediate early response gene 5-like protein OS=Danio rerio OX=7955 GN=ier5l PE=2 SV=2 && PF05760:Immediate early response protein (IER)	NC_056576.1:18749523-18751828	23.2944	1.42345	4.53992	0	0
109061934	LOC109061934	KN motif and ankyrin repeat domain-containing protein 1-like%2C transcript variant X1 && sp|Q14678|KANK1_HUMAN KN motif and ankyrin repeat domain-containing protein 1 OS=Homo sapiens OX=9606 GN=KANK1 PE=1 SV=3 && PF12796:Ankyrin repeats (3 copies)|PF12075:KN motif	NC_056576.1:18894559-18905474	18.9964	0.453134	5.88896	0	0
109090139	LOC109090139	kynurenine--oxoglutarate transaminase 1-like && sp|Q16773|KAT1_HUMAN Kynurenine--oxoglutarate transaminase 1 OS=Homo sapiens OX=9606 GN=KYAT1 PE=1 SV=1 && -	NC_056576.1:18925971-18931904	23.7098	1.61957	4.3737	0	0
109096680	LOC109096680	stAR-related lipid transfer protein 13-like%2C transcript variant X3 && sp|Q923Q2|STA13_MOUSE StAR-related lipid transfer protein 13 OS=Mus musculus OX=10090 GN=Stard13 PE=1 SV=5 && PF01852:START domain|PF00620:RhoGAP domain	NC_056576.1:20761883-20813831	31.9222	5.15606	3.13286	0	0
109085901	LOC109085901	histone H3.3A && sp|C0HL66|H33A_DROME Histone H3.3A OS=Drosophila melanogaster OX=7227 GN=His3.3A PE=1 SV=1 && PF00125:Core histone H2A/H2B/H3/H4	NC_056576.1:21367995-21371284	5.86384	159.944	-4.26739	0	0
109080222	LOC109080222	transmembrane protease serine 4-like && sp|Q9NRS4|TMPS4_HUMAN Transmembrane protease serine 4 OS=Homo sapiens OX=9606 GN=TMPRSS4 PE=1 SV=2 && PF00089:Trypsin|PF15494:Scavenger receptor cysteine-rich domain	NC_056576.1:21901206-21905340	124.503	0.00254933	15.0804	0	0
109073810	LOC109073810	myelin protein zero-like protein 2%2C transcript variant X1 && sp|O70255|MPZL2_MOUSE Myelin protein zero-like protein 2 OS=Mus musculus OX=10090 GN=Mpzl2 PE=1 SV=1 && PF07686:Immunoglobulin V-set domain	NC_056576.1:21918955-21923788	29.8732	3.17085	3.81997	0	0
109085992	LOC109085992	procathepsin L-like && sp|P25975|CATL1_BOVIN Procathepsin L OS=Bos taurus OX=9913 GN=CTSL PE=1 SV=3 && PF00112:Papain family cysteine protease|PF08246:Cathepsin propeptide inhibitor domain (I29)	NC_056576.1:22930173-22934350	288.769	46.2875	3.14767	0	0
109065533	LOC109065533	KN motif and ankyrin repeat domain-containing protein 1-like%2C transcript variant X2 && sp|Q14678|KANK1_HUMAN KN motif and ankyrin repeat domain-containing protein 1 OS=Homo sapiens OX=9606 GN=KANK1 PE=1 SV=3 && PF12796:Ankyrin repeats (3 copies)|PF12075:KN motif	NC_056576.1:22949858-23002844	15.292	1.47857	3.86675	0	0
109066726	LOC109066726	aquaporin-3%2C transcript variant X2 && sp|Q08DE6|AQP3_BOVIN Aquaporin-3 OS=Bos taurus OX=9913 GN=AQP3 PE=2 SV=1 && PF00230:Major intrinsic protein	NC_056576.1:24747986-24755873	4.5542	76.7197	-3.58027	0	0
122145067	LOC122145067	ankyrin repeat domain-containing protein 12-like%2C transcript variant X1 && - && PF12796:Ankyrin repeats (3 copies)	NC_056576.1:27341312-27347252	0.675726	82.6073	-6.4417	0	0
109078831	LOC109078831	cyclin-dependent kinase 7 && sp|P51953|CDK7_CARAU Cyclin-dependent kinase 7 OS=Carassius auratus OX=7957 GN=cdk7 PE=2 SV=1 && PF00069:Protein kinase domain	NC_056576.1:27698443-27702794	65.9963	7.78504	3.58776	0	0
109087134	LOC109087134	lysosome membrane protein 2-like%2C transcript variant X2 && sp|Q14108|SCRB2_HUMAN Lysosome membrane protein 2 OS=Homo sapiens OX=9606 GN=SCARB2 PE=1 SV=2 && PF01130:CD36 family	NC_056576.1:28104709-28118521	0.517954	34.7397	-5.55764	0	0
109062881	LOC109062881	glycine dehydrogenase (decarboxylating)%2C mitochondrial-like && sp|Q91W43|GCSP_MOUSE Glycine dehydrogenase (decarboxylating), mitochondrial OS=Mus musculus OX=10090 GN=Gldc PE=1 SV=1 && PF01040:UbiA prenyltransferase family|PF02347:Glycine cleavage system P-protein|PF01212:Beta-eliminating lyase	NC_056576.1:28217771-28232847	60.3778	5.85423	3.87277	0	0
122145077	LOC122145077	peptidyl-prolyl cis-trans isomerase-like 3 && sp|Q5ZLV2|PPIL3_CHICK Peptidyl-prolyl cis-trans isomerase-like 3 OS=Gallus gallus OX=9031 GN=PPIL3 PE=2 SV=1 && PF00160:Cyclophilin type peptidyl-prolyl cis-trans isomerase/CLD	NC_056576.1:28877035-28878867	93.5697	6.46246	4.36167	0	0
109111851	LOC109111851	nascent polypeptide-associated complex subunit alpha%2C muscle-specific form-like && - && -	NC_056576.1:29294056-29300500	0.032032	20.0978	-8.70763	0	0
109086572	LOC109086572	cytospin-B-like%2C transcript variant X1 && sp|Q5M775|CYTSB_HUMAN Cytospin-B OS=Homo sapiens OX=9606 GN=SPECC1 PE=1 SV=1 && PF00307:Calponin homology (CH) domain	NC_056576.1:29713107-29821032	0.794827	22.3347	-4.4804	0	0
109106971	LOC109106971	spermatogenesis-associated protein 22-like && sp|Q95JQ1|SPT22_MACFA Spermatogenesis-associated protein 22 OS=Macaca fascicularis OX=9541 GN=SPATA22 PE=2 SV=1 && -	NC_056576.1:30067716-30072805	0.356611	29.7674	-5.86392	0	0
109090166	LOC109090166	uncharacterized LOC109090166%2C transcript variant X2 && sp|Q0GGX2|ZN541_MOUSE Zinc finger protein 541 OS=Mus musculus OX=10090 GN=Znf541 PE=1 SV=1 && PF01448:ELM2 domain	NC_056576.1:30223626-30236993	0.234657	27.4041	-6.35771	0	0
109090168	rsph4a	radial spoke head component 4A && sp|Q8BYM7|RSH4A_MOUSE Radial spoke head protein 4 homolog A OS=Mus musculus OX=10090 GN=Rsph4a PE=1 SV=2 && PF04712:Radial spokehead-like protein	NC_056576.1:30247036-30252469	0.027554	69.5326	-10.5969	0	0
109066877	si:ch211-209a2.2	L-asparaginase%2C transcript variant X6 && - && PF12796:Ankyrin repeats (3 copies)	NC_056576.1:30651299-30695016	1.18185	47.8713	-5.3233	0	0
109080386	LOC109080386	G2/mitotic-specific cyclin-B1 && sp|Q92162|CCNB1_CARAU G2/mitotic-specific cyclin-B1 OS=Carassius auratus OX=7957 GN=ccnb1 PE=2 SV=1 && PF00134:Cyclin, N-terminal domain|PF02984:Cyclin, C-terminal domain	NC_056576.1:31638726-31641826	415.145	46.798	3.65486	0	0
109067353	LOC109067353	uncharacterized LOC109067353%2C transcript variant X3 && - && PF00100:Zona pellucida-like domain	NC_056576.1:31930658-31951921	53.1684	0.950323	6.24504	0	0
122145086	LOC122145086	zona pellucida sperm-binding protein 3-like%2C transcript variant X1 && sp|P79762|ZP3_CHICK Zona pellucida sperm-binding protein 3 OS=Gallus gallus OX=9031 GN=ZP3 PE=1 SV=4 && PF00100:Zona pellucida-like domain	NC_056576.1:32120097-32169189	51.8362	1.1554	5.96436	0	0
109080528	LOC109080528	waprin-Phi1-like && sp|P14730|WFD18_RAT WAP four-disulfide core domain protein 18 (Fragment) OS=Rattus norvegicus OX=10116 GN=Wfdc18 PE=2 SV=2 && PF00095:WAP-type (Whey Acidic Protein) 'four-disulfide core'	NC_056576.1:32195475-32207514	237.556	0	15.5648	0	0
109087968	btg4	B-cell translocation gene 4 && sp|P40744|B910_XENLA Maternal B9.10 protein OS=Xenopus laevis OX=8355 PE=2 SV=1 && PF07742:BTG family	NC_056576.1:33836976-33838436	884.279	5.03945	7.95746	0	0
109059863	LOC109059863	eukaryotic translation initiation factor 4E-1B && sp|Q9PW28|IF4EB_DANRE Eukaryotic translation initiation factor 4E-1B OS=Danio rerio OX=7955 GN=eif4e1b PE=2 SV=1 && PF01652:Eukaryotic initiation factor 4E	NC_056576.1:36338118-36342625	61.7527	0.375173	7.8293	0	0
109083198	LOC109083198	uncharacterized LOC109083198 && sp|P43243|MATR3_HUMAN Matrin-3 OS=Homo sapiens OX=9606 GN=MATR3 PE=1 SV=2 && -	NC_056576.1:36382404-36400284	30.2501	2.66728	3.77279	0	0
109050417	LOC109050417	protein B4-like && - && PF00538:linker histone H1 and H5 family	NC_056576.1:36691133-36692959	678.281	0.408079	11.1464	0	0
109072569	LOC109072569	uncharacterized LOC109072569 && sp|P92960|KAT3_ARATH Potassium channel KAT3 OS=Arabidopsis thaliana OX=3702 GN=KAT3 PE=1 SV=1 && PF00027:Cyclic nucleotide-binding domain|PF00520:Ion transport protein|PF07885:Ion channel	NC_056576.1:37486528-37538472	0.824344	196.759	-7.43002	0	0
122145192	LOC122145192	uncharacterized LOC122145192 && - && PF04843:Herpesvirus tegument protein, N-terminal conserved region	NC_056576.1:38034424-38037956	0.3177	409.484	-9.78753	0	0
109065259	LOC109065259	zinc finger protein 618-like%2C transcript variant X10 && sp|Q80YY7|ZN618_MOUSE Zinc finger protein 618 OS=Mus musculus OX=10090 GN=Znf618 PE=2 SV=3 && -	NC_056576.1:38138554-38174086	7.1817	0.786092	3.69811	0	0
109078284	LOC109078284	uncharacterized LOC109078284%2C transcript variant X2 && sp|P53786|ZP3_CALSQ Zona pellucida sperm-binding protein 3 OS=Callithrix sp. OX=9485 GN=ZP3 PE=2 SV=1 && PF00100:Zona pellucida-like domain	NC_056576.1:39857007-39862564	391.424	0.23256	11.1854	0	0
109082654	zp2l2	zona pellucida glycoprotein 2%2C like 2 && sp|Q07287|ZP4_PIG Zona pellucida sperm-binding protein 4 OS=Sus scrofa OX=9823 GN=ZP4 PE=1 SV=1 && PF00100:Zona pellucida-like domain	NC_056577.1:459421-463733	65.6611	0.241488	8.56494	0	0
109053224	LOC109053224	ribosomal L1 domain-containing protein 1-like && sp|A4FV97|RL1D1_BOVIN Ribosomal L1 domain-containing protein 1 OS=Bos taurus OX=9913 GN=RSL1D1 PE=2 SV=1 && PF00687:Ribosomal protein L1p/L10e family	NC_056577.1:1097350-1100779	74.0399	11.4884	3.19402	0	0
109112674	LOC109112674	E3 ubiquitin-protein ligase RBBP6-like && sp|Q7Z6E9|RBBP6_HUMAN E3 ubiquitin-protein ligase RBBP6 OS=Homo sapiens OX=9606 GN=RBBP6 PE=1 SV=1 && PF08783:DWNN domain|PF13696:Zinc knuckle	NC_056577.1:2959548-2964159	0.00488	8.50311	-9.63685	0	0
109053404	LOC109053404	homeobox protein TGIF2-like%2C transcript variant X1 && sp|Q9GZN2|TGIF2_HUMAN Homeobox protein TGIF2 OS=Homo sapiens OX=9606 GN=TGIF2 PE=1 SV=1 && -	NC_056577.1:3852258-3859992	24.502	0.340704	6.66224	0	0
109080458	LOC109080458	plexin-A1-like && sp|Q9UIW2|PLXA1_HUMAN Plexin-A1 OS=Homo sapiens OX=9606 GN=PLXNA1 PE=1 SV=3 && PF01437:Plexin repeat|PF08337:Plexin cytoplasmic RasGAP domain|PF01403:Sema domain|PF01833:IPT/TIG domain	NC_056577.1:3940460-4064429	35.5632	1.80901	4.78597	0	0
109101519	LOC109101519	galectin-2-like && sp|P08520|LEG_ELEEL Beta-galactoside-binding lectin OS=Electrophorus electricus OX=8005 PE=1 SV=1 && PF00337:Galactoside-binding lectin	NC_056577.1:5250985-5254757	38.0333	0	13.6333	0	0
122145255	LOC122145255	uncharacterized LOC122145255%2C transcript variant X4 && sp|P26954|IL3B2_MOUSE Interleukin-3 receptor class 2 subunit beta OS=Mus musculus OX=10090 GN=Csf2rb2 PE=1 SV=1 && -	NC_056577.1:5536923-5615009	42.9697	2.98154	4.34044	0	0
109091286	LOC109091286	low-density lipoprotein receptor-like%2C transcript variant X2 && sp|P35950|LDLR_CRIGR Low-density lipoprotein receptor OS=Cricetulus griseus OX=10029 GN=LDLR PE=3 SV=2 && PF00058:Low-density lipoprotein receptor repeat class B|PF07645:Calcium-binding EGF domain|PF00057:Low-density lipoprotein receptor domain class A	NC_056577.1:5926787-5935755	19.8486	1.80192	3.95538	0	0
109091834	ap1m2	adaptor related protein complex 1 subunit mu 2%2C transcript variant X2 && sp|Q3SYW1|AP1M2_BOVIN AP-1 complex subunit mu-2 OS=Bos taurus OX=9913 GN=AP1M2 PE=1 SV=3 && PF00928:Adaptor complexes medium subunit family|PF01217:Clathrin adaptor complex small chain	NC_056577.1:5937603-5944488	44.6476	2.05079	4.93705	0	0
109113585	LOC109113585	uncharacterized LOC109113585%2C transcript variant X2 && sp|P0C6A0|ZGLP1_HUMAN GATA-type zinc finger protein 1 OS=Homo sapiens OX=9606 GN=ZGLP1 PE=2 SV=1 && PF00320:GATA zinc finger	NC_056577.1:6015096-6019013	84.0951	0.718306	7.352	0	0
109084623	LOC109084623	girdin-like%2C transcript variant X2 && sp|Q3V6T2|GRDN_HUMAN Girdin OS=Homo sapiens OX=9606 GN=CCDC88A PE=1 SV=2 && PF05622:HOOK protein	NC_056577.1:6324560-6346967	0.625383	12.5352	-3.81304	0	0
109052330	LOC109052330	tubulin alpha-1A chain-like && sp|P68362|TBA1A_CRIGR Tubulin alpha-1A chain OS=Cricetulus griseus OX=10029 GN=TUBA1A PE=2 SV=1 && PF03953:Tubulin C-terminal domain|PF00091:Tubulin/FtsZ family, GTPase domain	NC_056577.1:6611272-6614037	7.0784	145.32	-3.85129	0	0
109058941	LOC109058941	zinc finger protein Dzip1-like%2C transcript variant X1 && sp|Q7T019|DZIP1_DANRE Zinc finger protein Dzip1 OS=Danio rerio OX=7955 GN=dzip1 PE=2 SV=2 && PF13815:Iguana/Dzip1-like DAZ-interacting protein N-terminal	NC_056577.1:6761379-6780720	0.131793	17.8006	-6.50728	0	0
109062335	LOC109062335	myosin-10-like%2C transcript variant X1 && sp|Q27991|MYH10_BOVIN Myosin-10 OS=Bos taurus OX=9913 GN=MYH10 PE=2 SV=2 && PF02736:Myosin N-terminal SH3-like domain|PF01576:Myosin tail|PF00063:Myosin head (motor domain)	NC_056577.1:6903897-6967470	1.06218	22.2734	-3.85983	0	0
109092265	LOC109092265	outer dynein arm-docking complex subunit 3-like && - && -	NC_056577.1:7203097-7211410	1.10788	67.7997	-5.42474	0	0
109062379	LOC109062379	myosin-9-like && sp|P14105|MYH9_CHICK Myosin-9 OS=Gallus gallus OX=9031 GN=MYH9 PE=2 SV=1 && PF02736:Myosin N-terminal SH3-like domain|PF01576:Myosin tail|PF00063:Myosin head (motor domain)	NC_056577.1:7015382-7034890	68.8005	0.612147	7.31914	0	0
109089013	fzd7b	frizzled class receptor 7b && sp|Q9PUK8|FZD7A_XENLA Frizzled-7-A OS=Xenopus laevis OX=8355 GN=fzd7-a PE=1 SV=2 && PF01392:Fz domain|PF01534:Frizzled/Smoothened family membrane region	NC_056577.1:7932831-7936555	26.6262	4.16715	3.17927	0	0
109086338	LOC109086338	pituitary tumor-transforming gene 1 protein-interacting protein-like && sp|Q8R143|PTTG_MOUSE Pituitary tumor-transforming gene 1 protein-interacting protein OS=Mus musculus OX=10090 GN=Pttg1ip PE=1 SV=1 && -	NC_056577.1:8522096-8528425	44.3147	1.09945	5.81635	0	0
109054529	LOC109054529	DNA replication licensing factor MCM6-like && sp|P97311|MCM6_MOUSE DNA replication licensing factor MCM6 OS=Mus musculus OX=10090 GN=Mcm6 PE=1 SV=1 && PF00493:MCM2/3/5 family|PF14551:MCM N-terminal domain	NC_056577.1:9337689-9346291	0.0507803	33.7651	-8.83345	0	0
109054507	LOC109054507	formin-like protein 2%2C transcript variant X5 && sp|Q96PY5|FMNL2_HUMAN Formin-like protein 2 OS=Homo sapiens OX=9606 GN=FMNL2 PE=1 SV=3 && PF06367:Diaphanous FH3 Domain|PF02181:Formin Homology 2 Domain|PF06371:Diaphanous GTPase-binding Domain	NC_056577.1:9490088-9519480	17.9683	2.67195	3.27013	0	0
109050128	LOC109050128	zinc finger protein-like 1%2C transcript variant X1 && sp|Q60673|PTPRN_MOUSE Receptor-type tyrosine-protein phosphatase-like N OS=Mus musculus OX=10090 GN=Ptprn PE=1 SV=2 && PF14948:RESP18 domain|PF00102:Protein-tyrosine phosphatase|PF11548:Protein-tyrosine phosphatase receptor IA-2	NC_056577.1:9717280-10057126	0.0308657	18.7305	-9.52619	0	0
109057119	LOC109057119	inositol polyphosphate-4-phosphatase type I A-like%2C transcript variant X7 && sp|Q62784|INP4A_RAT Inositol polyphosphate-4-phosphatase type I A OS=Rattus norvegicus OX=10116 GN=Inpp4a PE=1 SV=1 && -	NC_056577.1:10105040-10151337	21.5919	2.21488	3.77643	0	0
109054663	LOC109054663	serine/threonine-protein kinase 11-interacting protein-like && sp|Q5F479|S11IP_CHICK Serine/threonine-protein kinase 11-interacting protein OS=Gallus gallus OX=9031 GN=STK11IP PE=2 SV=1 && PF15904:LKB1 serine/threonine kinase interacting protein 1|PF00029:Connexin|PF13855:Leucine rich repeat	NC_056577.1:11450156-11517501	5.80508	0.299418	4.77613	0	0
109089854	LOC109089854	coiled-coil domain-containing protein 40-like && sp|Q56A40|CCD40_DANRE Coiled-coil domain-containing protein 40 OS=Danio rerio OX=7955 GN=ccdc40 PE=2 SV=2 && -	NC_056577.1:13764854-13776389	0.00210133	9.62255	-10.5538	0	0
109089814	LOC109089814	protein phosphatase 1 regulatory subunit 27-like%2C transcript variant X2 && sp|Q86WC6|PPR27_HUMAN Protein phosphatase 1 regulatory subunit 27 OS=Homo sapiens OX=9606 GN=PPP1R27 PE=1 SV=1 && PF13637:Ankyrin repeats (many copies)	NC_056577.1:13755076-13756595	198.022	0.171947	10.4808	0	0
109102937	LOC109102937	septin-9-like%2C transcript variant X1 && sp|Q9UHD8|SEPT9_HUMAN Septin-9 OS=Homo sapiens OX=9606 GN=SEPTIN9 PE=1 SV=2 && PF00735:Septin	NC_056577.1:14594438-14696045	17.0288	0.765666	4.58895	0	0
109095418	gadd45ab	growth arrest and DNA-damage-inducible%2C alpha%2C b && sp|Q60GI5|GA45A_FELCA Growth arrest and DNA damage-inducible protein GADD45 alpha OS=Felis catus OX=9685 GN=GADD45A PE=2 SV=1 && PF01248:Ribosomal protein L7Ae/L30e/S12e/Gadd45 family	NC_056577.1:15881060-15883544	119.635	11.979	3.82447	0	0
109091769	LOC109091769	DBIRD complex subunit ZNF326-like%2C transcript variant X4 && sp|A2CEZ5|ZN326_DANRE DBIRD complex subunit ZNF326 OS=Danio rerio OX=7955 GN=znf326 PE=2 SV=1 && PF04988:A-kinase anchoring protein 95 (AKAP95)	NC_056577.1:16446976-16453244	26.9771	0.927299	5.32854	0	0
109072169	LOC109072169	nuclear autoantigenic sperm protein-like%2C transcript variant X3 && sp|Q66HD3|NASP_RAT Nuclear autoantigenic sperm protein OS=Rattus norvegicus OX=10116 GN=Nasp PE=1 SV=1 && PF10516:SHNi-TPR	NC_056577.1:21579234-21585431	223.127	36.4818	3.28197	0	0
109059978	LOC109059978	gamma-aminobutyric acid receptor subunit gamma-3 && sp|Q99928|GBRG3_HUMAN Gamma-aminobutyric acid receptor subunit gamma-3 OS=Homo sapiens OX=9606 GN=GABRG3 PE=2 SV=2 && PF02931:Neurotransmitter-gated ion-channel ligand binding domain|PF02932:Neurotransmitter-gated ion-channel transmembrane region	NC_056577.1:23529418-23642402	9.89547	0.162527	6.0169	0	0
109080786	LOC109080786	bridging integrator 2-like && sp|Q68FR2|BIN2_RAT Bridging integrator 2 OS=Rattus norvegicus OX=10116 GN=Bin2 PE=1 SV=1 && PF03114:BAR domain	NC_056577.1:23882753-23889904	16.2857	1.47591	3.97035	0	0
109091419	LOC109091419	tubulin monoglycylase TTLL3-like%2C transcript variant X2 && sp|Q1ECV4|TTLL3_DANRE Tubulin monoglycylase TTLL3 OS=Danio rerio OX=7955 GN=ttll3 PE=2 SV=1 && PF03133:Tubulin-tyrosine ligase family	NC_056577.1:24579804-24591981	0	23.2822	-14.9064	0	0
109054463	LOC109054463	protein kinase C delta type-like%2C transcript variant X1 && sp|Q5PU49|KPCD_CANLF Protein kinase C delta type OS=Canis lupus familiaris OX=9615 GN=PRKCD PE=2 SV=1 && PF00069:Protein kinase domain|PF00130:Phorbol esters/diacylglycerol binding domain (C1 domain)|PF00433:Protein kinase C terminal domain	NC_056577.1:24678587-24690007	97.5838	1.51598	6.51554	0	0
109054483	si:ch73-15b2.5	rho guanine nucleotide exchange factor 5 && sp|E9Q7D5|ARHG5_MOUSE Rho guanine nucleotide exchange factor 5 OS=Mus musculus OX=10090 GN=Arhgef5 PE=1 SV=1 && PF00621:RhoGEF domain	NC_056577.1:24701971-24706191	313.408	1.12015	8.6334	0	0
109091486	LOC109091486	interactor of HORMAD1 protein 1-like%2C transcript variant X1 && sp|Q8IYA8|IHO1_HUMAN Interactor of HORMAD1 protein 1 OS=Homo sapiens OX=9606 GN=IHO1 PE=1 SV=2 && PF15771:Domain of unknown function (DUF4700)	NC_056577.1:24781972-24785317	0.610074	47.9037	-5.7742	0	0
109091484	LOC109091484	myosin heavy chain%2C fast skeletal muscle-like && sp|Q90339|MYSS_CYPCA Myosin heavy chain, fast skeletal muscle OS=Cyprinus carpio OX=7962 PE=2 SV=2 && PF00063:Myosin head (motor domain)|PF02736:Myosin N-terminal SH3-like domain|PF01576:Myosin tail	NC_056577.1:24800910-24812442	0.00839467	5.58662	-8.64474	0	0
109047464	LOC109047464	eukaryotic translation initiation factor 4E transporter-like%2C transcript variant X3 && sp|Q9NRA8|4ET_HUMAN Eukaryotic translation initiation factor 4E transporter OS=Homo sapiens OX=9606 GN=EIF4ENIF1 PE=1 SV=2 && PF10477:Nucleocytoplasmic shuttling protein for mRNA cap-binding EIF4E	NC_056577.1:24907206-24926344	56.2849	9.58548	3.1118	0	0
109096992	cfap20dc	CFAP20 domain containing%2C transcript variant X2 && sp|Q6P2K3|CF20D_MOUSE Protein CFAP20DC OS=Mus musculus OX=10090 GN=CFAP20DC PE=2 SV=2 && -	NC_056577.1:27237425-27258730	0.991846	62.9217	-5.41324	0	0
109091209	sycp1	synaptonemal complex protein 1%2C transcript variant X1 && sp|Q62209|SYCP1_MOUSE Synaptonemal complex protein 1 OS=Mus musculus OX=10090 GN=Sycp1 PE=1 SV=2 && PF05483:Synaptonemal complex protein 1 (SCP-1)	NC_056577.1:28409988-28419262	0.057611	121.789	-10.369	0	0
109091588	LOC109091588	cathepsin Z && sp|Q9R1T3|CATZ_RAT Cathepsin Z OS=Rattus norvegicus OX=10116 GN=Ctsz PE=1 SV=2 && PF00112:Papain family cysteine protease	NC_056577.1:28682047-28685411	83.7539	3.68815	5.01361	0	0
122145424	LOC122145424	extended synaptotagmin-1-like && sp|Q3U7R1|ESYT1_MOUSE Extended synaptotagmin-1 OS=Mus musculus OX=10090 GN=Esyt1 PE=1 SV=2 && PF17047:Synaptotagmin-like mitochondrial-lipid-binding domain|PF00168:C2 domain	NC_056577.1:29719537-29739063	0.573981	17.7882	-4.45387	0	0
109092502	LOC109092502	guanine nucleotide-binding protein G(i) subunit alpha-2-like && sp|P50147|GNAI2_CHICK Guanine nucleotide-binding protein G(i) subunit alpha-2 OS=Gallus gallus OX=9031 GN=GNAI2 PE=2 SV=2 && PF00503:G-protein alpha subunit	NC_056577.1:30187086-30226964	22.5436	1.06482	4.91107	0	0
109072323	LOC109072323	U1 small nuclear ribonucleoprotein C-like && - && -	NC_056577.1:30762881-30763711	256.729	0.243112	10.401	0	0
109059891	LOC109059891	coiled-coil domain-containing protein 122 && - && -	NC_056577.1:31202798-31205743	0.059666	28.2803	-8.2228	0	0
109051578	LOC109051578	protein FAM210B%2C mitochondrial-like && sp|Q96KR6|F210B_HUMAN Protein FAM210B, mitochondrial OS=Homo sapiens OX=9606 GN=FAM210B PE=1 SV=2 && PF06916:Protein of unknown function (DUF1279)	NC_056577.1:31606025-31613148	24.5623	0.690267	5.54572	0	0
109091691	LOC109091691	transcriptional enhancer factor TEF-5-like%2C transcript variant X3 && sp|Q99594|TEAD3_HUMAN Transcriptional enhancer factor TEF-5 OS=Homo sapiens OX=9606 GN=TEAD3 PE=1 SV=2 && PF01285:TEA/ATTS domain family	NC_056577.1:33708120-33740153	21.1462	1.99186	4.13814	0	0
109089906	slc12a10.1	solute carrier family 12 member 10%2C tandem duplicate 1 && sp|P59158|S12A3_MOUSE Solute carrier family 12 member 3 OS=Mus musculus OX=10090 GN=Slc12a3 PE=1 SV=1 && PF08403:Amino acid permease N-terminal|PF00324:Amino acid permease|PF03522:Solute carrier family 12	NC_056578.1:579447-592641	6.49601	0.079519	6.78674	0	0
109059950	LOC109059950	uncharacterized LOC109059950%2C transcript variant X2 && - && PF12881:NUT protein	NC_056578.1:4627079-4631843	1.38851	30.1841	-5.28752	0	0
109059952	lpcat4	lysophosphatidylcholine acyltransferase 4 && sp|Q6NVG1|LPCT4_MOUSE Lysophospholipid acyltransferase LPCAT4 OS=Mus musculus OX=10090 GN=Lpcat4 PE=1 SV=1 && PF01553:Acyltransferase	NC_056578.1:4612859-4627064	32.2362	0.708738	6.00487	0	0
109054324	LOC109054324	uncharacterized LOC109054324 && sp|Q96LR9|APLD1_HUMAN Apolipoprotein L domain-containing protein 1 OS=Homo sapiens OX=9606 GN=APOLD1 PE=2 SV=2 && PF05461:Apolipoprotein L	NC_056578.1:5036708-5062224	36.7435	0.14307	7.41896	0	0
122145762	LOC122145762	histone H2B-like && sp|P69069|H2B_ONCMY Histone H2B OS=Oncorhynchus mykiss OX=8022 PE=1 SV=2 && PF00125:Core histone H2A/H2B/H3/H4	NC_056578.1:6370062-6370587	50.2385	0.476307	7.10779	0	0
122145558	LOC122145558	histone H1-like && sp|D3ZBN0|H15_RAT Histone H1.5 OS=Rattus norvegicus OX=10116 GN=H1-5 PE=1 SV=1 && PF00538:linker histone H1 and H5 family	NC_056578.1:6386399-6411958	5.11123	204.439	-4.76758	0	0
109055670	b4gat1	beta-1%2C4-glucuronyltransferase 1 && sp|L7YAI7|B4GA1_DANRE Beta-1,4-glucuronyltransferase 1 OS=Danio rerio OX=7955 GN=b4gat1 PE=2 SV=1 && PF13896:Glycosyl-transferase for dystroglycan	NC_056578.1:6743471-6747841	12.7508	1.25048	3.85745	0	0
109096072	tex261	testis expressed 261 && sp|Q6UWH6|TX261_HUMAN Protein TEX261 OS=Homo sapiens OX=9606 GN=TEX261 PE=2 SV=1 && PF04148:Transmembrane adaptor Erv26	NC_056578.1:7211514-7214854	43.5805	5.5285	3.47875	0	0
XLOC_012140	XLOC_012140	-	NC_056578.1:7315440-7318045	112.442	0.778374	7.63414	0	0
109078206	LOC109078206	aldehyde dehydrogenase family 1 member A3-like && sp|P47895|AL1A3_HUMAN Aldehyde dehydrogenase family 1 member A3 OS=Homo sapiens OX=9606 GN=ALDH1A3 PE=1 SV=2 && PF00171:Aldehyde dehydrogenase family	NC_056578.1:7616067-7637668	0.0532513	22.3725	-7.98966	0	0
109056636	LOC109056636	alpha/beta hydrolase domain-containing protein 17C && sp|Q7ZVZ7|AB17C_DANRE Alpha/beta hydrolase domain-containing protein 17C OS=Danio rerio OX=7955 GN=abhd17c PE=2 SV=1 && -	NC_056578.1:8027381-8065939	32.0313	4.55418	3.23523	0	0
109045849	LOC109045849	stabilizer of axonemal microtubules 2-like && sp|Q8BQB6|SAXO2_MOUSE Stabilizer of axonemal microtubules 2 OS=Mus musculus OX=10090 GN=Saxo2 PE=2 SV=2 && PF05217:STOP protein	NC_056578.1:8550587-8554099	0.0353523	22.235	-8.96613	0	0
109103491	LOC109103491	multiple C2 and transmembrane domain-containing protein 2-like && sp|Q5RJH2|MCTP2_MOUSE Multiple C2 and transmembrane domain-containing protein 2 OS=Mus musculus OX=10090 GN=Mctp2 PE=2 SV=1 && PF00168:C2 domain|PF08372:Plant phosphoribosyltransferase C-terminal	NC_056578.1:9815616-9835942	79.0069	0.065396	10.721	0	0
122145578	LOC122145578	transcription factor E2F8-like && sp|F1QZ88|E2F8_DANRE Transcription factor E2F8 OS=Danio rerio OX=7955 GN=e2f8 PE=3 SV=1 && PF02319:E2F/DP family winged-helix DNA-binding domain	NC_056578.1:10157972-10167221	0.565343	25.814	-5.00728	0	0
109069123	LOC109069123	mRNA decay activator protein ZFP36L2-like && sp|P47980|TIS11_DROME Protein TIS11 OS=Drosophila melanogaster OX=7227 GN=Tis11 PE=2 SV=2 && PF00642:Zinc finger C-x8-C-x5-C-x3-H type (and similar)	NC_056578.1:10836545-10838508	383.157	0.817789	9.37379	0	0
109079604	mllt3	MLLT3 super elongation complex subunit%2C transcript variant X2 && sp|P42568|AF9_HUMAN Protein AF-9 OS=Homo sapiens OX=9606 GN=MLLT3 PE=1 SV=2 && PF03366:YEATS family	NC_056578.1:11163380-11210071	28.8501	5.51701	3.99771	0	0
109094022	LOC109094022	putative transcription factor Ovo-like 1 && sp|O14753|OVOL1_HUMAN Putative transcription factor Ovo-like 1 OS=Homo sapiens OX=9606 GN=OVOL1 PE=1 SV=3 && -	NC_056578.1:11741350-11747511	8.90719	0.0978243	6.97659	0	0
109094029	LOC109094029	transmembrane protein 179B-like && sp|Q7T392|T179B_DANRE Transmembrane protein 179B OS=Danio rerio OX=7955 GN=tmem179b PE=2 SV=2 && -	NC_056578.1:11767988-11772916	22.7417	2.64079	3.60989	0	0
122145589	LOC122145589	uncharacterized LOC122145589 && - && -	NC_056578.1:11912917-11917017	59.8997	0.197293	8.73065	0	0
122145590	LOC122145590	transmembrane protein 272-like%2C transcript variant X2 && - && -	NC_056578.1:12060485-12069342	146.847	0.405501	8.88003	0	0
109066016	LOC109066016	chromodomain-helicase-DNA-binding protein 3-like && sp|Q12873|CHD3_HUMAN Chromodomain-helicase-DNA-binding protein 3 OS=Homo sapiens OX=9606 GN=CHD3 PE=1 SV=3 && PF00628:PHD-finger|PF00176:SNF2 family N-terminal domain|PF00385:Chromo (CHRromatin Organisation MOdifier) domain|PF08074:CHDCT2 (NUC038) domain|PF08073:CHDNT (NUC034) domain|PF06461:Domain of Unknown Function (DUF1086)|PF06465:Domain of…	NC_056578.1:12148246-12195619	0.103279	8.18444	-5.76929	0	0
109066052	LOC109066052	uncharacterized LOC109066052 && - && PF14719:Phosphotyrosine interaction domain (PTB/PID)	NC_056578.1:12116609-12121608	59.022	1.20175	6.09318	0	0
109070952	LOC109070952	protein FAM210A-like%2C transcript variant X1 && sp|Q96KR6|F210B_HUMAN Protein FAM210B, mitochondrial OS=Homo sapiens OX=9606 GN=FAM210B PE=1 SV=2 && PF06916:Protein of unknown function (DUF1279)	NC_056578.1:12775062-12780496	29.3856	1.76035	4.55117	0	0
109085602	LOC109085602	cornifelin homolog && sp|Q6DK93|CNFN_XENTR Cornifelin homolog OS=Xenopus tropicalis OX=8364 GN=cnfn PE=3 SV=1 && PF04749:PLAC8 family	NC_056578.1:13631562-13638817	0.260302	65.4977	-7.11668	0	0
109064678	LOC109064678	LIM domain-containing protein ajuba-like && sp|Q5U2Z2|AJUBA_RAT LIM domain-containing protein ajuba OS=Rattus norvegicus OX=10116 GN=Ajuba PE=1 SV=1 && PF00412:LIM domain	NC_056578.1:14215023-14221834	24.2407	2.42003	3.83142	0	0
109104430	LOC109104430	uncharacterized LOC109104430 && sp|O70146|TESK1_MOUSE Dual specificity testis-specific protein kinase 1 OS=Mus musculus OX=10090 GN=Tesk1 PE=1 SV=3 && PF07714:Protein tyrosine kinase	NC_056578.1:14479022-14483768	40.3988	0.567103	6.63172	0	0
109093058	LOC109093058	N-alpha-acetyltransferase 40-like && sp|Q568K5|NAA40_DANRE N-alpha-acetyltransferase 40 OS=Danio rerio OX=7955 GN=naa40 PE=2 SV=1 && PF00583:Acetyltransferase (GNAT) family	NC_056578.1:14709899-14716096	79.3455	13.8755	3.02162	0	0
109065804	LOC109065804	CD99 antigen-like protein 2%2C transcript variant X4 && sp|Q6DBW9|C99L2_DANRE CD99 antigen-like protein 2 OS=Danio rerio OX=7955 GN=cd99l2 PE=2 SV=1 && PF12301:CD99 antigen like protein 2	NC_056578.1:15242719-15258932	0.307428	19.1181	-5.39742	0	0
122145611	LOC122145611	transcription factor Sox-19b-like && sp|Q9DDD7|SX19B_DANRE Transcription factor Sox-19b OS=Danio rerio OX=7955 GN=sox19b PE=1 SV=1 && PF12336:SOX transcription factor|PF00505:HMG (high mobility group) box	NC_056578.1:15671367-15674754	211.141	0.418354	9.49503	0	0
109064592	LOC109064592	talin-2-like%2C transcript variant X2 && sp|Q9Y4G6|TLN2_HUMAN Talin-2 OS=Homo sapiens OX=9606 GN=TLN2 PE=1 SV=4 && PF01608:I/LWEQ domain|PF09141:Talin, middle domain|PF00373:FERM central domain|PF09379:FERM N-terminal domain|PF08913:Vinculin Binding Site|PF16511:N-terminal or F0 domain of Talin-head FERM	NC_056578.1:17520207-17565406	21.0534	1.72899	4.09836	0	0
109113699	LOC109113699	G2/mitotic-specific cyclin-B2%2C transcript variant X1 && sp|Q60FX9|CCNB2_ANGJA G2/mitotic-specific cyclin-B2 OS=Anguilla japonica OX=7937 GN=ccnb2 PE=2 SV=1 && PF00134:Cyclin, N-terminal domain|PF02984:Cyclin, C-terminal domain	NC_056578.1:17999676-18002363	393.603	11.2453	5.63315	0	0
109093802	LOC109093802	zinc transporter ZIP13-like%2C transcript variant X1 && sp|Q8AW42|S39AD_DANRE Zinc transporter ZIP13 OS=Danio rerio OX=7955 GN=slc39a13 PE=2 SV=1 && PF02535:ZIP Zinc transporter	NC_056578.1:19038587-19049814	27.2708	0.754068	5.64331	0	0
109078327	LOC109078327	CD81 antigen-like && sp|Q3ZCD0|CD81_BOVIN CD81 antigen OS=Bos taurus OX=9913 GN=CD81 PE=2 SV=1 && PF00335:Tetraspanin family	NC_056578.1:19194876-19219255	1.15095	16.5951	-3.33763	0	0
109102083	LOC109102083	epithelial splicing regulatory protein 2-like%2C transcript variant X3 && sp|Q7ZVR8|ESRP2_DANRE Epithelial splicing regulatory protein 2 OS=Danio rerio OX=7955 GN=esrp2 PE=2 SV=2 && PF14259:RNA recognition motif (a.k.a. RRM, RBD, or RNP domain)	NC_056578.1:20303527-20328399	10.5634	0.568348	4.635	0	0
109058358	LOC109058358	lysophosphatidylcholine acyltransferase 2-like%2C transcript variant X3 && sp|Q502J0|PCAT2_DANRE Lysophosphatidylcholine acyltransferase 2 OS=Danio rerio OX=7955 GN=lpcat2 PE=2 SV=1 && PF01553:Acyltransferase|PF13833:EF-hand domain pair|PF00036:EF hand	NC_056578.1:20687157-20701137	23.0183	0.142342	7.61019	0	0
109056296	ca7h16orf87	chromosome A7 C16orf87 homolog && sp|Q6DGQ4|CP087_DANRE UPF0547 protein C16orf87 homolog OS=Danio rerio OX=7955 GN=zgc:92818 PE=2 SV=1 && PF10571:Uncharacterised protein family UPF0547	NC_056578.1:24901714-24908127	42.0188	4.68041	3.66605	0	0
XLOC_012568	XLOC_012568	-	NC_056578.1:25503108-25510449	0.0168807	19.7728	-9.4029	0	0
109109721	LOC109109721	cadherin 11%2C type 2%2C OB-cadherin (osteoblast) && sp|O93319|CAD11_CHICK Cadherin-11 OS=Gallus gallus OX=9031 GN=CDH11 PE=2 SV=1 && PF00028:Cadherin domain|PF01049:Cadherin cytoplasmic region	NC_056578.1:25986930-26037188	9.49388	0.1383	6.54005	0	0
109046880	ca7	carbonic anhydrase VII%2C transcript variant X3 && sp|P43166|CAH7_HUMAN Carbonic anhydrase 7 OS=Homo sapiens OX=9606 GN=CA7 PE=1 SV=1 && PF00194:Eukaryotic-type carbonic anhydrase	NC_056578.1:26588799-26598893	22.1957	0.096643	8.32319	0	0
109094830	LOC109094830	cytoplasmic polyadenylation element binding protein 1b%2C transcript variant X1 && sp|Q9DED5|CPEB1_CARAU Cytoplasmic polyadenylation element-binding protein 1 OS=Carassius auratus OX=7957 GN=cpeb1 PE=2 SV=1 && PF16366:Cytoplasmic polyadenylation element-binding protein ZZ domain|PF16367:RNA recognition motif|PF16368:Cytoplasmic polyadenylation element-binding protein 1 N-terminus	NC_056578.1:27815727-27824653	234.674	4.83026	6.10552	0	0
109095208	LOC109095208	RNA-binding protein%2C mRNA-processing factor 2a-like%2C transcript variant X2 && sp|Q6DH13|RBP2A_DANRE RNA-binding protein, mRNA-processing factor 2a OS=Danio rerio OX=7955 GN=rbpms2a PE=1 SV=1 && PF00076:RNA recognition motif. (a.k.a. RRM, RBD, or RNP domain)	NC_056578.1:27825846-27831189	138.655	1.44862	7.06934	0	0
109096234	LOC109096234	microtubule-associated protein 1A-like%2C transcript variant X1 && sp|P34926|MAP1A_RAT Microtubule-associated protein 1A OS=Rattus norvegicus OX=10116 GN=Map1a PE=1 SV=1 && -	NC_056578.1:29034078-29050664	0.023058	26.013	-9.31531	0	0
109094312	LOC109094312	bone morphogenetic protein 15-like && sp|Q9MZE2|BMP15_SHEEP Bone morphogenetic protein 15 OS=Ovis aries OX=9940 GN=BMP15 PE=3 SV=1 && PF00019:Transforming growth factor beta like domain	NC_056578.1:29339580-29342135	47.0789	1.34899	5.61896	0	0
109094321	LOC109094321	cbp/p300-interacting transactivator 1-like && sp|P97769|CITE1_MOUSE Cbp/p300-interacting transactivator 1 OS=Mus musculus OX=10090 GN=Cited1 PE=1 SV=1 && PF04487:CITED	NC_056578.1:29393487-29396458	23.3264	1.47174	4.48404	0	0
109070084	LOC109070084	polyadenylate-binding protein-interacting protein 2B-like%2C transcript variant X2 && sp|Q91W45|PAI2B_MOUSE Polyadenylate-binding protein-interacting protein 2B OS=Mus musculus OX=10090 GN=Paip2b PE=1 SV=2 && -	NC_056578.1:32065332-32071471	2.9201	94.3491	-4.50513	0	0
109074711	LOC109074711	uncharacterized LOC109074711 && sp|Q9NRF2|SH2B1_HUMAN SH2B adapter protein 1 OS=Homo sapiens OX=9606 GN=SH2B1 PE=1 SV=3 && PF08916:Phenylalanine zipper	NC_056578.1:32921726-32924308	0.10764	19.0532	-6.95817	0	0
109050310	LOC109050310	B-cadherin-like%2C transcript variant X2 && sp|P12830|CADH1_HUMAN Cadherin-1 OS=Homo sapiens OX=9606 GN=CDH1 PE=1 SV=3 && PF01049:Cadherin cytoplasmic region|PF08758:Cadherin prodomain like|PF00028:Cadherin domain	NC_056578.1:32852133-32884027	0.295872	37.1345	-6.46545	0	0
109089318	LOC109089318	gap junction gamma-1 protein-like && sp|Q92052|CXG1_DANRE Gap junction gamma-1 protein OS=Danio rerio OX=7955 GN=gjc1 PE=2 SV=1 && PF00029:Connexin	NC_056578.1:32814821-32834748	0.172177	14.228	-5.83201	0	0
109087389	lypla1	lysophospholipase 1%2C transcript variant X3 && sp|P97823|LYPA1_MOUSE Acyl-protein thioesterase 1 OS=Mus musculus OX=10090 GN=Lypla1 PE=1 SV=1 && PF02230:Phospholipase/Carboxylesterase	NC_056578.1:34525317-34557037	1.88434	20.2684	-3.87566	0	0
109071637	LOC109071637	DNA replication factor Cdt1-like && sp|Q9I9A7|CDT1_XENLA DNA replication factor Cdt1 OS=Xenopus laevis OX=8355 GN=cdt1 PE=1 SV=2 && PF08839:DNA replication factor CDT1 like|PF16679:DNA replication factor Cdt1 C-terminal domain	NC_056578.1:35396697-35403122	190.9	21.5146	3.65462	0	0
109050309	LOC109050309	B-cadherin-like%2C transcript variant X2 && sp|P12830|CADH1_HUMAN Cadherin-1 OS=Homo sapiens OX=9606 GN=CDH1 PE=1 SV=3 && PF01049:Cadherin cytoplasmic region|PF00028:Cadherin domain|PF08758:Cadherin prodomain like	NC_056578.1:35592075-35614393	27.8205	0.473896	6.36794	0	0
109107540	LOC109107540	beta%2Cbeta-carotene 15%2C15'-dioxygenase-like && sp|Q9I993|BCDO1_CHICK Beta,beta-carotene 15,15'-dioxygenase OS=Gallus gallus OX=9031 GN=BCO1 PE=1 SV=1 && PF03055:Retinal pigment epithelial membrane protein	NC_056578.1:37276413-37286321	93.0545	2.11146	5.97223	0	0
109057463	LOC109057463	F-actin-monooxygenase MICAL2-like && sp|D4A1F2|MICA2_RAT [F-actin]-monooxygenase MICAL2 OS=Rattus norvegicus OX=10116 GN=Mical2 PE=3 SV=1 && PF01494:FAD binding domain|PF00307:Calponin homology (CH) domain|PF00412:LIM domain	NC_056578.1:37380246-37432362	4.89842	0.401231	4.10901	0	0
109060600	LOC109060600	eukaryotic translation initiation factor 4 gamma 2-like && sp|Q95L46|IF4G2_BOVIN Eukaryotic translation initiation factor 4 gamma 2 OS=Bos taurus OX=9913 GN=EIF4G2 PE=2 SV=2 && PF02847:MA3 domain|PF02020:eIF4-gamma/eIF5/eIF2-epsilon|PF02854:MIF4G domain	NC_056578.1:37902170-37910724	115.735	11.6371	3.81957	0	0
109065264	LOC109065264	melatonin receptor type 1B-like && sp|P25931|RYAR_DROME RYamide receptor OS=Drosophila melanogaster OX=7227 GN=RYa-R PE=2 SV=2 && PF00001:7 transmembrane receptor (rhodopsin family)	NC_056578.1:38414094-38424470	69.1172	0.0694637	10.3443	0	0
109068034	LOC109068034	inactive ubiquitin carboxyl-terminal hydrolase 53-like%2C transcript variant X3 && sp|Q70EK8|UBP53_HUMAN Inactive ubiquitin carboxyl-terminal hydrolase 53 OS=Homo sapiens OX=9606 GN=USP53 PE=1 SV=2 && PF00443:Ubiquitin carboxyl-terminal hydrolase	NC_056578.1:39487100-39536819	11.026	1.44781	3.42928	0	0
109054659	LOC109054659	adhesion G protein-coupled receptor A3-like && sp|S4X0Q8|AGRA3_DANRE Adhesion G protein-coupled receptor A3 OS=Danio rerio OX=7955 GN=adgra3 PE=1 SV=1 && PF07679:Immunoglobulin I-set domain|PF00002:7 transmembrane receptor (Secretin family)|PF13855:Leucine rich repeat	NC_056578.1:39809452-39851709	8.40983	0.953363	3.64148	0	0
109074296	LOC109074296	extracellular superoxide dismutase [Cu-Zn]-like && sp|Q08420|SODE_RAT Extracellular superoxide dismutase [Cu-Zn] OS=Rattus norvegicus OX=10116 GN=Sod3 PE=1 SV=2 && PF00080:Copper/zinc superoxide dismutase (SODC)	NC_056578.1:40381529-40386012	935.489	4.11217	8.32574	0	0
109074294	LOC109074294	extracellular superoxide dismutase [Cu-Zn]-like%2C transcript variant X1 && sp|Q08420|SODE_RAT Extracellular superoxide dismutase [Cu-Zn] OS=Rattus norvegicus OX=10116 GN=Sod3 PE=1 SV=2 && PF00080:Copper/zinc superoxide dismutase (SODC)	NC_056578.1:40386006-40387584	405.601	2.07011	8.09007	0	0
122145696	LOC122145696	extracellular superoxide dismutase [Cu-Zn]-like && sp|Q08420|SODE_RAT Extracellular superoxide dismutase [Cu-Zn] OS=Rattus norvegicus OX=10116 GN=Sod3 PE=1 SV=2 && PF00080:Copper/zinc superoxide dismutase (SODC)	NC_056578.1:40394378-40396617	80.2848	0.583079	7.55769	0	0
122145706	LOC122145706	histone H1-like && sp|P06350|H1_ONCMY Histone H1 OS=Oncorhynchus mykiss OX=8022 PE=1 SV=2 && PF00538:linker histone H1 and H5 family	NC_056578.1:43437912-43438625	4.10688	111.704	-4.25061	0	0
109109201	LOC109109201	phospholipid scramblase 1-like%2C transcript variant X3 && sp|P58195|PLS1_RAT Phospholipid scramblase 1 OS=Rattus norvegicus OX=10116 GN=Plscr1 PE=1 SV=1 && PF03803:Scramblase	NC_056578.1:46006355-46010624	0.15376	87.7569	-8.5347	0	0
109073954	LOC109073954	adenylate kinase isoenzyme 1-like%2C transcript variant X2 && sp|P12115|KAD1_CYPCA Adenylate kinase isoenzyme 1 OS=Cyprinus carpio OX=7962 GN=ak1 PE=1 SV=2 && PF00406:Adenylate kinase	NC_056578.1:47107644-47124886	0.211902	81.5981	-7.79151	0	0
109109295	LOC109109295	E3 ubiquitin-protein ligase TRIM36-like%2C transcript variant X1 && sp|Q9NQ86|TRI36_HUMAN E3 ubiquitin-protein ligase TRIM36 OS=Homo sapiens OX=9606 GN=TRIM36 PE=1 SV=2 && PF00643:B-box zinc finger|PF15227:zinc finger of C3HC4-type, RING	NC_056579.1:451648-468409	26.4888	2.99834	3.64002	0	0
109089284	LOC109089284	coiled-coil domain-containing protein 112 && sp|Q4R8R3|CC112_MACFA Coiled-coil domain-containing protein 112 OS=Macaca fascicularis OX=9541 GN=CCDC112 PE=2 SV=1 && -	NC_056579.1:478948-483639	0.234755	20.1782	-5.88489	0	0
109068054	cldnd1a	claudin domain containing 1a && sp|Q9NY35|CLDN1_HUMAN Claudin domain-containing protein 1 OS=Homo sapiens OX=9606 GN=CLDND1 PE=1 SV=1 && PF13903:PMP-22/EMP/MP20/Claudin tight junction	NC_056578.1:46510036-46516062	20.7695	0.254041	6.79141	0	0
109070228	LOC109070228	hornerin && - && -	NC_056579.1:2014722-2017049	33.8629	0.006052	12.0846	0	0
122145885	LOC122145885	hornerin-like%2C transcript variant X1 && - && PF00095:WAP-type (Whey Acidic Protein) 'four-disulfide core'|PF02389:Cornifin (SPRR) family	NC_056579.1:1043207-1065455	258.624	0.030717	11.4351	0	0
122145887	LOC122145887	cell wall protein IFF6-like%2C transcript variant X1 && - && PF00095:WAP-type (Whey Acidic Protein) 'four-disulfide core'	NC_056579.1:1055516-1057643	159.344	0.024575	12.7083	0	0
122145886	LOC122145886	hyphally regulated cell wall protein 1-like%2C transcript variant X1 && - && PF00095:WAP-type (Whey Acidic Protein) 'four-disulfide core'|PF02389:Cornifin (SPRR) family	NC_056579.1:1069377-1072382	70.9599	0.018321	12.3705	0	0
109069737	LOC109069737	fibroin heavy chain-like && - && PF00095:WAP-type (Whey Acidic Protein) 'four-disulfide core'	NC_056579.1:2038605-2041897	67.5977	0	14.8804	0	0
109095154	enkd1	enkurin domain containing 1 && sp|Q3T078|ENKD1_BOVIN Enkurin domain-containing protein 1 OS=Bos taurus OX=9913 GN=ENKD1 PE=2 SV=1 && PF13864:Calmodulin-binding	NC_056579.1:2409112-2413826	0.325582	40.5334	-6.39722	0	0
109069189	ctu1	cytosolic thiouridylase subunit 1 homolog (S. pombe)%2C transcript variant X2 && sp|Q803X1|CTU1_DANRE Cytoplasmic tRNA 2-thiolation protein 1 OS=Danio rerio OX=7955 GN=ctu1 PE=2 SV=1 && PF01171:PP-loop family|PF16503:Zinc-ribbon	NC_056579.1:2846541-2849828	29.4355	3.79637	3.45362	0	0
109094425	vsig8b	V-set and immunoglobulin domain containing 8b && sp|Q90Y50|CXAR_DANRE Coxsackievirus and adenovirus receptor homolog OS=Danio rerio OX=7955 GN=cxadr PE=2 SV=1 && PF13895:Immunoglobulin domain|PF07686:Immunoglobulin V-set domain	NC_056579.1:3980165-3993098	7.35373	0	13.1122	0	0
109104836	LOC109104836	ETS domain-containing protein Elk-1-like && sp|A4GTP4|ELK1_RAT ETS domain-containing protein Elk-1 OS=Rattus norvegicus OX=10116 GN=Elk1 PE=1 SV=1 && PF00178:Ets-domain	NC_056579.1:4954131-4978382	0.719769	15.4799	-3.91605	0	0
109083269	LOC109083269	sodium- and chloride-dependent creatine transporter 1%2C transcript variant X2 && sp|P28570|SC6A8_RAT Sodium- and chloride-dependent creatine transporter 1 OS=Rattus norvegicus OX=10116 GN=Slc6a8 PE=2 SV=1 && PF00209:Sodium:neurotransmitter symporter family	NC_056579.1:5075487-5110424	0.638634	13.9269	-4.15713	0	0
109088697	LOC109088697	plexin A3%2C transcript variant X2 && sp|B0S5N4|PLXA3_DANRE Plexin A3 OS=Danio rerio OX=7955 GN=plxna3 PE=2 SV=2 && PF01437:Plexin repeat|PF01403:Sema domain|PF08337:Plexin cytoplasmic RasGAP domain|PF01833:IPT/TIG domain	NC_056579.1:5149318-5314729	8.49741	3.10172	4.53688	0	0
109095220	ca8h9orf116	chromosome A8 C9orf116 homolog && sp|B0UXH9|CI116_DANRE UPF0691 protein C9orf116 homolog OS=Danio rerio OX=7955 GN=si:ch211-248e11.2 PE=3 SV=1 && PF14892:Domain of unknown function (DUF4490)	NC_056579.1:6156554-6160799	0.962077	85.2393	-5.94583	0	0
109095217	ift81	intraflagellar transport 81 homolog && sp|P83829|IFT81_RAT Intraflagellar transport protein 81 homolog OS=Rattus norvegicus OX=10116 GN=Ift81 PE=2 SV=1 && -	NC_056579.1:6196402-6211776	0.0460907	13.1753	-7.51483	0	0
109059023	LOC109059023	sperm-associated antigen 17-like%2C transcript variant X2 && sp|Q6Q759|SPG17_HUMAN Sperm-associated antigen 17 OS=Homo sapiens OX=9606 GN=SPAG17 PE=2 SV=1 && -	NC_056579.1:6755098-6775082	0.0734457	40.7443	-8.54954	0	0
109059019	LOC109059019	integrin beta-4-like%2C transcript variant X2 && sp|A2A863|ITB4_MOUSE Integrin beta-4 OS=Mus musculus OX=10090 GN=Itgb4 PE=1 SV=1 && PF00362:Integrin, beta chain|PF00041:Fibronectin type III domain|PF07965:Integrin beta tail domain|PF03160:Calx-beta domain	NC_056579.1:6790144-6835852	0.197961	10.7683	-5.28784	0	0
109085666	LOC109085666	butyrophilin subfamily 2 member A1-like%2C transcript variant X1 && sp|Q9HCM9|TRI39_HUMAN E3 ubiquitin-protein ligase TRIM39 OS=Homo sapiens OX=9606 GN=TRIM39 PE=1 SV=2 && PF00622:SPRY domain|PF13765:SPRY-associated domain	NC_056579.1:6820502-6834228	17.346	0.335295	6.1617	0	0
109099107	LOC109099107	sulfhydryl oxidase 1-like && sp|Q8JGM4|QSOX1_CHICK Sulfhydryl oxidase 1 OS=Gallus gallus OX=9031 GN=QSOX1 PE=1 SV=1 && PF04777:Erv1 / Alr family|PF00085:Thioredoxin	NC_056579.1:7315452-7340231	25.1339	3.88539	3.19651	0	0
109059084	LOC109059084	formin-binding protein 1-like%2C transcript variant X2 && sp|Q5T0N5|FBP1L_HUMAN Formin-binding protein 1-like OS=Homo sapiens OX=9606 GN=FNBP1L PE=1 SV=3 && PF14604:Variant SH3 domain|PF00611:Fes/CIP4, and EFC/F-BAR homology domain	NC_056579.1:7600869-7647429	14.6137	0.9205	4.33395	0	0
109080201	dnttip2	deoxynucleotidyltransferase%2C terminal%2C interacting protein 2%2C transcript variant X1 && sp|Q0P5H2|TDIF2_BOVIN Deoxynucleotidyltransferase terminal-interacting protein 2 OS=Bos taurus OX=9913 GN=DNTTIP2 PE=2 SV=1 && PF08698:Fcf2 pre-rRNA processing	NC_056579.1:7737350-7747687	55.4623	9.12707	3.10856	0	0
109059288	LOC109059288	doublesex- and mab-3-related transcription factor A2-like && sp|Q5UU75|DMTA2_DANRE Doublesex- and mab-3-related transcription factor A2 OS=Danio rerio OX=7955 GN=dmrta2 PE=2 SV=1 && PF03474:DMRTA motif|PF00751:DM DNA binding domain	NC_056579.1:8233866-8236899	18.4848	0.0200443	9.93781	0	0
109107243	LOC109107243	elongation of very long chain fatty acids protein 7-like%2C transcript variant X2 && sp|A1L3X0|ELOV7_HUMAN Elongation of very long chain fatty acids protein 7 OS=Homo sapiens OX=9606 GN=ELOVL7 PE=1 SV=1 && PF01151:GNS1/SUR4 family	NC_056579.1:8471020-8478775	51.306	2.45086	4.8845	0	0
109057715	LOC109057715	protein FAM78B-like && sp|Q5VT40|FA78B_HUMAN Protein FAM78B OS=Homo sapiens OX=9606 GN=FAM78B PE=2 SV=1 && -	NC_056579.1:9774807-9786095	0.00746133	10.0555	-9.58006	0	0
109104868	uck2a	uridine-cytidine kinase 2a && sp|Q7SYM0|UCK2A_DANRE Uridine-cytidine kinase 2-A OS=Danio rerio OX=7955 GN=uck2a PE=2 SV=1 && PF00485:Phosphoribulokinase / Uridine kinase family	NC_056579.1:10493983-10503495	88.6024	2.83784	5.10657	0	0
109061957	itpr3	inositol 1%2C4%2C5-trisphosphate receptor%2C type 3 && sp|Q14573|ITPR3_HUMAN Inositol 1,4,5-trisphosphate receptor type 3 OS=Homo sapiens OX=9606 GN=ITPR3 PE=1 SV=2 && PF08709:Inositol 1,4,5-trisphosphate/ryanodine receptor|PF02815:MIR domain|PF01365:RIH domain|PF00520:Ion transport protein|PF08454:RyR and IP3R Homology associated	NC_056579.1:10595790-10622098	12.635	1.83837	3.28526	0	0
109046323	ca8h1orf174	chromosome A8 C1orf174 homolog%2C transcript variant X4 && sp|Q1L9C7|CA174_DANRE UPF0688 protein C1orf174 homolog OS=Danio rerio OX=7955 GN=si:ch211-147a11.3 PE=2 SV=1 && PF15772:UPF0688 family	NC_056579.1:11080116-11087713	69.4791	3.48173	4.64716	0	0
109067198	LOC109067198	protein FAM107B-like%2C transcript variant X2 && sp|Q78TU8|F107A_MOUSE Actin-associated protein FAM107A OS=Mus musculus OX=10090 GN=Fam107a PE=1 SV=1 && PF06625:Protein of unknown function (DUF1151)	NC_056579.1:11871653-11874513	215.73	0.709096	8.68859	0	0
109084985	LOC109084985	zinc finger%2C MYND-type containing 12%2C transcript variant X2 && sp|Q9H0C1|ZMY12_HUMAN Zinc finger MYND domain-containing protein 12 OS=Homo sapiens OX=9606 GN=ZMYND12 PE=1 SV=3 && -	NC_056579.1:13233637-13247038	0.052108	23.4237	-8.34124	0	0
109049306	LOC109049306	solute carrier family 13 member 3-like%2C transcript variant X2 && sp|Q8WWT9|S13A3_HUMAN Solute carrier family 13 member 3 OS=Homo sapiens OX=9606 GN=SLC13A3 PE=1 SV=1 && PF00939:Sodium:sulfate symporter transmembrane region	NC_056579.1:13995661-14038447	58.7773	0.565549	6.83753	0	0
109095595	LOC109095595	tetraspanin-36-like && sp|Q6NWG0|TSN36_DANRE Tetraspanin-36 OS=Danio rerio OX=7955 GN=tspan36 PE=1 SV=2 && PF00335:Tetraspanin family	NC_056579.1:14569405-14571596	88.5103	12.8159	3.29426	0	0
109071081	LOC109071081	endothelial lipase-like && sp|Q9Y5X9|LIPE_HUMAN Endothelial lipase OS=Homo sapiens OX=9606 GN=LIPG PE=1 SV=1 && PF01477:PLAT/LH2 domain|PF00151:Lipase	NC_056579.1:15676132-15681510	69.5318	2.54116	5.27698	0	0
109089199	LOC109089199	piwi-like protein 1 && sp|Q8UVX0|PIWL1_DANRE Piwi-like protein 1 OS=Danio rerio OX=7955 GN=piwil1 PE=1 SV=1 && PF02170:PAZ domain|PF05831:GAGE protein|PF02171:Piwi domain	NC_056579.1:16631630-16647257	9.77642	277.673	-4.32059	0	0
109109880	LOC109109880	phospholipase A2%2C minor isoenzyme-like && sp|P00592|PA21B_PIG Phospholipase A2, major isoenzyme OS=Sus scrofa OX=9823 GN=PLA2G1B PE=1 SV=1 && PF00068:Phospholipase A2	NC_056579.1:17678290-17680501	60.4778	0.09972	9.44436	0	0
109104602	got1l1	glutamic-oxaloacetic transaminase 1 like 1 && sp|Q5R691|AATC_PONAB Aspartate aminotransferase, cytoplasmic OS=Pongo abelii OX=9601 GN=GOT1 PE=2 SV=1 && PF00155:Aminotransferase class I and II	NC_056579.1:19310375-19320808	0.0284877	29.2769	-9.23094	0	0
109085979	LOC109085979	PDZ and LIM domain protein 2-like%2C transcript variant X1 && sp|Q8R1G6|PDLI2_MOUSE PDZ and LIM domain protein 2 OS=Mus musculus OX=10090 GN=Pdlim2 PE=1 SV=1 && PF15936:Domain of unknown function (DUF4749)|PF00412:LIM domain|PF00595:PDZ domain (Also known as DHR or GLGF)	NC_056579.1:19456666-19519230	22.0048	2.50126	3.63591	0	0
109107832	LOC109107832	A disintegrin and metalloproteinase with thrombospondin motifs 13-like && sp|Q76LX8|ATS13_HUMAN A disintegrin and metalloproteinase with thrombospondin motifs 13 OS=Homo sapiens OX=9606 GN=ADAMTS13 PE=1 SV=1 && PF00090:Thrombospondin type 1 domain|PF01421:Reprolysin (M12B) family zinc metalloprotease	NC_056579.1:19768169-19781498	0.00865667	6.80589	-8.94857	0	0
109106023	LOC109106023	L-rhamnose-binding lectin CSL2-like && sp|P86178|CSL2_ONCKE L-rhamnose-binding lectin CSL2 OS=Oncorhynchus keta OX=8018 PE=1 SV=1 && PF02140:Galactose binding lectin domain	NC_056579.1:20178135-20210225	137.609	0.0983167	10.827	0	0
109106003	LOC109106003	embryonic polyadenylate-binding protein-like%2C transcript variant X2 && sp|Q6DEY7|EPAB_XENTR Embryonic polyadenylate-binding protein OS=Xenopus tropicalis OX=8364 GN=epabp PE=2 SV=1 && PF00658:Poly-adenylate binding protein, unique domain|PF00076:RNA recognition motif. (a.k.a. RRM, RBD, or RNP domain)	NC_056579.1:20236950-20254226	26.0863	1.52171	4.62698	0	0
109073542	LOC109073542	nuclear receptor subfamily 6 group A member 1-A-like%2C transcript variant X1 && sp|Q9PU65|GCNFA_DANRE Nuclear receptor subfamily 6 group A member 1-A OS=Danio rerio OX=7955 GN=nr6a1a PE=2 SV=2 && PF00105:Zinc finger, C4 type (two domains)|PF00104:Ligand-binding domain of nuclear hormone receptor	NC_056579.1:20292053-20384357	12.5844	0.23321	6.2352	0	0
109055721	LOC109055721	LIM domain transcription factor LMO4-like && sp|Q3SWZ8|LMO4_BOVIN LIM domain transcription factor LMO4 OS=Bos taurus OX=9913 GN=LMO4 PE=2 SV=1 && PF00412:LIM domain	NC_056579.1:20508052-20513667	17.7467	0.824157	4.92109	0	0
109063509	LOC109063509	protein phosphatase 1 regulatory subunit 3C-like%2C transcript variant X1 && sp|Q5U2R5|PPR3C_RAT Protein phosphatase 1 regulatory subunit 3C OS=Rattus norvegicus OX=10116 GN=Ppp1r3c PE=2 SV=1 && PF03370:Carbohydrate/starch-binding module (family 21)	NC_056579.1:20755256-20757132	75.0213	0.784759	7.04242	0	0
109081151	LOC109081151	long-chain-fatty-acid--CoA ligase 6-like && sp|Q9UKU0|ACSL6_HUMAN Long-chain-fatty-acid--CoA ligase 6 OS=Homo sapiens OX=9606 GN=ACSL6 PE=1 SV=4 && PF00501:AMP-binding enzyme	NC_056579.1:21731564-21756797	31.7288	2.24222	4.32631	0	0
109073699	LOC109073699	double-strand-break repair protein rad21-like protein 1 && sp|Q9H4I0|RD21L_HUMAN Double-strand-break repair protein rad21-like protein 1 OS=Homo sapiens OX=9606 GN=RAD21L1 PE=2 SV=3 && PF04825:N terminus of Rad21 / Rec8 like protein|PF04824:Conserved region of Rad21 / Rec8 like protein	NC_056579.1:22767999-22777371	7.57291	125.752	-3.54688	0	0
109095077	LOC109095077	rho guanine nucleotide exchange factor 16-like%2C transcript variant X1 && sp|Q3U5C8|ARHGG_MOUSE Rho guanine nucleotide exchange factor 16 OS=Mus musculus OX=10090 GN=Arhgef16 PE=1 SV=3 && PF14604:Variant SH3 domain|PF00621:RhoGEF domain|PF00169:PH domain	NC_056579.1:23856042-23871259	12.0928	0.446561	5.23757	0	0
109091404	LOC109091404	neurabin-1-like && sp|Q9ULJ8|NEB1_HUMAN Neurabin-1 OS=Homo sapiens OX=9606 GN=PPP1R9A PE=1 SV=2 && PF07647:SAM domain (Sterile alpha motif)|PF00595:PDZ domain (Also known as DHR or GLGF)	NC_056580.1:2283726-2325225	9.22718	0.60967	4.42367	0	0
109095844	LOC109095844	unconventional myosin-Ib%2C transcript variant X3 && sp|O43795|MYO1B_HUMAN Unconventional myosin-Ib OS=Homo sapiens OX=9606 GN=MYO1B PE=1 SV=3 && PF06017:Unconventional myosin tail, actin- and lipid-binding|PF00063:Myosin head (motor domain)	NC_056580.1:5822850-5898059	31.4305	0.910022	5.58666	0	0
109095691	LOC109095691	diacylglycerol kinase eta-like%2C transcript variant X2 && sp|Q86XP1|DGKH_HUMAN Diacylglycerol kinase eta OS=Homo sapiens OX=9606 GN=DGKH PE=1 SV=1 && PF00130:Phorbol esters/diacylglycerol binding domain (C1 domain)|PF00609:Diacylglycerol kinase accessory domain|PF07647:SAM domain (Sterile alpha motif)|PF00781:Diacylglycerol kinase catalytic domain	NC_056580.1:6436781-6511802	0.032371	4.93758	-6.63067	0	0
109054956	LOC109054956	cystathionine beta-synthase-like protein%2C transcript variant X1 && sp|P0DN79|CBSL_HUMAN Cystathionine beta-synthase-like protein OS=Homo sapiens OX=9606 GN=CBSL PE=1 SV=1 && PF00291:Pyridoxal-phosphate dependent enzyme|PF00571:CBS domain	NC_056580.1:7472920-7485300	1.59352	95.3081	-5.38862	0	0
109072543	LOC109072543	MIT%2C microtubule interacting and transport%2C domain containing 1%2C transcript variant X2 && sp|Q5I0J5|MITD1_RAT MIT domain-containing protein 1 OS=Rattus norvegicus OX=10116 GN=Mitd1 PE=2 SV=1 && PF16565:Phospholipase D-like domain at C-terminus of MIT|PF04212:MIT (microtubule interacting and transport) domain	NC_056580.1:9045616-9047714	35.1988	3.68838	3.75678	0	0
109095942	LOC109095942	extended synaptotagmin-3-like%2C transcript variant X3 && sp|Q5M7N9|ESYT3_XENTR Extended synaptotagmin-3 OS=Xenopus tropicalis OX=8364 GN=esyt3 PE=2 SV=1 && -	NC_056580.1:13763867-13774151	15.3855	1.66835	3.70665	0	0
109095715	LOC109095715	protein mono-ADP-ribosyltransferase PARP9-like%2C transcript variant X3 && sp|Q8IXQ6|PARP9_HUMAN Protein mono-ADP-ribosyltransferase PARP9 OS=Homo sapiens OX=9606 GN=PARP9 PE=1 SV=2 && PF01661:Macro domain	NC_056580.1:13748406-13754182	20.8523	2.47094	3.57046	0	0
109062490	LOC109062490	collagen alpha-3(VI) chain-like && sp|P15989|CO6A3_CHICK Collagen alpha-3(VI) chain OS=Gallus gallus OX=9031 GN=COL6A3 PE=2 SV=2 && PF01391:Collagen triple helix repeat (20 copies)|PF00014:Kunitz/Bovine pancreatic trypsin inhibitor domain|PF00092:von Willebrand factor type A domain	NC_056580.1:13861133-13920930	0.501019	12.7778	-3.9177	0	0
109093629	LOC109093629	- && sp|P15989|CO6A3_CHICK Collagen alpha-3(VI) chain OS=Gallus gallus OX=9031 GN=COL6A3 PE=2 SV=2 && PF09738:Double stranded RNA binding protein (DUF2051)|PF00092:von Willebrand factor type A domain	NC_056580.1:14035793-14070465	0.171626	12.1124	-5.72118	0	0
122146119	LOC122146119	ribosyldihydronicotinamide dehydrogenase [quinone]-like && sp|Q64669|NQO1_MOUSE NAD(P)H dehydrogenase [quinone] 1 OS=Mus musculus OX=10090 GN=Nqo1 PE=1 SV=3 && PF02525:Flavodoxin-like fold	NC_056580.1:13981169-13982751	577.794	2.15855	8.5645	0	0
109090245	LOC109090245	SOSS complex subunit B2%2C transcript variant X1 && sp|Q5PRC7|SOSB2_DANRE SOSS complex subunit B2 OS=Danio rerio OX=7955 GN=nabp1 PE=2 SV=1 && -	NC_056580.1:14166939-14172878	168.173	6.43947	5.2133	0	0
109111067	LOC109111067	ephrin-B2a-like && sp|O73874|EFNB2_DANRE Ephrin-B2a OS=Danio rerio OX=7955 GN=efnb2a PE=2 SV=1 && PF00812:Ephrin	NC_056580.1:15196609-15215489	0.144859	22.3967	-6.76745	0	0
109045481	LOC109045481	UDP-glucose:glycoprotein glucosyltransferase 2-like%2C transcript variant X1 && sp|Q9NYU1|UGGG2_HUMAN UDP-glucose:glycoprotein glucosyltransferase 2 OS=Homo sapiens OX=9606 GN=UGGT2 PE=1 SV=4 && PF01501:Glycosyl transferase family 8|PF06427:UDP-glucose:Glycoprotein Glucosyltransferase	NC_056580.1:16862242-16888459	10.8095	1.3163	3.53388	0	0
109062681	LOC109062681	adrenodoxin-like && sp|P13216|ADX_CHICK Adrenodoxin, mitochondrial (Fragment) OS=Gallus gallus OX=9031 GN=FDX1 PE=1 SV=1 && PF00111:2Fe-2S iron-sulfur cluster binding domain	NC_056580.1:16902381-16906207	91.6033	3.03967	5.42674	0	0
109087116	LOC109087116	dnaJ homolog subfamily B member 11 && sp|Q99KV1|DJB11_MOUSE DnaJ homolog subfamily B member 11 OS=Mus musculus OX=10090 GN=Dnajb11 PE=1 SV=1 && PF00226:DnaJ domain|PF01556:DnaJ C terminal domain	NC_056580.1:18669968-18674637	40.1319	6.07623	3.22928	0	0
109075877	LOC109075877	zona pellucida sperm-binding protein 4-like && sp|Q12836|ZP4_HUMAN Zona pellucida sperm-binding protein 4 OS=Homo sapiens OX=9606 GN=ZP4 PE=1 SV=1 && PF00100:Zona pellucida-like domain	NC_056580.1:20346046-20348135	385.279	0.126663	11.8865	0	0
109064885	LOC109064885	1-phosphatidylinositol 4%2C5-bisphosphate phosphodiesterase delta-4-like && sp|Q32NH8|PLCD4_XENLA 1-phosphatidylinositol 4,5-bisphosphate phosphodiesterase delta-4 OS=Xenopus laevis OX=8355 GN=plcd4 PE=2 SV=1 && PF14788:EF hand|PF00169:PH domain|PF00388:Phosphatidylinositol-specific phospholipase C, X domain|PF00168:C2 domain|PF00387:Phosphatidylinositol-specific phospholipase C, Y domain|PF09279…	NC_056580.1:21565961-21573927	15.4788	0.407029	5.73275	0	0
109088719	LOC109088719	solute carrier family 12 member 8-like && sp|Q6A4L1|S12A8_XENLA Solute carrier family 12 member 8 OS=Xenopus laevis OX=8355 GN=slc12a8 PE=2 SV=1 && PF00324:Amino acid permease	NC_056580.1:21672299-21694487	14.4194	0.234234	6.42089	0	0
109096043	LOC109096043	zinc finger protein Helios-like%2C transcript variant X2 && sp|Q9UKS7|IKZF2_HUMAN Zinc finger protein Helios OS=Homo sapiens OX=9606 GN=IKZF2 PE=1 SV=2 && PF00096:Zinc finger, C2H2 type	NC_056580.1:22265997-22292354	0.17956	14.2338	-5.77193	0	0
122134042	asnsd1	asparagine synthetase domain containing 1 && sp|Q8JFW1|ASND1_DANRE Asparagine synthetase domain-containing protein 1 OS=Danio rerio OX=7955 GN=asnsd1 PE=2 SV=1 && -	NC_056580.1:22799427-22801652	21.2289	2.69431	3.48057	0	0
109085711	klhl23	kelch-like family member 23 && sp|Q6GQU2|KLH23_MOUSE Kelch-like protein 23 OS=Mus musculus OX=10090 GN=Klhl23 PE=2 SV=1 && -	NC_056580.1:26139994-26145972	0.223322	31.8543	-6.65898	0	0
109091545	gjc4b	gap junction protein gamma 4b%2C transcript variant X1 && sp|Q92052|CXG1_DANRE Gap junction gamma-1 protein OS=Danio rerio OX=7955 GN=gjc1 PE=2 SV=1 && PF00029:Connexin	NC_056580.1:25390026-25411346	137.721	12.4494	4.2294	0	0
109095807	zgc:172182	coiled-coil domain-containing protein 89 && sp|A8WG43|CCD89_DANRE Coiled-coil domain-containing protein 89 OS=Danio rerio OX=7955 GN=ccdc89 PE=2 SV=1 && -	NC_056580.1:26220924-26229390	0.00769767	36.8882	-11.084	0	0
109045613	lrp2a	low density lipoprotein receptor-related protein 2a && sp|P98164|LRP2_HUMAN Low-density lipoprotein receptor-related protein 2 OS=Homo sapiens OX=9606 GN=LRP2 PE=1 SV=3 && PF16472:Domain of unknown function (DUF5050)|PF07645:Calcium-binding EGF domain|PF00058:Low-density lipoprotein receptor repeat class B|PF14670:Coagulation Factor Xa inhibitory site|PF00057:Low-density lipoprotein receptor doma…	NC_056580.1:26231036-26321536	0.009836	2.69461	-7.47126	0	0
109071046	LOC109071046	death-associated protein-like 1-B && sp|A3KMU5|DAL1B_XENLA Death-associated protein-like 1-B OS=Xenopus laevis OX=8355 GN=dapl1-b PE=4 SV=1 && -	NC_056580.1:27953810-27958320	142.568	2.74374	6.21309	0	0
109065228	LOC109065228	thioredoxin domain-containing protein 6-like%2C transcript variant X7 && sp|Q6IRC5|TXND6_XENLA Thioredoxin domain-containing protein 6 OS=Xenopus laevis OX=8355 GN=nme9 PE=2 SV=1 && PF00334:Nucleoside diphosphate kinase|PF00085:Thioredoxin	NC_056580.1:27960317-27979446	0.0803077	25.717	-7.34799	0	0
122134288	LOC122134288	protocadherin-8-like && sp|Q7TSK3|PCDH8_MOUSE Protocadherin-8 OS=Mus musculus OX=10090 GN=Pcdh8 PE=1 SV=1 && PF08266:Cadherin-like|PF00028:Cadherin domain	NC_056580.1:29390660-29395860	5.75885	0.0314363	7.89221	0	0
109096016	LOC109096016	frizzled-5-like%2C transcript variant X1 && sp|P58421|FZD5_XENLA Frizzled-5 OS=Xenopus laevis OX=8355 GN=fzd5 PE=2 SV=1 && PF01534:Frizzled/Smoothened family membrane region|PF01392:Fz domain	NC_056580.1:31860848-31864991	26.5313	0.178814	7.66252	0	0
122146372	LOC122146372	glycine-rich cell wall structural protein 2-like%2C transcript variant X1 && - && PF00095:WAP-type (Whey Acidic Protein) 'four-disulfide core'	NC_056581.1:493847-496949	96.5037	0.048698	9.90628	0	0
122146323	LOC122146323	hyphally-regulated protein-like && - && PF00095:WAP-type (Whey Acidic Protein) 'four-disulfide core'	NC_056581.1:601151-640596	182.293	0	16.1109	0	0
109063427	LOC109063427	very low-density lipoprotein receptor-like%2C transcript variant X1 && sp|P35953|VLDLR_RABIT Very low-density lipoprotein receptor OS=Oryctolagus cuniculus OX=9986 GN=VLDLR PE=2 SV=1 && PF00058:Low-density lipoprotein receptor repeat class B|PF07645:Calcium-binding EGF domain|PF00057:Low-density lipoprotein receptor domain class A	NC_056581.1:2298492-2321661	45.8324	0.713709	6.45989	0	0
109092246	LOC109092246	AN1-type zinc finger protein 5-like%2C transcript variant X2 && sp|B5DF11|ZFAN5_RAT AN1-type zinc finger protein 5 OS=Rattus norvegicus OX=10116 GN=Zfand5 PE=1 SV=1 && PF01754:A20-like zinc finger|PF01428:AN1-like Zinc finger	NC_056581.1:2501056-2507313	76.421	8.47954	3.84509	0	0
109066976	LOC109066976	lamin-B1-like%2C transcript variant X2 && sp|P20700|LMNB1_HUMAN Lamin-B1 OS=Homo sapiens OX=9606 GN=LMNB1 PE=1 SV=2 && PF00038:Intermediate filament protein|PF00932:Lamin Tail Domain	NC_056581.1:2885166-2900946	157.304	21.5302	3.39033	0	0
109096821	LOC109096821	proline-serine-threonine phosphatase-interacting protein 2-like && sp|Q99M15|PPIP2_MOUSE Proline-serine-threonine phosphatase-interacting protein 2 OS=Mus musculus OX=10090 GN=Pstpip2 PE=1 SV=4 && PF00611:Fes/CIP4, and EFC/F-BAR homology domain	NC_056581.1:4821587-4831326	25.1102	0.489703	6.16152	0	0
109101845	LOC109101845	fish-egg lectin && sp|P68512|FEL_CYPCA Fish-egg lectin OS=Cyprinus carpio OX=7962 PE=1 SV=1 && PF06462:Propeller	NC_056581.1:4870473-4872377	183.268	0.0356827	12.6923	0	0
122146414	LOC122146414	cell wall protein AWA1-like%2C transcript variant X1 && - && -	NC_056581.1:6420566-6424245	145.644	0.00829833	14.3124	0	0
109053448	LOC109053448	cell wall protein AWA1-like%2C transcript variant X1 && - && -	NC_056581.1:6397264-6424245	347.361	0.220656	11.1265	0	0
109102372	LOC109102372	uncharacterized LOC109102372%2C transcript variant X2 && - && -	NC_056581.1:7489943-7496812	0.178505	22.6933	-6.49705	0	0
109072499	cldn7b	claudin 7b && sp|Q9YH92|CLD7B_DANRE Claudin-7-B OS=Danio rerio OX=7955 GN=cldn7b PE=2 SV=1 && PF00822:PMP-22/EMP/MP20/Claudin family	NC_056581.1:7722427-7727205	107.771	16.684	3.19693	0	0
109073626	LOC109073626	phosphatidylinositol 3%2C4%2C5-trisphosphate 3-phosphatase TPTE2-like%2C transcript variant X3 && sp|Q6XPS3|TPTE2_HUMAN Phosphatidylinositol 3,4,5-trisphosphate 3-phosphatase TPTE2 OS=Homo sapiens OX=9606 GN=TPTE2 PE=1 SV=2 && PF10409:C2 domain of PTEN tumour-suppressor protein|PF00782:Dual specificity phosphatase, catalytic domain|PF00520:Ion transport protein	NC_056581.1:9024544-9031669	13.9278	0.681895	4.78393	0	0
109073625	LOC109073625	sphingomyelin phosphodiesterase && sp|Q0VD19|ASM_BOVIN Sphingomyelin phosphodiesterase OS=Bos taurus OX=9913 GN=SMPD1 PE=2 SV=1 && PF00149:Calcineurin-like phosphoesterase	NC_056581.1:9032225-9037372	43.7765	2.47647	4.64491	0	0
109097984	LOC109097984	delta(14)-sterol reductase TM7SF2-like && sp|O76062|ERG24_HUMAN Delta(14)-sterol reductase TM7SF2 OS=Homo sapiens OX=9606 GN=TM7SF2 PE=1 SV=3 && PF01222:Ergosterol biosynthesis ERG4/ERG24 family	NC_056581.1:10031161-10036150	0.171902	21.8475	-6.42939	0	0
109097628	LOC109097628	autism susceptibility gene 2 protein-like%2C transcript variant X4 && sp|A0A087WPF7|AUTS2_MOUSE Autism susceptibility gene 2 protein homolog OS=Mus musculus OX=10090 GN=Auts2 PE=1 SV=2 && PF15336:Autism susceptibility gene 2 protein	NC_056581.1:10133983-10470024	1.41843	24.8125	-3.55669	0	0
109097887	LOC109097887	CREB/ATF bZIP transcription factor-like%2C transcript variant X2 && sp|Q9NS37|ZHANG_HUMAN CREB/ATF bZIP transcription factor OS=Homo sapiens OX=9606 GN=CREBZF PE=1 SV=2 && PF00170:bZIP transcription factor	NC_056581.1:11273373-11276089	1.28626	66.5459	-5.17308	0	0
109097197	LOC109097197	intraflagellar transport protein 46 homolog%2C transcript variant X5 && sp|A7MBP4|IFT46_DANRE Intraflagellar transport protein 46 homolog OS=Danio rerio OX=7955 GN=ift46 PE=2 SV=2 && PF12317:Intraflagellar transport complex B protein 46 C terminal	NC_056581.1:11493330-11505535	1.45175	72.5026	-5.19172	0	0
109097327	LOC109097327	jhy protein homolog && - && PF15261:Domain of unknown function (DUF4591)	NC_056581.1:11552880-11567887	1.36395	36.3723	-4.18378	0	0
109047956	LOC109047956	uncharacterized LOC109047956%2C transcript variant X1 && sp|Q9CUX1|P52K_MOUSE 52 kDa repressor of the inhibitor of the protein kinase OS=Mus musculus OX=10090 GN=Thap12 PE=2 SV=2 && PF05485:THAP domain|PF14291:Domain of unknown function (DUF4371)	NC_056581.1:12442115-12456037	47.838	9.46895	2.84325	0	0
122133904	LOC122133904	protein EURL homolog && sp|Q503Y8|EURL_DANRE Protein EURL homolog OS=Danio rerio OX=7955 GN=eurl PE=2 SV=1 && PF06937:EURL protein	NC_056581.1:13531938-13554404	37.1049	5.49252	3.26162	0	0
122146462	LOC122146462	A-kinase anchor protein 1%2C mitochondrial-like%2C transcript variant X1 && sp|O08715|AKAP1_MOUSE A-kinase anchor protein 1, mitochondrial OS=Mus musculus OX=10090 GN=Akap1 PE=1 SV=4 && -	NC_056581.1:13756136-13762343	60.7032	1.23601	6.1152	0	0
109085631	LOC109085631	dnaJ homolog subfamily B member 13 && sp|P59910|DJB13_HUMAN DnaJ homolog subfamily B member 13 OS=Homo sapiens OX=9606 GN=DNAJB13 PE=1 SV=1 && PF00226:DnaJ domain|PF01556:DnaJ C terminal domain	NC_056581.1:14008738-14011335	0.0260877	83.3697	-10.8473	0	0
109080361	LOC109080361	mitochondrial uncoupling protein 2-like && sp|Q9W725|UCP2_CYPCA Mitochondrial uncoupling protein 2 OS=Cyprinus carpio OX=7962 GN=ucp2 PE=2 SV=1 && PF00153:Mitochondrial carrier protein	NC_056581.1:14011339-14014274	94.4112	3.15258	5.40266	0	0
109113463	LOC109113463	glutathione hydrolase 5 proenzyme-like && sp|Q9QWE9|GGT5_RAT Glutathione hydrolase 5 proenzyme OS=Rattus norvegicus OX=10116 GN=Ggt5 PE=2 SV=2 && PF01019:Gamma-glutamyltranspeptidase	NC_056581.1:15723301-15739222	29.9853	1.27755	5.05852	0	0
109065586	LOC109065586	MORN repeat-containing protein 3 && sp|Q32KM6|MORN3_BOVIN MORN repeat-containing protein 3 OS=Bos taurus OX=9913 GN=MORN3 PE=2 SV=1 && -	NC_056581.1:15838621-15842572	0.22551	17.8296	-5.77219	0	0
109065572	LOC109065572	transmembrane protein 120B-like%2C transcript variant X1 && sp|Q1LY80|T120B_DANRE Transmembrane protein 120B OS=Danio rerio OX=7955 GN=tmem120b PE=2 SV=1 && PF07851:TMPIT-like protein	NC_056581.1:15842625-15848021	22.6793	3.63461	3.14135	0	0
109071737	zcchc9	zinc finger%2C CCHC domain containing 9%2C transcript variant X1 && sp|Q8N567|ZCHC9_HUMAN Zinc finger CCHC domain-containing protein 9 OS=Homo sapiens OX=9606 GN=ZCCHC9 PE=1 SV=2 && -	NC_056581.1:16181698-16184121	50.821	7.69623	3.22776	0	0
109054889	LOC109054889	astacin-like metalloprotease toxin 5%2C transcript variant X2 && sp|Q19269|NAS14_CAEEL Zinc metalloproteinase nas-14 OS=Caenorhabditis elegans OX=6239 GN=nas-14 PE=2 SV=2 && PF01400:Astacin (Peptidase family M12A)	NC_056581.1:16176782-16181691	69.9964	0.312138	8.28752	0	0
122146483	LOC122146483	nucleoplasmin-like%2C transcript variant X1 && sp|P05221|NUPL_XENLA Nucleoplasmin OS=Xenopus laevis OX=8355 PE=1 SV=1 && PF03066:Nucleoplasmin	NC_056581.1:16745252-16747457	282.557	0	16.9021	0	0
109097446	LOC109097446	tubulin alpha chain%2C testis-specific-like%2C transcript variant X1 && sp|P18288|TBAT_ONCMY Tubulin alpha chain, testis-specific OS=Oncorhynchus mykiss OX=8022 PE=2 SV=1 && -	NC_056581.1:16869759-16878029	0.00433467	172.662	-13.9061	0	0
109090404	LOC109090404	scavenger receptor class B member 1-like && sp|Q8WTV0|SCRB1_HUMAN Scavenger receptor class B member 1 OS=Homo sapiens OX=9606 GN=SCARB1 PE=1 SV=1 && PF01130:CD36 family	NC_056581.1:16800135-16812196	44.4516	2.82398	4.4794	0	0
122146491	ppiab	peptidylprolyl isomerase Ab (cyclophilin A) && sp|P91791|PPIA_HEMPU Peptidyl-prolyl cis-trans isomerase OS=Hemicentrotus pulcherrimus OX=7650 PE=2 SV=1 && PF00160:Cyclophilin type peptidyl-prolyl cis-trans isomerase/CLD	NC_056581.1:17142575-17145083	128.9	17.8463	3.35639	0	0
109058936	LOC109058936	coiled-coil domain-containing protein 62-like && sp|E9PVD1|CCD62_MOUSE Coiled-coil domain-containing protein 62 OS=Mus musculus OX=10090 GN=Ccdc62 PE=3 SV=1 && -	NC_056581.1:17260390-17271989	4.42104	82.8544	-3.56302	0	0
109072162	LOC109072162	zinc finger SWIM domain-containing protein 6-like && sp|Q80TB7|ZSWM6_MOUSE Zinc finger SWIM domain-containing protein 6 OS=Mus musculus OX=10090 GN=Zswim6 PE=1 SV=3 && -	NC_056581.1:17504785-17577270	18.7233	0.797255	5.05393	0	0
109086787	LOC109086787	cAMP-specific 3'%2C5'-cyclic phosphodiesterase 4D-like%2C transcript variant X1 && sp|Q01063|PDE4D_MOUSE cAMP-specific 3',5'-cyclic phosphodiesterase 4D OS=Mus musculus OX=10090 GN=Pde4d PE=1 SV=2 && PF00233:3'5'-cyclic nucleotide phosphodiesterase	NC_056581.1:17632080-17835862	0.514382	23.446	-5.41574	0	0
109086663	LOC109086663	elongation of very long chain fatty acids protein 7-like && sp|D4ADY9|ELOV7_RAT Elongation of very long chain fatty acids protein 7 OS=Rattus norvegicus OX=10116 GN=Elovl7 PE=3 SV=1 && PF01151:GNS1/SUR4 family	NC_056581.1:17615809-17619371	276.966	0.051805	12.7997	0	0
109110300	hic2	hypermethylated in cancer 2 && sp|Q90W33|HIC2_DANRE Hypermethylated in cancer 2 protein OS=Danio rerio OX=7955 GN=hic2 PE=2 SV=1 && PF00096:Zinc finger, C2H2 type|PF00651:BTB/POZ domain	NC_056581.1:18505116-18515422	13.8017	1.40298	3.79616	0	0
122146495	oclna	occludin a && sp|Q9PUN1|OCLN_XENLA Occludin OS=Xenopus laevis OX=8355 GN=ocln PE=1 SV=1 && PF07303:Occludin homology domain|PF01284:Membrane-associating domain	NC_056581.1:18613307-18621379	37.5512	0.131639	8.58842	0	0
109061164	tdgf1	teratocarcinoma-derived growth factor 1 && sp|Q9I8Q3|CFC1_CHICK Cryptic protein OS=Gallus gallus OX=9031 GN=CFC1 PE=2 SV=1 && PF09443:Cripto_Frl-1_Cryptic (CFC)	NC_056581.1:19143823-19147380	37.1122	0.0285587	10.518	0	0
109091542	LOC109091542	C3a anaphylatoxin chemotactic receptor-like && sp|P0C7U4|C3AR_DANRE C3a anaphylatoxin chemotactic receptor OS=Danio rerio OX=7955 GN=c3ar1 PE=3 SV=1 && -	NC_056581.1:19306820-19309592	7.82453	0.1114	6.6017	0	0
122146548	LOC122146548	fibroin heavy chain-like && - && -	NC_056582.1:1832709-1913117	41.6601	0.00404833	14.1951	0	0
109107235	LOC109107235	metalloproteinase inhibitor 3-like%2C transcript variant X3 && sp|Q9WUC6|TIMP2_CAVPO Metalloproteinase inhibitor 2 OS=Cavia porcellus OX=10141 GN=TIMP2 PE=2 SV=1 && PF00965:Tissue inhibitor of metalloproteinase	NC_056582.1:2160197-2251508	293.637	0.148004	11.248	0	0
109081043	LOC109081043	synapsin-2-like && sp|Q63537|SYN2_RAT Synapsin-2 OS=Rattus norvegicus OX=10116 GN=Syn2 PE=1 SV=1 && PF10581:Synapsin N-terminal|PF02078:Synapsin, N-terminal domain|PF02750:Synapsin, ATP binding domain	NC_056582.1:2084811-2296147	117.621	0.024296	9.15963	0	0
109056449	LOC109056449	uncharacterized LOC109056449 && - && -	NC_056582.1:2693662-2694538	297.263	0.931694	8.82793	0	0
109052635	LOC109052635	ATP-dependent DNA helicase PIF1-like && sp|Q7ZV90|PIF1_DANRE ATP-dependent DNA helicase PIF1 OS=Danio rerio OX=7955 GN=pif1 PE=2 SV=1 && PF03372:Endonuclease/Exonuclease/phosphatase family|PF05970:PIF1-like helicase	NC_056582.1:3265729-3273947	0.309982	168.694	-8.06559	0	0
109048647	LOC109048647	protein canopy homolog 2-like%2C transcript variant X1 && sp|Q9Y2B0|CNPY2_HUMAN Protein canopy homolog 2 OS=Homo sapiens OX=9606 GN=CNPY2 PE=1 SV=1 && PF11938:TLR4 regulator and MIR-interacting MSAP	NC_056582.1:3560175-3565697	45.6135	7.8943	3.08048	0	0
109104896	inpp1	inositol polyphosphate-1-phosphatase && sp|P49442|INPP_MOUSE Inositol polyphosphate 1-phosphatase OS=Mus musculus OX=10090 GN=Inpp1 PE=1 SV=2 && PF00459:Inositol monophosphatase family	NC_056582.1:3601783-3612998	26.2996	1.20183	4.94125	0	0
109087356	LOC109087356	gamma-interferon-inducible lysosomal thiol reductase && sp|Q5XJN2|GILT_DANRE Gamma-interferon-inducible lysosomal thiol reductase OS=Danio rerio OX=7955 GN=ifi30 PE=1 SV=1 && PF03227:Gamma interferon inducible lysosomal thiol reductase (GILT)	NC_056582.1:4803274-4806176	164.552	0.0482097	11.9593	0	0
109086138	LOC109086138	arf-GAP with coiled-coil%2C ANK repeat and PH domain-containing protein 3-like%2C transcript variant X2 && sp|Q96P50|ACAP3_HUMAN Arf-GAP with coiled-coil, ANK repeat and PH domain-containing protein 3 OS=Homo sapiens OX=9606 GN=ACAP3 PE=1 SV=2 && PF16746:BAR domain of APPL family|PF00169:PH domain|PF13857:Ankyrin repeats (many copies)|PF01412:Putative GTPase activating protein for Arf	NC_056582.1:5353107-5410978	10.7092	0.321872	5.46254	0	0
109074949	LOC109074949	ATP-dependent RNA helicase DDX19A-like && sp|Q9UMR2|DD19B_HUMAN ATP-dependent RNA helicase DDX19B OS=Homo sapiens OX=9606 GN=DDX19B PE=1 SV=1 && PF00271:Helicase conserved C-terminal domain|PF00270:DEAD/DEAH box helicase	NC_056582.1:5427780-5435202	73.1046	7.27459	3.83465	0	0
109051245	LOC109051245	protein polybromo-1-like%2C transcript variant X3 && sp|Q86U86|PB1_HUMAN Protein polybromo-1 OS=Homo sapiens OX=9606 GN=PBRM1 PE=1 SV=1 && PF00505:HMG (high mobility group) box|PF00439:Bromodomain|PF01426:BAH domain	NC_056582.1:5625933-5646700	0.319878	16.7459	-5.17503	0	0
109104146	odad1	outer dynein arm docking complex subunit 1%2C transcript variant X2 && sp|Q3UX62|ODAD1_MOUSE Outer dynein arm-docking complex subunit 1 OS=Mus musculus OX=10090 GN=Odad1 PE=2 SV=1 && -	NC_056582.1:6766811-6775068	0.414114	59.5988	-6.66112	0	0
109075432	larp6b	La ribonucleoprotein 6%2C translational regulator b && sp|Q9BRS8|LARP6_HUMAN La-related protein 6 OS=Homo sapiens OX=9606 GN=LARP6 PE=1 SV=1 && PF05383:La domain	NC_056582.1:7482353-7486471	62.0559	0.0653357	10.3353	0	0
109063956	LOC109063956	dynein heavy chain domain-containing protein 1%2C transcript variant X1 && sp|Q96M86|DNHD1_HUMAN Dynein heavy chain domain-containing protein 1 OS=Homo sapiens OX=9606 GN=DNHD1 PE=2 SV=2 && -	NC_056582.1:7849404-7877098	0.0409047	44.7737	-9.52579	0	0
109069653	LOC109069653	uncharacterized LOC109069653 && - && -	NC_056582.1:8093716-8097884	0	18.772	-13.5827	0	0
109072096	LOC109072096	adenosine receptor A1 && sp|P49892|AA1R_CHICK Adenosine receptor A1 OS=Gallus gallus OX=9031 GN=ADORA1 PE=2 SV=1 && PF00001:7 transmembrane receptor (rhodopsin family)	NC_056582.1:8743231-8747801	12.6927	0.211347	6.36332	0	0
109074914	LOC109074914	uncharacterized LOC109074914 && - && -	NC_056582.1:10111480-10113538	344.752	0.0274553	13.9183	0	0
122146589	LOC122146589	uncharacterized LOC122146589 && - && -	NC_056582.1:10128585-10130563	419.706	0.0660137	12.934	0	0
109108296	LOC109108296	membrane-associated guanylate kinase%2C WW and PDZ domain-containing protein 1-like%2C transcript variant X1 && sp|Q96QZ7|MAGI1_HUMAN Membrane-associated guanylate kinase, WW and PDZ domain-containing protein 1 OS=Homo sapiens OX=9606 GN=MAGI1 PE=1 SV=3 && PF00595:PDZ domain (Also known as DHR or GLGF)|PF00397:WW domain|PF16663:Unstructured region on MAGI|PF16666:Unstructured region on MAGI|PF006…	NC_056582.1:11438834-11563754	8.03434	0.554635	4.3596	0	0
122146592	LOC122146592	mucin-2-like && - && -	NC_056582.1:11065967-11261359	560.573	2.12864	8.66158	0	0
109098486	LOC109098486	uncharacterized LOC109098486 && - && -	NC_056582.1:11249050-11251029	489.366	0.132787	12.2892	0	0
109098283	LOC109098283	DNA-directed RNA polymerase II subunit RPB1-like && - && -	NC_056582.1:11259306-11261359	284.051	0.091158	12.0861	0	0
109098496	LOC109098496	prickle-like protein 2%2C transcript variant X1 && sp|Q7Z3G6|PRIC2_HUMAN Prickle-like protein 2 OS=Homo sapiens OX=9606 GN=PRICKLE2 PE=1 SV=2 && PF06297:PET Domain|PF00412:LIM domain	NC_056582.1:11651274-11732774	30.0616	5.39026	3.26975	0	0
109072545	LOC109072545	phosphatidylinositol 4-phosphate 3-kinase C2 domain-containing subunit beta-like%2C transcript variant X1 && sp|O00750|P3C2B_HUMAN Phosphatidylinositol 4-phosphate 3-kinase C2 domain-containing subunit beta OS=Homo sapiens OX=9606 GN=PIK3C2B PE=1 SV=2 && PF00613:Phosphoinositide 3-kinase family, accessory domain (PIK domain)|PF00168:C2 domain|PF00794:PI3-kinase family, ras-binding domain|PF00792:…	NC_056582.1:13573630-13613121	25.2569	2.4777	3.85683	0	0
109110859	LOC109110859	uncharacterized protein C20orf96-like && sp|Q9NUD7|CT096_HUMAN Uncharacterized protein C20orf96 OS=Homo sapiens OX=9606 GN=C20orf96 PE=2 SV=2 && PF15397:Domain of unknown function (DUF4618)	NC_056582.1:13895181-13900027	0.01548	31.9499	-10.2875	0	0
109098578	LOC109098578	adiponectin receptor protein 1-like && sp|Q91VH1|PAQR1_MOUSE Adiponectin receptor protein 1 OS=Mus musculus OX=10090 GN=Adipor1 PE=1 SV=1 && PF03006:Haemolysin-III related	NC_056582.1:14109639-14117907	1.92241	29.8927	-3.44615	0	0
109098753	LOC109098753	protein shisa-4-like && sp|Q96DD7|SHSA4_HUMAN Protein shisa-4 OS=Homo sapiens OX=9606 GN=SHISA4 PE=1 SV=3 && PF13908:Wnt and FGF inhibitory regulator	NC_056582.1:14153549-14160428	0.323099	21.2389	-5.50349	0	0
109098536	LOC109098536	protein snail homolog Sna-like && sp|Q02085|SNAI1_MOUSE Zinc finger protein SNAI1 OS=Mus musculus OX=10090 GN=Snai1 PE=1 SV=1 && -	NC_056582.1:14345378-14348739	29.9375	1.31419	5.00946	0	0
109098535	LOC109098535	DNA topoisomerase 1-like && sp|P11387|TOP1_HUMAN DNA topoisomerase 1 OS=Homo sapiens OX=9606 GN=TOP1 PE=1 SV=2 && PF01028:Eukaryotic DNA topoisomerase I, catalytic core|PF14370:C-terminal topoisomerase domain|PF02919:Eukaryotic DNA topoisomerase I, DNA binding fragment	NC_056582.1:14364650-14376016	87.1864	9.78275	3.66204	0	0
109098520	LOC109098520	blue-sensitive opsin-like && sp|P32310|OPSB_CARAU Blue-sensitive opsin OS=Carassius auratus OX=7957 PE=1 SV=1 && PF00001:7 transmembrane receptor (rhodopsin family)	NC_056582.1:14470721-14473901	0.125308	15.1591	-6.36149	0	0
109059920	LOC109059920	microtubule-associated proteins 1A/1B light chain 3A && sp|Q2HJ23|MLP3A_BOVIN Microtubule-associated proteins 1A/1B light chain 3A OS=Bos taurus OX=9913 GN=MAP1LC3A PE=2 SV=1 && -	NC_056582.1:15015135-15020574	0.450841	33.3322	-5.69737	0	0
109072073	LOC109072073	ephrin type-B receptor 2-like && sp|P29323|EPHB2_HUMAN Ephrin type-B receptor 2 OS=Homo sapiens OX=9606 GN=EPHB2 PE=1 SV=5 && PF07714:Protein tyrosine kinase|PF00041:Fibronectin type III domain|PF14575:Ephrin type-A receptor 2 transmembrane domain|PF07699:GCC2 and GCC3|PF00536:SAM domain (Sterile alpha motif)|PF01404:Ephrin receptor ligand binding domain	NC_056582.1:15760193-15904474	0.0185723	7.37683	-8.34435	0	0
109098548	LOC109098548	uncharacterized protein C1orf158-like%2C transcript variant X3 && - && -	NC_056582.1:15995249-16000388	0.926853	29.566	-4.45461	0	0
109087256	LOC109087256	chromodomain-helicase-DNA-binding protein 5-like%2C transcript variant X3 && sp|D3ZD32|CHD5_RAT Chromodomain-helicase-DNA-binding protein 5 OS=Rattus norvegicus OX=10116 GN=Chd5 PE=1 SV=1 && PF08074:CHDCT2 (NUC038) domain|PF00176:SNF2 family N-terminal domain|PF08073:CHDNT (NUC034) domain|PF00628:PHD-finger|PF00385:Chromo (CHRromatin Organisation MOdifier) domain|PF00271:Helicase conserved C-term…	NC_056582.1:16454175-16487061	0.00612867	3.37349	-8.31498	0	0
109098566	LOC109098566	probable serine/threonine-protein kinase samkC%2C transcript variant X1 && - && -	NC_056582.1:16433813-16450441	233.022	0.183362	9.95725	0	0
122146618	LOC122146618	fibroin heavy chain-like%2C transcript variant X1 && - && PF00095:WAP-type (Whey Acidic Protein) 'four-disulfide core'|PF02389:Cornifin (SPRR) family	NC_056582.1:18235930-18250469	4.38125	0.00611767	9.59601	0	0
109106910	tmem44	transmembrane protein 44%2C transcript variant X2 && - && -	NC_056582.1:18713975-18721140	30.7293	2.82612	3.94364	0	0
109060596	LOC109060596	nuclear transcription factor Y subunit alpha-like%2C transcript variant X4 && sp|Q5E9S2|NFYA_BOVIN Nuclear transcription factor Y subunit alpha OS=Bos taurus OX=9913 GN=NFYA PE=2 SV=1 && PF02045:CCAAT-binding transcription factor (CBF-B/NF-YA) subunit B	NC_056582.1:19629552-19636831	0.670798	36.9257	-5.29884	0	0
109099045	LOC109099045	SH2 domain-containing protein 5-like%2C transcript variant X1 && sp|Q6ZV89|SH2D5_HUMAN SH2 domain-containing protein 5 OS=Homo sapiens OX=9606 GN=SH2D5 PE=1 SV=2 && PF00640:Phosphotyrosine interaction domain (PTB/PID)	NC_056582.1:21414899-21420520	51.2956	1.80001	5.27692	0	0
109098630	LOC109098630	ERBB receptor feedback inhibitor 1-like && sp|Q99JZ7|ERRFI_MOUSE ERBB receptor feedback inhibitor 1 OS=Mus musculus OX=10090 GN=Errfi1 PE=1 SV=1 && -	NC_056582.1:22821188-22829543	15.9877	0.977758	4.53634	0	0
109094925	LOC109094925	filamin-B-like && sp|O75369|FLNB_HUMAN Filamin-B OS=Homo sapiens OX=9606 GN=FLNB PE=1 SV=2 && PF00630:Filamin/ABP280 repeat|PF00307:Calponin homology (CH) domain	NC_056582.1:23280587-23368463	19.5664	2.72455	3.35038	0	0
109098372	LOC109098372	equilibrative nucleoside transporter 1-like%2C transcript variant X4 && sp|Q99808|S29A1_HUMAN Equilibrative nucleoside transporter 1 OS=Homo sapiens OX=9606 GN=SLC29A1 PE=1 SV=3 && PF01733:Nucleoside transporter	NC_056582.1:23984920-24468872	42.1844	1.40519	5.27728	0	0
109056358	LOC109056358	microtubule-associated proteins 1A/1B light chain 3C-like%2C transcript variant X2 && sp|Q9BXW4|MLP3C_HUMAN Microtubule-associated proteins 1A/1B light chain 3C OS=Homo sapiens OX=9606 GN=MAP1LC3C PE=1 SV=1 && PF02991:Autophagy protein Atg8 ubiquitin like	NC_056582.1:25257493-25259417	335.643	0.441292	10.0612	0	0
109073210	LOC109073210	NACHT%2C LRR and PYD domains-containing protein 12-like%2C transcript variant X2 && sp|B0FPE9|NLRP3_MACMU NACHT, LRR and PYD domains-containing protein 3 OS=Macaca mulatta OX=9544 GN=NLRP3 PE=2 SV=1 && PF05729:NACHT domain|PF13765:SPRY-associated domain|PF14484:Fish-specific NACHT associated domain	NC_056582.1:25916013-25921984	0.060195	20.4998	-7.88895	0	0
122146686	LOC122146686	WAP four-disulfide core domain protein 5-like && - && PF00095:WAP-type (Whey Acidic Protein) 'four-disulfide core'	NC_056582.1:25778248-25797844	911.665	0.312401	12.4648	0	0
122146657	LOC122146657	GPI-anchored hemophore cfmA-like && - && PF00095:WAP-type (Whey Acidic Protein) 'four-disulfide core'	NC_056582.1:25811184-25818242	240.371	0	16.5836	0	0
109087247	sgms1b	sphingomyelin synthase 1b%2C transcript variant X1 && sp|Q7T3T4|SMS1_CHICK Phosphatidylcholine:ceramide cholinephosphotransferase 1 OS=Gallus gallus OX=9031 GN=SGMS1 PE=2 SV=2 && PF14360:PAP2 superfamily C-terminal	NC_056583.1:393314-422271	17.9418	1.42439	4.15448	0	0
109099449	cntd1	cyclin N-terminal domain containing 1%2C transcript variant X3 && sp|Q8N815|CNTD1_HUMAN Cyclin N-terminal domain-containing protein 1 OS=Homo sapiens OX=9606 GN=CNTD1 PE=2 SV=2 && -	NC_056583.1:2166164-2183464	1.92968	33.5651	-3.55402	0	0
109058362	LOC109058362	carbonic anhydrase 7-like && sp|P22748|CAH4_HUMAN Carbonic anhydrase 4 OS=Homo sapiens OX=9606 GN=CA4 PE=1 SV=2 && PF00194:Eukaryotic-type carbonic anhydrase	NC_056583.1:2818026-2821391	173.943	0.0912313	11.2646	0	0
109064413	LOC109064413	sodium channel protein type 4 subunit alpha A-like && sp|Q2XVR3|SC4AA_DANRE Sodium channel protein type 4 subunit alpha A OS=Danio rerio OX=7955 GN=scn4aa PE=2 SV=2 && PF00520:Ion transport protein|PF06512:Sodium ion transport-associated	NC_056583.1:3622273-3667806	0.00231967	8.48817	-10.5147	0	0
122146952	LOC122146952	mucin-17-like%2C transcript variant X3 && - && -	NC_056583.1:3405765-3470279	23.3998	0.061249	9.97634	0	0
122146951	LOC122146951	mucin-19-like && - && -	NC_056583.1:3419986-3429196	12.7925	0.023825	9.44858	0	0
122146950	LOC122146950	mucin-19-like && - && -	NC_056583.1:3410469-3419172	11.4275	0.0254907	9.20618	0	0
109099339	LOC109099339	pleckstrin homology domain containing%2C family M (with RUN domain) member 1%2C transcript variant X3 && sp|Q9Y4G2|PKHM1_HUMAN Pleckstrin homology domain-containing family M member 1 OS=Homo sapiens OX=9606 GN=PLEKHM1 PE=1 SV=3 && PF13901:Putative zinc-RING and/or ribbon|PF02759:RUN domain	NC_056583.1:3691843-3709192	42.3834	5.2714	3.51103	0	0
109087511	LOC109087511	ciliary-associated calcium-binding coiled-coil protein 1-like%2C transcript variant X1 && sp|Q8IVU9|CBCO1_HUMAN Ciliary-associated calcium-binding coiled-coil protein 1 OS=Homo sapiens OX=9606 GN=CABCOCO1 PE=1 SV=1 && PF14769:Flagellar C1a complex subunit C1a-32	NC_056583.1:5343412-5359527	0.0109437	14.5657	-9.48177	0	0
109053941	LOC109053941	myoferlin-like%2C transcript variant X1 && sp|Q9NZM1|MYOF_HUMAN Myoferlin OS=Homo sapiens OX=9606 GN=MYOF PE=1 SV=1 && PF08165:FerA (NUC095) domain|PF08150:FerB (NUC096) domain|PF08151:FerI (NUC094) domain|PF00168:C2 domain|PF16165:Ferlin C-terminus	NC_056583.1:5845415-5871244	0.146155	8.80438	-5.42612	0	0
122146963	LOC122146963	eukaryotic elongation factor 2 kinase-like%2C transcript variant X2 && sp|O00418|EF2K_HUMAN Eukaryotic elongation factor 2 kinase OS=Homo sapiens OX=9606 GN=EEF2K PE=1 SV=2 && PF02816:Alpha-kinase family	NC_056583.1:5923081-5943084	0.203066	19.5514	-6.03115	0	0
109101283	zgc:174164	uncharacterized protein LOC570656 homolog && sp|Q13443|ADAM9_HUMAN Disintegrin and metalloproteinase domain-containing protein 9 OS=Homo sapiens OX=9606 GN=ADAM9 PE=1 SV=1 && PF01562:Reprolysin family propeptide|PF01421:Reprolysin (M12B) family zinc metalloprotease|PF00200:Disintegrin|PF08516:ADAM cysteine-rich	NC_056583.1:6748813-6763978	49.8904	1.9588	5.18038	0	0
109082616	LOC109082616	pleckstrin homology domain-containing family A member 1-like%2C transcript variant X4 && sp|Q9HB21|PKHA1_HUMAN Pleckstrin homology domain-containing family A member 1 OS=Homo sapiens OX=9606 GN=PLEKHA1 PE=1 SV=2 && PF00169:PH domain	NC_056583.1:6822059-6883409	1.06036	56.4505	-4.9512	0	0
109064447	LOC109064447	protein PAT1 homolog 2-like && sp|Q4V7K4|PATL2_XENLA Protein PAT1 homolog 2 OS=Xenopus laevis OX=8355 GN=patl2 PE=1 SV=1 && PF09770:Topoisomerase II-associated protein PAT1	NC_056583.1:7742088-7755504	55.5812	2.25673	5.14464	0	0
109051763	buc2l	bucky ball 2-like && - && -	NC_056583.1:8386391-8390205	147.424	0.0611387	11.5965	0	0
109099502	rpp30	ribonuclease P/MRP 30 subunit && sp|Q3SZ21|RPP30_BOVIN Ribonuclease P protein subunit p30 OS=Bos taurus OX=9913 GN=RPP30 PE=2 SV=1 && -	NC_056583.1:9848014-9850837	37.8323	4.10552	3.7041	0	0
109058502	LOC109058502	brain-specific angiogenesis inhibitor 1-associated protein 2-like protein 1%2C transcript variant X1 && sp|Q9DBJ3|BI2L1_MOUSE Brain-specific angiogenesis inhibitor 1-associated protein 2-like protein 1 OS=Mus musculus OX=10090 GN=Baiap2l1 PE=1 SV=1 && PF14604:Variant SH3 domain|PF08397:IRSp53/MIM homology domain	NC_056583.1:10284652-10306432	31.883	0.71947	5.9712	0	0
109054607	LOC109054607	meiosis-specific with OB domain-containing protein-like && sp|Q9D513|MEIOB_MOUSE Meiosis-specific with OB domain-containing protein OS=Mus musculus OX=10090 GN=Meiob PE=1 SV=3 && -	NC_056583.1:10567287-10580366	0.0291557	24.7094	-8.09696	0	0
109099554	foxj1b	forkhead box J1b && sp|F1R8Z9|FXJ1B_DANRE Forkhead box protein J1-B OS=Danio rerio OX=7955 GN=foxj1b PE=2 SV=1 && -	NC_056583.1:10775103-10779137	0.258347	13.4957	-5.17036	0	0
109110781	st6galnac1.2	ST6 (alpha-N-acetyl-neuraminyl-2%2C3-beta-galactosyl-1%2C3)-N-acetylgalactosaminide alpha-2%2C6-sialyltransferase 1%2C tandem duplicate 2 && sp|Q9QZ39|SIA7A_MOUSE Alpha-N-acetylgalactosaminide alpha-2,6-sialyltransferase 1 OS=Mus musculus OX=10090 GN=St6galnac1 PE=2 SV=2 && PF00777:Glycosyltransferase family 29 (sialyltransferase)	NC_056583.1:11555581-11562582	34.8296	1.67781	4.88086	0	0
109047618	pkd1b	polycystic kidney disease 1b && sp|P98161|PKD1_HUMAN Polycystin-1 OS=Homo sapiens OX=9606 GN=PKD1 PE=1 SV=3 && PF00801:PKD domain|PF02010:REJ domain|PF08016:Polycystin cation channel|PF01477:PLAT/LH2 domain	NC_056583.1:11892025-11916095	0.022844	3.39122	-6.63928	0	0
109109095	LOC109109095	outer dynein arm-docking complex subunit 2-like%2C transcript variant X1 && sp|Q5T2S8|ODAD2_HUMAN Outer dynein arm-docking complex subunit 2 OS=Homo sapiens OX=9606 GN=ODAD2 PE=1 SV=1 && PF13646:HEAT repeats	NC_056583.1:12574469-12629004	0.564004	56.0392	-6.03986	0	0
109099540	LOC109099540	borealin-2-like%2C transcript variant X2 && sp|P86347|BORE2_DANRE Borealin-2 OS=Danio rerio OX=7955 GN=cdca9 PE=2 SV=1 && PF10444:Nbl1 / Borealin N terminal	NC_056583.1:12400462-12402655	215.942	0.67633	8.76826	0	0
109109543	LOC109109543	BMP and activin membrane-bound inhibitor homolog && sp|Q8HYZ0|BAMBI_SHEEP BMP and activin membrane-bound inhibitor homolog OS=Ovis aries OX=9940 GN=BAMBI PE=2 SV=1 && PF06211:BMP and activin membrane-bound inhibitor (BAMBI) N-terminal domain	NC_056583.1:12797464-12802959	10.539	0.744518	4.31763	0	0
109099546	LOC109099546	supervillin-like%2C transcript variant X17 && sp|O46385|SVIL_BOVIN Supervillin OS=Bos taurus OX=9913 GN=SVIL PE=1 SV=2 && PF02209:Villin headpiece domain|PF00626:Gelsolin repeat	NC_056583.1:12950097-13023295	21.9429	3.89399	3.0044	0	0
109099713	LOC109099713	mRNA decay activator protein ZFP36L2-A-like && sp|Q7ZXW9|TISDA_XENLA mRNA decay activator protein ZFP36L2-A OS=Xenopus laevis OX=8355 GN=zfp36l2-A PE=1 SV=1 && PF00642:Zinc finger C-x8-C-x5-C-x3-H type (and similar)|PF04553:Tis11B like protein, N terminus	NC_056583.1:13654365-13657687	37.9935	1.43909	5.2251	0	0
109099442	LOC109099442	nuclear distribution protein nudE-like 1-A%2C transcript variant X1 && sp|Q7SXI6|NDL1A_DANRE Nuclear distribution protein nudE-like 1-A OS=Danio rerio OX=7955 GN=ndel1a PE=2 SV=1 && PF04880:NUDE protein, C-terminal conserved region	NC_056583.1:14140341-14149962	2.14294	28.969	-3.29866	0	0
109058436	LOC109058436	transmembrane protein 106B-like && sp|Q1LWC2|T106B_DANRE Transmembrane protein 106B OS=Danio rerio OX=7955 GN=tmem106b PE=3 SV=1 && PF07092:Protein of unknown function (DUF1356)	NC_056583.1:14539015-14542945	52.9202	6.32742	3.57304	0	0
109099664	LOC109099664	actin filament-associated protein 1-like 2%2C transcript variant X2 && sp|Q17R10|AF1L2_BOVIN Actin filament-associated protein 1-like 2 OS=Bos taurus OX=9913 GN=AFAP1L2 PE=2 SV=1 && PF00169:PH domain	NC_056583.1:16398252-16431086	0.054393	7.83565	-6.53309	0	0
109099719	LOC109099719	caspase-7-like && sp|P55210|CASP7_HUMAN Caspase-7 OS=Homo sapiens OX=9606 GN=CASP7 PE=1 SV=1 && PF00656:Caspase domain	NC_056583.1:16586167-16594443	0.148175	24.2902	-6.79694	0	0
109056122	LOC109056122	ectonucleoside triphosphate diphosphohydrolase 1-like%2C transcript variant X3 && sp|P49961|ENTP1_HUMAN Ectonucleoside triphosphate diphosphohydrolase 1 OS=Homo sapiens OX=9606 GN=ENTPD1 PE=1 SV=1 && PF01150:GDA1/CD39 (nucleoside phosphatase) family	NC_056583.1:16695829-16714915	33.3988	1.16033	5.3288	0	0
109105530	LOC109105530	centrosomal protein of 131 kDa-like && sp|U3JAG9|CP131_DANRE Centrosomal protein of 131 kDa OS=Danio rerio OX=7955 GN=cep131 PE=1 SV=1 && -	NC_056583.1:18928847-18954579	0.941689	14.1238	-3.39755	0	0
109048118	LOC109048118	cdc42 effector protein 4-like && sp|Q9H3Q1|BORG4_HUMAN Cdc42 effector protein 4 OS=Homo sapiens OX=9606 GN=CDC42EP4 PE=1 SV=1 && PF00786:P21-Rho-binding domain|PF14957:Cdc42 effector	NC_056583.1:19635342-19655648	30.5152	1.45659	4.88965	0	0
109045922	LOC109045922	Usher syndrome type-1G protein && sp|Q495M9|USH1G_HUMAN Usher syndrome type-1G protein OS=Homo sapiens OX=9606 GN=USH1G PE=1 SV=1 && PF00536:SAM domain (Sterile alpha motif)|PF12796:Ankyrin repeats (3 copies)	NC_056583.1:24648830-24656572	7.74343	0.0907017	6.84827	0	0
109099334	ryr2a	ryanodine receptor 2a (cardiac) && sp|E9Q401|RYR2_MOUSE Ryanodine receptor 2 OS=Mus musculus OX=10090 GN=Ryr2 PE=1 SV=1 && PF02026:RyR domain|PF01365:RIH domain|PF02815:MIR domain|PF00622:SPRY domain|PF08709:Inositol 1,4,5-trisphosphate/ryanodine receptor|PF08454:RyR and IP3R Homology associated|PF06459:Ryanodine Receptor TM 4-6|PF00520:Ion transport protein	NC_056583.1:25022084-25116659	0.01266	21.3295	-9.89981	0	0
109066432	LOC109066432	muscarinic acetylcholine receptor M3-like%2C transcript variant X7 && sp|P20309|ACM3_HUMAN Muscarinic acetylcholine receptor M3 OS=Homo sapiens OX=9606 GN=CHRM3 PE=1 SV=1 && PF00001:7 transmembrane receptor (rhodopsin family)	NC_056583.1:25131332-25156790	11.4749	0.207912	6.23343	0	0
109058838	LOC109058838	formin-2-like%2C transcript variant X1 && sp|Q9JL04|FMN2_MOUSE Formin-2 OS=Mus musculus OX=10090 GN=Fmn2 PE=1 SV=2 && PF02181:Formin Homology 2 Domain	NC_056583.1:25159788-25204136	37.6054	0.356434	7.07113	0	0
109070995	dydc2	DPY30 domain containing 2%2C transcript variant X3 && - && -	NC_056583.1:25342317-25347886	0.632871	75.0595	-6.38762	0	0
109077152	LOC109077152	sialoadhesin-like%2C transcript variant X1 && sp|A7LCJ3|SN_PIG Sialoadhesin OS=Sus scrofa OX=9823 GN=SIGLEC1 PE=1 SV=1 && -	NC_056583.1:25363719-25368149	19.1832	0.082957	8.29398	0	0
109066994	pald1a	phosphatase domain containing paladin 1a && sp|Q803E0|PALD_DANRE Paladin OS=Danio rerio OX=7955 GN=pald1 PE=2 SV=1 && PF14566:Inositol hexakisphosphate	NC_056583.1:25744884-25807125	34.6777	2.01211	4.60899	0	0
109068950	ddit4	DNA-damage-inducible transcript 4 && sp|Q7T346|DDIT4_DANRE DNA damage-inducible transcript 4 protein OS=Danio rerio OX=7955 GN=ddit4 PE=2 SV=1 && PF07809:RTP801 C-terminal region	NC_056583.1:25931941-25934058	92.4159	5.45597	4.58517	0	0
109084713	LOC109084713	monocarboxylate transporter 4-like%2C transcript variant X1 && sp|P57788|MOT4_CHICK Monocarboxylate transporter 4 OS=Gallus gallus OX=9031 GN=SLC16A3 PE=2 SV=1 && PF07690:Major Facilitator Superfamily	NC_056583.1:26729837-26735975	71.0595	1.08786	6.55284	0	0
109053162	LOC109053162	tudor and KH domain-containing protein%2C transcript variant X5 && sp|Q9Y2W6|TDRKH_HUMAN Tudor and KH domain-containing protein OS=Homo sapiens OX=9606 GN=TDRKH PE=1 SV=2 && PF00013:KH domain|PF00567:Tudor domain	NC_056583.1:26823892-26833648	60.4425	10.4449	3.13775	0	0
109092163	LOC109092163	phosphatidylinositide phosphatase SAC2-like && sp|A8E7C5|SAC2_DANRE Phosphatidylinositide phosphatase SAC2 OS=Danio rerio OX=7955 GN=inpp5f PE=3 SV=1 && PF02383:SacI homology domain|PF12456:Inositol phosphatase	NC_056584.1:113807-128824	18.914	1.79315	3.90362	0	0
109109612	LOC109109612	leucine-rich repeat-containing protein 1-like && sp|Q9BTT6|LRRC1_HUMAN Leucine-rich repeat-containing protein 1 OS=Homo sapiens OX=9606 GN=LRRC1 PE=1 SV=1 && PF13855:Leucine rich repeat	NC_056584.1:903570-948103	17.2312	2.56058	3.25606	0	0
109062300	LOC109062300	CUB and sushi domain-containing protein 1-like && sp|Q96PZ7|CSMD1_HUMAN CUB and sushi domain-containing protein 1 OS=Homo sapiens OX=9606 GN=CSMD1 PE=1 SV=3 && PF00431:CUB domain|PF00084:Sushi repeat (SCR repeat)	NC_056584.1:3805493-4407610	0.0606913	5.5423	-5.22104	0	0
109108116	LOC109108116	cystatin-F && sp|O76096|CYTF_HUMAN Cystatin-F OS=Homo sapiens OX=9606 GN=CST7 PE=1 SV=1 && PF00031:Cystatin domain	NC_056584.1:5800635-5803459	39.7865	0.062329	9.7265	0	0
109069805	LOC109069805	tubulin alpha-8 chain-like && sp|P81947|TBA1B_BOVIN Tubulin alpha-1B chain OS=Bos taurus OX=9913 PE=1 SV=2 && PF00091:Tubulin/FtsZ family, GTPase domain|PF03953:Tubulin C-terminal domain	NC_056584.1:5902652-5904569	352.796	4.06745	6.94104	0	0
109067515	LOC109067515	epithelial cell adhesion molecule-like && sp|Q99JW5|EPCAM_MOUSE Epithelial cell adhesion molecule OS=Mus musculus OX=10090 GN=Epcam PE=1 SV=1 && PF00086:Thyroglobulin type-1 repeat	NC_056584.1:7303755-7306299	711.723	57.5399	4.13467	0	0
109069771	LOC109069771	atlastin-2-like%2C transcript variant X1 && sp|Q6GN29|ATLA2_XENLA Atlastin-2 OS=Xenopus laevis OX=8355 GN=atl2 PE=2 SV=1 && PF02841:Guanylate-binding protein, C-terminal domain|PF02263:Guanylate-binding protein, N-terminal domain	NC_056584.1:7664311-7676216	47.8782	8.26717	3.10427	0	0
109052390	LOC109052390	core histone macro-H2A.2-like%2C transcript variant X3 && sp|Q9P0M6|H2AW_HUMAN Core histone macro-H2A.2 OS=Homo sapiens OX=9606 GN=MACROH2A2 PE=1 SV=3 && PF01661:Macro domain|PF16211:C-terminus of histone H2A|PF00125:Core histone H2A/H2B/H3/H4	NC_056584.1:7911655-7934575	4.22277	139.365	-4.52848	0	0
109068870	LOC109068870	tubulin--tyrosine ligase-like%2C transcript variant X2 && sp|Q8NG68|TTL_HUMAN Tubulin--tyrosine ligase OS=Homo sapiens OX=9606 GN=TTL PE=1 SV=2 && PF03133:Tubulin-tyrosine ligase family	NC_056584.1:8279245-8284304	50.7999	6.46123	3.47803	0	0
109082151	LOC109082151	nucleolin-like && sp|Q49AM3|TTC31_HUMAN Tetratricopeptide repeat protein 31 OS=Homo sapiens OX=9606 GN=TTC31 PE=1 SV=3 && PF00076:RNA recognition motif. (a.k.a. RRM, RBD, or RNP domain)|PF13414:TPR repeat	NC_056584.1:9647306-9660492	130.133	5.41705	5.09166	0	0
109079457	LOC109079457	uncharacterized LOC109079457 && sp|Q8R361|RFIP5_MOUSE Rab11 family-interacting protein 5 OS=Mus musculus OX=10090 GN=Rab11fip5 PE=1 SV=2 && PF00168:C2 domain|PF09457:FIP domain	NC_056584.1:9712412-9734573	18.9805	0.813772	5.04174	0	0
122147199	LOC122147199	elongation of very long chain fatty acids protein 6-like && sp|Q5ZJR8|ELOV6_CHICK Elongation of very long chain fatty acids protein 6 OS=Gallus gallus OX=9031 GN=ELOVL6 PE=2 SV=1 && -	NC_056584.1:10629719-10632036	25.6801	0.18484	7.47319	0	0
109069990	LOC109069990	peroxisome proliferator-activated receptor gamma coactivator-related protein 1-like && sp|Q6NZN1|PPRC1_MOUSE Peroxisome proliferator-activated receptor gamma coactivator-related protein 1 OS=Mus musculus OX=10090 GN=Pprc1 PE=1 SV=1 && PF00076:RNA recognition motif. (a.k.a. RRM, RBD, or RNP domain)	NC_056584.1:10958698-10968617	34.1164	2.37565	4.33759	0	0
109065952	LOC109065952	elongation of very long chain fatty acids protein 6-like%2C transcript variant X1 && sp|Q5ZJR8|ELOV6_CHICK Elongation of very long chain fatty acids protein 6 OS=Gallus gallus OX=9031 GN=ELOVL6 PE=2 SV=1 && PF01151:GNS1/SUR4 family	NC_056584.1:12930330-12933172	205.385	0.994997	8.12708	0	0
109082172	LOC109082172	serglycin-like && - && PF04360:Serglycin	NC_056584.1:13592378-13595731	0.829615	112.506	-6.5444	0	0
109104961	LOC109104961	phosphatase and actin regulator 2-like%2C transcript variant X2 && sp|P62025|PHAR2_RAT Phosphatase and actin regulator 2 OS=Rattus norvegicus OX=10116 GN=Phactr2 PE=1 SV=1 && PF02755:RPEL repeat	NC_056584.1:13979206-14013870	25.0609	2.1063	4.12587	0	0
122147252	wu:fj13e08	zinc finger protein 37 homolog && - && PF13912:C2H2-type zinc finger	NC_056584.1:17684150-17686022	39.4238	3.50843	3.99608	0	0
109112021	LOC109112021	protein kinase C eta type-like && sp|P24723|KPCL_HUMAN Protein kinase C eta type OS=Homo sapiens OX=9606 GN=PRKCH PE=1 SV=4 && PF00130:Phorbol esters/diacylglycerol binding domain (C1 domain)|PF00069:Protein kinase domain|PF00433:Protein kinase C terminal domain|PF00168:C2 domain	NC_056584.1:18228748-18244334	10.8253	0.316938	5.5723	0	0
109100604	oip5	opa interacting protein 5 && sp|B1MT51|MS18A_PLEMO Protein Mis18-alpha OS=Plecturocebus moloch OX=9523 GN=MIS18A PE=3 SV=1 && PF03226:Yippee zinc-binding/DNA-binding /Mis18, centromere assembly	NC_056584.1:19062054-19063728	161.465	13.8337	4.0481	0	0
109064555	LOC109064555	MAD2L1-binding protein-like && sp|Q15013|MD2BP_HUMAN MAD2L1-binding protein OS=Homo sapiens OX=9606 GN=MAD2L1BP PE=1 SV=1 && PF06581:Mad1 and Cdc20-bound-Mad2 binding	NC_056584.1:19304849-19307196	56.433	4.25919	4.23216	0	0
109100863	LOC109100863	WD repeat-containing protein 27-like && sp|A2RRH5|WDR27_HUMAN WD repeat-containing protein 27 OS=Homo sapiens OX=9606 GN=WDR27 PE=1 SV=3 && -	NC_056584.1:20286987-20331508	0.245265	23.3976	-5.27369	0	0
109052886	LOC109052886	protein L-Myc-1a-like && sp|Q9PSI9|MCL1A_DANRE Protein L-Myc-1a OS=Danio rerio OX=7955 GN=mycl1a PE=2 SV=2 && PF01056:Myc amino-terminal region|PF00010:Helix-loop-helix DNA-binding domain	NC_056584.1:20470448-20473916	49.3743	8.36612	3.06712	0	0
109074482	LOC109074482	ninein-like%2C transcript variant X5 && sp|Q61043|NIN_MOUSE Ninein OS=Mus musculus OX=10090 GN=Nin PE=1 SV=4 && -	NC_056584.1:20953081-20976225	24.6049	1.15284	4.74177	0	0
109081154	LOC109081154	F-box only protein 5-like && sp|Q0V967|FBX5_DANRE F-box only protein 5 OS=Danio rerio OX=7955 GN=fbxo5 PE=1 SV=2 && PF01485:IBR domain, a half RING-finger domain|PF00646:F-box domain	NC_056584.1:25638457-25641550	137.335	8.03707	4.5999	0	0
109072990	itga9	integrin%2C alpha 9 && sp|B8JK39|ITA9_MOUSE Integrin alpha-9 OS=Mus musculus OX=10090 GN=Itga9 PE=1 SV=1 && PF01839:FG-GAP repeat|PF08441:Integrin alpha	NC_056584.1:25974492-26048646	0.536555	32.2932	-5.40591	0	0
122147298	LOC122147298	PWWP domain-containing protein 2B-like%2C transcript variant X2 && sp|Q6NUJ5|PWP2B_HUMAN PWWP domain-containing protein 2B OS=Homo sapiens OX=9606 GN=PWWP2B PE=1 SV=3 && PF00855:PWWP domain	NC_056584.1:28405761-28415047	20.3619	1.46569	4.29396	0	0
109094753	LOC109094753	phosphofurin acidic cluster sorting protein 1-like && sp|Q6VY07|PACS1_HUMAN Phosphofurin acidic cluster sorting protein 1 OS=Homo sapiens OX=9606 GN=PACS1 PE=1 SV=2 && PF10254:PACS-1 cytosolic sorting protein	NC_056584.1:28631436-28653157	9.46765	0.804286	4.05431	0	0
122147391	LOC122147391	trypsin inhibitor ClTI-1-like && sp|P85000|ISK1L_CHICK Trypsin inhibitor ClTI-1 OS=Gallus gallus OX=9031 PE=1 SV=1 && PF00050:Kazal-type serine protease inhibitor domain	NC_056585.1:2218822-2219707	216.693	4.03056	6.2424	0	0
109065888	LOC109065888	protein diaphanous homolog 1 && sp|F1M775|DIAP1_RAT Protein diaphanous homolog 1 OS=Rattus norvegicus OX=10116 GN=Diaph1 PE=1 SV=3 && PF06367:Diaphanous FH3 Domain|PF06371:Diaphanous GTPase-binding Domain|PF02181:Formin Homology 2 Domain	NC_056585.1:2682223-2760137	20.4938	2.56843	3.4358	0	0
109053882	LOC109053882	disheveled-associated activator of morphogenesis 2-like && sp|Q9C0D6|FHDC1_HUMAN FH2 domain-containing protein 1 OS=Homo sapiens OX=9606 GN=FHDC1 PE=1 SV=2 && PF02181:Formin Homology 2 Domain	NC_056585.1:7718316-7732738	21.1248	1.4656	4.34675	0	0
109089193	LOC109089193	dead end protein 1-like%2C transcript variant X1 && sp|Q7T1H5|DND1_DANRE Dead end protein 1 OS=Danio rerio OX=7955 GN=dnd PE=1 SV=1 && PF00076:RNA recognition motif. (a.k.a. RRM, RBD, or RNP domain)|PF14709:double strand RNA binding domain from DEAD END PROTEIN 1	NC_056585.1:11775258-11779290	20.5864	1.78287	4.03091	0	0
109102217	LOC109102217	nucleoside diphosphate kinase homolog 5-like && sp|Q99MH5|NDK5_MOUSE Nucleoside diphosphate kinase homolog 5 OS=Mus musculus OX=10090 GN=Nme5 PE=1 SV=2 && PF05186:Dpy-30 motif|PF00334:Nucleoside diphosphate kinase	NC_056585.1:11605629-11608371	0.204202	104.046	-8.46188	0	0
109081615	LOC109081615	proheparin-binding EGF-like growth factor && sp|Q09118|HBEGF_CHLAE Proheparin-binding EGF-like growth factor OS=Chlorocebus aethiops OX=9534 GN=HBEGF PE=1 SV=1 && -	NC_056585.1:11636081-11639003	54.257	0.226315	8.34829	0	0
109101636	LOC109101636	N-acetyllactosaminide beta-1%2C3-N-acetylglucosaminyltransferase 2-like && sp|Q9Z222|B3GN2_MOUSE N-acetyllactosaminide beta-1,3-N-acetylglucosaminyltransferase 2 OS=Mus musculus OX=10090 GN=B3GNT2 PE=1 SV=3 && PF01762:Galactosyltransferase	NC_056585.1:12149017-12152223	15.0285	0.111555	7.4986	0	0
109095915	LOC109095915	serine/threonine-protein phosphatase 2A 55 kDa regulatory subunit B beta isoform-like%2C transcript variant X2 && sp|B6VA23|2ABB_CARAU Serine/threonine-protein phosphatase 2A 55 kDa regulatory subunit B beta isoform OS=Carassius auratus OX=7957 GN=ppp2r2b PE=2 SV=1 && -	NC_056585.1:13813856-13864773	0.165141	6.88306	-5.73674	0	0
109101953	nfkb1	nuclear factor of kappa light polypeptide gene enhancer in B-cells 1%2C transcript variant X3 && sp|Q04861|NFKB1_CHICK Nuclear factor NF-kappa-B p105 subunit OS=Gallus gallus OX=9031 GN=NFKB1 PE=2 SV=2 && PF12796:Ankyrin repeats (3 copies)|PF16179:Rel homology dimerisation domain|PF13857:Ankyrin repeats (many copies)|PF00554:Rel homology DNA-binding domain	NC_056585.1:14240513-14266445	7.33228	0.736821	3.80776	0	0
122133977	LOC122133977	integrator complex subunit 5-like && sp|Q8CHT3|INT5_MOUSE Integrator complex subunit 5 OS=Mus musculus OX=10090 GN=Ints5 PE=2 SV=1 && PF14838:Integrator complex subunit 5 C-terminus|PF14837:Integrator complex subunit 5 N-terminus	NC_056585.1:16652312-16656998	9.48681	0.931458	3.85259	0	0
109101522	LOC109101522	cystine/glutamate transporter-like && sp|Q9WTR6|XCT_MOUSE Cystine/glutamate transporter OS=Mus musculus OX=10090 GN=Slc7a11 PE=1 SV=1 && PF13520:Amino acid permease	NC_056585.1:18086500-18095516	0.173898	26.2896	-6.70868	0	0
109101505	LOC109101505	mid1-interacting protein 1-like && sp|Q8AWD1|M1I1L_DANRE Mid1-interacting protein 1-like OS=Danio rerio OX=7955 GN=mid1ip1l PE=2 SV=1 && PF07084:Thyroid hormone-inducible hepatic protein Spot 14	NC_056585.1:18255914-18257866	312.277	6.12636	6.1731	0	0
109101920	LOC109101920	transmembrane protein 144-like%2C transcript variant X1 && sp|Q7Z5S9|TM144_HUMAN Transmembrane protein 144 OS=Homo sapiens OX=9606 GN=TMEM144 PE=1 SV=1 && -	NC_056585.1:20694872-20698991	32.7193	0	14.4925	0	0
109055419	LOC109055419	synaptonemal complex central element protein 3-like && sp|B5KM66|SYCE3_MOUSE Synaptonemal complex central element protein 3 OS=Mus musculus OX=10090 GN=Syce3 PE=1 SV=1 && PF15191:Synaptonemal complex central element protein 3	NC_056585.1:21498925-21499906	0.080181	49.1841	-8.64815	0	0
122133919	LOC122133919	palmitoyltransferase ZDHHC9-like && sp|F1R013|ZDHC9_DANRE Palmitoyltransferase ZDHHC9 OS=Danio rerio OX=7955 GN=zdhhc9 PE=2 SV=2 && PF01529:DHHC palmitoyltransferase	NC_056585.1:21951244-21972204	47.3982	3.18257	4.40132	0	0
109049102	LOC109049102	transmembrane 9 superfamily member 2-like%2C transcript variant X1 && sp|P58021|TM9S2_MOUSE Transmembrane 9 superfamily member 2 OS=Mus musculus OX=10090 GN=Tm9sf2 PE=1 SV=1 && PF02990:Endomembrane protein 70	NC_056585.1:22928071-22940134	33.5815	2.70945	4.13374	0	0
109053945	LOC109053945	X-linked inhibitor of apoptosis && sp|Q5BKL8|XIAP_XENTR E3 ubiquitin-protein ligase XIAP OS=Xenopus tropicalis OX=8364 GN=xiap PE=2 SV=1 && PF00653:Inhibitor of Apoptosis domain|PF13920:Zinc finger, C3HC4 type (RING finger)	NC_056585.1:24105909-24113166	56.1129	6.12304	3.69934	0	0
122147477	nek12	NIMA-related kinase 12 && sp|P51954|NEK1_MOUSE Serine/threonine-protein kinase Nek1 OS=Mus musculus OX=10090 GN=Nek1 PE=1 SV=2 && PF00069:Protein kinase domain	NC_056585.1:24140815-24144282	0.134446	18.1112	-6.52198	0	0
109059788	LOC109059788	coiled-coil domain-containing protein 69-like && sp|A7MC22|CCD69_DANRE Coiled-coil domain-containing protein 69 OS=Danio rerio OX=7955 GN=ccdc69 PE=2 SV=2 && -	NC_056585.1:25363570-25373848	18.5638	0.190786	6.98585	0	0
109101390	arhgef37	Rho guanine nucleotide exchange factor (GEF) 37 && sp|A1IGU3|ARH37_RAT Rho guanine nucleotide exchange factor 37 OS=Rattus norvegicus OX=10116 GN=Arhgef37 PE=2 SV=1 && PF00621:RhoGEF domain|PF14604:Variant SH3 domain	NC_056585.1:26087887-26107725	17.8662	0.226142	6.799	0	0
109054353	LOC109054353	ecto-NOX disulfide-thiol exchanger 2-like%2C transcript variant X2 && sp|Q16206|ENOX2_HUMAN Ecto-NOX disulfide-thiol exchanger 2 OS=Homo sapiens OX=9606 GN=ENOX2 PE=1 SV=2 && PF00076:RNA recognition motif. (a.k.a. RRM, RBD, or RNP domain)	NC_056585.1:26917366-27134625	0.269095	13.7754	-5.29336	0	0
109069086	LOC109069086	GDNF family receptor alpha-4-like%2C transcript variant X1 && sp|O93512|GFRA4_CHICK GDNF family receptor alpha-4 OS=Gallus gallus OX=9031 GN=GFRA4 PE=2 SV=1 && PF02351:GDNF/GAS1 domain	NC_056585.1:27320930-27378865	12.4734	0.0579013	7.98907	0	0
109050448	LOC109050448	growth/differentiation factor 9-like && sp|Q66NC0|GDF9_CAPHI Growth/differentiation factor 9 OS=Capra hircus OX=9925 GN=GDF9 PE=3 SV=1 && PF00019:Transforming growth factor beta like domain	NC_056585.1:27431610-27435833	30.0481	0.0521	9.50459	0	0
109110116	LOC109110116	heparan sulfate glucosamine 3-O-sulfotransferase 1-like && sp|O14792|HS3S1_HUMAN Heparan sulfate glucosamine 3-O-sulfotransferase 1 OS=Homo sapiens OX=9606 GN=HS3ST1 PE=1 SV=1 && PF00685:Sulfotransferase domain	NC_056585.1:29808940-29810965	37.0046	2.25379	4.53782	0	0
109101380	LOC109101380	cohesin subunit SA-1%2C transcript variant X2 && sp|Q9D3E6|STAG1_MOUSE Cohesin subunit SA-1 OS=Mus musculus OX=10090 GN=Stag1 PE=1 SV=3 && PF08514:STAG domain	NC_056585.1:30008467-30031353	5.95677	509.078	-5.93334	0	0
109081331	LOC109081331	myeloid leukemia factor 1-like%2C transcript variant X3 && sp|Q32KY3|MLF1_BOVIN Myeloid leukemia factor 1 OS=Bos taurus OX=9913 GN=MLF1 PE=2 SV=1 && PF10248:Myelodysplasia-myeloid leukemia factor 1-interacting protein	NC_056586.1:607112-619977	1.24367	36.8043	-4.90682	0	0
109099402	LOC109099402	mRNA decay activator protein ZFP36L1-like && sp|P26651|TTP_HUMAN mRNA decay activator protein ZFP36 OS=Homo sapiens OX=9606 GN=ZFP36 PE=1 SV=1 && PF00642:Zinc finger C-x8-C-x5-C-x3-H type (and similar)	NC_056586.1:11411447-11414689	118.177	11.9668	3.80991	0	0
122147688	LOC122147688	dehydrogenase/reductase SDR family member 11-like && sp|Q71R50|DHR11_CHICK Dehydrogenase/reductase SDR family member 11 OS=Gallus gallus OX=9031 GN=DHRS11 PE=2 SV=1 && PF00106:short chain dehydrogenase	NC_056586.1:11909828-11912347	53.7352	5.66298	3.75133	0	0
122147691	LOC122147691	dynein light chain 2%2C cytoplasmic-like && sp|Q3MHR3|DYL2_BOVIN Dynein light chain 2, cytoplasmic OS=Bos taurus OX=9913 GN=DYNLL2 PE=3 SV=1 && PF01221:Dynein light chain type 1	NC_056586.1:12159918-12162108	136.043	7.78015	4.63154	0	0
109104215	LOC109104215	flotillin-2 && sp|O42305|FLOT2_CARAU Flotillin-2 OS=Carassius auratus OX=7957 GN=flot2 PE=1 SV=1 && PF15975:Flotillin|PF01145:SPFH domain / Band 7 family	NC_056586.1:12304239-12314314	0.286702	59.0184	-7.15749	0	0
109103148	LOC109103148	uncharacterized LOC109103148 && - && PF13637:Ankyrin repeats (many copies)	NC_056586.1:12878202-12885642	10.7522	0.041937	8.4271	0	0
109103234	LOC109103234	tetratricopeptide repeat protein 12%2C transcript variant X1 && sp|Q9H892|TTC12_HUMAN Tetratricopeptide repeat protein 12 OS=Homo sapiens OX=9606 GN=TTC12 PE=1 SV=2 && PF13414:TPR repeat	NC_056586.1:14502591-14515245	0.0274247	39.7422	-9.85832	0	0
109104243	LOC109104243	TLC domain-containing protein 2 && sp|A8WGS4|TLCD2_DANRE TLC domain-containing protein 2 OS=Danio rerio OX=7955 GN=tlcd2 PE=2 SV=1 && PF03798:TLC domain	NC_056586.1:16194568-16212596	24.0472	1.70767	4.31649	0	0
109103540	LOC109103540	nesprin-2-like && sp|Q8WXH0|SYNE2_HUMAN Nesprin-2 OS=Homo sapiens OX=9606 GN=SYNE2 PE=1 SV=3 && PF10541:Nuclear envelope localisation domain	NC_056586.1:17943935-17965785	13.0931	0.17819	6.64266	0	0
109053685	LOC109053685	high mobility group protein B1-like && sp|P07746|HMGT_ONCMY High mobility group-T protein OS=Oncorhynchus mykiss OX=8022 PE=2 SV=2 && PF00505:HMG (high mobility group) box|PF09011:HMG-box domain	NC_056586.1:19002904-19006106	0.661791	134.933	-7.14159	0	0
122147724	wdr95	WD40 repeat domain 95 && sp|B7FF06|WDY_DROGR WD repeat-containing protein on Y chromosome OS=Drosophila grimshawi OX=7222 GN=WDY PE=4 SV=1 && PF13833:EF-hand domain pair	NC_056586.1:19010701-19025803	0.00880533	17.8634	-10.072	0	0
109079761	LOC109079761	uncharacterized LOC109079761%2C transcript variant X2 && - && -	NC_056586.1:19112255-19119918	1.79889	24.0676	-3.5468	0	0
109075051	LOC109075051	tektin-1%2C transcript variant X1 && sp|Q969V4|TEKT1_HUMAN Tektin-1 OS=Homo sapiens OX=9606 GN=TEKT1 PE=1 SV=1 && PF03148:Tektin family	NC_056586.1:20060180-20063160	0.00654933	57.6992	-12.275	0	0
109103030	LOC109103030	probable tRNA methyltransferase 9B && sp|Q80WQ4|TRM9B_MOUSE Probable tRNA methyltransferase 9B OS=Mus musculus OX=10090 GN=Trmt9b PE=1 SV=1 && PF08241:Methyltransferase domain	NC_056586.1:19978785-19988792	44.3193	1.76143	5.15492	0	0
109104433	LOC109104433	coiled-coil domain-containing protein 105-like && sp|Q4V7B5|CC105_RAT Coiled-coil domain-containing protein 105 OS=Rattus norvegicus OX=10116 GN=Ccdc105 PE=1 SV=1 && PF03148:Tektin family	NC_056586.1:20498748-20504011	0.00542433	41.7345	-11.9769	0	0
109103662	LOC109103662	cytoplasmic dynein 2 heavy chain 1-like && sp|Q9JJ79|DYHC2_RAT Cytoplasmic dynein 2 heavy chain 1 OS=Rattus norvegicus OX=10116 GN=Dync2h1 PE=1 SV=1 && PF12780:P-loop containing dynein motor region D4|PF12777:Microtubule-binding stalk of dynein motor|PF12775:P-loop containing dynein motor region D3|PF07728:AAA domain (dynein-related subfamily)|PF03028:Dynein heavy chain and region D6 of dynein mo…	NC_056586.1:22586534-22669387	0.559787	29.6264	-4.69214	0	0
109064009	ctsc	cathepsin C%2C transcript variant X1 && sp|P53634|CATC_HUMAN Dipeptidyl peptidase 1 OS=Homo sapiens OX=9606 GN=CTSC PE=1 SV=2 && PF00112:Papain family cysteine protease|PF08773:Cathepsin C exclusion domain	NC_056586.1:23159277-23167175	86.257	2.86115	5.42024	0	0
109104020	LOC109104020	actinin%2C alpha 4 && sp|A5D7D1|ACTN4_BOVIN Alpha-actinin-4 OS=Bos taurus OX=9913 GN=ACTN4 PE=2 SV=1 && PF08726:Ca2+ insensitive EF hand|PF00307:Calponin homology (CH) domain|PF00435:Spectrin repeat	NC_056586.1:23195303-23233441	25.119	4.31609	3.04729	0	0
109109629	LOC109109629	cytoplasmic dynein 2 heavy chain 1-like && sp|Q9JJ79|DYHC2_RAT Cytoplasmic dynein 2 heavy chain 1 OS=Rattus norvegicus OX=10116 GN=Dync2h1 PE=1 SV=1 && PF08385:Dynein heavy chain, N-terminal region 1|PF12775:P-loop containing dynein motor region D3|PF08393:Dynein heavy chain, N-terminal region 2|PF12774:Hydrolytic ATP binding site of dynein motor region D1|PF07728:AAA domain (dynein-related subfa…	NC_056586.1:24506294-24568432	0.969788	53.4304	-4.68943	0	0
109058609	LOC109058609	rho guanine nucleotide exchange factor TIAM1-like%2C transcript variant X2 && sp|Q13009|TIAM1_HUMAN Rho guanine nucleotide exchange factor TIAM1 OS=Homo sapiens OX=9606 GN=TIAM1 PE=1 SV=2 && PF00169:PH domain|PF02196:Raf-like Ras-binding domain|PF00621:RhoGEF domain|PF00595:PDZ domain (Also known as DHR or GLGF)	NC_056586.1:25151854-25234252	0.0244727	27.7795	-8.79087	0	0
109104440	LOC109104440	mutS protein homolog 5-like%2C transcript variant X1 && sp|O43196|MSH5_HUMAN MutS protein homolog 5 OS=Homo sapiens OX=9606 GN=MSH5 PE=1 SV=1 && PF05192:MutS domain III|PF05190:MutS family domain IV|PF00488:MutS domain V	NC_056586.1:26545165-26556993	0.132763	58.2358	-8.30742	0	0
109110582	LOC109110582	T-box transcription factor 4 && sp|P70325|TBX4_MOUSE T-box transcription factor TBX4 OS=Mus musculus OX=10090 GN=Tbx4 PE=1 SV=3 && PF00907:T-box	NC_056586.1:28648346-28662593	6.75356	0.0209323	8.52352	0	0
109103651	LOC109103651	suppressor of tumorigenicity 14 protein homolog && sp|P56677|ST14_MOUSE Suppressor of tumorigenicity 14 protein homolog OS=Mus musculus OX=10090 GN=St14 PE=1 SV=2 && PF01390:SEA domain|PF00089:Trypsin|PF00431:CUB domain|PF00057:Low-density lipoprotein receptor domain class A	NC_056586.1:29333522-29362198	55.4158	1.11187	5.63852	0	0
109084794	cdcp1a	CUB domain containing protein 1a && - && -	NC_056587.1:310932-320768	10.1581	0.417631	5.07788	0	0
109087685	macf1b	microtubule actin crosslinking factor 1b && sp|Q9QXZ0|MACF1_MOUSE Microtubule-actin cross-linking factor 1 OS=Mus musculus OX=10090 GN=Macf1 PE=1 SV=2 && PF00435:Spectrin repeat	NC_056587.1:1782526-1817555	0	5.9588	-12.9511	0	0
109080398	LOC109080398	E3 ubiquitin-protein ligase TRIM71 && sp|E7FAM5|LIN41_DANRE E3 ubiquitin-protein ligase TRIM71 OS=Danio rerio OX=7955 GN=trim71 PE=1 SV=1 && PF00630:Filamin/ABP280 repeat|PF00643:B-box zinc finger|PF01436:NHL repeat	NC_056587.1:2420364-2455505	12.6219	1.99066	3.17031	0	0
109100642	LOC109100642	extracellular matrix protein 1-like && - && PF05782:Extracellular matrix protein 1 (ECM1)	NC_056587.1:2904755-2913242	148.972	1.562	7.08342	0	0
109055143	LOC109055143	grainyhead-like protein 2 homolog && sp|Q5M7R9|GRHL2_XENTR Grainyhead-like protein 2 homolog OS=Xenopus tropicalis OX=8364 GN=grhl2 PE=2 SV=1 && PF04516:CP2 transcription factor	NC_056587.1:2953819-2965726	32.8969	0.505951	6.50581	0	0
109105548	LOC109105548	sperm acrosome membrane-associated protein 4-like && - && -	NC_056587.1:3163210-3164401	494.997	1.62884	8.73421	0	0
109106396	LOC109106396	glyceraldehyde-3-phosphate dehydrogenase && sp|Q5XJ10|G3P_DANRE Glyceraldehyde-3-phosphate dehydrogenase OS=Danio rerio OX=7955 GN=gapdh PE=2 SV=2 && PF02800:Glyceraldehyde 3-phosphate dehydrogenase, C-terminal domain|PF00044:Glyceraldehyde 3-phosphate dehydrogenase, NAD binding domain	NC_056587.1:6158348-6165456	582.901	40.5477	4.3514	0	0
109105727	arhgef5	Rho guanine nucleotide exchange factor (GEF) 5%2C transcript variant X1 && sp|Q12774|ARHG5_HUMAN Rho guanine nucleotide exchange factor 5 OS=Homo sapiens OX=9606 GN=ARHGEF5 PE=1 SV=3 && PF00621:RhoGEF domain|PF14604:Variant SH3 domain	NC_056587.1:6455492-6470437	8.65006	0.431525	4.76526	0	0
122147968	LOC122147968	FK506-binding protein 3-like && - && -	NC_056587.1:6522661-6524988	28.5368	2.49789	4.01479	0	0
109110810	LOC109110810	metastasis-associated in colon cancer protein 1-like%2C transcript variant X2 && sp|Q5RBY8|MACC1_PONAB Metastasis-associated in colon cancer protein 1 OS=Pongo abelii OX=9601 GN=MACC1 PE=2 SV=1 && PF00791:ZU5 domain	NC_056587.1:7569739-7575398	13.1537	0.453221	5.33588	0	0
109082122	snapc3	small nuclear RNA activating complex%2C polypeptide 3 && sp|Q5BK68|SNPC3_RAT snRNA-activating protein complex subunit 3 OS=Rattus norvegicus OX=10116 GN=Snapc3 PE=2 SV=1 && PF12251:snRNA-activating protein of 50kDa MW C terminal	NC_056587.1:7642338-7653311	25.5814	2.83392	3.67966	0	0
109069006	rab13	RAB13%2C member RAS oncogene family && sp|Q7T3A4|RAB13_DANRE Ras-related protein Rab-13 OS=Danio rerio OX=7955 GN=rab13 PE=1 SV=1 && PF00071:Ras family	NC_056587.1:8838546-8845146	140.454	5.15315	5.27316	0	0
109057792	LOC109057792	apolipoprotein Eb && sp|O42364|APOEB_DANRE Apolipoprotein Eb OS=Danio rerio OX=7955 GN=apoeb PE=2 SV=1 && -	NC_056587.1:8966765-8969013	2.30822	71.4873	-4.43427	0	0
109054675	LOC109054675	uncharacterized LOC109054675%2C transcript variant X2 && sp|Q95LI3|ZFY_BOVIN Zinc finger Y-chromosomal protein OS=Bos taurus OX=9913 GN=ZFY PE=2 SV=1 && -	NC_056587.1:9518262-9542793	53.0475	8.69918	3.1161	0	0
109054688	LOC109054688	uncharacterized LOC109054688 && - && -	NC_056587.1:9583492-9588810	56.7639	3.27932	4.61918	0	0
109104694	LOC109104694	F-box only protein 32 && sp|Q1A730|FBX32_PIG F-box only protein 32 OS=Sus scrofa OX=9823 GN=FBXO32 PE=2 SV=1 && PF12937:F-box-like	NC_056587.1:9667737-9675181	68.0732	0.771307	6.95264	0	0
109105947	irge4	immunity-related GTPase family%2C e4%2C transcript variant X1 && sp|Q6AYF9|IIGP5_RAT Interferon-inducible GTPase 5 OS=Rattus norvegicus OX=10116 GN=Irgc PE=1 SV=1 && PF05049:Interferon-inducible GTPase (IIGP)	NC_056587.1:9908672-9913344	32.4911	0.075334	9.13115	0	0
122147931	LOC122147931	rhomboid-related protein 2-like && sp|A2AGA4|RHBL2_MOUSE Rhomboid-related protein 2 OS=Mus musculus OX=10090 GN=Rhbdl2 PE=1 SV=1 && PF01694:Rhomboid family	NC_056587.1:10280333-10286377	31.6759	0.687047	5.95227	0	0
109087388	steap4	STEAP family member 4 && sp|Q687X5|STEA4_HUMAN Metalloreductase STEAP4 OS=Homo sapiens OX=9606 GN=STEAP4 PE=1 SV=1 && PF03807:NADP oxidoreductase coenzyme F420-dependent|PF01794:Ferric reductase like transmembrane component	NC_056587.1:11058660-11066995	0.340446	14.0309	-4.84443	0	0
109081079	LOC109081079	uncharacterized LOC109081079%2C transcript variant X6 && sp|O15069|NACAD_HUMAN NAC-alpha domain-containing protein 1 OS=Homo sapiens OX=9606 GN=NACAD PE=1 SV=3 && PF01849:NAC domain	NC_056587.1:11009442-11029061	72.4933	0.889229	6.81841	0	0
109082822	LOC109082822	ATP-dependent translocase ABCB1-like && sp|P08183|MDR1_HUMAN ATP-dependent translocase ABCB1 OS=Homo sapiens OX=9606 GN=ABCB1 PE=1 SV=3 && PF07673:Protein of unknown function (DUF1602)|PF00005:ABC transporter|PF00664:ABC transporter transmembrane region	NC_056587.1:11454041-11468950	9.85842	0.181508	6.26019	0	0
109056403	s100a1	S100 calcium binding protein A1 && sp|Q7LZT1|S10A1_MISFO Protein S100-A1 OS=Misgurnus fossilis OX=7984 GN=s100a1 PE=1 SV=1 && PF00036:EF hand|PF01023:S-100/ICaBP type calcium binding domain	NC_056587.1:11811990-11813568	41.5365	0.0464933	9.8257	0	0
109056426	LOC109056426	cathepsin S-like && sp|P25326|CATS_BOVIN Cathepsin S OS=Bos taurus OX=9913 GN=CTSS PE=1 SV=2 && PF08246:Cathepsin propeptide inhibitor domain (I29)|PF00112:Papain family cysteine protease	NC_056587.1:11868179-11872189	197.391	3.57586	6.28891	0	0
109089990	LOC109089990	cathepsin S && sp|Q8HY81|CATS_CANLF Cathepsin S OS=Canis lupus familiaris OX=9615 GN=CTSS PE=2 SV=1 && PF08246:Cathepsin propeptide inhibitor domain (I29)|PF00112:Papain family cysteine protease	NC_056587.1:11876512-11881595	64.4683	0.37167	7.95143	0	0
109070209	hormad1	HORMA domain containing 1 && sp|A2BF66|HORM1_DANRE HORMA domain-containing protein 1 OS=Danio rerio OX=7955 GN=hormad1 PE=2 SV=1 && PF02301:HORMA domain	NC_056587.1:11905310-11909346	0.552539	248.423	-8.26914	0	0
109104780	LOC109104780	transmembrane protein 79-like && sp|Q9BSE2|TMM79_HUMAN Transmembrane protein 79 OS=Homo sapiens OX=9606 GN=TMEM79 PE=1 SV=1 && -	NC_056587.1:12244922-12251260	15.6247	0.96758	4.50276	0	0
109081339	LOC109081339	solute carrier family 45 member 4-like%2C transcript variant X7 && sp|Q5BKX6|S45A4_HUMAN Solute carrier family 45 member 4 OS=Homo sapiens OX=9606 GN=SLC45A4 PE=1 SV=2 && PF13347:MFS/sugar transport protein	NC_056587.1:12484299-12494265	1.12373	28.4297	-4.18836	0	0
109106125	LOC109106125	axonemal dynein light intermediate polypeptide 1-like && sp|Q6GN86|IDLC_XENLA Axonemal dynein light intermediate polypeptide 1 OS=Xenopus laevis OX=8355 GN=dnali1 PE=2 SV=1 && PF10211:Axonemal dynein light chain	NC_056587.1:14076622-14079010	0.0642083	60.6169	-9.21553	0	0
109105411	LOC109105411	Scm polycomb group protein homolog 1 && sp|Q96GD3|SCMH1_HUMAN Polycomb protein SCMH1 OS=Homo sapiens OX=9606 GN=SCMH1 PE=1 SV=1 && PF00536:SAM domain (Sterile alpha motif)|PF12140:Protein of unknown function (DUF3588)|PF02820:mbt repeat	NC_056587.1:14825021-14837603	1.09745	24.4356	-3.96577	0	0
109104999	LOC109104999	cbp/p300-interacting transactivator 3-like && sp|Q9I8K7|CITE3_CHICK Cbp/p300-interacting transactivator 3 OS=Gallus gallus OX=9031 GN=CITED3 PE=2 SV=1 && PF04487:CITED	NC_056587.1:14815413-14817771	108.271	1.87515	6.34762	0	0
109104971	LOC109104971	CD2-associated protein-like%2C transcript variant X1 && sp|Q9JLQ0|CD2AP_MOUSE CD2-associated protein OS=Mus musculus OX=10090 GN=Cd2ap PE=1 SV=3 && PF14604:Variant SH3 domain	NC_056587.1:14965325-14978121	40.3448	2.13413	4.73162	0	0
109047669	LOC109047669	SH3 domain-binding protein 5-like && sp|O60239|3BP5_HUMAN SH3 domain-binding protein 5 OS=Homo sapiens OX=9606 GN=SH3BP5 PE=1 SV=2 && PF05276:SH3 domain-binding protein 5 (SH3BP5)	NC_056587.1:15058719-15073907	23.1091	1.4015	4.54114	0	0
109060428	LOC109060428	syntabulin-like%2C transcript variant X3 && sp|Q9NX95|SYBU_HUMAN Syntabulin OS=Homo sapiens OX=9606 GN=SYBU PE=1 SV=2 && PF15290:Golgi-localised syntaxin-1-binding clamp	NC_056587.1:16211202-16221661	96.3683	0.124845	9.77078	0	0
109105092	LOC109105092	histidine triad nucleotide-binding protein 3-like && sp|Q28BZ2|HINT3_XENTR Histidine triad nucleotide-binding protein 3 OS=Xenopus tropicalis OX=8364 GN=hint3 PE=2 SV=1 && PF11969:Scavenger mRNA decapping enzyme C-term binding	NC_056587.1:16583923-16586477	44.7469	4.37109	3.86214	0	0
109105053	LOC109105053	GSK-3-binding protein-like && sp|O93343|GBP_XENLA GSK-3-binding protein OS=Xenopus laevis OX=8355 GN=gbp PE=1 SV=1 && PF05350:Glycogen synthase kinase-3 binding	NC_056587.1:16999724-17001225	37.5568	4.36377	3.60325	0	0
109103110	cmtm6	CKLF-like MARVEL transmembrane domain containing 6 && sp|Q9CZ69|CKLF6_MOUSE CKLF-like MARVEL transmembrane domain-containing protein 6 OS=Mus musculus OX=10090 GN=Cmtm6 PE=1 SV=1 && -	NC_056587.1:17190013-17197959	37.143	1.74308	4.91387	0	0
109106056	ubxn11	UBX domain protein 11%2C transcript variant X1 && sp|Q5T124|UBX11_HUMAN UBX domain-containing protein 11 OS=Homo sapiens OX=9606 GN=UBXN11 PE=1 SV=2 && PF08059:SEP domain|PF00789:UBX domain	NC_056587.1:17286398-17294510	1.75317	52.3754	-4.39109	0	0
109064486	zp3d.1	zona pellucida glycoprotein 3d tandem duplicate 1 && - && PF00100:Zona pellucida-like domain	NC_056587.1:17448804-17454473	48.6561	0.485551	7.13091	0	0
109090698	LOC109090698	disintegrin and metalloproteinase domain-containing protein 22-like%2C transcript variant X1 && sp|O42596|ADA22_XENLA Disintegrin and metalloproteinase domain-containing protein 22 OS=Xenopus laevis OX=8355 GN=adam22 PE=2 SV=2 && PF08516:ADAM cysteine-rich|PF01421:Reprolysin (M12B) family zinc metalloprotease|PF01562:Reprolysin family propeptide|PF00200:Disintegrin	NC_056587.1:17933906-17994491	0.024628	10.1486	-8.03398	0	0
109087738	LOC109087738	glyceraldehyde-3-phosphate dehydrogenase 2-like && sp|Q5MJ86|G3P2_DANRE Glyceraldehyde-3-phosphate dehydrogenase 2 OS=Danio rerio OX=7955 GN=gapdh-2 PE=2 SV=1 && PF02800:Glyceraldehyde 3-phosphate dehydrogenase, C-terminal domain|PF00044:Glyceraldehyde 3-phosphate dehydrogenase, NAD binding domain	NC_056587.1:18736420-18749578	2.68405	57.797	-3.92096	0	0
109109965	LOC109109965	exostosin-1a && sp|Q5IGR8|EXT1A_DANRE Exostosin-1a OS=Danio rerio OX=7955 GN=ext1a PE=2 SV=1 && PF09258:Glycosyl transferase family 64 domain|PF03016:Exostosin family	NC_056587.1:20145329-20193169	7.39667	0.386816	4.74528	0	0
122133949	hmgn2	high mobility group nucleosomal binding domain 2 && sp|P02314|HMGN2_CHICK Non-histone chromosomal protein HMG-17 OS=Gallus gallus OX=9031 GN=HMGN2 PE=1 SV=3 && PF01101:HMG14 and HMG17	NC_056587.1:21278329-21281375	66.1919	1539.19	-4.03309	0	0
109060347	LOC109060347	protein spire homolog 1-like && sp|Q08AE8|SPIR1_HUMAN Protein spire homolog 1 OS=Homo sapiens OX=9606 GN=SPIRE1 PE=1 SV=3 && PF16474:Kinase non-catalytic C-lobe domain	NC_056587.1:22077769-22098006	0.335392	42.074	-6.62119	0	0
109068424	LOC109068424	leukocyte elastase inhibitor-like%2C transcript variant X1 && sp|P05619|ILEU_HORSE Leukocyte elastase inhibitor OS=Equus caballus OX=9796 GN=SERPINB1 PE=1 SV=3 && PF00079:Serpin (serine protease inhibitor)	NC_056587.1:21314940-21358929	268.666	0.236314	10.8251	0	0
122148060	LOC122148060	sperm-associated antigen 1-like && sp|Q07617|SPAG1_HUMAN Sperm-associated antigen 1 OS=Homo sapiens OX=9606 GN=SPAG1 PE=1 SV=3 && PF13877:Potential Monad-binding region of RPAP3|PF13414:TPR repeat	NC_056587.1:23440634-23447121	0	16.7566	-13.4741	0	0
109051866	fsip1	fibrous sheath interacting protein 1%2C transcript variant X3 && sp|Q566N9|FSIP1_DANRE Fibrous sheath-interacting protein 1 OS=Danio rerio OX=7955 GN=fsip1 PE=2 SV=1 && PF15554:FSIP1 family	NC_056588.1:434434-457003	1.91648	62.0674	-4.47672	0	0
109093242	LOC109093242	lisH domain-containing protein C1711.05-like%2C transcript variant X2 && - && -	NC_056588.1:644727-646020	51.5057	2.27463	4.98219	0	0
109093244	dnaaf2	dynein axonemal assembly factor 2 && sp|Q499A3|KTU_DANRE Protein kintoun OS=Danio rerio OX=7955 GN=dnaaf2 PE=2 SV=1 && PF08190:pre-RNA processing PIH1/Nop17	NC_056588.1:679050-681226	0.52071	43.8696	-5.91316	0	0
109092184	LOC109092184	pleckstrin homology domain-containing family G member 3 && sp|A1L390|PKHG3_HUMAN Pleckstrin homology domain-containing family G member 3 OS=Homo sapiens OX=9606 GN=PLEKHG3 PE=1 SV=1 && -	NC_056588.1:1091356-1152016	18.1535	1.71817	3.68587	0	0
109107444	LOC109107444	nesprin-1-like && sp|Q8NF91|SYNE1_HUMAN Nesprin-1 OS=Homo sapiens OX=9606 GN=SYNE1 PE=1 SV=4 && -	NC_056588.1:3206590-3312355	0.10871	2.04858	-3.72549	0	0
109058316	LOC109058316	zona pellucida sperm-binding protein 3-like && sp|P79762|ZP3_CHICK Zona pellucida sperm-binding protein 3 OS=Gallus gallus OX=9031 GN=ZP3 PE=1 SV=4 && PF00100:Zona pellucida-like domain	NC_056588.1:1350187-1352933	309.318	0.0669523	12.4585	0	0
109052488	LOC109052488	zona pellucida sperm-binding protein 3 && sp|P79762|ZP3_CHICK Zona pellucida sperm-binding protein 3 OS=Gallus gallus OX=9031 GN=ZP3 PE=1 SV=4 && PF00100:Zona pellucida-like domain	NC_056588.1:1359211-1410446	894.949	0.225593	12.2323	0	0
109058300	LOC109058300	zona pellucida sperm-binding protein 3-like && sp|P79762|ZP3_CHICK Zona pellucida sperm-binding protein 3 OS=Gallus gallus OX=9031 GN=ZP3 PE=1 SV=4 && PF00100:Zona pellucida-like domain	NC_056588.1:1359987-1392502	758.438	0.16401	12.3039	0	0
109052487	LOC109052487	zona pellucida sperm-binding protein 3-like && sp|P79762|ZP3_CHICK Zona pellucida sperm-binding protein 3 OS=Gallus gallus OX=9031 GN=ZP3 PE=1 SV=4 && PF00100:Zona pellucida-like domain	NC_056588.1:1359211-1410476	640.655	0.37334	11.0445	0	0
109099640	LOC109099640	F-box only protein 34-like%2C transcript variant X4 && sp|Q9NWN3|FBX34_HUMAN F-box only protein 34 OS=Homo sapiens OX=9606 GN=FBXO34 PE=1 SV=2 && -	NC_056588.1:4441195-4461717	56.7204	8.80072	3.18364	0	0
109106857	LOC109106857	ADP-dependent glucokinase-like && sp|Q86S40|ADPGK_CAEEL Probable ADP-dependent glucokinase OS=Caenorhabditis elegans OX=6239 GN=C50D2.7 PE=1 SV=1 && PF04587:ADP-specific Phosphofructokinase/Glucokinase conserved region	NC_056588.1:4696323-4703047	30.9578	3.89288	3.49206	0	0
109057164	LOC109057164	transcription regulator protein BACH2-like && sp|P97303|BACH2_MOUSE Transcription regulator protein BACH2 OS=Mus musculus OX=10090 GN=Bach2 PE=1 SV=3 && PF00651:BTB/POZ domain|PF03131:bZIP Maf transcription factor	NC_056588.1:6369071-6390577	9.02649	0.08753	7.15767	0	0
109104784	LOC109104784	ensconsin-like && sp|O88735|MAP7_MOUSE Ensconsin OS=Mus musculus OX=10090 GN=Map7 PE=1 SV=1 && PF05672:MAP7 (E-MAP-115) family	NC_056588.1:6509579-6528860	26.3324	0.581516	5.86997	0	0
109108079	LOC109108079	forkhead box protein N3-like%2C transcript variant X1 && sp|Q33BP8|FOXN3_PIG Forkhead box protein N3 OS=Sus scrofa OX=9823 GN=FOXN3 PE=2 SV=1 && PF00250:Forkhead domain	NC_056588.1:6727580-6808553	6.23473	0.461312	4.19433	0	0
109107878	LOC109107878	glycogen phosphorylase%2C brain form-like%2C transcript variant X1 && sp|P11216|PYGB_HUMAN Glycogen phosphorylase, brain form OS=Homo sapiens OX=9606 GN=PYGB PE=1 SV=5 && PF00343:Carbohydrate phosphorylase	NC_056588.1:9036180-9048698	35.5645	4.97801	3.33649	0	0
109108032	LOC109108032	pantothenate kinase 1-like%2C transcript variant X1 && sp|Q8TE04|PANK1_HUMAN Pantothenate kinase 1 OS=Homo sapiens OX=9606 GN=PANK1 PE=1 SV=2 && PF03630:Fumble	NC_056588.1:10283489-10298391	4.85235	151.367	-4.41392	0	0
109108186	otx1	orthodenticle homeobox 1 && sp|Q91994|OTX1B_DANRE Homeobox protein OTX1 B OS=Danio rerio OX=7955 GN=otx1b PE=2 SV=1 && PF00046:Homeobox domain|PF03529:Otx1 transcription factor	NC_056588.1:10662126-10669647	13.1763	0.0143533	10.2912	0	0
109061283	rlf	RLF zinc finger && sp|Q13129|RLF_HUMAN Zinc finger protein Rlf OS=Homo sapiens OX=9606 GN=RLF PE=1 SV=2 && -	NC_056588.1:10862635-10874626	39.6786	4.27402	3.72063	0	0
109060742	LOC109060742	uncharacterized LOC109060742%2C transcript variant X2 && - && -	NC_056588.1:11264788-11267947	446.553	0.0928903	12.7026	0	0
109108104	LOC109108104	arf-GAP with SH3 domain%2C ANK repeat and PH domain-containing protein 1-like && sp|O43150|ASAP2_HUMAN Arf-GAP with SH3 domain, ANK repeat and PH domain-containing protein 2 OS=Homo sapiens OX=9606 GN=ASAP2 PE=1 SV=3 && -	NC_056588.1:12326065-12353300	15.4549	1.15619	4.24394	0	0
109107944	LOC109107944	parkin coregulated gene protein homolog%2C transcript variant X1 && sp|Q9DAK2|PACRG_MOUSE Parkin coregulated gene protein homolog OS=Mus musculus OX=10090 GN=Pacrg PE=1 SV=1 && PF10274:Parkin co-regulated protein	NC_056588.1:12517190-12606169	0.155704	41.9763	-7.59157	0	0
109107979	LOC109107979	tripeptidyl-peptidase 1-like && sp|F8W2M8|TPP1_DANRE Tripeptidyl-peptidase 1 OS=Danio rerio OX=7955 GN=tpp1 PE=1 SV=2 && PF00082:Subtilase family|PF09286:Pro-kumamolisin, activation domain	NC_056588.1:14586746-14593340	45.058	1.68984	5.23298	0	0
109107348	heatr4	HEAT repeat containing 4%2C transcript variant X2 && sp|Q86WZ0|HEAT4_HUMAN HEAT repeat-containing protein 4 OS=Homo sapiens OX=9606 GN=HEATR4 PE=2 SV=2 && PF13646:HEAT repeats	NC_056588.1:14891128-14897900	0.133965	25.1382	-7.04932	0	0
109065870	LOC109065870	14-3-3 protein zeta/delta-like && sp|P63101|1433Z_MOUSE 14-3-3 protein zeta/delta OS=Mus musculus OX=10090 GN=Ywhaz PE=1 SV=1 && PF00244:14-3-3 protein	NC_056588.1:15314542-15323540	1.73059	68.4421	-4.79999	0	0
109064705	LOC109064705	cathepsin B-like && sp|P07858|CATB_HUMAN Cathepsin B OS=Homo sapiens OX=9606 GN=CTSB PE=1 SV=3 && PF00112:Papain family cysteine protease|PF08127:Peptidase family C1 propeptide	NC_056588.1:15366257-15370903	635.108	29.0629	4.95626	0	0
109072176	LOC109072176	dynein axonemal light chain 1 && sp|Q6DHB1|DNAL1_DANRE Dynein axonemal light chain 1 OS=Danio rerio OX=7955 GN=dnal1 PE=2 SV=1 && -	NC_056588.1:15908663-15912099	0.787024	28.4137	-4.66693	0	0
109102938	LOC109102938	UMP-CMP kinase 2%2C mitochondrial-like && sp|Q5EBM0|CMPK2_HUMAN UMP-CMP kinase 2, mitochondrial OS=Homo sapiens OX=9606 GN=CMPK2 PE=1 SV=3 && PF02223:Thymidylate kinase	NC_056588.1:16613906-16619950	0.757141	31.1175	-4.8441	0	0
109108262	LOC109108262	NPC intracellular cholesterol transporter 2-like && sp|Q9DGJ3|NPC2_DANRE NPC intracellular cholesterol transporter 2 OS=Danio rerio OX=7955 GN=npc2 PE=2 SV=1 && PF02221:ML domain	NC_056588.1:20012065-20013208	108.793	10.8268	3.83412	0	0
109107237	LOC109107237	rhotekin-2%2C transcript variant X3 && sp|Q5XIZ9|RTKN2_DANRE Rhotekin-2 OS=Danio rerio OX=7955 GN=rtkn2 PE=2 SV=1 && PF08174:Cell division protein anillin	NC_056588.1:20181196-20189437	93.0241	17.3525	2.9318	0	0
109063425	LOC109063425	uncharacterized LOC109063425%2C transcript variant X3 && - && -	NC_056588.1:21895894-21905578	0.274237	15.033	-5.01766	0	0
109071131	LOC109071131	exonuclease 3'-5' domain-containing protein 2-like%2C transcript variant X1 && sp|Q9NVH0|EXD2_HUMAN Exonuclease 3'-5' domain-containing protein 2 OS=Homo sapiens OX=9606 GN=EXD2 PE=1 SV=2 && PF01612:3'-5' exonuclease	NC_056588.1:24314535-24325100	59.7674	4.07184	4.36001	0	0
109047923	LOC109047923	retinol dehydrogenase 7-like%2C transcript variant X3 && sp|P29147|BDH_RAT D-beta-hydroxybutyrate dehydrogenase, mitochondrial OS=Rattus norvegicus OX=10116 GN=Bdh1 PE=1 SV=2 && PF00106:short chain dehydrogenase	NC_056588.1:24422999-24428207	80.6979	0.107495	10.0411	0	0
109062395	LOC109062395	zinc finger C2HC domain-containing protein 1C-like%2C transcript variant X1 && sp|Q9BGW4|ZC21C_MACFA Zinc finger C2HC domain-containing protein 1C OS=Macaca fascicularis OX=9541 GN=ZC2HC1C PE=2 SV=2 && PF13913:zinc-finger of a C2HC-type	NC_056588.1:25337594-25342708	0.122292	28.5334	-7.23001	0	0
109055942	LOC109055942	potassium channel subfamily K member 5-like && sp|O95279|KCNK5_HUMAN Potassium channel subfamily K member 5 OS=Homo sapiens OX=9606 GN=KCNK5 PE=1 SV=1 && PF07885:Ion channel	NC_056588.1:26961728-27006990	8.9629	0.389998	5.00789	0	0
109078507	kif6	kinesin family member 6 && sp|Q6ZMV9|KIF6_HUMAN Kinesin-like protein KIF6 OS=Homo sapiens OX=9606 GN=KIF6 PE=1 SV=3 && PF00225:Kinesin motor domain	NC_056588.1:27095841-27336047	0.457968	23.7857	-5.27424	0	0
109048941	LOC109048941	metallothionein-2-like && - && PF00131:Metallothionein	NC_056589.1:1559980-1560804	414.369	4.85052	6.92071	0	0
109050086	pik3c2g	phosphatidylinositol-4-phosphate 3-kinase catalytic subunit type 2 gamma && sp|O70167|P3C2G_MOUSE Phosphatidylinositol 4-phosphate 3-kinase C2 domain-containing subunit gamma OS=Mus musculus OX=10090 GN=Pik3c2g PE=2 SV=1 && PF00787:PX domain|PF00454:Phosphatidylinositol 3- and 4-kinase|PF00792:Phosphoinositide 3-kinase C2|PF00168:C2 domain|PF00613:Phosphoinositide 3-kinase family, accessory domai…	NC_056589.1:3888528-3902454	12.1579	0.40378	5.04758	0	0
109085664	bncr	bouncer && sp|P0DPQ9|BNCR_DANRE Protein Bouncer OS=Danio rerio OX=7955 GN=bncr PE=1 SV=1 && -	NC_056589.1:3965397-3966025	120.652	0	15.2982	0	0
109110587	LOC109110587	ATP-binding cassette%2C sub-family C (CFTR/MRP)%2C member 5 && sp|O15440|MRP5_HUMAN Multidrug resistance-associated protein 5 OS=Homo sapiens OX=9606 GN=ABCC5 PE=1 SV=2 && PF00664:ABC transporter transmembrane region|PF00005:ABC transporter	NC_056589.1:5186083-5224399	2.5111	27.7841	-3.6302	0	0
109077494	prrg4	proline rich Gla (G-carboxyglutamic acid) 4 (transmembrane) && sp|Q9BZD6|TMG4_HUMAN Transmembrane gamma-carboxyglutamic acid protein 4 OS=Homo sapiens OX=9606 GN=PRRG4 PE=1 SV=1 && PF00594:Vitamin K-dependent carboxylation/gamma-carboxyglutamic (GLA) domain	NC_056589.1:5285028-5289865	19.4678	0.556986	5.60517	0	0
109088437	LOC109088437	suppressor of tumorigenicity 14 protein homolog%2C transcript variant X1 && sp|P56677|ST14_MOUSE Suppressor of tumorigenicity 14 protein homolog OS=Mus musculus OX=10090 GN=St14 PE=1 SV=2 && -	NC_056589.1:6149742-6165445	21.2044	0.960782	4.96641	0	0
109087879	LOC109087879	vasodilator-stimulated phosphoprotein-like%2C transcript variant X2 && sp|Q2TA49|VASP_BOVIN Vasodilator-stimulated phosphoprotein OS=Bos taurus OX=9913 GN=VASP PE=2 SV=3 && PF00568:WH1 domain|PF08776:VASP tetramerisation domain	NC_056589.1:7548424-7582260	11.5082	0.748991	4.35067	0	0
109087909	LOC109087909	cyclin-P-like%2C transcript variant X1 && sp|Q9H8S5|CCNP_HUMAN Cyclin-P OS=Homo sapiens OX=9606 GN=CCNP PE=2 SV=2 && PF02984:Cyclin, C-terminal domain|PF00134:Cyclin, N-terminal domain	NC_056589.1:7604118-7609886	186.419	0.405648	9.29433	0	0
109110596	mthfsd	methenyltetrahydrofolate synthetase domain containing%2C transcript variant X1 && sp|Q0P464|MTHSD_DANRE Methenyltetrahydrofolate synthase domain-containing protein OS=Danio rerio OX=7955 GN=mthfsd PE=2 SV=1 && PF01812:5-formyltetrahydrofolate cyclo-ligase family	NC_056589.1:11041506-11118818	18.4172	0.0546783	8.58535	0	0
109086202	LOC109086202	protein SON-like && - && -	NC_056589.1:13944562-13953337	0.0234353	16.1184	-8.48624	0	0
109072854	cfap45	cilia and flagella associated protein 45 && sp|Q9UL16|CFA45_HUMAN Cilia- and flagella-associated protein 45 OS=Homo sapiens OX=9606 GN=CFAP45 PE=1 SV=2 && PF13868:Trichohyalin-plectin-homology domain	NC_056589.1:14791665-14815367	0.0420577	21.4	-8.45138	0	0
109110568	LOC109110568	alpha-2%2C8-sialyltransferase 8B-like && sp|Q92186|SIA8B_HUMAN Alpha-2,8-sialyltransferase 8B OS=Homo sapiens OX=9606 GN=ST8SIA2 PE=2 SV=1 && PF00777:Glycosyltransferase family 29 (sialyltransferase)	NC_056589.1:17264569-17275416	10.0545	0.410977	5.10202	0	0
109108869	LOC109108869	ras and EF-hand domain-containing protein-like%2C transcript variant X1 && sp|A5WW21|RASEF_DANRE Ras and EF-hand domain-containing protein OS=Danio rerio OX=7955 GN=rasef PE=2 SV=1 && PF00071:Ras family|PF13499:EF-hand domain pair	NC_056589.1:16989029-16997230	257.945	0.621946	9.20654	0	0
109059347	arpin	actin related protein 2/3 complex inhibitor%2C transcript variant X1 && sp|Q1LWJ6|ARPIN_DANRE Arpin OS=Danio rerio OX=7955 GN=arpin PE=2 SV=1 && PF10574:Uncharacterised protein family UPF0552	NC_056589.1:19057226-19059589	61.0687	2.87239	4.91227	0	0
109108738	LOC109108738	CMP-N-acetylneuraminate-beta-galactosamide-alpha-2%2C3-sialyltransferase 2%2C transcript variant X1 && sp|Q16842|SIA4B_HUMAN CMP-N-acetylneuraminate-beta-galactosamide-alpha-2,3-sialyltransferase 2 OS=Homo sapiens OX=9606 GN=ST3GAL2 PE=1 SV=1 && PF00777:Glycosyltransferase family 29 (sialyltransferase)	NC_056589.1:20150638-20174215	22.529	2.71867	3.55622	0	0
109110017	LOC109110017	zinc finger protein 143%2C transcript variant X1 && sp|Q1LYE3|ZN143_DANRE Zinc finger protein 143 OS=Danio rerio OX=7955 GN=znf143 PE=2 SV=2 && -	NC_056589.1:21130324-21137594	25.2676	3.37864	3.40341	0	0
109052425	ampd3b	adenosine monophosphate deaminase 3b%2C transcript variant X3 && sp|Q01432|AMPD3_HUMAN AMP deaminase 3 OS=Homo sapiens OX=9606 GN=AMPD3 PE=1 SV=1 && PF00962:Adenosine/AMP deaminase	NC_056589.1:21193999-21206943	15.8874	1.93626	3.52139	0	0
109062802	LOC109062802	EF-hand calcium-binding domain-containing protein 4B-like%2C transcript variant X2 && sp|Q3UP38|EFC4B_MOUSE EF-hand calcium-binding domain-containing protein 4B OS=Mus musculus OX=10090 GN=Cracr2a PE=2 SV=2 && PF13833:EF-hand domain pair|PF00071:Ras family	NC_056589.1:23521401-23540465	9.55291	0.677965	4.31389	0	0
109110334	LOC109110334	uncharacterized LOC109110334%2C transcript variant X3 && - && PF02024:Leptin	NC_056589.1:23888940-23891779	16.8371	0.00739667	10.9812	0	0
109083814	LOC109083814	endosome/lysosome-associated apoptosis and autophagy regulator family member 2-like%2C transcript variant X2 && sp|Q3UZV7|ELAP2_MOUSE Endosome/lysosome-associated apoptosis and autophagy regulator family member 2 OS=Mus musculus OX=10090 GN=Elapor2 PE=1 SV=1 && -	NC_056589.1:24666046-24682624	26.8627	2.82299	3.80982	0	0
109065548	LOC109065548	FERM domain-containing protein 4A-like%2C transcript variant X10 && sp|Q9P2Q2|FRM4A_HUMAN FERM domain-containing protein 4A OS=Homo sapiens OX=9606 GN=FRMD4A PE=1 SV=3 && PF09380:FERM C-terminal PH-like domain|PF00373:FERM central domain|PF09379:FERM N-terminal domain|PF11819:Domain of unknown function (DUF3338)	NC_056589.1:24737226-24874723	0.62529	13.2118	-3.86954	0	0
109110093	LOC109110093	telomere repeats-binding bouquet formation protein 1-like && sp|Q1LX29|TERB1_DANRE Telomere repeats-binding bouquet formation protein 1 OS=Danio rerio OX=7955 GN=ccdc79 PE=3 SV=2 && -	NC_056589.1:25283678-25294423	0.00536267	29.5085	-11.6754	0	0
109110750	LOC109110750	calumenin-B-like && sp|Q7SXV9|CALUB_DANRE Calumenin-B OS=Danio rerio OX=7955 GN=calub PE=2 SV=1 && -	NC_056589.1:25452104-25455714	51.1963	2.92	4.63773	0	0
109065359	LOC109065359	zinc finger B-box domain-containing protein 1-like && sp|A8MT70|ZBBX_HUMAN Zinc finger B-box domain-containing protein 1 OS=Homo sapiens OX=9606 GN=ZBBX PE=2 SV=3 && -	NC_056589.1:26021988-26060213	0.0521917	28.9238	-8.44995	0	0
109110423	rec114	REC114 meiotic recombination protein && sp|Q9CWH4|RE114_MOUSE Meiotic recombination protein REC114 OS=Mus musculus OX=10090 GN=Rec114 PE=1 SV=1 && PF15165:Meiotic recombination protein REC114-like	NC_056589.1:28236306-28243821	0.164008	58.0463	-7.61724	0	0
109074448	LOC109074448	calpain-5-like%2C transcript variant X2 && sp|O15484|CAN5_HUMAN Calpain-5 OS=Homo sapiens OX=9606 GN=CAPN5 PE=1 SV=2 && PF00648:Calpain family cysteine protease|PF01067:Calpain large subunit, domain III|PF00168:C2 domain	NC_056589.1:27349350-27372995	28.559	2.03007	4.31681	0	0
109046452	LOC109046452	la-related protein 6-like%2C transcript variant X2 && sp|Q8BN59|LARP6_MOUSE La-related protein 6 OS=Mus musculus OX=10090 GN=Larp6 PE=1 SV=1 && PF05383:La domain|PF12901:SUZ-C motif	NC_056589.1:29481874-29487964	373.022	1.39561	8.5613	0	0
109056742	LOC109056742	uncharacterized LOC109056742 && - && -	NC_056590.1:1340104-1343714	265.168	0.076248	12.1792	0	0
109057899	LOC109057899	eomesodermin-like && sp|P79944|EOMES_XENLA Eomesodermin OS=Xenopus laevis OX=8355 GN=eomes PE=2 SV=1 && PF16176:T-box transcription factor-associated|PF00907:T-box	NC_056590.1:6170561-6176265	26.3397	0.367454	6.62761	0	0
109080418	LOC109080418	serine/threonine-protein phosphatase 6 regulatory ankyrin repeat subunit A-like && sp|Q505D1|ANR28_MOUSE Serine/threonine-protein phosphatase 6 regulatory ankyrin repeat subunit A OS=Mus musculus OX=10090 GN=Ankrd28 PE=1 SV=1 && PF12796:Ankyrin repeats (3 copies)	NC_056590.1:6831612-6863294	13.3197	0.0588577	7.49514	0	0
109103369	cdca7b	cell division cycle associated 7b && sp|Q922M5|CDA7L_MOUSE Cell division cycle-associated 7-like protein OS=Mus musculus OX=10090 GN=Cdca7l PE=1 SV=1 && PF10497:Zinc-finger domain of monoamine-oxidase A repressor R1	NC_056590.1:7173814-7182169	35.5861	2.99118	4.07085	0	0
109111974	LOC109111974	CUB domain-containing protein 1-like%2C transcript variant X1 && sp|Q9H5V8|CDCP1_HUMAN CUB domain-containing protein 1 OS=Homo sapiens OX=9606 GN=CDCP1 PE=1 SV=3 && -	NC_056590.1:10132893-10143741	15.7746	1.49133	3.89627	0	0
109111946	LOC109111946	leucine-rich repeat-containing protein 71-like%2C transcript variant X1 && sp|Q8N4P6|LRC71_HUMAN Leucine-rich repeat-containing protein 71 OS=Homo sapiens OX=9606 GN=LRRC71 PE=2 SV=1 && -	NC_056590.1:11287605-11303601	0.00761333	66.7852	-12.1773	0	0
109112363	LOC109112363	coiled-coil domain-containing protein 106-like%2C transcript variant X4 && sp|Q1LZ89|CC106_BOVIN Coiled-coil domain-containing protein 106 OS=Bos taurus OX=9913 GN=CCDC106 PE=2 SV=1 && PF15794:Coiled-coil domain-containing protein 106	NC_056590.1:11845392-11849430	40.329	4.10691	3.79377	0	0
109078028	tpm3	tropomyosin 3%2C transcript variant X2 && - && PF00261:Tropomyosin	NC_056590.1:12205231-12223680	28.7232	3.30065	3.61671	0	0
109060115	LOC109060115	insulin-like growth factor 2 mRNA-binding protein 3%2C transcript variant X3 && sp|Q9PW80|IF2B3_DANRE Insulin-like growth factor 2 mRNA-binding protein 3 OS=Danio rerio OX=7955 GN=igf2bp3 PE=1 SV=1 && PF00013:KH domain|PF00076:RNA recognition motif. (a.k.a. RRM, RBD, or RNP domain)	NC_056590.1:12899002-12924951	36.2406	0.947478	5.75858	0	0
109107163	LOC109107163	E3 ubiquitin-protein ligase MYLIP-A && sp|Q6TEM9|MYLIA_DANRE E3 ubiquitin-protein ligase MYLIP-A OS=Danio rerio OX=7955 GN=mylipa PE=1 SV=2 && PF13920:Zinc finger, C3HC4 type (RING finger)|PF00373:FERM central domain|PF09379:FERM N-terminal domain	NC_056590.1:15403196-15421863	53.4505	0.93898	6.33621	0	0
109098418	ddx39b	DEAD (Asp-Glu-Ala-Asp) box polypeptide 39B && sp|Q3T147|DX39B_BOVIN Spliceosome RNA helicase DDX39B OS=Bos taurus OX=9913 GN=DDX39B PE=2 SV=1 && PF00270:DEAD/DEAH box helicase|PF00271:Helicase conserved C-terminal domain	NC_056590.1:15871090-15880910	5.96593	165.614	-4.28718	0	0
109084978	LOC109084978	lysophosphatidylcholine acyltransferase 1-like && sp|Q1LWG4|PCAT1_DANRE Lysophosphatidylcholine acyltransferase 1 OS=Danio rerio OX=7955 GN=lpcat1 PE=2 SV=1 && PF01553:Acyltransferase|PF13833:EF-hand domain pair	NC_056590.1:16251880-16275916	40.68	2.39608	4.58975	0	0
109111133	LOC109111133	protein L-Myc-1b && sp|Q1LWL8|MCL1B_DANRE Protein L-Myc-1b OS=Danio rerio OX=7955 GN=mycl1b PE=2 SV=1 && PF01056:Myc amino-terminal region|PF00010:Helix-loop-helix DNA-binding domain	NC_056590.1:17539739-17544447	20.4196	1.58864	4.18567	0	0
109107037	LOC109107037	geminin-like && sp|O88513|GEMI_MOUSE Geminin OS=Mus musculus OX=10090 GN=Gmnn PE=1 SV=1 && PF07412:Geminin	NC_056590.1:17927681-17933711	147.283	16.5719	3.65806	0	0
109107019	LOC109107019	tumor protein D52-like%2C transcript variant X1 && sp|Q62393|TPD52_MOUSE Tumor protein D52 OS=Mus musculus OX=10090 GN=Tpd52 PE=1 SV=2 && PF04201:Tumour protein D52 family	NC_056590.1:18110828-18117579	6.1228	187.166	-4.57097	0	0
109111619	LOC109111619	protein NDRG1-like%2C transcript variant X1 && sp|Q92597|NDRG1_HUMAN Protein NDRG1 OS=Homo sapiens OX=9606 GN=NDRG1 PE=1 SV=1 && PF03096:Ndr family	NC_056590.1:19502154-19511514	19.3451	0.968718	4.73623	0	0
109073072	LOC109073072	chromatin accessibility complex protein 1-like%2C transcript variant X2 && sp|Q9NRG0|CHRC1_HUMAN Chromatin accessibility complex protein 1 OS=Homo sapiens OX=9606 GN=CHRAC1 PE=1 SV=1 && PF00808:Histone-like transcription factor (CBF/NF-Y) and archaeal histone	NC_056590.1:21449154-21450536	68.8002	9.77935	3.32778	0	0
109091243	LOC109091243	digestive cysteine proteinase 1-like && sp|Q54TR1|CFAD_DICDI Counting factor associated protein D OS=Dictyostelium discoideum OX=44689 GN=cfaD PE=1 SV=1 && PF00112:Papain family cysteine protease|PF08246:Cathepsin propeptide inhibitor domain (I29)	NC_056590.1:21885574-21890801	66.1758	0.428505	7.73442	0	0
109112264	LOC109112264	CUB and sushi domain-containing protein 3-like && sp|Q7Z407|CSMD3_HUMAN CUB and sushi domain-containing protein 3 OS=Homo sapiens OX=9606 GN=CSMD3 PE=2 SV=3 && PF00084:Sushi repeat (SCR repeat)|PF00431:CUB domain	NC_056590.1:22447088-22816162	0.0982723	3.60754	-4.68162	0	0
109085793	LOC109085793	synaptonemal complex central element protein 1-like%2C transcript variant X2 && sp|Q32LK9|SYCE1_BOVIN Synaptonemal complex central element protein 1 OS=Bos taurus OX=9913 GN=SYCE1 PE=2 SV=2 && PF15233:Synaptonemal complex central element protein 1	NC_056590.1:22258066-22261210	0.254849	98.806	-8.07026	0	0
109064126	LOC109064126	mitogen-activated protein kinase 15-like && sp|Q501Q9|MK15_XENLA Mitogen-activated protein kinase 15 OS=Xenopus laevis OX=8355 GN=mapk15 PE=1 SV=1 && PF00069:Protein kinase domain	NC_056590.1:23307056-23317132	0.236658	27.714	-6.32715	0	0
109112551	mei4	meiosis-specific%2C MEI4 homolog (S. cerevisiae) && sp|Q5PNP6|MEI4_DANRE Meiosis-specific protein MEI4 OS=Danio rerio OX=7955 GN=mei4 PE=2 SV=1 && PF13971:Meiosis-specific protein Mei4	NC_056591.1:2290685-2324657	0.357012	32.3072	-5.97719	0	0
109050328	LOC109050328	NADH dehydrogenase [ubiquinone] 1 alpha subcomplex assembly factor 4-like && sp|Q9NQR8|NDUF4_RAT NADH dehydrogenase [ubiquinone] 1 alpha subcomplex assembly factor 4 OS=Rattus norvegicus OX=10116 GN=Ndufaf4 PE=1 SV=1 && PF06784:Uncharacterised protein family (UPF0240)	NC_056591.1:2845098-2854566	65.5362	9.90608	3.23238	0	0
109060089	LOC109060089	kunitz-type protease inhibitor 1-like && sp|O43278|SPIT1_HUMAN Kunitz-type protease inhibitor 1 OS=Homo sapiens OX=9606 GN=SPINT1 PE=1 SV=2 && PF00014:Kunitz/Bovine pancreatic trypsin inhibitor domain|PF00057:Low-density lipoprotein receptor domain class A|PF07502:MANEC domain	NC_056591.1:3171298-3183948	19.5909	1.00361	4.78076	0	0
109113270	si:ch73-111k22.3	pleckstrin homology-like domain-containing protein && - && -	NC_056591.1:4078301-4079318	0.744413	125.863	-6.88478	0	0
109048683	LOC109048683	zona pellucida sperm-binding protein 3-like && sp|P79762|ZP3_CHICK Zona pellucida sperm-binding protein 3 OS=Gallus gallus OX=9031 GN=ZP3 PE=1 SV=4 && PF00100:Zona pellucida-like domain	NC_056591.1:4176441-4178736	535.176	0.128246	12.4323	0	0
109113384	LOC109113384	zona pellucida sperm-binding protein 3-like%2C transcript variant X2 && sp|P79762|ZP3_CHICK Zona pellucida sperm-binding protein 3 OS=Gallus gallus OX=9031 GN=ZP3 PE=1 SV=4 && PF00100:Zona pellucida-like domain	NC_056591.1:4838549-4840468	1014.46	0.139039	13.2217	0	0
109064700	LOC109064700	ezrin-like && sp|Q8HZQ5|EZRI_RABIT Ezrin OS=Oryctolagus cuniculus OX=9986 GN=EZR PE=1 SV=3 && PF09379:FERM N-terminal domain|PF00373:FERM central domain|PF09380:FERM C-terminal PH-like domain|PF00769:Ezrin/radixin/moesin family	NC_056591.1:6245548-6268309	27.1795	1.85267	4.37875	0	0
109048277	LOC109048277	uncharacterized protein C2orf81 homolog && sp|Q9DAQ4|CB081_MOUSE Uncharacterized protein C2orf81 homolog OS=Mus musculus OX=10090 PE=2 SV=3 && PF15479:Domain of unknown function (DUF4639)	NC_056591.1:6607613-6611567	0.0199363	32.5748	-10.2252	0	0
109050322	LOC109050322	uncharacterized LOC109050322 && sp|Q9BH10|ZP2_BOVIN Zona pellucida sperm-binding protein 2 OS=Bos taurus OX=9913 GN=ZP2 PE=1 SV=1 && PF00100:Zona pellucida-like domain	NC_056591.1:6432975-6439124	142.524	0.0304077	12.6484	0	0
109102267	LOC109102267	flavin-containing monooxygenase 5-like%2C transcript variant X9 && sp|Q8K4C0|FMO5_RAT Flavin-containing monooxygenase 5 OS=Rattus norvegicus OX=10116 GN=Fmo5 PE=1 SV=3 && PF00743:Flavin-binding monooxygenase-like	NC_056591.1:7330984-7402230	1.01813	213.254	-7.12623	0	0
109065396	LOC109065396	zona pellucida sperm-binding protein 3-like%2C transcript variant X1 && sp|P79762|ZP3_CHICK Zona pellucida sperm-binding protein 3 OS=Gallus gallus OX=9031 GN=ZP3 PE=1 SV=4 && PF00100:Zona pellucida-like domain	NC_056591.1:8054748-8056741	381.363	0.0692473	12.8388	0	0
122148952	LOC122148952	maternal DNA replication licensing factor mcm3-like && sp|P49739|MCM3M_XENLA Maternal DNA replication licensing factor mcm3 OS=Xenopus laevis OX=8355 GN=mmcm3 PE=1 SV=2 && PF00493:MCM2/3/5 family|PF14551:MCM N-terminal domain	NC_056591.1:9432620-9438406	68.5599	0.0828677	10.1059	0	0
109113378	LOC109113378	creatine kinase B-type && sp|P05122|KCRB_CHICK Creatine kinase B-type OS=Gallus gallus OX=9031 GN=CKB PE=1 SV=1 && PF00217:ATP:guanido phosphotransferase, C-terminal catalytic domain|PF02807:ATP:guanido phosphotransferase, N-terminal domain	NC_056591.1:11656284-11661740	257.373	9.4252	5.27594	0	0
109094978	LOC109094978	uncharacterized LOC109094978 && sp|P42099|ZP2_PIG Zona pellucida sperm-binding protein 2 OS=Sus scrofa OX=9823 GN=ZP2 PE=2 SV=2 && PF00100:Zona pellucida-like domain	NC_056591.1:11695612-11702425	88.6634	0.023739	12.0939	0	0
109112577	LOC109112577	zygote arrest protein 1 && sp|Q7T3T8|ZAR1_DANRE Zygote arrest protein 1 OS=Danio rerio OX=7955 GN=zar1 PE=2 SV=1 && PF13695:Zinc-binding domain	NC_056591.1:12914066-12915678	130.757	0.419969	8.7806	0	0
109073930	LOC109073930	palladin-like && sp|Q8WX93|PALLD_HUMAN Palladin OS=Homo sapiens OX=9606 GN=PALLD PE=1 SV=3 && PF07679:Immunoglobulin I-set domain	NC_056591.1:13035205-13046670	25.2519	1.21604	4.87142	0	0
109112657	LOC109112657	serine/threonine-protein phosphatase 4 regulatory subunit 4-like%2C transcript variant X1 && sp|Q6NUP7|PP4R4_HUMAN Serine/threonine-protein phosphatase 4 regulatory subunit 4 OS=Homo sapiens OX=9606 GN=PPP4R4 PE=1 SV=1 && -	NC_056591.1:14899623-14918831	1.77369	56.1626	-4.69825	0	0
109083559	syndig1l	synapse differentiation inducing 1-like && sp|Q5TZE2|SYN1L_DANRE Synapse differentiation-inducing gene protein 1-like OS=Danio rerio OX=7955 GN=syndig1l PE=3 SV=1 && -	NC_056591.1:15143195-15163699	0.0760487	3.2443	-6.1416	0	0
109113143	LOC109113143	vertnin && sp|Q08C99|VRTN_DANRE Vertnin OS=Danio rerio OX=7955 GN=vrtn PE=2 SV=1 && -	NC_056591.1:15106752-15111450	52.3688	1.95838	5.24409	0	0
109082790	LOC109082790	phosphatidylinositol N-acetylglucosaminyltransferase subunit H-like%2C transcript variant X2 && sp|Q14442|PIGH_HUMAN Phosphatidylinositol N-acetylglucosaminyltransferase subunit H OS=Homo sapiens OX=9606 GN=PIGH PE=1 SV=1 && -	NC_056591.1:15388632-15390655	20.7444	2.25081	3.70564	0	0
109062224	LOC109062224	serine/arginine-rich splicing factor 5-like%2C transcript variant X2 && sp|Q13243|SRSF5_HUMAN Serine/arginine-rich splicing factor 5 OS=Homo sapiens OX=9606 GN=SRSF5 PE=1 SV=1 && PF00076:RNA recognition motif. (a.k.a. RRM, RBD, or RNP domain)	NC_056591.1:15630716-15637300	4.38288	60.2889	-3.27162	0	0
109112777	LOC109112777	ribonucleoside-diphosphate reductase subunit M2 && sp|P79733|RIR2_DANRE Ribonucleoside-diphosphate reductase subunit M2 OS=Danio rerio OX=7955 GN=rrm2 PE=1 SV=1 && PF00268:Ribonucleotide reductase, small chain	NC_056591.1:16087157-16090646	837.45	48.1667	4.62638	0	0
109067798	LOC109067798	probable E3 ubiquitin-protein ligase RNF144A-B && sp|Q6DH94|R1442_DANRE Probable E3 ubiquitin-protein ligase RNF144A-B OS=Danio rerio OX=7955 GN=rnf144ab PE=2 SV=1 && PF01485:IBR domain, a half RING-finger domain	NC_056591.1:16264459-16278019	56.4876	5.69496	3.81512	0	0
122148988	LOC122148988	transcription factor SOX-11-like && sp|Q7M6Y2|SOX11_MOUSE Transcription factor SOX-11 OS=Mus musculus OX=10090 GN=Sox11 PE=1 SV=1 && PF00505:HMG (high mobility group) box	NC_056591.1:16355520-16357882	74.1682	1.91907	5.77392	0	0
109112748	rab32a	RAB32a%2C member RAS oncogene family && sp|Q13637|RAB32_HUMAN Ras-related protein Rab-32 OS=Homo sapiens OX=9606 GN=RAB32 PE=1 SV=3 && PF00071:Ras family	NC_056591.1:17325640-17345184	18.4877	0.96518	4.75012	0	0
109059054	LOC109059054	dynein regulatory complex protein 1 && sp|F1QRC1|DRC1_DANRE Dynein regulatory complex protein 1 OS=Danio rerio OX=7955 GN=drc1 PE=2 SV=1 && PF14775:Sperm tail C-terminal domain|PF14772:Sperm tail	NC_056591.1:17994687-18000050	0.473835	32.4984	-5.6067	0	0
109073863	LOC109073863	enhancer of rudimentary homolog && sp|Q98874|ERH_DANRE Enhancer of rudimentary homolog OS=Danio rerio OX=7955 GN=erh PE=3 SV=1 && PF01133:Enhancer of rudimentary	NC_056591.1:17988218-17990801	111.967	18.5449	3.09912	0	0
109083841	LOC109083841	protein FAM102B-like%2C transcript variant X2 && sp|Q5T8I3|F102B_HUMAN Protein FAM102B OS=Homo sapiens OX=9606 GN=FAM102B PE=1 SV=2 && PF10358:N-terminal C2 in EEIG1 and EHBP1 proteins	NC_056591.1:18039990-18056087	0.46411	27.7216	-5.38432	0	0
109059047	LOC109059047	rho-associated protein kinase 2-like && sp|O75116|ROCK2_HUMAN Rho-associated protein kinase 2 OS=Homo sapiens OX=9606 GN=ROCK2 PE=1 SV=4 && PF00069:Protein kinase domain|PF08912:Rho Binding	NC_056591.1:18010091-18035601	10.2508	0.0976227	7.17712	0	0
109058976	LOC109058976	zona pellucida sperm-binding protein 3-like && sp|P79762|ZP3_CHICK Zona pellucida sperm-binding protein 3 OS=Gallus gallus OX=9031 GN=ZP3 PE=1 SV=4 && PF00100:Zona pellucida-like domain	NC_056591.1:18174511-18176525	1199.89	0.163063	13.2482	0	0
109107530	mcm3	minichromosome maintenance complex component 3 && sp|Q5ZMN2|MCM3_CHICK DNA replication licensing factor MCM3 OS=Gallus gallus OX=9031 GN=MCM3 PE=2 SV=1 && PF14551:MCM N-terminal domain|PF00493:MCM2/3/5 family	NC_056591.1:18662800-18669873	0.16458	67.1895	-8.14469	0	0
109080249	LOC109080249	costars family protein ABRACL && sp|Q6TGV7|ABRAL_DANRE Costars family protein ABRACL OS=Danio rerio OX=7955 GN=abracl PE=3 SV=1 && PF14705:Costars	NC_056591.1:19793368-19795686	42.7486	2.31336	4.74168	0	0
109080237	LOC109080237	cbp/p300-interacting transactivator 2-like && sp|Q6NX30|CITE2_XENTR Cbp/p300-interacting transactivator 2 OS=Xenopus tropicalis OX=8364 GN=cited2 PE=2 SV=1 && PF04487:CITED	NC_056591.1:19832579-19834894	15.8845	0.532022	5.37986	0	0
109058896	LOC109058896	tubulinyl-Tyr carboxypeptidase 2-like && sp|Q8C5G2|VASH2_MOUSE Tubulinyl-Tyr carboxypeptidase 2 OS=Mus musculus OX=10090 GN=Vash2 PE=1 SV=2 && PF14822:Vasohibin	NC_056591.1:20273709-20300061	1.63952	31.8773	-3.77571	0	0
109071955	LOC109071955	fatty acid-binding protein%2C brain && sp|Q09139|FABP7_BOVIN Fatty acid-binding protein, brain OS=Bos taurus OX=9913 GN=FABP7 PE=1 SV=2 && PF00061:Lipocalin / cytosolic fatty-acid binding protein family	NC_056591.1:21307282-21308418	0.366452	454.232	-9.73951	0	0
109058355	LOC109058355	transport and Golgi organization protein 1 homolog && sp|Q5JRA6|TGO1_HUMAN Transport and Golgi organization protein 1 homolog OS=Homo sapiens OX=9606 GN=MIA3 PE=1 SV=1 && PF07653:Variant SH3 domain	NC_056591.1:22778587-22808978	33.2274	2.87006	4.13679	0	0
109113502	LOC109113502	protein dispatched homolog 1-like && sp|Q6R5J2|DISP1_DANRE Protein dispatched homolog 1 OS=Danio rerio OX=7955 GN=disp1 PE=2 SV=1 && PF02460:Patched family	NC_056591.1:22861510-22887915	21.422	1.98676	3.93781	0	0
109112853	LOC109112853	NF-kappa-B inhibitor epsilon-like && sp|O00221|IKBE_HUMAN NF-kappa-B inhibitor epsilon OS=Homo sapiens OX=9606 GN=NFKBIE PE=1 SV=3 && PF12796:Ankyrin repeats (3 copies)	NC_056591.1:22953248-22963198	34.5125	0.89864	5.76362	0	0
109080165	LOC109080165	mitogen-activated protein kinase-binding protein 1-like%2C transcript variant X3 && sp|Q6DFF9|MABP1_XENLA Mitogen-activated protein kinase-binding protein 1 OS=Xenopus laevis OX=8355 GN=mapkbp1 PE=2 SV=1 && -	NC_056591.1:23951596-23972619	16.1606	0.411438	5.78494	0	0
109050125	LOC109050125	glycerophosphocholine phosphodiesterase GPCPD1-like%2C transcript variant X4 && sp|Q9NPB8|GPCP1_HUMAN Glycerophosphocholine phosphodiesterase GPCPD1 OS=Homo sapiens OX=9606 GN=GPCPD1 PE=1 SV=2 && PF00686:Starch binding domain|PF03009:Glycerophosphoryl diester phosphodiesterase family	NC_056591.1:24410598-24427402	0.261082	23.4714	-5.97297	0	0
109092003	LOC109092003	zona pellucida sperm-binding protein 4-like%2C transcript variant X1 && sp|Q07287|ZP4_PIG Zona pellucida sperm-binding protein 4 OS=Sus scrofa OX=9823 GN=ZP4 PE=1 SV=1 && PF00100:Zona pellucida-like domain	NC_056591.1:24093849-24095923	439.282	0.040204	13.6017	0	0
109113773	LOC109113773	zona pellucida sperm-binding protein 4-like && sp|Q07287|ZP4_PIG Zona pellucida sperm-binding protein 4 OS=Sus scrofa OX=9823 GN=ZP4 PE=1 SV=1 && PF00100:Zona pellucida-like domain	NC_056591.1:24135981-24137851	391.487	0.026823	14.106	0	0
109113820	LOC109113820	zona pellucida sperm-binding protein 4-like && sp|Q07287|ZP4_PIG Zona pellucida sperm-binding protein 4 OS=Sus scrofa OX=9823 GN=ZP4 PE=1 SV=1 && PF00100:Zona pellucida-like domain	NC_056591.1:24110381-24137846	423.118	0.0662967	12.5903	0	0
122149036	LOC122149036	zona pellucida sperm-binding protein 4-like && - && PF00088:Trefoil (P-type) domain	NC_056591.1:24122546-24123020	439.832	0.0329407	13.9031	0	0
109113634	LOC109113634	zona pellucida sperm-binding protein 2-like && sp|O77726|ZP2_MACRA Zona pellucida sperm-binding protein 2 OS=Macaca radiata OX=9548 GN=ZP2 PE=1 SV=1 && PF00100:Zona pellucida-like domain	NC_056591.1:25180965-25188284	173.394	0.0947587	11.2839	0	0
109064187	ttll2	tubulin tyrosine ligase-like family%2C member 2 && sp|Q9BWV7|TTLL2_HUMAN Probable tubulin polyglutamylase TTLL2 OS=Homo sapiens OX=9606 GN=TTLL2 PE=2 SV=3 && -	NC_056591.1:25495863-25498719	0.011115	33.5599	-10.9927	0	0
109100470	LOC109100470	uncharacterized LOC109100470 && - && -	NC_056591.1:25773081-25786109	178.614	5.21796	5.2076	0	0
109113089	LOC109113089	collagen alpha-1(XII) chain-like%2C transcript variant X5 && sp|Q60847|COCA1_MOUSE Collagen alpha-1(XII) chain OS=Mus musculus OX=10090 GN=Col12a1 PE=2 SV=3 && PF01391:Collagen triple helix repeat (20 copies)|PF00041:Fibronectin type III domain|PF00092:von Willebrand factor type A domain	NC_056591.1:26352066-26423459	0.990475	21.5066	-3.91234	0	0
109068234	efhc1	EF-hand domain (C-terminal) containing 1 && sp|Q5JVL4|EFHC1_HUMAN EF-hand domain-containing protein 1 OS=Homo sapiens OX=9606 GN=EFHC1 PE=1 SV=1 && PF06565:Repeat of unknown function (DUF1126)	NC_056591.1:26851439-26859965	0.049607	103.783	-10.4427	0	0
109113066	LOC109113066	trifunctional enzyme subunit alpha%2C mitochondrial-like && sp|Q8BMS1|ECHA_MOUSE Trifunctional enzyme subunit alpha, mitochondrial OS=Mus musculus OX=10090 GN=Hadha PE=1 SV=1 && PF00378:Enoyl-CoA hydratase/isomerase|PF00725:3-hydroxyacyl-CoA dehydrogenase, C-terminal domain|PF02737:3-hydroxyacyl-CoA dehydrogenase, NAD binding domain	NC_056591.1:26921066-26932835	4.29849	91.9037	-3.91135	0	0
109113124	LOC109113124	adenylate cyclase type 3-like && sp|P21932|ADCY3_RAT Adenylate cyclase type 3 OS=Rattus norvegicus OX=10116 GN=Adcy3 PE=1 SV=1 && PF00211:Adenylate and Guanylate cyclase catalytic domain|PF16214:Adenylyl cyclase N-terminal extracellular and transmembrane region	NC_056591.1:27372551-27389534	0.116187	9.99452	-5.91425	0	0
109104172	LOC109104172	univin-like%2C transcript variant X2 && - && PF00019:Transforming growth factor beta like domain	NC_056592.1:21606-30132	8.37236	127.332	-3.41813	0	0
109084996	LOC109084996	ornithine decarboxylase antizyme 2 && sp|Q9YI97|OAZ2_DANRE Ornithine decarboxylase antizyme 2 OS=Danio rerio OX=7955 GN=oaz1b PE=2 SV=1 && PF02100:Ornithine decarboxylase antizyme	NC_056592.1:591262-595215	8.05093	136.934	-3.57913	0	0
109066101	LOC109066101	lysosome membrane protein 2-like%2C transcript variant X1 && sp|Q14108|SCRB2_HUMAN Lysosome membrane protein 2 OS=Homo sapiens OX=9606 GN=SCARB2 PE=1 SV=2 && PF01130:CD36 family	NC_056592.1:1612810-1638334	0.952244	40.8312	-4.92962	0	0
109062734	LOC109062734	neurogenic locus notch homolog protein 1 && sp|P46530|NOTC1_DANRE Neurogenic locus notch homolog protein 1 OS=Danio rerio OX=7955 GN=notch1a PE=2 SV=1 && PF07684:NOTCH protein|PF13857:Ankyrin repeats (many copies)|PF07645:Calcium-binding EGF domain|PF00066:LNR domain|PF06816:NOTCH protein|PF00008:EGF-like domain|PF11936:Domain of unknown function (DUF3454)|PF12796:Ankyrin repeats (3 copies)	NC_056592.1:3382150-3416877	8.39515	0.914983	3.69781	0	0
109053682	LOC109053682	E3 ubiquitin-protein ligase RNF165-like%2C transcript variant X1 && sp|E9QAU8|RN165_MOUSE E3 ubiquitin-protein ligase RNF165 OS=Mus musculus OX=10090 GN=Rnf165 PE=1 SV=1 && PF13639:Ring finger domain	NC_056592.1:3467624-3480146	49.0125	2.09788	5.04438	0	0
109045897	LOC109045897	proteinase-activated receptor 3-like && sp|Q58D85|PAR3_BOVIN Proteinase-activated receptor 3 OS=Bos taurus OX=9913 GN=F2RL2 PE=2 SV=1 && PF00001:7 transmembrane receptor (rhodopsin family)	NC_056592.1:3958161-3967973	15.1611	1.0233	4.39285	0	0
109053821	LOC109053821	proteinase-activated receptor 2-like && sp|Q2HJA4|PAR2_BOVIN Proteinase-activated receptor 2 OS=Bos taurus OX=9913 GN=F2RL1 PE=2 SV=1 && PF00001:7 transmembrane receptor (rhodopsin family)	NC_056592.1:4789179-4791837	48.8871	0.55178	6.95883	0	0
109053820	LOC109053820	proteinase-activated receptor 2-like && sp|P55086|PAR2_MOUSE Proteinase-activated receptor 2 OS=Mus musculus OX=10090 GN=F2rl1 PE=1 SV=1 && PF00001:7 transmembrane receptor (rhodopsin family)	NC_056592.1:4793278-4795917	96.033	0.518529	8.03122	0	0
109103874	LOC109103874	small nuclear ribonucleoprotein Sm D3 && sp|P62318|SMD3_HUMAN Small nuclear ribonucleoprotein Sm D3 OS=Homo sapiens OX=9606 GN=SNRPD3 PE=1 SV=1 && PF01423:LSM domain	NC_056592.1:7069451-7070633	155.726	19.2419	3.52127	0	0
109104842	LOC109104842	breakpoint cluster region protein-like && sp|P11274|BCR_HUMAN Breakpoint cluster region protein OS=Homo sapiens OX=9606 GN=BCR PE=1 SV=2 && PF00620:RhoGAP domain|PF00621:RhoGEF domain|PF00168:C2 domain|PF09036:Bcr-Abl oncoprotein oligomerisation domain	NC_056592.1:8836313-8904247	0.373392	13.4965	-4.68244	0	0
109045506	LOC109045506	sarcoplasmic/endoplasmic reticulum calcium ATPase 2-like && sp|P11607|AT2A2_PIG Sarcoplasmic/endoplasmic reticulum calcium ATPase 2 OS=Sus scrofa OX=9823 GN=ATP2A2 PE=1 SV=1 && PF00122:E1-E2 ATPase|PF00690:Cation transporter/ATPase, N-terminus|PF00689:Cation transporting ATPase, C-terminus|PF13246:Cation transport ATPase (P-type)	NC_056592.1:8805337-8834015	37.9151	5.65866	3.25011	0	0
109045185	LOC109045185	protein phosphatase 1 regulatory subunit 3B-like%2C transcript variant X2 && sp|Q803M0|PPR3B_DANRE Protein phosphatase 1 regulatory subunit 3B OS=Danio rerio OX=7955 GN=ppp1r3b PE=2 SV=1 && PF03370:Carbohydrate/starch-binding module (family 21)	NC_056592.1:10162868-10166842	61.7	0.969906	6.47093	0	0
109046302	LOC109046302	plasminogen activator inhibitor 1 RNA-binding protein && sp|Q5JVS0|HABP4_HUMAN Intracellular hyaluronan-binding protein 4 OS=Homo sapiens OX=9606 GN=HABP4 PE=1 SV=1 && PF04774:Hyaluronan / mRNA binding family|PF16174:Intracellular hyaluronan-binding protein 4 N-terminal	NC_056592.1:10364781-10367917	137.413	13.5055	3.85322	0	0
109056652	LOC109056652	inositol-trisphosphate 3-kinase C-like && sp|Q96DU7|IP3KC_HUMAN Inositol-trisphosphate 3-kinase C OS=Homo sapiens OX=9606 GN=ITPKC PE=1 SV=1 && PF03770:Inositol polyphosphate kinase	NC_056592.1:10725138-10731854	37.5904	4.23995	3.65495	0	0
109101606	slc35f2	solute carrier family 35 member F2 && sp|Q8IXU6|S35F2_HUMAN Solute carrier family 35 member F2 OS=Homo sapiens OX=9606 GN=SLC35F2 PE=1 SV=1 && PF06027:Solute carrier family 35	NC_056592.1:11295256-11299280	32.574	2.83216	4.02465	0	0
109061342	LOC109061342	uncharacterized LOC109061342 && sp|Q9UII6|DS13B_HUMAN Dual specificity protein phosphatase 13 isoform B OS=Homo sapiens OX=9606 GN=DUSP13 PE=1 SV=3 && PF00782:Dual specificity phosphatase, catalytic domain	NC_056592.1:13238977-13256154	0	21.7949	-14.6936	0	0
122134683	calm3b	calmodulin 3b (phosphorylase kinase%2C delta) && sp|Q6R520|CALM_OREMO Calmodulin OS=Oreochromis mossambicus OX=8127 GN=calm PE=2 SV=3 && PF13499:EF-hand domain pair	NC_056592.1:13576598-13579941	51.4179	747.182	-3.22885	0	0
109106178	hbegfb	heparin-binding EGF-like growth factor b && sp|Q09118|HBEGF_CHLAE Proheparin-binding EGF-like growth factor OS=Chlorocebus aethiops OX=9534 GN=HBEGF PE=1 SV=1 && -	NC_056592.1:14791711-14796706	35.5315	0.204548	7.92007	0	0
109077558	slbp2	stem-loop binding protein 2 && sp|Q9YGP6|SLBP2_XENLA Oocyte-specific histone RNA stem-loop-binding protein 2 OS=Xenopus laevis OX=8355 GN=slbp2 PE=2 SV=1 && PF15247:Histone RNA hairpin-binding protein RNA-binding domain	NC_056592.1:14953294-14955673	277.211	0.754091	9.04614	0	0
109113033	LOC109113033	AT-rich interactive domain-containing protein 5B-like && sp|Q14865|ARI5B_HUMAN AT-rich interactive domain-containing protein 5B OS=Homo sapiens OX=9606 GN=ARID5B PE=1 SV=3 && PF01388:ARID/BRIGHT DNA binding domain	NC_056592.1:17034456-17049781	19.2053	2.51778	3.43354	0	0
109045857	LOC109045857	carboxypeptidase D-like && sp|Q9JHW1|CBPD_RAT Carboxypeptidase D OS=Rattus norvegicus OX=10116 GN=Cpd PE=1 SV=2 && PF13620:Carboxypeptidase regulatory-like domain|PF00246:Zinc carboxypeptidase	NC_056592.1:17814706-17828157	85.912	4.82391	4.65959	0	0
109058717	LOC109058717	putative bifunctional UDP-N-acetylglucosamine transferase and deubiquitinase ALG13%2C transcript variant X1 && sp|Q9NP73|ALG13_HUMAN Putative bifunctional UDP-N-acetylglucosamine transferase and deubiquitinase ALG13 OS=Homo sapiens OX=9606 GN=ALG13 PE=1 SV=2 && -	NC_056592.1:18289574-18305344	25.5757	0.857066	5.38216	0	0
109088195	p4ha2	procollagen-proline%2C 2-oxoglutarate 4-dioxygenase (proline 4-hydroxylase)%2C alpha polypeptide 2%2C transcript variant X4 && sp|Q5ZLK5|P4HA2_CHICK Prolyl 4-hydroxylase subunit alpha-2 OS=Gallus gallus OX=9031 GN=P4HA2 PE=2 SV=1 && PF08336:Prolyl 4-Hydroxylase alpha-subunit, N-terminal region|PF03171:2OG-Fe(II) oxygenase superfamily	NC_056592.1:20407490-20424346	26.0153	0.592172	5.89943	0	0
109080287	LOC109080287	uncharacterized LOC109080287%2C transcript variant X4 && - && -	NC_056592.1:20487932-20494443	40.8953	5.30909	3.44709	0	0
109058765	LOC109058765	cyclin-I-like && sp|Q9Z2V9|CCNI_MOUSE Cyclin-I OS=Mus musculus OX=10090 GN=Ccni PE=2 SV=4 && PF00134:Cyclin, N-terminal domain	NC_056592.1:20606898-20609026	24.4814	1.78569	4.27449	0	0
122134830	LOC122134830	WAP four-disulfide core domain protein 2-like && - && PF00095:WAP-type (Whey Acidic Protein) 'four-disulfide core'	NC_056593.1:385610-388324	150.821	0.089652	10.925	0	0
109059993	LOC109059993	aquaporin-12 && - && PF00230:Major intrinsic protein	NC_056593.1:1455094-1457689	0.055512	21.9075	-8.00932	0	0
109066375	LOC109066375	histamine H3 receptor-like && sp|Q9JI35|HRH3_CAVPO Histamine H3 receptor OS=Cavia porcellus OX=10141 GN=HRH3 PE=2 SV=2 && PF00001:7 transmembrane receptor (rhodopsin family)	NC_056593.1:1515852-1528390	0.005178	12.0455	-10.2518	0	0
109080147	LOC109080147	thromboxane A2 receptor-like%2C transcript variant X3 && sp|Q95125|TA2R_BOVIN Thromboxane A2 receptor OS=Bos taurus OX=9913 GN=TBXA2R PE=2 SV=2 && PF00001:7 transmembrane receptor (rhodopsin family)	NC_056593.1:1625955-1647774	62.0648	0.92523	6.453	0	0
109112401	cers4a	ceramide synthase 4a && sp|Q3ZBF8|CERS2_BOVIN Ceramide synthase 2 OS=Bos taurus OX=9913 GN=CERS2 PE=2 SV=1 && PF03798:TLC domain	NC_056593.1:2367856-2379166	0.135857	14.2567	-6.01412	0	0
109097924	LOC109097924	tumor necrosis factor alpha-induced protein 8-like protein 1%2C transcript variant X2 && sp|Q7SZE8|TP8L1_DANRE Tumor necrosis factor alpha-induced protein 8-like protein 1 OS=Danio rerio OX=7955 GN=tnfaip8l1 PE=2 SV=1 && PF05527:Domain of unknown function (DUF758)	NC_056593.1:2788305-2794626	120.216	2.40017	5.987	0	0
109101477	LOC109101477	keratin%2C type II cytoskeletal 8-like && sp|Q6NWF6|K2C8_DANRE Keratin, type II cytoskeletal 8 OS=Danio rerio OX=7955 GN=krt8 PE=1 SV=1 && PF16208:Keratin type II head|PF00038:Intermediate filament protein	NC_056593.1:3021698-3030868	0.0517673	13.7358	-7.46788	0	0
109047202	LOC109047202	BCL-6 corepressor-like%2C transcript variant X2 && sp|Q8CGN4|BCOR_MOUSE BCL-6 corepressor OS=Mus musculus OX=10090 GN=Bcor PE=1 SV=2 && PF16553:BCORL-PCGF1-binding domain|PF12796:Ankyrin repeats (3 copies)|PF15808:BCL-6 co-repressor, non-ankyrin-repeat region	NC_056593.1:5722807-5771385	9.10887	1.13017	3.5075	0	0
122135007	ankmy1	ankyrin repeat and MYND domain containing 1 && sp|Q9P2S6|ANKY1_HUMAN Ankyrin repeat and MYND domain-containing protein 1 OS=Homo sapiens OX=9606 GN=ANKMY1 PE=2 SV=2 && PF02493:MORN repeat|PF01753:MYND finger|PF12796:Ankyrin repeats (3 copies)	NC_056593.1:8562456-8574312	0.046723	28.7573	-8.70423	0	0
109046591	arhgap45b	Rho GTPase activating protein 45b && sp|Q3TBD2|HMHA1_MOUSE Rho GTPase-activating protein 45 OS=Mus musculus OX=10090 GN=Arhgap45 PE=1 SV=2 && PF00130:Phorbol esters/diacylglycerol binding domain (C1 domain)|PF00620:RhoGAP domain	NC_056593.1:9662936-9683922	60.3209	2.06152	5.29816	0	0
109046946	tjp3	tight junction protein 3%2C transcript variant X2 && sp|O95049|ZO3_HUMAN Tight junction protein ZO-3 OS=Homo sapiens OX=9606 GN=TJP3 PE=1 SV=3 && PF07653:Variant SH3 domain|PF00595:PDZ domain (Also known as DHR or GLGF)|PF00625:Guanylate kinase	NC_056593.1:9688092-9709198	12.7571	0.7007	4.67439	0	0
109087383	LOC109087383	beta-1%2C3-galactosyltransferase 2-like && sp|O43825|B3GT2_HUMAN Beta-1,3-galactosyltransferase 2 OS=Homo sapiens OX=9606 GN=B3GALT2 PE=1 SV=1 && PF01762:Galactosyltransferase	NC_056593.1:12569939-12577114	0.768378	17.3515	-3.98236	0	0
109047594	LOC109047594	afadin- and alpha-actinin-binding protein-like%2C transcript variant X1 && sp|Q6NRK1|ADIPA_XENLA Afadin- and alpha-actinin-binding protein A OS=Xenopus laevis OX=8355 GN=ssx2ip-a PE=1 SV=1 && PF11559:Afadin- and alpha -actinin-Binding	NC_056593.1:12825218-12832252	0.00642133	16.652	-10.7494	0	0
109046673	LOC109046673	neuronal pentraxin receptor-like%2C transcript variant X1 && sp|Q99J85|NPTXR_MOUSE Neuronal pentraxin receptor OS=Mus musculus OX=10090 GN=Nptxr PE=1 SV=1 && -	NC_056593.1:12934811-12939431	0.0427163	19.8025	-8.2026	0	0
109046485	b3galt11	beta-1%2C3-galactosyltransferase 11 && sp|Q5R5Y3|B3GT2_PONAB Beta-1,3-galactosyltransferase 2 OS=Pongo abelii OX=9601 GN=B3GALT2 PE=2 SV=1 && PF01762:Galactosyltransferase	NC_056593.1:13531293-13537627	55.8874	1.20893	6.02902	0	0
109101670	LOC109101670	RNA-binding protein 20-like%2C transcript variant X1 && sp|Q5T481|RBM20_HUMAN RNA-binding protein 20 OS=Homo sapiens OX=9606 GN=RBM20 PE=1 SV=3 && PF13893:RNA recognition motif. (a.k.a. RRM, RBD, or RNP domain)	NC_056593.1:15455556-15513237	0.0829943	12.8251	-6.31984	0	0
109047399	LOC109047399	structural maintenance of chromosomes protein 3 && sp|O93309|SMC3_XENLA Structural maintenance of chromosomes protein 3 OS=Xenopus laevis OX=8355 GN=smc3 PE=1 SV=2 && PF06470:SMC proteins Flexible Hinge Domain|PF02463:RecF/RecN/SMC N terminal domain	NC_056593.1:15517026-15538316	19.0093	308.253	-3.51289	0	0
109047611	LOC109047611	fibroin heavy chain-like%2C transcript variant X8 && - && PF00095:WAP-type (Whey Acidic Protein) 'four-disulfide core'	NC_056593.1:15574772-15582807	22.0062	0.021696	10.3143	0	0
122135027	LOC122135027	waprin-Rha1-like && - && PF00095:WAP-type (Whey Acidic Protein) 'four-disulfide core'	NC_056593.1:15574766-15614403	123.6	0.266225	9.46079	0	0
122134912	LOC122134912	GPI-anchored hemophore cfmA-like%2C transcript variant X4 && - && PF00095:WAP-type (Whey Acidic Protein) 'four-disulfide core'	NC_056593.1:16688703-16691445	116.61	0.005803	13.8793	0	0
109054751	LOC109054751	microtubule-associated protein 1A-like && sp|P14400|ENP1_TETCF Electromotor neuron-associated protein 1 (Fragment) OS=Tetronarce californica OX=7787 PE=2 SV=1 && -	NC_056593.1:19123923-19147925	25.5385	2.22687	4.0244	0	0
122135058	LOC122135058	high mobility group protein HMG-I/HMG-Y-like%2C transcript variant X2 && - && -	NC_056594.1:1065553-1074394	151.863	19.8426	3.43758	0	0
109061720	LOC109061720	aurora kinase A-like%2C transcript variant X4 && sp|Q91822|PIM3_XENLA Serine/threonine-protein kinase pim-3 OS=Xenopus laevis OX=8355 GN=pim3 PE=1 SV=1 && PF00069:Protein kinase domain	NC_056594.1:3439283-3446436	0.0352827	9.22965	-7.61724	0	0
109099731	LOC109099731	transcriptional regulatory protein AlgP-like%2C transcript variant X3 && - && PF16064:Domain of unknown function (DUF4806)	NC_056594.1:3847035-3864655	0.161818	26.5246	-7.07276	0	0
122135213	LOC122135213	synaptonemal complex protein 2-like && sp|Q9BX26|SYCP2_HUMAN Synaptonemal complex protein 2 OS=Homo sapiens OX=9606 GN=SYCP2 PE=2 SV=2 && -	NC_056594.1:7055083-7060409	0.0359763	46.179	-9.24796	0	0
109096218	LOC109096218	synaptonemal complex protein 2-like && sp|Q9CUU3|SYCP2_MOUSE Synaptonemal complex protein 2 OS=Mus musculus OX=10090 GN=Sycp2 PE=1 SV=2 && -	NC_056594.1:7045561-7054814	0.0241203	38.2826	-9.98227	0	0
109074718	LOC109074718	intermediate filament protein ON3 && sp|P18520|ION3_CARAU Intermediate filament protein ON3 OS=Carassius auratus OX=7957 PE=2 SV=1 && PF16208:Keratin type II head|PF00038:Intermediate filament protein	NC_056594.1:7719299-7724023	7.67573	105.885	-3.27976	0	0
109106646	LOC109106646	solute carrier organic anion transporter family member 4A1-like && sp|Q96BD0|SO4A1_HUMAN Solute carrier organic anion transporter family member 4A1 OS=Homo sapiens OX=9606 GN=SLCO4A1 PE=1 SV=2 && PF03137:Organic Anion Transporter Polypeptide (OATP) family|PF07648:Kazal-type serine protease inhibitor domain	NC_056594.1:8550208-8588786	6.92016	0.222009	5.46695	0	0
109103980	dnah12	dynein%2C axonemal%2C heavy chain 12 && sp|Q8WXX0|DYH7_HUMAN Dynein axonemal heavy chain 7 OS=Homo sapiens OX=9606 GN=DNAH7 PE=1 SV=2 && PF12774:Hydrolytic ATP binding site of dynein motor region D1|PF03028:Dynein heavy chain and region D6 of dynein motor|PF12777:Microtubule-binding stalk of dynein motor|PF08393:Dynein heavy chain, N-terminal region 2|PF12781:ATP-binding dynein motor region D5|PF…	NC_056594.1:9995696-10024581	0.639863	61.5413	-6.07748	0	0
109086712	LOC109086712	sarcolemmal membrane-associated protein-like%2C transcript variant X1 && sp|Q3URD3|SLMAP_MOUSE Sarcolemmal membrane-associated protein OS=Mus musculus OX=10090 GN=Slmap PE=1 SV=2 && -	NC_056594.1:10037561-10045455	27.7022	1.99552	4.2704	0	0
109102557	phc2a	polyhomeotic homolog 2a (Drosophila)%2C transcript variant X3 && sp|Q8QHL5|PHC2_DANRE Polyhomeotic-like protein 2 OS=Danio rerio OX=7955 GN=phc2 PE=2 SV=1 && PF00536:SAM domain (Sterile alpha motif)|PF16616:Unstructured region on Polyhomeotic-like protein 1 and 2	NC_056594.1:11216064-11252099	62.6859	9.3145	3.24328	0	0
109070489	LOC109070489	SPRY domain-containing SOCS box protein 1-like%2C transcript variant X2 && sp|Q96BD6|SPSB1_HUMAN SPRY domain-containing SOCS box protein 1 OS=Homo sapiens OX=9606 GN=SPSB1 PE=1 SV=1 && PF07525:SOCS box|PF00622:SPRY domain	NC_056594.1:11400077-11415980	161.315	3.76629	5.91474	0	0
109067468	LOC109067468	uncharacterized LOC109067468 && - && -	NC_056594.1:11816418-11822148	16.9275	0.293532	6.28003	0	0
109056564	LOC109056564	limb region 1 homolog-like protein && sp|Q803C7|LMBRL_DANRE Limb region 1 homolog-like protein OS=Danio rerio OX=7955 GN=lmbr1l PE=2 SV=1 && PF04791:LMBR1-like membrane protein	NC_056594.1:14159911-14174250	21.0278	3.03563	3.29568	0	0
109064106	LOC109064106	RIB43A-like with coiled-coils protein 1%2C transcript variant X1 && - && PF05914:RIB43A	NC_056594.1:14709568-14715600	0.0244523	30.9438	-9.79336	0	0
109048077	LOC109048077	general receptor for phosphoinositides 1-associated scaffold protein-like && sp|Q9JJA9|GRASP_MOUSE General receptor for phosphoinositides 1-associated scaffold protein OS=Mus musculus OX=10090 GN=Tamalin PE=1 SV=2 && PF00595:PDZ domain (Also known as DHR or GLGF)	NC_056594.1:16484418-16497540	18.5837	1.79754	3.86672	0	0
109048003	LOC109048003	heme transporter hrg1-B%2C transcript variant X2 && sp|Q6ZM28|HRG1B_DANRE Heme transporter hrg1-B OS=Danio rerio OX=7955 GN=slc48a1a PE=2 SV=2 && -	NC_056594.1:17000158-17003850	0.817265	23.6973	-4.32933	0	0
109076290	LOC109076290	LIM domain and actin-binding protein 1-like && sp|Q9ERG0|LIMA1_MOUSE LIM domain and actin-binding protein 1 OS=Mus musculus OX=10090 GN=Lima1 PE=1 SV=3 && PF00412:LIM domain	NC_056594.1:18474936-18491694	34.1495	1.19251	5.33652	0	0
122135111	LOC122135111	ATP-dependent RNA helicase DDX19A-like && sp|Q9NUU7|DD19A_HUMAN ATP-dependent RNA helicase DDX19A OS=Homo sapiens OX=9606 GN=DDX19A PE=1 SV=1 && PF00270:DEAD/DEAH box helicase|PF00271:Helicase conserved C-terminal domain	NC_056594.1:18737553-18746605	2.95141	127.522	-4.92634	0	0
122135166	LOC122135166	uncharacterized LOC122135166 && sp|P0C598|DUS29_ANOCA Dual specificity phosphatase 29 OS=Anolis carolinensis OX=28377 GN=DUSP29 PE=3 SV=1 && PF00782:Dual specificity phosphatase, catalytic domain	NC_056594.1:19731706-19735417	0.0387677	11.4459	-7.61074	0	0
122135163	LOC122135163	cyclin-dependent kinase-like 2%2C transcript variant X2 && sp|Q9TTK0|CDKL2_RABIT Cyclin-dependent kinase-like 2 OS=Oryctolagus cuniculus OX=9986 GN=CDKL2 PE=2 SV=1 && PF00069:Protein kinase domain	NC_056594.1:20432080-20448721	0	33.5209	-14.4543	0	0
109059928	LOC109059928	alpha-2%2C8-sialyltransferase 8E-like%2C transcript variant X4 && sp|O15466|SIA8E_HUMAN Alpha-2,8-sialyltransferase 8E OS=Homo sapiens OX=9606 GN=ST8SIA5 PE=1 SV=2 && -	NC_056594.1:20913558-20935321	13.6223	0.280948	6.06213	0	0
109081543	LOC109081543	alpha-2%2C8-sialyltransferase 8E-like%2C transcript variant X1 && sp|O15466|SIA8E_HUMAN Alpha-2,8-sialyltransferase 8E OS=Homo sapiens OX=9606 GN=ST8SIA5 PE=1 SV=2 && PF00777:Glycosyltransferase family 29 (sialyltransferase)	NC_056594.1:20980288-20994593	13.274	0.151361	6.91009	0	0
109085954	LOC109085954	uncharacterized LOC109085954 && - && PF10545:Alcohol dehydrogenase transcription factor Myb/SANT-like	NC_056594.1:21236203-21239161	62.503	1.09445	6.33156	0	0
109074732	LOC109074732	CCN family member 1-like && sp|P19336|CCN1_CHICK CCN family member 1 OS=Gallus gallus OX=9031 GN=CCN1 PE=2 SV=1 && PF00007:Cystine-knot domain|PF00219:Insulin-like growth factor binding protein|PF00093:von Willebrand factor type C domain|PF00090:Thrombospondin type 1 domain	NC_056594.1:21418939-21421521	32.6895	2.57613	4.16266	0	0
109075910	LOC109075910	histone H2B.1%2C sperm-like && - && -	NC_056594.1:21680122-21680638	1200.9	0.370087	12.0898	0	0
109066989	LOC109066989	uncharacterized LOC109066989%2C transcript variant X6 && - && -	NC_056594.1:22919086-22931376	0.537383	27.8599	-4.66868	0	0
109057741	LOC109057741	F-actin-monooxygenase mical1-like%2C transcript variant X2 && sp|E7F9T0|MICA1_DANRE [F-actin]-monooxygenase mical1 OS=Danio rerio OX=7955 GN=mical1 PE=3 SV=1 && PF00412:LIM domain|PF12130:Protein of unknown function (DUF3585)|PF00307:Calponin homology (CH) domain	NC_056594.1:24202580-24225111	23.3285	0.342784	6.58381	0	0
109048112	LOC109048112	sal-like protein 4 && sp|Q9UJQ4|SALL4_HUMAN Sal-like protein 4 OS=Homo sapiens OX=9606 GN=SALL4 PE=1 SV=1 && -	NC_056594.1:24445200-24453430	84.0568	0.869788	7.10075	0	0
109049257	LOC109049257	lamina-associated polypeptide 2%2C isoforms beta/delta/epsilon/gamma-like%2C transcript variant X1 && sp|Q61029|LAP2B_MOUSE Lamina-associated polypeptide 2, isoforms beta/delta/epsilon/gamma OS=Mus musculus OX=10090 GN=Tmpo PE=1 SV=4 && PF03020:LEM domain|PF08198:Thymopoietin protein	NC_056594.1:24863706-24871526	140.107	0.187816	9.35573	0	0
109081617	stk17a	serine/threonine kinase 17a && sp|Q9UEE5|ST17A_HUMAN Serine/threonine-protein kinase 17A OS=Homo sapiens OX=9606 GN=STK17A PE=1 SV=2 && PF00069:Protein kinase domain	NC_056595.1:2002036-2036906	23.2569	2.87667	3.51732	0	0
122135318	LOC122135318	frizzled-8-like && sp|O93274|FZD8_XENLA Frizzled-8 OS=Xenopus laevis OX=8355 GN=fzd8 PE=1 SV=1 && PF01392:Fz domain|PF01534:Frizzled/Smoothened family membrane region	NC_056595.1:4879536-4882147	7.77332	0.066027	7.33697	0	0
109049009	sycp2l	synaptonemal complex protein 2-like && sp|Q90WN7|SYC2L_XENLA Synaptonemal complex protein 2-like OS=Xenopus laevis OX=8355 GN=sycp2l PE=1 SV=1 && -	NC_056595.1:8276400-8293854	21.7723	0.444109	6.09957	0	0
109046091	LOC109046091	elongation factor 1-alpha-like && sp|P17506|EF1A1_XENLA Elongation factor 1-alpha OS=Xenopus laevis OX=8355 PE=1 SV=2 && PF03144:Elongation factor Tu domain 2|PF00009:Elongation factor Tu GTP binding domain|PF03143:Elongation factor Tu C-terminal domain	NC_056595.1:9815118-9817604	171.438	0.118358	10.8977	0	0
109105546	LOC109105546	homeobox protein SAX-1-like && sp|A7Y7W3|NANOG_CHICK Homeobox protein NANOG OS=Gallus gallus OX=9031 GN=NANOG PE=1 SV=2 && PF00046:Homeobox domain	NC_056595.1:11422011-11425209	139.905	0.564651	8.41976	0	0
109085100	LOC109085100	proteasome activator complex subunit 1-like && sp|P97371|PSME1_MOUSE Proteasome activator complex subunit 1 OS=Mus musculus OX=10090 GN=Psme1 PE=1 SV=2 && PF02251:Proteasome activator pa28 alpha subunit|PF02252:Proteasome activator pa28 beta subunit	NC_056595.1:11942086-11947513	1.22885	68.8283	-5.29313	0	0
109074742	LOC109074742	sperm-associated antigen 6%2C transcript variant X1 && sp|Q9JLI7|SPAG6_MOUSE Sperm-associated antigen 6 OS=Mus musculus OX=10090 GN=Spag6 PE=1 SV=1 && PF00514:Armadillo/beta-catenin-like repeat	NC_056595.1:13670438-13675762	0.129346	71.5625	-8.52515	0	0
109049341	sulf1	sulfatase 1%2C transcript variant X4 && sp|Q90XB6|SULF1_COTCO Extracellular sulfatase Sulf-1 OS=Coturnix coturnix OX=9091 GN=SULF1 PE=1 SV=1 && PF12548:Sulfatase protein|PF00884:Sulfatase	NC_056595.1:14516929-14597991	22.9776	1.85372	3.90014	0	0
109113437	LOC109113437	protein phosphatase 1 regulatory subunit 42 && sp|Q6GQN5|PPR42_DANRE Protein phosphatase 1 regulatory subunit 42 OS=Danio rerio OX=7955 GN=ppp1r42 PE=2 SV=1 && PF12799:Leucine Rich repeats (2 copies)	NC_056595.1:16660727-16666376	0.00893	18.9028	-10.1552	0	0
109047819	LOC109047819	minichromosome maintenance domain-containing protein 2-like%2C transcript variant X1 && sp|Q5XI14|MCMD2_RAT Minichromosome maintenance domain-containing protein 2 OS=Rattus norvegicus OX=10116 GN=Mcmdc2 PE=2 SV=1 && PF00493:MCM2/3/5 family	NC_056595.1:16674834-16679998	0.461897	24.3293	-5.13614	0	0
109086988	LOC109086988	ribosome biogenesis regulatory protein homolog && sp|Q9CYH6|RRS1_MOUSE Ribosome biogenesis regulatory protein homolog OS=Mus musculus OX=10090 GN=Rrs1 PE=1 SV=1 && PF04939:Ribosome biogenesis regulatory protein (RRS1)	NC_056595.1:16713833-16714925	35.6603	2.75243	4.18934	0	0
109091274	dnajc5b	DnaJ (Hsp40) homolog%2C subfamily C%2C member 5 beta%2C transcript variant X2 && sp|Q29455|DNJC5_BOVIN DnaJ homolog subfamily C member 5 OS=Bos taurus OX=9913 GN=DNAJC5 PE=1 SV=1 && PF00226:DnaJ domain	NC_056595.1:17158352-17165171	23.9391	0.463954	6.13583	0	0
109084333	phldb2b	pleckstrin homology-like domain%2C family B%2C member 2b && sp|Q8K1N2|PHLB2_MOUSE Pleckstrin homology-like domain family B member 2 OS=Mus musculus OX=10090 GN=Phldb2 PE=1 SV=2 && PF00169:PH domain	NC_056595.1:17274039-17305557	26.8352	0.699013	4.70582	0	0
109061838	LOC109061838	mitogen-activated protein kinase kinase kinase 15-like && sp|Q6ZN16|M3K15_HUMAN Mitogen-activated protein kinase kinase kinase 15 OS=Homo sapiens OX=9606 GN=MAP3K15 PE=1 SV=2 && PF13281:Domain of unknown function (DUF4071)|PF00069:Protein kinase domain	NC_056595.1:17654064-17683269	7.11295	0.165702	5.92308	0	0
109061817	LOC109061817	C-C motif chemokine 20-like && - && PF00048:Small cytokines (intecrine/chemokine), interleukin-8 like	NC_056595.1:17690864-17693722	31.3448	0.504844	6.45198	0	0
109083013	LOC109083013	leucine-rich repeat-containing protein 34-like && sp|Q8IZ02|LRC34_HUMAN Leucine-rich repeat-containing protein 34 OS=Homo sapiens OX=9606 GN=LRRC34 PE=2 SV=3 && -	NC_056595.1:17813280-17815985	0.0321733	34.6192	-9.48233	0	0
109075570	pld1b	phospholipase D1b%2C transcript variant X1 && sp|O08684|PLD1_CRIGR Phospholipase D1 OS=Cricetulus griseus OX=10029 GN=PLD1 PE=2 SV=1 && PF00614:Phospholipase D Active site motif|PF00169:PH domain|PF00787:PX domain|PF13091:PLD-like domain	NC_056595.1:17940952-17967694	21.0104	0.34284	6.42381	0	0
109066008	LOC109066008	cAMP-responsive element modulator-like%2C transcript variant X1 && sp|P79145|CREM_CANLF cAMP-responsive element modulator OS=Canis lupus familiaris OX=9615 GN=CREM PE=2 SV=2 && PF00170:bZIP transcription factor	NC_056595.1:20047266-20058496	0.290847	26.4694	-5.89972	0	0
109103875	LOC109103875	eukaryotic translation initiation factor 1b-like && sp|O60739|EIF1B_HUMAN Eukaryotic translation initiation factor 1b OS=Homo sapiens OX=9606 GN=EIF1B PE=1 SV=2 && PF01253:Translation initiation factor SUI1	NC_056595.1:20680969-20682583	923.324	9.4367	7.11724	0	0
109049205	LOC109049205	myosin light chain kinase%2C smooth muscle-like && sp|Q15746|MYLK_HUMAN Myosin light chain kinase, smooth muscle OS=Homo sapiens OX=9606 GN=MYLK PE=1 SV=4 && PF00041:Fibronectin type III domain|PF00069:Protein kinase domain|PF07679:Immunoglobulin I-set domain	NC_056595.1:21951915-21962956	203.977	1.32402	7.7716	0	0
109049208	grnb	granulin b%2C transcript variant X2 && sp|P23785|GRN_RAT Progranulin OS=Rattus norvegicus OX=10116 GN=Grn PE=1 SV=3 && PF00396:Granulin	NC_056595.1:21977617-21987451	40.9037	2.03055	4.83211	0	0
109087548	LOC109087548	histone H1.0-like%2C transcript variant X1 && sp|Q6NVM0|H10_XENTR Histone H1.0 OS=Xenopus tropicalis OX=8364 GN=h1-0 PE=2 SV=1 && PF00538:linker histone H1 and H5 family	NC_056595.1:22416055-22417462	2.49022	186.351	-5.71206	0	0
109049169	LOC109049169	rab11 family-interacting protein 3-like && sp|Q7T005|RFIP3_DANRE Rab11 family-interacting protein 3 OS=Danio rerio OX=7955 GN=rab11fip3 PE=3 SV=1 && PF09457:FIP domain	NC_056595.1:22488910-22517775	0.275867	9.07933	-4.53796	0	0
109095232	LOC109095232	pentraxin fusion protein-like && sp|P49263|PXN1_XENLA Pentraxin fusion protein OS=Xenopus laevis OX=8355 GN=pxn1 PE=2 SV=1 && PF00354:Pentaxin family	NC_056595.1:22637228-22640229	45.1865	0.0545523	9.93577	0	0
109076790	LOC109076790	pentraxin fusion protein && sp|P49263|PXN1_XENLA Pentraxin fusion protein OS=Xenopus laevis OX=8355 GN=pxn1 PE=2 SV=1 && PF00354:Pentaxin family	NC_056595.1:22589949-22591202	371.799	0.0579677	13.0439	0	0
109050025	LOC109050025	V-type proton ATPase 16 kDa proteolipid subunit && sp|P27449|VATL_HUMAN V-type proton ATPase 16 kDa proteolipid subunit OS=Homo sapiens OX=9606 GN=ATP6V0C PE=1 SV=1 && PF00137:ATP synthase subunit C	NC_056595.1:23085913-23093558	3.54304	65.5366	-3.70562	0	0
109048952	LOC109048952	trichohyalin-like%2C transcript variant X4 && sp|Q6WCQ1|MPRIP_HUMAN Myosin phosphatase Rho-interacting protein OS=Homo sapiens OX=9606 GN=MPRIP PE=1 SV=3 && PF00169:PH domain	NC_056595.1:23120392-23166036	1.78621	29.3986	-3.4288	0	0
109050073	LOC109050073	uncharacterized LOC109050073 && sp|Q91Z83|MYH7_MOUSE Myosin-7 OS=Mus musculus OX=10090 GN=Myh7 PE=2 SV=1 && PF00063:Myosin head (motor domain)|PF01576:Myosin tail|PF02736:Myosin N-terminal SH3-like domain	NC_056595.1:24274065-24328702	0.00590633	8.17409	-8.61234	0	0
109079891	ptprma	protein tyrosine phosphatase receptor type Ma && sp|P28827|PTPRM_HUMAN Receptor-type tyrosine-protein phosphatase mu OS=Homo sapiens OX=9606 GN=PTPRM PE=1 SV=2 && PF00102:Protein-tyrosine phosphatase|PF00047:Immunoglobulin domain|PF00041:Fibronectin type III domain|PF00629:MAM domain, meprin/A5/mu	NC_056595.1:25108722-25316354	7.82069	0.863012	3.6771	0	0
109055311	LOC109055311	lethal(3)malignant brain tumor-like protein 4 && sp|Q8NA19|LMBL4_HUMAN Lethal(3)malignant brain tumor-like protein 4 OS=Homo sapiens OX=9606 GN=L3MBTL4 PE=1 SV=2 && PF00536:SAM domain (Sterile alpha motif)|PF02820:mbt repeat|PF01530:Zinc finger, C2HC type	NC_056595.1:25447266-25511229	28.5973	1.10925	4.43176	0	0
109092459	twsg1b	twisted gastrulation BMP signaling modulator 1b%2C transcript variant X2 && sp|Q9DGH0|TWS1A_DANRE Twisted gastrulation protein homolog 1-A OS=Danio rerio OX=7955 GN=twsg1a PE=2 SV=1 && PF04668:Twisted gastrulation (Tsg) protein conserved region	NC_056595.1:25628386-25632148	19.2241	0.175347	7.20422	0	0
109058077	LOC109058077	RNA-binding protein%2C mRNA-processing factor 2a-like%2C transcript variant X2 && sp|Q6DH13|RBP2A_DANRE RNA-binding protein, mRNA-processing factor 2a OS=Danio rerio OX=7955 GN=rbpms2a PE=1 SV=1 && PF00076:RNA recognition motif. (a.k.a. RRM, RBD, or RNP domain)	NC_056596.1:323768-334344	38.297	2.68989	4.33645	0	0
109085104	LOC109085104	cyclin-dependent kinase inhibitor 1B-like && sp|P46414|CDN1B_MOUSE Cyclin-dependent kinase inhibitor 1B OS=Mus musculus OX=10090 GN=Cdkn1b PE=1 SV=2 && PF02234:Cyclin-dependent kinase inhibitor	NC_056596.1:1837708-1842080	45.7759	5.30224	3.61571	0	0
122135529	LOC122135529	glutenin%2C high molecular weight subunit DX5-like && - && -	NC_056596.1:2540259-2545887	0.665935	14.9131	-3.96866	0	0
109051060	LOC109051060	myelin regulatory factor-like && sp|Q66IV1|MYRF_XENLA Myelin regulatory factor OS=Xenopus laevis OX=8355 GN=myrf PE=2 SV=1 && PF13888:Myelin gene regulatory factor C-terminal domain 2|PF13884:Chaperone of endosialidase|PF05224:NDT80 / PhoG like DNA-binding family|PF13887:Myelin gene regulatory factor -C-terminal domain 1	NC_056596.1:2678102-2706708	0.170083	11.4104	-5.52599	0	0
109051092	LOC109051092	Rh family%2C C glycoprotein b && sp|Q8JI14|RHCL2_DANRE Ammonium transporter Rh type C-like 2 OS=Danio rerio OX=7955 GN=rhcgl2 PE=2 SV=2 && PF00909:Ammonium Transporter Family	NC_056596.1:5185849-5194732	33.7169	0.125289	8.55439	0	0
122134158	LOC122134158	furin-1-like%2C transcript variant X1 && sp|P29119|FURI1_XENLA Furin-1 OS=Xenopus laevis OX=8355 GN=furin PE=2 SV=1 && PF16470:Peptidase S8 pro-domain|PF00082:Subtilase family|PF01483:Proprotein convertase P-domain	NC_056596.1:5244427-5344065	0.899948	22.0126	-4.1522	0	0
109051094	LOC109051094	GDP-D-glucose phosphorylase 1 && sp|Q08CA1|GDPP1_DANRE GDP-D-glucose phosphorylase 1 OS=Danio rerio OX=7955 GN=gdpgp1 PE=2 SV=1 && -	NC_056596.1:5198963-5200363	37.0385	4.35481	3.59298	0	0
109051087	LOC109051087	1-aminocyclopropane-1-carboxylate synthase homolog (Arabidopsis)(non-functional) && sp|Q9W698|1A1L1_TAKRU 1-aminocyclopropane-1-carboxylate synthase-like protein 1 OS=Takifugu rubripes OX=31033 GN=accs PE=3 SV=1 && PF00155:Aminotransferase class I and II|PF13837:Myb/SANT-like DNA-binding domain	NC_056596.1:5345414-5356255	11.4568	1.44641	3.49251	0	0
109059435	LOC109059435	class I histocompatibility antigen%2C B alpha chain-like%2C transcript variant X2 && sp|Q9QZZ0|CD1B3_CAVPO T-cell surface glycoprotein CD1b3 OS=Cavia porcellus OX=10141 GN=CD1B3 PE=2 SV=1 && PF07654:Immunoglobulin C1-set domain	NC_056596.1:6096259-6100011	8.96458	0.233998	5.60077	0	0
109084237	LOC109084237	A-kinase anchor protein 13-like && sp|Q12802|AKP13_HUMAN A-kinase anchor protein 13 OS=Homo sapiens OX=9606 GN=AKAP13 PE=1 SV=2 && PF00621:RhoGEF domain|PF16652:Pleckstrin homology domain	NC_056596.1:6165453-6263357	11.8593	0.961267	3.83431	0	0
109109596	LOC109109596	liprin-beta-2-like%2C transcript variant X3 && sp|Q8ND30|LIPB2_HUMAN Liprin-beta-2 OS=Homo sapiens OX=9606 GN=PPFIBP2 PE=1 SV=3 && PF00536:SAM domain (Sterile alpha motif)|PF07647:SAM domain (Sterile alpha motif)	NC_056596.1:8382264-8433259	15.024	0.431656	4.99668	0	0
109109599	LOC109109599	fibroin heavy chain-like%2C transcript variant X8 && - && PF00095:WAP-type (Whey Acidic Protein) 'four-disulfide core'	NC_056596.1:8442931-8453530	248.971	0.297351	10.5155	0	0
109109600	LOC109109600	protein-methionine sulfoxide oxidase mical2b-like && sp|F1RA39|MCA2B_DANRE Protein-methionine sulfoxide oxidase mical2b OS=Danio rerio OX=7955 GN=mical2b PE=2 SV=2 && PF00307:Calponin homology (CH) domain|PF00412:LIM domain|PF12130:Protein of unknown function (DUF3585)	NC_056596.1:8489641-8536214	13.4792	0.472671	5.34163	0	0
109078309	LOC109078309	RIB43A-like with coiled-coils protein 2 && sp|Q0VC09|RIBC1_BOVIN RIB43A-like with coiled-coils protein 1 OS=Bos taurus OX=9913 GN=RIBC1 PE=2 SV=1 && -	NC_056596.1:8709601-8713097	0.014554	72.7948	-11.2743	0	0
109050673	LOC109050673	cyclic nucleotide-gated cation channel beta-1-like && sp|Q14028|CNGB1_HUMAN Cyclic nucleotide-gated cation channel beta-1 OS=Homo sapiens OX=9606 GN=CNGB1 PE=1 SV=2 && PF00027:Cyclic nucleotide-binding domain|PF00520:Ion transport protein	NC_056596.1:9040307-9063801	0.0155007	9.54666	-8.65654	0	0
109085149	LOC109085149	synaptonemal complex protein 3-like%2C transcript variant X3 && sp|Q8IZU3|SYCP3_HUMAN Synaptonemal complex protein 3 OS=Homo sapiens OX=9606 GN=SYCP3 PE=1 SV=1 && PF04803:Cor1/Xlr/Xmr conserved region	NC_056596.1:9885852-9888401	0.479287	77.3025	-6.75583	0	0
109051067	LOC109051067	GRAM domain-containing protein 4-like%2C transcript variant X1 && sp|Q6IC98|GRAM4_HUMAN GRAM domain-containing protein 4 OS=Homo sapiens OX=9606 GN=GRAMD4 PE=1 SV=1 && PF02893:GRAM domain	NC_056596.1:10268263-10292505	20.0813	0.507864	5.7873	0	0
109063469	LOC109063469	hydroxysteroid (17-beta) dehydrogenase 12a && sp|Q6P3L6|DH12A_DANRE Very-long-chain 3-oxoacyl-CoA reductase-A OS=Danio rerio OX=7955 GN=hsd17b12a PE=2 SV=1 && PF00106:short chain dehydrogenase	NC_056596.1:11008386-11023319	28.0204	2.44955	4.01306	0	0
109051252	LOC109051252	pyruvate kinase PKM-like && sp|Q92122|KPYM_XENLA Pyruvate kinase PKM OS=Xenopus laevis OX=8355 GN=pkm PE=2 SV=1 && PF02887:Pyruvate kinase, alpha/beta domain|PF00224:Pyruvate kinase, barrel domain	NC_056596.1:11352989-11363201	0.0555427	12.201	-7.20101	0	0
109053656	LOC109053656	IQ and ubiquitin-like domain-containing protein && sp|Q4R6T7|IQUB_MACFA IQ and ubiquitin-like domain-containing protein OS=Macaca fascicularis OX=9541 GN=IQUB PE=2 SV=2 && -	NC_056596.1:11755363-11765585	0.0272667	38.0761	-9.75942	0	0
109108795	LOC109108795	BCL2/adenovirus E1B 19 kDa protein-interacting protein 2-like%2C transcript variant X2 && sp|Q12982|BNIP2_HUMAN BCL2/adenovirus E1B 19 kDa protein-interacting protein 2 OS=Homo sapiens OX=9606 GN=BNIP2 PE=1 SV=1 && PF13716:Divergent CRAL/TRIO domain|PF12496:Bcl2-/adenovirus E1B nineteen kDa-interacting protein 2	NC_056596.1:12652679-12667718	2.44009	60.1898	-4.1154	0	0
109069964	LOC109069964	tropomyosin alpha-1 chain-like%2C transcript variant X11 && - && PF00261:Tropomyosin	NC_056596.1:13334236-13354473	49.5571	6.80067	3.30795	0	0
109054431	LOC109054431	probable phospholipid-transporting ATPase IM && sp|P98198|AT8B2_HUMAN Phospholipid-transporting ATPase ID OS=Homo sapiens OX=9606 GN=ATP8B2 PE=1 SV=2 && PF16209:Phospholipid-translocating ATPase N-terminal|PF16212:Phospholipid-translocating P-type ATPase C-terminal|PF12710:haloacid dehalogenase-like hydrolase	NC_056596.1:13570618-13606883	0.363444	26.194	-5.6489	0	0
109062057	dynlrb2	dynein light chain roadblock-type 2%2C transcript variant X1 && sp|Q32P85|DLRB2_BOVIN Dynein light chain roadblock-type 2 OS=Bos taurus OX=9913 GN=DYNLRB2 PE=3 SV=1 && PF03259:Roadblock/LC7 domain	NC_056596.1:14191148-14201589	0.285101	54.6325	-6.5607	0	0
109053360	LOC109053360	MOB kinase activator 2-like%2C transcript variant X4 && sp|Q8VI63|MOB2_MOUSE MOB kinase activator 2 OS=Mus musculus OX=10090 GN=Mob2 PE=1 SV=1 && PF03637:Mob1/phocein family	NC_056596.1:14865885-14913944	29.1197	4.30288	3.20803	0	0
109071952	LOC109071952	N-acetyl-beta-glucosaminyl-glycoprotein 4-beta-N-acetylgalactosaminyltransferase 1-like%2C transcript variant X2 && sp|Q76KP1|B4GN4_HUMAN N-acetyl-beta-glucosaminyl-glycoprotein 4-beta-N-acetylgalactosaminyltransferase 1 OS=Homo sapiens OX=9606 GN=B4GALNT4 PE=1 SV=1 && PF07691:PA14 domain|PF05679:Chondroitin N-acetylgalactosaminyltransferase	NC_056596.1:15958078-16099553	0.290524	15.7021	-5.17304	0	0
109050737	LOC109050737	protein brambleberry-like && sp|I6V1W0|BMBL_DANRE Protein brambleberry OS=Danio rerio OX=7955 GN=bmb PE=2 SV=1 && -	NC_056596.1:17758008-17767635	64.9887	1.60077	5.84465	0	0
109080869	LOC109080869	anoctamin-5-like && sp|Q75V66|ANO5_HUMAN Anoctamin-5 OS=Homo sapiens OX=9606 GN=ANO5 PE=2 SV=1 && PF16178:Dimerisation domain of Ca+-activated chloride-channel, anoctamin|PF04547:Calcium-activated chloride channel	NC_056596.1:18596953-18632611	0.308722	25.043	-5.84162	0	0
109106925	LOC109106925	PCNA-associated factor-like && sp|Q6AZL2|PAF15_XENTR PCNA-associated factor OS=Xenopus tropicalis OX=8364 GN=pclaf PE=2 SV=1 && PF15715:PCNA-associated factor	NC_056596.1:20645379-20646692	356.47	58.6643	3.10791	0	0
122136059	LOC122136059	thymosin beta-b%2C transcript variant X1 && sp|Q9I954|TYBB_CYPCA Thymosin beta-b OS=Cyprinus carpio OX=7962 PE=3 SV=3 && PF01290:Thymosin beta-4 family	NC_056597.1:200760-201630	757.247	0.234102	11.9158	0	0
109059035	LOC109059035	transmembrane protein 192-like && sp|Q6NYE7|TM192_DANRE Transmembrane protein 192 OS=Danio rerio OX=7955 GN=tmem192 PE=2 SV=1 && PF14802:TMEM192 family	NC_056597.1:606012-616516	34.8541	1.30687	5.2429	0	0
109091158	LOC109091158	FERM and PDZ domain-containing protein 1%2C transcript variant X4 && sp|Q5SYB0|FRPD1_HUMAN FERM and PDZ domain-containing protein 1 OS=Homo sapiens OX=9606 GN=FRMPD1 PE=1 SV=1 && PF00595:PDZ domain (Also known as DHR or GLGF)|PF00373:FERM central domain	NC_056597.1:1643505-1683627	0.00412033	4.29377	-9.33341	0	0
109090057	LOC109090057	dynein axonemal heavy chain 6-like && sp|Q9C0G6|DYH6_HUMAN Dynein axonemal heavy chain 6 OS=Homo sapiens OX=9606 GN=DNAH6 PE=2 SV=3 && PF12775:P-loop containing dynein motor region D3|PF12774:Hydrolytic ATP binding site of dynein motor region D1|PF03028:Dynein heavy chain and region D6 of dynein motor|PF12780:P-loop containing dynein motor region D4|PF12777:Microtubule-binding stalk of dynein mot…	NC_056597.1:1709523-1783230	0.0501023	63.2631	-9.7462	0	0
109092917	LOC109092917	ubiquitin carboxyl-terminal hydrolase isozyme L1-like && sp|P09936|UCHL1_HUMAN Ubiquitin carboxyl-terminal hydrolase isozyme L1 OS=Homo sapiens OX=9606 GN=UCHL1 PE=1 SV=2 && PF01088:Ubiquitin carboxyl-terminal hydrolase, family 1	NC_056597.1:1969777-1972816	175.78	15.8874	3.97269	0	0
109109439	LOC109109439	E3 ubiquitin-protein ligase MARCHF4-like%2C transcript variant X2 && sp|Q0P496|MARH4_DANRE E3 ubiquitin-protein ligase MARCHF4 OS=Danio rerio OX=7955 GN=marchf4 PE=2 SV=1 && PF12906:RING-variant domain	NC_056597.1:6430258-6475634	0.0320247	12.1924	-7.92467	0	0
109098194	cldng	claudin g && sp|Q9YH90|CLDZ_DANRE Claudin-like protein ZF-A9 OS=Danio rerio OX=7955 GN=cldng PE=2 SV=1 && -	NC_056597.1:8311843-8314052	229.444	0.0743337	11.8706	0	0
109070516	LOC109070516	hedgehog interacting protein && sp|Q96QV1|HHIP_HUMAN Hedgehog-interacting protein OS=Homo sapiens OX=9606 GN=HHIP PE=1 SV=3 && PF07995:Glucose / Sorbosone dehydrogenase	NC_056597.1:9143448-9175541	12.2019	1.20282	3.84939	0	0
109058268	zgc:152968	uncharacterized protein LOC564848 homolog && sp|Q7TT28|REXO1_MOUSE RNA exonuclease 1 homolog OS=Mus musculus OX=10090 GN=Rexo1 PE=1 SV=1 && PF15870:ElonginA binding-protein 1|PF00929:Exonuclease	NC_056597.1:9245554-9253136	119.357	1.05401	7.31834	0	0
109055830	LOC109055830	neuronal membrane glycoprotein M6-a%2C transcript variant X2 && sp|P35802|GPM6A_MOUSE Neuronal membrane glycoprotein M6-a OS=Mus musculus OX=10090 GN=Gpm6a PE=1 SV=1 && PF01275:Myelin proteolipid protein (PLP or lipophilin)	NC_056597.1:10446234-10501116	0.287717	25.7733	-5.78036	0	0
109087784	LOC109087784	WD repeat-containing protein 17%2C transcript variant X3 && sp|Q8IZU2|WDR17_HUMAN WD repeat-containing protein 17 OS=Homo sapiens OX=9606 GN=WDR17 PE=2 SV=2 && PF00400:WD domain, G-beta repeat	NC_056597.1:10502386-10530819	0.046749	10.7064	-7.18885	0	0
109088090	clgn	calmegin && sp|P35565|CALX_RAT Calnexin OS=Rattus norvegicus OX=10116 GN=Canx PE=1 SV=1 && PF00262:Calreticulin family	NC_056597.1:11624873-11634168	2.06643	147.198	-5.64693	0	0
109103924	LOC109103924	ras-related protein Rab-33B-like && sp|O35963|RB33B_MOUSE Ras-related protein Rab-33B OS=Mus musculus OX=10090 GN=Rab33b PE=1 SV=1 && PF00071:Ras family	NC_056597.1:11656700-11664147	33.9792	0.205739	7.84809	0	0
109052026	LOC109052026	large neutral amino acids transporter small subunit 3-like && sp|Q8BSM7|LAT3_MOUSE Large neutral amino acids transporter small subunit 3 OS=Mus musculus OX=10090 GN=Slc43a1 PE=1 SV=1 && PF07690:Major Facilitator Superfamily	NC_056597.1:12627650-12643734	0.0127563	36.6187	-10.8004	0	0
109092561	LOC109092561	UPF0575 protein C19orf67 homolog && sp|A3KNM4|CS067_DANRE UPF0575 protein C19orf67 homolog OS=Danio rerio OX=7955 GN=si:ch211-214c7.5 PE=2 SV=1 && PF11771:Protein of unknown function (DUF3314)	NC_056597.1:13468844-13472423	0.0848107	14.809	-6.85275	0	0
109092572	LOC109092572	pneumococcal serine-rich repeat protein-like && - && PF15363:Domain of unknown function (DUF4596)	NC_056597.1:13440579-13466677	29.6961	1.46221	4.93751	0	0
109091083	LOC109091083	piggyBac transposable element-derived protein 4-like%2C transcript variant X1 && - && PF13843:Transposase IS4	NC_056597.1:16495625-16499644	29.0534	1.69701	4.59924	0	0
109086103	cfap221	cilia and flagella associated protein 221%2C transcript variant X1 && sp|Q4G0U5|PCDP1_HUMAN Cilia- and flagella-associated protein 221 OS=Homo sapiens OX=9606 GN=CFAP221 PE=1 SV=2 && -	NC_056597.1:18306576-18318760	0.0466843	65.9461	-9.86187	0	0
109107033	rbm46	RNA binding motif protein 46%2C transcript variant X1 && sp|Q08BH5|RBM46_DANRE Probable RNA-binding protein 46 OS=Danio rerio OX=7955 GN=rbm46 PE=2 SV=1 && PF14709:double strand RNA binding domain from DEAD END PROTEIN 1|PF00076:RNA recognition motif. (a.k.a. RRM, RBD, or RNP domain)	NC_056597.1:18613473-18618863	0.618804	109.978	-7.10335	0	0
109102966	si:dkeyp-75b4.10	ladderlectin && sp|P81018|LADD_ONCMY Ladderlectin OS=Oncorhynchus mykiss OX=8022 PE=1 SV=2 && PF00059:Lectin C-type domain	NC_056597.1:18688085-18689977	302.942	0.678148	9.28687	0	0
109092524	micall2b	mical-like 2b%2C transcript variant X2 && sp|Q8IY33|MILK2_HUMAN MICAL-like protein 2 OS=Homo sapiens OX=9606 GN=MICALL2 PE=1 SV=1 && PF00412:LIM domain|PF00307:Calponin homology (CH) domain|PF12130:Protein of unknown function (DUF3585)	NC_056597.1:18967767-19006202	64.5325	1.3797	6.05171	0	0
109094969	ubn1	ubinuclein 1%2C transcript variant X3 && sp|Q9NPG3|UBN1_HUMAN Ubinuclein-1 OS=Homo sapiens OX=9606 GN=UBN1 PE=1 SV=2 && PF08729:HPC2 and ubinuclein domain|PF14075:Ubinuclein conserved middle domain	NC_056597.1:19073627-19087035	12.5941	0.92384	4.24639	0	0
109074589	LOC109074589	protein kinase C beta type-like%2C transcript variant X2 && sp|Q7SY24|KPCB_DANRE Protein kinase C beta type OS=Danio rerio OX=7955 GN=prkcbb PE=2 SV=1 && PF00069:Protein kinase domain|PF00130:Phorbol esters/diacylglycerol binding domain (C1 domain)|PF00433:Protein kinase C terminal domain|PF00168:C2 domain	NC_056597.1:19177583-19206681	25.115	2.25845	3.9854	0	0
109092361	mdh1b	malate dehydrogenase 1B%2C NAD (soluble)%2C transcript variant X1 && sp|Q08BZ4|MDH1B_DANRE Putative malate dehydrogenase 1B OS=Danio rerio OX=7955 GN=mdh1b PE=2 SV=1 && PF02866:lactate/malate dehydrogenase, alpha/beta C-terminal domain	NC_056597.1:20722268-20727082	0.856033	28.6999	-4.57145	0	0
109097837	LOC109097837	zona pellucida sperm-binding protein 3-like%2C transcript variant X3 && sp|P79762|ZP3_CHICK Zona pellucida sperm-binding protein 3 OS=Gallus gallus OX=9031 GN=ZP3 PE=1 SV=4 && PF00100:Zona pellucida-like domain	NC_056597.1:20769266-20773389	307.335	1.74605	7.92786	0	0
109064441	ildr1a	immunoglobulin-like domain containing receptor 1a && sp|Q5R8C7|ILDR1_PONAB Immunoglobulin-like domain-containing receptor 1 OS=Pongo abelii OX=9601 GN=ILDR1 PE=2 SV=1 && PF05624:Lipolysis stimulated receptor (LSR)	NC_056597.1:23582918-23592358	11.0034	0.0652873	7.80328	0	0
109102522	LOC109102522	late histone H2A.2.2-like && sp|Q6GM86|H2AX_XENLA Histone H2AX OS=Xenopus laevis OX=8355 GN=h2ax PE=1 SV=3 && PF16211:C-terminus of histone H2A|PF00125:Core histone H2A/H2B/H3/H4	NC_056597.1:23747441-23748485	706.079	0.129948	12.7198	0	0
109047637	LOC109047637	small integral membrane protein 11A-like%2C transcript variant X2 && sp|P58511|SI11A_HUMAN Small integral membrane protein 11A OS=Homo sapiens OX=9606 GN=SMIM11A PE=1 SV=1 && PF14981:FAM165 family	NC_056597.1:26920747-26925125	49.1526	1.2326	5.73069	0	0
122135941	LOC122135941	uncharacterized LOC122135941%2C transcript variant X1 && - && -	NC_056597.1:29699949-29723120	32.265	1.18578	4.87184	0	0
109060847	LOC109060847	uncharacterized LOC109060847 && - && -	NC_056597.1:32657178-32688901	137.64	0.47137	8.36348	0	0
109085078	si:ch211-286b5.2	uncharacterized si:ch211-286b5.2%2C transcript variant X1 && - && -	NC_056597.1:34536759-34540119	0.363175	51.9946	-6.5953	0	0
122135961	LOC122135961	nanos homolog 3-like && sp|P60323|NANO3_HUMAN Nanos homolog 3 OS=Homo sapiens OX=9606 GN=NANOS3 PE=1 SV=1 && PF05741:Nanos RNA binding domain	NC_056597.1:34540079-34541633	80.6076	0.349001	8.3385	0	0
109071247	LOC109071247	mycbp associated protein && sp|Q5SUV2|MYBPP_MOUSE MYCBP-associated protein OS=Mus musculus OX=10090 GN=Mycbpap PE=1 SV=1 && PF14646:MYCBP-associated protein family	NC_056597.1:36231574-36248488	0.236803	21.7217	-5.97982	0	0
109091684	LOC109091684	uncharacterized LOC109091684 && - && PF07645:Calcium-binding EGF domain|PF00431:CUB domain	NC_056597.1:36769748-36776004	24.9465	0.0465697	9.47673	0	0
109064396	LOC109064396	protein FAM161A-like && sp|Q66KE9|F161A_XENLA Protein FAM161A OS=Xenopus laevis OX=8355 GN=fam161a PE=2 SV=1 && PF10595:Uncharacterised protein family UPF0564	NC_056597.1:36885808-36891994	0.025142	8.1915	-7.67763	0	0
109104911	LOC109104911	tektin-4-like && sp|Q149S1|TEKT4_MOUSE Tektin-4 OS=Mus musculus OX=10090 GN=Tekt4 PE=1 SV=2 && PF03148:Tektin family	NC_056597.1:37364936-37371091	0.4056	28.8125	-5.64042	0	0
109097774	mb	myoglobin && sp|P02204|MYG_CYPCA Myoglobin OS=Cyprinus carpio OX=7962 GN=mb PE=1 SV=2 && PF00042:Globin	NC_056597.1:37722442-37726759	0.742585	27.4718	-4.69817	0	0
109085074	LOC109085074	nanos homolog 3 && sp|P60323|NANO3_HUMAN Nanos homolog 3 OS=Homo sapiens OX=9606 GN=NANOS3 PE=1 SV=1 && PF05741:Nanos RNA binding domain	NC_056597.1:37777771-37779991	220.495	0.244444	9.91484	0	0
109080529	LOC109080529	whey acidic protein-like%2C transcript variant X2 && sp|A7X4J4|WAP1_RHATT Waprin-Rha1 OS=Rhabdophis tigrinus tigrinus OX=193080 PE=2 SV=1 && PF00095:WAP-type (Whey Acidic Protein) 'four-disulfide core'	NC_056597.1:38095590-38097569	325.362	0.0750203	12.3196	0	0
109097084	LOC109097084	transcription factor Sox-1b && sp|Q2Z1R2|SOX1B_DANRE Transcription factor Sox-1b OS=Danio rerio OX=7955 GN=sox1b PE=2 SV=1 && PF00505:HMG (high mobility group) box|PF12336:SOX transcription factor	NC_056597.1:38259741-38297908	0.0294367	7.94521	-7.7285	0	0
109091651	LOC109091651	guanine nucleotide exchange factor DBS-like && sp|Q64096|MCF2L_MOUSE Guanine nucleotide exchange factor DBS OS=Mus musculus OX=10090 GN=Mcf2l PE=1 SV=2 && PF00018:SH3 domain|PF00169:PH domain|PF00621:RhoGEF domain	NC_056597.1:38440066-38460996	10.859	0.233719	5.99757	0	0
109084023	LOC109084023	B-cell CLL/lymphoma 9 protein-like && sp|O00512|BCL9_HUMAN B-cell CLL/lymphoma 9 protein OS=Homo sapiens OX=9606 GN=BCL9 PE=1 SV=4 && -	NC_056597.1:38813169-38822106	8.79371	1.22749	3.34398	0	0
109064038	LOC109064038	cilia- and flagella-associated protein 58-like && sp|B2RW38|CFA58_MOUSE Cilia- and flagella-associated protein 58 OS=Mus musculus OX=10090 GN=Cfap58 PE=2 SV=1 && -	NC_056597.1:39026899-39109327	0.031351	37.0586	-9.55794	0	0
109068085	LOC109068085	uncharacterized LOC109068085 && - && -	NC_056598.1:904450-909865	110.886	0.734011	6.82112	0	0
109056595	LOC109056595	hornerin-like && - && PF00095:WAP-type (Whey Acidic Protein) 'four-disulfide core'	NC_056598.1:2681719-2685612	341.203	0.011008	14.568	0	0
109109423	LOC109109423	desmoplakin-like && sp|P15924|DESP_HUMAN Desmoplakin OS=Homo sapiens OX=9606 GN=DSP PE=1 SV=3 && PF00681:Plectin repeat	NC_056598.1:2946987-2974545	0.64014	10.8589	-3.57652	0	0
109093785	LOC109093785	uncharacterized LOC109093785 && - && -	NC_056598.1:3802164-3803357	123.011	2.33423	6.21084	0	0
122136153	ptmab	prothymosin alpha b && sp|A5PLC8|PTMAB_DANRE Prothymosin alpha-B OS=Danio rerio OX=7955 GN=ptmab PE=1 SV=1 && PF03247:Prothymosin/parathymosin family	NC_056598.1:5727877-5731091	170.903	17.4289	3.82441	0	0
109071436	LOC109071436	doublesex- and mab-3-related transcription factor B1-like && sp|Q96MA1|DMRTB_HUMAN Doublesex- and mab-3-related transcription factor B1 OS=Homo sapiens OX=9606 GN=DMRTB1 PE=1 SV=1 && PF00751:DM DNA binding domain	NC_056598.1:6221753-6224157	0.179261	30.9135	-6.87472	0	0
109109746	cfap57	cilia and flagella associated protein 57 && sp|Q96MR6|CFA57_HUMAN Cilia- and flagella-associated protein 57 OS=Homo sapiens OX=9606 GN=CFAP57 PE=2 SV=3 && -	NC_056598.1:6237868-6253761	1.77937	79.1614	-4.96385	0	0
109091477	scp2a	sterol carrier protein 2a && sp|O62742|SCP2_RABIT Sterol carrier protein 2 OS=Oryctolagus cuniculus OX=9986 GN=SCP2 PE=1 SV=1 && PF02036:SCP-2 sterol transfer family|PF00108:Thiolase, N-terminal domain|PF02803:Thiolase, C-terminal domain	NC_056598.1:6288593-6301288	1.26047	26.7806	-3.89249	0	0
109094233	zte38	zebrafish testis-expressed 38 && sp|E2IUK4|HORM1_PIG HORMA domain-containing protein 1 OS=Sus scrofa OX=9823 GN=HORMAD1 PE=2 SV=1 && PF02301:HORMA domain	NC_056598.1:6319023-6323493	0.0532627	148.197	-10.8411	0	0
109107738	zp3b	zona pellucida glycoprotein 3b && sp|P97708|ZP3_RAT Zona pellucida sperm-binding protein 3 OS=Rattus norvegicus OX=10116 GN=Zp3 PE=1 SV=2 && PF00100:Zona pellucida-like domain	NC_056598.1:6380825-6383648	629.731	0.402474	11.1046	0	0
109083642	LOC109083642	coiled-coil domain-containing protein 39-like && sp|P0CK98|CCD39_DANRE Coiled-coil domain-containing protein 39 OS=Danio rerio OX=7955 GN=ccdc39 PE=3 SV=2 && -	NC_056598.1:7053253-7066090	0.877364	92.2994	-6.09764	0	0
122134429	LOC122134429	basic proline-rich protein-like%2C transcript variant X10 && - && -	NC_056598.1:8184046-8189935	190.51	1.34105	7.15911	0	0
109075391	lhx8a	LIM homeobox 8a%2C transcript variant X1 && sp|Q68G74|LHX8_HUMAN LIM/homeobox protein Lhx8 OS=Homo sapiens OX=9606 GN=LHX8 PE=1 SV=2 && PF00412:LIM domain|PF00046:Homeobox domain	NC_056598.1:9207179-9211245	39.9694	4.30694	3.58449	0	0
109101962	LOC109101962	dipeptidyl aminopeptidase-like protein 6%2C transcript variant X2 && sp|Q9Z218|DPP6_MOUSE Dipeptidyl aminopeptidase-like protein 6 OS=Mus musculus OX=10090 GN=Dpp6 PE=1 SV=1 && PF00326:Prolyl oligopeptidase family|PF00930:Dipeptidyl peptidase IV (DPP IV) N-terminal region	NC_056598.1:9834972-10003390	0.0244173	17.9674	-8.93945	0	0
109050100	LOC109050100	cystatin-like && sp|P35481|CYT_CYPCA Cystatin OS=Cyprinus carpio OX=7962 PE=1 SV=1 && PF00031:Cystatin domain	NC_056598.1:10309438-10310498	818.085	0.103348	13.2426	0	0
109051098	pif1	PIF1 5'-to-3' DNA helicase homolog (S. cerevisiae) && sp|Q7ZV90|PIF1_DANRE ATP-dependent DNA helicase PIF1 OS=Danio rerio OX=7955 GN=pif1 PE=2 SV=1 && PF05970:PIF1-like helicase	NC_056598.1:11274189-11284422	128.132	5.20618	5.12652	0	0
109095056	ptprfb	protein tyrosine phosphatase receptor type Fb && sp|A4IFW2|PTPRF_DANRE Receptor-type tyrosine-protein phosphatase F OS=Danio rerio OX=7955 GN=ptprf PE=2 SV=1 && PF00041:Fibronectin type III domain|PF00102:Protein-tyrosine phosphatase|PF07679:Immunoglobulin I-set domain	NC_056598.1:11491686-11676895	0.552265	23.1162	-4.73652	0	0
109056897	elovl1a	ELOVL fatty acid elongase 1a%2C transcript variant X1 && sp|Q9BW60|ELOV1_HUMAN Elongation of very long chain fatty acids protein 1 OS=Homo sapiens OX=9606 GN=ELOVL1 PE=1 SV=1 && PF01151:GNS1/SUR4 family	NC_056598.1:12229786-12240742	24.4598	0.746721	5.49393	0	0
109082275	LOC109082275	prostaglandin G/H synthase 2-like && sp|P70682|PGH2_CAVPO Prostaglandin G/H synthase 2 OS=Cavia porcellus OX=10141 GN=PTGS2 PE=2 SV=1 && PF03098:Animal haem peroxidase	NC_056598.1:12846908-12850492	346.697	1.42099	8.424	0	0
109103072	LOC109103072	protein-cysteine N-palmitoyltransferase HHAT-like protein%2C transcript variant X5 && sp|Q9HCP6|HHATL_HUMAN Protein-cysteine N-palmitoyltransferase HHAT-like protein OS=Homo sapiens OX=9606 GN=HHATL PE=1 SV=1 && PF03062:MBOAT, membrane-bound O-acyltransferase family	NC_056598.1:13061678-13068445	0.059658	285.633	-11.6815	0	0
109103071	plcd1b	phospholipase C%2C delta 1b%2C transcript variant X4 && sp|P10688|PLCD1_RAT 1-phosphatidylinositol 4,5-bisphosphate phosphodiesterase delta-1 OS=Rattus norvegicus OX=10116 GN=Plcd1 PE=1 SV=1 && PF00387:Phosphatidylinositol-specific phospholipase C, Y domain|PF00388:Phosphatidylinositol-specific phospholipase C, X domain|PF09279:Phosphoinositide-specific phospholipase C, efhand-like|PF00168:C2 dom…	NC_056598.1:13086194-13105200	51.0081	6.57774	3.48181	0	0
109060401	LOC109060401	LIM domain transcription factor LMO4-like%2C transcript variant X3 && sp|Q3SWZ8|LMO4_BOVIN LIM domain transcription factor LMO4 OS=Bos taurus OX=9913 GN=LMO4 PE=2 SV=1 && PF00412:LIM domain	NC_056598.1:13552656-13555441	39.074	2.42429	4.53192	0	0
109081125	hfm1	helicase for meiosis 1%2C transcript variant X2 && sp|A2RUV5|HFM1_XENTR Probable ATP-dependent DNA helicase HFM1 OS=Xenopus tropicalis OX=8364 GN=hfm1 PE=2 SV=1 && PF00271:Helicase conserved C-terminal domain|PF00270:DEAD/DEAH box helicase|PF02889:Sec63 Brl domain	NC_056598.1:13618253-13645396	0.620015	100.153	-6.81987	0	0
109081113	LOC109081113	bcl-2-related ovarian killer protein homolog B-like && sp|Q7T381|BOKB_DANRE Bcl-2-related ovarian killer protein homolog B OS=Danio rerio OX=7955 GN=bokb PE=2 SV=1 && PF00452:Apoptosis regulator proteins, Bcl-2 family	NC_056598.1:13672366-13675891	24.2694	0.914446	5.24339	0	0
109056808	LOC109056808	MAP kinase-interacting serine/threonine-protein kinase 2-like && sp|Q8CDB0|MKNK2_MOUSE MAP kinase-interacting serine/threonine-protein kinase 2 OS=Mus musculus OX=10090 GN=Mknk2 PE=1 SV=3 && PF00069:Protein kinase domain	NC_056598.1:13828790-13843550	101.189	17.1137	3.06961	0	0
109047354	LOC109047354	anoctamin-8-like%2C transcript variant X1 && sp|Q9HCE9|ANO8_HUMAN Anoctamin-8 OS=Homo sapiens OX=9606 GN=ANO8 PE=1 SV=3 && PF04547:Calcium-activated chloride channel	NC_056598.1:14383561-14393994	14.8425	0.212884	6.58404	0	0
109056361	LOC109056361	calponin-2-like && sp|Q99439|CNN2_HUMAN Calponin-2 OS=Homo sapiens OX=9606 GN=CNN2 PE=1 SV=4 && PF00307:Calponin homology (CH) domain|PF00402:Calponin family repeat	NC_056598.1:14505801-14510769	124.424	8.67175	4.34793	0	0
109076694	LOC109076694	gamma-interferon-inducible lysosomal thiol reductase && sp|E7E2N8|GILT_CARAU Gamma-interferon-inducible lysosomal thiol reductase OS=Carassius auratus OX=7957 GN=ifi30 PE=1 SV=1 && PF03227:Gamma interferon inducible lysosomal thiol reductase (GILT)	NC_056598.1:14640594-14642587	559.402	14.0881	5.81739	0	0
109055414	LOC109055414	TRAF2 and NCK-interacting protein kinase-like%2C transcript variant X2 && sp|P83510|TNIK_MOUSE Traf2 and NCK-interacting protein kinase OS=Mus musculus OX=10090 GN=Tnik PE=1 SV=2 && PF00780:CNH domain|PF00069:Protein kinase domain	NC_056598.1:15104515-15187843	40.412	3.71847	3.93287	0	0
122136200	LOC122136200	uroporphyrinogen decarboxylase && sp|Q9PTS2|DCUP_DANRE Uroporphyrinogen decarboxylase OS=Danio rerio OX=7955 GN=urod PE=2 SV=1 && PF01208:Uroporphyrinogen decarboxylase (URO-D)	NC_056598.1:16029366-16035694	43.4039	5.11471	3.58825	0	0
109067000	LOC109067000	transmembrane protein 68-like%2C transcript variant X1 && sp|Q96MH6|TMM68_HUMAN Transmembrane protein 68 OS=Homo sapiens OX=9606 GN=TMEM68 PE=2 SV=2 && PF01553:Acyltransferase	NC_056598.1:16064407-16070093	23.3566	2.19931	3.91748	0	0
122136202	LOC122136202	bucky ball-like && sp|H0WFA5|BUCKY_DANRE Bucky ball OS=Danio rerio OX=7955 GN=buc PE=1 SV=1 && -	NC_056598.1:16145837-16156662	468.329	0.243644	10.766	0	0
109105894	LOC109105894	protein canopy-1%2C transcript variant X1 && sp|Q2L6L1|CNPY1_DANRE Protein canopy-1 OS=Danio rerio OX=7955 GN=cnpy1 PE=1 SV=1 && PF11938:TLR4 regulator and MIR-interacting MSAP	NC_056598.1:17045150-17054440	64.377	3.8381	4.56117	0	0
109101028	rdh10b	retinol dehydrogenase 10b && sp|Q7T2D1|RD10B_DANRE Retinol dehydrogenase 10-B OS=Danio rerio OX=7955 GN=rdh10b PE=2 SV=2 && PF00106:short chain dehydrogenase	NC_056598.1:17154129-17156986	78.7183	10.4329	3.42119	0	0
109083950	LOC109083950	tyrosine-protein kinase yes-like && sp|A1A5H8|YES_DANRE Tyrosine-protein kinase yes OS=Danio rerio OX=7955 GN=yes1 PE=1 SV=1 && PF00018:SH3 domain|PF07714:Protein tyrosine kinase|PF00017:SH2 domain	NC_056598.1:17735809-17767901	27.5358	3.55016	3.45938	0	0
109062086	LOC109062086	protein lifeguard 2-like%2C transcript variant X1 && sp|O88407|LFG2_RAT Protein lifeguard 2 OS=Rattus norvegicus OX=10116 GN=Faim2 PE=2 SV=1 && PF01027:Inhibitor of apoptosis-promoting Bax1	NC_056598.1:18366963-18373747	0.407548	17.1139	-4.85842	0	0
109113236	ccdc24	coiled-coil domain containing 24 && - && PF15669:Coiled-coil domain-containing protein 24 family	NC_056598.1:18897511-18912851	0.0400303	14.6383	-7.88701	0	0
109078959	LOC109078959	serine/threonine-protein kinase PLK3-like && sp|Q9H4B4|PLK3_HUMAN Serine/threonine-protein kinase PLK3 OS=Homo sapiens OX=9606 GN=PLK3 PE=1 SV=2 && PF00069:Protein kinase domain|PF00659:POLO box duplicated region	NC_056598.1:19984645-19991940	131.172	14.3026	3.70248	0	0
109110340	LOC109110340	inhibitor of growth protein 5-like%2C transcript variant X1 && sp|Q8WYH8|ING5_HUMAN Inhibitor of growth protein 5 OS=Homo sapiens OX=9606 GN=ING5 PE=1 SV=1 && PF12998:Inhibitor of growth proteins N-terminal histone-binding	NC_056598.1:21004234-21013925	43.5122	6.72147	3.1914	0	0
109078044	LOC109078044	receptor expression-enhancing protein 6-like && sp|Q66IF1|REEP6_DANRE Receptor expression-enhancing protein 6 OS=Danio rerio OX=7955 GN=reep6 PE=2 SV=1 && PF03134:TB2/DP1, HVA22 family	NC_056598.1:21473310-21478448	68.5653	0.116848	9.57463	0	0
109081216	LOC109081216	excitatory amino acid transporter 5-like%2C transcript variant X1 && sp|Q8JZR4|EAA5_MOUSE Excitatory amino acid transporter 5 OS=Mus musculus OX=10090 GN=Slc1a7 PE=2 SV=1 && PF00375:Sodium:dicarboxylate symporter family	NC_056598.1:21482973-21492958	0.127971	10.9541	-5.75987	0	0
109063553	myo9b	myosin IXb%2C transcript variant X1 && sp|Q13459|MYO9B_HUMAN Unconventional myosin-IXb OS=Homo sapiens OX=9606 GN=MYO9B PE=1 SV=3 && PF00788:Ras association (RalGDS/AF-6) domain|PF00620:RhoGAP domain|PF00130:Phorbol esters/diacylglycerol binding domain (C1 domain)|PF00063:Myosin head (motor domain)	NC_056598.1:21759239-21784186	23.0635	2.89326	3.45193	0	0
109108110	LOC109108110	zona pellucida sperm-binding protein 3-like%2C transcript variant X1 && - && PF00100:Zona pellucida-like domain	NC_056598.1:22186264-22190260	387.242	0.0258097	14.0872	0	0
109112529	LOC109112529	zona pellucida sperm-binding protein 3-like%2C transcript variant X1 && - && PF00100:Zona pellucida-like domain	NC_056598.1:22191564-22193879	349.738	0.688682	9.46349	0	0
109093908	si:ch211-119o8.6	uncharacterized protein LOC556659 homolog && - && PF00096:Zinc finger, C2H2 type	NC_056598.1:22522868-22527150	16.0784	0.171162	7.01631	0	0
XLOC_038631	XLOC_038631	-	NC_056598.1:22944775-22951833	0.310714	15.4983	-5.17098	0	0
109088479	LOC109088479	solute carrier family 25 member 36-A && sp|Q6DG32|S2536_DANRE Solute carrier family 25 member 36-A OS=Danio rerio OX=7955 GN=slc25a36a PE=2 SV=1 && PF00153:Mitochondrial carrier protein	NC_056598.1:23065578-23084466	1.01319	28.5809	-4.24543	0	0
109073141	LOC109073141	cytochrome P450 7B1%2C transcript variant X1 && sp|O75881|CP7B1_HUMAN Cytochrome P450 7B1 OS=Homo sapiens OX=9606 GN=CYP7B1 PE=1 SV=2 && PF00067:Cytochrome P450|PF15227:zinc finger of C3HC4-type, RING|PF00643:B-box zinc finger	NC_056598.1:24290050-24304060	18.4732	0.842805	4.91046	0	0
109052548	LOC109052548	receptor-type tyrosine-protein phosphatase N2-like%2C transcript variant X2 && sp|Q92932|PTPR2_HUMAN Receptor-type tyrosine-protein phosphatase N2 OS=Homo sapiens OX=9606 GN=PTPRN2 PE=1 SV=2 && -	NC_056598.1:24380416-24403721	0.0333753	19.1012	-8.65786	0	0
109050183	LOC109050183	disco-interacting protein 2 homolog C-like%2C transcript variant X2 && sp|Q9Y2E4|DIP2C_HUMAN Disco-interacting protein 2 homolog C OS=Homo sapiens OX=9606 GN=DIP2C PE=1 SV=2 && -	NC_056598.1:24431755-24466846	8.22933	0.974778	3.57997	0	0
109102187	dnaaf11	dynein axonemal assembly factor 11 && sp|B3DH20|DAA11_DANRE Dynein axonemal assembly factor 11 OS=Danio rerio OX=7955 GN=dnaaf11 PE=1 SV=1 && PF14580:Leucine-rich repeat	NC_056598.1:24724114-24733871	0.275817	76.6054	-7.57008	0	0
109046930	pask	PAS domain containing serine/threonine kinase%2C transcript variant X3 && sp|Q96RG2|PASK_HUMAN PAS domain-containing serine/threonine-protein kinase OS=Homo sapiens OX=9606 GN=PASK PE=1 SV=3 && PF00069:Protein kinase domain	NC_056598.1:25310921-25325329	46.9902	8.49043	2.9716	0	0
109081588	LOC109081588	uncharacterized LOC109081588 && sp|Q8WP21|AKND1_MACFA Protein AKNAD1 OS=Macaca fascicularis OX=9541 GN=AKNAD1 PE=2 SV=1 && -	NC_056598.1:25812208-25822923	0.0263227	13.8695	-8.34049	0	0
109081599	fam102ba	family with sequence similarity 102 member Ba && sp|Q5T8I3|F102B_HUMAN Protein FAM102B OS=Homo sapiens OX=9606 GN=FAM102B PE=1 SV=2 && PF10358:N-terminal C2 in EEIG1 and EHBP1 proteins	NC_056598.1:25879313-25889291	0.068004	13.0004	-7.05095	0	0
109111335	sema4e	semaphorin 4e%2C transcript variant X1 && sp|Q9YHX4|SEM4E_DANRE Semaphorin-4E OS=Danio rerio OX=7955 GN=sema4e PE=2 SV=1 && PF01403:Sema domain|PF13895:Immunoglobulin domain|PF01437:Plexin repeat	NC_056598.1:27875287-27886558	0.945378	24.8646	-4.18622	0	0
109062745	mcm6l	MCM6 minichromosome maintenance deficient 6%2C like && sp|Q28CM3|MCM6M_XENTR Maternal DNA replication licensing factor mcm6 OS=Xenopus tropicalis OX=8364 GN=mmcm6 PE=2 SV=1 && PF14551:MCM N-terminal domain|PF00493:MCM2/3/5 family	NC_056598.1:28073585-28080858	75.5034	0.97156	6.77435	0	0
109111999	LOC109111999	activin receptor type-2B-like && sp|Q90670|AVR2B_CHICK Activin receptor type-2B OS=Gallus gallus OX=9031 GN=ACVR2B PE=2 SV=1 && PF01064:Activin types I and II receptor domain|PF00069:Protein kinase domain	NC_056598.1:28608211-28619629	13.8218	0.381983	5.65459	0	0
109050901	LOC109050901	Krueppel-like factor 2 && sp|Q9Y5W3|KLF2_HUMAN Krueppel-like factor 2 OS=Homo sapiens OX=9606 GN=KLF2 PE=1 SV=2 && -	NC_056598.1:29916374-29919252	13.5767	0.769692	4.63104	0	0
109090419	LOC109090419	calreticulin-like && sp|P15253|CALR_RABIT Calreticulin OS=Oryctolagus cuniculus OX=9986 GN=CALR PE=1 SV=1 && PF00262:Calreticulin family	NC_056598.1:29961679-29969181	6.33013	100.627	-3.48373	0	0
109058351	LOC109058351	RNA-binding protein MEX3B-like && sp|Q3UE17|MEX3D_MOUSE RNA-binding protein MEX3D OS=Mus musculus OX=10090 GN=Mex3d PE=1 SV=2 && PF00013:KH domain|PF13920:Zinc finger, C3HC4 type (RING finger)	NC_056598.1:30619414-30627794	38.8421	6.18817	3.15504	0	0
109055372	LOC109055372	meiosis inhibitor protein 1-like && sp|Q5TIA1|MEI1_HUMAN Meiosis inhibitor protein 1 OS=Homo sapiens OX=9606 GN=MEI1 PE=2 SV=2 && -	NC_056599.1:1298456-1311219	0.527288	29.0878	-5.18358	0	0
109060009	LOC109060009	H-2 class I histocompatibility antigen%2C Q10 alpha chain-like && sp|Q9QZY8|CD1C1_CAVPO T-cell surface glycoprotein CD1c1 OS=Cavia porcellus OX=10141 GN=CD1C1 PE=2 SV=1 && PF07654:Immunoglobulin C1-set domain|PF00129:Class I Histocompatibility antigen, domains alpha 1 and 2	NC_056599.1:1327872-1331229	17.2315	0.107967	7.51829	0	0
109074699	LOC109074699	sterile alpha motif domain-containing protein 3-like%2C transcript variant X4 && - && -	NC_056599.1:1208075-1215769	0.049816	38.0628	-9.18839	0	0
122134367	LOC122134367	PH and SEC7 domain-containing protein 1 && sp|Q9ESQ7|PSD1_RAT PH and SEC7 domain-containing protein 1 OS=Rattus norvegicus OX=10116 GN=Psd PE=1 SV=1 && PF15410:Pleckstrin homology domain	NC_056599.1:470181-501277	6.84208	0.107149	6.47572	0	0
109108375	LOC109108375	phosphomannomutase 1%2C transcript variant X1 && sp|O35621|PMM1_MOUSE Phosphomannomutase 1 OS=Mus musculus OX=10090 GN=Pmm1 PE=1 SV=1 && PF03332:Eukaryotic phosphomannomutase	NC_056599.1:1686198-1695749	19.9079	0.593487	5.45611	0	0
109108327	LOC109108327	alpha-2-macroglobulin-like%2C transcript variant X2 && sp|P06238|A2MG_RAT Alpha-2-macroglobulin OS=Rattus norvegicus OX=10116 GN=A2m PE=2 SV=2 && PF07677:A-macroglobulin receptor|PF00207:Alpha-2-macroglobulin family|PF01835:MG2 domain|PF07703:Alpha-2-macroglobulin family N-terminal region|PF10569:Alpha-macro-globulin thiol-ester bond-forming region|PF07678:A-macroglobulin complement component	NC_056599.1:1526792-1535857	102.821	0.0744103	10.9063	0	0
109068514	LOC109068514	protein Tob2-like && sp|Q14106|TOB2_HUMAN Protein Tob2 OS=Homo sapiens OX=9606 GN=TOB2 PE=1 SV=2 && PF07742:BTG family	NC_056599.1:1708571-1713924	58.9074	1.86379	5.48159	0	0
109112563	LOC109112563	gastrula zinc finger protein XlCGF57.1-like && - && PF00096:Zinc finger, C2H2 type	NC_056599.1:3049926-3056167	11.7106	0.396144	5.36034	0	0
109079983	LOC109079983	gastrula zinc finger protein XlCGF8.2DB-like%2C transcript variant X2 && - && -	NC_056599.1:5969726-6000154	29.8814	0.601506	5.99112	0	0
109069062	LOC109069062	uncharacterized LOC109069062 && - && PF16064:Domain of unknown function (DUF4806)	NC_056599.1:8717738-8726777	0.00975867	16.1601	-9.81985	0	0
109081769	cfap70	cilia and flagella associated protein 70%2C transcript variant X1 && sp|Q5T0N1|CFA70_HUMAN Cilia- and flagella-associated protein 70 OS=Homo sapiens OX=9606 GN=CFAP70 PE=2 SV=3 && PF13414:TPR repeat	NC_056599.1:10000983-10015978	0.811608	67.5741	-5.86276	0	0
109066383	LOC109066383	synaptonemal complex central element protein 2-like%2C transcript variant X1 && sp|Q505B8|SYCE2_MOUSE Synaptonemal complex central element protein 2 OS=Mus musculus OX=10090 GN=Syce2 PE=1 SV=1 && -	NC_056599.1:11274882-11283331	0.239682	96.8276	-8.15275	0	0
109087174	LOC109087174	chromobox protein homolog 2-like && sp|P30658|CBX2_MOUSE Chromobox protein homolog 2 OS=Mus musculus OX=10090 GN=Cbx2 PE=1 SV=2 && PF00385:Chromo (CHRromatin Organisation MOdifier) domain	NC_056599.1:11617158-11625004	40.5799	2.42085	4.57273	0	0
109056212	LOC109056212	KN motif and ankyrin repeat domain-containing protein 2-like%2C transcript variant X1 && sp|X1WE18|KANK2_DANRE KN motif and ankyrin repeat domain-containing protein 2 OS=Danio rerio OX=7955 GN=kank2 PE=3 SV=1 && PF12075:KN motif|PF13857:Ankyrin repeats (many copies)	NC_056599.1:11825220-11849743	0.370291	11.4401	-4.32121	0	0
109081279	LOC109081279	DNA (cytosine-5)-methyltransferase 1-like && sp|Q92072|DNMT1_CHICK DNA (cytosine-5)-methyltransferase 1 OS=Gallus gallus OX=9031 GN=DNMT1 PE=1 SV=1 && PF00145:C-5 cytosine-specific DNA methylase|PF12047:Cytosine specific DNA methyltransferase replication foci domain|PF01426:BAH domain|PF06464:DMAP1-binding Domain|PF02008:CXXC zinc finger domain	NC_056599.1:12135022-12152320	144.675	24.9404	3.04243	0	0
109048953	lpar2a	lysophosphatidic acid receptor 2a%2C transcript variant X2 && sp|Q92633|LPAR1_HUMAN Lysophosphatidic acid receptor 1 OS=Homo sapiens OX=9606 GN=LPAR1 PE=1 SV=3 && PF00001:7 transmembrane receptor (rhodopsin family)	NC_056599.1:12724538-12727959	20.2287	0.848424	5.04454	0	0
109049896	LOC109049896	protein rogdi homolog%2C transcript variant X1 && sp|Q7ZVT5|ROGDI_DANRE Protein rogdi homolog OS=Danio rerio OX=7955 GN=rogdi PE=2 SV=1 && PF10259:Rogdi leucine zipper containing protein	NC_056599.1:15901635-15907159	128.144	9.63591	4.23593	0	0
109085647	LOC109085647	coilin && sp|P38432|COIL_HUMAN Coilin OS=Homo sapiens OX=9606 GN=COIL PE=1 SV=1 && PF15862:Coilin N-terminus	NC_056599.1:16076999-16081767	19.209	2.41125	3.49745	0	0
109083251	LOC109083251	AN1-type zinc finger protein 2A-like%2C transcript variant X4 && sp|Q8WV99|ZFN2B_HUMAN AN1-type zinc finger protein 2B OS=Homo sapiens OX=9606 GN=ZFAND2B PE=1 SV=1 && PF01428:AN1-like Zinc finger	NC_056599.1:18695197-18700829	36.3216	5.06798	3.33078	0	0
109099925	tmem184a	transmembrane protein 184a && sp|Q6ZMB5|T184A_HUMAN Transmembrane protein 184A OS=Homo sapiens OX=9606 GN=TMEM184A PE=1 SV=1 && PF03619:Organic solute transporter Ostalpha	NC_056599.1:18874671-18891051	35.0388	4.31604	3.52694	0	0
109062838	snx8a	sorting nexin 8a%2C transcript variant X1 && sp|Q9Y5X2|SNX8_HUMAN Sorting nexin-8 OS=Homo sapiens OX=9606 GN=SNX8 PE=1 SV=1 && PF00787:PX domain	NC_056599.1:19231983-19242147	23.2502	2.55055	3.68814	0	0
109047714	LOC109047714	guanine nucleotide exchange protein smcr8a%2C transcript variant X2 && sp|E7FA21|SMR8A_DANRE Guanine nucleotide exchange protein smcr8a OS=Danio rerio OX=7955 GN=smcr8a PE=3 SV=1 && PF11704:Vesicle coat protein involved in Golgi to plasma membrane transport	NC_056599.1:20173629-20178343	27.1946	2.53744	3.92166	0	0
109046926	LOC109046926	lethal(2) giant larvae protein homolog 1-like && sp|Q15334|L2GL1_HUMAN Lethal(2) giant larvae protein homolog 1 OS=Homo sapiens OX=9606 GN=LLGL1 PE=1 SV=3 && PF08596:Lethal giant larvae(Lgl) like, C-terminal|PF08366:LLGL2	NC_056599.1:20275621-20314578	37.4033	2.02054	4.7149	0	0
109060330	LOC109060330	immediate early response gene 2 protein-like && sp|B7SXM5|IER2_DANRE Immediate early response gene 2 protein OS=Danio rerio OX=7955 GN=ier2 PE=1 SV=1 && PF05760:Immediate early response protein (IER)	NC_056599.1:21120033-21121352	60.6559	4.70778	4.18836	0	0
109072031	LOC109072031	Ig-like V-type domain-containing protein FAM187A && sp|A7E3C4|F187A_BOVIN Ig-like V-type domain-containing protein FAM187A OS=Bos taurus OX=9913 GN=FAM187A PE=2 SV=2 && PF07686:Immunoglobulin V-set domain	NC_056599.1:21322592-21323945	0.113598	41.1152	-8.0191	0	0
109072024	ccdc103	coiled-coil domain containing 103 && sp|Q6DGB6|CC103_DANRE Coiled-coil domain-containing protein 103 OS=Danio rerio OX=7955 GN=ccdc103 PE=1 SV=1 && -	NC_056599.1:21320473-21322494	0.189742	59.8277	-7.36561	0	0
109075887	rarab	retinoic acid receptor%2C alpha b%2C transcript variant X3 && sp|Q9W5Z3|RARA_TAKRU Retinoic acid receptor alpha OS=Takifugu rubripes OX=31033 GN=rara PE=2 SV=1 && PF00104:Ligand-binding domain of nuclear hormone receptor|PF00105:Zinc finger, C4 type (two domains)	NC_056599.1:21403161-21518416	32.081	2.99013	3.9151	0	0
109058685	LOC109058685	proline rich Gla (G-carboxyglutamic acid) 2%2C transcript variant X2 && sp|Q9BZD6|TMG4_HUMAN Transmembrane gamma-carboxyglutamic acid protein 4 OS=Homo sapiens OX=9606 GN=PRRG4 PE=1 SV=1 && PF00594:Vitamin K-dependent carboxylation/gamma-carboxyglutamic (GLA) domain	NC_056599.1:22084346-22090695	18.2439	0.043293	8.95069	0	0
109111829	LOC109111829	meiosis-specific coiled-coil domain-containing protein MEIOC-like%2C transcript variant X3 && sp|A2AG06|MEIOC_MOUSE Meiosis-specific coiled-coil domain-containing protein MEIOC OS=Mus musculus OX=10090 GN=Meioc PE=1 SV=1 && PF15189:Domain of unknown function (DUF4582)	NC_056599.1:22706153-22715170	0.118759	63.8519	-8.547	0	0
109059198	LOC109059198	zona pellucida sperm-binding protein 3-like && sp|P79762|ZP3_CHICK Zona pellucida sperm-binding protein 3 OS=Gallus gallus OX=9031 GN=ZP3 PE=1 SV=4 && PF00100:Zona pellucida-like domain	NC_056599.1:22554154-22556093	1236.77	0.205667	12.9508	0	0
109097270	LOC109097270	glutamate receptor ionotropic%2C NMDA 2A-like%2C transcript variant X2 && sp|B7ZSK1|NMDE1_XENLA Glutamate receptor ionotropic, NMDA 2A OS=Xenopus laevis OX=8355 GN=grin2a PE=1 SV=1 && PF10613:Ligated ion channel L-glutamate- and glycine-binding site|PF01094:Receptor family ligand binding region|PF00060:Ligand-gated ion channel|PF10565:N-methyl D-aspartate receptor 2B3 C-terminus	NC_056599.1:25292002-25427110	0.00479267	14.2796	-10.5637	0	0
109057191	LOC109057191	2'%2C3'-cyclic-nucleotide 3'-phosphodiesterase-like%2C transcript variant X2 && sp|P09543|CN37_HUMAN 2',3'-cyclic-nucleotide 3'-phosphodiesterase OS=Homo sapiens OX=9606 GN=CNP PE=1 SV=2 && PF05881:2',3'-cyclic nucleotide 3'-phosphodiesterase (CNP or CNPase)	NC_056599.1:26001595-26006818	88.752	6.89838	4.20702	0	0
109109100	LOC109109100	outer dynein arm-docking complex subunit 4-like%2C transcript variant X2 && sp|Q7ZU45|ODAD4_DANRE Outer dynein arm-docking complex subunit 4 OS=Danio rerio OX=7955 GN=odad4 PE=2 SV=2 && -	NC_056599.1:26009343-26018340	0.213225	27.5874	-6.49141	0	0
109055173	stk17al	serine/threonine kinase 17a like && sp|Q9GM70|ST17A_RABIT Serine/threonine-protein kinase 17A OS=Oryctolagus cuniculus OX=9986 GN=STK17A PE=2 SV=1 && PF00069:Protein kinase domain	NC_056599.1:26471501-26486437	116.238	1.54595	6.74404	0	0
109057005	LOC109057005	jupiter microtubule associated homolog 2 && sp|Q6PGH2|JUPI2_MOUSE Jupiter microtubule associated homolog 2 OS=Mus musculus OX=10090 GN=Jpt2 PE=1 SV=1 && -	NC_056599.1:26860174-26867727	92.0428	13.1872	3.33621	0	0
109060208	LOC109060208	parvalbumin%2C muscle-like%2C transcript variant X1 && sp|P80026|PRVM_CHICK Parvalbumin, muscle OS=Gallus gallus OX=9031 PE=1 SV=1 && PF13499:EF-hand domain pair	NC_056599.1:29914718-29952952	0.0337603	698.105	-13.4715	0	0
109063318	LOC109063318	MHC class II regulatory factor RFX1-like%2C transcript variant X1 && sp|P48377|RFX1_MOUSE MHC class II regulatory factor RFX1 OS=Mus musculus OX=10090 GN=Rfx1 PE=1 SV=2 && -	NC_056599.1:31916188-31942380	0.357913	31.2809	-5.87254	0	0
109106029	LOC109106029	tectonin beta-propeller repeat-containing protein 1-like%2C transcript variant X1 && sp|E1BZR9|TCPR1_CHICK Tectonin beta-propeller repeat-containing protein 1 OS=Gallus gallus OX=9031 GN=TECPR1 PE=3 SV=1 && PF06462:Propeller|PF06398:Integral peroxisomal membrane peroxin	NC_056599.1:33072472-33094915	0.159567	13.7399	-5.88859	0	0
109087230	baiap2l1b	BAR/IMD domain containing adaptor protein 2 like 1b && sp|Q9UHR4|BI2L1_HUMAN Brain-specific angiogenesis inhibitor 1-associated protein 2-like protein 1 OS=Homo sapiens OX=9606 GN=BAIAP2L1 PE=1 SV=2 && PF14604:Variant SH3 domain|PF08397:IRSp53/MIM homology domain	NC_056599.1:33004534-33062299	76.6448	13.2515	3.0382	0	0
122136592	foxj1a	forkhead box J1a && sp|F1QDF8|FXJ1A_DANRE Forkhead box protein J1-A OS=Danio rerio OX=7955 GN=foxj1a PE=2 SV=1 && PF00250:Forkhead domain	NC_056599.1:33387699-33394119	0.020387	15.9267	-9.66888	0	0
109085456	LOC109085456	glutamine-rich protein 2%2C transcript variant X4 && sp|Q9H0J4|QRIC2_HUMAN Glutamine-rich protein 2 OS=Homo sapiens OX=9606 GN=QRICH2 PE=1 SV=1 && PF16043:Domain of unknown function (DUF4795)	NC_056599.1:33420632-33444203	0.0448717	44.1156	-9.29881	0	0
109080251	LOC109080251	bifunctional arginine demethylase and lysyl-hydroxylase JMJD6-like && sp|Q6PFM0|JMJD6_DANRE Bifunctional arginine demethylase and lysyl-hydroxylase JMJD6 OS=Danio rerio OX=7955 GN=jmjd6 PE=2 SV=2 && PF02373:JmjC domain, hydroxylase	NC_056599.1:33456413-33464363	54.4827	4.33057	4.15545	0	0
109046444	LOC109046444	axin-2 && sp|P57095|AXIN2_DANRE Axin-2 OS=Danio rerio OX=7955 GN=axin2 PE=1 SV=1 && PF16646:Axin-1 tankyrase binding domain|PF08833:Axin beta-catenin binding domain|PF00778:DIX domain|PF00615:Regulator of G protein signaling domain	NC_056599.1:37353874-37368104	20.5549	0.993318	4.87236	0	0
109109164	LOC109109164	testis-expressed protein 2-like%2C transcript variant X1 && sp|Q8IWB9|TEX2_HUMAN Testis-expressed protein 2 OS=Homo sapiens OX=9606 GN=TEX2 PE=1 SV=2 && -	NC_056599.1:37416707-37452799	31.0659	3.82144	3.51701	0	0
109107452	LOC109107452	guanine nucleotide-binding protein G(o) subunit alpha-like && sp|Q9XZV3|GNAO_GEOCY Guanine nucleotide-binding protein G(o) subunit alpha OS=Geodia cydonium OX=6047 PE=2 SV=3 && PF00503:G-protein alpha subunit	NC_056599.1:37561984-37571004	132.754	2.77975	6.08747	0	0
109058455	thoc6	THO complex 6 && sp|Q5XJS5|THOC6_DANRE THO complex subunit 6 homolog OS=Danio rerio OX=7955 GN=thoc6 PE=2 SV=1 && -	NC_056599.1:38271712-38275963	31.2371	2.9447	3.91471	0	0
122134219	LOC122134219	uncharacterized LOC122134219 && - && -	NC_056599.1:44900105-45227062	0.044535	19.3154	-7.30019	0	0
109070242	LOC109070242	protocadherin-like wing polarity protein stan && sp|Q14517|FAT1_HUMAN Protocadherin Fat 1 OS=Homo sapiens OX=9606 GN=FAT1 PE=1 SV=2 && PF00028:Cadherin domain	NC_056599.1:44948605-45227062	0.183602	28.8509	-6.29706	0	0
109060255	LOC109060255	uncharacterized LOC109060255%2C transcript variant X1 && - && PF05485:THAP domain	NC_056599.1:45012640-45535936	0.398857	30.8351	-5.48877	0	0
109088062	LOC109088062	uncharacterized LOC109088062 && - && -	NC_056599.1:45323459-45553992	0.0140597	10.0886	-9.00864	0	0
109081935	LOC109081935	uncharacterized LOC109081935 && sp|Q08AY6|KT5AA_XENLA N-lysine methyltransferase KMT5A-A OS=Xenopus laevis OX=8355 GN=kmt5a-a PE=2 SV=1 && PF00856:SET domain	NC_056599.1:45844692-46448483	0.348544	35.4123	-5.81882	0	0
109075026	tmtc2a	transmembrane O-mannosyltransferase targeting cadherins 2a && sp|Q8N394|TMTC2_HUMAN Protein O-mannosyl-transferase TMTC2 OS=Homo sapiens OX=9606 GN=TMTC2 PE=1 SV=1 && PF08409:Domain of unknown function (DUF1736)|PF13414:TPR repeat|PF13424:Tetratricopeptide repeat	NC_056600.1:72594-104505	14.2966	1.19862	4.07237	0	0
109072325	LOC109072325	muscarinic acetylcholine receptor M2-like && sp|P30372|ACM2_CHICK Muscarinic acetylcholine receptor M2 OS=Gallus gallus OX=9031 GN=CHRM2 PE=3 SV=1 && PF00001:7 transmembrane receptor (rhodopsin family)	NC_056600.1:2109447-2215320	0.0150687	46.005	-10.3954	0	0
109077148	LOC109077148	cysteine and glycine-rich protein 2-like && sp|Q32LE9|CSRP2_BOVIN Cysteine and glycine-rich protein 2 OS=Bos taurus OX=9913 GN=CSRP2 PE=2 SV=3 && PF00412:LIM domain	NC_056600.1:2990043-2998896	21.1646	0.574754	5.56617	0	0
109074008	cd9b	CD9 molecule b%2C transcript variant X1 && sp|P21926|CD9_HUMAN CD9 antigen OS=Homo sapiens OX=9606 GN=CD9 PE=1 SV=4 && PF00335:Tetraspanin family	NC_056600.1:4436168-4444191	66.117	2.94485	4.95815	0	0
109079587	LOC109079587	ELKS/Rab6-interacting/CAST family member 1-like%2C transcript variant X2 && sp|Q99MI1|RB6I2_MOUSE ELKS/Rab6-interacting/CAST family member 1 OS=Mus musculus OX=10090 GN=Erc1 PE=1 SV=1 && PF09457:FIP domain|PF10174:RIM-binding protein of the cytomatrix active zone	NC_056600.1:6327483-6530391	7.35532	1.22531	3.35149	0	0
109047779	LOC109047779	F-box/LRR-repeat protein 14 && sp|Q17R01|FXL14_BOVIN F-box/LRR-repeat protein 14 OS=Bos taurus OX=9913 GN=FBXL14 PE=2 SV=1 && PF12937:F-box-like	NC_056600.1:6581775-6584076	0.554773	29.4	-5.20439	0	0
109055995	LOC109055995	signal peptide%2C CUB domain%2C EGF-like 1%2C transcript variant X1 && sp|Q6NZL8|SCUB1_MOUSE Signal peptide, CUB and EGF-like domain-containing protein 1 OS=Mus musculus OX=10090 GN=Scube1 PE=2 SV=2 && PF12947:EGF domain|PF07645:Calcium-binding EGF domain|PF07699:GCC2 and GCC3|PF14670:Coagulation Factor Xa inhibitory site|PF00431:CUB domain|PF12662:Complement Clr-like EGF-like	NC_056600.1:6803661-6871101	0.0766983	11.3719	-6.60248	0	0
109094497	LOC109094497	acrosin-like%2C transcript variant X1 && sp|Q5QSK2|TM11G_RAT Transmembrane protease serine 11G OS=Rattus norvegicus OX=10116 GN=Tmprss11g PE=2 SV=1 && PF00089:Trypsin	NC_056600.1:7107582-7112742	35.2464	0.719553	6.08921	0	0
109071736	LOC109071736	liprin-beta-1-like%2C transcript variant X3 && sp|Q8C8U0|LIPB1_MOUSE Liprin-beta-1 OS=Mus musculus OX=10090 GN=Ppfibp1 PE=1 SV=3 && PF07647:SAM domain (Sterile alpha motif)|PF00536:SAM domain (Sterile alpha motif)	NC_056600.1:7933170-7948675	35.2445	1.22683	5.18252	0	0
109051860	LOC109051860	microsomal glutathione S-transferase 1 && sp|P79382|MGST1_PIG Microsomal glutathione S-transferase 1 OS=Sus scrofa OX=9823 GN=MGST1 PE=2 SV=3 && PF01124:MAPEG family	NC_056600.1:10316517-10318638	44.5413	1.67005	5.23265	0	0
109048701	LOC109048701	interleukin-1 receptor-associated kinase 3-like && sp|Q8K4B2|IRAK3_MOUSE Interleukin-1 receptor-associated kinase 3 OS=Mus musculus OX=10090 GN=Irak3 PE=1 SV=2 && PF00069:Protein kinase domain|PF00531:Death domain	NC_056600.1:10468399-10474296	10.2736	0.168199	6.43486	0	0
109051375	calua	calumenin a && sp|Q6IQP3|CALUA_DANRE Calumenin-A OS=Danio rerio OX=7955 GN=calua PE=2 SV=1 && -	NC_056600.1:10977799-10983042	1.09658	49.7518	-4.99291	0	0
109051371	akap14	A-kinase anchoring protein 14 && - && PF14469:28 kDa A-kinase anchor	NC_056600.1:11022541-11023631	0.0342227	24.563	-8.56587	0	0
109066869	cax1	cation/H+ exchanger protein 1 && sp|P42839|VNX1_YEAST Low affinity vacuolar monovalent cation/H(+) antiporter OS=Saccharomyces cerevisiae (strain ATCC 204508 / S288c) OX=559292 GN=VNX1 PE=1 SV=1 && PF01699:Sodium/calcium exchanger protein|PF03733:Inner membrane component domain	NC_056600.1:11815396-11822704	46.458	1.61406	5.34567	0	0
109058281	LOC109058281	nuclear-interacting partner of ALK-like%2C transcript variant X1 && sp|Q86WB0|NIPA_HUMAN Nuclear-interacting partner of ALK OS=Homo sapiens OX=9606 GN=ZC3HC1 PE=1 SV=1 && PF08600:Rsm1-like|PF07967:C3HC zinc finger-like	NC_056600.1:11834193-11838430	56.8979	8.15766	3.3075	0	0
109074871	caprin2	caprin family member 2%2C transcript variant X4 && sp|Q5RJ80|CAPR2_DANRE Caprin-2 OS=Danio rerio OX=7955 GN=caprin2 PE=1 SV=1 && PF00386:C1q domain	NC_056600.1:12803275-12814134	76.6987	3.20264	5.0718	0	0
109056351	dennd5b	DENN/MADD domain containing 5B%2C transcript variant X3 && sp|Q6NXD8|DEN5B_DANRE DENN domain-containing protein 5B OS=Danio rerio OX=7955 GN=dennd5b PE=2 SV=2 && PF02759:RUN domain|PF01477:PLAT/LH2 domain|PF03456:uDENN domain|PF02141:DENN (AEX-3) domain|PF03455:dDENN domain	NC_056600.1:12826144-12863031	9.99325	1.0673	3.70235	0	0
109070098	LOC109070098	lamina-associated polypeptide 2-like%2C transcript variant X2 && sp|Q62733|LAP2_RAT Lamina-associated polypeptide 2, isoform beta OS=Rattus norvegicus OX=10116 GN=Tmpo PE=1 SV=3 && PF08198:Thymopoietin protein|PF03020:LEM domain	NC_056600.1:12924905-12937624	53.674	8.61935	3.70217	0	0
109072391	dnai7	dynein axonemal intermediate chain 7 && sp|A6H8T2|DNAI7_DANRE Dynein axonemal intermediate chain 7 OS=Danio rerio OX=7955 GN=dnai7 PE=2 SV=2 && PF15927:Cancer susceptibility candidate 1 N-terminus	NC_056600.1:13219237-13226236	0	13.2948	-13.7591	0	0
109072411	LOC109072411	PARP1 binding protein%2C transcript variant X2 && sp|Q1RMA6|PARI_DANRE PCNA-interacting partner OS=Danio rerio OX=7955 GN=parpbp PE=2 SV=1 && -	NC_056600.1:13295205-13313333	213.34	23.1279	3.70376	0	0
122137033	LOC122137033	siaz-interacting nuclear protein && - && -	NC_056600.1:15065359-15077367	458.366	3.16727	6.57231	0	0
109059553	ccdc146	coiled-coil domain containing 146%2C transcript variant X2 && sp|Q8IYE0|CC146_HUMAN Coiled-coil domain-containing protein 146 OS=Homo sapiens OX=9606 GN=CCDC146 PE=1 SV=2 && -	NC_056600.1:15066530-15088171	2.10952	48.1076	-4.02416	0	0
109061682	LOC109061682	guanine nucleotide-binding protein G(i) subunit alpha-1 && sp|P10824|GNAI1_RAT Guanine nucleotide-binding protein G(i) subunit alpha-1 OS=Rattus norvegicus OX=10116 GN=Gnai1 PE=1 SV=3 && PF00503:G-protein alpha subunit	NC_056600.1:16779598-16798690	0.198129	27.2592	-6.58429	0	0
109065747	LOC109065747	carboxypeptidase M-like && sp|Q80V42|CBPM_MOUSE Carboxypeptidase M OS=Mus musculus OX=10090 GN=Cpm PE=1 SV=2 && PF13620:Carboxypeptidase regulatory-like domain|PF00246:Zinc carboxypeptidase	NC_056600.1:17366831-17406413	19.445	2.09752	3.71062	0	0
109094050	LOC109094050	zona pellucida sperm-binding protein 4-like && sp|Q07287|ZP4_PIG Zona pellucida sperm-binding protein 4 OS=Sus scrofa OX=9823 GN=ZP4 PE=1 SV=1 && PF00088:Trefoil (P-type) domain|PF00100:Zona pellucida-like domain	NC_056600.1:16999003-17001064	693.39	0.073308	13.5156	0	0
109083331	creld2	cysteine-rich with EGF-like domains 2 && sp|Q7SXF6|CREL2_DANRE Cysteine-rich with EGF-like domain protein 2 OS=Danio rerio OX=7955 GN=creld2 PE=2 SV=2 && PF07645:Calcium-binding EGF domain|PF11938:TLR4 regulator and MIR-interacting MSAP	NC_056600.1:20823074-20838698	27.9657	1.16827	5.07163	0	0
109085539	LOC109085539	gastrula zinc finger protein XlCGF52.1-like%2C transcript variant X1 && - && PF00096:Zinc finger, C2H2 type	NC_056600.1:25836738-25841984	23.6609	0.423047	6.24592	0	0
122137081	LOC122137081	gastrula zinc finger protein XlCGF8.2DB-like && - && PF00096:Zinc finger, C2H2 type	NC_056600.1:30351258-30365152	22.7522	0.752759	5.40053	0	0
109111528	LOC109111528	C-type lectin domain family 4 member E-like && sp|Q9Y6Z7|COL10_HUMAN Collectin-10 OS=Homo sapiens OX=9606 GN=COLEC10 PE=1 SV=2 && PF00059:Lectin C-type domain	NC_056600.1:31389711-31402172	0.015144	4.1047	-8.32106	0	0
109088620	LOC109088620	uncharacterized LOC109088620 && sp|Q9R1S4|XBP1_RAT X-box-binding protein 1 OS=Rattus norvegicus OX=10116 GN=Xbp1 PE=2 SV=1 && PF07716:Basic region leucine zipper	NC_056601.1:1265861-1268819	132.563	23.864	2.97905	0	0
109048397	LOC109048397	piwi-like protein 2 && sp|A2CEI6|PIWL2_DANRE Piwi-like protein 2 OS=Danio rerio OX=7955 GN=piwil2 PE=1 SV=2 && PF02170:PAZ domain|PF08699:Argonaute linker 1 domain|PF02171:Piwi domain	NC_056601.1:1489369-1519478	5.6923	101.299	-3.64686	0	0
109093475	LOC109093475	forkhead box protein N4-like%2C transcript variant X3 && sp|A2BGM5|FOXN4_DANRE Forkhead box protein N4 OS=Danio rerio OX=7955 GN=foxn4 PE=1 SV=1 && PF00250:Forkhead domain	NC_056601.1:2863288-2891276	0	11.7547	-13.5245	0	0
109092870	LOC109092870	unconventional myosin-Ih-like && sp|Q5ZLA6|MYO1C_CHICK Unconventional myosin-Ic OS=Gallus gallus OX=9031 GN=MYO1C PE=2 SV=1 && PF06017:Unconventional myosin tail, actin- and lipid-binding|PF00063:Myosin head (motor domain)	NC_056601.1:2871335-2889381	0.203215	60.8193	-9.17857	0	0
109090439	LOC109090439	dynein regulatory complex protein 10-like%2C transcript variant X1 && sp|Q96DY2|DRC10_HUMAN Dynein regulatory complex protein 10 OS=Homo sapiens OX=9606 GN=IQCD PE=1 SV=2 && -	NC_056601.1:4776347-4779275	0.205608	26.7025	-6.49168	0	0
109090450	LOC109090450	globoside alpha-1%2C3-N-acetylgalactosaminyltransferase 1-like%2C transcript variant X1 && sp|Q5ZLK4|GBGT1_CHICK Globoside alpha-1,3-N-acetylgalactosaminyltransferase 1 OS=Gallus gallus OX=9031 GN=GBGT1 PE=2 SV=1 && PF03414:Glycosyltransferase family 6	NC_056601.1:5011542-5038210	10.3727	0.0231703	8.89749	0	0
109090444	LOC109090444	E3 ubiquitin-protein ligase RNF128-like && sp|Q5RF74|RN128_PONAB E3 ubiquitin-protein ligase RNF128 OS=Pongo abelii OX=9601 GN=RNF128 PE=2 SV=1 && PF02225:PA domain|PF13639:Ring finger domain	NC_056601.1:4994575-5005753	54.0529	7.95143	3.27073	0	0
109090460	ctdnep1a	CTD nuclear envelope phosphatase 1a && sp|Q5U395|CNEPA_DANRE CTD nuclear envelope phosphatase 1A OS=Danio rerio OX=7955 GN=ctdnep1a PE=2 SV=1 && PF03031:NLI interacting factor-like phosphatase	NC_056601.1:5199528-5205864	42.1736	7.0343	3.09724	0	0
109084726	ctsll	cathepsin L%2C like%2C transcript variant X1 && sp|Q28944|CATL1_PIG Procathepsin L OS=Sus scrofa OX=9823 GN=CTSL PE=2 SV=1 && PF08246:Cathepsin propeptide inhibitor domain (I29)|PF00112:Papain family cysteine protease	NC_056601.1:5347079-5349684	899.059	0.198517	12.6192	0	0
109089081	oclnb	occludin b && sp|Q61146|OCLN_MOUSE Occludin OS=Mus musculus OX=10090 GN=Ocln PE=1 SV=1 && PF07303:Occludin homology domain|PF01284:Membrane-associating domain	NC_056601.1:6288182-6294232	39.093	2.84342	4.28445	0	0
109068071	hdr	hematopoietic death receptor && sp|P83626|TNR26_MOUSE Tumor necrosis factor receptor superfamily member 26 OS=Mus musculus OX=10090 GN=Tnfrsf26 PE=2 SV=1 && PF00531:Death domain|PF00020:TNFR/NGFR cysteine-rich region	NC_056601.1:6827537-6833981	77.1391	1.19847	6.50856	0	0
122137437	LOC122137437	histone H1-like && sp|P06350|H1_ONCMY Histone H1 OS=Oncorhynchus mykiss OX=8022 PE=1 SV=2 && PF00538:linker histone H1 and H5 family	NC_056601.1:6841106-6842497	7.33307	195.548	-4.23006	0	0
109091659	dnah10	dynein axonemal heavy chain 10 && sp|Q8IVF4|DYH10_HUMAN Dynein axonemal heavy chain 10 OS=Homo sapiens OX=9606 GN=DNAH10 PE=1 SV=4 && PF12780:P-loop containing dynein motor region D4|PF08385:Dynein heavy chain, N-terminal region 1|PF12774:Hydrolytic ATP binding site of dynein motor region D1|PF12777:Microtubule-binding stalk of dynein motor|PF03028:Dynein heavy chain and region D6 of dynein motor…	NC_056601.1:7239609-7271160	0.343109	55.1307	-6.81949	0	0
109063160	LOC109063160	protein Niban 2-like && sp|B4F7E8|NIBA2_RAT Protein Niban 2 OS=Rattus norvegicus OX=10116 GN=Niban2 PE=1 SV=1 && -	NC_056601.1:7514254-7540264	44.0291	3.34084	4.22697	0	0
109061143	ehmt1a	euchromatic histone-lysine N-methyltransferase 1a && sp|Q96KQ7|EHMT2_HUMAN Histone-lysine N-methyltransferase EHMT2 OS=Homo sapiens OX=9606 GN=EHMT2 PE=1 SV=3 && PF00856:SET domain|PF12796:Ankyrin repeats (3 copies)|PF05033:Pre-SET motif	NC_056601.1:7797004-7810861	15.891	1.77159	3.66777	0	0
109045791	LOC109045791	adenylate kinase 8-like && sp|Q502L7|KAD8_DANRE Adenylate kinase 8 OS=Danio rerio OX=7955 GN=ak8 PE=2 SV=1 && PF00406:Adenylate kinase	NC_056601.1:7900892-7920464	0.00974767	24.4691	-10.3605	0	0
109090891	LOC109090891	sperm acrosome-associated protein 9-like && sp|Q96E40|SACA9_HUMAN Sperm acrosome-associated protein 9 OS=Homo sapiens OX=9606 GN=SPACA9 PE=1 SV=1 && PF15120:Domain of unknown function (DUF4561)	NC_056601.1:7897907-7900923	0.0213467	81.3147	-10.9276	0	0
109045794	cfap77	cilia and flagella associated protein 77 && sp|A2BFC9|CFA77_DANRE Cilia- and flagella-associated protein 77 OS=Danio rerio OX=7955 GN=cfap77 PE=3 SV=1 && PF14825:Domain of unknown function (DUF4483)	NC_056601.1:7943591-7958354	1.90645	109.178	-5.32306	0	0
109101449	LOC109101449	junctional adhesion molecule A-like%2C transcript variant X2 && sp|Q9XT56|JAM1_BOVIN Junctional adhesion molecule A OS=Bos taurus OX=9913 GN=F11R PE=2 SV=1 && PF07686:Immunoglobulin V-set domain|PF13895:Immunoglobulin domain	NC_056601.1:7984483-7991853	46.6659	0.0949843	9.34771	0	0
122137448	iscub	iron-sulfur cluster assembly enzyme b && sp|Q9H1K1|ISCU_HUMAN Iron-sulfur cluster assembly enzyme ISCU, mitochondrial OS=Homo sapiens OX=9606 GN=ISCU PE=1 SV=2 && PF01592:NifU-like N terminal domain	NC_056601.1:9060585-9063330	141.228	10.0236	4.32465	0	0
109073101	LOC109073101	synaptic vesicle 2-related protein-like && sp|Q2XWK0|SVOP_XENLA Synaptic vesicle 2-related protein OS=Xenopus laevis OX=8355 GN=svop PE=2 SV=1 && PF07690:Major Facilitator Superfamily|PF00083:Sugar (and other) transporter	NC_056601.1:9095689-9108661	54.7432	1.44523	5.44789	0	0
109080695	LOC109080695	disabled homolog 2-like%2C transcript variant X1 && sp|P98082|DAB2_HUMAN Disabled homolog 2 OS=Homo sapiens OX=9606 GN=DAB2 PE=1 SV=3 && PF00640:Phosphotyrosine interaction domain (PTB/PID)	NC_056601.1:9300872-9311383	17.6425	0.337256	6.10989	0	0
122137451	LOC122137451	immediate early response gene 5-like protein && sp|Q6NYT3|IER5L_DANRE Immediate early response gene 5-like protein OS=Danio rerio OX=7955 GN=ier5l PE=2 SV=2 && PF05760:Immediate early response protein (IER)	NC_056601.1:9510666-9512963	20.4419	0.753519	5.27564	0	0
122134003	zgc:55461	beta-tubulin family protein && sp|Q3MHM5|TBB4B_BOVIN Tubulin beta-4B chain OS=Bos taurus OX=9913 GN=TUBB4B PE=2 SV=1 && PF00091:Tubulin/FtsZ family, GTPase domain|PF03953:Tubulin C-terminal domain	NC_056601.1:9620941-9623109	14.3494	897.429	-5.45938	0	0
109062121	aif1l	allograft inflammatory factor 1-like && sp|Q9EQX4|AIF1L_MOUSE Allograft inflammatory factor 1-like OS=Mus musculus OX=10090 GN=Aif1l PE=1 SV=1 && -	NC_056601.1:10498587-10513824	174.839	18.4294	3.75101	0	0
109073803	arhgef28a	Rho guanine nucleotide exchange factor (GEF) 28a%2C transcript variant X1 && sp|Q8N1W1|ARG28_HUMAN Rho guanine nucleotide exchange factor 28 OS=Homo sapiens OX=9606 GN=ARHGEF28 PE=1 SV=3 && PF00621:RhoGEF domain|PF16652:Pleckstrin homology domain	NC_056601.1:10631156-10690079	27.481	1.8703	4.37929	0	0
109090331	LOC109090331	histone H3.3A && sp|C0HL66|H33A_DROME Histone H3.3A OS=Drosophila melanogaster OX=7227 GN=His3.3A PE=1 SV=1 && -	NC_056601.1:11728300-11731507	7.90209	128.838	-3.52118	0	0
109094745	LOC109094745	interleukin-13 receptor subunit alpha-2-like && sp|Q95LF0|I13R2_CANLF Interleukin-13 receptor subunit alpha-2 OS=Canis lupus familiaris OX=9615 GN=IL13RA2 PE=2 SV=1 && PF09240:Interleukin-6 receptor alpha chain, binding	NC_056601.1:11810655-11826802	0.236207	11.8021	-5.1136	0	0
109088811	cdc42ep2	CDC42 effector protein (Rho GTPase binding) 2%2C transcript variant X2 && sp|Q5PQP4|BORG1_RAT Cdc42 effector protein 2 OS=Rattus norvegicus OX=10116 GN=Cdc42ep2 PE=1 SV=1 && PF00786:P21-Rho-binding domain|PF14957:Cdc42 effector	NC_056601.1:12168518-12181461	0.0464913	7.30195	-6.82309	0	0
109090157	tmprss4b	transmembrane serine protease 4b && sp|Q8VCA5|TMPS4_MOUSE Transmembrane protease serine 4 OS=Mus musculus OX=10090 GN=Tmprss4 PE=2 SV=1 && PF00089:Trypsin|PF15494:Scavenger receptor cysteine-rich domain	NC_056601.1:12290340-12294369	67.8585	0	15.9364	0	0
122137462	LOC122137462	annexin A3-like%2C transcript variant X1 && sp|P12429|ANXA3_HUMAN Annexin A3 OS=Homo sapiens OX=9606 GN=ANXA3 PE=1 SV=3 && PF00191:Annexin	NC_056601.1:12817601-12826614	133.415	0.207553	8.03273	0	0
109063206	LOC109063206	annexin A3-like && sp|P12429|ANXA3_HUMAN Annexin A3 OS=Homo sapiens OX=9606 GN=ANXA3 PE=1 SV=3 && PF00191:Annexin	NC_056601.1:12822806-12826614	81.9041	0.0799547	10.3493	0	0
109045799	cfap251	cilia and flagella associated protein 251 && sp|E9Q743|CF251_MOUSE Cilia- and flagella-associated protein 251 OS=Mus musculus OX=10090 GN=Cfap251 PE=1 SV=1 && -	NC_056601.1:13371306-13381547	0.414364	48.5754	-6.34138	0	0
109045824	LOC109045824	elongation factor 2 && sp|A0SXL6|EF2_CALJA Elongation factor 2 OS=Callithrix jacchus OX=9483 GN=EEF2 PE=2 SV=1 && PF00009:Elongation factor Tu GTP binding domain|PF03764:Elongation factor G, domain IV|PF14492:Elongation Factor G, domain II|PF03144:Elongation factor Tu domain 2|PF00679:Elongation factor G C-terminus	NC_056601.1:13486640-13495010	0.0543727	15.44	-7.60915	0	0
109090784	cfap299	cilia and flagella associated protein 299%2C transcript variant X1 && sp|A2AVJ0|CF299_DANRE Cilia- and flagella-associated protein 299 OS=Danio rerio OX=7955 GN=cfap299 PE=3 SV=1 && PF14713:Domain of unknown function (DUF4464)	NC_056601.1:14386529-14431186	2.18698	66.4457	-4.38966	0	0
109083051	ctsla	cathepsin La && sp|Q28944|CATL1_PIG Procathepsin L OS=Sus scrofa OX=9823 GN=CTSL PE=2 SV=1 && PF08246:Cathepsin propeptide inhibitor domain (I29)|PF00112:Papain family cysteine protease	NC_056601.1:15223079-15227128	248.908	36.0381	3.29444	0	0
109083055	dmrt1	doublesex and mab-3 related transcription factor 1 && sp|Q71MM5|DMRT1_DANRE Doublesex- and mab-3-related transcription factor 1 OS=Danio rerio OX=7955 GN=dmrt1 PE=2 SV=1 && PF00751:DM DNA binding domain|PF12374:Double-sex mab3 related transcription factor 1	NC_056601.1:15291358-15314101	1.8491	46.4241	-4.14621	0	0
109084960	dmrt2a	doublesex and mab-3 related transcription factor 2a && sp|Q9Y5R5|DMRT2_HUMAN Doublesex- and mab-3-related transcription factor 2 OS=Homo sapiens OX=9606 GN=DMRT2 PE=1 SV=2 && PF00751:DM DNA binding domain	NC_056601.1:15328387-15331456	12.8124	0.342076	5.70339	0	0
109083053	kank1a	KN motif and ankyrin repeat domains 1a%2C transcript variant X3 && sp|Q14678|KANK1_HUMAN KN motif and ankyrin repeat domain-containing protein 1 OS=Homo sapiens OX=9606 GN=KANK1 PE=1 SV=3 && PF12075:KN motif|PF12796:Ankyrin repeats (3 copies)	NC_056601.1:15241629-15290666	20.8407	2.32481	3.66952	0	0
109067941	ankrd31	ankyrin repeat domain 31%2C transcript variant X1 && - && -	NC_056601.1:18022775-18032082	1.19347	63.7981	-6.0805	0	0
109067946	ccdc180	coiled-coil domain containing 180 && sp|Q9P1Z9|CC180_HUMAN Coiled-coil domain-containing protein 180 OS=Homo sapiens OX=9606 GN=CCDC180 PE=2 SV=3 && -	NC_056601.1:18070772-18083419	2.11346	66.7968	-4.47264	0	0
109085991	LOC109085991	endothelial differentiation-related factor 1 homolog && sp|Q5ZMC0|EDF1_CHICK Endothelial differentiation-related factor 1 homolog OS=Gallus gallus OX=9031 GN=EDF1 PE=2 SV=1 && PF01381:Helix-turn-helix|PF08523:Multiprotein bridging factor 1	NC_056601.1:19718768-19722079	121.156	9.42637	4.18609	0	0
109086671	LOC109086671	cytospin-B-like%2C transcript variant X1 && sp|Q5M775|CYTSB_HUMAN Cytospin-B OS=Homo sapiens OX=9606 GN=SPECC1 PE=1 SV=1 && PF00307:Calponin homology (CH) domain	NC_056601.1:20275473-20422373	0.265139	21.4491	-5.74008	0	0
109090722	LOC109090722	zinc finger protein 541-like%2C transcript variant X2 && sp|Q0GGX2|ZN541_MOUSE Zinc finger protein 541 OS=Mus musculus OX=10090 GN=Znf541 PE=1 SV=1 && PF01448:ELM2 domain	NC_056601.1:20869227-20876803	0.0654813	15.9317	-7.20069	0	0
109090719	LOC109090719	GAS2-like protein 2A && sp|A0A1L8HFX9|G2L2L_XENLA GAS2-like protein 2A OS=Xenopus laevis OX=8355 GN=gas2l2.L PE=3 SV=1 && PF02187:Growth-Arrest-Specific Protein 2 Domain|PF00307:Calponin homology (CH) domain	NC_056601.1:20932316-20941207	0.210647	15.929	-5.72723	0	0
109087834	LOC109087834	ras GTPase-activating protein 4-like%2C transcript variant X1 && sp|O43374|RASL2_HUMAN Ras GTPase-activating protein 4 OS=Homo sapiens OX=9606 GN=RASA4 PE=2 SV=2 && PF00169:PH domain|PF00779:BTK motif|PF00616:GTPase-activator protein for Ras-like GTPase|PF00168:C2 domain	NC_056601.1:22169517-22204747	13.9629	0.643439	4.92171	0	0
109084465	LOC109084465	forkhead box protein N5-like && sp|Q28H65|FOXN5_XENTR Forkhead box protein N5 OS=Xenopus tropicalis OX=8364 GN=foxn5 PE=2 SV=1 && PF00250:Forkhead domain	NC_056601.1:22623826-22626512	77.1289	0.205992	8.97438	0	0
109090657	LOC109090657	maternal B9.15 protein-like%2C transcript variant X2 && sp|P40745|B915_XENLA Maternal B9.15 protein OS=Xenopus laevis OX=8355 PE=2 SV=1 && PF07742:BTG family	NC_056601.1:23136369-23137835	746.784	0.090181	13.4621	0	0
122137501	si:ch211-202f5.3	uncharacterized si:ch211-202f5.3%2C transcript variant X3 && - && -	NC_056601.1:23339902-23342633	36.8664	0.932054	5.77565	0	0
109097874	ccnb1	cyclin B1 && sp|Q92162|CCNB1_CARAU G2/mitotic-specific cyclin-B1 OS=Carassius auratus OX=7957 GN=ccnb1 PE=2 SV=1 && PF02984:Cyclin, C-terminal domain|PF00134:Cyclin, N-terminal domain	NC_056601.1:24606447-24609864	710.575	89.432	3.49613	0	0
109076462	si:ch211-110p13.9	uncharacterized protein LOC562347 homolog && - && -	NC_056601.1:26475248-26478608	62.379	4.94332	4.16053	0	0
109079808	LOC109079808	protein B4%2C transcript variant X1 && - && PF00538:linker histone H1 and H5 family	NC_056601.1:27359732-27361332	510.451	0	17.9813	0	0
109074173	kmt5ab	lysine methyltransferase 5Ab && sp|Q071E0|KT5AA_DANRE N-lysine methyltransferase KMT5A-A OS=Danio rerio OX=7955 GN=kmt5aa PE=2 SV=1 && PF00856:SET domain	NC_056601.1:28134620-28138536	142.413	19.2509	3.39378	0	0
122137312	LOC122137312	uncharacterized LOC122137312%2C transcript variant X2 && sp|A2ALV5|SHOC1_MOUSE Protein shortage in chiasmata 1 ortholog OS=Mus musculus OX=10090 GN=Shoc1 PE=1 SV=1 && -	NC_056601.1:31814565-31817457	0.0796477	49.7372	-8.7104	0	0
109074240	shoc1	shortage in chiasmata 1 && sp|Q5VXU9|SHOC1_HUMAN Protein shortage in chiasmata 1 ortholog OS=Homo sapiens OX=9606 GN=SHOC1 PE=1 SV=1 && -	NC_056601.1:31820882-31833572	0.11603	53.1003	-8.29819	0	0
109074265	si:ch211-12e13.1	uncharacterized si:ch211-12e13.1 && - && -	NC_056601.1:31850751-31854685	34.0446	1.9062	4.64512	0	0
109099838	lrp13	low-density lipoprotein receptor related-protein 13%2C transcript variant X1 && sp|C0HL13|LRP2_PIG Low-density lipoprotein receptor-related protein 2 OS=Sus scrofa OX=9823 GN=LRP2 PE=1 SV=1 && PF00058:Low-density lipoprotein receptor repeat class B|PF07645:Calcium-binding EGF domain|PF00057:Low-density lipoprotein receptor domain class A	NC_056601.1:31855106-31870482	35.0157	0.0439077	9.9672	0	0
109090151	LOC109090151	A disintegrin and metalloproteinase with thrombospondin motifs 12-like && sp|P58397|ATS12_HUMAN A disintegrin and metalloproteinase with thrombospondin motifs 12 OS=Homo sapiens OX=9606 GN=ADAMTS12 PE=1 SV=2 && PF01421:Reprolysin (M12B) family zinc metalloprotease|PF01562:Reprolysin family propeptide|PF00090:Thrombospondin type 1 domain|PF05986:ADAM-TS Spacer 1	NC_056601.1:31940967-31983760	0.292205	11.7702	-4.77078	0	0
122137391	LOC122137391	sperm flagellar protein 2-like && sp|Q2IA00|SPEF2_PIG Sperm flagellar protein 2 OS=Sus scrofa OX=9823 GN=SPEF2 PE=2 SV=1 && PF06294:CH-like domain in sperm protein	NC_056601.1:32140602-32143489	0.005197	61.115	-11.9679	0	0
109104333	spef2	sperm flagellar 2%2C transcript variant X1 && sp|Q9C093|SPEF2_HUMAN Sperm flagellar protein 2 OS=Homo sapiens OX=9606 GN=SPEF2 PE=1 SV=2 && PF00406:Adenylate kinase	NC_056601.1:32144340-32159234	0.0970283	55.9349	-8.58488	0	0
109057961	LOC109057961	osteoclast-stimulating factor 1 && sp|Q6TGW5|OSTF1_DANRE Osteoclast-stimulating factor 1 OS=Danio rerio OX=7955 GN=ostf1 PE=2 SV=1 && PF00018:SH3 domain|PF12796:Ankyrin repeats (3 copies)	NC_056601.1:32679331-32684263	61.4703	4.48939	4.27794	0	0
109080122	rpain	RPA interacting protein && sp|Q9W704|RIPA_XENLA RPA-interacting protein A OS=Xenopus laevis OX=8355 GN=rpain-a PE=1 SV=1 && PF14768:Replication protein A interacting C-terminal|PF14766:Replication protein A interacting N-terminal|PF14767:Replication protein A interacting middle	NC_056601.1:33642847-33702693	177.629	6.00701	5.65232	0	0
122137318	LOC122137318	zinc finger HIT domain-containing protein 3-like%2C transcript variant X2 && sp|Q6UIM1|ZNHI3_MACMU Zinc finger HIT domain-containing protein 3 (Fragment) OS=Macaca mulatta OX=9544 GN=ZNHIT3 PE=2 SV=1 && PF04438:HIT zinc finger	NC_056601.1:33674203-33677351	93.3644	7.45527	4.147	0	0
109084801	hsf5	heat shock transcription factor family member 5 && sp|Q4G112|HSF5_HUMAN Heat shock factor protein 5 OS=Homo sapiens OX=9606 GN=HSF5 PE=2 SV=2 && PF00447:HSF-type DNA-binding	NC_056601.1:34262105-34267312	0.021259	47.5202	-10.4675	0	0
109053297	LOC109053297	plexin-A1-like && sp|Q9UIW2|PLXA1_HUMAN Plexin-A1 OS=Homo sapiens OX=9606 GN=PLXNA1 PE=1 SV=3 && PF01403:Sema domain	NC_056602.1:2804638-2843098	18.8277	1.50823	4.1426	0	0
109073965	LOC109073965	galactose-specific lectin nattectin-like && sp|Q7M3Y0|SJL1_STIJA Lectin 1 OS=Stichopus japonicus OX=307972 PE=1 SV=1 && PF00059:Lectin C-type domain	NC_056602.1:1562024-1585717	2255.84	0.283038	13.2673	0	0
109092523	LOC109092523	galactose-specific lectin nattectin-like && - && PF00059:Lectin C-type domain	NC_056602.1:1576380-1597832	195.342	0.0361647	12.546	0	0
109053405	LOC109053405	homeobox protein TGIF2-like && sp|Q9GZN2|TGIF2_HUMAN Homeobox protein TGIF2 OS=Homo sapiens OX=9606 GN=TGIF2 PE=1 SV=1 && -	NC_056602.1:2916689-2924486	38.538	1.5499	5.13836	0	0
109089107	LOC109089107	protein-glutamine gamma-glutamyltransferase 5-like && sp|O43548|TGM5_HUMAN Protein-glutamine gamma-glutamyltransferase 5 OS=Homo sapiens OX=9606 GN=TGM5 PE=1 SV=4 && PF01841:Transglutaminase-like superfamily|PF00927:Transglutaminase family, C-terminal ig like domain	NC_056602.1:3156490-3165249	15.3435	0.00502667	11.1991	0	0
109093756	LOC109093756	regulator of G protein signaling like 1 && sp|A5PLK6|RGSL_HUMAN Regulator of G-protein signaling protein-like OS=Homo sapiens OX=9606 GN=RGSL1 PE=2 SV=1 && PF00615:Regulator of G protein signaling domain	NC_056602.1:3288495-3300337	0.255867	55.4702	-7.55799	0	0
109112889	kdm4aa	lysine (K)-specific demethylase 4A%2C genome duplicate a%2C transcript variant X1 && sp|O75164|KDM4A_HUMAN Lysine-specific demethylase 4A OS=Homo sapiens OX=9606 GN=KDM4A PE=1 SV=2 && PF13831:PHD-finger|PF02373:JmjC domain, hydroxylase|PF13832:PHD-zinc-finger like domain|PF02375:jmjN domain	NC_056602.1:3856877-3873385	0.798575	24.9061	-4.45054	0	0
109107374	ccdc88aa	coiled-coil domain containing 88Aa%2C transcript variant X2 && sp|Q3V6T2|GRDN_HUMAN Girdin OS=Homo sapiens OX=9606 GN=CCDC88A PE=1 SV=2 && PF05622:HOOK protein	NC_056602.1:5484526-5505549	0.111329	37.0381	-7.87841	0	0
109052332	LOC109052332	tubulin alpha-1A chain-like && sp|P68362|TBA1A_CRIGR Tubulin alpha-1A chain OS=Cricetulus griseus OX=10029 GN=TUBA1A PE=2 SV=1 && PF03953:Tubulin C-terminal domain|PF00091:Tubulin/FtsZ family, GTPase domain	NC_056602.1:5776606-5785273	0.710213	128.397	-7.06066	0	0
109052333	LOC109052333	tubulin alpha chain && sp|P30436|TBA_ONCKE Tubulin alpha chain OS=Oncorhynchus keta OX=8018 PE=2 SV=2 && PF00091:Tubulin/FtsZ family, GTPase domain|PF03953:Tubulin C-terminal domain	NC_056602.1:5776598-5780858	4.22508	605.175	-6.6524	0	0
109060402	dzip1	DAZ interacting zinc finger protein 1%2C transcript variant X6 && sp|Q7T019|DZIP1_DANRE Zinc finger protein Dzip1 OS=Danio rerio OX=7955 GN=dzip1 PE=2 SV=2 && PF13815:Iguana/Dzip1-like DAZ-interacting protein N-terminal	NC_056602.1:5925222-5939870	0.12678	19.3895	-6.63736	0	0
109055407	ccdc65	coiled-coil domain containing 65 && sp|Q6DHI2|DRC2_DANRE Dynein regulatory complex subunit 2 OS=Danio rerio OX=7955 GN=ccdc65 PE=2 SV=2 && PF14772:Sperm tail	NC_056602.1:6028372-6034002	0.0219057	31.4566	-9.85753	0	0
109062094	LOC109062094	intraflagellar transport protein 56 && sp|Q5PR66|IFT56_DANRE Intraflagellar transport protein 56 OS=Danio rerio OX=7955 GN=ttc26 PE=2 SV=2 && -	NC_056602.1:6426240-6433740	0.413941	46.085	-6.19863	0	0
109052874	LOC109052874	SOSS complex subunit B2-like && sp|Q5PRC7|SOSB2_DANRE SOSS complex subunit B2 OS=Danio rerio OX=7955 GN=nabp1 PE=2 SV=1 && -	NC_056602.1:6961353-6964473	75.568	6.19263	4.10425	0	0
109092264	LOC109092264	outer dynein arm-docking complex subunit 3-like && - && -	NC_056602.1:6759709-6767216	0	23.2436	-13.7828	0	0
109062378	LOC109062378	myosin-9-like%2C transcript variant X2 && sp|P14105|MYH9_CHICK Myosin-9 OS=Gallus gallus OX=9031 GN=MYH9 PE=2 SV=1 && PF01576:Myosin tail|PF02736:Myosin N-terminal SH3-like domain|PF00063:Myosin head (motor domain)	NC_056602.1:6450253-6468142	88.6111	1.27352	6.62479	0	0
122137635	acp5a	acid phosphatase 5a%2C tartrate resistant && sp|P13686|PPA5_HUMAN Tartrate-resistant acid phosphatase type 5 OS=Homo sapiens OX=9606 GN=ACP5 PE=1 SV=3 && PF00149:Calcineurin-like phosphoesterase	NC_056602.1:6798909-6802348	297.215	0.0194457	14.0432	0	0
109089046	LOC109089046	cordon-bleu protein-like 1%2C transcript variant X3 && sp|Q3UMF0|COBL1_MOUSE Cordon-bleu protein-like 1 OS=Mus musculus OX=10090 GN=Cobll1 PE=1 SV=2 && PF02196:Raf-like Ras-binding domain|PF09469:Cordon-bleu ubiquitin-like domain	NC_056602.1:7752718-7762747	63.1324	0.241886	8.45814	0	0
122137643	LOC122137643	cytochrome c-like && sp|Q6IQM2|CYC_DANRE Cytochrome c OS=Danio rerio OX=7955 GN=cyc PE=3 SV=3 && PF00034:Cytochrome c	NC_056602.1:7981381-7983188	0.64738	46.9544	-5.67293	0	0
109056002	mcm6	minichromosome maintenance complex component 6 && sp|Q14566|MCM6_HUMAN DNA replication licensing factor MCM6 OS=Homo sapiens OX=9606 GN=MCM6 PE=1 SV=1 && PF00493:MCM2/3/5 family|PF14551:MCM N-terminal domain	NC_056602.1:8969330-8978529	0.707605	72.5923	-6.16364	0	0
109055969	LOC109055969	ciliogenesis associated TTC17 interacting protein && sp|Q08CH6|CATIP_DANRE Ciliogenesis-associated TTC17-interacting protein OS=Danio rerio OX=7955 GN=catip PE=1 SV=1 && -	NC_056602.1:9001641-9004958	3.14629	51.1212	-3.52969	0	0
109057125	LOC109057125	inositol polyphosphate-4-phosphatase type I A-like%2C transcript variant X10 && sp|Q62784|INP4A_RAT Inositol polyphosphate-4-phosphatase type I A OS=Rattus norvegicus OX=10116 GN=Inpp4a PE=1 SV=1 && -	NC_056602.1:9457613-9505127	26.9337	1.0169	5.19267	0	0
109096805	LOC109096805	gap junction gamma-1 protein-like && sp|Q92052|CXG1_DANRE Gap junction gamma-1 protein OS=Danio rerio OX=7955 GN=gjc1 PE=2 SV=1 && PF00029:Connexin	NC_056602.1:12497013-12502380	72.2768	5.17948	4.30739	0	0
109092060	rhebl1	Ras homolog%2C mTORC1 binding like 1%2C transcript variant X2 && sp|Q921J2|RHEB_MOUSE GTP-binding protein Rheb OS=Mus musculus OX=10090 GN=Rheb PE=1 SV=1 && PF00071:Ras family	NC_056602.1:12956628-12963325	2.83681	42.5214	-3.40978	0	0
109069865	LOC109069865	glutamine synthetase && sp|Q8HZM5|GLNA_CANLF Glutamine synthetase OS=Canis lupus familiaris OX=9615 GN=GLUL PE=1 SV=3 && PF00120:Glutamine synthetase, catalytic domain|PF03951:Glutamine synthetase, beta-Grasp domain	NC_056602.1:13636306-13642285	571.103	22.2292	5.1889	0	0
109095746	LOC109095746	DBIRD complex subunit ZNF326-like%2C transcript variant X1 && sp|A2CEZ5|ZN326_DANRE DBIRD complex subunit ZNF326 OS=Danio rerio OX=7955 GN=znf326 PE=2 SV=1 && PF04988:A-kinase anchoring protein 95 (AKAP95)	NC_056602.1:14288291-14291943	19.4814	1.03378	4.72803	0	0
109088388	crocc2	ciliary rootlet coiled-coil%2C rootletin family member 2%2C transcript variant X2 && sp|F6XLV1|CRCC2_MOUSE Ciliary rootlet coiled-coil protein 2 OS=Mus musculus OX=10090 GN=Crocc2 PE=3 SV=2 && PF15035:Ciliary rootlet component, centrosome cohesion	NC_056602.1:15205029-15259732	0.163435	11.6572	-5.52008	0	0
109057521	pex5la	peroxisomal biogenesis factor 5-like a%2C transcript variant X4 && sp|Q8C437|PEX5R_MOUSE PEX5-related protein OS=Mus musculus OX=10090 GN=Pex5l PE=1 SV=2 && PF13414:TPR repeat	NC_056602.1:16425626-16493916	0.123749	11.8848	-5.62134	0	0
109066118	LOC109066118	melanotransferrin-like && sp|O97490|TRFM_RABIT Melanotransferrin OS=Oryctolagus cuniculus OX=9986 GN=MELTF PE=2 SV=1 && PF00405:Transferrin	NC_056602.1:16732359-16739658	0.0619417	13.3976	-7.19891	0	0
109063234	dnai4	dynein axonemal intermediate chain 4 && sp|F1QHZ6|DNAI4_DANRE Dynein axonemal intermediate chain 4 OS=Danio rerio OX=7955 GN=dnai4 PE=2 SV=1 && -	NC_056602.1:17005951-17013405	0.402942	41.2667	-6.18054	0	0
109111895	fam183a	family with sequence similarity 183 member A && sp|Q5NC57|F183B_MOUSE Protein FAM183B OS=Mus musculus OX=10090 GN=Fam183b PE=1 SV=2 && PF14886:FAM183A and FAM183B related	NC_056602.1:18724213-18727766	0.022029	17.2523	-8.96822	0	0
109075807	LOC109075807	nuclear autoantigenic sperm protein-like%2C transcript variant X6 && sp|P06180|HIBN_XENLA Histone-binding protein N1/N2 OS=Xenopus laevis OX=8355 PE=1 SV=3 && PF10516:SHNi-TPR	NC_056602.1:18627876-18633529	273.596	39.974	3.42844	0	0
109093449	slc35d1a	solute carrier family 35 member D1a%2C transcript variant X1 && sp|A2VE55|S35D2_BOVIN UDP-N-acetylglucosamine/UDP-glucose/GDP-mannose transporter OS=Bos taurus OX=9913 GN=SLC35D2 PE=2 SV=1 && PF03151:Triose-phosphate Transporter family	NC_056602.1:18956753-18964181	40.7999	6.09328	3.2484	0	0
109070218	si:dkey-66a8.7	PI-PLC X domain-containing protein 1%2C transcript variant X2 && sp|Q9NUJ7|PLCX1_HUMAN PI-PLC X domain-containing protein 1 OS=Homo sapiens OX=9606 GN=PLCXD1 PE=2 SV=1 && -	NC_056602.1:20139017-20143149	37.3936	0.485611	6.42949	0	0
109080781	LOC109080781	bridging integrator 2-like%2C transcript variant X1 && sp|Q68FR2|BIN2_RAT Bridging integrator 2 OS=Rattus norvegicus OX=10116 GN=Bin2 PE=1 SV=1 && PF03114:BAR domain	NC_056602.1:20787722-20796738	24.2958	0.851638	5.29865	0	0
122137694	zgc:152986	uncharacterized protein LOC101884054 homolog && sp|G3H0N9|DNJB9_CRIGR DnaJ homolog subfamily B member 9 OS=Cricetulus griseus OX=10029 GN=DNAJB9 PE=1 SV=1 && PF00226:DnaJ domain	NC_056602.1:21619840-21620817	321.548	0.560775	9.59679	0	0
109091429	prkcda	protein kinase C%2C delta a && sp|Q5PU49|KPCD_CANLF Protein kinase C delta type OS=Canis lupus familiaris OX=9615 GN=PRKCD PE=2 SV=1 && -	NC_056602.1:21640473-21650316	43.9515	2.67958	4.54171	0	0
109054440	LOC109054440	interactor of HORMAD1 protein 1 && sp|Q8IYA8|IHO1_HUMAN Interactor of HORMAD1 protein 1 OS=Homo sapiens OX=9606 GN=IHO1 PE=1 SV=2 && PF15771:Domain of unknown function (DUF4700)	NC_056602.1:21752502-21755769	0.0498683	51.0172	-9.3493	0	0
109054472	p4htmb	prolyl 4-hydroxylase%2C transmembrane b && sp|Q9NXG6|P4HTM_HUMAN Transmembrane prolyl 4-hydroxylase OS=Homo sapiens OX=9606 GN=P4HTM PE=1 SV=2 && PF13640:2OG-Fe(II) oxygenase superfamily	NC_056602.1:21769099-21774686	0.059335	25.568	-8.19074	0	0
109090283	LOC109090283	ephrin type-A receptor 2-like%2C transcript variant X1 && sp|P29317|EPHA2_HUMAN Ephrin type-A receptor 2 OS=Homo sapiens OX=9606 GN=EPHA2 PE=1 SV=2 && PF14575:Ephrin type-A receptor 2 transmembrane domain|PF07714:Protein tyrosine kinase|PF01404:Ephrin receptor ligand binding domain|PF00041:Fibronectin type III domain|PF00536:SAM domain (Sterile alpha motif)	NC_056602.1:24098326-24110881	18.8936	0.871969	4.91577	0	0
109070159	LOC109070159	RISC-loading complex subunit tarbp2%2C transcript variant X2 && sp|Q7SXR1|TRBP2_DANRE RISC-loading complex subunit tarbp2 OS=Danio rerio OX=7955 GN=tarbp2 PE=2 SV=1 && PF16482:Staufen C-terminal domain|PF00035:Double-stranded RNA binding motif	NC_056602.1:24432713-24437219	41.3463	5.41553	3.4352	0	0
109051133	LOC109051133	SUN domain-containing protein 2-like%2C transcript variant X1 && sp|Q8BJS4|SUN2_MOUSE SUN domain-containing protein 2 OS=Mus musculus OX=10090 GN=Sun2 PE=1 SV=3 && PF07738:Sad1 / UNC-like C-terminal	NC_056602.1:24973404-24981241	0.335306	41.9328	-6.40026	0	0
109091565	LOC109091565	rap1 GTPase-activating protein 1-like%2C transcript variant X11 && sp|A2ALS5|RPGP1_MOUSE Rap1 GTPase-activating protein 1 OS=Mus musculus OX=10090 GN=Rap1gap PE=1 SV=2 && PF02145:Rap/ran-GAP	NC_056602.1:24894491-24962676	48.328	0.152912	8.57525	0	0
109104674	LOC109104674	synaptonemal complex protein 1-like && sp|P53987|MOT1_RAT Monocarboxylate transporter 1 OS=Rattus norvegicus OX=10116 GN=Slc16a1 PE=1 SV=1 && PF07690:Major Facilitator Superfamily|PF05483:Synaptonemal complex protein 1 (SCP-1)	NC_056602.1:25392147-25407344	0.311336	73.847	-7.37957	0	0
109091660	LOC109091660	transcriptional regulator Myc-2-like%2C transcript variant X2 && sp|P24793|MYCN_XENLA N-myc protein OS=Xenopus laevis OX=8355 GN=mycn PE=2 SV=1 && PF00010:Helix-loop-helix DNA-binding domain|PF01056:Myc amino-terminal region	NC_056602.1:25969879-25973346	33.4852	2.25947	4.40569	0	0
109077951	esyt1b	extended synaptotagmin-like protein 1b && sp|Q5RAG2|ESYT1_PONAB Extended synaptotagmin-1 OS=Pongo abelii OX=9601 GN=ESYT1 PE=2 SV=2 && PF00168:C2 domain|PF17047:Synaptotagmin-like mitochondrial-lipid-binding domain	NC_056602.1:26716850-26753302	0.720632	15.0649	-3.87635	0	0
109052090	LOC109052090	protein FAM83C-like && sp|A2ARK0|FA83C_MOUSE Protein FAM83C OS=Mus musculus OX=10090 GN=Fam83c PE=2 SV=1 && PF07894:Protein of unknown function (DUF1669)	NC_056602.1:26811575-26817822	29.407	0.270544	7.23407	0	0
XLOC_047568	XLOC_047568	-	NC_056602.1:26862674-26871550	0.332862	25.2109	-5.65365	0	0
109052246	LOC109052246	PAK4-inhibitor inka2 && sp|F1QPR4|INK1B_DANRE PAK4-inhibitor inka2 OS=Danio rerio OX=7955 GN=fam212ab PE=2 SV=1 && PF15342:FAM212 family	NC_056602.1:27151806-27155743	400.646	13.2585	5.42165	0	0
109091683	LOC109091683	transcriptional enhancer factor TEF-5-like%2C transcript variant X2 && sp|Q90701|TEAD3_CHICK Transcriptional enhancer factor TEF-5 OS=Gallus gallus OX=9031 GN=TEAD3 PE=2 SV=2 && -	NC_056602.1:27871932-27910583	31.0491	4.60443	3.24537	0	0
109052159	LOC109052159	nuclear factor of activated T-cells%2C cytoplasmic 2-like && sp|Q13469|NFAC2_HUMAN Nuclear factor of activated T-cells, cytoplasmic 2 OS=Homo sapiens OX=9606 GN=NFATC2 PE=1 SV=2 && PF16179:Rel homology dimerisation domain|PF00554:Rel homology DNA-binding domain	NC_056602.1:28129345-28141223	0.081067	10.6527	-6.4836	0	0
109080559	LOC109080559	immunoglobulin superfamily member 8-like && sp|Q969P0|IGSF8_HUMAN Immunoglobulin superfamily member 8 OS=Homo sapiens OX=9606 GN=IGSF8 PE=1 SV=1 && PF07686:Immunoglobulin V-set domain	NC_056602.1:29546680-29557454	0.274419	20.6491	-5.70218	0	0
XLOC_048673	XLOC_048673	-	NC_056603.1:1351644-1359603	0.14144	7.89502	-5.27018	0	0
109092938	LOC109092938	histone H2B && sp|P69069|H2B_ONCMY Histone H2B OS=Oncorhynchus mykiss OX=8022 PE=1 SV=2 && PF00125:Core histone H2A/H2B/H3/H4	NC_056603.1:5801565-5802058	212.074	24.4265	3.62434	0	0
122137802	pnp5a	purine nucleoside phosphorylase 5a && sp|P55859|PNPH_BOVIN Purine nucleoside phosphorylase OS=Bos taurus OX=9913 GN=PNP PE=1 SV=3 && PF01048:Phosphorylase superfamily	NC_056603.1:5862883-5867440	89.338	13.9378	3.18672	0	0
109106623	dnah2	dynein%2C axonemal%2C heavy chain 2 && sp|P0C6F1|DYH2_MOUSE Dynein axonemal heavy chain 2 OS=Mus musculus OX=10090 GN=Dnah2 PE=1 SV=1 && PF12780:P-loop containing dynein motor region D4|PF03028:Dynein heavy chain and region D6 of dynein motor|PF07728:AAA domain (dynein-related subfamily)|PF12774:Hydrolytic ATP binding site of dynein motor region D1|PF12781:ATP-binding dynein motor region D5|PF127…	NC_056603.1:7865023-8003901	1.60348	51.9982	-4.51199	0	0
109093020	LOC109093020	uncharacterized LOC109093020 && - && PF14719:Phosphotyrosine interaction domain (PTB/PID)	NC_056603.1:8356595-8361713	39.6993	0.690775	6.34348	0	0
109093023	zpax4	zona pellucida protein AX 4%2C transcript variant X1 && - && PF00100:Zona pellucida-like domain	NC_056603.1:8369388-8377523	308.821	0.176949	11.1301	0	0
109051748	LOC109051748	E3 ubiquitin-protein ligase RNF182-like && - && PF13639:Ring finger domain	NC_056603.1:8559943-8561393	34.3212	2.59828	4.22659	0	0
122137924	LOC122137924	uncharacterized LOC122137924%2C transcript variant X1 && - && -	NC_056603.1:8561488-8565215	44.9879	0.0105597	12.1054	0	0
109093960	LOC109093960	caspase a-like && sp|Q9I9L7|CASPA_DANRE Caspase a OS=Danio rerio OX=7955 GN=caspa PE=1 SV=1 && PF00656:Caspase domain	NC_056603.1:8848648-8853327	17.9186	0.773546	5.02096	0	0
109056518	ntn4	netrin 4 && sp|Q9JI33|NET4_MOUSE Netrin-4 OS=Mus musculus OX=10090 GN=Ntn4 PE=1 SV=2 && PF00053:Laminin EGF domain|PF00055:Laminin N-terminal (Domain VI)|PF01759:UNC-6/NTR/C345C module	NC_056603.1:8961254-8972955	18.9261	0.319449	6.39634	0	0
109069122	cth1	cysteine three histidine 1 && sp|P47980|TIS11_DROME Protein TIS11 OS=Drosophila melanogaster OX=7227 GN=Tis11 PE=2 SV=2 && PF00642:Zinc finger C-x8-C-x5-C-x3-H type (and similar)	NC_056603.1:9578802-9580746	249.71	0.715198	8.92695	0	0
109109417	LOC109109417	sodium- and chloride-dependent glycine transporter 2-like%2C transcript variant X2 && sp|A7Y2X0|SC6A5_XENLA Sodium- and chloride-dependent glycine transporter 2 OS=Xenopus laevis OX=8355 GN=slc6a5 PE=2 SV=1 && PF00209:Sodium:neurotransmitter symporter family	NC_056603.1:9933343-9946406	0	13.7461	-14.5062	0	0
109053805	LOC109053805	immunoglobulin kappa light chain-like%2C transcript variant X2 && - && PF07686:Immunoglobulin V-set domain	NC_056603.1:9831688-9839922	64.1159	0.022647	11.2364	0	0
109098123	LOC109098123	stabilizer of axonemal microtubules 2-like && sp|Q8BQB6|SAXO2_MOUSE Stabilizer of axonemal microtubules 2 OS=Mus musculus OX=10090 GN=Saxo2 PE=2 SV=2 && PF05217:STOP protein	NC_056603.1:12038974-12042073	0	24.8934	-13.795	0	0
109092533	ccdc166	coiled-coil domain containing 166%2C transcript variant X2 && - && PF14988:Domain of unknown function (DUF4515)	NC_056603.1:13968378-13971474	0.684635	43.258	-5.45872	0	0
109062979	tesk1b	testis associated actin remodelling kinase 1b%2C transcript variant X1 && sp|O70146|TESK1_MOUSE Dual specificity testis-specific protein kinase 1 OS=Mus musculus OX=10090 GN=Tesk1 PE=1 SV=3 && PF07714:Protein tyrosine kinase	NC_056603.1:14300374-14318539	21.9352	0.456891	6.05843	0	0
109093056	LOC109093056	membrane-anchored junction protein%2C transcript variant X3 && sp|Q6AYM7|MAJIN_RAT Membrane-anchored junction protein OS=Rattus norvegicus OX=10116 GN=Majin PE=2 SV=1 && PF15077:Domain of unknown function (DUF4544)	NC_056603.1:14604488-14608987	0.0349887	47.1188	-9.57542	0	0
109049222	LOC109049222	polyunsaturated fatty acid 5-lipoxygenase-like%2C transcript variant X1 && sp|P09917|LOX5_HUMAN Polyunsaturated fatty acid 5-lipoxygenase OS=Homo sapiens OX=9606 GN=ALOX5 PE=1 SV=2 && PF00305:Lipoxygenase|PF01477:PLAT/LH2 domain	NC_056603.1:15156835-15166842	48.0675	0.0997903	9.26693	0	0
109092994	serpine1	serpin peptidase inhibitor%2C clade E (nexin%2C plasminogen activator inhibitor type 1)%2C member 1 && sp|P20961|PAI1_RAT Plasminogen activator inhibitor 1 OS=Rattus norvegicus OX=10116 GN=Serpine1 PE=2 SV=1 && PF00079:Serpin (serine protease inhibitor)	NC_056603.1:15295567-15298967	310.662	6.56684	6.06759	0	0
109058000	sox19b	SRY-box transcription factor 19b && sp|Q9DDD7|SX19B_DANRE Transcription factor Sox-19b OS=Danio rerio OX=7955 GN=sox19b PE=1 SV=1 && PF12336:SOX transcription factor|PF00505:HMG (high mobility group) box	NC_056603.1:15430370-15432370	138.006	0.11191	10.7899	0	0
109057981	LOC109057981	activated CDC42 kinase 1-like && sp|O54967|ACK1_MOUSE Activated CDC42 kinase 1 OS=Mus musculus OX=10090 GN=Tnk2 PE=1 SV=2 && PF07714:Protein tyrosine kinase	NC_056603.1:15456668-15466083	15.6539	0.301009	6.16983	0	0
109052965	slc7a6	solute carrier family 7 member 6 && sp|Q59I64|YLAT2_DANRE Y+L amino acid transporter 2 OS=Danio rerio OX=7955 GN=slc7a6 PE=2 SV=1 && PF13520:Amino acid permease	NC_056603.1:16625251-16632332	26.4433	0.533509	6.12285	0	0
109074969	dnaaf1	dynein axonemal assembly factor 1 && sp|Q7ZV84|DAAF1_DANRE Dynein axonemal assembly factor 1 OS=Danio rerio OX=7955 GN=dnaaf1 PE=2 SV=2 && -	NC_056603.1:16807933-16811940	0.0710963	82.3974	-9.47964	0	0
109103287	ccnb2	cyclin B2 && sp|Q60FX9|CCNB2_ANGJA G2/mitotic-specific cyclin-B2 OS=Anguilla japonica OX=7937 GN=ccnb2 PE=2 SV=1 && -	NC_056603.1:17663923-17666747	735.729	21.7811	5.58354	0	0
109094209	LOC109094209	zinc transporter ZIP13%2C transcript variant X2 && sp|Q8AW42|S39AD_DANRE Zinc transporter ZIP13 OS=Danio rerio OX=7955 GN=slc39a13 PE=2 SV=1 && PF02535:ZIP Zinc transporter	NC_056603.1:18794025-18807794	44.0036	1.62383	5.25711	0	0
109092764	LOC109092764	CD81 protein-like && sp|Q9N0J9|CD81_SAGOE CD81 protein OS=Saguinus oedipus OX=9490 GN=CD81 PE=2 SV=1 && PF00335:Tetraspanin family	NC_056603.1:18934340-18963288	1.97062	54.14	-4.26502	0	0
109068596	LOC109068596	FH1/FH2 domain-containing protein 1-like%2C transcript variant X1 && sp|Q2V2M9|FHOD3_HUMAN FH1/FH2 domain-containing protein 3 OS=Homo sapiens OX=9606 GN=FHOD3 PE=1 SV=2 && PF02181:Formin Homology 2 Domain	NC_056603.1:19848509-19898172	32.3017	2.34325	4.27816	0	0
109102082	LOC109102082	epithelial splicing regulatory protein 2%2C transcript variant X2 && sp|Q7ZVR8|ESRP2_DANRE Epithelial splicing regulatory protein 2 OS=Danio rerio OX=7955 GN=esrp2 PE=2 SV=2 && PF14259:RNA recognition motif (a.k.a. RRM, RBD, or RNP domain)	NC_056603.1:20026556-20055680	17.5212	2.55498	4.18138	0	0
109051628	LOC109051628	hydroxysteroid (11-beta) dehydrogenase 2 && sp|P50233|DHI2_RAT Corticosteroid 11-beta-dehydrogenase isozyme 2 OS=Rattus norvegicus OX=10116 GN=Hsd11b2 PE=1 SV=1 && PF00106:short chain dehydrogenase	NC_056603.1:20273202-20286769	0.660767	29.1214	-4.93789	0	0
109093207	rhpn2	rhophilin%2C Rho GTPase binding protein 2%2C transcript variant X1 && sp|Q6TNR1|RHPN2_DANRE Rhophilin-2 OS=Danio rerio OX=7955 GN=rhpn2 PE=2 SV=1 && PF02185:Hr1 repeat|PF03097:BRO1-like domain	NC_056603.1:22468681-22495615	26.4339	2.71317	3.78946	0	0
109067154	chrm4a	cholinergic receptor%2C muscarinic 4a && sp|P17200|ACM4_CHICK Muscarinic acetylcholine receptor M4 OS=Gallus gallus OX=9031 GN=CHRM4 PE=2 SV=1 && PF00001:7 transmembrane receptor (rhodopsin family)	NC_056603.1:22992617-23006279	5.31465	0.150935	5.6248	0	0
122137983	LOC122137983	coiled-coil domain-containing protein 96-like && sp|Q2M329|CCD96_HUMAN Coiled-coil domain-containing protein 96 OS=Homo sapiens OX=9606 GN=CCDC96 PE=1 SV=2 && PF13870:Domain of unknown function (DUF4201)	NC_056603.1:23341742-23344075	0.239573	17.4948	-5.67194	0	0
122137984	LOC122137984	coiled-coil domain-containing protein 96-like && sp|Q2M329|CCD96_HUMAN Coiled-coil domain-containing protein 96 OS=Homo sapiens OX=9606 GN=CCDC96 PE=1 SV=2 && PF13870:Domain of unknown function (DUF4201)	NC_056603.1:23348335-23350624	0.344755	30.4611	-5.9635	0	0
109072308	wdr97	WD repeat domain 97 && sp|A6NE52|WDR97_HUMAN WD repeat-containing protein 97 OS=Homo sapiens OX=9606 GN=WDR97 PE=2 SV=2 && -	NC_056603.1:23537556-23549860	0.0387433	20.6131	-8.53081	0	0
109072310	esyt2b	extended synaptotagmin-like protein 2b && sp|Q5FWL4|EST2A_XENLA Extended synaptotagmin-2-A OS=Xenopus laevis OX=8355 GN=esyt2-a PE=2 SV=1 && PF00168:C2 domain|PF17047:Synaptotagmin-like mitochondrial-lipid-binding domain	NC_056603.1:23558422-23589677	22.1589	1.01744	4.94971	0	0
109100561	dnajb6b	DnaJ heat shock protein family (Hsp40) member B6b%2C transcript variant X1 && sp|Q5FWN8|DNJ6A_XENLA DnaJ homolog subfamily B member 6-A OS=Xenopus laevis OX=8355 GN=dnajb6-a PE=2 SV=1 && PF00226:DnaJ domain	NC_056603.1:23865884-23885959	50.4598	1.54767	5.4702	0	0
109093452	rnf32	ring finger protein 32%2C transcript variant X1 && sp|Q4R5T4|RNF32_MACFA RING finger protein 32 OS=Macaca fascicularis OX=9541 GN=RNF32 PE=2 SV=1 && PF00612:IQ calmodulin-binding motif|PF13639:Ring finger domain	NC_056603.1:23971552-23981155	0.339834	28.3258	-5.81316	0	0
109077476	kif9	kinesin family member 9%2C transcript variant X2 && sp|Q9HAQ2|KIF9_HUMAN Kinesin-like protein KIF9 OS=Homo sapiens OX=9606 GN=KIF9 PE=1 SV=4 && PF00225:Kinesin motor domain	NC_056603.1:24288530-24296263	0.152241	15.3708	-6.07963	0	0
109056297	LOC109056297	alanine aminotransferase 2-like && sp|Q8TD30|ALAT2_HUMAN Alanine aminotransferase 2 OS=Homo sapiens OX=9606 GN=GPT2 PE=1 SV=1 && PF00155:Aminotransferase class I and II	NC_056603.1:24629902-24641961	116.682	15.2301	3.44313	0	0
109105482	LOC109105482	carbonic anhydrase 7-like%2C transcript variant X1 && sp|P43166|CAH7_HUMAN Carbonic anhydrase 7 OS=Homo sapiens OX=9606 GN=CA7 PE=1 SV=1 && PF00194:Eukaryotic-type carbonic anhydrase	NC_056603.1:26163637-26172685	87.7244	1.28152	6.58409	0	0
109054911	LOC109054911	G1/S-specific cyclin-E1 && sp|P47794|CCNE1_DANRE G1/S-specific cyclin-E1 OS=Danio rerio OX=7955 GN=ccne1 PE=2 SV=1 && PF02984:Cyclin, C-terminal domain|PF00134:Cyclin, N-terminal domain	NC_056603.1:26842210-26849170	128.914	3.57428	5.90451	0	0
109100621	cpeb1b	cytoplasmic polyadenylation element binding protein 1b && sp|Q9DED5|CPEB1_CARAU Cytoplasmic polyadenylation element-binding protein 1 OS=Carassius auratus OX=7957 GN=cpeb1 PE=2 SV=1 && PF16366:Cytoplasmic polyadenylation element-binding protein ZZ domain|PF16367:RNA recognition motif|PF16368:Cytoplasmic polyadenylation element-binding protein 1 N-terminus	NC_056603.1:28037687-28043684	234.38	3.85181	6.43475	0	0
109104975	rbpms2b	RNA binding protein%2C mRNA processing factor 2b && sp|Q6DH13|RBP2A_DANRE RNA-binding protein, mRNA-processing factor 2a OS=Danio rerio OX=7955 GN=rbpms2a PE=1 SV=1 && PF00076:RNA recognition motif. (a.k.a. RRM, RBD, or RNP domain)	NC_056603.1:28045673-28050929	33.2168	1.73012	4.74745	0	0
109063381	LOC109063381	microtubule-associated protein 1A-like%2C transcript variant X1 && sp|P34926|MAP1A_RAT Microtubule-associated protein 1A OS=Rattus norvegicus OX=10116 GN=Map1a PE=1 SV=1 && -	NC_056603.1:29218212-29249542	0.0353437	5.36493	-6.50171	0	0
109073806	LOC109073806	bone morphogenetic protein 15-like && sp|Q9MZE2|BMP15_SHEEP Bone morphogenetic protein 15 OS=Ovis aries OX=9940 GN=BMP15 PE=3 SV=1 && PF00019:Transforming growth factor beta like domain	NC_056603.1:29562110-29564674	44.7432	0.405143	7.29037	0	0
109088228	LOC109088228	meiosis 1 associated protein && sp|Q8TC57|M1AP_HUMAN Meiosis 1 arrest protein OS=Homo sapiens OX=9606 GN=M1AP PE=1 SV=1 && -	NC_056603.1:32389863-32496349	0.148608	14.0862	-6.16934	0	0
109065699	zgc:56231	uncharacterized protein LOC406257 homolog && sp|Q29RT6|KI20A_BOVIN Kinesin-like protein KIF20A OS=Bos taurus OX=9913 GN=KIF20A PE=2 SV=1 && PF00225:Kinesin motor domain	NC_056603.1:35285641-35292300	419.604	0.346418	10.7274	0	0
109059218	pabpn1l	PABPN1 like%2C cytoplasmic && sp|Q7ZXB8|PAB2B_XENLA Polyadenylate-binding protein 2-B OS=Xenopus laevis OX=8355 GN=pabpn1-b PE=2 SV=1 && PF00076:RNA recognition motif. (a.k.a. RRM, RBD, or RNP domain)	NC_056603.1:36465066-36468935	99.4119	1.62806	6.44799	0	0
109103437	LOC109103437	7-dehydrocholesterol reductase && sp|Q7SXF1|DHCR7_DANRE 7-dehydrocholesterol reductase OS=Danio rerio OX=7955 GN=dhcr7 PE=2 SV=1 && PF01222:Ergosterol biosynthesis ERG4/ERG24 family	NC_056603.1:37976482-37983615	25.8249	2.01768	4.18418	0	0
109110468	LOC109110468	beta%2Cbeta-carotene 15%2C15'-dioxygenase-like && sp|Q9I993|BCDO1_CHICK Beta,beta-carotene 15,15'-dioxygenase OS=Gallus gallus OX=9031 GN=BCO1 PE=1 SV=1 && PF03055:Retinal pigment epithelial membrane protein	NC_056603.1:38705130-38712724	15.7756	0.178611	6.90623	0	0
109060613	LOC109060613	eukaryotic translation initiation factor 4 gamma 2-like && sp|Q95L46|IF4G2_BOVIN Eukaryotic translation initiation factor 4 gamma 2 OS=Bos taurus OX=9913 GN=EIF4G2 PE=2 SV=2 && PF02020:eIF4-gamma/eIF5/eIF2-epsilon|PF02854:MIF4G domain|PF02847:MA3 domain	NC_056603.1:39271756-39313766	93.5347	17.6059	2.91537	0	0
109093331	LOC109093331	adenosine receptor A2b-like && sp|P25962|ADRB3_MOUSE Beta-3 adrenergic receptor OS=Mus musculus OX=10090 GN=Adrb3 PE=2 SV=2 && PF00001:7 transmembrane receptor (rhodopsin family)	NC_056603.1:39921476-39928026	122.529	0.117724	10.4869	0	0
109052154	LOC109052154	adhesion G protein-coupled receptor A3 && sp|S4X0Q8|AGRA3_DANRE Adhesion G protein-coupled receptor A3 OS=Danio rerio OX=7955 GN=adgra3 PE=1 SV=1 && PF13855:Leucine rich repeat|PF00002:7 transmembrane receptor (Secretin family)|PF07679:Immunoglobulin I-set domain	NC_056603.1:41373069-41417391	11.5911	1.36828	3.58435	0	0
109065717	LOC109065717	extracellular superoxide dismutase [Cu-Zn]-like%2C transcript variant X2 && sp|P08294|SODE_HUMAN Extracellular superoxide dismutase [Cu-Zn] OS=Homo sapiens OX=9606 GN=SOD3 PE=1 SV=2 && -	NC_056603.1:41968817-41974103	18.5883	0.0610597	8.69586	0	0
109049876	LOC109049876	histone H3 && sp|P84227|H32_BOVIN Histone H3.2 OS=Bos taurus OX=9913 PE=1 SV=2 && PF00125:Core histone H2A/H2B/H3/H4	NC_056603.1:44424689-44425234	24.3849	385.293	-3.47542	0	0
109094801	LOC109094801	E3 ubiquitin-protein ligase TRIM36-like%2C transcript variant X1 && sp|Q9NQ86|TRI36_HUMAN E3 ubiquitin-protein ligase TRIM36 OS=Homo sapiens OX=9606 GN=TRIM36 PE=1 SV=2 && PF15227:zinc finger of C3HC4-type, RING|PF00643:B-box zinc finger	NC_056604.1:601245-622167	42.4032	6.06682	3.30858	0	0
109074382	LOC109074382	phospholipid phosphatase 1 && sp|O14494|PLPP1_HUMAN Phospholipid phosphatase 1 OS=Homo sapiens OX=9606 GN=PLPP1 PE=1 SV=1 && PF01569:PAP2 superfamily	NC_056604.1:1143715-1148133	35.6983	1.3955	5.17129	0	0
109072217	LOC109072217	citron Rho-interacting kinase-like%2C transcript variant X5 && sp|O14578|CTRO_HUMAN Citron Rho-interacting kinase OS=Homo sapiens OX=9606 GN=CIT PE=1 SV=2 && PF00169:PH domain|PF00780:CNH domain	NC_056604.1:3574052-3626293	0.0774393	12.7375	-5.78627	0	0
109094559	LOC109094559	dedicator of cytokinesis protein 5-like && sp|B2RY04|DOCK5_MOUSE Dedicator of cytokinesis protein 5 OS=Mus musculus OX=10090 GN=Dock5 PE=1 SV=2 && PF16172:DOCK N-terminus|PF06920:Dock homology region 2|PF14429:C2 domain in Dock180 and Zizimin proteins	NC_056604.1:4426841-4476856	9.1975	1.4925	3.12904	0	0
109094564	LOC109094564	glutamate receptor-interacting protein 2-like%2C transcript variant X2 && sp|A8E0R9|GRIP2_XENLA Glutamate receptor-interacting protein 2 OS=Xenopus laevis OX=8355 GN=grip2 PE=2 SV=2 && PF00595:PDZ domain (Also known as DHR or GLGF)	NC_056604.1:4673547-4705343	28.6967	0.287338	7.1637	0	0
109102568	cdk20	cyclin-dependent kinase 20 && sp|A8WIP6|CDK20_DANRE Cyclin-dependent kinase 20 OS=Danio rerio OX=7955 GN=cdk20 PE=2 SV=1 && PF00069:Protein kinase domain	NC_056604.1:4928366-4934143	1.49691	23.5722	-3.46771	0	0
109070024	LOC109070024	methyl-CpG-binding protein 2%2C transcript variant X3 && sp|P51608|MECP2_HUMAN Methyl-CpG-binding protein 2 OS=Homo sapiens OX=9606 GN=MECP2 PE=1 SV=1 && PF01429:Methyl-CpG binding domain	NC_056604.1:4972086-4986525	0.655747	11.0644	-3.57205	0	0
109070017	LOC109070017	uncharacterized LOC109070017 && - && -	NC_056604.1:4988750-4993924	48.6385	1.6049	5.4836	0	0
109094819	LOC109094819	ATP-binding cassette sub-family D member 1-like && sp|F1RBC8|ABCD1_DANRE ATP-binding cassette sub-family D member 1 OS=Danio rerio OX=7955 GN=abcd1 PE=2 SV=1 && PF00005:ABC transporter|PF06472:ABC transporter transmembrane region 2	NC_056604.1:5149593-5172821	1.80421	26.3466	-3.36334	0	0
109085832	plxna3	plexin A3 && sp|B0S5N4|PLXA3_DANRE Plexin A3 OS=Danio rerio OX=7955 GN=plxna3 PE=2 SV=2 && PF01437:Plexin repeat|PF01833:IPT/TIG domain|PF08337:Plexin cytoplasmic RasGAP domain|PF01403:Sema domain	NC_056604.1:5763412-5922287	13.945	1.0628	4.21764	0	0
109073306	LOC109073306	intraflagellar transport protein 81 homolog && sp|O35594|IFT81_MOUSE Intraflagellar transport protein 81 homolog OS=Mus musculus OX=10090 GN=Ift81 PE=1 SV=4 && -	NC_056604.1:6839826-6844441	2.32758	56.9273	-4.10194	0	0
109051984	LOC109051984	PHD finger protein 19-like%2C transcript variant X2 && sp|Q5T6S3|PHF19_HUMAN PHD finger protein 19 OS=Homo sapiens OX=9606 GN=PHF19 PE=1 SV=1 && PF14061:Polycomb-like MTF2 factor 2|PF00628:PHD-finger	NC_056604.1:7176462-7208114	1.50741	22.7522	-3.40129	0	0
109085649	spag17	sperm associated antigen 17 && sp|Q5S003|SPG17_MOUSE Sperm-associated antigen 17 OS=Mus musculus OX=10090 GN=Spag17 PE=1 SV=2 && -	NC_056604.1:7458460-7469674	0.0147873	13	-9.13831	0	0
109099583	kcnn1b	potassium intermediate/small conductance calcium-activated channel%2C subfamily N%2C member 1b%2C transcript variant X2 && sp|Q9UGI6|KCNN3_HUMAN Small conductance calcium-activated potassium channel protein 3 OS=Homo sapiens OX=9606 GN=KCNN3 PE=1 SV=2 && PF02888:Calmodulin binding domain|PF07885:Ion channel|PF03530:Calcium-activated SK potassium channel	NC_056604.1:7546798-7578305	0	7.34415	-13.3576	0	0
109068745	LOC109068745	plasma membrane calcium-transporting ATPase 3-like%2C transcript variant X1 && sp|Q64568|AT2B3_RAT Plasma membrane calcium-transporting ATPase 3 OS=Rattus norvegicus OX=10116 GN=Atp2b3 PE=1 SV=2 && PF12424:Plasma membrane calcium transporter ATPase C terminal|PF00689:Cation transporting ATPase, C-terminus|PF00122:E1-E2 ATPase|PF00690:Cation transporter/ATPase, N-terminus|PF12710:haloacid dehaloge…	NC_056604.1:7814546-7843686	3.96534	0.207167	4.53602	0	0
109059093	qsox1	quiescin Q6 sulfhydryl oxidase 1 && sp|Q8JGM4|QSOX1_CHICK Sulfhydryl oxidase 1 OS=Gallus gallus OX=9031 GN=QSOX1 PE=1 SV=1 && PF00085:Thioredoxin|PF04777:Erv1 / Alr family	NC_056604.1:8057733-8082139	22.5773	0.60163	5.72488	0	0
109101789	agbl4	AGBL carboxypeptidase 4%2C transcript variant X1 && sp|Q09LZ8|CBPC6_MOUSE Cytosolic carboxypeptidase 6 OS=Mus musculus OX=10090 GN=Agbl4 PE=1 SV=1 && PF00246:Zinc carboxypeptidase	NC_056604.1:8489770-8817007	0.546907	12.6522	-4.48423	0	0
109085158	LOC109085158	deoxynucleotidyltransferase terminal-interacting protein 2-like%2C transcript variant X1 && sp|Q0P5H2|TDIF2_BOVIN Deoxynucleotidyltransferase terminal-interacting protein 2 OS=Bos taurus OX=9913 GN=DNTTIP2 PE=2 SV=1 && PF08698:Fcf2 pre-rRNA processing	NC_056604.1:8470559-8476100	59.6992	8.86528	3.25757	0	0
109081766	armh1	armadillo like helical domain containing 1%2C transcript variant X2 && sp|A7MBF6|ARMD1_BOVIN Armadillo-like helical domain containing protein 1 OS=Bos taurus OX=9913 GN=ARMH1 PE=2 SV=1 && PF13765:SPRY-associated domain	NC_056604.1:10107093-10114411	0	22.3254	-14.3717	0	0
109079492	obscna	obscurin%2C cytoskeletal calmodulin and titin-interacting RhoGEF a && sp|A2AAJ9|OBSCN_MOUSE Obscurin OS=Mus musculus OX=10090 GN=Obscn PE=1 SV=3 && -	NC_056604.1:10185937-10227831	0.0144973	2.09638	-6.57051	0	0
109079491	zgc:153738	uncharacterized protein LOC558115 homolog && sp|Q86XH1|DRC11_HUMAN Dynein regulatory complex protein 11 OS=Homo sapiens OX=9606 GN=IQCA1 PE=2 SV=1 && -	NC_056604.1:10231104-10238192	0.0316667	22.9503	-8.92019	0	0
109083736	LOC109083736	cystatin-like && sp|P35481|CYT_CYPCA Cystatin OS=Cyprinus carpio OX=7962 PE=1 SV=1 && PF00031:Cystatin domain	NC_056604.1:9833864-9971159	798.183	0.214868	12.3272	0	0
109076654	LOC109076654	cystatin-like && sp|P35481|CYT_CYPCA Cystatin OS=Cyprinus carpio OX=7962 PE=1 SV=1 && PF00031:Cystatin domain	NC_056604.1:9833864-9971155	664.674	0.0256447	14.9165	0	0
109095277	LOC109095277	nucleolar protein 4-like && sp|O94818|NOL4_HUMAN Nucleolar protein 4 OS=Homo sapiens OX=9606 GN=NOL4 PE=1 SV=2 && -	NC_056604.1:11557594-11600105	0.0139357	6.32958	-8.19844	0	0
109092453	si:ch211-163l21.10	basal body-orientation factor 1 && sp|Q08C53|BBOF1_DANRE Basal body-orientation factor 1 OS=Danio rerio OX=7955 GN=bbof1 PE=2 SV=2 && PF14988:Domain of unknown function (DUF4515)	NC_056604.1:11860381-11865337	0.0623563	12.8547	-7.11717	0	0
109092451	cb8h1orf194	chromosome B8 C1orf194 homolog && sp|A8Y5T1|CA194_DANRE Uncharacterized protein C1orf194 homolog OS=Danio rerio OX=7955 GN=si:ch211-163l21.7 PE=3 SV=1 && PF12494:Protein of unknown function (DUF3695)	NC_056604.1:11846743-11848324	0.126713	56.4652	-8.15806	0	0
109068186	LOC109068186	uncharacterized LOC109068186%2C transcript variant X2 && sp|Q00756|PPR3A_RABIT Protein phosphatase 1 regulatory subunit 3A OS=Oryctolagus cuniculus OX=9986 GN=PPP1R3A PE=1 SV=1 && PF03370:Carbohydrate/starch-binding module (family 21)	NC_056604.1:12669113-12683637	60.7518	7.50225	3.52021	0	0
109110145	ifrd2	interferon-related developmental regulator 2%2C transcript variant X1 && sp|Q12894|IFRD2_HUMAN Interferon-related developmental regulator 2 OS=Homo sapiens OX=9606 GN=IFRD2 PE=1 SV=3 && PF04836:Interferon-related protein conserved region|PF05004:Interferon-related developmental regulator (IFRD)	NC_056604.1:13036232-13049806	40.9379	4.30598	3.74944	0	0
109095380	LOC109095380	transmembrane protein 51-like && sp|Q99LG1|TMM51_MOUSE Transmembrane protein 51 OS=Mus musculus OX=10090 GN=Tmem51 PE=1 SV=1 && PF15345:Transmembrane protein 51	NC_056604.1:13194611-13201689	24.0483	1.92278	4.14536	0	0
109095101	LOC109095101	tubulin alpha-8 chain-like && sp|P18288|TBAT_ONCMY Tubulin alpha chain, testis-specific OS=Oncorhynchus mykiss OX=8022 PE=2 SV=1 && PF03953:Tubulin C-terminal domain|PF00091:Tubulin/FtsZ family, GTPase domain	NC_056604.1:13939756-13946272	24.0336	363.308	-3.41133	0	0
109095608	tspan36	tetraspanin 36 && sp|Q6NWG0|TSN36_DANRE Tetraspanin-36 OS=Danio rerio OX=7955 GN=tspan36 PE=1 SV=2 && PF00335:Tetraspanin family	NC_056604.1:14716252-14719518	57.3348	6.42781	3.65846	0	0
109086639	LOC109086639	endothelial lipase-like && sp|Q9Y5X9|LIPE_HUMAN Endothelial lipase OS=Homo sapiens OX=9606 GN=LIPG PE=1 SV=1 && PF01477:PLAT/LH2 domain|PF00151:Lipase	NC_056604.1:15838426-15843381	75.9498	4.85881	4.47159	0	0
109094635	LOC109094635	piwi-like protein 1 && sp|Q8UVX0|PIWL1_DANRE Piwi-like protein 1 OS=Danio rerio OX=7955 GN=piwil1 PE=1 SV=1 && PF05831:GAGE protein|PF02170:PAZ domain|PF02171:Piwi domain	NC_056604.1:16951039-16975404	19.8563	293.162	-3.37788	0	0
109091730	elmod3	ELMO/CED-12 domain containing 3%2C transcript variant X3 && sp|Q96FG2|ELMD3_HUMAN ELMO domain-containing protein 3 OS=Homo sapiens OX=9606 GN=ELMOD3 PE=1 SV=2 && PF04727:ELMO/CED-12 family	NC_056604.1:22131546-22143478	0.175958	18.8197	-6.16148	0	0
109047329	npm2a	nucleophosmin/nucleoplasmin%2C 2a && sp|Q1HTZ8|NPM_RHIMB Nucleoplasmin OS=Rhinella marina OX=8386 GN=np PE=1 SV=1 && PF03066:Nucleoplasmin	NC_056604.1:21461353-21463552	96.0182	4.85654	4.80846	0	0
122138267	LOC122138267	voltage-dependent L-type calcium channel subunit alpha-1D-like%2C transcript variant X2 && sp|O60840|CAC1F_HUMAN Voltage-dependent L-type calcium channel subunit alpha-1F OS=Homo sapiens OX=9606 GN=CACNA1F PE=1 SV=2 && PF16905:Voltage-dependent L-type calcium channel, IQ-associated|PF00520:Ion transport protein|PF08763:Voltage gated calcium channel IQ domain|PF16885:Voltage-gated calcium channel …	NC_056604.1:22339634-22378673	2.51169	0.0349107	6.60139	0	0
109087886	LOC109087886	cystatin && sp|P35481|CYT_CYPCA Cystatin OS=Cyprinus carpio OX=7962 PE=1 SV=1 && PF00031:Cystatin domain	NC_056604.1:22252600-22253681	729.895	0	17.6003	0	0
122138180	LOC122138180	cystatin && sp|P35481|CYT_CYPCA Cystatin OS=Cyprinus carpio OX=7962 PE=1 SV=1 && PF00031:Cystatin domain	NC_056604.1:22197964-22220126	676.06	0.530867	10.603	0	0
109108459	LOC109108459	fibroblast growth factor receptor 1-A-like%2C transcript variant X3 && sp|Q90Z00|FGR1A_DANRE Fibroblast growth factor receptor 1-A OS=Danio rerio OX=7955 GN=fgfr1a PE=1 SV=2 && PF07679:Immunoglobulin I-set domain|PF07714:Protein tyrosine kinase	NC_056604.1:24400786-24444008	11.8709	1.6012	3.39165	0	0
109065401	LOC109065401	protein phosphatase 1 regulatory subunit 3C-like && sp|T1SFR8|PPR3C_CLABA Protein phosphatase 1 regulatory subunit 3C OS=Clarias batrachus OX=59899 GN=PPP1R3C PE=2 SV=1 && PF03370:Carbohydrate/starch-binding module (family 21)	NC_056604.1:24842627-24844479	525.122	0.57153	10.3459	0	0
109093646	LOC109093646	rho guanine nucleotide exchange factor 16-like%2C transcript variant X1 && sp|Q3U5C8|ARHGG_MOUSE Rho guanine nucleotide exchange factor 16 OS=Mus musculus OX=10090 GN=Arhgef16 PE=1 SV=3 && PF14604:Variant SH3 domain|PF00169:PH domain|PF00621:RhoGEF domain	NC_056604.1:26923063-26941013	11.621	0.188109	6.40798	0	0
109096545	LOC109096545	basic leucine zipper and W2 domain-containing protein 1-B && sp|Q803N9|BZW1B_DANRE Basic leucine zipper and W2 domain-containing protein 1-B OS=Danio rerio OX=7955 GN=bzw1b PE=2 SV=2 && PF02020:eIF4-gamma/eIF5/eIF2-epsilon	NC_056605.1:3707389-3710790	317.504	6.56524	6.09854	0	0
109112022	LOC109112022	basic leucine zipper and W2 domain-containing protein 1-B-like && sp|Q6PD83|BZW1A_DANRE Basic leucine zipper and W2 domain-containing protein 1-A OS=Danio rerio OX=7955 GN=bzw1a PE=2 SV=1 && PF02020:eIF4-gamma/eIF5/eIF2-epsilon	NC_056605.1:4224732-4231279	927.32	35.9461	5.19499	0	0
109097065	LOC109097065	serine/threonine-protein kinase pim-3-like && sp|Q86V86|PIM3_HUMAN Serine/threonine-protein kinase pim-3 OS=Homo sapiens OX=9606 GN=PIM3 PE=1 SV=3 && PF00069:Protein kinase domain	NC_056605.1:5521121-5523802	0.0241013	42.079	-10.2668	0	0
109097625	LOC109097625	dual 3'%2C5'-cyclic-AMP and -GMP phosphodiesterase 11A && sp|Q1KKS3|PDE11_TAKRU Dual 3',5'-cyclic-AMP and -GMP phosphodiesterase 11A OS=Takifugu rubripes OX=31033 GN=pde11a PE=3 SV=1 && PF00233:3'5'-cyclic nucleotide phosphodiesterase|PF01590:GAF domain	NC_056605.1:5531074-5586578	0.0441983	6.15576	-6.59446	0	0
109078018	myo1b	myosin IB%2C transcript variant X1 && sp|O43795|MYO1B_HUMAN Unconventional myosin-Ib OS=Homo sapiens OX=9606 GN=MYO1B PE=1 SV=3 && PF00063:Myosin head (motor domain)|PF06017:Unconventional myosin tail, actin- and lipid-binding	NC_056605.1:6432368-6507607	49.8121	0.906128	6.19641	0	0
109084625	vwa8	von Willebrand factor A domain containing 8 && sp|B0R0T1|VWA8_DANRE von Willebrand factor A domain-containing protein 8 OS=Danio rerio OX=7955 GN=si:dkey-18l1.1 PE=3 SV=1 && PF07728:AAA domain (dynein-related subfamily)	NC_056605.1:7054012-7142956	0.0907803	6.16384	-5.52529	0	0
109093372	scel	sciellin%2C transcript variant X2 && sp|O95171|SCEL_HUMAN Sciellin OS=Homo sapiens OX=9606 GN=SCEL PE=1 SV=2 && -	NC_056605.1:6982958-6998736	9.18251	0.137032	6.37917	0	0
109094173	LOC109094173	homeobox protein PKNOX1-like && sp|P55347|PKNX1_HUMAN Homeobox protein PKNOX1 OS=Homo sapiens OX=9606 GN=PKNOX1 PE=1 SV=3 && PF05920:Homeobox KN domain|PF16493:N-terminal of Homeobox Meis and PKNOX1	NC_056605.1:7741320-7749481	40.7472	6.19659	3.2212	0	0
109096596	cfap91	cilia and flagella associated protein 91 && sp|Q95LR0|CFA91_MACFA Cilia- and flagella-associated protein 91 OS=Macaca fascicularis OX=9541 GN=CFAP91 PE=2 SV=3 && PF14738:Solute carrier (proton/amino acid symporter), TRAMD3 or PAT1	NC_056605.1:8249676-8264989	3.43016	45.2735	-3.21289	0	0
109056614	LOC109056614	myc box-dependent-interacting protein 1%2C transcript variant X2 && sp|O08839|BIN1_RAT Myc box-dependent-interacting protein 1 OS=Rattus norvegicus OX=10116 GN=Bin1 PE=1 SV=1 && PF03114:BAR domain|PF14604:Variant SH3 domain	NC_056605.1:11218638-11235601	0.030936	9.28959	-7.72249	0	0
109071438	cfap65	cilia and flagella associated protein 65%2C transcript variant X1 && sp|F1P4W9|CFA65_CHICK Cilia- and flagella-associated protein 65 OS=Gallus gallus OX=9031 GN=CFAP65 PE=2 SV=2 && -	NC_056605.1:11341132-11355142	1.18362	47.1712	-4.8053	0	0
122138461	si:ch211-167j6.3	uncharacterized si:ch211-167j6.3 && - && -	NC_056605.1:12443965-12445488	64.722	1.48744	5.92567	0	0
109105250	LOC109105250	rac GTPase-activating protein 1-like && sp|Q9H0H5|RGAP1_HUMAN Rac GTPase-activating protein 1 OS=Homo sapiens OX=9606 GN=RACGAP1 PE=1 SV=1 && PF00620:RhoGAP domain	NC_056605.1:13342332-13352221	42.8627	3.06718	4.30613	0	0
109107629	LOC109107629	heparan-sulfate 6-O-sulfotransferase 3-B && sp|A0MGZ7|H6S3B_DANRE Heparan-sulfate 6-O-sulfotransferase 3-B OS=Danio rerio OX=7955 GN=hs6st3b PE=1 SV=1 && PF03567:Sulfotransferase family	NC_056605.1:14599640-14659443	0.0316253	53.1283	-9.48481	0	0
109101704	LOC109101704	UDP-glucose:glycoprotein glucosyltransferase 2-like && sp|Q9NYU1|UGGG2_HUMAN UDP-glucose:glycoprotein glucosyltransferase 2 OS=Homo sapiens OX=9606 GN=UGGT2 PE=1 SV=4 && PF06427:UDP-glucose:Glycoprotein Glucosyltransferase	NC_056605.1:14569381-14598238	14.6332	1.35966	3.9294	0	0
109096311	LOC109096311	tyrosine-protein phosphatase non-receptor type 4-like%2C transcript variant X1 && sp|P29074|PTN4_HUMAN Tyrosine-protein phosphatase non-receptor type 4 OS=Homo sapiens OX=9606 GN=PTPN4 PE=1 SV=1 && PF00102:Protein-tyrosine phosphatase|PF00595:PDZ domain (Also known as DHR or GLGF)|PF00373:FERM central domain|PF08736:FERM adjacent (FA)|PF09380:FERM C-terminal PH-like domain|PF09379:FERM N-terminal…	NC_056605.1:14836641-14886443	8.50362	0.654174	4.20733	0	0
109096666	LOC109096666	frizzled-5-like%2C transcript variant X2 && sp|P58421|FZD5_XENLA Frizzled-5 OS=Xenopus laevis OX=8355 GN=fzd5 PE=2 SV=1 && PF01392:Fz domain|PF01534:Frizzled/Smoothened family membrane region	NC_056605.1:15260432-15264669	52.6375	0.254862	8.15304	0	0
109111068	efnb2a	ephrin-B2a && sp|O73874|EFNB2_DANRE Ephrin-B2a OS=Danio rerio OX=7955 GN=efnb2a PE=2 SV=1 && PF00812:Ephrin	NC_056605.1:16319400-16336672	0.096085	11.7986	-6.39913	0	0
109072049	dnah7	dynein%2C axonemal%2C heavy chain 7 && sp|Q8WXX0|DYH7_HUMAN Dynein axonemal heavy chain 7 OS=Homo sapiens OX=9606 GN=DNAH7 PE=1 SV=2 && -	NC_056605.1:16918488-16981643	0.262916	73.1315	-7.61421	0	0
109096749	nabp1a	nucleic acid binding protein 1a && sp|Q5PRC7|SOSB2_DANRE SOSS complex subunit B2 OS=Danio rerio OX=7955 GN=nabp1 PE=2 SV=1 && -	NC_056605.1:17373674-17377683	64.7446	5.91969	3.95363	0	0
109112116	LOC109112116	NAD(P)H dehydrogenase [quinone] 1-like%2C transcript variant X1 && sp|Q64669|NQO1_MOUSE NAD(P)H dehydrogenase [quinone] 1 OS=Mus musculus OX=10090 GN=Nqo1 PE=1 SV=3 && -	NC_056605.1:17572259-17574676	555.388	0.12138	12.4201	0	0
109096763	itgb5	integrin%2C beta 5 && sp|P18084|ITB5_HUMAN Integrin beta-5 OS=Homo sapiens OX=9606 GN=ITGB5 PE=1 SV=1 && PF08725:Integrin beta cytoplasmic domain|PF00362:Integrin, beta chain|PF07965:Integrin beta tail domain	NC_056605.1:18522204-18554427	43.9503	3.96122	3.97572	0	0
122138499	hao2	hydroxyacid oxidase 2 (long chain)%2C transcript variant X1 && sp|Q3ZBW2|HAOX2_BOVIN Hydroxyacid oxidase 2 OS=Bos taurus OX=9913 GN=HAO2 PE=2 SV=1 && PF01070:FMN-dependent dehydrogenase	NC_056605.1:19319007-19328138	0.102836	16.9262	-6.80809	0	0
109101751	LOC109101751	fibroblast growth factor 14-like%2C transcript variant X3 && sp|Q92915|FGF14_HUMAN Fibroblast growth factor 14 OS=Homo sapiens OX=9606 GN=FGF14 PE=1 SV=1 && PF00167:Fibroblast growth factor	NC_056605.1:20406934-20526435	0	13.8847	-13.8651	0	0
109083489	LOC109083489	EF-hand domain (C-terminal) containing 2 && sp|Q32TF8|EFHC2_DANRE EF-hand domain-containing family member C2 OS=Danio rerio OX=7955 GN=efhc2 PE=2 SV=2 && PF06565:Repeat of unknown function (DUF1126)	NC_056605.1:21626744-21638311	0.0312287	66.5978	-10.443	0	0
109096734	LOC109096734	probable G-protein coupled receptor 34 && sp|Q9R1K6|GPR34_MOUSE Probable G-protein coupled receptor 34 OS=Mus musculus OX=10090 GN=Gpr34 PE=2 SV=1 && PF00001:7 transmembrane receptor (rhodopsin family)	NC_056605.1:21381739-21383519	75.4444	0.297535	8.44015	0	0
109095485	LOC109095485	immunoglobulin-like domain-containing receptor 1%2C transcript variant X3 && sp|Q32NM7|ILDR1_XENLA Immunoglobulin-like domain-containing receptor 1 OS=Xenopus laevis OX=8355 GN=ildr1 PE=2 SV=1 && PF05624:Lipolysis stimulated receptor (LSR)	NC_056605.1:21907223-21911126	13.4079	0.221794	6.35084	0	0
109095760	LOC109095760	solute carrier family 12 member 8 && sp|Q6A4L1|S12A8_XENLA Solute carrier family 12 member 8 OS=Xenopus laevis OX=8355 GN=slc12a8 PE=2 SV=1 && PF00324:Amino acid permease	NC_056605.1:23977807-23994318	15.8458	0.569274	5.29026	0	0
109111479	LOC109111479	KAT8 regulatory NSL complex subunit 1-like protein%2C transcript variant X2 && sp|Q5DTI6|KAL1L_MOUSE KAT8 regulatory NSL complex subunit 1-like protein OS=Mus musculus OX=10090 GN=Kansl1l PE=1 SV=3 && PF15275:PEHE domain	NC_056605.1:24018044-24032628	0	20.8584	-14.7034	0	0
109058297	LOC109058297	ankyrin and armadillo repeat-containing protein-like && sp|A2RT91|ANKAR_MOUSE Ankyrin and armadillo repeat-containing protein OS=Mus musculus OX=10090 GN=Ankar PE=2 SV=1 && PF00514:Armadillo/beta-catenin-like repeat|PF12796:Ankyrin repeats (3 copies)	NC_056605.1:25069877-25083045	0.022426	60.6236	-11.0132	0	0
109095868	LOC109095868	major facilitator superfamily domain-containing protein 6-B-like%2C transcript variant X1 && sp|B0UYT5|MFD6B_DANRE Major facilitator superfamily domain-containing protein 6-B OS=Danio rerio OX=7955 GN=mfsd6b PE=3 SV=1 && PF07690:Major Facilitator Superfamily|PF12832:MFS_1 like family	NC_056605.1:25256614-25271152	13.673	0.589556	4.97302	0	0
109095683	LOC109095683	collagen alpha-1(XVIII) chain-like && sp|P39060|COIA1_HUMAN Collagen alpha-1(XVIII) chain OS=Homo sapiens OX=9606 GN=COL18A1 PE=1 SV=5 && PF06482:Collagenase NC10 and Endostatin|PF01391:Collagen triple helix repeat (20 copies)	NC_056605.1:25425739-25502283	0.949907	16.4938	-3.60653	0	0
109099300	LOC109099300	dual specificity protein phosphatase 19-like && sp|Q8K4T5|DUS19_MOUSE Dual specificity protein phosphatase 19 OS=Mus musculus OX=10090 GN=Dusp19 PE=2 SV=1 && PF00782:Dual specificity phosphatase, catalytic domain	NC_056605.1:26710135-26713962	6.98103	0.0419177	7.72682	0	0
122138519	LOC122138519	inactive all-trans-retinol 13%2C14-reductase-like && sp|B0S6C5|RTSTL_DANRE Inactive all-trans-retinol 13,14-reductase OS=Danio rerio OX=7955 GN=retsatl PE=1 SV=1 && PF01593:Flavin containing amine oxidoreductase	NC_056605.1:26876093-26879090	908.285	0.688539	10.8619	0	0
109082260	LOC109082260	coiled-coil domain-containing protein 173 && sp|Q0VFZ6|CC173_HUMAN Coiled-coil domain-containing protein 173 OS=Homo sapiens OX=9606 GN=CCDC173 PE=2 SV=2 && PF13868:Trichohyalin-plectin-homology domain	NC_056605.1:28880416-28885836	0.114093	35.9869	-7.68293	0	0
109075947	LOC109075947	coiled-coil domain-containing protein 89-like && sp|A8WG43|CCD89_DANRE Coiled-coil domain-containing protein 89 OS=Danio rerio OX=7955 GN=ccdc89 PE=2 SV=1 && -	NC_056605.1:28940909-28951918	0.0411437	6.43573	-6.72112	0	0
109072964	LOC109072964	low-density lipoprotein receptor-related protein 2-like%2C transcript variant X2 && sp|P98164|LRP2_HUMAN Low-density lipoprotein receptor-related protein 2 OS=Homo sapiens OX=9606 GN=LRP2 PE=1 SV=3 && PF07645:Calcium-binding EGF domain|PF00058:Low-density lipoprotein receptor repeat class B|PF16472:Domain of unknown function (DUF5050)|PF00057:Low-density lipoprotein receptor domain class A|PF1467…	NC_056605.1:28952978-29042390	0.034464	11.0505	-7.48531	0	0
109096654	LOC109096654	cordon-bleu protein-like 1%2C transcript variant X6 && sp|Q53SF7|COBL1_HUMAN Cordon-bleu protein-like 1 OS=Homo sapiens OX=9606 GN=COBLL1 PE=1 SV=3 && PF09469:Cordon-bleu ubiquitin-like domain	NC_056605.1:29632592-29685923	52.4462	1.27733	4.2955	0	0
109096475	LOC109096475	T-box brain protein 1-like && sp|Q64336|TBR1_MOUSE T-box brain protein 1 OS=Mus musculus OX=10090 GN=Tbr1 PE=1 SV=2 && PF00907:T-box|PF16176:T-box transcription factor-associated	NC_056605.1:30204301-30209852	16.4754	0.0788557	8.18559	0	0
109079873	LOC109079873	eukaryotic translation initiation factor 5B%2C transcript variant X2 && - && PF15676:Six6 opposite strand transcript 1 family	NC_056605.1:30716955-30727960	3.50228	178.772	-4.73895	0	0
109045016	LOC109045016	FERM and PDZ domain-containing protein 4-like && sp|Q14CM0|FRPD4_HUMAN FERM and PDZ domain-containing protein 4 OS=Homo sapiens OX=9606 GN=FRMPD4 PE=1 SV=1 && PF00373:FERM central domain	NC_056605.1:31360076-31410685	10.4299	0.103247	6.99117	0	0
XLOC_052393	XLOC_052393	-	NC_056606.1:1792300-1797271	0.353145	408.476	-9.65353	0	0
109079132	LOC109079132	uncharacterized LOC109079132 && - && -	NC_056606.1:2235510-2286936	0.0401133	15.1244	-7.92226	0	0
109059932	psd3l	pleckstrin and Sec7 domain containing 3%2C like && sp|Q2PFD7|PSD3_MOUSE PH and SEC7 domain-containing protein 3 OS=Mus musculus OX=10090 GN=Psd3 PE=1 SV=2 && PF15410:Pleckstrin homology domain|PF01369:Sec7 domain	NC_056606.1:2612551-2726775	1.43872	26.9128	-3.67532	0	0
109100375	LOC109100375	tyrosine-protein kinase transmembrane receptor ROR2-like%2C transcript variant X2 && sp|Q01974|ROR2_HUMAN Tyrosine-protein kinase transmembrane receptor ROR2 OS=Homo sapiens OX=9606 GN=ROR2 PE=1 SV=2 && PF07679:Immunoglobulin I-set domain|PF00051:Kringle domain|PF01392:Fz domain|PF07714:Protein tyrosine kinase	NC_056606.1:3369849-3439787	23.0325	2.404	3.76254	0	0
109084445	carm1l	coactivator-associated arginine methyltransferase 1%2C like && sp|Q86X55|CARM1_HUMAN Histone-arginine methyltransferase CARM1 OS=Homo sapiens OX=9606 GN=CARM1 PE=1 SV=3 && PF11531:Coactivator-associated arginine methyltransferase 1 N terminal|PF06325:Ribosomal protein L11 methyltransferase (PrmA)	NC_056606.1:3541693-3560889	0.127177	50.0429	-7.97453	0	0
109056152	si:dkey-88l16.3	low-density lipoprotein receptor-related protein 2%2C transcript variant X1 && sp|Q9JI18|LRP1B_MOUSE Low-density lipoprotein receptor-related protein 1B OS=Mus musculus OX=10090 GN=Lrp1b PE=1 SV=1 && PF00057:Low-density lipoprotein receptor domain class A|PF07645:Calcium-binding EGF domain|PF14670:Coagulation Factor Xa inhibitory site	NC_056606.1:5067065-5103720	40.3289	0.839378	5.95313	0	0
109062693	vldlr	very low density lipoprotein receptor && sp|P35953|VLDLR_RABIT Very low-density lipoprotein receptor OS=Oryctolagus cuniculus OX=9986 GN=VLDLR PE=2 SV=1 && PF00058:Low-density lipoprotein receptor repeat class B|PF00057:Low-density lipoprotein receptor domain class A|PF07645:Calcium-binding EGF domain	NC_056606.1:5263386-5283086	34.1491	0.179242	8.03278	0	0
109068936	rasgef1bb	RasGEF domain family%2C member 1Bb && sp|Q6DBW1|RG1BB_DANRE Ras-GEF domain-containing family member 1B-B OS=Danio rerio OX=7955 GN=rasgef1bb PE=2 SV=1 && -	NC_056606.1:6914901-6923746	34.1703	3.22182	3.91194	0	0
109097798	LOC109097798	voltage-gated hydrogen channel 1-like && sp|Q6DHQ1|HVCN1_DANRE Voltage-gated hydrogen channel 1 OS=Danio rerio OX=7955 GN=hvcn1 PE=2 SV=1 && PF00520:Ion transport protein	NC_056606.1:7278247-7281188	31.9016	1.53859	4.86233	0	0
109060775	rab36	RAB36%2C member RAS oncogene family && sp|O95755|RAB36_HUMAN Ras-related protein Rab-36 OS=Homo sapiens OX=9606 GN=RAB36 PE=1 SV=2 && -	NC_056606.1:8114785-8119431	0.0264243	57.8865	-10.5832	0	0
109060791	fam166b	family with sequence similarity 166 member B && sp|A2RRW4|F166B_DANRE Protein FAM166B OS=Danio rerio OX=7955 GN=fam166b PE=2 SV=1 && PF10629:Protein of unknown function (DUF2475)	NC_056606.1:7992642-7995775	0.0206523	51.3503	-10.6723	0	0
109057804	ddhd2	DDHD domain containing 2 && sp|O94830|DDHD2_HUMAN Phospholipase DDHD2 OS=Homo sapiens OX=9606 GN=DDHD2 PE=1 SV=2 && PF00536:SAM domain (Sterile alpha motif)|PF02825:WWE domain|PF02862:DDHD domain	NC_056606.1:9619209-9626556	19.9719	0.248142	6.82447	0	0
109080227	LOC109080227	uncharacterized protein PB18E9.04c-like && - && -	NC_056606.1:9112937-9116094	303.687	0.0890943	12.2478	0	0
109099004	LOC109099004	avidin-like && sp|P02701|AVID_CHICK Avidin OS=Gallus gallus OX=9031 GN=AVD PE=1 SV=3 && PF01382:Avidin family	NC_056606.1:10022178-10024097	121.747	0.176638	9.81238	0	0
122138603	LOC122138603	cornifelin homolog B-like%2C transcript variant X1 && - && PF04749:PLAC8 family	NC_056606.1:10524465-10526418	183.162	0.0209807	13.4463	0	0
122138691	LOC122138691	cell adhesion molecule 2-like%2C transcript variant X1 && sp|Q8N3J6|CADM2_HUMAN Cell adhesion molecule 2 OS=Homo sapiens OX=9606 GN=CADM2 PE=2 SV=1 && PF07679:Immunoglobulin I-set domain|PF08205:CD80-like C2-set immunoglobulin domain	NC_056606.1:11072330-11477918	0.174101	16.9216	-6.12384	0	0
109061139	LOC109061139	importin subunit alpha-5-like%2C transcript variant X2 && sp|P52170|IMA5_XENLA Importin subunit alpha-5 OS=Xenopus laevis OX=8355 GN=kpna1 PE=1 SV=2 && PF01749:Importin beta binding domain|PF00514:Armadillo/beta-catenin-like repeat|PF16186:Atypical Arm repeat	NC_056606.1:12199260-12202350	438.176	0.0511853	13.476	0	0
109098066	LOC109098066	rho guanine nucleotide exchange factor TIAM1-like%2C transcript variant X2 && sp|Q13009|TIAM1_HUMAN Rho guanine nucleotide exchange factor TIAM1 OS=Homo sapiens OX=9606 GN=TIAM1 PE=1 SV=2 && PF00621:RhoGEF domain|PF00169:PH domain|PF02196:Raf-like Ras-binding domain|PF00595:PDZ domain (Also known as DHR or GLGF)	NC_056606.1:12350013-12411347	33.8683	1.73079	3.96699	0	0
109093620	LOC109093620	FRAS1-related extracellular matrix protein 2-like && sp|Q5SZK8|FREM2_HUMAN FRAS1-related extracellular matrix protein 2 OS=Homo sapiens OX=9606 GN=FREM2 PE=1 SV=2 && PF16184:Cadherin-like|PF03160:Calx-beta domain	NC_056606.1:12585764-12641638	7.22515	0.559607	4.18593	0	0
109098009	fhdc3	FH2 domain containing 3 && sp|Q9C0D6|FHDC1_HUMAN FH2 domain-containing protein 1 OS=Homo sapiens OX=9606 GN=FHDC1 PE=1 SV=2 && PF02181:Formin Homology 2 Domain	NC_056606.1:12690030-12697357	61.1366	6.18406	3.80985	0	0
109069904	LOC109069904	E3 ubiquitin-protein ligase CBL-B-like%2C transcript variant X1 && sp|Q13191|CBLB_HUMAN E3 ubiquitin-protein ligase CBL-B OS=Homo sapiens OX=9606 GN=CBLB PE=1 SV=2 && PF02262:CBL proto-oncogene N-terminal domain 1|PF13920:Zinc finger, C3HC4 type (RING finger)|PF02762:CBL proto-oncogene N-terminus, SH2-like domain|PF02761:CBL proto-oncogene N-terminus, EF hand-like domain	NC_056606.1:13999888-14061528	10.2711	0.968412	3.9053	0	0
109097879	crebzf	CREB/ATF bZIP transcription factor%2C transcript variant X2 && sp|Q9NS37|ZHANG_HUMAN CREB/ATF bZIP transcription factor OS=Homo sapiens OX=9606 GN=CREBZF PE=1 SV=2 && PF00170:bZIP transcription factor	NC_056606.1:14323448-14326121	1.79009	44.5923	-4.20791	0	0
109097884	ccdc83	coiled-coil domain containing 83%2C transcript variant X2 && - && -	NC_056606.1:14298989-14304120	0.306019	63.9834	-6.85685	0	0
109097343	LOC109097343	intraflagellar transport protein 46 homolog%2C transcript variant X1 && sp|A7MBP4|IFT46_DANRE Intraflagellar transport protein 46 homolog OS=Danio rerio OX=7955 GN=ift46 PE=2 SV=2 && PF12317:Intraflagellar transport complex B protein 46 C terminal	NC_056606.1:14524414-14528205	5.25318	97.567	-3.73057	0	0
109095858	LOC109095858	jhy protein homolog%2C transcript variant X1 && - && PF15261:Domain of unknown function (DUF4591)	NC_056606.1:14581129-14595063	0.085418	13.3067	-6.7696	0	0
109062251	si:dkey-250d21.1	uncharacterized si:dkey-250d21.1 && sp|Q9CUX1|P52K_MOUSE 52 kDa repressor of the inhibitor of the protein kinase OS=Mus musculus OX=10090 GN=Thap12 PE=2 SV=2 && PF05485:THAP domain|PF14291:Domain of unknown function (DUF4371)	NC_056606.1:15535187-15549828	61.5066	10.0293	3.12272	0	0
109096416	LOC109096416	uncharacterized LOC109096416%2C transcript variant X1 && sp|F1MJR8|TEX14_BOVIN Inactive serine/threonine-protein kinase TEX14 OS=Bos taurus OX=9913 GN=TEX14 PE=3 SV=2 && PF12796:Ankyrin repeats (3 copies)|PF07714:Protein tyrosine kinase	NC_056606.1:16079158-16092230	0.0728363	133.858	-10.2104	0	0
109097737	LOC109097737	protein furry homolog%2C transcript variant X7 && sp|Q5TBA9|FRY_HUMAN Protein furry homolog OS=Homo sapiens OX=9606 GN=FRY PE=1 SV=1 && PF14225:Cell morphogenesis C-terminal|PF14228:Cell morphogenesis central region|PF14222:Cell morphogenesis N-terminal	NC_056606.1:16280156-16340884	0.309993	6.67909	-3.81546	0	0
109047924	LOC109047924	zygote arrest protein 1-like && sp|Q7T3T8|ZAR1_DANRE Zygote arrest protein 1 OS=Danio rerio OX=7955 GN=zar1 PE=2 SV=1 && PF13695:Zinc-binding domain	NC_056606.1:16341308-16343005	68.0938	0.89854	6.71685	0	0
109097404	ccna1	cyclin A1%2C transcript variant X1 && sp|Q92161|CCNA1_CARAU Cyclin-A1 OS=Carassius auratus OX=7957 GN=ccna1 PE=2 SV=1 && PF00134:Cyclin, N-terminal domain|PF02984:Cyclin, C-terminal domain	NC_056606.1:16598874-16601551	1012.45	20.8209	6.11868	0	0
109097222	cb10h21orf91	chromosome B10 C21orf91 homolog && sp|Q503Y8|EURL_DANRE Protein EURL homolog OS=Danio rerio OX=7955 GN=eurl PE=2 SV=1 && PF06937:EURL protein	NC_056606.1:16647639-16666368	71.3289	6.63316	3.9295	0	0
109090832	LOC109090832	palmitoyltransferase ZDHHC20-A%2C transcript variant X1 && sp|F1Q7H8|ZD20A_DANRE Palmitoyltransferase ZDHHC20-A OS=Danio rerio OX=7955 GN=zdhhc20a PE=2 SV=1 && PF01529:DHHC palmitoyltransferase	NC_056606.1:16836735-16849675	23.6975	3.69533	3.18345	0	0
109105814	LOC109105814	mitochondrial uncoupling protein 2-like && sp|Q9W725|UCP2_CYPCA Mitochondrial uncoupling protein 2 OS=Cyprinus carpio OX=7962 GN=ucp2 PE=2 SV=1 && PF00153:Mitochondrial carrier protein	NC_056606.1:17315037-17318294	204.207	17.1782	4.07724	0	0
122138734	LOC122138734	dehydrogenase/reductase SDR family member 13-like && sp|Q17QU7|DHR13_BOVIN Dehydrogenase/reductase SDR family member 13 OS=Bos taurus OX=9913 GN=DHRS13 PE=2 SV=1 && PF00106:short chain dehydrogenase	NC_056606.1:17349826-17352655	137.081	1.90869	6.65627	0	0
109097659	cry5	cryptochrome circadian regulator 5 && sp|Q6ZZY0|CRY1_SYLBO Cryptochrome-1 OS=Sylvia borin OX=73324 GN=CRY1 PE=2 SV=1 && PF03441:FAD binding domain of DNA photolyase|PF00875:DNA photolyase	NC_056606.1:18464505-18468149	12.4044	0.334244	5.69509	0	0
109060854	LOC109060854	single-stranded DNA-binding protein 2-like%2C transcript variant X2 && sp|Q9CYZ8|SSBP2_MOUSE Single-stranded DNA-binding protein 2 OS=Mus musculus OX=10090 GN=Ssbp2 PE=1 SV=1 && PF04503:Single-stranded DNA binding protein, SSDP	NC_056606.1:19745587-19811423	0.0701117	10.4343	-6.4587	0	0
109060872	LOC109060872	alpha-2B adrenergic receptor-like && sp|Q90WY5|ADA2B_DANRE Alpha-2B adrenergic receptor OS=Danio rerio OX=7955 GN=adra2b PE=3 SV=1 && PF01400:Astacin (Peptidase family M12A)|PF00001:7 transmembrane receptor (rhodopsin family)	NC_056606.1:19718596-19726696	40.899	0.305305	7.57363	0	0
109098160	npm2b	nucleophosmin/nucleoplasmin%2C 2b%2C transcript variant X4 && sp|P05221|NUPL_XENLA Nucleoplasmin OS=Xenopus laevis OX=8355 PE=1 SV=1 && PF03066:Nucleoplasmin	NC_056606.1:20327068-20329309	369.454	1.12036	8.79765	0	0
109090011	LOC109090011	scavenger receptor class B member 1-like && sp|Q8WTV0|SCRB1_HUMAN Scavenger receptor class B member 1 OS=Homo sapiens OX=9606 GN=SCARB1 PE=1 SV=1 && PF01130:CD36 family	NC_056606.1:20389423-20405173	112.65	4.50137	4.96373	0	0
109062994	LOC109062994	interleukin-1 beta%2C transcript variant X2 && - && PF00340:Interleukin-1 / 18	NC_056606.1:20520602-20523148	42.7323	0.433272	7.07819	0	0
109058983	ogdhb	oxoglutarate dehydrogenase b%2C transcript variant X2 && sp|Q6P6Z8|ODO1_XENLA 2-oxoglutarate dehydrogenase, mitochondrial OS=Xenopus laevis OX=8355 GN=ogdh PE=2 SV=1 && PF02779:Transketolase, pyrimidine binding domain|PF16870:2-oxoglutarate dehydrogenase C-terminal|PF16078:2-oxoglutarate dehydrogenase N-terminus|PF00676:Dehydrogenase E1 component	NC_056606.1:20643584-20672173	0.33832	19.4513	-5.54037	0	0
109058990	LOC109058990	uncharacterized LOC109058990%2C transcript variant X1 && sp|E9PVD1|CCD62_MOUSE Coiled-coil domain-containing protein 62 OS=Mus musculus OX=10090 GN=Ccdc62 PE=3 SV=1 && -	NC_056606.1:20828499-20838521	3.91014	61.2246	-3.49312	0	0
109058928	LOC109058928	B-cell CLL/lymphoma 7 protein family member A-like%2C transcript variant X2 && sp|Q5XFY4|BCL7A_DANRE B-cell CLL/lymphoma 7 protein family member A OS=Danio rerio OX=7955 GN=bcl7a PE=2 SV=1 && PF04714:BCL7, N-terminal conserver region	NC_056606.1:20811963-20815893	19.6869	1.08053	4.67168	0	0
109059003	kmt5aa	lysine methyltransferase 5Aa && sp|Q071E0|KT5AA_DANRE N-lysine methyltransferase KMT5A-A OS=Danio rerio OX=7955 GN=kmt5aa PE=2 SV=1 && PF00856:SET domain	NC_056606.1:20873913-20879105	46.2923	6.43361	3.35228	0	0
109088243	LOC109088243	zinc finger SWIM domain-containing protein 6%2C transcript variant X2 && sp|Q80TB7|ZSWM6_MOUSE Zinc finger SWIM domain-containing protein 6 OS=Mus musculus OX=10090 GN=Zswim6 PE=1 SV=3 && -	NC_056606.1:21068456-21143039	16.9805	1.73797	3.79555	0	0
122134053	LOC122134053	elongation of very long chain fatty acids protein 7-like && sp|D4ADY9|ELOV7_RAT Elongation of very long chain fatty acids protein 7 OS=Rattus norvegicus OX=10116 GN=Elovl7 PE=3 SV=1 && PF01151:GNS1/SUR4 family	NC_056606.1:21178847-21181713	116.548	0.784261	7.7015	0	0
109086782	LOC109086782	cAMP-specific 3'%2C5'-cyclic phosphodiesterase 4D-like%2C transcript variant X1 && sp|Q01063|PDE4D_MOUSE cAMP-specific 3',5'-cyclic phosphodiesterase 4D OS=Mus musculus OX=10090 GN=Pde4d PE=1 SV=2 && PF00233:3'5'-cyclic nucleotide phosphodiesterase	NC_056606.1:21198396-21392063	0.317488	20.9028	-5.8186	0	0
109097889	LOC109097889	ras-specific guanine nucleotide-releasing factor 2-like && sp|A2CEA7|RGRF2_DANRE Ras-specific guanine nucleotide-releasing factor 2 OS=Danio rerio OX=7955 GN=rasgrf2 PE=3 SV=1 && PF00618:RasGEF N-terminal motif|PF00617:RasGEF domain|PF00621:RhoGEF domain|PF00169:PH domain	NC_056606.1:22092023-22126514	0.00880467	19.2607	-9.39345	0	0
109110311	LOC109110311	hypermethylated in cancer 2 protein-like && sp|Q90W33|HIC2_DANRE Hypermethylated in cancer 2 protein OS=Danio rerio OX=7955 GN=hic2 PE=2 SV=1 && PF00096:Zinc finger, C2H2 type|PF00651:BTB/POZ domain	NC_056606.1:22068877-22081159	28.1675	1.23578	5.01474	0	0
109053411	LOC109053411	uncharacterized LOC109053411 && sp|Q0IHQ3|MALD2_XENTR MARVEL domain-containing protein 2 OS=Xenopus tropicalis OX=8364 GN=marveld2 PE=2 SV=1 && PF01284:Membrane-associating domain|PF07303:Occludin homology domain	NC_056606.1:22165842-22186689	20.6083	1.9535	3.90423	0	0
109094914	LOC109094914	contactin-associated protein-like 4%2C transcript variant X2 && sp|Q9C0A0|CNTP4_HUMAN Contactin-associated protein-like 4 OS=Homo sapiens OX=9606 GN=CNTNAP4 PE=1 SV=3 && PF00754:F5/8 type C domain|PF02210:Laminin G domain	NC_056606.1:22509767-22645454	0.221118	10.7555	-4.97157	0	0
109074545	LOC109074545	teratocarcinoma-derived growth factor-like && sp|Q9I8Q3|CFC1_CHICK Cryptic protein OS=Gallus gallus OX=9031 GN=CFC1 PE=2 SV=1 && PF09443:Cripto_Frl-1_Cryptic (CFC)	NC_056606.1:22767258-22769354	21.4858	0	13.3885	0	0
109067039	LOC109067039	uncharacterized LOC109067039 && - && -	NC_056606.1:24119414-24125738	0	43.2302	-14.9661	0	0
109056416	LOC109056416	uncharacterized LOC109056416 && - && -	NC_056607.1:93475-562521	21.7491	0.0828043	8.35007	0	0
109098387	LOC109098387	metalloproteinase inhibitor 3-like%2C transcript variant X5 && sp|Q9JHB3|TIMP4_MOUSE Metalloproteinase inhibitor 4 OS=Mus musculus OX=10090 GN=Timp4 PE=2 SV=1 && PF00965:Tissue inhibitor of metalloproteinase	NC_056607.1:2093731-2173469	205.616	0.116268	11.0468	0	0
109062078	cnpy2	canopy FGF signaling regulator 2%2C transcript variant X2 && sp|Q9Y2B0|CNPY2_HUMAN Protein canopy homolog 2 OS=Homo sapiens OX=9606 GN=CNPY2 PE=1 SV=1 && PF11938:TLR4 regulator and MIR-interacting MSAP	NC_056607.1:3140072-3142420	92.0549	12.2614	3.41335	0	0
109086130	hipk1b	homeodomain interacting protein kinase 1b%2C transcript variant X3 && sp|O88904|HIPK1_MOUSE Homeodomain-interacting protein kinase 1 OS=Mus musculus OX=10090 GN=Hipk1 PE=1 SV=2 && PF00069:Protein kinase domain	NC_056607.1:5542819-5558855	25.0927	3.23247	3.46158	0	0
109086129	LOC109086129	ATP-dependent RNA helicase DDX19B && sp|Q9UMR2|DD19B_HUMAN ATP-dependent RNA helicase DDX19B OS=Homo sapiens OX=9606 GN=DDX19B PE=1 SV=1 && PF00271:Helicase conserved C-terminal domain|PF00270:DEAD/DEAH box helicase	NC_056607.1:5658115-5665843	74.3041	9.13983	3.52999	0	0
109056949	LOC109056949	protein polybromo-1-like && sp|Q86U86|PB1_HUMAN Protein polybromo-1 OS=Homo sapiens OX=9606 GN=PBRM1 PE=1 SV=1 && PF00505:HMG (high mobility group) box|PF01426:BAH domain|PF00439:Bromodomain	NC_056607.1:6042296-6061909	0.517773	29.3033	-5.30687	0	0
109099021	LOC109099021	coiled-coil domain-containing protein 63-like%2C transcript variant X4 && sp|Q8NA47|CCD63_HUMAN Coiled-coil domain-containing protein 63 OS=Homo sapiens OX=9606 GN=CCDC63 PE=2 SV=1 && -	NC_056607.1:6937906-6969578	0.416833	36.6091	-5.0574	0	0
109098634	LOC109098634	prothymosin alpha-like && - && PF03247:Prothymosin/parathymosin family	NC_056607.1:7699924-7702875	46.9553	520.268	-2.96334	0	0
109093200	LOC109093200	uncharacterized LOC109093200%2C transcript variant X2 && - && PF15734:Migration and invasion-inhibitory	NC_056607.1:7778913-7803056	0.020034	10.0209	-8.33876	0	0
109099051	kif17	kinesin family member 17%2C transcript variant X2 && sp|Q99PW8|KIF17_MOUSE Kinesin-like protein KIF17 OS=Mus musculus OX=10090 GN=Kif17 PE=1 SV=1 && PF00225:Kinesin motor domain	NC_056607.1:9226042-9233054	0.0719743	26.5694	-7.95516	0	0
109099050	sh2d5	SH2 domain containing 5%2C transcript variant X3 && sp|Q8JZW5|SH2D5_MOUSE SH2 domain-containing protein 5 OS=Mus musculus OX=10090 GN=Sh2d5 PE=1 SV=3 && -	NC_056607.1:9235291-9240892	60.0418	0.270646	8.25069	0	0
109069217	LOC109069217	E3 ubiquitin-protein ligase TRAIP-like && sp|Q6NRV0|TRAIP_XENLA E3 ubiquitin-protein ligase TRAIP OS=Xenopus laevis OX=8355 GN=traip PE=1 SV=2 && PF13639:Ring finger domain	NC_056607.1:10539511-10544624	51.0689	6.92388	3.38777	0	0
109105285	LOC109105285	dynein axonemal heavy chain 1-like && sp|E9Q8T7|DYH1_MOUSE Dynein axonemal heavy chain 1 OS=Mus musculus OX=10090 GN=Dnah1 PE=1 SV=1 && PF12781:ATP-binding dynein motor region D5|PF12774:Hydrolytic ATP binding site of dynein motor region D1|PF12777:Microtubule-binding stalk of dynein motor|PF08393:Dynein heavy chain, N-terminal region 2|PF12775:P-loop containing dynein motor region D3|PF03028:Dyn…	NC_056607.1:10747734-10785227	0.0406167	46.4339	-9.64659	0	0
109109202	LOC109109202	UDP-glucuronosyltransferase-like%2C transcript variant X1 && sp|P19224|UD16_HUMAN UDP-glucuronosyltransferase 1-6 OS=Homo sapiens OX=9606 GN=UGT1A6 PE=1 SV=2 && PF00201:UDP-glucoronosyl and UDP-glucosyl transferase	NC_056607.1:12832350-12848112	0.196122	24.8443	-6.28171	0	0
109109203	cflara	CASP8 and FADD-like apoptosis regulator a && sp|O15519|CFLAR_HUMAN CASP8 and FADD-like apoptosis regulator OS=Homo sapiens OX=9606 GN=CFLAR PE=1 SV=1 && PF01335:Death effector domain|PF00656:Caspase domain	NC_056607.1:12825007-12831106	30.09	2.30997	4.2017	0	0
109056596	pir	pirin && sp|O00625|PIR_HUMAN Pirin OS=Homo sapiens OX=9606 GN=PIR PE=1 SV=1 && PF02678:Pirin|PF05726:Pirin C-terminal cupin domain	NC_056607.1:13047320-13061730	11.1186	0.711608	4.46417	0	0
109098330	LOC109098330	chromodomain-helicase-DNA-binding protein 5-like%2C transcript variant X1 && sp|D3ZD32|CHD5_RAT Chromodomain-helicase-DNA-binding protein 5 OS=Rattus norvegicus OX=10116 GN=Chd5 PE=1 SV=1 && PF00176:SNF2 family N-terminal domain|PF00271:Helicase conserved C-terminal domain|PF08074:CHDCT2 (NUC038) domain|PF06461:Domain of Unknown Function (DUF1086)|PF06465:Domain of Unknown Function (DUF1087)|PF08…	NC_056607.1:13209876-13242932	0.0122	5.74117	-8.12815	0	0
109072068	LOC109072068	ephrin type-B receptor 2%2C transcript variant X2 && sp|P54763|EPHB2_MOUSE Ephrin type-B receptor 2 OS=Mus musculus OX=10090 GN=Ephb2 PE=1 SV=3 && PF01404:Ephrin receptor ligand binding domain|PF00041:Fibronectin type III domain|PF00536:SAM domain (Sterile alpha motif)|PF14575:Ephrin type-A receptor 2 transmembrane domain|PF07714:Protein tyrosine kinase|PF07699:GCC2 and GCC3	NC_056607.1:13808142-13953455	0.0171767	5.99266	-7.60455	0	0
109050304	LOC109050304	eukaryotic translation initiation factor 4 gamma 3-like && sp|O43432|IF4G3_HUMAN Eukaryotic translation initiation factor 4 gamma 3 OS=Homo sapiens OX=9606 GN=EIF4G3 PE=1 SV=2 && PF02854:MIF4G domain|PF02020:eIF4-gamma/eIF5/eIF2-epsilon|PF02847:MA3 domain	NC_056607.1:14095453-14137308	2.4543	36.9504	-3.40654	0	0
109098851	cfap92	cilia and flagella associated protein 92 (putative)%2C transcript variant X2 && sp|Q6ZUG5|YC006_HUMAN Uncharacterized protein FLJ43738 OS=Homo sapiens OX=9606 PE=2 SV=1 && PF15084:Domain of unknown function (DUF4550)	NC_056607.1:14639925-14649782	0.00262867	23.6105	-12.2707	0	0
109060470	LOC109060470	transmembrane protein 51-like%2C transcript variant X2 && sp|Q99LG1|TMM51_MOUSE Transmembrane protein 51 OS=Mus musculus OX=10090 GN=Tmem51 PE=1 SV=1 && PF15345:Transmembrane protein 51	NC_056607.1:15050403-15058327	22.6633	2.71255	3.56568	0	0
109060737	opn1sw2	opsin 1 (cone pigments)%2C short-wave-sensitive 2%2C transcript variant X2 && sp|P32310|OPSB_CARAU Blue-sensitive opsin OS=Carassius auratus OX=7957 PE=1 SV=1 && PF00001:7 transmembrane receptor (rhodopsin family)	NC_056607.1:15225435-15233055	1.11898	26.6729	-4.39456	0	0
XLOC_054663	XLOC_054663	-	NC_056607.1:15341033-15343697	0.14954	83.4489	-8.66693	0	0
109098525	top1a	DNA topoisomerase Ia && sp|P11387|TOP1_HUMAN DNA topoisomerase 1 OS=Homo sapiens OX=9606 GN=TOP1 PE=1 SV=2 && PF01028:Eukaryotic DNA topoisomerase I, catalytic core|PF02919:Eukaryotic DNA topoisomerase I, DNA binding fragment|PF14370:C-terminal topoisomerase domain	NC_056607.1:15319112-15332428	73.7403	12.4122	3.07711	0	0
109109994	trib3	tribbles pseudokinase 3 && sp|Q28283|TRIB2_CANLF Tribbles homolog 2 OS=Canis lupus familiaris OX=9615 GN=TRIB2 PE=2 SV=1 && PF00069:Protein kinase domain	NC_056607.1:15919631-15924221	38.8158	4.06744	3.75912	0	0
109064962	LOC109064962	phosphatidylinositol 4-phosphate 3-kinase C2 domain-containing subunit beta-like && sp|O00750|P3C2B_HUMAN Phosphatidylinositol 4-phosphate 3-kinase C2 domain-containing subunit beta OS=Homo sapiens OX=9606 GN=PIK3C2B PE=1 SV=2 && PF00787:PX domain|PF00792:Phosphoinositide 3-kinase C2|PF00168:C2 domain|PF00454:Phosphatidylinositol 3- and 4-kinase|PF00613:Phosphoinositide 3-kinase family, accessory…	NC_056607.1:16094575-16134970	33.8128	2.43885	4.29822	0	0
109082688	LOC109082688	transmembrane protein 183A-like%2C transcript variant X1 && sp|Q8IXX5|T183A_HUMAN Transmembrane protein 183A OS=Homo sapiens OX=9606 GN=TMEM183A PE=1 SV=2 && -	NC_056607.1:16644821-16650994	67.9669	7.52084	3.56998	0	0
109069641	LOC109069641	sodium- and chloride-dependent neutral and basic amino acid transporter B(0+)-like && sp|Q9JMA9|S6A14_MOUSE Sodium- and chloride-dependent neutral and basic amino acid transporter B(0+) OS=Mus musculus OX=10090 GN=Slc6a14 PE=1 SV=1 && PF00209:Sodium:neurotransmitter symporter family	NC_056607.1:17311928-17316863	204.721	0.0188083	13.3444	0	0
109084553	prickle2b	prickle homolog 2b%2C transcript variant X1 && sp|Q7Z3G6|PRIC2_HUMAN Prickle-like protein 2 OS=Homo sapiens OX=9606 GN=PRICKLE2 PE=1 SV=2 && PF06297:PET Domain|PF00412:LIM domain	NC_056607.1:17885581-17961687	19.2171	1.32638	4.34126	0	0
109073460	slc4a10a	solute carrier family 4 member 10a%2C transcript variant X2 && sp|Q6U841|S4A10_HUMAN Sodium-driven chloride bicarbonate exchanger OS=Homo sapiens OX=9606 GN=SLC4A10 PE=1 SV=1 && PF00955:HCO3- transporter family|PF07565:Band 3 cytoplasmic domain	NC_056607.1:20077557-20120464	0.339225	15.4684	-4.98263	0	0
109069639	LOC109069639	uncharacterized LOC109069639%2C transcript variant X1 && - && -	NC_056607.1:20858514-20863337	0.00903133	10.5102	-9.33472	0	0
109071954	LOC109071954	microtubule-associated serine/threonine-protein kinase 3-like && sp|Q6AX33|MAST3_XENLA Microtubule-associated serine/threonine-protein kinase 3 OS=Xenopus laevis OX=8355 GN=mast3 PE=2 SV=1 && PF00595:PDZ domain (Also known as DHR or GLGF)|PF00069:Protein kinase domain|PF08926:Domain of unknown function (DUF1908)	NC_056607.1:20902153-20945892	10.6542	1.58111	3.25575	0	0
109051504	LOC109051504	trafficking kinesin-binding protein 1-like%2C transcript variant X1 && sp|Q9UPV9|TRAK1_HUMAN Trafficking kinesin-binding protein 1 OS=Homo sapiens OX=9606 GN=TRAK1 PE=1 SV=1 && PF12448:Kinesin associated protein|PF04849:HAP1 N-terminal conserved region	NC_056607.1:21305132-21318079	6.75661	0.171964	5.73976	0	0
109056537	LOC109056537	la-related protein 6-like && sp|Q9BRS8|LARP6_HUMAN La-related protein 6 OS=Homo sapiens OX=9606 GN=LARP6 PE=1 SV=1 && PF05383:La domain	NC_056607.1:21770366-21773024	51.6648	0.062233	9.90028	0	0
109063326	LOC109063326	AT-rich interactive domain-containing protein 3A-like%2C transcript variant X2 && sp|Q5XGD9|ARI3A_XENTR AT-rich interactive domain-containing protein 3A OS=Xenopus tropicalis OX=8364 GN=arid3a PE=2 SV=1 && PF01388:ARID/BRIGHT DNA binding domain	NC_056607.1:22080821-22131675	5.59711	0.257965	4.92717	0	0
109063319	LOC109063319	filamin-B-like && sp|O75369|FLNB_HUMAN Filamin-B OS=Homo sapiens OX=9606 GN=FLNB PE=1 SV=2 && -	NC_056607.1:22141610-22236064	24.7292	2.81657	3.63968	0	0
109075631	LOC109075631	CSC1-like protein 2 && sp|Q5T3F8|CSCL2_HUMAN CSC1-like protein 2 OS=Homo sapiens OX=9606 GN=TMEM63B PE=1 SV=1 && PF02714:Calcium-dependent channel, 7TM region, putative phosphate|PF13967:Late exocytosis, associated with Golgi transport	NC_056607.1:23225429-23275639	7.57513	0.148825	6.14837	0	0
109058611	map1lc3c	microtubule-associated protein 1 light chain 3 gamma%2C transcript variant X2 && sp|Q9BXW4|MLP3C_HUMAN Microtubule-associated proteins 1A/1B light chain 3C OS=Homo sapiens OX=9606 GN=MAP1LC3C PE=1 SV=1 && PF02991:Autophagy protein Atg8 ubiquitin like	NC_056607.1:24073905-24075735	650.864	1.80155	8.98616	0	0
109081664	dnah9	dynein%2C axonemal%2C heavy chain 9 && sp|Q9NYC9|DYH9_HUMAN Dynein axonemal heavy chain 9 OS=Homo sapiens OX=9606 GN=DNAH9 PE=1 SV=3 && PF08393:Dynein heavy chain, N-terminal region 2|PF08385:Dynein heavy chain, N-terminal region 1|PF12774:Hydrolytic ATP binding site of dynein motor region D1|PF07728:AAA domain (dynein-related subfamily)|PF12780:P-loop containing dynein motor region D4|PF12777:Mi…	NC_056608.1:1090465-1191624	0.116208	82.7629	-8.96412	0	0
109070326	mettl9	methyltransferase like 9%2C transcript variant X1 && sp|Q5ZMH6|METL9_CHICK Protein-L-histidine N-pros-methyltransferase OS=Gallus gallus OX=9031 GN=METTL9 PE=2 SV=1 && PF05219:DREV methyltransferase	NC_056608.1:1555755-1560801	17.0011	1.13106	4.45735	0	0
109099213	LOC109099213	WD repeat-containing protein on Y chromosome-like && sp|Q8IV35|WDR49_HUMAN WD repeat-containing protein 49 OS=Homo sapiens OX=9606 GN=WDR49 PE=2 SV=1 && -	NC_056608.1:2895331-2918120	0.030168	7.30432	-7.31135	0	0
109053893	LOC109053893	uncharacterized LOC109053893 && - && -	NC_056608.1:3301088-3307467	33.1981	0.327535	7.35473	0	0
109051712	LOC109051712	paired box protein Pax-6-like%2C transcript variant X2 && sp|P26630|PAX6_DANRE Paired box protein Pax-6 OS=Danio rerio OX=7955 GN=pax6a PE=2 SV=1 && PF00046:Homeobox domain	NC_056608.1:3893893-3900327	27.8057	0.279539	7.08431	0	0
122134477	LOC122134477	prostasin-like && sp|Q5K4E3|POLS2_HUMAN Polyserase-2 OS=Homo sapiens OX=9606 GN=PRSS36 PE=1 SV=2 && PF00089:Trypsin	NC_056608.1:3882729-3886470	59.282	4.50304	4.21813	0	0
109106532	LOC109106532	carbonic anhydrase 4-like%2C transcript variant X2 && sp|P48284|CAH4_RAT Carbonic anhydrase 4 OS=Rattus norvegicus OX=10116 GN=Ca4 PE=1 SV=1 && PF00194:Eukaryotic-type carbonic anhydrase	NC_056608.1:3918970-3922343	442.817	0.0734813	12.9634	0	0
122139312	LOC122139312	carbonic anhydrase 4-like && sp|Q64444|CAH4_MOUSE Carbonic anhydrase 4 OS=Mus musculus OX=10090 GN=Ca4 PE=1 SV=1 && PF00194:Eukaryotic-type carbonic anhydrase	NC_056608.1:3945406-3949268	573.308	0.0745063	13.3457	0	0
109045040	LOC109045040	sodium channel protein type 4 subunit alpha A && sp|Q2XVR3|SC4AA_DANRE Sodium channel protein type 4 subunit alpha A OS=Danio rerio OX=7955 GN=scn4aa PE=2 SV=2 && PF00520:Ion transport protein|PF06512:Sodium ion transport-associated	NC_056608.1:4336158-4380395	2.94093	0.0213497	7.49783	0	0
109087775	LOC109087775	mucin-22-like%2C transcript variant X19 && - && -	NC_056608.1:4279052-4311522	54.2333	1.45616	6.42609	0	0
109099488	LOC109099488	phosphatidylcholine:ceramide cholinephosphotransferase 1-like%2C transcript variant X1 && sp|Q7T3T4|SMS1_CHICK Phosphatidylcholine:ceramide cholinephosphotransferase 1 OS=Gallus gallus OX=9031 GN=SGMS1 PE=2 SV=2 && PF14360:PAP2 superfamily C-terminal	NC_056608.1:4986199-5018263	11.3507	0.316716	5.64545	0	0
109100368	LOC109100368	ankyrin-3-like%2C transcript variant X22 && sp|Q12955|ANK3_HUMAN Ankyrin-3 OS=Homo sapiens OX=9606 GN=ANK3 PE=1 SV=3 && PF00791:ZU5 domain|PF12796:Ankyrin repeats (3 copies)|PF00531:Death domain	NC_056608.1:5889132-6051045	0.0505917	5.90736	-6.2265	0	0
109106637	LOC109106637	myoferlin-like%2C transcript variant X1 && sp|Q9NZM1|MYOF_HUMAN Myoferlin OS=Homo sapiens OX=9606 GN=MYOF PE=1 SV=1 && PF08165:FerA (NUC095) domain|PF00168:C2 domain|PF08150:FerB (NUC096) domain|PF08151:FerI (NUC094) domain|PF16165:Ferlin C-terminus	NC_056608.1:6613301-6642688	49.3454	1.09934	5.98777	0	0
109106638	sun1a	Sad1 and UNC84 domain containing 1a%2C transcript variant X2 && sp|Q9D666|SUN1_MOUSE SUN domain-containing protein 1 OS=Mus musculus OX=10090 GN=Sun1 PE=1 SV=2 && PF07738:Sad1 / UNC-like C-terminal|PF09387:Mitochondrial RNA binding protein MRP	NC_056608.1:6644942-6670390	113.184	17.1113	3.27708	0	0
109059794	LOC109059794	protein FAM117A-like && sp|Q9C073|F117A_HUMAN Protein FAM117A OS=Homo sapiens OX=9606 GN=FAM117A PE=1 SV=1 && PF15388:Protein Family FAM117	NC_056608.1:6992088-7255128	52.3641	8.35144	3.17375	0	0
109084482	patl2	PAT1 homolog 2%2C transcript variant X1 && sp|Q4V7K4|PATL2_XENLA Protein PAT1 homolog 2 OS=Xenopus laevis OX=8355 GN=patl2 PE=1 SV=1 && PF09770:Topoisomerase II-associated protein PAT1	NC_056608.1:8868465-8880122	195.737	1.73912	7.31225	0	0
109070251	LOC109070251	forkhead box protein H1-like%2C transcript variant X1 && sp|Q9I9E1|FOXH1_DANRE Forkhead box protein H1 OS=Danio rerio OX=7955 GN=foxh1 PE=1 SV=1 && PF00250:Forkhead domain	NC_056608.1:9141421-9146566	32.591	0.570576	6.33982	0	0
109099880	LOC109099880	disintegrin and metalloproteinase domain-containing protein 11-like && sp|Q9R1V4|ADA11_MOUSE Disintegrin and metalloproteinase domain-containing protein 11 OS=Mus musculus OX=10090 GN=Adam11 PE=1 SV=2 && PF00200:Disintegrin|PF01421:Reprolysin (M12B) family zinc metalloprotease|PF08516:ADAM cysteine-rich|PF01562:Reprolysin family propeptide	NC_056608.1:9175487-9231853	0.129914	7.88004	-4.84012	0	0
109099900	lrp2b	low density lipoprotein receptor-related protein 2b && sp|A2ARV4|LRP2_MOUSE Low-density lipoprotein receptor-related protein 2 OS=Mus musculus OX=10090 GN=Lrp2 PE=1 SV=1 && PF00058:Low-density lipoprotein receptor repeat class B|PF14670:Coagulation Factor Xa inhibitory site|PF07645:Calcium-binding EGF domain|PF00057:Low-density lipoprotein receptor domain class A|PF12662:Complement Clr-like EGF-l…	NC_056608.1:9979292-10021222	0.0538437	2.51882	-5.01216	0	0
109047322	rsph10b	radial spoke head 10 homolog B%2C transcript variant X2 && sp|Q08CH7|RS10B_DANRE Radial spoke head 10 homolog B OS=Danio rerio OX=7955 GN=rsph10b PE=2 SV=1 && PF02493:MORN repeat	NC_056608.1:10591493-10597151	0.0627097	29.48	-8.29602	0	0
109059648	tecpr1a	tectonin beta-propeller repeat containing 1a && sp|E1BZR9|TCPR1_CHICK Tectonin beta-propeller repeat-containing protein 1 OS=Gallus gallus OX=9031 GN=TECPR1 PE=3 SV=1 && PF06462:Propeller|PF06398:Integral peroxisomal membrane peroxin	NC_056608.1:10655714-10671452	0.836175	21.3868	-4.16975	0	0
109054585	LOC109054585	meiosis-specific with OB domain-containing protein-like && sp|Q9D513|MEIOB_MOUSE Meiosis-specific with OB domain-containing protein OS=Mus musculus OX=10090 GN=Meiob PE=1 SV=3 && -	NC_056608.1:10982237-10986811	0.0819043	112.305	-9.82259	0	0
109053227	LOC109053227	meiotic recombination protein DMC1/LIM15 homolog%2C transcript variant X1 && sp|Q61880|DMC1_MOUSE Meiotic recombination protein DMC1/LIM15 homolog OS=Mus musculus OX=10090 GN=Dmc1 PE=1 SV=1 && PF08423:Rad51	NC_056608.1:11506371-11509758	0.0234767	235.932	-12.5172	0	0
109049295	si:ch211-141o9.10	probable endonuclease 4%2C transcript variant X1 && sp|B3EEJ7|END4_CHLL2 Probable endonuclease 4 OS=Chlorobium limicola (strain DSM 245 / NBRC 103803 / 6330) OX=290315 GN=nfo PE=3 SV=1 && PF01261:Xylose isomerase-like TIM barrel	NC_056608.1:11573563-11578106	0.632881	47.1382	-5.70511	0	0
109099910	LOC109099910	tubby protein homolog && sp|P50607|TUB_HUMAN Tubby protein homolog OS=Homo sapiens OX=9606 GN=TUB PE=1 SV=1 && PF16322:Tubby N-terminal|PF01167:Tub family	NC_056608.1:11923513-11928075	0.140814	44.8138	-7.72534	0	0
109098122	odad2	outer dynein arm docking complex subunit 2%2C transcript variant X2 && sp|Q5T2S8|ODAD2_HUMAN Outer dynein arm-docking complex subunit 2 OS=Homo sapiens OX=9606 GN=ODAD2 PE=1 SV=1 && PF13646:HEAT repeats	NC_056608.1:13154955-13206418	1.19611	25.8365	-4.31209	0	0
109099539	cdca9	cell division cycle associated 9 && sp|P86347|BORE2_DANRE Borealin-2 OS=Danio rerio OX=7955 GN=cdca9 PE=2 SV=1 && PF10444:Nbl1 / Borealin N terminal	NC_056608.1:12973841-12975905	339.856	6.55066	6.19612	0	0
109100201	LOC109100201	calmodulin-1 && sp|P0DP23|CALM1_HUMAN Calmodulin-1 OS=Homo sapiens OX=9606 GN=CALM1 PE=1 SV=1 && PF13499:EF-hand domain pair	NC_056608.1:14054863-14059184	6.00189	86.1092	-3.33716	0	0
109067621	zfp36l2	zinc finger protein 36%2C C3H type-like 2 && sp|Q7ZXW9|TISDA_XENLA mRNA decay activator protein ZFP36L2-A OS=Xenopus laevis OX=8355 GN=zfp36l2-A PE=1 SV=1 && PF00642:Zinc finger C-x8-C-x5-C-x3-H type (and similar)|PF04553:Tis11B like protein, N terminus	NC_056608.1:14267249-14270767	26.9138	1.00825	5.23689	0	0
109058433	ttll6	tubulin tyrosine ligase-like family%2C member 6%2C transcript variant X1 && sp|A8CVX7|TTLL6_DANRE Tubulin polyglutamylase ttll6 OS=Danio rerio OX=7955 GN=ttll6 PE=2 SV=1 && PF03133:Tubulin-tyrosine ligase family	NC_056608.1:15140510-15147950	0.169543	31.2271	-7.0434	0	0
109073963	osbpl7	oxysterol binding protein-like 7%2C transcript variant X2 && sp|Q9BZF3|OSBL6_HUMAN Oxysterol-binding protein-related protein 6 OS=Homo sapiens OX=9606 GN=OSBPL6 PE=1 SV=1 && PF15409:Pleckstrin homology domain|PF01237:Oxysterol-binding protein	NC_056608.1:16028459-16040996	24.6112	0.225323	7.16851	0	0
109069384	ccdc189	coiled-coil domain containing 189%2C transcript variant X2 && sp|Q6NZQ0|CC189_MOUSE Coiled-coil domain-containing protein 189 OS=Mus musculus OX=10090 GN=Ccdc189 PE=1 SV=2 && PF14769:Flagellar C1a complex subunit C1a-32	NC_056608.1:16091219-16094269	0.0190463	71.9256	-10.9071	0	0
109099657	dclre1a	DNA cross-link repair 1A (PSO2 homolog%2C S. cerevisiae) && sp|Q5QJC4|DCR1A_CHICK DNA cross-link repair 1A protein OS=Gallus gallus OX=9031 GN=DCLRE1A PE=1 SV=1 && PF07522:DNA repair metallo-beta-lactamase	NC_056608.1:16847331-16855133	82.0481	14.2785	3.02914	0	0
109079777	LOC109079777	calcium/calmodulin-dependent protein kinase type II subunit gamma-like && sp|Q13555|KCC2G_HUMAN Calcium/calmodulin-dependent protein kinase type II subunit gamma OS=Homo sapiens OX=9606 GN=CAMK2G PE=1 SV=4 && PF00069:Protein kinase domain|PF08332:Calcium/calmodulin dependent protein kinase II association domain	NC_056608.1:19162946-19244590	17.1701	1.71069	3.82865	0	0
109105178	dnai2a	dynein%2C axonemal%2C intermediate chain 2a && sp|Q9GZS0|DNAI2_HUMAN Dynein axonemal intermediate chain 2 OS=Homo sapiens OX=9606 GN=DNAI2 PE=1 SV=2 && -	NC_056608.1:19483367-19490803	0.237066	59.816	-7.43025	0	0
109105166	fbxw10	F-box and WD repeat domain containing 10 && sp|Q5XX13|FBW10_HUMAN F-box/WD repeat-containing protein 10 OS=Homo sapiens OX=9606 GN=FBXW10 PE=2 SV=2 && -	NC_056608.1:19761219-19769774	0.01228	14.6131	-9.57441	0	0
109061671	zgc:111868	uncharacterized protein LOC556628 homolog && - && -	NC_056608.1:22241798-22245346	278.822	0.593675	9.37496	0	0
109055849	dock1	dedicator of cytokinesis 1 && sp|Q14185|DOCK1_HUMAN Dedicator of cytokinesis protein 1 OS=Homo sapiens OX=9606 GN=DOCK1 PE=1 SV=2 && PF16172:DOCK N-terminus|PF14429:C2 domain in Dock180 and Zizimin proteins|PF14604:Variant SH3 domain|PF06920:Dock homology region 2	NC_056608.1:23237647-23475800	7.68807	0.399749	4.76307	0	0
109100269	LOC109100269	uncharacterized LOC109100269 && sp|Q5DTT2|PSD1_MOUSE PH and SEC7 domain-containing protein 1 OS=Mus musculus OX=10090 GN=Psd PE=1 SV=2 && PF15410:Pleckstrin homology domain|PF01369:Sec7 domain	NC_056608.1:23850813-23899890	12.2056	0.10542	7.33446	0	0
109061627	LOC109061627	formin-2-like%2C transcript variant X5 && sp|Q9JL04|FMN2_MOUSE Formin-2 OS=Mus musculus OX=10090 GN=Fmn2 PE=1 SV=2 && PF02181:Formin Homology 2 Domain	NC_056608.1:24550439-24600213	12.0359	0.379276	5.48494	0	0
109088417	pdzd7b	PDZ domain containing 7b && sp|Q9H5P4|PDZD7_HUMAN PDZ domain-containing protein 7 OS=Homo sapiens OX=9606 GN=PDZD7 PE=1 SV=2 && -	NC_056608.1:25005929-25018990	0.798524	25.0569	-4.3848	0	0
109078178	LOC109078178	DNA-damage-inducible transcript 4 && sp|Q7T346|DDIT4_DANRE DNA damage-inducible transcript 4 protein OS=Danio rerio OX=7955 GN=ddit4 PE=2 SV=1 && PF07809:RTP801 C-terminal region	NC_056608.1:25221268-25223290	159.465	9.12048	4.63382	0	0
109053387	gclc	glutamate-cysteine ligase%2C catalytic subunit && sp|P19468|GSH1_RAT Glutamate--cysteine ligase catalytic subunit OS=Rattus norvegicus OX=10116 GN=Gclc PE=1 SV=2 && PF03074:Glutamate-cysteine ligase	NC_056609.1:5203636-5220125	65.8245	11.0164	3.08453	0	0
109102770	eloal	elongin A%2C like && sp|Q63187|ELOA1_RAT Elongin-A OS=Rattus norvegicus OX=10116 GN=Eloa PE=1 SV=1 && PF08711:TFIIS helical bundle-like domain|PF06881:RNA polymerase II transcription factor SIII (Elongin) subunit A	NC_056609.1:5185445-5193240	67.2722	1.11096	6.42659	0	0
109058180	LOC109058180	sphingolipid delta(4)-desaturase DES1-like && sp|Q5F3C1|DEGS1_CHICK Sphingolipid delta(4)-desaturase DES1 OS=Gallus gallus OX=9031 GN=DEGS1 PE=1 SV=1 && PF00487:Fatty acid desaturase|PF08557:Sphingolipid Delta4-desaturase (DES)	NC_056609.1:3860731-3867526	0.325055	18.1747	-5.26903	0	0
109070728	LOC109070728	cystatin-F-like && sp|O76096|CYTF_HUMAN Cystatin-F OS=Homo sapiens OX=9606 GN=CST7 PE=1 SV=1 && PF00031:Cystatin domain	NC_056609.1:8845782-8847280	103.448	0.078649	10.5641	0	0
[truncated: 32,928 more rows]
