# Supplementary material for: Differential Expression of miRNAs, lncRNAs, and circRNAs between Ovaries and Testes in Common Carp (Cyprinus carpio)
Source: Cells. 2023 Nov 15;12(22):2631. doi: 10.3390/cells12222631 (PMC10670750; doi:10.3390/cells12222631)
Supplement: Supplementary file 1 [file cells-12-02631-s001.zip › Table S14. Statistics of categories of differential AS events between ovaries and testes.xlsx]

## Sheet: Sheet1
	total	significant_diff
skipping exon	17290(69.23%)	2197
alternative 3ʹ splice site	3588(14.37%)	629
alternative 5ʹ splice site	1810(7.25%)	489
mutually exclusive exons	1360(5.45%)	285
intron retention	928(3.71%)	293
	24976(100%)	3893
