# Supplementary material for: Differential Expression of miRNAs, lncRNAs, and circRNAs between Ovaries and Testes in Common Carp (Cyprinus carpio)
Source: Cells. 2023 Nov 15;12(22):2631. doi: 10.3390/cells12222631 (PMC10670750; doi:10.3390/cells12222631)
Supplement: Supplementary file 1 [file cells-12-02631-s001.zip › Table S15. Statistics of circRNA sequencing of ovaries and testes in common carp.xlsx]

## Sheet: Sheet1
sample	raw_reads	raw_bases	clean_reads	total_map	clean_bases	error_rate	Q20	Q30	GC_pct
cirRNA_ovary_1	62909462	9.44G	57549956	53935341(93.72%)	8.63G	0.02	98.09	94.51	56.5
cirRNA_ovary_2	63359854	9.5G	58138200	54371748(93.52%)	8.72G	0.02	98.07	94.5	56.48
cirRNA_ovary_3	60723998	9.11G	55829286	52115084(93.35%)	8.37G	0.03	97.83	93.71	56.54
cirRNA_testis_1	61318720	9.2G	56957098	49119912(86.24%)	8.54G	0.03	96.72	91.38	55.7
cirRNA_testis_2	62603632	9.39G	57871504	49309402(85.2%)	8.68G	0.03	96.46	91.34	55.19
cirRNA_testis_3	61949210	9.29G	57409628	49229585(85.75%)	8.61G	0.03	96.65	91.76	55.7
