# Supplementary material for: Differential Expression of miRNAs, lncRNAs, and circRNAs between Ovaries and Testes in Common Carp (Cyprinus carpio)
Source: Cells. 2023 Nov 15;12(22):2631. doi: 10.3390/cells12222631 (PMC10670750; doi:10.3390/cells12222631)
Supplement: Supplementary file 1 [file cells-12-02631-s001.zip › Table S16. Details of circRNAs identified in the present study.xlsx]

## Sheet: novel_circRNAs
circRNA_ID	Chr	start	end	strand	full_length	spliced_length	gene_id	feature	samples	junction_read	non_junction_read	source_gene_name
novel_circ_0012407	NW_024879326.1	78675	79479	+	804	437	109074444;	exon:78676-78851,exon:79219-79479	cirRNA_Female1,cirRNA_Female2,cirRNA_Female3	15,15,27	229240235	pop1
novel_circ_0012408	NW_024879326.1	82574	85370	+	2796	351	109074444;	exon:82575-82763,exon:85209-85370	cirRNA_male3	2	85	pop1
novel_circ_0012395	NW_024879307.1	147529	156583	+	9054	377	109101818;	exon:147530-147725,exon:156403-156583	cirRNA_Female1,cirRNA_Female2,cirRNA_Female3	127130146	64,67,55	LOC109101818
novel_circ_0012454	NW_024879352.1	1528388	1528724	-	336	336	109080795;	exon:1528389-1528724	cirRNA_male1,cirRNA_male2,cirRNA_male3	9,5,4	5,3,8	LOC109080795
novel_circ_0012456	NW_024879352.1	24146	25032	-	886	441	109082367;	exon:24147-24331,exon:24565-24675,exon:24888-25032	cirRNA_Female2	10	108	LOC109082367
novel_circ_0012457	NW_024879352.1	2459241	2465232	-	5991	321	122134006;	exon:2459242-2459369,exon:2465040-2465232	cirRNA_Female1,cirRNA_Female2,cirRNA_Female3,cirRNA_male1,cirRNA_male2,cirRNA_male3	6,2,5,14,22,26	58,50,52,29,27,32	LOC122134006
novel_circ_0012377	NW_024879274.1	117101	117390	-	289	289	122144350;	exon:117102-117390	cirRNA_Female1,cirRNA_Female2,cirRNA_Female3,cirRNA_male1,cirRNA_male2,cirRNA_male3	6,6,7,9,10,6	42,49,53,16,23,14	LOC122144350
novel_circ_0012414	NW_024879333.1	93072	93402	-	330	221	109088633;	exon:93073-93173,exon:93283-93402	cirRNA_male2	2	86	LOC109088633
novel_circ_0000004	NC_056572.1	108961	110294	-	1333	492	109080221;	exon:108962-109156,exon:109998-110294	cirRNA_male1,cirRNA_male2,cirRNA_male3	5,9,7	57,63,49	LOC109080221
novel_circ_0000005	NC_056572.1	1130833	1133686	-	2853	377	109056234;	exon:1130834-1130986,exon:1133319-1133459,exon:1133604-1133686	cirRNA_Female1,cirRNA_Female2,cirRNA_male1,cirRNA_male2,cirRNA_male3	3,7,5,6,5	0,1,4,6,1	LOC109056234
novel_circ_0000006	NC_056572.1	1156809	1157468	-	659	356	109056235;	exon:1156810-1157017,exon:1157321-1157468	cirRNA_male2,cirRNA_male3	5,4	49,46	wdr19
novel_circ_0000009	NC_056572.1	1272268	1276689	+	4421	226	109110053;	exon:1276564-1276689	cirRNA_male1	3	1	LOC109110053
novel_circ_0000011	NC_056572.1	12767348	12818347	+	50999	288	109112091;	exon:12767349-12767510,exon:12818222-12818347	cirRNA_Female1,cirRNA_Female2,cirRNA_Female3	12,15,16	14,13,7	LOC109112091
novel_circ_0000014	NC_056572.1	12813912	12818347	+	4435	226	109112091;	exon:12818222-12818347	cirRNA_Female3,cirRNA_male1,cirRNA_male2,cirRNA_male3	2,9,5,8	27,52,64,51	LOC109112091
novel_circ_0000015	NC_056572.1	12817045	12818347	+	1302	263	109112091;	exon:12817046-12817182,exon:12818222-12818347	cirRNA_Female1,cirRNA_Female3	3,2	33,35	LOC109112091
novel_circ_0000016	NC_056572.1	12859676	12892825	+	33149	272	109112091;	exon:12859677-12859797,exon:12892675-12892825	cirRNA_Female1,cirRNA_Female2,cirRNA_Female3	25,25,23	12,13,9	LOC109112091
novel_circ_0000018	NC_056572.1	1327006	1327469	-	463	282	109093017;	exon:1327007-1327159,exon:1327341-1327469	cirRNA_male1,cirRNA_male3	8,7	75,99	LOC109093017
novel_circ_0000019	NC_056572.1	13606578	13611162	-	4584	203	109096171;	exon:13606579-13606676	cirRNA_male2	3	19	LOC109096171
novel_circ_0000020	NC_056572.1	13647580	13647769	-	189	189	109096171;	exon:13647581-13647769	cirRNA_Female2,cirRNA_Female3	5,3	103,78	LOC109096171
novel_circ_0000021	NC_056572.1	13731746	13733891	-	2145	265	109059193;	exon:13733727-13733891	cirRNA_Female2,cirRNA_male3	7,3	9,28	mbnl2
novel_circ_0000022	NC_056572.1	13941500	13941908	-	408	408	109103004;	exon:13941501-13941908	cirRNA_male1,cirRNA_male2	3,2	39,41	ptgfrnb
novel_circ_0000023	NC_056572.1	14107985	14117268	-	9283	334	109073524;	exon:14107986-14108145,exon:14117095-14117268	cirRNA_male1,cirRNA_male2,cirRNA_male3	9,8,5	10,6,9	LOC109073524
novel_circ_0000024	NC_056572.1	14289840	14290344	+	504	358	109092027;	exon:14289841-14290019	cirRNA_male2	2	55	LOC109092027
novel_circ_0000025	NC_056572.1	14923302	14929802	+	6500	297	109068543;	exon:14923303-14923448,exon:14929652-14929802	cirRNA_male1,cirRNA_male2,cirRNA_male3	22,13,39	6,18,4	LOC109068543
novel_circ_0000026	NC_056572.1	14923302	14934576	+	11274	243	109068543;	exon:14923303-14923448	cirRNA_male3	2	6	LOC109068543
novel_circ_0000027	NC_056572.1	14936923	14941683	+	4760	416	109068543;	exon:14936924-14937097,exon:14938875-14938994,exon:14941562-14941683	cirRNA_male1,cirRNA_male2,cirRNA_male3	6,4,8	2,8,7	LOC109068543
novel_circ_0000028	NC_056572.1	15274904	15275499	+	595	256	109111132;	exon:15274905-15275064	cirRNA_Female1,cirRNA_Female2,cirRNA_Female3	7,3,7	92,73,81	gart
novel_circ_0000030	NC_056572.1	15319818	15320284	-	466	320	109111134;	exon:15319819-15319909,exon:15319988-15320074,exon:15320143-15320284	cirRNA_Female2	3	18	n6amt1
novel_circ_0000031	NC_056572.1	15995089	16003003	+	7914	325	109065280;	exon:15995090-15995280,exon:16002870-16003003	cirRNA_Female2	8	47	appa
novel_circ_0000032	NC_056572.1	16021482	16021884	+	402	298	109051035;	exon:16021483-16021655,exon:16021760-16021884	cirRNA_Female2,cirRNA_male1	4,6	56,60	atp5pf
novel_circ_0000033	NC_056572.1	16034833	16035244	-	411	335	109051036;	exon:16034834-16035018,exon:16035095-16035244	cirRNA_Female1,cirRNA_Female2,cirRNA_Female3,cirRNA_male3	63,49,45,2	353,396,362,51	jam2a
novel_circ_0000034	NC_056572.1	16167025	16167638	+	613	219	109091027;	exon:16167026-16167128,exon:16167523-16167638	cirRNA_male1,cirRNA_male2,cirRNA_male3	5,4,6	24,11,20	ercc5
novel_circ_0000035	NC_056572.1	16176403	16178426	+	2023	359	109091027;	exon:16176404-16176617,exon:16178282-16178426	cirRNA_Female1,cirRNA_Female2,cirRNA_Female3	14,20,9	28,26,50	ercc5
novel_circ_0000036	NC_056572.1	16223804	16224801	-	997	430	109082630;	exon:16223805-16223921,exon:16224040-16224194	cirRNA_Female2,cirRNA_Female3,cirRNA_male1,cirRNA_male2,cirRNA_male3	16,8,10,7,4	52,43,35,48,43	LOC109082630
novel_circ_0000039	NC_056572.1	16384833	16389052	-	4219	240	109094833;	exon:16384834-16384983	cirRNA_Female1,cirRNA_Female3,cirRNA_male1	5,2,2	1,0,2	LOC109094833
novel_circ_0000040	NC_056572.1	16513418	16515252	+	1834	231	109104047;	exon:16515122-16515252	cirRNA_Female2,cirRNA_male1,cirRNA_male3	2,2,8	37173164	dcun1d2b
novel_circ_0000045	NC_056572.1	17058462	17061944	-	3482	268	109057784;	exon:17058463-17058544,exon:17061759-17061944	cirRNA_Female1,cirRNA_Female2,cirRNA_Female3	11,10,9	104,119,94	LOC109057784
novel_circ_0000046	NC_056572.1	17064042	17070282	-	6240	302	109057784;	exon:17064043-17064182,exon:17070121-17070282	cirRNA_male1,cirRNA_male2	7,7	66,56	LOC109057784
novel_circ_0000047	NC_056572.1	1714993	1715857	-	864	425	109088156;	exon:1714994-1715214,exon:1715654-1715857	cirRNA_male1,cirRNA_male2,cirRNA_male3	16,18,9	5,6,4	adgrl3.1
novel_circ_0000049	NC_056572.1	17258316	17267133	+	8817	409	109086708;	exon:17266742-17266888,exon:17266972-17267133	cirRNA_Female3,cirRNA_male1,cirRNA_male2,cirRNA_male3	2,3,6,4	11,56,82,49	LOC109086708
novel_circ_0000050	NC_056572.1	17264478	17267133	+	2655	366	109086708;	exon:17264479-17264535,exon:17266742-17266888,exon:17266972-17267133	cirRNA_Female3,cirRNA_male1,cirRNA_male2,cirRNA_male3	6,2,3,4	4,38,39,44	LOC109086708
novel_circ_0000051	NC_056572.1	17266741	17267133	+	392	309	109086708;	exon:17266742-17266888,exon:17266972-17267133	cirRNA_male1,cirRNA_male2,cirRNA_male3	11,9,15	87108110	LOC109086708
novel_circ_0000052	NC_056572.1	17271118	17272120	+	1002	920	109086708;	exon:17271119-17271317	cirRNA_Female2	4	4	LOC109086708
novel_circ_0000053	NC_056572.1	17285739	17286466	+	727	321	109061301;	exon:17285740-17285910,exon:17286317-17286466	cirRNA_Female2,cirRNA_Female3	3,3	48,50	LOC109061301
novel_circ_0000054	NC_056572.1	17300586	17304607	+	4021	256	109075735;	exon:17300587-17300758	cirRNA_male2,cirRNA_male3	6,6	48,83	LOC109075735
novel_circ_0000056	NC_056572.1	17465871	17466290	-	419	335	109057935;	exon:17465872-17466060,exon:17466145-17466290	cirRNA_Female1,cirRNA_Female2,cirRNA_Female3,cirRNA_male1,cirRNA_male3	7,7,19,17,6	62,72,53,30,34	dnajb14
novel_circ_0000057	NC_056572.1	17465871	17493499	-	27628	370	109057935;	exon:17465872-17466060	cirRNA_Female2,cirRNA_Female3,cirRNA_male1,cirRNA_male2,cirRNA_male3	7,9,7,8,4	54,47,18,19,28	dnajb14
novel_circ_0000058	NC_056572.1	17651013	17665693	-	14680	385	109062001;	exon:17651014-17651121,exon:17662188-17662284,exon:17662418-17662443,exon:17662699-17662727,exon:17663468-17663521	cirRNA_Female1,cirRNA_Female2,cirRNA_Female3,cirRNA_male1,cirRNA_male2,cirRNA_male3	32,37,25,92,82,66	104,67,79,90,114,99	sugt1
novel_circ_0000059	NC_056572.1	17662187	17665693	-	3506	277	109062001;	exon:17662188-17662284,exon:17662418-17662443,exon:17662699-17662727,exon:17663468-17663521	cirRNA_Female1,cirRNA_Female2,cirRNA_Female3,cirRNA_male1,cirRNA_male2,cirRNA_male3	7,6,6,8,12,11	141,96,118,137,146,145	sugt1
novel_circ_0000060	NC_056572.1	17802354	17803239	+	885	332	109062828;	exon:17802355-17802404,exon:17802520-17802590,exon:17803029-17803239	cirRNA_Female1,cirRNA_male1,cirRNA_male3	5,5,8	2,2,7	psip1a
novel_circ_0000061	NC_056572.1	18241900	18249706	-	7806	285	109051366;	intron:18249420-18249504,intron:18249607-18249706	cirRNA_Female3,cirRNA_male1,cirRNA_male2,cirRNA_male3	3,6,16,7	10,24,36,39	LOC109051366
novel_circ_0000062	NC_056572.1	18249419	18262321	-	12902	198	109051366;	exon:18249420-18249504	cirRNA_Female2,cirRNA_male3	2,10	19,47	LOC109051366
novel_circ_0000063	NC_056572.1	18298485	18307743	-	9258	255	109051366;	exon:18307589-18307743	cirRNA_Female1,cirRNA_Female2,cirRNA_male2	4,4,2	27,33,68	LOC109051366
novel_circ_0000065	NC_056572.1	18636728	18639239	+	2511	255	109111140;	exon:18636729-18636807,exon:18639064-18639239	cirRNA_male2	2	22	LOC109111140
novel_circ_0000066	NC_056572.1	18675685	18677570	+	1885	332	109111140;	exon:18675686-18675783	cirRNA_Female1	2	26	LOC109111140
novel_circ_0000068	NC_056572.1	1957107	1957710	+	603	333	109089719;	exon:1957108-1957282,exon:1957553-1957710	cirRNA_male1,cirRNA_male2,cirRNA_male3	13,3,14	72,62,68	haspin
novel_circ_0000069	NC_056572.1	19629594	19630160	+	566	258	109067300;	intron:19629595-19629659,intron:19629968-19630160	cirRNA_Female1,cirRNA_Female2,cirRNA_Female3	18,4,5	0,3,5	LOC109067300
novel_circ_0000070	NC_056572.1	19644800	19647108	+	2308	812	109067300;	exon:19644801-19644925,exon:19645725-19645827	cirRNA_male3	2	6	LOC109067300
novel_circ_0000072	NC_056572.1	19879439	19882529	+	3090	409	109054114;	exon:19881369-19881455,exon:19881545-19881612	cirRNA_Female1	3	28	LOC109054114
novel_circ_0000074	NC_056572.1	19941772	19945823	+	4051	345	109054114;	exon:19941773-19941952,exon:19942194-19942275,exon:19945741-19945823	cirRNA_male2	4	84	LOC109054114
novel_circ_0000078	NC_056572.1	19956966	19968744	+	11778	235	109054114;	exon:19961503-19961556,exon:19968664-19968744	cirRNA_Female1,cirRNA_Female2,cirRNA_Female3,cirRNA_male1	18,8,7,3	6,25,24,62	LOC109054114
novel_circ_0000079	NC_056572.1	1997199	1997912	+	713	438	109093169;	exon:1997200-1997310,exon:1997502-1997621,exon:1997706-1997912	cirRNA_Female1,cirRNA_Female2	4,4	93,73	LOC109093169
novel_circ_0000080	NC_056572.1	20046709	20047015	-	306	306	109107133;	exon:20046710-20047015	cirRNA_male3	3	25	LOC109107133
novel_circ_0000083	NC_056572.1	20535868	20536623	+	755	265	109095407;	exon:20535869-20535971,exon:20536462-20536623	cirRNA_Female3	5	23	LOC109095407
novel_circ_0000084	NC_056572.1	20535871	20536623	+	752	262	109095407;	exon:20535872-20535971,exon:20536462-20536623	cirRNA_Female3,cirRNA_male2	4,7	23,5	LOC109095407
novel_circ_0000085	NC_056572.1	20726077	20729929	-	3852	297	109048620;	exon:20726078-20726143,exon:20726914-20727049,exon:20729835-20729929	cirRNA_Female1,cirRNA_Female2,cirRNA_Female3,cirRNA_male1,cirRNA_male2,cirRNA_male3	2,3,5,32,25,27	32,37,54,22,22,29	LOC109048620
novel_circ_0000086	NC_056572.1	2166695	2173837	-	7142	477	109062054;	exon:2166696-2166892,exon:2167519-2167620,exon:2173660-2173837	cirRNA_Female2,cirRNA_male1	6,11	8,34	LOC109062054
novel_circ_0000087	NC_056572.1	21846028	21853519	+	7491	308	109094305;	exon:21853312-21853519	cirRNA_Female1,cirRNA_Female2	4,6	4,16	LOC109094305
novel_circ_0000090	NC_056572.1	21949414	21949826	+	412	321	109077971;	exon:21949415-21949485,exon:21949577-21949826	cirRNA_Female1,cirRNA_Female2,cirRNA_Female3,cirRNA_male1,cirRNA_male2,cirRNA_male3	8,10,7,3,6,5	0,3,0,11,9,13	LOC109077971
novel_circ_0000092	NC_056572.1	2199923	2215587	-	15664	271	109062054;	exon:2199924-2200076,exon:2215470-2215587	cirRNA_Female1,cirRNA_male1	2,4	9,74	LOC109062054
novel_circ_0000093	NC_056572.1	2212004	2215587	-	3583	218	109062054;	exon:2215470-2215587	cirRNA_male3	6	69	LOC109062054
novel_circ_0000094	NC_056572.1	22298816	22304959	-	6143	313	109052899;	exon:22298817-22298988,exon:22304686-22304755,exon:22304889-22304959	cirRNA_Female1,cirRNA_Female2	7,6	452437	LOC109052899
novel_circ_0000095	NC_056572.1	2236846	2238953	-	2107	278	109062054;	exon:2236847-2236983,exon:2238813-2238953	cirRNA_male3	4	44	LOC109062054
novel_circ_0000098	NC_056572.1	22930748	22932904	-	2156	341	109068547;	exon:22930749-22930849,exon:22932665-22932904	cirRNA_male1,cirRNA_male2,cirRNA_male3	12,14,10	33,27,27	LOC109068547
novel_circ_0000100	NC_056572.1	23202396	23203844	-	1448	527	109093643;	exon:23202397-23202576,exon:23202733-23202842,exon:23203608-23203844	cirRNA_Female1,cirRNA_Female2,cirRNA_Female3	48,81,59	28,32,27	LOC109093643
novel_circ_0000103	NC_056572.1	23702595	23707749	+	5154	370	109095820;	exon:23702596-23702781,exon:23707566-23707749	cirRNA_male2,cirRNA_male3	3,2	0,2	LOC109095820
novel_circ_0000108	NC_056572.1	2551372	2552952	-	1580	375	109100105;	exon:2551373-2551486,exon:2552572-2552708,exon:2552829-2552952	cirRNA_Female2,cirRNA_male2,cirRNA_male3	3,2,3	38,33,25	LOC109100105
novel_circ_0000109	NC_056572.1	2551372	2555448	-	4076	249	109100105;	exon:2551373-2551486,exon:2555314-2555448	cirRNA_Female1	2	40	LOC109100105
novel_circ_0000110	NC_056572.1	2552571	2555448	-	2877	396	109100105;	exon:2552572-2552708,exon:2552829-2552952,exon:2555314-2555448	cirRNA_Female1,cirRNA_Female2,cirRNA_Female3,cirRNA_male2	3,3,2,5	46,35,31,41	LOC109100105
novel_circ_0000112	NC_056572.1	26101983	26111058	+	9075	370	122145602;	exon:26101984-26102084,exon:26106468-26106584	cirRNA_male3	4	72	LOC122145602
novel_circ_0000113	NC_056572.1	26650545	26655795	+	5250	162	n/a	intergenic_region:26655734-26655795	cirRNA_Female1,cirRNA_Female2,cirRNA_Female3,cirRNA_male2	6,5,6,5	5,8,18,3	--
novel_circ_0000115	NC_056572.1	27005196	27007645	-	2449	434	109081489;	exon:27005197-27005463,exon:27007479-27007645	cirRNA_Female2,cirRNA_male1,cirRNA_male2,cirRNA_male3	6,8,17,13	0,55,54,72	ctnna2
novel_circ_0000116	NC_056572.1	27005196	27025969	-	20773	296	109081489;	exon:27025774-27025969	cirRNA_male1,cirRNA_male2,cirRNA_male3	2,3,5	78,81,112	ctnna2
novel_circ_0000117	NC_056572.1	2704291	2710606	+	6315	313	109085868;	exon:2704292-2704363,exon:2710067-2710190,exon:2710490-2710606	cirRNA_Female3	2	160	LOC109085868
novel_circ_0000121	NC_056572.1	2716195	2717913	+	1718	304	109085868;	exon:2716196-2716251,exon:2716519-2716621,exon:2717769-2717913	cirRNA_Female1,cirRNA_Female2,cirRNA_Female3	8,5,5	80,77,87	LOC109085868
novel_circ_0000124	NC_056572.1	27424310	27424524	+	214	214	109101301;	exon:27424311-27424524	cirRNA_Female1,cirRNA_Female2,cirRNA_Female3	5,5,2	4,3,8	LOC109101301
novel_circ_0000125	NC_056572.1	27425257	27426009	+	752	447	109101301;	exon:27425258-27425400,exon:27425628-27425755,exon:27425834-27426009	cirRNA_Female1,cirRNA_Female2,cirRNA_Female3,cirRNA_male3	4,5,7,6	2,0,2,7	LOC109101301
novel_circ_0000126	NC_056572.1	2832356	2832843	+	487	285	109053644;	exon:2832357-2832493,exon:2832623-2832676,exon:2832750-2832843	cirRNA_Female1,cirRNA_Female2,cirRNA_Female3	6,13,7	864832817	plrg1
novel_circ_0000127	NC_056572.1	28486620	28488696	-	2076	299	109045200;	exon:28488486-28488696	cirRNA_Female1,cirRNA_Female3	9,11	364322	LOC109045200
novel_circ_0000128	NC_056572.1	28527	29451	-	924	227	109102258;	exon:29325-29451	cirRNA_male3	2	3	LOC109102258
novel_circ_0000130	NC_056572.1	28879545	28880576	+	1031	179	109080135;	exon:28880498-28880576	cirRNA_Female2	2	63	LOC109080135
novel_circ_0000133	NC_056572.1	29014346	29015210	+	864	330	109055099;	exon:29014347-29014441,exon:29014517-29014612,exon:29015072-29015210	cirRNA_Female1,cirRNA_Female2,cirRNA_Female3	7,4,2	98105105	LOC109055099
novel_circ_0000134	NC_056572.1	29228899	29237361	+	8462	175	109095751;	exon:29228900-29228983	cirRNA_Female1,cirRNA_Female2,cirRNA_Female3,cirRNA_male2	79,44,56,3	125,116,89,0	mcf2la
novel_circ_0000137	NC_056572.1	29425265	29425546	-	281	281	109091212;	intron:29425266-29425546	cirRNA_male1,cirRNA_male2,cirRNA_male3	4,10,10	3,15,12	LOC109091212
novel_circ_0000142	NC_056572.1	29663497	29665345	+	1848	443	109076465;	intron:29663498-29663683,intron:29664962-29665162,intron:29665290-29665345	cirRNA_male1,cirRNA_male2,cirRNA_male3	3,5,4	5,1,1	LOC109076465
novel_circ_0000144	NC_056572.1	29815091	29816955	-	1864	342	109048076;	exon:29816714-29816955	cirRNA_male1,cirRNA_male2,cirRNA_male3	14,17,21	9,1,4	neurl1aa
novel_circ_0000145	NC_056572.1	29865801	29871483	+	5682	351	109098272;	exon:29865802-29865990	cirRNA_male2,cirRNA_male3	2,4	6,6	cfap58
novel_circ_0000148	NC_056572.1	2988638	2988926	-	288	288	109071376;	exon:2988639-2988926	cirRNA_Female1,cirRNA_Female2	7,4	30,52	LOC109071376
novel_circ_0000150	NC_056572.1	29903366	29914780	+	11414	432	109098272;	exon:29903367-29903478,exon:29903569-29903673,exon:29911400-29911477,exon:29914644-29914780	cirRNA_male1,cirRNA_male2,cirRNA_male3	75,84,86	22,30,31	cfap58
novel_circ_0000151	NC_056572.1	29903370	29914780	+	11410	245	109098272;	exon:29903371-29903478,exon:29914644-29914780	cirRNA_male2,cirRNA_male3	3,3	34,34	cfap58
novel_circ_0000152	NC_056572.1	29993601	29994016	-	415	278	109110577;	exon:29993602-29993685,exon:29993823-29994016	cirRNA_Female2,cirRNA_Female3	4,5	21,25	LOC109110577
novel_circ_0000153	NC_056572.1	30003498	30004176	+	678	416	109110123;	exon:30003861-30004176	cirRNA_male1	6	32	LOC109110123
novel_circ_0000154	NC_056572.1	30396182	30396878	+	696	542	109068832;	exon:30396183-30396408	cirRNA_Female1,cirRNA_Female2,cirRNA_Female3,cirRNA_male1,cirRNA_male2,cirRNA_male3	3,4,5,19,4,7	50,42,36,24,40,23	taf5
novel_circ_0000158	NC_056572.1	30992904	30996453	-	3549	380	109065336;	exon:30992905-30993128,exon:30994655-30994747,exon:30996391-30996453	cirRNA_male1,cirRNA_male2,cirRNA_male3	10,8,6	1,3,5	fam13a
novel_circ_0000159	NC_056572.1	30994654	30996453	-	1799	332	109065336;	exon:30994655-30994747,exon:30995694-30995869,exon:30996391-30996453	cirRNA_Female1,cirRNA_Female2,cirRNA_Female3,cirRNA_male1,cirRNA_male2,cirRNA_male3	21,24,15,3,5,10	8,4,2,8,3,3	fam13a
novel_circ_0000167	NC_056572.1	31434112	31464059	+	29947	297	n/a	intergenic_region:31463747-31463823,intergenic_region:31463940-31464059	cirRNA_Female1,cirRNA_Female2,cirRNA_Female3,cirRNA_male1,cirRNA_male2,cirRNA_male3	5,3,2,3,3,2	9,5,1,3,1,0	--
novel_circ_0000168	NC_056572.1	31443397	31472771	+	29374	246	n/a	intergenic_region:31472626-31472771	cirRNA_Female1,cirRNA_Female3	2,3	2,1	--
novel_circ_0000169	NC_056572.1	3144622	3145188	+	566	395	109081844;	exon:3144623-3144744,exon:3144832-3144970,exon:3145055-3145188	cirRNA_male1	4	19	LOC109081844
novel_circ_0000173	NC_056572.1	31601603	31602781	-	1178	355	109104875;	exon:31601604-31601691,exon:31601828-31601965,exon:31602653-31602781	cirRNA_Female1,cirRNA_Female2,cirRNA_Female3,cirRNA_male2	8,11,10,3	55,56,52,43	rnaseh2a
novel_circ_0000174	NC_056572.1	31687742	31719190	+	31448	616	109100601;	exon:31687743-31687826	cirRNA_Female1,cirRNA_Female2,cirRNA_Female3,cirRNA_male1,cirRNA_male2,cirRNA_male3	44,22,34,4,11,16	9,9,9,80,85,94	LOC109100601
novel_circ_0000175	NC_056572.1	31718658	31719190	+	532	532	109100601;	exon:31718659-31719190	cirRNA_Female1,cirRNA_Female2,cirRNA_Female3,cirRNA_male1,cirRNA_male2,cirRNA_male3	29,28,25,51,39,48	61,62,47,163,155,166	LOC109100601
novel_circ_0000177	NC_056572.1	31751891	31755919	+	4028	207	109048404;	exon:31751892-31751966,exon:31755788-31755919	cirRNA_male1,cirRNA_male2	4,4	98125	nfixa
novel_circ_0000178	NC_056572.1	31755787	31762604	+	6817	394	109048404;	exon:31755788-31755919,exon:31758927-31759096,exon:31762513-31762604	cirRNA_male2	4	67	nfixa
novel_circ_0000179	NC_056572.1	31772904	31773293	-	389	296	109053102;	exon:31772905-31773069,exon:31773163-31773293	cirRNA_Female1,cirRNA_Female2,cirRNA_Female3,cirRNA_male1,cirRNA_male2,cirRNA_male3	50,76,63,11,12,17	79,107,109,47,63,77	rad23aa
novel_circ_0000180	NC_056572.1	31772954	31773340	+	386	292	109053102;	intron:31772955-31773074,intron:31773169-31773340	cirRNA_Female3,cirRNA_male1,cirRNA_male2,cirRNA_male3	2,7,5,5	62,16,25,35	rad23aa
novel_circ_0000181	NC_056572.1	32111112	32167148	-	56036	193	n/a	intergenic_region:32111113-32111204	cirRNA_Female2,cirRNA_Female3,cirRNA_male1	14,17,22	2,4,1	--
novel_circ_0000182	NC_056572.1	32557074	32557448	+	374	374	122145977;	exon:32557075-32557448	cirRNA_Female1,cirRNA_Female2,cirRNA_Female3	18,19,9	0,1,0	LOC122145977
novel_circ_0000183	NC_056572.1	32859752	32865422	+	5670	257	109093063;	exon:32859753-32859861,exon:32865275-32865422	cirRNA_male2,cirRNA_male3	5,3	3,1	LOC109093063
novel_circ_0000184	NC_056572.1	32967671	32968224	+	553	255	109112313;	exon:32967672-32967853,exon:32968152-32968224	cirRNA_Female1,cirRNA_Female2,cirRNA_Female3	10,5,17	15,2,10	LOC109112313
novel_circ_0000186	NC_056572.1	33373249	33374279	+	1030	257	109066712;	exon:33373250-33373346,exon:33374120-33374279	cirRNA_male2	4	0	LOC109066712
novel_circ_0000187	NC_056572.1	33806451	33808306	-	1855	208	109057655;	exon:33808199-33808306	cirRNA_Female2,cirRNA_male1,cirRNA_male3	4,3,2	66,72,68	LOC109057655
novel_circ_0000188	NC_056572.1	33809552	33810747	-	1195	259	109057655;	exon:33809553-33809679,exon:33810616-33810747	cirRNA_Female1,cirRNA_Female2,cirRNA_Female3,cirRNA_male1,cirRNA_male2,cirRNA_male3	23,20,33,12,16,8	63,56,94,57,63,80	LOC109057655
novel_circ_0000189	NC_056572.1	33821740	33827688	-	5948	276	109057649;	exon:33827513-33827688	cirRNA_male3	5	0	LOC109057649
novel_circ_0000190	NC_056572.1	33926144	33927929	-	1785	324	109106953;	exon:33927706-33927929	cirRNA_male3	4	40	LOC109106953
novel_circ_0000192	NC_056572.1	33934634	33936598	+	1964	235	109100635;	exon:33934635-33934817,exon:33936547-33936598	cirRNA_male1	2	25	LOC109100635
novel_circ_0000198	NC_056572.1	35377022	35378149	+	1127	245	109052108;	exon:35377820-35377880,exon:35378066-35378149	cirRNA_Female2	2	1	LOC109052108
novel_circ_0000199	NC_056572.1	3568160	3577353	+	9193	396	109096431;	exon:3568161-3568343,exon:3577141-3577353	cirRNA_Female1,cirRNA_Female2,cirRNA_Female3	20,29,30	3,7,1	LOC109096431
novel_circ_0000200	NC_056572.1	3573816	3575269	+	1453	334	109096431;	exon:3573817-3573953,exon:3575073-3575269	cirRNA_Female1,cirRNA_Female2,cirRNA_Female3	23,25,34	82,100,81	LOC109096431
novel_circ_0000201	NC_056572.1	3573816	3577353	+	3537	350	109096431;	exon:3573817-3573953	cirRNA_Female1,cirRNA_Female3	7,5	51,52	LOC109096431
novel_circ_0000202	NC_056572.1	3575072	3577353	+	2281	410	109096431;	exon:3575073-3575269,exon:3577141-3577353	cirRNA_Female1,cirRNA_Female2,cirRNA_Female3	2,4,4	70,80,70	LOC109096431
novel_circ_0000203	NC_056572.1	3590413	3591338	+	925	405	109096431;	exon:3590414-3590585	cirRNA_Female1,cirRNA_Female2	3,7	1,2	LOC109096431
novel_circ_0000204	NC_056572.1	36567921	36568310	+	389	389	109071263;	exon:36567922-36568310	cirRNA_Female1,cirRNA_Female3	3,4	3,4	LOC109071263
novel_circ_0000208	NC_056572.1	3834955	3835935	+	980	286	109106242;	exon:3834956-3835107	cirRNA_Female3	3	1	pdlim3a
novel_circ_0000209	NC_056572.1	38521492	38527976	+	6484	324	109056629;	intron:38521493-38521561,intron:38521771-38521865,intron:38527714-38527775,intron:38527879-38527976	cirRNA_Female1,cirRNA_Female2,cirRNA_Female3,cirRNA_male1,cirRNA_male2,cirRNA_male3	33,17,25,8,13,17	2,5,5,3,3,2	LOC109056629
novel_circ_0000211	NC_056572.1	38602563	38602762	-	199	199	109052361;	exon:38602564-38602762	cirRNA_Female2	2	76	LOC109052361
novel_circ_0000212	NC_056572.1	38605274	38606659	+	1385	211	109052374;	exon:38606549-38606659	cirRNA_male1,cirRNA_male2,cirRNA_male3	5,2,4	163140141	LOC109052374
novel_circ_0000213	NC_056572.1	38911099	38911356	-	257	257	109091778;	exon:38911100-38911356	cirRNA_male3	2	6	LOC109091778
novel_circ_0000214	NC_056572.1	3904624	3904846	+	222	222	109112619;	exon:3904625-3904846	cirRNA_Female2	4	49	acsl1a
novel_circ_0000215	NC_056572.1	39046399	39135308	+	88909	367	n/a	intergenic_region:39046400-39046574	cirRNA_Female1,cirRNA_Female2,cirRNA_Female3,cirRNA_male3	5,6,8,23	0,0,0,1	--
novel_circ_0000216	NC_056572.1	39228717	39230443	-	1726	297	109090480;	exon:39228718-39228858	cirRNA_male3	2	4	LOC109090480
novel_circ_0000217	NC_056572.1	3963848	3967612	-	3764	470	109096534;	exon:3963849-3963988	cirRNA_male1,cirRNA_male2,cirRNA_male3	9,16,7	6,1,4	LOC109096534
novel_circ_0000219	NC_056572.1	3989841	3990156	-	315	315	109096534;	exon:3989842-3990156	cirRNA_Female2,cirRNA_Female3	6,4	5,2	LOC109096534
novel_circ_0000220	NC_056572.1	4329489	4332319	-	2830	278	109071930;	exon:4332142-4332319	cirRNA_male1	5	398	LOC109071930
novel_circ_0000221	NC_056572.1	4343338	4350010	-	6672	238	109071930;	exon:4343339-4343458,exon:4349893-4350010	cirRNA_male1,cirRNA_male2,cirRNA_male3	4,7,5	327332332	LOC109071930
novel_circ_0000222	NC_056572.1	4344909	4350010	-	5101	535	109071930;	exon:4344910-4345080,exon:4348663-4348908,exon:4349893-4350010	cirRNA_male1,cirRNA_male2,cirRNA_male3	12,13,13	441477467	LOC109071930
novel_circ_0000223	NC_056572.1	4348091	4350010	-	1919	218	109071930;	exon:4349893-4350010	cirRNA_male1,cirRNA_male3	5,12	478529	LOC109071930
novel_circ_0000225	NC_056572.1	458179	458863	+	684	417	109046159;	exon:458180-458339,exon:458505-458622,exon:458725-458863	cirRNA_Female2,cirRNA_Female3,cirRNA_male1,cirRNA_male2,cirRNA_male3	3,3,5,2,5	56,42,51,51,55	LOC109046159
novel_circ_0000228	NC_056572.1	481769	482736	-	967	266	109077605;	exon:481770-481916,exon:482618-482736	cirRNA_male1	2	10	ecpas
novel_circ_0000229	NC_056572.1	4918347	4919259	+	912	291	109061692;	exon:4918348-4918497,exon:4919119-4919259	cirRNA_Female1,cirRNA_Female2,cirRNA_Female3,cirRNA_male1	2,2,9,3	0,0,0,4	LOC109061692
novel_circ_0000230	NC_056572.1	509208	511003	+	1795	291	109077619;	exon:509209-509361	cirRNA_male1,cirRNA_male2	5,8	5,9	tmem192
novel_circ_0000242	NC_056572.1	6447947	6449247	-	1300	181	109094653;	intron:6449167-6449247	cirRNA_male1	6	82	LOC109094653
novel_circ_0000243	NC_056572.1	6459672	6460101	-	429	352	109090651;	exon:6459673-6459894,exon:6459972-6460101	cirRNA_Female1,cirRNA_Female2,cirRNA_Female3,cirRNA_male2	14,9,18,6	77,77,58,61	LOC109090651
novel_circ_0000244	NC_056572.1	6500117	6500561	-	444	289	109109310;	exon:6500118-6500262,exon:6500418-6500561	cirRNA_Female1,cirRNA_Female2,cirRNA_Female3,cirRNA_male1,cirRNA_male2,cirRNA_male3	36,19,41,13,13,16	4,1,2,2,4,4	LOC109109310
novel_circ_0000247	NC_056572.1	6684610	6686240	+	1630	379	109069582;	exon:6684611-6684666,exon:6684754-6684846,exon:6684953-6685045,exon:6686104-6686240	cirRNA_Female1,cirRNA_Female2,cirRNA_Female3,cirRNA_male1,cirRNA_male3	11,14,7,3,11	27,31,12,24,25	LOC109069582
novel_circ_0000249	NC_056572.1	6903504	6916089	+	12585	382	109061405;	exon:6906771-6906918,exon:6915956-6916089	cirRNA_male3	5	0	LOC109061405
novel_circ_0000250	NC_056572.1	6989779	6990490	+	711	261	109061405;	exon:6989780-6989889,exon:6990340-6990490	cirRNA_male1	4	9	LOC109061405
novel_circ_0000256	NC_056572.1	7278869	7279264	+	395	395	109088128;	exon:7278870-7279264	cirRNA_Female2,cirRNA_male1,cirRNA_male3	3,4,5	0,11,9	LOC109088128
novel_circ_0000257	NC_056572.1	7350396	7358840	-	8444	216	109063029;	intron:7358725-7358840	cirRNA_Female1,cirRNA_Female2	4,4	0,0	LOC109063029
novel_circ_0000258	NC_056572.1	7350655	7358840	-	8185	216	109063029;	exon:7358725-7358840	cirRNA_Female2	3	0	LOC109063029
novel_circ_0000259	NC_056572.1	7490851	7493653	-	2802	265	109111928;	exon:7493489-7493653	cirRNA_Female1,cirRNA_Female2,cirRNA_Female3	5,6,8	10,9,14	LOC109111928
novel_circ_0000263	NC_056572.1	7753096	7761287	+	8191	283	109083105;	exon:7760088-7760179,exon:7761197-7761287	cirRNA_Female2,cirRNA_Female3	6,3	131100	LOC109083105
novel_circ_0000264	NC_056572.1	7753096	7765612	+	12516	350	109083105;	exon:7753097-7753241,exon:7765408-7765612	cirRNA_Female1,cirRNA_Female2,cirRNA_Female3	4,7,8	113143125	LOC109083105
novel_circ_0000265	NC_056572.1	7753096	7769367	+	16271	477	109083105;	exon:7753097-7753241,exon:7758170-7758310	cirRNA_Female1,cirRNA_Female2	4,7	103110	LOC109083105
novel_circ_0000266	NC_056572.1	7758169	7761287	+	3118	381	109083105;	exon:7758170-7758310,exon:7759770-7759826,exon:7760088-7760179,exon:7761197-7761287	cirRNA_Female1,cirRNA_Female2,cirRNA_Female3,cirRNA_male1,cirRNA_male3	7,17,13,2,4	123,135,108,44,75	LOC109083105
novel_circ_0000269	NC_056572.1	7765407	7769367	+	3960	396	109083105;	exon:7765408-7765612	cirRNA_Female2,cirRNA_Female3	3,2	99102	LOC109083105
novel_circ_0000270	NC_056572.1	7916782	7917282	+	500	317	109077732;	exon:7916783-7916896,exon:7916993-7917077,exon:7917165-7917282	cirRNA_Female2,cirRNA_male1	2,5	35,12	LOC109077732
novel_circ_0000271	NC_056572.1	81913	90931	-	9018	349	109080221;	exon:81914-82073	cirRNA_male3	2	26	LOC109080221
novel_circ_0000274	NC_056572.1	8894097	8894545	-	448	330	109064239;	exon:8894098-8894280,exon:8894399-8894545	cirRNA_male2,cirRNA_male3	2,3	746729	LOC109064239
novel_circ_0000275	NC_056572.1	9176580	9177309	-	729	150	122146602;	intron:9176581-9176629	cirRNA_Female2	3	0	LOC122146602
novel_circ_0000276	NC_056572.1	9769609	9770096	-	487	487	109092346;	exon:9769610-9770096	cirRNA_Female1,cirRNA_Female2,cirRNA_Female3	13,21,15	0,3,1	LOC109092346
novel_circ_0000277	NC_056572.1	9930599	9931985	+	1386	260	109060930;	exon:9930600-9930729,exon:9931856-9931985	cirRNA_Female1,cirRNA_Female2,cirRNA_Female3,cirRNA_male2,cirRNA_male3	6,9,7,2,3	10,4,2,21,26	LOC109060930
novel_circ_0000278	NC_056572.1	9930599	9933013	+	2414	373	109060930;	exon:9930600-9930729,exon:9931856-9931985,exon:9932901-9933013	cirRNA_Female2,cirRNA_Female3,cirRNA_male1,cirRNA_male2,cirRNA_male3	7,4,11,4,11	5,1,8,12,12	LOC109060930
novel_circ_0000279	NC_056572.1	9931855	9933013	+	1158	213	109060930;	exon:9932901-9933013	cirRNA_Female3	2	3	LOC109060930
novel_circ_0000281	NC_056572.1	9959248	9960525	+	1277	357	109060930;	exon:9959249-9959341,exon:9960262-9960525	cirRNA_male1,cirRNA_male2,cirRNA_male3	7,5,7	5,2,6	LOC109060930
novel_circ_0012303	NW_024879234.1	170980	181212	+	10232	226	122144032;	exon:170981-171066	cirRNA_Female2,cirRNA_Female3	3,4	7,13	LOC122144032
novel_circ_0012305	NW_024879234.1	192464	193017	+	553	423	122144032;	exon:192465-192567,exon:192698-193017	cirRNA_male1,cirRNA_male2,cirRNA_male3	2,4,5	12,3,2	LOC122144032
novel_circ_0012470	NW_024879356.1	1991777	1993426	-	1649	292	109113633;	intron:1993235-1993426	cirRNA_Female2,cirRNA_Female3	2,6	7,12	LOC109113633
novel_circ_0012475	NW_024879356.1	751750	756329	+	4579	339	109075921;	exon:751751-751830,exon:751997-752135,exon:756210-756329	cirRNA_male1,cirRNA_male2,cirRNA_male3	5,11,6	91,73,67	LOC109075921
novel_circ_0012477	NW_024879356.1	757051	762766	+	5715	198	109075921;	exon:757052-757140,exon:762658-762766	cirRNA_Female1,cirRNA_Female2,cirRNA_Female3,cirRNA_male1,cirRNA_male3	4,8,5,5,4	11,14,13,80,69	LOC109075921
novel_circ_0012480	NW_024879356.1	798224	811069	+	12845	260	n/a	intergenic_region:798225-798334,intergenic_region:798961-799009	cirRNA_Female1,cirRNA_Female2,cirRNA_Female3	4,5,4	3,13,11	--
novel_circ_0012345	NW_024879270.1	1288298	1295467	+	7169	431	109063444;	exon:1288299-1288577,exon:1295316-1295467	cirRNA_Female3	3	6	LOC109063444
novel_circ_0012348	NW_024879270.1	1380259	1380640	+	381	253	n/a	intergenic_region:1380260-1380419,intergenic_region:1380548-1380640	cirRNA_Female1,cirRNA_Female2,cirRNA_Female3,cirRNA_male1,cirRNA_male2,cirRNA_male3	59,51,28,252,253,287	70,81,75,196,213,155	--
novel_circ_0012349	NW_024879270.1	1380259	1380673	+	414	286	n/a	intergenic_region:1380260-1380419,intergenic_region:1380548-1380673	cirRNA_Female1,cirRNA_Female2,cirRNA_Female3,cirRNA_male1,cirRNA_male2,cirRNA_male3	1.96197e+17	55,59,42,116,133,97	--
novel_circ_0012350	NW_024879270.1	1380259	1388516	+	8257	455	n/a	intergenic_region:1380260-1380419,intergenic_region:1380548-1380673,intergenic_region:1388271-1388355,intergenic_region:1388433-1388516	cirRNA_Female1,cirRNA_Female2,cirRNA_Female3,cirRNA_male1,cirRNA_male2,cirRNA_male3	3,7,6,38,50,40	9,9,11,62,93,70	--
novel_circ_0012352	NW_024879270.1	1380270	1380673	+	403	275	n/a	intergenic_region:1380271-1380419,intergenic_region:1380548-1380673	cirRNA_Female1,cirRNA_Female2,cirRNA_Female3,cirRNA_male1,cirRNA_male2	2,3,8,6,7	63,67,48,163,201	--
novel_circ_0012355	NW_024879270.1	921677	944448	+	22771	444	109073638;	exon:921678-921793,exon:935423-935535,exon:944234-944448	cirRNA_male1,cirRNA_male2,cirRNA_male3	5,5,5	84,79,86	LOC109073638
novel_circ_0012356	NW_024879270.1	921677	952307	+	30630	567	109073638;	exon:921678-921793	cirRNA_Female2,cirRNA_Female3	7,6	99121	LOC109073638
novel_circ_0012358	NW_024879270.1	962330	964436	+	2106	437	109073638;	exon:962331-962522,exon:964018-964129,exon:964304-964436	cirRNA_male1	6	41	LOC109073638
novel_circ_0012359	NW_024879270.1	975056	987356	+	12300	398	109073638;	exon:975057-975270,exon:987173-987356	cirRNA_Female1,cirRNA_Female2,cirRNA_Female3,cirRNA_male1,cirRNA_male2,cirRNA_male3	15,18,14,63,73,54	44,59,42,21,41,30	LOC109073638
novel_circ_0012381	NW_024879281.1	840158	846805	+	6647	395	109053453;	exon:840159-840247,exon:840447-840631,exon:846685-846805	cirRNA_male1	3	70	LOC109053453
novel_circ_0012399	NW_024879319.1	109197	112089	+	2892	201	109105206;	exon:109198-109259	cirRNA_male1	2	8	LOC109105206
novel_circ_0012400	NW_024879319.1	242389	245825	+	3436	346	109106545;	intron:242390-242616	cirRNA_male1,cirRNA_male3	8,5	0,2	LOC109106545
novel_circ_0011404	NC_056618.1	10897177	10897637	+	460	379	109051525;	exon:10897178-10897360,exon:10897442-10897637	cirRNA_male2	4	88	LOC109051525
novel_circ_0011409	NC_056618.1	14090973	14093544	-	2571	293	109047743;	intron:14090974-14091144,intron:14092976-14093058,intron:14093506-14093544	cirRNA_male1,cirRNA_male2,cirRNA_male3	7,3,4	45,50,45	LOC109047743
novel_circ_0011412	NC_056618.1	14196535	14198656	-	2121	420	109060531;	exon:14196536-14196661,exon:14196740-14196896,exon:14198520-14198656	cirRNA_male1,cirRNA_male2	14,7	105,86	lmnb2
novel_circ_0011413	NC_056618.1	14225627	14226038	+	411	336	109047730;	exon:14225628-14225763,exon:14225839-14226038	cirRNA_Female1,cirRNA_Female2,cirRNA_Female3,cirRNA_male1,cirRNA_male2,cirRNA_male3	3,8,8,273,210,244	31,49,39,35,52,47	ftsj3
novel_circ_0011415	NC_056618.1	14253505	14257012	-	3507	311	109088867;	exon:14253506-14253605,exon:14255759-14255819,exon:14256863-14257012	cirRNA_male1	8	17	si:zfos-943e10.1
novel_circ_0011416	NC_056618.1	14271722	14273081	+	1359	281	109088869;	exon:14272901-14273081	cirRNA_male1,cirRNA_male2,cirRNA_male3	5,3,2	20,6,11	gipc3
novel_circ_0011417	NC_056618.1	14272900	14280520	+	7620	255	109088869;	exon:14280366-14280520	cirRNA_male1	6	14	gipc3
novel_circ_0011419	NC_056618.1	14406853	14422177	-	15324	311	109079982;	exon:14406854-14406995	cirRNA_Female1,cirRNA_male1,cirRNA_male3	4,4,4	9,23,15	ptprsa
novel_circ_0011423	NC_056618.1	14862267	14862678	-	411	303	109066566;	exon:14862268-14862454,exon:14862563-14862678	cirRNA_Female1,cirRNA_Female3	10,7	401429	LOC109066566
novel_circ_0011424	NC_056618.1	14862267	14864295	-	2028	400	109066566;	exon:14862268-14862454	cirRNA_male2	9	243	LOC109066566
novel_circ_0011426	NC_056618.1	14925554	14925983	-	429	352	109047728;	exon:14925555-14925786,exon:14925864-14925983	cirRNA_male1	7	14	LOC109047728
novel_circ_0011430	NC_056618.1	16097524	16098183	-	659	280	122141507;	exon:16097525-16097628,exon:16097701-16097781,exon:16098089-16098183	cirRNA_Female1,cirRNA_Female3	6,3	76,54	LOC122141507
novel_circ_0011431	NC_056618.1	16233020	16239119	+	6099	249	109052506;	exon:16233021-16233181,exon:16239032-16239119	cirRNA_Female1,cirRNA_Female2,cirRNA_Female3	10,8,5	104117113	LOC109052506
novel_circ_0011432	NC_056618.1	16233020	16249763	+	16743	475	109052506;	exon:16233021-16233181,exon:16235260-16235343,exon:16239032-16239119	cirRNA_Female1,cirRNA_Female2,cirRNA_Female3,cirRNA_male1,cirRNA_male2,cirRNA_male3	28,35,43,11,22,9	83,101,114,79,80,77	LOC109052506
novel_circ_0011434	NC_056618.1	16341179	16341538	+	359	247	109052506;	exon:16341180-16341239,exon:16341352-16341538	cirRNA_Female3,cirRNA_male2,cirRNA_male3	5,3,7	21,39,35	LOC109052506
novel_circ_0011438	NC_056618.1	17066218	17066454	-	236	236	109101480;	exon:17066219-17066454	cirRNA_Female1,cirRNA_Female2,cirRNA_Female3	3,3,6	42,39,45	LOC109101480
novel_circ_0011439	NC_056618.1	17072288	17075811	-	3523	285	109088547;	exon:17072289-17072429,exon:17075668-17075811	cirRNA_male1,cirRNA_male3	5,2	111104	LOC109088547
novel_circ_0011440	NC_056618.1	17072663	17075811	-	3148	244	109088547;	exon:17075668-17075811	cirRNA_Female1,cirRNA_Female2	3,3	245270	LOC109088547
novel_circ_0011441	NC_056618.1	17174449	17175008	-	559	373	109052611;	exon:17174450-17174747,exon:17174934-17175008	cirRNA_male1,cirRNA_male2,cirRNA_male3	5,9,4	148117131	LOC109052611
novel_circ_0011444	NC_056618.1	18530797	18531346	-	549	549	109046541;	exon:18530798-18531346	cirRNA_Female1,cirRNA_Female2,cirRNA_Female3,cirRNA_male3	46,35,54,13	96,95,92,34	LOC109046541
novel_circ_0011445	NC_056618.1	18840514	18841294	-	780	345	109047213;	exon:18840515-18840693,exon:18841013-18841092,exon:18841209-18841294	cirRNA_male1,cirRNA_male2,cirRNA_male3	6,6,2	56,65,58	LOC109047213
novel_circ_0011447	NC_056618.1	18892154	18892495	-	341	251	109047822;	exon:18892155-18892316,exon:18892407-18892495	cirRNA_Female1,cirRNA_Female2,cirRNA_Female3	3,7,5	43,38,42	LOC109047822
novel_circ_0011450	NC_056618.1	19050711	19053309	+	2598	461	109087650;	exon:19050712-19050918,exon:19052981-19053134,exon:19053210-19053309	cirRNA_male1,cirRNA_male2,cirRNA_male3	13,6,6	19,12,24	LOC109087650
novel_circ_0011461	NC_056618.1	21321052	21321742	-	690	370	109064589;	exon:21321053-21321217	cirRNA_male3	5	1	LOC109064589
novel_circ_0011463	NC_056618.1	21578255	21598601	-	20346	373	122141800;	exon:21578256-21578404,exon:21598378-21598601	cirRNA_Female1,cirRNA_Female2,cirRNA_Female3,cirRNA_male2	40,55,55,3	75,50,55,6	LOC122141800
novel_circ_0011466	NC_056618.1	22471984	22477534	-	5550	367	109051290;	exon:22474152-22474253,exon:22475319-22475391,exon:22477443-22477534	cirRNA_male1,cirRNA_male2,cirRNA_male3	9,4,11	12,11,12	LOC109051290
novel_circ_0011468	NC_056618.1	22565410	22565738	-	328	234	109051290;	exon:22565411-22565589,exon:22565684-22565738	cirRNA_male1,cirRNA_male3	3,4	12,20	LOC109051290
novel_circ_0011471	NC_056618.1	22851364	22853372	+	2008	584	n/a	intergenic_region:22851365-22851454	cirRNA_male1	3	56	--
novel_circ_0011477	NC_056618.1	22965116	22980406	+	15290	285	109080846;	exon:22965117-22965230,exon:22974377-22974418,exon:22980278-22980406	cirRNA_Female2,cirRNA_male2	2,2	65348	rabgap1l
novel_circ_0011478	NC_056618.1	23115388	23118967	+	3579	506	109047341;	exon:23115389-23115584,exon:23118658-23118967	cirRNA_Female1,cirRNA_Female2,cirRNA_Female3	10,9,7	106,87,101	LOC109047341
novel_circ_0011480	NC_056618.1	23262330	23270955	-	8625	375	109071587;	exon:23262331-23262442,exon:23269065-23269144,exon:23270773-23270955	cirRNA_Female2,cirRNA_male1,cirRNA_male2,cirRNA_male3	6,18,30,22	20126140134	LOC109071587
novel_circ_0011481	NC_056618.1	23269064	23270955	-	1891	332	109071587;	exon:23269065-23269144,exon:23269851-23269919,exon:23270773-23270955	cirRNA_male1,cirRNA_male2,cirRNA_male3	19,9,15	162162183	LOC109071587
novel_circ_0011482	NC_056618.1	23296525	23296746	-	221	221	109100190;	exon:23296526-23296746	cirRNA_Female3,cirRNA_male1,cirRNA_male2,cirRNA_male3	4,12,4,4	1,13,8,17	LOC109100190
novel_circ_0011485	NC_056618.1	23589277	23589536	+	259	259	109059810;	exon:23589278-23589536	cirRNA_male1	4	125	LOC109059810
novel_circ_0011487	NC_056618.1	23931052	23931520	+	468	388	109087458;	exon:23931053-23931199,exon:23931280-23931520	cirRNA_Female2	7	0	LOC109087458
novel_circ_0011488	NC_056618.1	23982567	23993515	-	10948	284	109099096;	exon:23982568-23982717	cirRNA_male3	4	15	polrmt
novel_circ_0011491	NC_056618.1	24811969	24812627	-	658	197	109046729;	exon:24811970-24812066,exon:24812528-24812627	cirRNA_Female3	4	36	tcf3b
novel_circ_0011497	NC_056618.1	25048321	25050774	+	2453	405	n/a	intergenic_region:25048322-25048384,intergenic_region:25048787-25048814,intergenic_region:25048946-25049080,intergenic_region:25050522-25050592,intergenic_region:25050667-25050774	cirRNA_male1,cirRNA_male2,cirRNA_male3	5,3,4	2,2,1	--
novel_circ_0011501	NC_056618.1	25266840	25269338	-	2498	354	109110891;	exon:25266841-25266993,exon:25267085-25267179,exon:25269233-25269338	cirRNA_male1,cirRNA_male2,cirRNA_male3	28,27,22	76,73,60	tmem59l
novel_circ_0011502	NC_056618.1	25279378	25282489	-	3111	316	n/a	intergenic_region:25279379-25279528,intergenic_region:25282324-25282489	cirRNA_Female1	10	10	--
novel_circ_0011503	NC_056618.1	25299849	25301018	+	1169	294	109111150;	exon:25299850-25300003,exon:25300879-25301018	cirRNA_Female2	2	21	cpamd8
novel_circ_0011504	NC_056618.1	25381382	25387734	+	6352	364	109096035;	exon:25381383-25381533,exon:25387522-25387734	cirRNA_Female1,cirRNA_Female2,cirRNA_Female3	11,16,14	321288296	shdb
novel_circ_0011507	NC_056618.1	25478630	25488102	+	9472	270	109102486;	exon:25478631-25478791,exon:25486474-25486537,exon:25488058-25488102	cirRNA_Female1,cirRNA_Female2,cirRNA_Female3	10,5,8	156182202	tle2a
novel_circ_0011508	NC_056618.1	25478630	25493021	+	14391	333	109102486;	exon:25478631-25478791,exon:25486474-25486537,exon:25488058-25488102,exon:25492959-25493021	cirRNA_Female1,cirRNA_Female2,cirRNA_Female3	8,11,15	187220234	tle2a
novel_circ_0011510	NC_056618.1	25603074	25604766	-	1692	339	109110238;	exon:25603075-25603283,exon:25604637-25604766	cirRNA_Female2,cirRNA_Female3,cirRNA_male2,cirRNA_male3	2,3,8,4	97,96,111,65	LOC109110238
novel_circ_0011511	NC_056618.1	25608985	25611968	-	2983	314	109110238;	exon:25608986-25609114	cirRNA_male1	2	69	LOC109110238
novel_circ_0011513	NC_056618.1	25725608	25726156	-	548	365	109110647;	exon:25725609-25725694,exon:25725799-25725887	cirRNA_male2	3	110	ap3d1
novel_circ_0011515	NC_056618.1	25754512	25755994	-	1482	406	109110263;	exon:25754513-25754614	cirRNA_male1,cirRNA_male2	3,4	39,43	hdgfl2
novel_circ_0011519	NC_056618.1	25974265	25978168	-	3903	268	109112329;	exon:25974266-25974413,exon:25978049-25978168	cirRNA_male1,cirRNA_male3	3,2	5,9	nr5a2
novel_circ_0011528	NC_056618.1	26995470	26995930	+	460	343	109081049;	exon:26995471-26995623,exon:26995741-26995930	cirRNA_male1,cirRNA_male2,cirRNA_male3	16,26,18	6,16,10	p3h2
novel_circ_0011531	NC_056618.1	27761922	27762572	+	650	650	109088893;	exon:27761923-27762572	cirRNA_Female1,cirRNA_male1,cirRNA_male2,cirRNA_male3	19110122114	20145136149	LOC109088893
novel_circ_0011532	NC_056618.1	28981618	28983919	+	2301	175	109063728;	exon:28981619-28981759,exon:28983886-28983919	cirRNA_Female3	2	63	senp7b
novel_circ_0011534	NC_056618.1	28987963	28992799	+	4836	302	109063728;	exon:28987964-28988173,exon:28992708-28992799	cirRNA_Female1,cirRNA_Female2,cirRNA_Female3	8,7,3	55,64,55	senp7b
novel_circ_0011538	NC_056618.1	29319506	29320006	+	500	309	109063109;	intron:29319507-29319638,intron:29319755-29319859,intron:29319935-29320006	cirRNA_Female1,cirRNA_Female2,cirRNA_Female3	12,14,21	6,1,0	LOC109063109
novel_circ_0011543	NC_056618.1	29807368	29807591	+	223	223	109047384;	exon:29807369-29807591	cirRNA_Female1	2	396	LOC109047384
novel_circ_0011544	NC_056618.1	29807368	29815240	+	7872	362	109047384;	exon:29807369-29807591,exon:29815102-29815240	cirRNA_male2,cirRNA_male3	4,7	802876	LOC109047384
novel_circ_0011545	NC_056618.1	29807368	29817987	+	10619	456	109047384;	exon:29807369-29807591,exon:29817329-29817480,exon:29817907-29817987	cirRNA_Female1,cirRNA_Female2,cirRNA_male1,cirRNA_male2,cirRNA_male3	4,4,37,26,21	358313646589670	LOC109047384
novel_circ_0011547	NC_056618.1	30400122	30400660	+	538	268	109064648;	exon:30400123-30400243,exon:30400514-30400660	cirRNA_Female1,cirRNA_Female2,cirRNA_Female3,cirRNA_male1,cirRNA_male2,cirRNA_male3	8,9,6,12,10,26	165,166,131,95,86,114	LOC109064648
novel_circ_0011551	NC_056618.1	31379037	31379573	+	536	536	109103575;	exon:31379038-31379573	cirRNA_male1,cirRNA_male2,cirRNA_male3	17,13,15	55,39,42	LOC109103575
novel_circ_0011552	NC_056618.1	31607185	31615067	-	7882	341	109099699;	exon:31607186-31607325,exon:31614867-31615067	cirRNA_Female3	3	0	LOC109099699
novel_circ_0011554	NC_056618.1	31638069	31638785	-	716	291	109099699;	exon:31638070-31638224,exon:31638650-31638785	cirRNA_Female1,cirRNA_male1,cirRNA_male2,cirRNA_male3	6,15,21,7	1,25,21,16	LOC109099699
novel_circ_0011562	NC_056618.1	32029294	32032013	-	2719	201	109091386;	exon:32031913-32032013	cirRNA_male2,cirRNA_male3	2,3	39,41	LOC109091386
novel_circ_0011565	NC_056618.1	32649419	32652623	-	3204	251	109047814;	exon:32652473-32652623	cirRNA_male3	3	123	LOC109047814
novel_circ_0011566	NC_056618.1	32655811	32657056	-	1245	354	109047814;	exon:32655812-32655940,exon:32656140-32656247,exon:32656940-32657056	cirRNA_male1,cirRNA_male2,cirRNA_male3	9,19,10	103,106,90	LOC109047814
novel_circ_0011568	NC_056618.1	33074764	33075117	-	353	278	109051754;	exon:33074765-33074979,exon:33075055-33075117	cirRNA_male1,cirRNA_male2,cirRNA_male3	2,5,2	167158138	LOC109051754
novel_circ_0011570	NC_056618.1	33083578	33084009	-	431	266	109051754;	exon:33083579-33083679,exon:33083757-33083808,exon:33083897-33084009	cirRNA_male3	4	82	LOC109051754
novel_circ_0011571	NC_056618.1	33090020	33097253	-	7233	355	109051754;	exon:33090021-33090095,exon:33093352-33093447,exon:33097070-33097253	cirRNA_Female1,cirRNA_Female2,cirRNA_Female3,cirRNA_male1,cirRNA_male2,cirRNA_male3	74,69,55,54,43,44	55,68,63,69,79,57	LOC109051754
novel_circ_0011574	NC_056618.1	34146524	34147242	-	718	291	109047428;	exon:34146525-34146618,exon:34146713-34146818,exon:34147152-34147242	cirRNA_male1	14	30	rnf13
novel_circ_0011577	NC_056618.1	34220198	34220478	+	280	280	109085409;	exon:34220199-34220478	cirRNA_Female1,cirRNA_Female2,cirRNA_Female3,cirRNA_male1	3,5,3,6	81,89,88,63	LOC109085409
novel_circ_0011579	NC_056618.1	34261543	34261818	+	275	275	109046424;	exon:34261544-34261818	cirRNA_male3	4	370	arhgap19
novel_circ_0011583	NC_056618.1	34601602	34601988	+	386	284	109074620;	exon:34601603-34601794,exon:34601897-34601988	cirRNA_Female2	2	119	soul4
novel_circ_0011584	NC_056618.1	34640408	34641108	+	700	423	109047599;	exon:34640409-34640558,exon:34640721-34640865,exon:34640981-34641108	cirRNA_Female1,cirRNA_Female2,cirRNA_Female3	54,49,50	179211188	LOC109047599
novel_circ_0011585	NC_056618.1	34664406	34665595	+	1189	258	109047365;	exon:34664407-34664610,exon:34665542-34665595	cirRNA_Female1,cirRNA_Female2,cirRNA_Female3	19,16,14	23,19,18	LOC109047365
novel_circ_0011589	NC_056618.1	35350875	35352936	+	2061	302	109071215;	exon:35350876-35350998	cirRNA_Female2	2	59	LOC109071215
novel_circ_0011595	NC_056618.1	3873736	3875416	+	1680	300	122141554;	exon:3873737-3873824,exon:3875131-3875208,exon:3875283-3875416	cirRNA_Female3,cirRNA_male2,cirRNA_male3	5,9,3	44,58,64	znf76
novel_circ_0011597	NC_056618.1	3873736	3878845	+	5109	268	122141554;	exon:3873737-3873824	cirRNA_male2	2	64	znf76
novel_circ_0011598	NC_056618.1	3922303	3924395	-	2092	217	122141443;	exon:3922304-3922423	cirRNA_male2,cirRNA_male3	4,6	134181	LOC122141443
novel_circ_0011599	NC_056618.1	3960188	4027338	+	67150	290	n/a	intergenic_region:3960189-3960337,intergenic_region:4027198-4027338	cirRNA_male1,cirRNA_male2	80,66	26,19	--
novel_circ_0011601	NC_056618.1	4107907	4110456	+	2549	423	109096852;	exon:4107908-4108054,exon:4108127-4108235	cirRNA_male1	4	11	def6b
novel_circ_0011602	NC_056618.1	4109596	4110456	+	860	267	109096852;	exon:4110290-4110456	cirRNA_male1,cirRNA_male2,cirRNA_male3	3,3,4	25,25,30	def6b
novel_circ_0011603	NC_056618.1	4155454	4156186	-	732	261	109096856;	exon:4156026-4156186	cirRNA_male3	5	3	lamb3
novel_circ_0011606	NC_056618.1	5808181	5809038	-	857	300	109047750;	exon:5808182-5808325,exon:5808883-5809038	cirRNA_Female1	4	66	LOC109047750
novel_circ_0011610	NC_056618.1	5808882	5906794	-	97912	288	109047750;	exon:5808883-5809032	cirRNA_Female3	6	68	LOC109047750
novel_circ_0011613	NC_056618.1	8323886	8324962	+	1076	189	n/a	intergenic_region:8323887-8323974	cirRNA_Female3,cirRNA_male2,cirRNA_male3	3,4,4	0,9,9	--
novel_circ_0012233	NW_024872938.1	3913	6573	+	2660	320	n/a	intergenic_region:3914-4034	cirRNA_Female3	2	7	--
novel_circ_0012337	NW_024879260.1	16762	19184	+	2422	402	109059063;	exon:16763-16879,exon:16967-17113,exon:19047-19184	cirRNA_Female1,cirRNA_Female2,cirRNA_Female3,cirRNA_male1,cirRNA_male2,cirRNA_male3	7,4,9,10,20,17	40,35,35,86,94,81	ddx47
novel_circ_0012338	NW_024879260.1	346842	347143	+	301	301	109092292;	exon:346843-347143	cirRNA_Female2,cirRNA_Female3	3,4	40,34	LOC109092292
novel_circ_0012361	NW_024879272.1	213212	213714	-	502	340	109096502;	exon:213213-213325,exon:213403-213528,exon:213614-213714	cirRNA_Female1,cirRNA_Female2,cirRNA_Female3,cirRNA_male1,cirRNA_male2	5,7,2,2,2	129,113,109,65,85	LOC109096502
novel_circ_0012362	NW_024879272.1	218380	219220	+	840	356	109097046;	exon:218381-218533,exon:219018-219220	cirRNA_Female2,cirRNA_male1,cirRNA_male2,cirRNA_male3	9,8,11,14	56240251255	cnot11
novel_circ_0012364	NW_024879272.1	268180	268971	-	791	454	109076152;	exon:268181-268468,exon:268806-268971	cirRNA_Female2,cirRNA_male1,cirRNA_male2,cirRNA_male3	9,34,27,42	54,81,63,56	LOC109076152
novel_circ_0012365	NW_024879272.1	268180	271282	-	3102	565	109076152;	exon:268181-268468,exon:268806-268971,exon:271172-271282	cirRNA_Female1,cirRNA_Female2,cirRNA_Female3,cirRNA_male1,cirRNA_male2,cirRNA_male3	17,14,7,18,24,23	32,30,24,86,82,54	LOC109076152
novel_circ_0012366	NW_024879272.1	268180	273690	-	5510	499	109076152;	exon:268181-268468,exon:271172-271282,exon:273591-273690	cirRNA_Female1,cirRNA_Female2,cirRNA_Female3,cirRNA_male1,cirRNA_male2,cirRNA_male3	8,3,4,7,11,15	24,29,21,66,72,55	LOC109076152
novel_circ_0012367	NW_024879272.1	29933	30220	-	287	287	109061500;	exon:29934-30220	cirRNA_Female2	2	0	LOC109061500
novel_circ_0012369	NW_024879272.1	352442	357022	-	4580	331	109063066;	exon:352443-352545	cirRNA_Female1,cirRNA_Female2,cirRNA_Female3	2,8,3	20,32,30	LOC109063066
novel_circ_0012371	NW_024879272.1	356794	359371	-	2577	366	109063066;	exon:356795-357022,exon:359234-359371	cirRNA_male1,cirRNA_male3	6,9	9,6	LOC109063066
novel_circ_0012372	NW_024879272.1	362455	363533	-	1078	155	109063066;	exon:363479-363533	cirRNA_Female1,cirRNA_Female2,cirRNA_Female3,cirRNA_male1,cirRNA_male2,cirRNA_male3	20,11,8,11,2,3	29,12,17,37,51,56	LOC109063066
novel_circ_0012376	NW_024879272.1	52718	56781	-	4063	372	109061500;	exon:52719-52814,exon:56506-56781	cirRNA_Female1,cirRNA_Female2,cirRNA_Female3	5,7,5	3,2,1	LOC109061500
novel_circ_0012332	NW_024879256.1	112208	113972	+	1764	589	109092466;	exon:112209-112270,exon:112377-112565,exon:113552-113687,exon:113771-113972	cirRNA_Female1,cirRNA_Female2,cirRNA_Female3,cirRNA_male1,cirRNA_male2,cirRNA_male3	72,45,64,34,24,36	7,6,14,5,9,7	LOC109092466
novel_circ_0012333	NW_024879256.1	378771	379573	+	802	355	109089004;	exon:378772-378936,exon:379033-379144,exon:379496-379573	cirRNA_male3	5	14	LOC109089004
novel_circ_0012281	NW_024879166.1	209597	210233	+	636	291	109111608;	exon:209598-209704	cirRNA_male1	3	6	LOC109111608
novel_circ_0012228	NW_024872798.1	4034	4254	+	220	220	122142699;	exon:4035-4254	cirRNA_male1,cirRNA_male2,cirRNA_male3	173149135	278240293	LOC122142699
novel_circ_0012248	NW_024879140.1	144610	145013	+	403	313	109077459;	exon:144611-144807,exon:144898-145013	cirRNA_male1,cirRNA_male2,cirRNA_male3	27,13,13	47,47,61	LOC109077459
novel_circ_0012250	NW_024879140.1	78687	79674	+	987	367	109073815;	exon:78688-78795,exon:79416-79674	cirRNA_Female2	3	2	LOC109073815
novel_circ_0002163	NC_056580.1	10050813	10053859	+	3046	438	n/a	intergenic_region:10050814-10050888,intergenic_region:10051817-10051926,intergenic_region:10052028-10052093,intergenic_region:10053536-10053621,intergenic_region:10053759-10053859	cirRNA_male1,cirRNA_male2,cirRNA_male3	49,63,61	4,4,1	--
novel_circ_0002165	NC_056580.1	10139154	10142122	+	2968	369	109054788;	exon:10139155-10139231,exon:10139318-10139468,exon:10141982-10142122	cirRNA_Female1,cirRNA_Female2,cirRNA_Female3	10,10,14	0,0,0	LOC109054788
novel_circ_0002169	NC_056580.1	10500871	10501559	-	688	342	109066102;	exon:10500872-10501102,exon:10501449-10501559	cirRNA_Female1,cirRNA_Female2,cirRNA_male2,cirRNA_male3	2,3,3,3	9,8,18,18	LOC109066102
novel_circ_0002170	NC_056580.1	11148073	11150304	+	2231	416	109076847;	exon:11148074-11148279,exon:11148893-11148938,exon:11149630-11149737,exon:11150249-11150304	cirRNA_male1,cirRNA_male2,cirRNA_male3	34,18,20	21,20,23	LOC109076847
novel_circ_0002171	NC_056580.1	11148073	11151457	+	3384	525	109076847;	exon:11148074-11148279,exon:11149630-11149737,exon:11150249-11150304,exon:11151303-11151457	cirRNA_male1,cirRNA_male3	2,3	11,21	LOC109076847
novel_circ_0002172	NC_056580.1	11152000	11153300	+	1300	354	109076847;	exon:11152001-11152138,exon:11152988-11153055,exon:11153153-11153300	cirRNA_Female1	4	16	LOC109076847
novel_circ_0002173	NC_056580.1	11539797	11542393	-	2596	163	109070176;	exon:11539798-11539857,exon:11542291-11542393	cirRNA_Female1,cirRNA_Female3	2,2	65,68	LOC109070176
novel_circ_0002175	NC_056580.1	11546135	11551344	-	5209	387	109070176;	exon:11546136-11546238,exon:11548510-11548602,exon:11549278-11549335,exon:11550588-11550617,exon:11551242-11551344	cirRNA_Female1,cirRNA_Female3,cirRNA_male1,cirRNA_male2,cirRNA_male3	2,4,3,13,7	46,58,67,79,108	LOC109070176
novel_circ_0002176	NC_056580.1	12025241	12025649	-	408	408	109096304;	exon:12025242-12025649	cirRNA_Female2	9	35	LOC109096304
novel_circ_0002177	NC_056580.1	12029780	12030167	-	387	387	109096304;	exon:12029781-12030167	cirRNA_Female1,cirRNA_Female3	6,5	28,27	LOC109096304
novel_circ_0002179	NC_056580.1	12086117	12086498	-	381	381	109096304;	exon:12086118-12086498	cirRNA_Female1,cirRNA_Female2,cirRNA_Female3	24,18,21	27,35,24	LOC109096304
novel_circ_0002181	NC_056580.1	12303571	12311218	-	7647	308	109064553;	exon:12311011-12311218	cirRNA_male2,cirRNA_male3	7,5	33,29	LOC109064553
novel_circ_0002187	NC_056580.1	13071282	13073566	+	2284	247	109095713;	exon:13073420-13073566	cirRNA_male2,cirRNA_male3	5,3	0,2	LOC109095713
novel_circ_0002191	NC_056580.1	13623443	13626461	+	3018	305	109055929;	exon:13623444-13623554,exon:13626268-13626461	cirRNA_male2	4	17	cntnap5a
novel_circ_0002192	NC_056580.1	14112685	14113722	+	1037	292	109095948;	exon:14112686-14112821,exon:14113057-14113107,exon:14113618-14113722	cirRNA_Female1,cirRNA_Female2,cirRNA_Female3	13,15,12	17,10,19	LOC109095948
novel_circ_0002194	NC_056580.1	1449555	1451397	-	1842	374	109081114;	exon:1449556-1449690,exon:1450472-1450570,exon:1451258-1451397	cirRNA_Female1,cirRNA_male3	3,2	0,10	galnt13
novel_circ_0002202	NC_056580.1	14758428	14763281	+	4853	346	109102724;	exon:14758429-14758560,exon:14758789-14758851	cirRNA_male2	11	18	LOC109102724
novel_circ_0002205	NC_056580.1	14817824	14825094	-	7270	518	109102232;	exon:14817825-14817979,exon:14822648-14822799,exon:14824884-14825094	cirRNA_Female1,cirRNA_Female2,cirRNA_Female3,cirRNA_male1,cirRNA_male2,cirRNA_male3	16,12,14,25,19,38	28,23,32,33,34,23	LOC109102232
novel_circ_0002206	NC_056580.1	14822647	14825094	-	2447	363	109102232;	exon:14822648-14822799,exon:14824884-14825094	cirRNA_Female1,cirRNA_Female2,cirRNA_Female3,cirRNA_male1,cirRNA_male2,cirRNA_male3	15,15,12,12,16,11	26,29,30,28,26,17	LOC109102232
novel_circ_0002207	NC_056580.1	14822689	14825094	-	2405	321	109102232;	exon:14822690-14822799,exon:14824884-14825094	cirRNA_Female1,cirRNA_Female2,cirRNA_Female3,cirRNA_male1,cirRNA_male2,cirRNA_male3	30,19,39,13,21,15	61,59,51,60,67,37	LOC109102232
novel_circ_0002208	NC_056580.1	15052614	15058676	+	6062	274	109095045;	exon:15058503-15058676	cirRNA_Female3,cirRNA_male3	5,2	20,5	LOC109095045
novel_circ_0002209	NC_056580.1	15203415	15203699	+	284	284	109111067;	exon:15203416-15203699	cirRNA_male3	2	49	LOC109111067
novel_circ_0002210	NC_056580.1	15801537	15802098	+	561	330	109058190;	exon:15801538-15801636,exon:15801722-15801852,exon:15801999-15802098	cirRNA_Female1,cirRNA_Female2,cirRNA_Female3,cirRNA_male1,cirRNA_male2,cirRNA_male3	110,111,125,25,31,28	45,48,33,22,28,22	gtpbp8
novel_circ_0002214	NC_056580.1	16939472	16940111	+	639	477	109057058;	exon:16939473-16939563,exon:16939637-16939774,exon:16939864-16940111	cirRNA_male1,cirRNA_male2,cirRNA_male3	6,3,14	110104113	LOC109057058
novel_circ_0002215	NC_056580.1	1706220	1706467	+	247	247	109085432;	exon:1706221-1706467	cirRNA_Female1	4	28	kalrna
novel_circ_0002216	NC_056580.1	17183783	17184745	-	962	363	109099202;	exon:17183784-17183921	cirRNA_Female3	6	32	LOC109099202
novel_circ_0002217	NC_056580.1	17223031	17224766	+	1735	303	109105219;	exon:17223032-17223178,exon:17224611-17224766	cirRNA_male1	4	103	LOC109105219
novel_circ_0002218	NC_056580.1	17454584	17455870	-	1286	346	109065853;	exon:17454585-17454744,exon:17454833-17454924,exon:17455777-17455870	cirRNA_Female1,cirRNA_Female2,cirRNA_male1,cirRNA_male2,cirRNA_male3	3,5,6,11,10	136,140,31,43,38	LOC109065853
novel_circ_0002219	NC_056580.1	17503605	17504502	+	897	362	109065842;	exon:17503606-17503757,exon:17504293-17504502	cirRNA_Female1,cirRNA_Female2,cirRNA_Female3,cirRNA_male1,cirRNA_male2,cirRNA_male3	47,25,25,7,5,7	7,18,19,31,37,39	LOC109065842
novel_circ_0002220	NC_056580.1	17709434	17726456	+	17022	297	122146136;	exon:17709435-17709596,exon:17726322-17726456	cirRNA_Female2,cirRNA_Female3,cirRNA_male2	8,2,3	2,3,1	LOC122146136
novel_circ_0002223	NC_056580.1	18150453	18162692	-	12239	207	109096314;	exon:18150454-18150528,exon:18162561-18162692	cirRNA_male1	2	13	LOC109096314
novel_circ_0002225	NC_056580.1	1824289	1828226	+	3937	177	109066166;	exon:1828150-1828226	cirRNA_Female1,cirRNA_Female2,cirRNA_Female3	12,5,3	15,6,7	myo3b
novel_circ_0002226	NC_056580.1	18448958	18449595	-	637	390	109096742;	exon:18448959-18449073,exon:18449227-18449328,exon:18449423-18449595	cirRNA_Female3,cirRNA_male3	3,3	43,47	sf3b1
novel_circ_0002227	NC_056580.1	18482879	18485887	-	3008	281	109075401;	exon:18485707-18485887	cirRNA_Female1,cirRNA_Female2,cirRNA_Female3,cirRNA_male2	10,9,11,3	336,336,316,68	LOC109075401
novel_circ_0002228	NC_056580.1	1867155	1868860	+	1705	521	109066166;	exon:1867156-1867303,exon:1867795-1867948,exon:1868135-1868223,exon:1868731-1868860	cirRNA_male2	3	0	myo3b
novel_circ_0002230	NC_056580.1	18809857	18811052	+	1195	418	109075455;	exon:18809858-18810034,exon:18810277-18810394,exon:18810930-18811052	cirRNA_male1,cirRNA_male2,cirRNA_male3	12,5,8	10,4,3	hpxa
novel_circ_0002231	NC_056580.1	18864846	18866142	-	1296	710	109095991;	exon:18864847-18865109	cirRNA_male2	5	147	LOC109095991
novel_circ_0002232	NC_056580.1	1887467	1891300	+	3833	364	109066166;	exon:1887468-1887547,exon:1890670-1890747,exon:1891095-1891300	cirRNA_Female1,cirRNA_Female2,cirRNA_Female3	2,5,7	5,0,2	myo3b
novel_circ_0002233	NC_056580.1	1887467	1908800	+	21333	195	109066166;	exon:1887468-1887547	cirRNA_Female2	3	0	myo3b
novel_circ_0002234	NC_056580.1	18986000	18986611	+	611	439	109060246;	exon:18986001-18986120,exon:18986209-18986317,exon:18986402-18986611	cirRNA_Female1,cirRNA_male1,cirRNA_male2,cirRNA_male3	2,3,8,10	26,12,7,7	LOC109060246
novel_circ_0002235	NC_056580.1	1898885	1908800	+	9915	196	109066166;	exon:1898886-1898966,exon:1908686-1908800	cirRNA_Female1,cirRNA_Female2	2,2	8,7	myo3b
novel_circ_0002237	NC_056580.1	19092050	19092450	+	400	313	109058654;	exon:19092051-19092227,exon:19092315-19092450	cirRNA_Female1,cirRNA_male2	4,5	186116	ddx3xa
novel_circ_0002238	NC_056580.1	19107280	19111682	-	4402	314	109052770;	exon:19107281-19107429,exon:19109217-19109300,exon:19111602-19111682	cirRNA_male2	4	2	caska
novel_circ_0002240	NC_056580.1	19362256	19363301	-	1045	360	109079084;	exon:19362257-19362364,exon:19363050-19363301	cirRNA_male1,cirRNA_male3	2,8	28,22	LOC109079084
novel_circ_0002241	NC_056580.1	19376048	19385708	+	9660	275	109047674;	exon:19376049-19376157,exon:19381335-19381379,exon:19385588-19385708	cirRNA_Female2	4	33	LOC109047674
novel_circ_0002242	NC_056580.1	19429320	19436418	+	7098	367	n/a	intergenic_region:19429321-19429544,intergenic_region:19436276-19436418	cirRNA_male1,cirRNA_male3	7,2	3,15	--
novel_circ_0002243	NC_056580.1	19550140	19551101	-	961	230	109087821;	intron:19550141-19550288,intron:19551020-19551101	cirRNA_male1,cirRNA_male2,cirRNA_male3	15,9,16	5,3,5	LOC109087821
novel_circ_0002245	NC_056580.1	19580640	19583814	-	3174	176	109087808;	exon:19580641-19580754,exon:19583753-19583814	cirRNA_male1,cirRNA_male3	7,3	7,7	LOC109087808
novel_circ_0002246	NC_056580.1	19702405	19703188	+	783	392	109096815;	exon:19702406-19702513,exon:19702818-19702950,exon:19703038-19703188	cirRNA_Female1,cirRNA_Female2,cirRNA_male1	5,2,3	109,141,29	LOC109096815
novel_circ_0002247	NC_056580.1	19711039	19712009	+	970	335	109096815;	exon:19711040-19711266,exon:19711902-19712009	cirRNA_Female1,cirRNA_male1	2,8	9,9	LOC109096815
novel_circ_0002253	NC_056580.1	20141867	20149040	-	7173	325	109093779;	exon:20141868-20142041	cirRNA_Female2,cirRNA_Female3	4,4	3,7	LOC109093779
novel_circ_0002255	NC_056580.1	20809316	20810413	+	1097	371	109095779;	exon:20809317-20809498,exon:20810225-20810413	cirRNA_Female1,cirRNA_Female2	5,3	1,4	LOC109095779
novel_circ_0002256	NC_056580.1	20909884	20910776	-	892	479	109096064;	exon:20910194-20910402,exon:20910607-20910776	cirRNA_male1	3	91	LOC109096064
novel_circ_0002260	NC_056580.1	21106447	21108120	+	1673	393	109096836;	exon:21106448-21106710,exon:21107991-21108120	cirRNA_male3	3	25	LOC109096836
novel_circ_0002263	NC_056580.1	21107990	21112627	+	4637	239	109096836;	exon:21107991-21108120,exon:21112519-21112627	cirRNA_Female2	2	69	LOC109096836
novel_circ_0002266	NC_056580.1	21121388	21124054	+	2666	311	109096836;	exon:21121389-21121516,exon:21123872-21124054	cirRNA_male1,cirRNA_male2	4,7	4,12	LOC109096836
novel_circ_0002267	NC_056580.1	21147921	21150847	-	2926	235	109096384;	exon:21150713-21150847	cirRNA_Female1,cirRNA_Female2,cirRNA_Female3,cirRNA_male1,cirRNA_male3	37,28,25,5,4	4,0,2,1,1	LOC109096384
novel_circ_0002268	NC_056580.1	21170451	21171461	-	1010	236	109096384;	exon:21171326-21171461	cirRNA_Female3	5	7	LOC109096384
novel_circ_0002269	NC_056580.1	2130950	2132716	-	1766	269	109068476;	exon:2130951-2131067,exon:2132565-2132716	cirRNA_Female2,cirRNA_Female3,cirRNA_male1,cirRNA_male3	2,4,2,6	63,47,131,144	hat1
novel_circ_0002271	NC_056580.1	21390099	21390893	-	794	272	109073291;	exon:21390100-21390221,exon:21390744-21390893	cirRNA_Female1	9	9	LOC109073291
novel_circ_0002275	NC_056580.1	21553815	21554312	+	497	234	109064881;	exon:21553816-21553906	cirRNA_Female3,cirRNA_male3	6,4	0,0	tfcp2l1
novel_circ_0002277	NC_056580.1	21768712	21784550	+	15838	337	109095765;	exon:21768713-21768802,exon:21784304-21784550	cirRNA_Female2	7	0	LOC109095765
novel_circ_0002278	NC_056580.1	21994470	22005117	-	10647	440	109055822;	exon:21994471-21994656,exon:21996589-21996687,exon:22004963-22005117	cirRNA_Female1,cirRNA_Female2,cirRNA_male3	12,7,4	11,15,13	LOC109055822
novel_circ_0002281	NC_056580.1	22004962	22009632	-	4670	253	109055822;	exon:22004963-22005117,exon:22009535-22009632	cirRNA_Female1,cirRNA_Female3	2,4	27,29	LOC109055822
novel_circ_0002282	NC_056580.1	22009538	22013979	-	4441	299	109055822;	exon:22009539-22009632,exon:22011705-22011776,exon:22013847-22013979	cirRNA_Female1,cirRNA_Female2,cirRNA_Female3,cirRNA_male2	10,20,14,3	25,18,14,20	LOC109055822
novel_circ_0002283	NC_056580.1	22009538	22018779	-	9241	185	109055822;	exon:22009539-22009632,exon:22018689-22018779	cirRNA_Female2,cirRNA_male1	3,3	27,7	LOC109055822
novel_circ_0002284	NC_056580.1	22011704	22028052	-	16348	186	109055822;	exon:22011705-22011776,exon:22027939-22028052	cirRNA_Female1,cirRNA_Female2	4,3	14,17	LOC109055822
novel_circ_0002285	NC_056580.1	22063758	22103578	-	39820	339	109055822;	exon:22063759-22063945,exon:22103427-22103578	cirRNA_Female2,cirRNA_Female3,cirRNA_male1,cirRNA_male2,cirRNA_male3	3,7,4,4,7	0,0,1,11,7	LOC109055822
novel_circ_0002287	NC_056580.1	22373269	22373622	-	353	353	n/a	intergenic_region:22373270-22373622	cirRNA_male1,cirRNA_male2,cirRNA_male3	46,51,32	1,4,7	--
novel_circ_0002288	NC_056580.1	22388529	22391689	-	3160	268	n/a	intergenic_region:22388530-22388650,intergenic_region:22391543-22391689	cirRNA_male2,cirRNA_male3	3,5	4,3	--
novel_circ_0002290	NC_056580.1	22702060	22702955	-	895	359	109091646;	exon:22702061-22702241,exon:22702694-22702760,exon:22702845-22702955	cirRNA_Female1,cirRNA_Female2,cirRNA_Female3,cirRNA_male1,cirRNA_male2,cirRNA_male3	16,13,18,4,18,8	3,6,5,20,27,14	pofut2
novel_circ_0002293	NC_056580.1	22773014	22778734	-	5720	241	n/a	intergenic_region:22778594-22778734	cirRNA_male1,cirRNA_male2,cirRNA_male3	5,3,3	10,11,0	--
novel_circ_0002294	NC_056580.1	22973978	22978381	+	4403	551	109096061;	exon:22973979-22974088,exon:22974209-22974440,exon:22977772-22977865,exon:22978267-22978381	cirRNA_male1,cirRNA_male2,cirRNA_male3	10,9,12	37,30,43	LOC109096061
novel_circ_0002295	NC_056580.1	23055194	23055636	+	442	349	109095785;	exon:23055195-23055353,exon:23055447-23055636	cirRNA_Female2,cirRNA_Female3	6,4	0,0	LOC109095785
novel_circ_0002297	NC_056580.1	23909521	23911205	-	1684	315	109100840;	exon:23909522-23909713,exon:23911083-23911205	cirRNA_male1,cirRNA_male2,cirRNA_male3	5,6,6	3,4,0	ccdc141
novel_circ_0002300	NC_056580.1	23973132	23985486	-	12354	254	109105329;	exon:23973133-23973243	cirRNA_Female1,cirRNA_Female2,cirRNA_Female3,cirRNA_male1	6,3,4,2	3,3,1,3	LOC109105329
novel_circ_0002301	NC_056580.1	24079007	24080685	-	1678	178	109063946;	exon:24080608-24080685	cirRNA_Female1,cirRNA_Female3	2,2	52,52	LOC109063946
novel_circ_0002304	NC_056580.1	24321421	24322782	-	1361	318	109084621;	exon:24321422-24321530,exon:24322006-24322037	cirRNA_male2	2	3	LOC109084621
novel_circ_0002305	NC_056580.1	24397926	24399049	+	1123	242	109081812;	exon:24397927-24398125,exon:24399007-24399049	cirRNA_Female1,cirRNA_Female2,cirRNA_Female3	15,4,12	72,63,71	LOC109081812
novel_circ_0002308	NC_056580.1	24419262	24421817	+	2555	343	109081812;	exon:24419263-24419410,exon:24420338-24420403,exon:24421689-24421817	cirRNA_Female1,cirRNA_Female2,cirRNA_Female3	6,7,20	24,21,15	LOC109081812
novel_circ_0002312	NC_056580.1	25018642	25021084	+	2442	284	109096839;	exon:25018643-25018757	cirRNA_Female2,cirRNA_Female3	4,2	21,14	LOC109096839
novel_circ_0002315	NC_056580.1	25233690	25239077	-	5387	396	109092976;	exon:25233691-25233841,exon:25238833-25239077	cirRNA_male1	4	26	LOC109092976
novel_circ_0002316	NC_056580.1	25335551	25335829	-	278	278	109092976;	exon:25335552-25335829	cirRNA_male1,cirRNA_male2,cirRNA_male3	2,8,6	19,9,18	LOC109092976
novel_circ_0002322	NC_056580.1	26087545	26090303	-	2758	303	109077334;	exon:26087546-26087646,exon:26089903-26090003,exon:26090203-26090303	cirRNA_Female1,cirRNA_Female3,cirRNA_male1,cirRNA_male2,cirRNA_male3	6,5,14,26,10	52,49,21,26,34	LOC109077334
novel_circ_0002324	NC_056580.1	26141100	26141593	-	493	327	109085711;	exon:26141101-26141274,exon:26141441-26141593	cirRNA_Female1,cirRNA_Female2,cirRNA_Female3,cirRNA_male1,cirRNA_male2,cirRNA_male3	7,12,9,37,32,44	0,3,0,82,73,105	klhl23
novel_circ_0002326	NC_056580.1	26170497	26174162	+	3665	240	109069680;	exon:26170498-26170608,exon:26174034-26174162	cirRNA_Female1,cirRNA_Female3	4,4	24,18	fastkd1
novel_circ_0002327	NC_056580.1	26224092	26226069	-	1977	687	109095807;	exon:26224093-26224169,exon:26224482-26224618	cirRNA_male2,cirRNA_male3	8,8	25,26	zgc:172182
novel_circ_0002332	NC_056580.1	26437690	26446006	+	8316	272	109047701;	exon:26437691-26437813,exon:26438472-26438501,exon:26444308-26444364,exon:26445945-26446006	cirRNA_Female1,cirRNA_Female2,cirRNA_Female3,cirRNA_male1,cirRNA_male2,cirRNA_male3	7,3,7,5,6,5	15,13,17,9,17,10	LOC109047701
novel_circ_0002334	NC_056580.1	26607860	26608382	-	522	206	109047680;	intron:26608277-26608382	cirRNA_Female2,cirRNA_Female3	3,4	1,0	LOC109047680
novel_circ_0002338	NC_056580.1	26656637	26688378	-	31741	374	109096458;	exon:26656638-26656766,exon:26660607-26660737,exon:26688265-26688378	cirRNA_Female1,cirRNA_Female2,cirRNA_Female3	5,8,4	14,21,16	LOC109096458
novel_circ_0002340	NC_056580.1	26673777	26688581	-	14804	328	109096458;	intron:26673778-26673912,intron:26688265-26688378,intron:26688503-26688581	cirRNA_Female1,cirRNA_Female2,cirRNA_Female3	7,13,9	3,6,6	LOC109096458
novel_circ_0002341	NC_056580.1	26688264	26689638	-	1374	350	109096458;	intron:26688265-26688378,intron:26688503-26688581,intron:26689482-26689638	cirRNA_Female3	4	15	LOC109096458
novel_circ_0002345	NC_056580.1	27376489	27382906	-	6417	312	109072593;	exon:27382695-27382906	cirRNA_Female3	4	0	LOC109072593
novel_circ_0002349	NC_056580.1	27637647	27641643	+	3996	354	109095804;	exon:27637648-27637805,exon:27639092-27639171,exon:27641528-27641643	cirRNA_Female1,cirRNA_Female2,cirRNA_Female3,cirRNA_male1,cirRNA_male2	4,10,13,7,7	19,16,13,12,3	LOC109095804
novel_circ_0002351	NC_056580.1	27754286	27757302	+	3016	261	n/a	intergenic_region:27757142-27757302	cirRNA_Female1,cirRNA_Female2,cirRNA_Female3	12,20,12	75,71,58	--
novel_circ_0002353	NC_056580.1	27848625	27853779	-	5154	272	109048073;	exon:27853608-27853779	cirRNA_Female1,cirRNA_Female2,cirRNA_male1	6,12,4	18,11,1	LOC109048073
novel_circ_0002356	NC_056580.1	27880355	27932844	-	52489	363	109048073;	exon:27880356-27880448,exon:27892959-27893138,exon:27932755-27932844	cirRNA_Female1,cirRNA_Female2,cirRNA_Female3	25,7,14	15,17,18	LOC109048073
novel_circ_0002358	NC_056580.1	27892958	27932844	-	39886	270	109048073;	exon:27892959-27893138,exon:27932755-27932844	cirRNA_Female1,cirRNA_Female2,cirRNA_Female3	28,24,23	22,32,27	LOC109048073
novel_circ_0002359	NC_056580.1	28033604	28038234	-	4630	294	109088952;	exon:28033605-28033714,exon:28033940-28034008	cirRNA_male2,cirRNA_male3	22,24	13,11	LOC109088952
novel_circ_0002361	NC_056580.1	28416079	28419172	-	3093	558	109063663;	exon:28416080-28416245	cirRNA_Female2	8	39	LOC109063663
novel_circ_0002362	NC_056580.1	28416079	28423760	-	7681	325	109063663;	exon:28416080-28416245,exon:28423602-28423760	cirRNA_Female1,cirRNA_Female2,cirRNA_Female3	12,17,11	13,23,22	LOC109063663
novel_circ_0002363	NC_056580.1	28786011	28788016	+	2005	362	109045011;	exon:28786012-28786114,exon:28786363-28786408,exon:28787264-28787368,exon:28787909-28788016	cirRNA_Female1,cirRNA_Female2,cirRNA_Female3	3,4,6	9,13,9	LOC109045011
novel_circ_0002364	NC_056580.1	28788905	28790181	+	1276	237	109045011;	exon:28790045-28790181	cirRNA_Female2	2	14	LOC109045011
novel_circ_0002370	NC_056580.1	321632	331400	-	9768	443	122146054;	exon:321633-321689,exon:322292-322337,exon:329530-329620,exon:330340-330482,exon:331295-331400	cirRNA_Female1,cirRNA_male1,cirRNA_male2,cirRNA_male3	3,19,10,16	6,0,2,0	LOC122146054
novel_circ_0002372	NC_056580.1	3269237	3271140	+	1903	391	109059258;	exon:3269238-3269367,exon:3269615-3269711,exon:3270977-3271140	cirRNA_Female1,cirRNA_Female2,cirRNA_male1,cirRNA_male2,cirRNA_male3	6,7,6,13,7	13,7,31,38,41	LOC109059258
novel_circ_0002373	NC_056580.1	3270976	3272647	+	1671	381	109059258;	exon:3270977-3271140,exon:3272431-3272647	cirRNA_Female1,cirRNA_Female2,cirRNA_Female3	12,9,9	1,8,2	LOC109059258
novel_circ_0002379	NC_056580.1	5191102	5191883	-	781	705	109051855;	exon:5191103-5191286	cirRNA_male1,cirRNA_male3	8,7	11,28	LOC109051855
novel_circ_0002381	NC_056580.1	5264877	5273396	+	8519	325	109082322;	exon:5264878-5264975,exon:5266025-5266130,exon:5268693-5268735,exon:5273319-5273396	cirRNA_male1	3	6	LOC109082322
novel_circ_0002384	NC_056580.1	5510657	5511044	-	387	306	109078036;	exon:5510658-5510781,exon:5510863-5511044	cirRNA_Female1,cirRNA_Female2,cirRNA_Female3	13,12,21	129118148	LOC109078036
novel_circ_0002386	NC_056580.1	6374120	6378307	-	4187	375	122134016;	exon:6374121-6374229,exon:6377101-6377257,exon:6378199-6378307	cirRNA_Female1,cirRNA_male1	6,3	9,13	LOC122134016
novel_circ_0002388	NC_056580.1	6406527	6410299	-	3772	225	109095689;	exon:6406528-6406603,exon:6408307-6408383,exon:6410228-6410299	cirRNA_Female2	2	20	LOC109095689
novel_circ_0002389	NC_056580.1	6423696	6424612	-	916	275	109095689;	exon:6423697-6423810,exon:6424452-6424612	cirRNA_Female1,cirRNA_Female2,cirRNA_Female3,cirRNA_male2,cirRNA_male3	9,18,9,3,3	17,17,16,29,20	LOC109095689
novel_circ_0002398	NC_056580.1	8458800	8463459	-	4659	324	109053761;	intron:8458801-8458921,intron:8459205-8459306	cirRNA_male2	5	7	LOC109053761
novel_circ_0002399	NC_056580.1	8651281	8658968	+	7687	314	109110678;	exon:8651282-8651309,exon:8656625-8656668,exon:8658177-8658237,exon:8658788-8658968	cirRNA_Female1,cirRNA_Female2,cirRNA_Female3	2,6,4	59,54,46	LOC109110678
novel_circ_0002405	NC_056580.1	9099851	9102462	+	2611	214	109075984;	exon:9102349-9102462	cirRNA_male2,cirRNA_male3	3,2	25,44	LOC109075984
novel_circ_0002407	NC_056580.1	9283140	9299402	-	16262	234	n/a	intergenic_region:9283141-9283273	cirRNA_male2,cirRNA_male3	2,4	15,18	--
novel_circ_0002410	NC_056580.1	9373058	9422246	-	49188	286	n/a	intergenic_region:9373059-9373242,intergenic_region:9422145-9422246	cirRNA_Female1,cirRNA_Female2	11,7	22,20	--
novel_circ_0002411	NC_056580.1	9402145	9422246	-	20101	276	n/a	intergenic_region:9402146-9402319,intergenic_region:9422145-9422246	cirRNA_Female2	4	18	--
novel_circ_0002412	NC_056580.1	9588065	9591376	-	3311	497	109090683;	exon:9588066-9588232,exon:9588321-9588440,exon:9591167-9591376	cirRNA_male3	9	29	LOC109090683
novel_circ_0002416	NC_056580.1	9949993	9964606	+	14613	276	109095922;	intron:9949994-9950168	cirRNA_Female1,cirRNA_male3	4,5	5,4	LOC109095922
novel_circ_0012234	NW_024873160.1	35283	35604	+	321	249	109080900;	exon:35284-35376,exon:35449-35604	cirRNA_Female1,cirRNA_Female2,cirRNA_Female3	3,6,5	32,28,14	LOC109080900
novel_circ_0012401	NW_024879320.1	119975	122763	-	2788	263	109064916;	intron:122601-122763	cirRNA_Female1,cirRNA_Female2,cirRNA_Female3	3,6,7	8,8,8	tars2
novel_circ_0012402	NW_024879320.1	120016	122763	-	2747	379	109064916;	exon:120017-120094,exon:121661-121798,exon:122601-122763	cirRNA_Female1,cirRNA_Female2,cirRNA_Female3,cirRNA_male1,cirRNA_male2,cirRNA_male3	2.91308e+17	12,23,14,19,22,19	tars2
novel_circ_0012403	NW_024879320.1	123558	125163	-	1605	247	109064916;	exon:125017-125163	cirRNA_Female1,cirRNA_Female2,cirRNA_Female3,cirRNA_male1,cirRNA_male2,cirRNA_male3	48,47,35,18,16,25	27,27,23,31,42,37	tars2
novel_circ_0003494	NC_056586.1	10334169	10334760	+	591	342	109104267;	exon:10334170-10334246,exon:10334399-10334477,exon:10334575-10334760	cirRNA_male2,cirRNA_male3	3,6	48,46	LOC109104267
novel_circ_0003495	NC_056586.1	1059909	1060289	-	380	274	109062982;	intron:1059910-1060094,intron:1060201-1060289	cirRNA_Female2,cirRNA_male1,cirRNA_male2,cirRNA_male3	4134132144	0,11,8,10	LOC109062982
novel_circ_0003498	NC_056586.1	12218353	12225196	-	6843	259	109104216;	exon:12218354-12218478,exon:12225063-12225196	cirRNA_male1	3	105	LOC109104216
novel_circ_0003499	NC_056586.1	12218353	12228805	-	10452	243	109104216;	exon:12218354-12218478,exon:12228688-12228805	cirRNA_male1,cirRNA_male3	6,2	93,94	LOC109104216
novel_circ_0003500	NC_056586.1	12220819	12225196	-	4377	342	109104216;	exon:12220820-12220926,exon:12221745-12221845,exon:12225063-12225196	cirRNA_male1,cirRNA_male2,cirRNA_male3	47,36,32	113,89,72	LOC109104216
novel_circ_0003502	NC_056586.1	12346889	12376904	-	30015	414	109094374;	exon:12346890-12347046,exon:12369334-12369446	cirRNA_male1,cirRNA_male2,cirRNA_male3	34,31,28	20,16,10	LOC109094374
novel_circ_0003504	NC_056586.1	12493779	12494943	-	1164	273	109065241;	exon:12493780-12493868,exon:12494760-12494943	cirRNA_Female1,cirRNA_Female2,cirRNA_Female3,cirRNA_male1	5,5,5,8	25,22,23,5	LOC109065241
novel_circ_0003506	NC_056586.1	13165040	13172380	-	7340	239	109069688;	exon:13165041-13165154,exon:13172256-13172380	cirRNA_Female1,cirRNA_Female2,cirRNA_Female3	6,8,8	2,1,1	LOC109069688
novel_circ_0003511	NC_056586.1	13910138	13916191	-	6053	335	109088010;	exon:13915957-13916191	cirRNA_male1,cirRNA_male3	6,3	59,37	LOC109088010
novel_circ_0003517	NC_056586.1	15047215	15050834	+	3619	205	109081513;	exon:15050730-15050834	cirRNA_male3	2	0	grik4
novel_circ_0003518	NC_056586.1	15137498	15137910	+	412	304	109103193;	exon:15137499-15137645,exon:15137754-15137910	cirRNA_Female1,cirRNA_Female2,cirRNA_Female3,cirRNA_male1,cirRNA_male2,cirRNA_male3	20,13,12,6,21,9	19,22,21,23,37,35	LOC109103193
novel_circ_0003521	NC_056586.1	15484692	15486662	-	1970	385	109099158;	exon:15484693-15484852,exon:15485702-15485820,exon:15486557-15486662	cirRNA_Female1,cirRNA_Female2,cirRNA_Female3,cirRNA_male1,cirRNA_male2,cirRNA_male3	4,8,4,25,39,26	3,7,1,49,42,48	usp32
novel_circ_0003522	NC_056586.1	15484692	15496429	-	11737	288	109099158;	exon:15484693-15484852,exon:15496302-15496429	cirRNA_male3	5	64	usp32
novel_circ_0003523	NC_056586.1	15876913	15877433	+	520	321	109052125;	exon:15876914-15876989,exon:15877101-15877208,exon:15877297-15877433	cirRNA_Female2	3	32	LOC109052125
novel_circ_0003524	NC_056586.1	1605139	1634614	-	29475	294	122147623;	exon:1605140-1605310,exon:1634492-1634614	cirRNA_Female1,cirRNA_Female2,cirRNA_Female3	8,3,8	16,21,22	LOC122147623
novel_circ_0003527	NC_056586.1	16161882	16162762	-	880	385	109067072;	exon:16161883-16162022	cirRNA_Female1,cirRNA_male1,cirRNA_male2	2,6,2	20,18,20	LOC109067072
novel_circ_0003528	NC_056586.1	16232808	16233480	+	672	197	109103781;	exon:16233384-16233480	cirRNA_male1,cirRNA_male2,cirRNA_male3	13,14,18	41,41,52	LOC109103781
novel_circ_0003529	NC_056586.1	16249982	16251967	-	1985	291	109103773;	exon:16251777-16251967	cirRNA_Female1,cirRNA_Female3	6,5	166149	LOC109103773
novel_circ_0003530	NC_056586.1	16251141	16251967	-	826	343	109103773;	exon:16251142-16251293,exon:16251777-16251967	cirRNA_Female1,cirRNA_Female2,cirRNA_male2,cirRNA_male3	4,4,4,4	204,192,47,65	LOC109103773
novel_circ_0003532	NC_056586.1	16785837	16806761	-	20924	326	109066929;	exon:16785838-16786058	cirRNA_Female2	2	1	LOC109066929
novel_circ_0003537	NC_056586.1	16920032	16925185	+	5153	399	109109872;	exon:16920033-16920166,exon:16924921-16925185	cirRNA_Female1,cirRNA_Female2,cirRNA_Female3,cirRNA_male1,cirRNA_male2,cirRNA_male3	21,10,14,12,5,10	54,67,46,33,37,42	LOC109109872
novel_circ_0003538	NC_056586.1	16920032	16936446	+	16414	285	109109872;	exon:16920033-16920166,exon:16936296-16936446	cirRNA_Female1,cirRNA_Female2,cirRNA_Female3,cirRNA_male3	8,13,11,5	48,37,33,43	LOC109109872
novel_circ_0003539	NC_056586.1	16948744	16958937	+	10193	389	109109872;	exon:16948745-16948869,exon:16949297-16949462,exon:16958840-16958937	cirRNA_Female1,cirRNA_Female2,cirRNA_Female3	8,5,11	10,18,13	LOC109109872
novel_circ_0003540	NC_056586.1	16954807	16958937	+	4130	198	109109872;	exon:16958840-16958937	cirRNA_Female1,cirRNA_Female2,cirRNA_Female3	7,5,5	20,31,31	LOC109109872
novel_circ_0003542	NC_056586.1	17506441	17506768	+	327	241	109104820;	exon:17506442-17506525,exon:17506612-17506768	cirRNA_Female2	2	7	LOC109104820
novel_circ_0003544	NC_056586.1	17608058	17608635	+	577	306	109088510;	exon:17608059-17608287,exon:17608559-17608635	cirRNA_male1,cirRNA_male2,cirRNA_male3	27,14,24	22,24,45	LOC109088510
novel_circ_0003548	NC_056586.1	17685485	17687005	-	1520	308	109104371;	exon:17685486-17685680,exon:17686893-17687005	cirRNA_male1,cirRNA_male2	2,6	83,61	LOC109104371
novel_circ_0003549	NC_056586.1	17879313	17882527	-	3214	418	109104129;	exon:17879314-17879418,exon:17881919-17882045,exon:17882342-17882527	cirRNA_male1,cirRNA_male2,cirRNA_male3	13,12,13	98,91,85	LOC109104129
novel_circ_0003552	NC_056586.1	18662812	18663278	-	466	466	109094618;	exon:18662813-18663278	cirRNA_Female1,cirRNA_Female2,cirRNA_Female3,cirRNA_male2	4,2,3,6	33,54,49,19	LOC109094618
novel_circ_0003553	NC_056586.1	18736619	18739440	-	2821	373	109103101;	exon:18736620-18736720	cirRNA_male2	6	382	wsb1
novel_circ_0003561	NC_056586.1	19081061	19094966	+	13905	383	109104103;	exon:19081062-19081171,exon:19088599-19088675,exon:19091920-19091983,exon:19094835-19094966	cirRNA_Female1,cirRNA_Female3,cirRNA_male1,cirRNA_male2,cirRNA_male3	4,8,4,4,5	62,38,22,16,26	LOC109104103
novel_circ_0003562	NC_056586.1	19081061	19094970	+	13909	300	109104103;	intron:19091920-19091983,intron:19094835-19094970	cirRNA_Female1,cirRNA_Female2	3,4	61,57	LOC109104103
novel_circ_0003565	NC_056586.1	19388673	19389935	-	1262	176	109061229;	exon:19389860-19389935	cirRNA_Female1	4	8	c4
novel_circ_0003566	NC_056586.1	19597477	19598766	+	1289	286	109104045;	exon:19597478-19597672	cirRNA_Female2,cirRNA_male2	5,3	32,28	LOC109104045
novel_circ_0003567	NC_056586.1	19677445	19684783	-	7338	231	109104379;	exon:19677446-19677558,exon:19684666-19684783	cirRNA_Female1,cirRNA_Female2,cirRNA_Female3	5,5,7	0,0,1	LOC109104379
novel_circ_0003573	NC_056586.1	19750587	19760273	-	9686	208	109104379;	exon:19750588-19750649,exon:19760128-19760273	cirRNA_Female1,cirRNA_Female2,cirRNA_Female3	5,18,4	8,8,11	LOC109104379
novel_circ_0003576	NC_056586.1	19792338	19797738	-	5400	298	109104379;	exon:19797541-19797738	cirRNA_Female1	4	5	LOC109104379
novel_circ_0003577	NC_056586.1	19804309	19813290	-	8981	480	109104379;	exon:19804310-19804456,exon:19811318-19811418,exon:19813059-19813290	cirRNA_Female1,cirRNA_Female2,cirRNA_Female3	5,5,5	12,9,7	LOC109104379
novel_circ_0003579	NC_056586.1	20020591	20030615	-	10024	308	109061588;	exon:20021376-20021456	cirRNA_male1	4	173	LOC109061588
novel_circ_0003580	NC_056586.1	20028113	20030615	-	2502	516	109061588;	exon:20028114-20028211,exon:20028308-20028394,exon:20028801-20029004,exon:20030489-20030615	cirRNA_Female1,cirRNA_male1,cirRNA_male2,cirRNA_male3	4,9,9,18	65119118126	LOC109061588
novel_circ_0003583	NC_056586.1	20400988	20402699	-	1711	236	109099263;	exon:20400989-20401116,exon:20402592-20402699	cirRNA_Female2,cirRNA_male1	4,6	0,4	LOC109099263
novel_circ_0003584	NC_056586.1	20496519	20496911	+	392	293	109110834;	exon:20496520-20496711,exon:20496811-20496911	cirRNA_Female1,cirRNA_Female2,cirRNA_Female3,cirRNA_male1,cirRNA_male2	21,30,22,5,3	5,6,1,2,0	LOC109110834
novel_circ_0003586	NC_056586.1	2050780	2051504	+	724	328	109055553;109075385;	intron:2050781-2050829,intron:2051148-2051276,intron:2051355-2051504	cirRNA_Female1,cirRNA_Female2,cirRNA_Female3	8,10,15	17,13,21	LOC109055553;LOC109075385
novel_circ_0003588	NC_056586.1	20557081	20560003	-	2922	417	109108789;	exon:20557082-20557241,exon:20557360-20557522	cirRNA_male1,cirRNA_male2,cirRNA_male3	2,3,4	27,39,24	LOC109108789
novel_circ_0003589	NC_056586.1	20789780	20791649	+	1869	303	n/a	intergenic_region:20789781-20789954,intergenic_region:20791521-20791649	cirRNA_male1	4	13	--
novel_circ_0003590	NC_056586.1	20798356	20805841	+	7485	529	109104112;	exon:20798357-20798577,exon:20805534-20805841	cirRNA_male1,cirRNA_male2,cirRNA_male3	9,14,9	12,14,13	LOC109104112
novel_circ_0003591	NC_056586.1	20805533	20805841	+	308	308	109104112;	exon:20805534-20805841	cirRNA_male1,cirRNA_male2,cirRNA_male3	4,7,5	11,17,17	LOC109104112
novel_circ_0003600	NC_056586.1	22655590	22659196	+	3606	352	109103662;	exon:22655591-22655701	cirRNA_male3	4	155	LOC109103662
novel_circ_0003603	NC_056586.1	23080550	23090124	-	9574	203	n/a	intergenic_region:23090022-23090124	cirRNA_male2,cirRNA_male3	7,4	29,35	--
novel_circ_0003604	NC_056586.1	23080613	23082728	-	2115	317	109077077;	exon:23082512-23082728	cirRNA_male1,cirRNA_male2,cirRNA_male3	12,6,4	16,8,14	tyr
novel_circ_0003605	NC_056586.1	23116130	23122446	-	6316	342	109077074;	intron:23118324-23118451,intron:23122333-23122446	cirRNA_male1,cirRNA_male2,cirRNA_male3	16,9,6	0,1,0	grm5b
novel_circ_0003606	NC_056586.1	23118323	23122446	-	4123	229	109077074;	intron:23118324-23118451	cirRNA_male2,cirRNA_male3	3,5	7,6	grm5b
novel_circ_0003606	NC_056586.1	23118325	23122446	-	4123	227	109077074;	intron:23118324-23118451	cirRNA_male2,cirRNA_male3	3,5	7,6	grm5b
novel_circ_0003607	NC_056586.1	23555266	23556865	+	1599	277	109056510;	exon:23555267-23555360,exon:23556683-23556865	cirRNA_Female1,cirRNA_Female2,cirRNA_Female3	49,60,49	29,42,33	LOC109056510
novel_circ_0003608	NC_056586.1	24517980	24520137	+	2157	329	109109629;	exon:24519909-24520137	cirRNA_male1,cirRNA_male2,cirRNA_male3	4,8,6	154179190	LOC109109629
novel_circ_0003609	NC_056586.1	24536956	24538643	+	1687	607	109109629;	exon:24536957-24537139,exon:24538158-24538340,exon:24538403-24538643	cirRNA_Female1,cirRNA_Female2,cirRNA_Female3,cirRNA_male1,cirRNA_male2,cirRNA_male3	21,22,23,81,62,87	5,10,7,242,223,242	LOC109109629
novel_circ_0003610	NC_056586.1	24538157	24538643	+	486	407	109109629;	exon:24538158-24538340,exon:24538420-24538643	cirRNA_Female1,cirRNA_Female2,cirRNA_male1,cirRNA_male2,cirRNA_male3	7,5,144,142,137	22,20,341,310,339	LOC109109629
novel_circ_0003612	NC_056586.1	24822021	24823372	-	1351	291	109103173;	exon:24822022-24822193,exon:24823254-24823372	cirRNA_Female1,cirRNA_Female2,cirRNA_Female3	10,7,5	17,25,25	LOC109103173
novel_circ_0003614	NC_056586.1	24866244	24869141	+	2897	446	109080651;	exon:24866245-24866299,exon:24867778-24867928,exon:24868281-24868393,exon:24869015-24869141	cirRNA_Female1,cirRNA_Female2,cirRNA_Female3	14,20,14	40,55,54	LOC109080651
novel_circ_0003615	NC_056586.1	25189938	25193135	-	3197	286	109058609;	exon:25192950-25193135	cirRNA_male1,cirRNA_male3	6,3	146176	LOC109058609
novel_circ_0003616	NC_056586.1	25268511	25269057	+	546	364	109104167;	exon:25268512-25268604,exon:25268719-25268836,exon:25268905-25269057	cirRNA_male1,cirRNA_male2,cirRNA_male3	4,7,3	7,5,9	LOC109104167
novel_circ_0003617	NC_056586.1	25349996	25350332	+	336	336	109104454;	exon:25349997-25350332	cirRNA_male1,cirRNA_male2,cirRNA_male3	17,14,21	45,56,45	LOC109104454
novel_circ_0003618	NC_056586.1	25426354	25426820	+	466	357	109103961;	exon:25426355-25426421,exon:25426531-25426820	cirRNA_Female2,cirRNA_Female3,cirRNA_male3	2,5,3	48,63,46	LOC109103961
novel_circ_0003621	NC_056586.1	25663949	25672820	-	8871	373	109075340;	exon:25663950-25664132,exon:25672532-25672638,exon:25672738-25672820	cirRNA_male2	5	33	LOC109075340
novel_circ_0003624	NC_056586.1	26552391	26556475	+	4084	287	109104440;	exon:26552392-26552501,exon:26556225-26556298,exon:26556373-26556475	cirRNA_Female1,cirRNA_Female2,cirRNA_Female3	3,8,6	2,3,0	LOC109104440
novel_circ_0003626	NC_056586.1	2688442	2692775	-	4333	259	109101934;	exon:2692000-2692047,exon:2692665-2692775	cirRNA_male1	7	70	cux1b
novel_circ_0003627	NC_056586.1	27322625	27327353	-	4728	221	109104403;	exon:27327233-27327353	cirRNA_Female1,cirRNA_Female2,cirRNA_Female3	6,6,7	4,4,3	LOC109104403
novel_circ_0003631	NC_056586.1	27782101	27782750	+	649	335	122147761;	exon:27782102-27782227,exon:27782542-27782750	cirRNA_male1,cirRNA_male3	22,28	66,34	LOC122147761
novel_circ_0003634	NC_056586.1	29128664	29130848	+	2184	262	109091702;	exon:29128665-29128821	cirRNA_Female2	2	7	LOC109091702
novel_circ_0003635	NC_056586.1	29346483	29347129	+	646	312	109103651;	exon:29346484-29346631,exon:29346966-29347129	cirRNA_male1,cirRNA_male2	4,5	6,10	LOC109103651
novel_circ_0003638	NC_056586.1	4163412	4165819	-	2407	503	109051825;	exon:4165400-4165513,exon:4165644-4165819	cirRNA_male3	5	48	LOC109051825
novel_circ_0003639	NC_056586.1	4198886	4218050	-	19164	230	109051825;	exon:4198887-4198962,exon:4217897-4218050	cirRNA_male1	2	24	LOC109051825
novel_circ_0003640	NC_056586.1	4307042	4310664	+	3622	319	109074677;	exon:4310107-4310205,exon:4310545-4310664	cirRNA_male2	2	3	LOC109074677
novel_circ_0003643	NC_056586.1	5163764	5164789	-	1025	195	109087153;	exon:5164695-5164789	cirRNA_Female3	3	0	mindy4b
novel_circ_0003644	NC_056586.1	5449100	5449737	-	637	310	109078804;	exon:5449407-5449469,exon:5449591-5449737	cirRNA_Female1,cirRNA_Female2	4,3	7,8	LOC109078804
novel_circ_0003645	NC_056586.1	5520703	5528089	-	7386	467	109074108;	exon:5520704-5520754,exon:5520965-5521152,exon:5523354-5523452,exon:5527961-5528089	cirRNA_Female1,cirRNA_Female3,cirRNA_male1,cirRNA_male2,cirRNA_male3	3,2,9,7,9	25,17,7,16,21	atp1b3b
novel_circ_0003648	NC_056586.1	598796	599830	-	1034	272	109063033;	exon:598797-598951	cirRNA_Female2	8	46	gfm1
novel_circ_0003649	NC_056586.1	7834213	7839881	-	5668	377	109069201;	exon:7834214-7834363,exon:7839515-7839620,exon:7839761-7839881	cirRNA_Female1,cirRNA_Female2,cirRNA_Female3,cirRNA_male1,cirRNA_male2	8,9,8,4,4	4,2,2,23,18	LOC109069201
novel_circ_0003650	NC_056586.1	7878156	7878589	-	433	343	109069202;	exon:7878157-7878309,exon:7878400-7878589	cirRNA_Female3	7	381	LOC109069202
novel_circ_0003653	NC_056586.1	854396	856121	-	1725	240	109109551;	exon:854397-854497,exon:855983-856121	cirRNA_male1,cirRNA_male2,cirRNA_male3	19,7,5	117108131	LOC109109551
novel_circ_0003654	NC_056586.1	861267	863301	-	2034	626	109109551;	exon:861268-861433	cirRNA_male1,cirRNA_male2,cirRNA_male3	17,13,11	61,99,71	LOC109109551
novel_circ_0003662	NC_056586.1	9740743	9752870	-	12127	306	109104259;	exon:9740744-9740863	cirRNA_Female1,cirRNA_Female2,cirRNA_Female3	3,6,2	6,9,5	LOC109104259
novel_circ_0003663	NC_056586.1	9770584	9776186	-	5602	382	109104259;	exon:9770585-9770801	cirRNA_Female3	2	2	LOC109104259
novel_circ_0008561	NC_056607.1	10159501	10163996	+	4495	212	109098749;	exon:10163885-10163996	cirRNA_Female2	2	7	itpr1b
novel_circ_0008562	NC_056607.1	10179099	10179928	+	829	318	109098749;	exon:10179100-10179229,exon:10179741-10179928	cirRNA_Female1,cirRNA_Female2,cirRNA_Female3	8,7,4	3,4,3	itpr1b
novel_circ_0008563	NC_056607.1	10206580	10207100	+	520	290	109098749;	exon:10206911-10207100	cirRNA_Female1,cirRNA_Female2,cirRNA_Female3,cirRNA_male3	13,12,6,4	4,5,3,2	itpr1b
novel_circ_0008569	NC_056607.1	10664439	10666777	-	2338	320	109069212;	exon:10664440-10664530,exon:10665716-10665819	cirRNA_male1,cirRNA_male3	4,2	28,10	LOC109069212
novel_circ_0008572	NC_056607.1	10859751	10868599	+	8848	281	109076241;	exon:10859752-10859899,exon:10868467-10868599	cirRNA_Female1,cirRNA_Female2,cirRNA_Female3	38,29,30	15,11,16	LOC109076241
novel_circ_0008574	NC_056607.1	11018851	11019456	+	605	409	n/a	intergenic_region:11018852-11018922,intergenic_region:11019020-11019250,intergenic_region:11019350-11019456	cirRNA_Female1,cirRNA_Female2,cirRNA_Female3,cirRNA_male1,cirRNA_male2,cirRNA_male3	9,17,11,16,21,22	3,8,4,10,13,22	--
novel_circ_0008576	NC_056607.1	11278218	11279971	-	1753	537	109073420;	exon:11278219-11278403,exon:11279197-11279400,exon:11279824-11279971	cirRNA_Female1,cirRNA_Female2,cirRNA_Female3,cirRNA_male1,cirRNA_male2,cirRNA_male3	11,12,3,87,80,81	0,0,0,8,22,25	LOC109073420
novel_circ_0008578	NC_056607.1	1156723	1157182	+	459	377	109099040;	exon:1156724-1156938,exon:1157021-1157182	cirRNA_male1,cirRNA_male3	11,7	430457	alas1
novel_circ_0008579	NC_056607.1	1158353	1159104	+	751	285	109099040;	exon:1158920-1159104	cirRNA_Female2,cirRNA_Female3	6,6	319282	alas1
novel_circ_0008580	NC_056607.1	11802062	11802362	-	300	300	n/a	intergenic_region:11802063-11802362	cirRNA_Female1,cirRNA_Female3	3,8	0,0	--
novel_circ_0008582	NC_056607.1	11878773	11886692	-	7919	348	n/a	intergenic_region:11878774-11878862,intergenic_region:11881869-11882039,intergenic_region:11886605-11886692	cirRNA_Female1,cirRNA_Female2,cirRNA_Female3	9,7,10	11,14,9	--
novel_circ_0008583	NC_056607.1	11878773	11897303	-	18530	185	n/a	intergenic_region:11878774-11878862,intergenic_region:11897208-11897303	cirRNA_Female2	3	3	--
novel_circ_0008584	NC_056607.1	11881868	11897303	-	15435	267	n/a	intergenic_region:11881869-11882039,intergenic_region:11897208-11897303	cirRNA_Female2	3	4	--
novel_circ_0008587	NC_056607.1	1197226	1198609	+	1383	404	122138847;	exon:1197227-1197406,exon:1198307-1198414,exon:1198494-1198609	cirRNA_male1,cirRNA_male3	4,2	635710	poc1a
novel_circ_0008588	NC_056607.1	1197226	1205948	+	8722	314	122138847;	exon:1197227-1197406,exon:1205815-1205948	cirRNA_Female1,cirRNA_Female2,cirRNA_male1,cirRNA_male2,cirRNA_male3	6,3,16,10,4	206201564585695	poc1a
novel_circ_0008589	NC_056607.1	1197226	1224494	+	27268	366	122138847;	exon:1197227-1197406,exon:1224229-1224297,exon:1224378-1224494	cirRNA_Female2,cirRNA_male1,cirRNA_male2,cirRNA_male3	4,8,16,7	180509521611	poc1a
novel_circ_0008590	NC_056607.1	1198306	1198609	+	303	216	122138847;	exon:1198494-1198609	cirRNA_Female2	3	211	poc1a
novel_circ_0008591	NC_056607.1	12028586	12066654	-	38068	259	109098308;	exon:12028587-12028682	cirRNA_Female1,cirRNA_Female2,cirRNA_Female3,cirRNA_male2	2,5,5,3	86,89,81,93	LOC109098308
novel_circ_0008592	NC_056607.1	12028586	12079537	-	50951	226	109098308;	exon:12028587-12028682	cirRNA_Female1,cirRNA_Female2,cirRNA_Female3,cirRNA_male1,cirRNA_male3	29,25,27,7,9	31,33,52,50,66	LOC109098308
novel_circ_0008594	NC_056607.1	12049094	12066654	-	17560	299	109098308;	exon:12049095-12049230,exon:12066492-12066654	cirRNA_Female1,cirRNA_Female2,cirRNA_Female3,cirRNA_male2,cirRNA_male3	13,20,21,3,7	128,120,89,101,81	LOC109098308
novel_circ_0008595	NC_056607.1	12049094	12066684	-	17590	329	109098308;	intron:12049095-12049230,intron:12066492-12066684	cirRNA_Female2,cirRNA_Female3,cirRNA_male1,cirRNA_male2,cirRNA_male3	5,5,13,12,22	44,36,45,44,38	LOC109098308
novel_circ_0008596	NC_056607.1	12049094	12079537	-	30443	266	109098308;	exon:12049095-12049230	cirRNA_Female1,cirRNA_Female2,cirRNA_Female3,cirRNA_male1,cirRNA_male2,cirRNA_male3	15,9,20,5,4,6	71,64,60,72,57,76	LOC109098308
novel_circ_0008597	NC_056607.1	12049094	12087827	-	38733	238	109098308;	exon:12049095-12049230,exon:12087726-12087827	cirRNA_male3	2	84	LOC109098308
novel_circ_0008598	NC_056607.1	12066491	12079537	-	13046	230	109098308;	exon:12079408-12079537	cirRNA_male1,cirRNA_male2	12,8	60,64	LOC109098308
novel_circ_0008599	NC_056607.1	12066491	12082899	-	16408	403	109098308;	exon:12066492-12066654,exon:12082660-12082899	cirRNA_Female2,cirRNA_male1	4,5	118,78	LOC109098308
novel_circ_0008600	NC_056607.1	12066491	12087827	-	21336	202	109098308;	exon:12087726-12087827	cirRNA_male1,cirRNA_male2	6,12	73100	LOC109098308
novel_circ_0008601	NC_056607.1	12079407	12082899	-	3492	370	109098308;	exon:12079408-12079537,exon:12082660-12082899	cirRNA_male1,cirRNA_male2	3,2	69,64	LOC109098308
novel_circ_0008602	NC_056607.1	12079407	12091215	-	11808	223	109098308;	exon:12079408-12079537,exon:12091123-12091215	cirRNA_male3	2	64	LOC109098308
novel_circ_0008603	NC_056607.1	12087725	12091215	-	3490	290	109098308;	exon:12087726-12087827,exon:12089711-12089805,exon:12091123-12091215	cirRNA_Female2,cirRNA_Female3,cirRNA_male1,cirRNA_male2,cirRNA_male3	11,15,3,9,4	37,40,42,60,58	LOC109098308
novel_circ_0008605	NC_056607.1	12135998	12149681	-	13683	226	109098308;	exon:12135999-12136113,exon:12149571-12149681	cirRNA_Female1,cirRNA_Female3,cirRNA_male1	3,5,5	23,24,43	LOC109098308
novel_circ_0008606	NC_056607.1	12139274	12149681	-	10407	211	109098308;	exon:12149571-12149681	cirRNA_male2	2	51	LOC109098308
novel_circ_0008607	NC_056607.1	12235258	12239725	-	4467	279	109098308;	exon:12235259-12235363,exon:12239552-12239725	cirRNA_Female2,cirRNA_male1,cirRNA_male2,cirRNA_male3	2,13,11,6	35106172129	LOC109098308
novel_circ_0008608	NC_056607.1	12379199	12394043	-	14844	357	109081480;	exon:12379200-12379331	cirRNA_Female2	6	26	LOC109081480
novel_circ_0008609	NC_056607.1	12402746	12403309	-	563	279	109081480;	exon:12402747-12402850,exon:12403135-12403309	cirRNA_Female3	2	59	LOC109081480
novel_circ_0008612	NC_056607.1	12873213	12873618	+	405	309	n/a	intergenic_region:12873214-12873407,intergenic_region:12873504-12873618	cirRNA_Female1	2	102	--
novel_circ_0008613	NC_056607.1	12936578	12938035	+	1457	303	109094238;	exon:12936579-12936755,exon:12937910-12938035	cirRNA_Female2	2	4	scml2
novel_circ_0008615	NC_056607.1	13108513	13108776	+	263	263	109080575;	exon:13108514-13108776	cirRNA_Female2,cirRNA_Female3	2,4	0,0	LOC109080575
novel_circ_0008616	NC_056607.1	13132626	13134882	-	2256	284	109110877;	exon:13132627-13132751,exon:13134724-13134882	cirRNA_male3	2	43	LOC109110877
novel_circ_0008618	NC_056607.1	13145081	13145272	-	191	191	109080661;	exon:13145082-13145272	cirRNA_Female1,cirRNA_Female2,cirRNA_Female3,cirRNA_male1	3,2,2,4	3,5,4,1	LOC109080661
novel_circ_0008619	NC_056607.1	13214577	13218340	+	3763	307	109098330;	intron:13214578-13214726,intron:13218183-13218340	cirRNA_male1	5	12	LOC109098330
novel_circ_0008621	NC_056607.1	13292880	13303543	+	10663	345	109098565;	exon:13292881-13292996,exon:13297094-13297221,exon:13303443-13303543	cirRNA_Female1,cirRNA_Female2,cirRNA_Female3	13,16,20	24,16,35	LOC109098565
novel_circ_0008622	NC_056607.1	13292880	13317257	+	24377	339	109098565;	exon:13292881-13292996,exon:13303443-13303543,exon:13317136-13317257	cirRNA_Female1,cirRNA_Female2,cirRNA_Female3	13,4,5	19,17,24	LOC109098565
novel_circ_0008627	NC_056607.1	13664244	13674706	+	10462	597	109069555;	exon:13664245-13664360	cirRNA_male2	3	5	LOC109069555
novel_circ_0008629	NC_056607.1	13844199	13844535	-	336	336	109072068;	exon:13844200-13844535	cirRNA_male2	7	24	LOC109072068
novel_circ_0008633	NC_056607.1	14239333	14252418	+	13085	332	122138907;	intron:14239334-14239440,intron:14252106-14252240,intron:14252329-14252418	cirRNA_Female2,cirRNA_Female3	8,5	1,0	LOC122138907
novel_circ_0008634	NC_056607.1	1443182	1445179	+	1997	297	109085656;	exon:1443183-1443326,exon:1445027-1445179	cirRNA_male1,cirRNA_male2,cirRNA_male3	12,6,3	140134153	iars1
novel_circ_0008635	NC_056607.1	14834907	14835337	+	430	430	109098297;	exon:14834908-14835337	cirRNA_Female2,cirRNA_Female3,cirRNA_male1,cirRNA_male2,cirRNA_male3	6,5,27,33,33	8,20,54,57,59	LOC109098297
novel_circ_0008636	NC_056607.1	14834907	14868510	+	33603	259	109098297;	exon:14861485-14861559,exon:14868427-14868510	cirRNA_male1	4	100	LOC109098297
novel_circ_0008637	NC_056607.1	14834907	14872735	+	37828	616	109098297;	exon:14834908-14835337,exon:14868427-14868510,exon:14872634-14872735	cirRNA_male1,cirRNA_male2	11,5	77104	LOC109098297
novel_circ_0008638	NC_056607.1	14861484	14872735	+	11251	261	109098297;	exon:14861485-14861559,exon:14868427-14868510,exon:14872634-14872735	cirRNA_Female1,cirRNA_Female2,cirRNA_Female3,cirRNA_male1,cirRNA_male2,cirRNA_male3	15,15,11,26,27,21	13,19,21,68,101,100	LOC109098297
novel_circ_0008639	NC_056607.1	14899143	14900697	+	1554	444	109074782;	exon:14899144-14899209,exon:14899336-14899456,exon:14899956-14900059,exon:14900545-14900697	cirRNA_Female1,cirRNA_Female2,cirRNA_Female3,cirRNA_male1,cirRNA_male2,cirRNA_male3	33,15,32,4,3,4	98,103,86,2,12,12	LOC109074782
novel_circ_0008642	NC_056607.1	15386099	15387418	-	1319	320	109098758;	exon:15386100-15386229,exon:15387229-15387418	cirRNA_male1,cirRNA_male2,cirRNA_male3	6,5,3	11,11,6	LOC109098758
novel_circ_0008644	NC_056607.1	15582950	15583827	-	877	507	109100639;	exon:15582951-15583050,exon:15583156-15583241,exon:15583330-15583413,exon:15583511-15583640,exon:15583721-15583827	cirRNA_Female1,cirRNA_Female2,cirRNA_male2,cirRNA_male3	2,2,4,7	81,83,61,59	LOC109100639
novel_circ_0008645	NC_056607.1	15781792	15782266	+	474	474	109098941;	exon:15781793-15782266	cirRNA_Female3	3	1	LOC109098941
novel_circ_0008646	NC_056607.1	15807867	15809421	-	1554	291	109098947;	exon:15807868-15808075,exon:15809339-15809421	cirRNA_Female1,cirRNA_Female2,cirRNA_Female3,cirRNA_male1	11,2,8,4	0,0,0,5	LOC109098947
novel_circ_0008647	NC_056607.1	16112701	16114459	+	1758	403	109064962;	exon:16112702-16112824,exon:16113300-16113467,exon:16114348-16114459	cirRNA_Female1,cirRNA_Female2,cirRNA_Female3	30,23,31	131146143	LOC109064962
novel_circ_0008648	NC_056607.1	16112701	16118693	+	5992	266	109064962;	exon:16112702-16112824	cirRNA_Female1,cirRNA_Female2,cirRNA_Female3	15,31,25	121126122	LOC109064962
novel_circ_0008653	NC_056607.1	16363405	16363890	+	485	485	109060853;	exon:16363406-16363890	cirRNA_Female1,cirRNA_male1	10,5	44,95	LOC109060853
novel_circ_0008657	NC_056607.1	16552435	16553834	-	1399	365	109060845;	exon:16552436-16552636,exon:16552833-16552914,exon:16553753-16553834	cirRNA_Female1,cirRNA_Female2,cirRNA_Female3	4,8,7	1,5,9	LOC109060845
novel_circ_0008659	NC_056607.1	16566826	16572127	-	5301	231	109060845;	exon:16566827-16566973,exon:16572044-16572127	cirRNA_Female3	6	21	LOC109060845
novel_circ_0008660	NC_056607.1	16572043	16577984	-	5941	186	109060845;	exon:16572044-16572127,exon:16577883-16577984	cirRNA_Female1,cirRNA_Female2,cirRNA_Female3,cirRNA_male1	11,9,14,3	29,19,21,6	LOC109060845
novel_circ_0008661	NC_056607.1	16799914	16802669	-	2755	310	109085174;	exon:16799915-16800019	cirRNA_Female3	3	22	LOC109085174
novel_circ_0008662	NC_056607.1	16799914	16808392	-	8478	259	109085174;	exon:16799915-16800019,exon:16808239-16808392	cirRNA_Female3	5	14	LOC109085174
novel_circ_0008666	NC_056607.1	17371185	17376807	-	5622	318	109069640;	exon:17371186-17371358,exon:17376663-17376807	cirRNA_Female1,cirRNA_Female2,cirRNA_Female3	4,5,5	6,12,13	LOC109069640
novel_circ_0008667	NC_056607.1	17400906	17411322	-	10416	416	109069640;	exon:17400907-17401095	cirRNA_Female2,cirRNA_Female3,cirRNA_male1,cirRNA_male2,cirRNA_male3	9,9,3,5,7	11,5,20,14,8	LOC109069640
novel_circ_0008669	NC_056607.1	17735520	17738456	-	2936	437	109088730;	exon:17735521-17735642,exon:17738005-17738238,exon:17738376-17738456	cirRNA_Female1,cirRNA_Female2,cirRNA_Female3,cirRNA_male1,cirRNA_male2,cirRNA_male3	12,19,8,25,22,16	7,4,7,6,6,2	LOC109088730
novel_circ_0008670	NC_056607.1	17752608	17755945	-	3337	217	109088730;	exon:17752609-17752711,exon:17755832-17755945	cirRNA_male1,cirRNA_male3	5,3	3,2	LOC109088730
novel_circ_0008671	NC_056607.1	17835657	17839895	+	4238	165	109051465;	exon:17835658-17835753	cirRNA_male1,cirRNA_male2	4,2	20,14	LOC109051465
novel_circ_0008672	NC_056607.1	17868094	17868538	-	444	366	109051461;	exon:17868095-17868314,exon:17868393-17868538	cirRNA_Female2,cirRNA_male2	5,8	188214	psmd6
novel_circ_0008673	NC_056607.1	18038828	18045216	-	6388	401	109108295;	exon:18038829-18038967,exon:18042295-18042388,exon:18045049-18045216	cirRNA_Female1,cirRNA_Female2,cirRNA_Female3	12,13,7	6,13,9	LOC109108295
novel_circ_0008675	NC_056607.1	18076412	18079369	-	2957	327	109108295;	exon:18076413-18076619,exon:18079250-18079369	cirRNA_Female1,cirRNA_Female2,cirRNA_Female3,cirRNA_male1,cirRNA_male3	21,23,32,5,3	23,17,7,2,4	LOC109108295
novel_circ_0008676	NC_056607.1	18216726	18218102	-	1376	196	n/a	intergenic_region:18216727-18216821	cirRNA_male2	5	6	--
novel_circ_0008679	NC_056607.1	18436402	18438977	+	2575	199	109076394;	exon:18436403-18436451,exon:18438828-18438977	cirRNA_male3	3	90	LOC109076394
novel_circ_0008680	NC_056607.1	18444963	18445363	-	400	308	122138929;	exon:18444964-18445168,exon:18445261-18445363	cirRNA_male1,cirRNA_male2,cirRNA_male3	12,11,6	15,19,15	LOC122138929
novel_circ_0008683	NC_056607.1	1916347	1924157	+	7810	258	109085475;	exon:1924004-1924157	cirRNA_Female1,cirRNA_Female2,cirRNA_Female3	5,2,4	1,2,0	LOC109085475
novel_circ_0008684	NC_056607.1	19370695	19380739	-	10044	326	109046916;	exon:19370696-19370819,exon:19376013-19376078,exon:19380604-19380739	cirRNA_male2	3	18	si:ch211-51h4.2
novel_circ_0008685	NC_056607.1	19468415	19471429	-	3014	193	109078415;	exon:19471337-19471429	cirRNA_male1	4	5	LOC109078415
novel_circ_0008686	NC_056607.1	19499053	19510029	-	10976	521	109078415;	exon:19499054-19499192,exon:19504590-19504709,exon:19509768-19510029	cirRNA_Female1,cirRNA_Female2,cirRNA_Female3	8,8,12	3,1,3	LOC109078415
novel_circ_0008687	NC_056607.1	19504589	19510029	-	5440	382	109078415;	exon:19504590-19504709,exon:19509768-19510029	cirRNA_Female1,cirRNA_Female2,cirRNA_Female3	8,6,5	5,2,0	LOC109078415
novel_circ_0008688	NC_056607.1	19952376	19957758	+	5382	250	109089844;	exon:19957609-19957758	cirRNA_male3	3	9	LOC109089844
novel_circ_0008690	NC_056607.1	20011705	20012891	-	1186	294	109048046;	exon:20011706-20011816,exon:20012709-20012891	cirRNA_Female1,cirRNA_Female2,cirRNA_male2,cirRNA_male3	3,3,4,3	111,117,62,48	LOC109048046
novel_circ_0008691	NC_056607.1	20034333	20035133	-	800	441	109048379;	exon:20034334-20034426,exon:20034655-20034876,exon:20035008-20035133	cirRNA_Female1,cirRNA_Female3	5,5	0,0	mcf2l2
novel_circ_0008692	NC_056607.1	20597236	20597511	+	275	275	n/a	intergenic_region:20597237-20597511	cirRNA_male1,cirRNA_male3	4,2	3,3	--
novel_circ_0008694	NC_056607.1	20782433	20789466	-	7033	309	109058953;	exon:20783886-20783950,exon:20789323-20789466	cirRNA_Female1,cirRNA_Female2,cirRNA_Female3,cirRNA_male2	21,19,19,4	91,73,68,105	wdr18
novel_circ_0008695	NC_056607.1	20789322	20800362	-	11040	286	109058953;	exon:20789323-20789466,exon:20800221-20800362	cirRNA_Female1,cirRNA_Female2	3,4	175147	wdr18
novel_circ_0008698	NC_056607.1	20980519	20981937	-	1418	296	109070342;	exon:20980520-20980641	cirRNA_Female2	2	1957	LOC109070342
novel_circ_0008700	NC_056607.1	21530072	21531312	+	1240	338	n/a	intergenic_region:21530073-21530212,intergenic_region:21531115-21531312	cirRNA_male1,cirRNA_male2,cirRNA_male3	2,5,5	2,3,6	--
novel_circ_0008703	NC_056607.1	21902036	21902541	-	505	358	109054777;	exon:21902284-21902541	cirRNA_Female1,cirRNA_Female2	5,9	27,29	LOC109054777
novel_circ_0008706	NC_056607.1	22183200	22183645	-	445	331	109063319;	exon:22183201-22183394,exon:22183509-22183645	cirRNA_male1	4	21	LOC109063319
novel_circ_0008707	NC_056607.1	22290594	22291914	-	1320	337	109063316;	exon:22290595-22290667,exon:22290932-22291047,exon:22291767-22291914	cirRNA_Female1,cirRNA_Female2,cirRNA_Female3,cirRNA_male1,cirRNA_male2,cirRNA_male3	11,13,10,14,11,7	9,13,19,19,20,18	LOC109063316
novel_circ_0008711	NC_056607.1	2259341	2260057	+	716	458	109103539;	exon:2259342-2259629,exon:2259888-2260057	cirRNA_Female1,cirRNA_Female2,cirRNA_Female3	26,37,28	49,37,50	LOC109103539
novel_circ_0008713	NC_056607.1	22606660	22607046	-	386	304	109089090;	exon:22606661-22606849,exon:22606932-22607046	cirRNA_male1,cirRNA_male2,cirRNA_male3	15,17,9	16,21,2	LOC109089090
novel_circ_0008716	NC_056607.1	2337001	2337415	+	414	317	109067461;	exon:2337002-2337142,exon:2337240-2337415	cirRNA_Female1,cirRNA_Female2,cirRNA_male1	3,9,5	85,76,63	nuf2
novel_circ_0008717	NC_056607.1	23703470	23708478	-	5008	438	109045522;	exon:23703471-23703629,exon:23705922-23706029,exon:23708308-23708478	cirRNA_Female1,cirRNA_Female2,cirRNA_male1,cirRNA_male2,cirRNA_male3	15,9,6,10,13	7,14,2,0,2	LOC109045522
novel_circ_0008719	NC_056607.1	23847778	23851454	-	3676	195	109088358;	exon:23847779-23847905	cirRNA_male1,cirRNA_male3	3,4	60,71	LOC109088358
novel_circ_0008720	NC_056607.1	23931311	23931773	-	462	289	109111052;	exon:23931312-23931414,exon:23931505-23931604,exon:23931688-23931773	cirRNA_Female3	3	36	tbce
novel_circ_0008724	NC_056607.1	2493349	2496192	-	2843	336	109082561;	exon:2493350-2493543,exon:2496051-2496192	cirRNA_Female1,cirRNA_Female2,cirRNA_Female3,cirRNA_male2,cirRNA_male3	8,4,11,5,5	99,95,96,50,62	sp1
novel_circ_0008726	NC_056607.1	3735805	3743089	-	7284	226	109085108;	exon:3742964-3743089	cirRNA_Female2	2	5	LOC109085108
novel_circ_0008727	NC_056607.1	383535	385136	-	1601	276	109048388;	exon:383536-383661,exon:384987-385136	cirRNA_Female1,cirRNA_Female2,cirRNA_Female3,cirRNA_male2,cirRNA_male3	10,10,6,2,4	10,4,3,12,13	lrp1aa
novel_circ_0008730	NC_056607.1	3993652	3996792	+	3140	232	109059453;	exon:3993653-3993783,exon:3996692-3996792	cirRNA_male2	4	17	cdk5rap1
novel_circ_0008731	NC_056607.1	4132547	4152037	+	19490	380	109048680;	exon:4132548-4132660,exon:4132929-4133090,exon:4151933-4152037	cirRNA_Female1,cirRNA_Female2,cirRNA_Female3	45,44,45	22,20,14	LOC109048680
novel_circ_0008732	NC_056607.1	4132547	4152065	+	19518	408	109048680;	exon:4132548-4132660,exon:4132929-4133090,exon:4151933-4152065	cirRNA_Female1,cirRNA_Female2,cirRNA_Female3	52,44,42	5,4,2	LOC109048680
novel_circ_0008733	NC_056607.1	4132547	4159790	+	27243	451	109048680;	exon:4132548-4132660,exon:4132929-4133090,exon:4151933-4152065,exon:4159748-4159790	cirRNA_Female1,cirRNA_Female2,cirRNA_Female3	56,42,45	8,11,2	LOC109048680
novel_circ_0008734	NC_056607.1	4132547	4176289	+	43742	527	109048680;	exon:4132548-4132660,exon:4132929-4133090,exon:4151933-4152065,exon:4159748-4159790,exon:4176214-4176289	cirRNA_Female1,cirRNA_Female2	10,12	7,5	LOC109048680
novel_circ_0008736	NC_056607.1	4159747	4192090	+	32343	272	109048680;	exon:4159748-4159790,exon:4176214-4176289,exon:4191938-4192090	cirRNA_Female1,cirRNA_Female2,cirRNA_Female3	18,9,6	28,20,11	LOC109048680
novel_circ_0008737	NC_056607.1	4190963	4192090	+	1127	460	109048680;	exon:4190964-4191182,exon:4191631-4191718,exon:4191938-4192090	cirRNA_Female1,cirRNA_Female2,cirRNA_Female3	12,15,13	18,14,7	LOC109048680
novel_circ_0008738	NC_056607.1	4190963	4210589	+	19626	276	109048680;	exon:4210414-4210589	cirRNA_Female1,cirRNA_Female3	2,5	2,5	LOC109048680
novel_circ_0008739	NC_056607.1	4190963	4217941	+	26978	416	109048680;	exon:4190964-4191182	cirRNA_Female1	3	2	LOC109048680
novel_circ_0008740	NC_056607.1	435740	437729	-	1989	510	109048388;	exon:435741-436001,exon:436162-436290,exon:437610-437729	cirRNA_Female1,cirRNA_male1,cirRNA_male2,cirRNA_male3	4,13,11,9	7,19,6,9	lrp1aa
novel_circ_0008743	NC_056607.1	5347253	5350862	-	3609	237	109088986;	exon:5350726-5350862	cirRNA_male3	2	18	kif21b
novel_circ_0008744	NC_056607.1	5367514	5368256	-	742	256	109088986;	exon:5367515-5367616,exon:5368103-5368256	cirRNA_Female1,cirRNA_Female3	3,3	5,5	kif21b
novel_circ_0008745	NC_056607.1	5370251	5370751	-	500	208	109088986;	exon:5370644-5370751	cirRNA_male2,cirRNA_male3	5,3	14,2	kif21b
novel_circ_0008747	NC_056607.1	5392047	5395035	-	2988	373	109088986;	exon:5392048-5392197,exon:5394813-5395035	cirRNA_male1	5	8	kif21b
novel_circ_0008748	NC_056607.1	5465636	5466904	-	1268	209	109066895;	exon:5466796-5466904	cirRNA_Female2	2	97	LOC109066895
novel_circ_0008749	NC_056607.1	5498089	5500296	-	2207	305	109066900;	exon:5498090-5498204,exon:5498397-5498444,exon:5499792-5499821,exon:5500185-5500296	cirRNA_Female3,cirRNA_male1,cirRNA_male2,cirRNA_male3	4,8,7,5	61,38,41,37	LOC109066900
novel_circ_0008753	NC_056607.1	6070884	6074110	+	3226	335	109056962;	intron:6073947-6074110	cirRNA_male3	3	0	LOC109056962
novel_circ_0008754	NC_056607.1	6459106	6461078	-	1972	450	109098834;	intron:6459107-6459380,intron:6459472-6459501,intron:6460933-6461078	cirRNA_Female1,cirRNA_Female2,cirRNA_Female3	4,6,10	2,10,2	fhit
novel_circ_0008755	NC_056607.1	6838158	6840691	+	2533	332	109098790;	exon:6838159-6838341,exon:6840543-6840691	cirRNA_Female1,cirRNA_Female2,cirRNA_Female3,cirRNA_male1,cirRNA_male2,cirRNA_male3	7,7,9,9,10,6	11,15,5,12,13,11	LOC109098790
novel_circ_0008759	NC_056607.1	7012327	7013208	+	881	428	109050278;	exon:7012328-7012550,exon:7013004-7013208	cirRNA_Female3	3	12	abca7
novel_circ_0008760	NC_056607.1	7019461	7020047	+	586	411	109050278;	exon:7019462-7019586,exon:7019671-7019763,exon:7019855-7020047	cirRNA_Female1,cirRNA_Female2,cirRNA_Female3,cirRNA_male2,cirRNA_male3	42,29,38,4,6	14,6,7,14,1	abca7
novel_circ_0008762	NC_056607.1	7779716	7782612	+	2896	445	109093200;	intron:7779717-7779986,intron:7782037-7782093,intron:7782495-7782612	cirRNA_male3	4	41	LOC109093200
novel_circ_0008766	NC_056607.1	7857464	7865773	+	8309	212	109063788;	exon:7857465-7857560,exon:7865658-7865773	cirRNA_Female1,cirRNA_Female2,cirRNA_male1,cirRNA_male2	5,4,4,2	110,103,90,76	LOC109063788
novel_circ_0008767	NC_056607.1	7863361	7865773	+	2412	373	109063788;	exon:7863362-7863618,exon:7865658-7865773	cirRNA_Female1,cirRNA_Female2,cirRNA_male1,cirRNA_male2,cirRNA_male3	5,2,14,16,9	130,140,93,81,74	LOC109063788
novel_circ_0008773	NC_056607.1	8818398	8824393	-	5995	252	n/a	intergenic_region:8818399-8818540,intergenic_region:8824284-8824393	cirRNA_Female1,cirRNA_Female2,cirRNA_Female3	4,5,6	2,3,6	--
novel_circ_0008775	NC_056607.1	9913630	9913955	-	325	325	109066405;	exon:9913631-9913955	cirRNA_Female1,cirRNA_Female2,cirRNA_Female3,cirRNA_male1,cirRNA_male2,cirRNA_male3	14,10,12,39,28,29	66,56,60,73,75,78	atxn7l2a
novel_circ_0008776	NC_056607.1	9913630	9915784	-	2154	394	109066405;	exon:9913631-9913955,exon:9915716-9915784	cirRNA_male1,cirRNA_male2	8,15	38,49	atxn7l2a
novel_circ_0009862	NC_056612.1	10253959	10260561	-	6602	295	109063899;	exon:10253960-10254085,exon:10260393-10260561	cirRNA_male2	7	20	LOC109063899
novel_circ_0009864	NC_056612.1	10464841	10465790	-	949	453	109105819;	exon:10464842-10465182,exon:10465679-10465790	cirRNA_Female2,cirRNA_Female3,cirRNA_male1,cirRNA_male2,cirRNA_male3	20,21,49,43,50	2,2,25,43,21	LOC109105819
novel_circ_0009865	NC_056612.1	1056457	1060721	-	4264	538	109084941;	exon:1056458-1056512,exon:1056686-1056720,exon:1057016-1057074,exon:1057892-1057952,exon:1058900-1059012,exon:1060507-1060721	cirRNA_Female1,cirRNA_Female2,cirRNA_Female3	26,30,29	13,10,17	LOC109084941
novel_circ_0009867	NC_056612.1	10761200	10773995	+	12795	443	109071548;	exon:10761201-10761409,exon:10773438-10773581,exon:10773906-10773995	cirRNA_male1,cirRNA_male2,cirRNA_male3	6,3,6	0,1,4	col14a1a
novel_circ_0009869	NC_056612.1	10809480	10810393	+	913	318	109071548;	exon:10809481-10809613,exon:10810098-10810145,exon:10810257-10810393	cirRNA_male2	4	5	col14a1a
novel_circ_0009870	NC_056612.1	10927160	10928311	-	1151	334	109080872;	exon:10927161-10927357,exon:10928175-10928311	cirRNA_male2	9	5	sntb1
novel_circ_0009871	NC_056612.1	11128539	11131535	-	2996	383	109079173;	exon:11128540-11128657,exon:11131271-11131535	cirRNA_male3	2	17	ankib1b
novel_circ_0009875	NC_056612.1	12376788	12381072	+	4284	379	109072204;	exon:12376789-12376998,exon:12380904-12381072	cirRNA_male3	4	3	LOC109072204
novel_circ_0009876	NC_056612.1	12406243	12407115	+	872	238	109072204;	exon:12406244-12406380,exon:12407015-12407115	cirRNA_Female1,cirRNA_Female2,cirRNA_Female3,cirRNA_male1,cirRNA_male2	9,9,5,14,15	7,0,0,20,3	LOC109072204
novel_circ_0009879	NC_056612.1	12828633	12832812	-	4179	310	109101318;	exon:12828634-12828904,exon:12832774-12832812	cirRNA_Female1,cirRNA_Female2,cirRNA_Female3	15,12,5	17,11,5	LOC109101318
novel_circ_0009881	NC_056612.1	12989416	12990371	+	955	393	122139967;	exon:12989417-12989577,exon:12989881-12989990,exon:12990250-12990371	cirRNA_male1,cirRNA_male2,cirRNA_male3	33,37,33	36,48,18	hibadhb
novel_circ_0009882	NC_056612.1	12989416	12994947	+	5531	395	122139967;	exon:12989417-12989577,exon:12994186-12994262,exon:12994791-12994947	cirRNA_male1,cirRNA_male2,cirRNA_male3	2,3,7	21,32,27	hibadhb
novel_circ_0009883	NC_056612.1	12993960	12994947	+	987	368	122139967;	exon:12993961-12994094,exon:12994186-12994262,exon:12994791-12994947	cirRNA_male1,cirRNA_male2,cirRNA_male3	12,5,5	30,56,28	hibadhb
novel_circ_0009884	NC_056612.1	13250644	13253298	-	2654	219	109106404;	exon:13253180-13253298	cirRNA_Female2	4	37	pals2a
novel_circ_0009886	NC_056612.1	13337758	13338805	-	1047	372	109105863;	exon:13337759-13337898,exon:13338574-13338805	cirRNA_male1,cirRNA_male2,cirRNA_male3	7,8,5	79,68,69	LOC109105863
novel_circ_0009889	NC_056612.1	14266204	14273084	+	6880	210	109067432;	exon:14266205-14266318	cirRNA_male2,cirRNA_male3	4,2	3,8	LOC109067432
novel_circ_0009892	NC_056612.1	14323540	14324919	+	1379	312	109067433;	exon:14323541-14323701,exon:14324769-14324919	cirRNA_male1,cirRNA_male3	5,4	254270	LOC109067433
novel_circ_0009893	NC_056612.1	14329751	14330474	+	723	409	109067433;	exon:14329752-14329889	cirRNA_male1	3	162	LOC109067433
novel_circ_0009894	NC_056612.1	14329751	14331796	+	2045	284	109067433;	exon:14329752-14329889,exon:14331651-14331796	cirRNA_male2	3	187	LOC109067433
novel_circ_0009895	NC_056612.1	14333406	14334102	+	696	284	109067433;	intron:14333407-14333589	cirRNA_male3	2	74	LOC109067433
novel_circ_0009896	NC_056612.1	14382077	14383417	+	1340	214	109058107;	exon:14383304-14383417	cirRNA_Female3	2	17	LOC109058107
novel_circ_0009897	NC_056612.1	15153236	15153963	+	727	369	109065462;	exon:15153237-15153469	cirRNA_Female1,cirRNA_Female2,cirRNA_Female3,cirRNA_male1,cirRNA_male2,cirRNA_male3	12,8,15,9,6,5	51,54,35,18,15,18	tbc1d31
novel_circ_0009898	NC_056612.1	15321746	15322575	+	829	207	109104781;	exon:15322469-15322575	cirRNA_male1	2	21	LOC109104781
novel_circ_0009899	NC_056612.1	15442133	15444507	-	2374	264	109105944;	exon:15442134-15442235,exon:15442633-15442719	cirRNA_male1,cirRNA_male2,cirRNA_male3	9,3,15	47,41,77	LOC109105944
novel_circ_0009900	NC_056612.1	15506395	15510643	-	4248	228	109105937;	exon:15506396-15506536,exon:15510557-15510643	cirRNA_Female1,cirRNA_Female2	2,4	10,19	LOC109105937
novel_circ_0009902	NC_056612.1	15533960	15539485	-	5525	394	109054926;	exon:15533961-15534090,exon:15536256-15536442	cirRNA_male2,cirRNA_male3	6,7	1,1	LOC109054926
novel_circ_0009903	NC_056612.1	15560846	15569839	-	8993	496	109054926;	exon:15560847-15561004,exon:15563013-15563123,exon:15564513-15564660,exon:15569761-15569839	cirRNA_Female1,cirRNA_Female2	20,17	0,0	LOC109054926
novel_circ_0009907	NC_056612.1	15867524	15885102	+	17578	288	109106311;	exon:15867525-15867643,exon:15884934-15885102	cirRNA_Female3,cirRNA_male1,cirRNA_male2,cirRNA_male3	3,2,3,10	10,43,38,35	galnt1
novel_circ_0009908	NC_056612.1	15882208	15885102	+	2894	316	109106311;	exon:15882209-15882355,exon:15884934-15885102	cirRNA_Female2,cirRNA_Female3,cirRNA_male1,cirRNA_male2,cirRNA_male3	3,5,63,72,63	11,16,54,43,38	galnt1
novel_circ_0009909	NC_056612.1	15907732	15908155	+	423	299	109106311;	exon:15907733-15907850,exon:15907975-15908155	cirRNA_male1,cirRNA_male3	5,5	72,65	galnt1
novel_circ_0009910	NC_056612.1	16072845	16073281	-	436	301	109104916;	exon:16072846-16072961,exon:16073097-16073281	cirRNA_male3	3	33	LOC109104916
novel_circ_0009911	NC_056612.1	16208991	16209430	-	439	320	109081076;	exon:16208992-16209166,exon:16209286-16209430	cirRNA_Female3,cirRNA_male2,cirRNA_male3	4,8,4	86,16,14	LOC109081076
novel_circ_0009912	NC_056612.1	16459284	16464195	-	4911	341	109056430;	exon:16461979-16462095,exon:16464072-16464195	cirRNA_Female3	4	14	si:dkey-12j5.1
novel_circ_0009913	NC_056612.1	16459284	16465650	-	6366	293	109056430;	exon:16459285-16459353,exon:16461979-16462095,exon:16465544-16465650	cirRNA_Female1,cirRNA_Female2,cirRNA_Female3	14,11,5	16,18,13	si:dkey-12j5.1
novel_circ_0009916	NC_056612.1	16542262	16551970	+	9708	294	109069854;	exon:16542263-16542454,exon:16547074-16547119,exon:16551915-16551970	cirRNA_Female3	4	0	LOC109069854
novel_circ_0009917	NC_056612.1	16607501	16614247	+	6746	277	109113258;	exon:16614071-16614247	cirRNA_Female2	4	2	fam171a1
novel_circ_0009918	NC_056612.1	16708105	16709540	+	1435	296	109105828;	exon:16708106-16708270	cirRNA_male1,cirRNA_male2	3,2	111122	dcst2
novel_circ_0009919	NC_056612.1	16721057	16724979	+	3922	327	109106459;	exon:16721058-16721149,exon:16724517-16724634,exon:16724863-16724979	cirRNA_male3	3	30	LOC109106459
novel_circ_0009920	NC_056612.1	16801270	16804616	+	3346	438	109093221;	exon:16801271-16801458,exon:16803084-16803197,exon:16804481-16804616	cirRNA_Female1,cirRNA_Female2,cirRNA_Female3,cirRNA_male1,cirRNA_male2,cirRNA_male3	44,41,33,30,18,27	3,1,4,12,9,1	LOC109093221
novel_circ_0009924	NC_056612.1	16872838	16883175	-	10337	311	109059568;	exon:16872839-16873014,exon:16883041-16883175	cirRNA_male1,cirRNA_male2,cirRNA_male3	4,9,12	20,16,26	LOC109059568
novel_circ_0009926	NC_056612.1	16878229	16883175	-	4946	400	109059568;	exon:16878230-16878286,exon:16879704-16879911,exon:16883041-16883175	cirRNA_male2	7	27	LOC109059568
novel_circ_0009927	NC_056612.1	17012961	17013594	+	633	274	109056405;	exon:17013323-17013385,exon:17013484-17013594	cirRNA_male1	5	9	LOC109056405
novel_circ_0009928	NC_056612.1	17026693	17027993	+	1300	247	109056391;	exon:17026694-17026856	cirRNA_male1	4	0	LOC109056391
novel_circ_0009929	NC_056612.1	17041455	17043708	+	2253	330	109056394;	intron:17041456-17041670,intron:17043387-17043420,intron:17043628-17043708	cirRNA_Female1,cirRNA_Female2,cirRNA_Female3,cirRNA_male3	14,14,15,2	2,1,0,0	LOC109056394
novel_circ_0009932	NC_056612.1	17085547	17108948	+	23401	402	n/a	intergenic_region:17085548-17085670,intergenic_region:17086664-17086816,intergenic_region:17108823-17108948	cirRNA_Female1,cirRNA_Female2,cirRNA_Female3	10,2,13	331734083244	--
novel_circ_0009935	NC_056612.1	17406040	17412905	+	6865	202	109095923;	exon:17412804-17412905	cirRNA_Female1	3	15	sema6e
novel_circ_0009936	NC_056612.1	17557296	17557675	-	379	379	109094578;	exon:17557297-17557675	cirRNA_Female2,cirRNA_male2	3,5	31,76	LOC109094578
novel_circ_0009937	NC_056612.1	17557296	17558553	-	1257	225	109094578;	exon:17558429-17558553	cirRNA_male2,cirRNA_male3	9,5	55,71	LOC109094578
novel_circ_0009938	NC_056612.1	17618082	17621433	-	3351	665	109092942;	exon:17618083-17618223	cirRNA_Female1,cirRNA_Female3	2,6	88,93	ldlrad4b
novel_circ_0009939	NC_056612.1	17903543	17904167	-	624	262	109105319;	exon:17903544-17903642,exon:17904005-17904167	cirRNA_Female1,cirRNA_Female2,cirRNA_Female3	13,10,12	10,9,15	LOC109105319
novel_circ_0009940	NC_056612.1	17970026	17970968	-	942	730	109088992;	exon:17970027-17970119	cirRNA_Female1,cirRNA_Female2,cirRNA_male1,cirRNA_male2,cirRNA_male3	5,6,14,18,8	42,65,24,21,18	LOC109088992
novel_circ_0009943	NC_056612.1	18421663	18422095	+	432	346	109106095;	exon:18421664-18421846,exon:18421933-18422095	cirRNA_male2	3	16	zup1
novel_circ_0009945	NC_056612.1	18480979	18484368	+	3389	438	109106110;	exon:18480980-18481082,exon:18481254-18481321,exon:18484102-18484368	cirRNA_Female1,cirRNA_Female2,cirRNA_Female3,cirRNA_male1,cirRNA_male2,cirRNA_male3	2,2,4,6,7,15	24,11,6,39,47,28	LOC109106110
novel_circ_0009949	NC_056612.1	18720370	18721479	-	1109	249	109088317;	exon:18721331-18721479	cirRNA_male3	2	30	LOC109088317
novel_circ_0009950	NC_056612.1	18853032	18857090	-	4058	284	109106606;	exon:18853033-18853182,exon:18856957-18857090	cirRNA_Female1,cirRNA_Female2,cirRNA_Female3,cirRNA_male2	2,2,3,8	0,0,0,44	LOC109106606
novel_circ_0009951	NC_056612.1	19113810	19140004	+	26194	371	122140008;	exon:19113811-19113971,exon:19139795-19140004	cirRNA_Female1,cirRNA_Female2,cirRNA_Female3	12,16,12	42,30,44	LOC122140008
novel_circ_0009953	NC_056612.1	19113887	19140004	+	26117	294	122140008;	exon:19113888-19113971,exon:19139795-19140004	cirRNA_Female1,cirRNA_Female2,cirRNA_male3	8,16,6	46,36,6	LOC122140008
novel_circ_0009956	NC_056612.1	19139794	19160219	+	20425	314	122140008;	exon:19139795-19140004,exon:19160116-19160219	cirRNA_Female1,cirRNA_Female2,cirRNA_Female3	36,50,39	24,25,20	LOC122140008
novel_circ_0009958	NC_056612.1	1941273	1945104	+	3831	391	109106478;	exon:1941274-1941424,exon:1942832-1942896,exon:1944930-1945104	cirRNA_male1,cirRNA_male2,cirRNA_male3	3,11,3	136134160	LOC109106478
novel_circ_0009960	NC_056612.1	19951648	19962251	-	10603	289	109093672;	exon:19951649-19951725,exon:19952109-19952181,exon:19962113-19962251	cirRNA_Female1,cirRNA_Female2,cirRNA_male1,cirRNA_male2	3,3,3,2	10,12,147,177	LOC109093672
novel_circ_0009965	NC_056612.1	20170507	20171846	-	1339	351	109092123;	exon:20170508-20170640,exon:20171272-20171388,exon:20171746-20171846	cirRNA_male1,cirRNA_male2,cirRNA_male3	4,7,3	17,16,21	LOC109092123
novel_circ_0009966	NC_056612.1	20283046	20293403	+	10357	322	109092119;	exon:20283047-20283256,exon:20293292-20293403	cirRNA_Female2	4	18	LOC109092119
novel_circ_0009969	NC_056612.1	21099321	21107167	+	7846	256	109105971;	exon:21107012-21107167	cirRNA_Female1,cirRNA_Female2,cirRNA_Female3	7,3,3	4,4,6	LOC109105971
novel_circ_0009970	NC_056612.1	21318063	21327966	-	9903	378	109106144;	exon:21318064-21318252	cirRNA_Female2,cirRNA_Female3	6,3	0,1	LOC109106144
novel_circ_0009971	NC_056612.1	21359603	21371175	-	11572	339	109106132;	exon:21359604-21359713,exon:21366344-21366445,exon:21371049-21371175	cirRNA_Female1,cirRNA_Female2,cirRNA_Female3	10,16,15	46,52,61	LOC109106132
novel_circ_0009972	NC_056612.1	21359603	21377242	-	17639	338	109106132;	exon:21359604-21359713,exon:21366344-21366445	cirRNA_Female1,cirRNA_Female3	4,3	54,58	LOC109106132
novel_circ_0009973	NC_056612.1	21366343	21371175	-	4832	229	109106132;	exon:21366344-21366445,exon:21371049-21371175	cirRNA_Female1,cirRNA_Female2	2,9	50,49	LOC109106132
novel_circ_0009975	NC_056612.1	21371048	21377242	-	6194	378	109106132;	exon:21371049-21371175,exon:21375920-21376044	cirRNA_Female2,cirRNA_male1	3,2	48,68	LOC109106132
novel_circ_0009976	NC_056612.1	21375919	21377242	-	1323	251	109106132;	exon:21375920-21376044,exon:21377117-21377242	cirRNA_Female1,cirRNA_Female2,cirRNA_Female3	8,10,9	50,43,36	LOC109106132
novel_circ_0009977	NC_056612.1	21431160	21440127	+	8967	251	109106147;	exon:21431161-21431246,exon:21431416-21431475,exon:21440023-21440127	cirRNA_Female1,cirRNA_Female2,cirRNA_Female3,cirRNA_male1,cirRNA_male2,cirRNA_male3	7,7,8,9,2,8	15,15,21,52,40,73	LOC109106147
novel_circ_0009979	NC_056612.1	21725092	21732510	+	7418	330	109066019;	exon:21725093-21725239	cirRNA_male3	3	13	LOC109066019
novel_circ_0009980	NC_056612.1	21732057	21732510	+	453	283	109066019;	exon:21732328-21732510	cirRNA_male1	3	10	LOC109066019
novel_circ_0009981	NC_056612.1	21753374	21760822	-	7448	209	109106616;	exon:21753375-21753474,exon:21760714-21760822	cirRNA_Female1,cirRNA_Female2,cirRNA_Female3	6,3,3	59,42,67	LOC109106616
novel_circ_0009982	NC_056612.1	21812695	21813686	-	991	342	109106189;	exon:21812696-21812880,exon:21813530-21813686	cirRNA_Female1,cirRNA_Female2,cirRNA_Female3,cirRNA_male1,cirRNA_male2,cirRNA_male3	40,60,46,22,18,18	215,222,183,9,5,9	tgfbr2b
novel_circ_0009984	NC_056612.1	21935609	21967751	-	32142	250	109106615;	exon:21935610-21935701	cirRNA_Female2,cirRNA_Female3	5,4	5,1	LOC109106615
novel_circ_0009985	NC_056612.1	22311627	22312147	-	520	435	109106509;	exon:22311628-22311881	cirRNA_male1	3	56	LOC109106509
novel_circ_0009986	NC_056612.1	22330613	22332898	-	2285	437	109106509;	exon:22330614-22330800,exon:22332649-22332898	cirRNA_male2,cirRNA_male3	3,8	13,13	LOC109106509
novel_circ_0009987	NC_056612.1	22362018	22366658	-	4640	394	109106509;	exon:22362019-22362223,exon:22366470-22366658	cirRNA_male1,cirRNA_male2	5,5	36,31	LOC109106509
novel_circ_0009992	NC_056612.1	22671649	22673318	-	1669	255	122140024;	intron:22671650-22671724	cirRNA_male1,cirRNA_male2,cirRNA_male3	9,4,15	4,10,1	LOC122140024
novel_circ_0009993	NC_056612.1	22831658	22832226	-	568	324	109104886;	exon:22831659-22831709,exon:22831859-22831976,exon:22832072-22832226	cirRNA_Female1,cirRNA_Female3,cirRNA_male1,cirRNA_male2,cirRNA_male3	5,6,13,8,10	60,41,88,89,101	LOC109104886
novel_circ_0009995	NC_056612.1	23033877	23034897	-	1020	435	109064512;	exon:23033878-23034029,exon:23034266-23034372,exon:23034645-23034715,exon:23034793-23034897	cirRNA_Female1,cirRNA_Female2,cirRNA_Female3	4,3,4	79,73,52	alkbh8
novel_circ_0009996	NC_056612.1	23176010	23178225	-	2215	322	109060540;	exon:23176011-23176136,exon:23176284-23176359,exon:23178106-23178225	cirRNA_male1	3	190	LOC109060540
novel_circ_0009997	NC_056612.1	23494047	23494648	-	601	273	109106220;	exon:23494048-23494128,exon:23494246-23494327,exon:23494539-23494648	cirRNA_Female1,cirRNA_Female2,cirRNA_Female3	19,6,14	30,40,16	slc25a40
novel_circ_0009998	NC_056612.1	23627185	23630373	-	3188	449	109055979;	exon:23627186-23627259,exon:23627436-23627531,exon:23627670-23627822,exon:23630248-23630373	cirRNA_Female1,cirRNA_Female2,cirRNA_Female3,cirRNA_male1,cirRNA_male2,cirRNA_male3	11,8,15,11,9,9	83,79,64,48,82,73	LOC109055979
novel_circ_0010000	NC_056612.1	23895557	23904339	-	8782	261	109071881;	exon:23895558-23895659,exon:23904181-23904339	cirRNA_Female1,cirRNA_Female2,cirRNA_Female3,cirRNA_male1,cirRNA_male2,cirRNA_male3	7,7,9,4,5,3	14,15,12,3,3,3	LOC109071881
novel_circ_0010002	NC_056612.1	24140093	24150554	-	10461	489	109088439;	exon:24140094-24140371,exon:24150344-24150554	cirRNA_Female1,cirRNA_Female2,cirRNA_Female3,cirRNA_male1,cirRNA_male3	72,91,100,3,8	5,1,4,6,2	LOC109088439
novel_circ_0010005	NC_056612.1	24712192	24712786	+	594	346	109106256;	exon:24712193-24712362,exon:24712611-24712786	cirRNA_Female1,cirRNA_Female2,cirRNA_Female3,cirRNA_male1,cirRNA_male2	11,7,8,7,6	17,17,21,39,31	LOC109106256
novel_circ_0010006	NC_056612.1	24728249	24731044	+	2795	228	109106635;	intron:24730917-24731044	cirRNA_Female2,cirRNA_Female3	4,5	0,1	paqr6
novel_circ_0010007	NC_056612.1	2473226	2473773	-	547	382	109106444;	exon:2473227-2473353,exon:2473435-2473568,exon:2473653-2473773	cirRNA_male1,cirRNA_male2,cirRNA_male3	7,7,8	32,35,37	LOC109106444
novel_circ_0010008	NC_056612.1	24848602	24849942	+	1340	233	109106634;	exon:24848603-24848687,exon:24849795-24849942	cirRNA_male1	2	6	LOC109106634
novel_circ_0010009	NC_056612.1	24857294	24859234	-	1940	346	109106634;	intron:24857295-24857441,intron:24859036-24859234	cirRNA_Female2,cirRNA_Female3,cirRNA_male1,cirRNA_male2,cirRNA_male3	4,5,10,3,4	2,5,5,5,3	LOC109106634
novel_circ_0010011	NC_056612.1	2496321	2497554	-	1233	366	n/a	intergenic_region:2496322-2496480,intergenic_region:2497171-2497257,intergenic_region:2497435-2497554	cirRNA_male1,cirRNA_male2,cirRNA_male3	26,28,30	25,36,28	--
novel_circ_0010013	NC_056612.1	25217017	25218231	+	1214	360	109111117;	exon:25217018-25217173,exon:25218028-25218231	cirRNA_Female1,cirRNA_Female2,cirRNA_Female3	7,7,16	5,0,6	LOC109111117
novel_circ_0010014	NC_056612.1	25289320	25289871	+	551	332	109105635;	exon:25289321-25289409,exon:25289629-25289871	cirRNA_Female1,cirRNA_Female2,cirRNA_Female3,cirRNA_male3	10,12,11,5	0,0,0,5	ica1
novel_circ_0010015	NC_056612.1	25364278	25365241	-	963	343	109070978;	exon:25364279-25364413,exon:25364576-25364676,exon:25365135-25365241	cirRNA_male1,cirRNA_male2,cirRNA_male3	21,21,20	167153179	LOC109070978
novel_circ_0010017	NC_056612.1	2547277	2571072	-	23795	312	109094733;	intron:2547278-2547436,intron:2570920-2571072	cirRNA_male1,cirRNA_male2,cirRNA_male3	5,11,5	19,31,50	LOC109094733
novel_circ_0010021	NC_056612.1	25603819	25629657	-	25838	531	109105484;	exon:25603820-25604014,exon:25616331-25616443,exon:25629435-25629657	cirRNA_Female1,cirRNA_Female2,cirRNA_Female3	45,32,47	7,13,3	LOC109105484
novel_circ_0010022	NC_056612.1	25616330	25629657	-	13327	336	109105484;	exon:25616331-25616443,exon:25629435-25629657	cirRNA_Female1,cirRNA_Female2,cirRNA_Female3,cirRNA_male2	61,58,42,4	60,37,43,0	LOC109105484
novel_circ_0010024	NC_056612.1	2569771	2571023	-	1252	449	109094733;	intron:2569772-2569912,intron:2570333-2570536,intron:2570920-2571023	cirRNA_male1,cirRNA_male2	7,5	39,56	LOC109094733
novel_circ_0010025	NC_056612.1	2569771	2571072	-	1301	498	109094733;	intron:2569772-2569912,intron:2570333-2570536,intron:2570920-2571072	cirRNA_male1,cirRNA_male2,cirRNA_male3	22,27,18	28,34,52	LOC109094733
novel_circ_0010026	NC_056612.1	25707415	25717632	-	10217	318	109056964;	exon:25707416-25707565	cirRNA_Female1	4	41	LOC109056964
novel_circ_0010027	NC_056612.1	25707415	25738189	-	30774	307	109056964;	exon:25707416-25707565,exon:25738033-25738189	cirRNA_Female2,cirRNA_Female3	3,6	74,61	LOC109056964
novel_circ_0010030	NC_056612.1	25847359	25847773	+	414	278	109102350;	exon:25847360-25847495,exon:25847632-25847773	cirRNA_Female1,cirRNA_Female2,cirRNA_Female3	5,7,6	0,3,0	LOC109102350
novel_circ_0010031	NC_056612.1	25936226	25936559	+	333	333	109068518;	intron:25936227-25936559	cirRNA_Female1,cirRNA_Female2,cirRNA_Female3	7,6,9	6,5,5	LOC109068518
novel_circ_0010032	NC_056612.1	2595595	2600799	-	5204	407	109094733;	exon:2595596-2595721,exon:2597984-2598071,exon:2600607-2600799	cirRNA_male1,cirRNA_male2,cirRNA_male3	35,17,21	47,52,60	LOC109094733
novel_circ_0010034	NC_056612.1	26042780	26043111	-	331	331	109046162;	exon:26042781-26043111	cirRNA_Female1,cirRNA_Female2,cirRNA_Female3,cirRNA_male3	93,72,65,2	13,9,19,2	LOC109046162
novel_circ_0010035	NC_056612.1	26272080	26273009	+	929	344	109105145;	exon:26272081-26272152,exon:26272241-26272367,exon:26272865-26273009	cirRNA_Female1,cirRNA_Female2,cirRNA_Female3,cirRNA_male1,cirRNA_male3	27,18,19,5,6	27,21,13,2,4	si:dkey-82o10.4
novel_circ_0010036	NC_056612.1	26280582	26282413	-	1831	252	109105505;	intron:26282162-26282229,intron:26282330-26282413	cirRNA_Female1,cirRNA_Female2	12,13	77,65	efhb
novel_circ_0010040	NC_056612.1	2639963	2654767	-	14804	296	109094733;	exon:2654330-2654374,exon:2654617-2654767	cirRNA_male1	10	48	LOC109094733
novel_circ_0010043	NC_056612.1	26572524	26572923	-	399	309	109071975;	exon:26572525-26572740,exon:26572831-26572923	cirRNA_Female1,cirRNA_Female2,cirRNA_Female3,cirRNA_male1,cirRNA_male2,cirRNA_male3	91,101,96,9,11,12	7,4,4,2,0,3	vsig10l
novel_circ_0010049	NC_056612.1	27673260	27673864	-	604	183	109060358;	exon:27673261-27673328,exon:27673750-27673864	cirRNA_Female2	2	37	cep72
novel_circ_0010050	NC_056612.1	27673467	27673864	-	397	273	109060358;	exon:27673468-27673625,exon:27673750-27673864	cirRNA_Female1,cirRNA_Female2,cirRNA_Female3	5,5,5	31,37,25	cep72
novel_circ_0010051	NC_056612.1	27759327	27760118	+	791	238	109079963;	exon:27759328-27759447	cirRNA_male2,cirRNA_male3	6,5	38,42	LOC109079963
novel_circ_0010056	NC_056612.1	29288858	29296140	-	7282	415	109106292;	exon:29288859-29288938,exon:29292243-29292337,exon:29295901-29296140	cirRNA_male1,cirRNA_male2,cirRNA_male3	5,4,9	25,30,35	LOC109106292
novel_circ_0010057	NC_056612.1	29292242	29296140	-	3898	335	109106292;	exon:29292243-29292337,exon:29295901-29296140	cirRNA_male2,cirRNA_male3	12,4	34,14	LOC109106292
novel_circ_0010060	NC_056612.1	29539311	29593781	+	54470	340	n/a	intergenic_region:29593626-29593781	cirRNA_Female1,cirRNA_Female3	6,3	1,1	--
novel_circ_0010061	NC_056612.1	29615414	29616355	-	941	274	109080032;	exon:29615415-29615585,exon:29616253-29616355	cirRNA_Female1,cirRNA_Female2,cirRNA_Female3,cirRNA_male2,cirRNA_male3	13,19,12,5,3	546448485224199	fbxo43
novel_circ_0010063	NC_056612.1	29720078	29721049	-	971	255	109108428;	exon:29720079-29720245,exon:29720962-29721049	cirRNA_Female1,cirRNA_Female2,cirRNA_Female3,cirRNA_male1,cirRNA_male2,cirRNA_male3	21,22,12,32,37,27	1.50167e+17	clk2b
novel_circ_0010064	NC_056612.1	29720078	29721052	-	974	258	109108428;	exon:29720079-29720245,exon:29720962-29721052	cirRNA_Female3,cirRNA_male3	2,2	151143	clk2b
novel_circ_0010068	NC_056612.1	30121316	30122329	-	1013	431	109054863;	exon:30121317-30121504,exon:30121577-30121688,exon:30121766-30121812,exon:30122246-30122329	cirRNA_Female1,cirRNA_Female2,cirRNA_Female3,cirRNA_male1,cirRNA_male2,cirRNA_male3	7,12,4,20,25,19	40,31,39,91,103,113	wdtc1
novel_circ_0010070	NC_056612.1	3274495	3276063	-	1568	186	109105716;	exon:3274496-3274593	cirRNA_male1	2	6	LOC109105716
novel_circ_0010071	NC_056612.1	376938	389609	+	12671	274	109052810;	exon:376939-377099,exon:389497-389609	cirRNA_male3	4	87	cdkal1
novel_circ_0010072	NC_056612.1	4250338	4259893	+	9555	329	109105668;	exon:4250339-4250476,exon:4254221-4254296,exon:4259779-4259893	cirRNA_Female1	4	38	LOC109105668
novel_circ_0010073	NC_056612.1	4258698	4259883	+	1185	378	109105668;	exon:4258699-4258869,exon:4259583-4259684,exon:4259779-4259883	cirRNA_Female1,cirRNA_Female2	7,3	38,32	LOC109105668
novel_circ_0010074	NC_056612.1	4258698	4259893	+	1195	286	109105668;	exon:4258699-4258869,exon:4259779-4259893	cirRNA_Female1,cirRNA_Female2,cirRNA_Female3,cirRNA_male1,cirRNA_male2,cirRNA_male3	7,9,4,3,5,7	37,31,21,7,7,5	LOC109105668
novel_circ_0010077	NC_056612.1	437233	485432	+	48199	352	109052810;	exon:437234-437318,exon:471276-471372,exon:475626-475674,exon:485312-485432	cirRNA_Female1,cirRNA_Female2,cirRNA_Female3	13,6,8	310268303	cdkal1
novel_circ_0010079	NC_056612.1	4532880	4533087	+	207	207	109076108;	exon:4532881-4533087	cirRNA_Female1,cirRNA_Female2,cirRNA_Female3	6,7,8	84,93,89	LOC109076108
novel_circ_0010080	NC_056612.1	4591866	4592735	-	869	351	109090165;	exon:4591867-4591948,exon:4592467-4592735	cirRNA_Female1,cirRNA_Female2,cirRNA_male3	4,5,3	0,0,4	LOC109090165
novel_circ_0010081	NC_056612.1	471275	485432	+	14157	267	109052810;	exon:471276-471372,exon:475626-475674,exon:485312-485432	cirRNA_Female2,cirRNA_Female3	3,5	292330	cdkal1
novel_circ_0010082	NC_056612.1	471275	503449	+	32174	322	109052810;	exon:471276-471372,exon:485312-485432,exon:503346-503449	cirRNA_Female1,cirRNA_Female3,cirRNA_male1,cirRNA_male3	3,2,6,6	252,262,97,113	cdkal1
novel_circ_0010083	NC_056612.1	485311	503449	+	18138	225	109052810;	exon:485312-485432,exon:503346-503449	cirRNA_Female1,cirRNA_Female3,cirRNA_male1	5,4,2	266,237,83	cdkal1
novel_circ_0010086	NC_056612.1	5158202	5159833	-	1631	231	109106048;	exon:5158203-5158319,exon:5159720-5159833	cirRNA_Female2	6	83	rpa2
novel_circ_0010087	NC_056612.1	5195090	5195511	+	421	305	109106366;	exon:5195091-5195181,exon:5195298-5195511	cirRNA_Female1,cirRNA_male2,cirRNA_male3	4,4,4	46,75,90	ube3d
novel_circ_0010088	NC_056612.1	5266152	5267866	+	1714	156	109106365;	exon:5266153-5266190,exon:5267749-5267866	cirRNA_Female1	4	9	LOC109106365
novel_circ_0010090	NC_056612.1	537948	546263	+	8315	313	109052810;	exon:537949-538115,exon:546118-546263	cirRNA_Female1,cirRNA_Female2,cirRNA_Female3,cirRNA_male1,cirRNA_male2,cirRNA_male3	57,71,41,15,19,13	132,131,136,52,62,59	cdkal1
novel_circ_0010092	NC_056612.1	5405170	5409171	-	4001	209	109048510;	exon:5405171-5405281	cirRNA_Female1,cirRNA_Female2	8,7	17,16	bckdhb
novel_circ_0010096	NC_056612.1	5425313	5426011	-	698	290	109048510;	exon:5425314-5425469,exon:5425878-5426011	cirRNA_Female1,cirRNA_Female2,cirRNA_Female3,cirRNA_male1	59,58,63,4	28,24,40,13	bckdhb
novel_circ_0010099	NC_056612.1	582839	607913	+	25074	312	109052810;	exon:582840-582902,exon:602844-602927,exon:607749-607913	cirRNA_Female1,cirRNA_Female2,cirRNA_Female3	2,9,6	41,58,53	cdkal1
novel_circ_0010100	NC_056612.1	5904626	5905536	-	910	240	109104582;	exon:5905397-5905536	cirRNA_male3	2	13	LOC109104582
novel_circ_0010102	NC_056612.1	5982687	5983110	-	423	283	109085782;	exon:5982688-5982802,exon:5982943-5983110	cirRNA_male1,cirRNA_male2,cirRNA_male3	22,10,15	53,45,14	LOC109085782
novel_circ_0010104	NC_056612.1	602843	607913	+	5070	249	109052810;	exon:602844-602927,exon:607749-607913	cirRNA_Female2,cirRNA_Female3	4,6	102,77	cdkal1
novel_circ_0010106	NC_056612.1	6561392	6577679	-	16287	279	109075091;	exon:6561393-6561578,exon:6577587-6577679	cirRNA_Female2,cirRNA_Female3,cirRNA_male1,cirRNA_male2,cirRNA_male3	5,3,27,15,38	23,26,46,60,36	LOC109075091
novel_circ_0010109	NC_056612.1	6577586	6587884	-	10298	251	109075091;	exon:6577587-6577679	cirRNA_male3	4	46	LOC109075091
novel_circ_0010111	NC_056612.1	6601398	6650488	-	49090	234	109075091;	exon:6650355-6650488	cirRNA_male3	4	25	LOC109075091
novel_circ_0010114	NC_056612.1	6625634	6650488	-	24854	227	109075091;	exon:6625635-6625727,exon:6650355-6650488	cirRNA_Female1,cirRNA_Female2,cirRNA_Female3,cirRNA_male1,cirRNA_male2,cirRNA_male3	4,2,6,11,3,8	9,13,5,36,45,56	LOC109075091
novel_circ_0010115	NC_056612.1	6637807	6650488	-	12681	460	109075091;	exon:6637808-6637902,exon:6638216-6638267,exon:6639164-6639220,exon:6649866-6649987,exon:6650355-6650488	cirRNA_male1,cirRNA_male2,cirRNA_male3	8,4,17	45,63,56	LOC109075091
novel_circ_0010116	NC_056612.1	6649865	6650488	-	623	234	109075091;	exon:6650355-6650488	cirRNA_male2	2	40	LOC109075091
novel_circ_0010117	NC_056612.1	6685917	6687003	-	1086	330	109075091;	exon:6685918-6686100,exon:6686857-6687003	cirRNA_Female1,cirRNA_Female2,cirRNA_Female3,cirRNA_male2	8,12,12,16	10,6,13,42	LOC109075091
novel_circ_0010118	NC_056612.1	6685917	6708778	-	22861	267	109075091;	exon:6685918-6686100	cirRNA_Female2,cirRNA_Female3	5,4	2,3	LOC109075091
novel_circ_0010121	NC_056612.1	7047481	7050617	-	3136	348	109061774;	exon:7047482-7047616,exon:7050405-7050617	cirRNA_male1,cirRNA_male2,cirRNA_male3	6,2,9	12,41,26	snrka
novel_circ_0010122	NC_056612.1	7047481	7059391	-	11910	242	109061774;	exon:7059250-7059391	cirRNA_Female1,cirRNA_male1,cirRNA_male3	3,9,5	68,12,25	snrka
novel_circ_0010126	NC_056612.1	7541331	7542596	-	1265	369	109106390;	exon:7541332-7541463,exon:7542086-7542130,exon:7542405-7542596	cirRNA_Female1,cirRNA_Female2,cirRNA_male1,cirRNA_male2	2,2,4,3	0,0,6,12	triob
novel_circ_0010127	NC_056612.1	7761197	7762031	-	834	312	109068199;	intron:7761198-7761324,intron:7761847-7762031	cirRNA_Female1,cirRNA_Female2,cirRNA_Female3	8,6,2	2,1,0	adcy2a
novel_circ_0010128	NC_056612.1	7788244	7796700	-	8456	312	109068199;	exon:7788245-7788394,exon:7796539-7796700	cirRNA_Female1,cirRNA_Female2,cirRNA_Female3	14,4,12	2,1,0	adcy2a
novel_circ_0010129	NC_056612.1	8019313	8019816	-	503	243	109087902;	exon:8019314-8019400,exon:8019661-8019816	cirRNA_Female2	3	161	prpf3
novel_circ_0010131	NC_056612.1	8942259	9009522	-	67263	428	n/a	intergenic_region:8942260-8942325,intergenic_region:8942419-8942475,intergenic_region:8942639-8942674,intergenic_region:9009254-9009522	cirRNA_male1,cirRNA_male2,cirRNA_male3	7,6,4	22,21,14	--
novel_circ_0010132	NC_056612.1	8946188	9011480	-	65292	286	n/a	intergenic_region:9009788-9009847,intergenic_region:9009941-9009997,intergenic_region:9010150-9010185,intergenic_region:9011448-9011480	cirRNA_Female1,cirRNA_Female2,cirRNA_Female3,cirRNA_male1,cirRNA_male2,cirRNA_male3	57,58,53,4,7,2	229,276,236,28,15,18	--
novel_circ_0010133	NC_056612.1	9172027	9172892	+	865	426	109054049;	exon:9172028-9172145,exon:9172391-9172489	cirRNA_Female1,cirRNA_male1,cirRNA_male2,cirRNA_male3	4,5,3,6	68,67,64,69	LOC109054049
novel_circ_0010136	NC_056612.1	9637242	9637563	+	321	321	122139952;	exon:9637243-9637563	cirRNA_male1,cirRNA_male2,cirRNA_male3	25,33,43	13,20,15	LOC122139952
novel_circ_0010138	NC_056612.1	9758574	9773429	-	14855	232	109048692;	exon:9773298-9773429	cirRNA_male1	4	10	LOC109048692
novel_circ_0010139	NC_056612.1	9804528	9805436	-	908	469	109048693;	exon:9804529-9804657	cirRNA_male1,cirRNA_male2	8,5	213196	LOC109048693
novel_circ_0010140	NC_056612.1	9812823	9813496	-	673	366	109048691;	exon:9812824-9813045	cirRNA_male1,cirRNA_male2,cirRNA_male3	9,2,6	44,44,51	LOC109048691
novel_circ_0012277	NW_024879154.1	438137	439020	+	883	249	109100323;	exon:438138-438215	cirRNA_Female1,cirRNA_Female2,cirRNA_Female3,cirRNA_male2	11,4,8,2	69,62,63,3	LOC109100323
novel_circ_0012278	NW_024879154.1	651311	654797	+	3486	324	109091630;	exon:651312-651458	cirRNA_Female2	2	0	LOC109091630
novel_circ_0009049	NC_056609.1	10253537	10255716	-	2179	312	109104286;	exon:10255505-10255716	cirRNA_Female1,cirRNA_Female2,cirRNA_Female3,cirRNA_male1,cirRNA_male2,cirRNA_male3	18,22,11,15,7,5	4,6,3,4,7,21	ninl
novel_circ_0009050	NC_056609.1	10454896	10455650	+	754	467	109103834;	exon:10454897-10455009,exon:10455096-10455246,exon:10455448-10455650	cirRNA_male1,cirRNA_male2,cirRNA_male3	11,4,3	35,28,15	LOC109103834
novel_circ_0009051	NC_056609.1	10478740	10479198	+	458	363	109103839;	intron:10478741-10479007,intron:10479103-10479198	cirRNA_male1,cirRNA_male3	5,8	10,20	LOC109103839
novel_circ_0009052	NC_056609.1	10516762	10516986	-	224	224	109102348;	exon:10516763-10516986	cirRNA_Female1,cirRNA_Female2,cirRNA_Female3,cirRNA_male1,cirRNA_male2,cirRNA_male3	9,9,10,7,10,6	40,37,33,34,46,40	bag5
novel_circ_0009054	NC_056609.1	10745405	10749540	+	4135	212	109082943;	exon:10745406-10745474	cirRNA_male3	3	17	LOC109082943
novel_circ_0009056	NC_056609.1	10774600	10777263	+	2663	249	109082943;	exon:10777115-10777263	cirRNA_Female3	2	0	LOC109082943
novel_circ_0009059	NC_056609.1	10951461	10957142	+	5681	343	109101175;	exon:10951462-10951571,exon:10951953-10952021,exon:10956871-10956957,exon:10957066-10957142	cirRNA_male1,cirRNA_male2	11,3	54,67	LOC109101175
novel_circ_0009061	NC_056609.1	10977324	10989368	+	12044	332	109101175;	exon:10977325-10977418,exon:10983299-10983422,exon:10989255-10989368	cirRNA_Female2,cirRNA_male1,cirRNA_male2	3,10,15	12,44,32	LOC109101175
novel_circ_0009062	NC_056609.1	10983298	10989368	+	6070	238	109101175;	exon:10983299-10983422,exon:10989255-10989368	cirRNA_male2	2	33	LOC109101175
novel_circ_0009063	NC_056609.1	11478074	11480300	-	2226	334	109050237;	exon:11478075-11478264,exon:11479460-11479527,exon:11480225-11480300	cirRNA_male1	4	50	LOC109050237
novel_circ_0009064	NC_056609.1	11579138	11583089	+	3951	389	109100790;	exon:11579139-11579230,exon:11581553-11581648,exon:11581749-11581812,exon:11582953-11583089	cirRNA_Female2,cirRNA_Female3	6,6	71,55	LOC109100790
novel_circ_0009065	NC_056609.1	11763224	11764709	-	1485	346	109100563;	exon:11763225-11763300,exon:11763902-11764000,exon:11764539-11764709	cirRNA_Female3	2	20	LOC109100563
novel_circ_0009066	NC_056609.1	11895697	11912890	-	17193	470	109100432;	exon:11895698-11895852	cirRNA_Female1	6	0	LOC109100432
novel_circ_0009067	NC_056609.1	11912575	11912890	-	315	315	109100432;	exon:11912576-11912890	cirRNA_male1	5	2	LOC109100432
novel_circ_0009075	NC_056609.1	12712785	12713191	+	406	315	109098492;	exon:12712786-12712909,exon:12713001-12713191	cirRNA_male1,cirRNA_male3	2,7	4,3	LOC109098492
novel_circ_0009077	NC_056609.1	13311300	13311651	-	351	236	109087014;	exon:13311301-13311442,exon:13311558-13311651	cirRNA_male3	2	48	LOC109087014
novel_circ_0009079	NC_056609.1	13475389	13491086	-	15697	341	109065470;	exon:13487667-13487798,exon:13490978-13491086	cirRNA_male1,cirRNA_male2	2,6	78,84	sdccag8
novel_circ_0009080	NC_056609.1	13487666	13492543	-	4877	369	109065470;	exon:13487667-13487798,exon:13490978-13491086,exon:13492416-13492543	cirRNA_Female1,cirRNA_Female2,cirRNA_Female3,cirRNA_male2	5,3,2,7	50,27,45,171	sdccag8
novel_circ_0009087	NC_056609.1	13964814	13969129	-	4315	257	109062194;	exon:13964815-13964964	cirRNA_male2	3	9	srbd1
novel_circ_0009090	NC_056609.1	13996982	13999372	-	2390	216	109062194;	exon:13996983-13997090,exon:13999265-13999372	cirRNA_male1	4	118	srbd1
novel_circ_0009091	NC_056609.1	13996982	14000723	-	3741	569	109062194;	exon:13996983-13997090,exon:13997732-13997822,exon:13999032-13999189,exon:13999265-13999372,exon:14000620-14000723	cirRNA_Female1,cirRNA_Female2,cirRNA_Female3,cirRNA_male1,cirRNA_male2,cirRNA_male3	10,18,8,23,36,40	44,18,40,115,127,131	srbd1
novel_circ_0009093	NC_056609.1	14329341	14332366	+	3025	293	109049800;	exon:14329342-14329425,exon:14332158-14332366	cirRNA_male2	3	28	atrnl1a
novel_circ_0009094	NC_056609.1	14348543	14350764	+	2221	440	109049800;	exon:14348544-14348799,exon:14350581-14350764	cirRNA_male1,cirRNA_male2,cirRNA_male3	8,8,9	68,93,81	atrnl1a
novel_circ_0009095	NC_056609.1	14366450	14378621	+	12171	274	109049800;	exon:14366451-14366535,exon:14378433-14378621	cirRNA_male2	4	109	atrnl1a
novel_circ_0009096	NC_056609.1	14385387	14385837	+	450	357	109049800;	exon:14385388-14385606,exon:14385700-14385837	cirRNA_male1,cirRNA_male2,cirRNA_male3	10,8,4	72,101,77	atrnl1a
novel_circ_0009097	NC_056609.1	14385387	14404582	+	19195	194	109049800;	exon:14404489-14404582	cirRNA_male1	6	70	atrnl1a
novel_circ_0009098	NC_056609.1	14414179	14427726	+	13547	531	109049800;	exon:14414180-14414232,exon:14425049-14425143,exon:14426633-14426711,exon:14427329-14427474,exon:14427569-14427726	cirRNA_male1,cirRNA_male2,cirRNA_male3	2,3,16	54,44,47	atrnl1a
novel_circ_0009100	NC_056609.1	14425048	14427726	+	2678	332	109049800;	exon:14425049-14425143,exon:14426633-14426711,exon:14427569-14427726	cirRNA_Female2,cirRNA_Female3,cirRNA_male1,cirRNA_male2,cirRNA_male3	3,4,10,8,8	14,11,53,42,58	atrnl1a
novel_circ_0009110	NC_056609.1	15643552	15647536	+	3984	411	109096665;	exon:15643553-15643689,exon:15647263-15647536	cirRNA_Female1,cirRNA_Female2,cirRNA_Female3,cirRNA_male1	3,7,4,9	53,46,42,40	LOC109096665
novel_circ_0009112	NC_056609.1	15656563	15657134	+	571	366	109096665;	exon:15656564-15656729,exon:15656842-15656944,exon:15657038-15657134	cirRNA_Female2,cirRNA_Female3,cirRNA_male1,cirRNA_male3	8,4,5,4	25,30,29,58	LOC109096665
novel_circ_0009113	NC_056609.1	15726766	15727280	+	514	333	109047026;	exon:15726767-15726871,exon:15726958-15727046,exon:15727142-15727280	cirRNA_Female1,cirRNA_Female2,cirRNA_Female3,cirRNA_male1,cirRNA_male2,cirRNA_male3	8,13,7,22,24,41	62,52,62,31,43,27	LOC109047026
novel_circ_0009115	NC_056609.1	15810335	15812064	-	1729	394	109082160;	exon:15810336-15810437,exon:15811332-15811449,exon:15811891-15812064	cirRNA_male1,cirRNA_male2,cirRNA_male3	38,60,53	14,20,21	LOC109082160
novel_circ_0009116	NC_056609.1	15834640	15839018	-	4378	396	109082168;	exon:15834641-15834754,exon:15836997-15837092,exon:15838833-15839018	cirRNA_Female1,cirRNA_Female2	6,2	98,82	LOC109082168
novel_circ_0009120	NC_056609.1	16144915	16148070	-	3155	327	109100411;	exon:16144916-16145101,exon:16145907-16145979,exon:16148003-16148070	cirRNA_Female1,cirRNA_Female2,cirRNA_Female3,cirRNA_male1,cirRNA_male2	25,27,7,6,6	35,54,27,66,69	LOC109100411
novel_circ_0009121	NC_056609.1	16255211	16259923	-	4712	290	109100407;	exon:16255212-16255305,exon:16255387-16255451,exon:16259793-16259923	cirRNA_Female1,cirRNA_Female2,cirRNA_male1,cirRNA_male2,cirRNA_male3	3,9,60,59,48	1,0,23,29,18	LOC109100407
novel_circ_0009122	NC_056609.1	1639090	1640982	+	1892	193	109062166;	exon:1640890-1640982	cirRNA_Female2,cirRNA_Female3,cirRNA_male1,cirRNA_male2	5,6,7,5	37,33,19,28	LOC109062166
novel_circ_0009123	NC_056609.1	16428878	16432585	-	3707	242	109105390;	exon:16428879-16429032,exon:16432498-16432585	cirRNA_Female1,cirRNA_Female2,cirRNA_Female3	8,11,9	125114139	galnt2
novel_circ_0009125	NC_056609.1	1650842	1652748	-	1906	311	109062214;	exon:1650843-1650899,exon:1651009-1651053,exon:1652454-1652528,exon:1652615-1652748	cirRNA_male2	3	462	LOC109062214
novel_circ_0009127	NC_056609.1	16684982	16691458	-	6476	195	n/a	intergenic_region:16684983-16685076	cirRNA_male1,cirRNA_male3	4,3	0,5	--
novel_circ_0009132	NC_056609.1	16933929	16943186	-	9257	282	109102703;	exon:16933930-16934038,exon:16943014-16943186	cirRNA_Female1,cirRNA_Female2,cirRNA_Female3,cirRNA_male1,cirRNA_male3	9,7,7,5,3	122,121,136,49,43	adka
novel_circ_0009136	NC_056609.1	17675	18022	-	347	347	122139520;	exon:17676-18022	cirRNA_male1,cirRNA_male3	17,14	215572225125	LOC122139520
novel_circ_0009137	NC_056609.1	17697270	17698427	-	1157	295	109065015;	exon:17697271-17697357,exon:17697484-17697638,exon:17698375-17698427	cirRNA_Female1,cirRNA_Female3	6,6	2,1	LOC109065015
novel_circ_0009142	NC_056609.1	1780956	1792325	+	11369	410	109100376;	intron:1792016-1792325	cirRNA_male1,cirRNA_male2	9,3	24,15	mcu
novel_circ_0009144	NC_056609.1	17820016	17831063	+	11047	317	109101218;	exon:17820017-17820113,exon:17824622-17824690,exon:17830913-17831063	cirRNA_male3	3	46	LOC109101218
novel_circ_0009145	NC_056609.1	17824621	17831274	+	6653	304	109101218;	exon:17824622-17824690,exon:17830913-17831063,exon:17831191-17831274	cirRNA_Female1,cirRNA_Female2,cirRNA_male2,cirRNA_male3	9,13,4,8	17,13,41,47	LOC109101218
novel_circ_0009146	NC_056609.1	17839321	17841238	-	1917	280	109100925;	exon:17840719-17840777	cirRNA_Female2,cirRNA_male1	2,3	6,1	vrk2
novel_circ_0009149	NC_056609.1	17962778	17965422	-	2644	269	109087873;	exon:17962779-17962922	cirRNA_Female1,cirRNA_Female3	3,7	0,0	LOC109087873
novel_circ_0009153	NC_056609.1	18419368	18420149	+	781	193	109058588;	exon:18419369-18419490,exon:18420079-18420149	cirRNA_Female2	3	56	LOC109058588
novel_circ_0009156	NC_056609.1	18545746	18565688	-	19942	287	109112431;	exon:18545747-18545823,exon:18559096-18559171,exon:18565555-18565688	cirRNA_Female1,cirRNA_Female2,cirRNA_Female3,cirRNA_male1,cirRNA_male3	3,8,4,2,3	110,95,87,35,30	LOC109112431
novel_circ_0009157	NC_056609.1	18559095	18565688	-	6593	296	109112431;	exon:18559096-18559171,exon:18563463-18563548,exon:18565555-18565688	cirRNA_Female1,cirRNA_Female2,cirRNA_Female3,cirRNA_male2,cirRNA_male3	4,3,5,20,4	53,51,56,20,24	LOC109112431
novel_circ_0009158	NC_056609.1	18613627	18639857	-	26230	292	109074815;	exon:18613628-18613704,exon:18637681-18637794,exon:18639757-18639857	cirRNA_Female1,cirRNA_Female2,cirRNA_Female3	22,13,17	39,41,21	LOC109074815
novel_circ_0009159	NC_056609.1	18634901	18640740	-	5839	456	109074815;	exon:18640385-18640740	cirRNA_Female3	3	20	LOC109074815
novel_circ_0009160	NC_056609.1	18637680	18639857	-	2177	401	109074815;	exon:18637681-18637794,exon:18637926-18638111,exon:18639757-18639857	cirRNA_Female1,cirRNA_Female2,cirRNA_Female3,cirRNA_male1,cirRNA_male2,cirRNA_male3	9,13,8,3,4,6	40,44,29,2,7,7	LOC109074815
novel_circ_0009161	NC_056609.1	18639756	18658180	-	18424	440	109074815;	exon:18639757-18639857,exon:18654534-18654670,exon:18657026-18657114,exon:18658068-18658180	cirRNA_Female1,cirRNA_Female2,cirRNA_Female3	37,41,32	17,25,11	LOC109074815
novel_circ_0009162	NC_056609.1	18663850	18673150	-	9300	329	109074815;	exon:18663851-18663974	cirRNA_Female1,cirRNA_Female2	3,3	4,10	LOC109074815
novel_circ_0009163	NC_056609.1	18685260	18691663	+	6403	210	109109848;	exon:18685261-18685359,exon:18691553-18691663	cirRNA_male2,cirRNA_male3	2,4	65,59	LOC109109848
novel_circ_0009165	NC_056609.1	18983881	18986076	+	2195	219	122139436;	exon:18983882-18983971,exon:18985948-18986076	cirRNA_Female1,cirRNA_Female2,cirRNA_Female3	7,7,9	5,1,2	LOC122139436
novel_circ_0009166	NC_056609.1	18985251	18986076	+	825	549	122139436;	exon:18985252-18985561,exon:18985750-18985859,exon:18985948-18986076	cirRNA_Female1,cirRNA_Female2,cirRNA_Female3	37,21,26	15,5,10	LOC122139436
novel_circ_0009169	NC_056609.1	19528198	19528924	-	726	288	122139440;	exon:19528199-19528397,exon:19528836-19528924	cirRNA_Female1,cirRNA_Female2,cirRNA_male1,cirRNA_male2,cirRNA_male3	5,3,29,26,37	1,7,5,9,9	LOC122139440
novel_circ_0009170	NC_056609.1	19528198	19531243	-	3045	329	n/a	intergenic_region:19528199-19528397,intergenic_region:19528836-19528924,intergenic_region:19531203-19531243	cirRNA_Female2,cirRNA_male1,cirRNA_male2,cirRNA_male3	2,11,17,6	5,2,6,2	--
novel_circ_0009171	NC_056609.1	19587621	19596659	-	9038	334	109100740;	exon:19587622-19587820,exon:19596525-19596659	cirRNA_Female1,cirRNA_Female2	3,5	32,40	LOC109100740
novel_circ_0009172	NC_056609.1	19875904	19876504	-	600	350	109100606;	exon:19875905-19876019,exon:19876100-19876198,exon:19876279-19876356,exon:19876447-19876504	cirRNA_Female1,cirRNA_Female2,cirRNA_Female3,cirRNA_male1,cirRNA_male2,cirRNA_male3	24,13,18,47,38,43	83,71,70,40,30,31	LOC109100606
novel_circ_0009173	NC_056609.1	19881573	19883059	-	1486	360	109100606;	intron:19881574-19881822,intron:19882949-19883059	cirRNA_male1	3	10	LOC109100606
novel_circ_0009175	NC_056609.1	19881617	19883059	-	1442	467	109100606;	exon:19881618-19881822,exon:19881919-19882069,exon:19882949-19883059	cirRNA_male1,cirRNA_male2,cirRNA_male3	3,2,5	11,31,26	LOC109100606
novel_circ_0009182	NC_056609.1	20399742	20408509	+	8767	340	109100672;	exon:20399743-20399862,exon:20404835-20404948,exon:20408404-20408509	cirRNA_Female1,cirRNA_Female2,cirRNA_Female3	67,69,72	32,34,36	LOC109100672
novel_circ_0009183	NC_056609.1	20491523	20493347	-	1824	378	109100682;	exon:20491524-20491684,exon:20491910-20491980,exon:20493202-20493347	cirRNA_male2	4	9	rassf4a
novel_circ_0009187	NC_056609.1	20874100	20878468	+	4368	252	109088345;	exon:20874101-20874181,exon:20878217-20878270,exon:20878352-20878468	cirRNA_Female2	5	71	tdrd9
novel_circ_0009188	NC_056609.1	20914805	20915310	+	505	264	109088398;	exon:20915147-20915310	cirRNA_male2	2	54	lrrc9
novel_circ_0009190	NC_056609.1	2123500	2126446	+	2946	162	109068548;	exon:2123501-2123606,exon:2126391-2126446	cirRNA_male1,cirRNA_male2	4,3	1,6	LOC109068548
novel_circ_0009191	NC_056609.1	21319856	21321432	+	1576	290	109045844;	exon:21319857-21320065,exon:21321352-21321432	cirRNA_Female1,cirRNA_Female2,cirRNA_Female3,cirRNA_male1,cirRNA_male2,cirRNA_male3	26,21,19,22,10,13	41,58,78,65,42,46	brf1a
novel_circ_0009192	NC_056609.1	21346238	21347164	+	926	463	109045844;	exon:21346239-21346300,exon:21346567-21346648,exon:21346757-21346812,exon:21346902-21347164	cirRNA_Female1,cirRNA_Female2,cirRNA_Female3	4,12,7	8,9,5	brf1a
novel_circ_0009200	NC_056609.1	22095139	22096655	+	1516	179	109064971;	exon:22096577-22096655	cirRNA_Female1,cirRNA_Female2,cirRNA_Female3,cirRNA_male2	3,4,2,2	18,24,9,17	tasp1
novel_circ_0009201	NC_056609.1	22100428	22106022	+	5594	174	109064971;	exon:22105949-22106022	cirRNA_Female1,cirRNA_Female2,cirRNA_Female3,cirRNA_male1,cirRNA_male2,cirRNA_male3	30,14,24,41,26,25	7,4,3,9,3,11	tasp1
novel_circ_0009202	NC_056609.1	22151260	22154540	-	3280	233	109050257;	exon:22151261-22151387,exon:22154435-22154540	cirRNA_male1,cirRNA_male2,cirRNA_male3	12,6,3	121134113	LOC109050257
novel_circ_0009203	NC_056609.1	22151260	22158706	-	7446	346	109050257;	exon:22151261-22151387,exon:22157252-22157345,exon:22158582-22158706	cirRNA_Female2,cirRNA_male1,cirRNA_male3	2,7,9	6,96,110	LOC109050257
novel_circ_0009206	NC_056609.1	22163957	22166053	-	2096	304	109050257;	exon:22163958-22164106,exon:22165899-22166053	cirRNA_Female1,cirRNA_Female2,cirRNA_male1,cirRNA_male2,cirRNA_male3	3,5,8,7,13	5,7,76,50,70	LOC109050257
novel_circ_0009207	NC_056609.1	22163957	22166068	-	2111	319	109050257;	exon:22163958-22164106	cirRNA_male1	6	33	LOC109050257
novel_circ_0009209	NC_056609.1	22465418	22491472	-	26054	384	109099386;	exon:22465419-22465507,exon:22466613-22466676,exon:22490931-22491057,exon:22491369-22491472	cirRNA_male1,cirRNA_male2,cirRNA_male3	16,3,4	33,33,23	LOC109099386
novel_circ_0009212	NC_056609.1	22523205	22524184	+	979	259	109061884;	exon:22523206-22523350,exon:22524071-22524184	cirRNA_Female2,cirRNA_male1	2,3	22108	LOC109061884
novel_circ_0009213	NC_056609.1	22526245	22533465	+	7220	365	109061884;	exon:22526246-22526343,exon:22532596-22532654,exon:22532985-22533118,exon:22533392-22533465	cirRNA_Female2,cirRNA_male1,cirRNA_male2,cirRNA_male3	3185139155	1,91,76,73	LOC109061884
novel_circ_0009214	NC_056609.1	22549691	22561433	+	11742	300	109061884;	exon:22549692-22549789,exon:22557594-22557696	cirRNA_Female1	3	4	LOC109061884
novel_circ_0009215	NC_056609.1	22670603	22671222	-	619	284	109096081;	exon:22670957-22671040,exon:22671123-22671222	cirRNA_Female1,cirRNA_Female3,cirRNA_male1,cirRNA_male3	3,5,6,13	82,59,54,43	LOC109096081
novel_circ_0009217	NC_056609.1	22812637	22816085	-	3448	324	109103624;	exon:22812638-22812831,exon:22815956-22816085	cirRNA_male3	2	22	pcnx1
novel_circ_0009219	NC_056609.1	22966625	22968392	-	1767	344	109100420;	exon:22966626-22966839,exon:22968263-22968392	cirRNA_Female3	2	31	LOC109100420
novel_circ_0009224	NC_056609.1	23203147	23207333	-	4186	242	109111366;	exon:23203148-23203293,exon:23207238-23207333	cirRNA_male1,cirRNA_male2,cirRNA_male3	11,19,8	14,16,19	LOC109111366
novel_circ_0009231	NC_056609.1	23598581	23600580	-	1999	337	122139461;	exon:23598582-23598783,exon:23599144-23599169,exon:23600472-23600580	cirRNA_Female1,cirRNA_Female2,cirRNA_Female3	10,11,5	3,2,4	LOC122139461
novel_circ_0009232	NC_056609.1	23616516	23646448	-	29932	235	122139461;	exon:23616517-23616642,exon:23646340-23646448	cirRNA_Female1,cirRNA_Female2,cirRNA_Female3	16,7,6	12,21,6	LOC122139461
novel_circ_0009233	NC_056609.1	23646339	23654817	-	8478	431	122139461;	exon:23653893-23653949,exon:23654402-23654490	cirRNA_Female2	4	7	LOC122139461
novel_circ_0009234	NC_056609.1	23646339	23665789	-	19450	233	122139461;	exon:23646340-23646448,exon:23665666-23665789	cirRNA_Female1,cirRNA_Female2,cirRNA_Female3	6,4,2	6,8,8	LOC122139461
novel_circ_0009235	NC_056609.1	23678591	23686670	-	8079	180	n/a	intergenic_region:23678592-23678670	cirRNA_Female1,cirRNA_Female2,cirRNA_Female3	2,15,5	1,2,1	--
novel_circ_0009236	NC_056609.1	24094492	24104199	-	9707	258	109100961;	exon:24094493-24094597	cirRNA_male1,cirRNA_male3	2,6	29,28	lmbrd1
novel_circ_0009237	NC_056609.1	24096526	24104199	-	7673	321	109100961;	exon:24096527-24096629,exon:24096991-24097055,exon:24104047-24104199	cirRNA_Female1,cirRNA_Female2,cirRNA_Female3,cirRNA_male1,cirRNA_male2,cirRNA_male3	4,18,9,10,43,20	4,9,13,29,35,32	lmbrd1
novel_circ_0009240	NC_056609.1	24167415	24170591	+	3176	325	109082129;	exon:24167416-24167539,exon:24168273-24168353,exon:24170472-24170591	cirRNA_Female1,cirRNA_Female2,cirRNA_Female3	11,3,7	79,75,81	LOC109082129
novel_circ_0009241	NC_056609.1	24167415	24171022	+	3607	268	109082129;	exon:24167416-24167539,exon:24168273-24168353	cirRNA_Female1,cirRNA_Female2,cirRNA_Female3,cirRNA_male1	16,22,25,5	17,22,22,1	LOC109082129
novel_circ_0009249	NC_056609.1	24359435	24360146	+	711	352	109100945;	exon:24359436-24359631,exon:24359991-24360146	cirRNA_Female1,cirRNA_Female2,cirRNA_Female3,cirRNA_male1,cirRNA_male2,cirRNA_male3	20,32,15,4,11,7	2,3,3,15,11,3	zgc:172136
novel_circ_0009252	NC_056609.1	24886939	24887776	+	837	295	109077416;	exon:24886940-24887121,exon:24887664-24887776	cirRNA_male1,cirRNA_male2,cirRNA_male3	7,5,6	9,11,15	got1
novel_circ_0009254	NC_056609.1	24964422	24967902	+	3480	316	109110493;	exon:24964423-24964516,exon:24966951-24967057,exon:24967788-24967902	cirRNA_male1,cirRNA_male2,cirRNA_male3	16,13,6	0,5,1	hpse2
novel_circ_0009256	NC_056609.1	24964422	24981895	+	17473	241	109110493;	exon:24964423-24964516,exon:24981749-24981895	cirRNA_male1,cirRNA_male2	6,5	5,3	hpse2
novel_circ_0009258	NC_056609.1	25081135	25090048	+	8913	343	109106262;	exon:25081136-25081241,exon:25084343-25084406,exon:25089786-25089863,exon:25089954-25090048	cirRNA_male1,cirRNA_male2	7,6	8,19	prkg1a
novel_circ_0009260	NC_056609.1	25401010	25410214	-	9204	278	n/a	intergenic_region:25401011-25401187	cirRNA_Female2	6	3	--
novel_circ_0009261	NC_056609.1	25403110	25410214	-	7104	277	122139468;	intron:25403111-25403286	cirRNA_Female1,cirRNA_Female2	5,4	2,3	LOC122139468
novel_circ_0009263	NC_056609.1	25546374	25547951	-	1577	381	109100548;	exon:25547196-25547298,exon:25547774-25547951	cirRNA_male1	6	6	LOC109100548
novel_circ_0009266	NC_056609.1	25674152	25674535	-	383	315	109100556;	exon:25674153-25674336,exon:25674405-25674535	cirRNA_Female1,cirRNA_Female2,cirRNA_Female3	8,10,11	113,116,87	2023-03-05
novel_circ_0009271	NC_056609.1	25898708	25899791	+	1083	284	109100529;	exon:25898709-25898851,exon:25898965-25899012,exon:25899699-25899791	cirRNA_Female1,cirRNA_Female2,cirRNA_Female3,cirRNA_male3	24,23,17,6	23,28,21,11	cdh23
novel_circ_0009272	NC_056609.1	25898708	25905188	+	6480	363	109100529;	intron:25898709-25898851,intron:25898965-25899012,intron:25899699-25899791,intron:25905110-25905188	cirRNA_Female3	6	14	cdh23
novel_circ_0009273	NC_056609.1	25924190	25931518	+	7328	403	109100529;	exon:25924191-25924385,exon:25924482-25924610,exon:25931440-25931518	cirRNA_Female3	2	26	cdh23
novel_circ_0009274	NC_056609.1	25931439	25966195	+	34756	289	109100529;	exon:25966007-25966195	cirRNA_Female2,cirRNA_Female3	5,6	14,24	cdh23
novel_circ_0009277	NC_056609.1	25978952	25980537	+	1585	259	109100529;	exon:25980379-25980537	cirRNA_Female1,cirRNA_Female2,cirRNA_Female3,cirRNA_male3	22,33,35,2	6,8,8,2	cdh23
novel_circ_0009280	NC_056609.1	26583341	26584918	-	1577	330	109087521;	exon:26583342-26583474,exon:26584722-26584918	cirRNA_male1,cirRNA_male2,cirRNA_male3	9,12,12	6,6,6	LOC109087521
novel_circ_0009284	NC_056609.1	26917542	26920678	-	3136	350	109074657;	exon:26917543-26917647,exon:26920434-26920678	cirRNA_male1,cirRNA_male2	6,4	42,44	LOC109074657
novel_circ_0009285	NC_056609.1	27146994	27148858	+	1864	256	109098248;	exon:27146995-27147137,exon:27148746-27148858	cirRNA_Female1,cirRNA_Female3,cirRNA_male1,cirRNA_male2,cirRNA_male3	9,2,5,5,4	30,34,93,94,100	LOC109098248
novel_circ_0009287	NC_056609.1	27524007	27525379	-	1372	342	109100701;	exon:27524008-27524082,exon:27525113-27525379	cirRNA_male2,cirRNA_male3	6,3	6,21	LOC109100701
novel_circ_0009289	NC_056609.1	27570843	27572738	-	1895	253	n/a	intergenic_region:27570844-27570992,intergenic_region:27572635-27572738	cirRNA_Female1,cirRNA_Female2,cirRNA_Female3	16,21,9	2,0,0	--
novel_circ_0009298	NC_056609.1	27643875	27646052	-	2177	247	109100707;	exon:27643876-27644058,exon:27645989-27646052	cirRNA_Female1,cirRNA_Female2,cirRNA_male1,cirRNA_male2	3,2,13,8	111,101,68,58	LOC109100707
novel_circ_0009299	NC_056609.1	27658989	27667003	+	8014	296	109100699;	exon:27658990-27659214,exon:27666933-27667003	cirRNA_Female1,cirRNA_Female2,cirRNA_Female3	5,5,11	6,7,9	LOC109100699
novel_circ_0009300	NC_056609.1	27665918	27674587	-	8669	239	n/a	intergenic_region:27665919-27666071,intergenic_region:27674502-27674587	cirRNA_male3	2	18	--
novel_circ_0009301	NC_056609.1	27905799	27951649	+	45850	404	109073392;	intron:27942842-27942935,intron:27951513-27951649	cirRNA_male1,cirRNA_male3	9,8	41,34	LOC109073392
novel_circ_0009303	NC_056609.1	27942841	27951649	+	8808	237	109073392;	intron:27951513-27951649	cirRNA_Female2,cirRNA_Female3	4,2	9,1	LOC109073392
novel_circ_0009307	NC_056609.1	28132861	28135573	-	2712	322	109087208;	exon:28132862-28132967,exon:28135281-28135366,exon:28135444-28135573	cirRNA_Female2,cirRNA_male2	3,5	2,18	LOC109087208
novel_circ_0009308	NC_056609.1	28138585	28151927	-	13342	299	109087208;	exon:28138586-28138653,exon:28144358-28144481,exon:28151821-28151927	cirRNA_male2,cirRNA_male3	4,5	31,23	LOC109087208
novel_circ_0009309	NC_056609.1	28167292	28175097	-	7805	330	109098734;	exon:28167293-28167379,exon:28169676-28169773,exon:28173766-28173841,exon:28175029-28175097	cirRNA_Female1,cirRNA_Female3,cirRNA_male1,cirRNA_male2,cirRNA_male3	7,5,16,20,16	6,15,15,14,5	LOC109098734
novel_circ_0009312	NC_056609.1	28644864	28645583	-	719	290	109072522;	exon:28645394-28645583	cirRNA_Female1,cirRNA_Female2,cirRNA_Female3	30,27,40	10,12,7	LOC109072522
novel_circ_0009313	NC_056609.1	28983682	28986346	+	2664	323	109052254;	exon:28983683-28983816,exon:28986158-28986346	cirRNA_Female1,cirRNA_Female2,cirRNA_Female3,cirRNA_male1,cirRNA_male3	35,48,29,12,11	16,20,19,3,5	LOC109052254
novel_circ_0009315	NC_056609.1	29037569	29045198	+	7629	251	109052254;	exon:29045048-29045198	cirRNA_male1	3	6	LOC109052254
novel_circ_0009321	NC_056609.1	29392941	29399920	-	6979	319	109065494;	exon:29395773-29395852,exon:29399782-29399920	cirRNA_male1,cirRNA_male2,cirRNA_male3	7,12,5	37,23,22	LOC109065494
novel_circ_0009322	NC_056609.1	29399781	29410530	-	10749	417	109065494;	exon:29399782-29399920,exon:29402290-29402390,exon:29407369-29407434,exon:29410420-29410530	cirRNA_male1,cirRNA_male2,cirRNA_male3	6,4,4	117,119,77	LOC109065494
novel_circ_0009323	NC_056609.1	2940139	2940704	+	565	160	109059440;	exon:2940140-2940209	cirRNA_Female1,cirRNA_Female2,cirRNA_Female3,cirRNA_male1,cirRNA_male2,cirRNA_male3	7,16,16,2,25,18	21,16,16,7,7,8	LOC109059440
novel_circ_0009324	NC_056609.1	29508512	29509671	-	1159	421	109102661;	exon:29508513-29508702,exon:29509441-29509671	cirRNA_male1,cirRNA_male2,cirRNA_male3	9,25,15	32,33,39	lyst
novel_circ_0009325	NC_056609.1	29543317	29544751	-	1434	404	109102661;	exon:29543318-29543427,exon:29544004-29544070,exon:29544525-29544751	cirRNA_male1	12	97	lyst
novel_circ_0009326	NC_056609.1	29648955	29649389	-	434	331	109093637;	exon:29648956-29649160,exon:29649264-29649389	cirRNA_Female1,cirRNA_Female2,cirRNA_Female3,cirRNA_male1,cirRNA_male2,cirRNA_male3	26,20,20,6,7,2	9,16,5,7,8,6	LOC109093637
novel_circ_0009327	NC_056609.1	29648955	29663992	-	15037	349	n/a	intergenic_region:29648956-29649160,intergenic_region:29663849-29663992	cirRNA_Female1	5	13	--
novel_circ_0009329	NC_056609.1	297015	300123	-	3108	369	109073659;	exon:297016-297237	cirRNA_Female1,cirRNA_Female2	3,2	62,46	ppp1r21
novel_circ_0009331	NC_056609.1	30184439	30195293	-	10854	430	122139340;	exon:30184440-30184653,exon:30192550-30192621,exon:30192766-30192837,exon:30195222-30195293	cirRNA_Female1,cirRNA_Female2,cirRNA_Female3	14,7,9	32,30,29	LOC122139340
novel_circ_0009332	NC_056609.1	30250986	30254413	-	3427	482	109066953;	exon:30250987-30251069,exon:30252380-30252597,exon:30253516-30253583,exon:30254301-30254413	cirRNA_male1,cirRNA_male2,cirRNA_male3	34,29,6	12,11,7	LOC109066953
novel_circ_0009333	NC_056609.1	30774242	30776580	+	2338	295	109085197;	exon:30774243-30774374,exon:30776418-30776580	cirRNA_male2	7	144	LOC109085197
novel_circ_0009334	NC_056609.1	30774242	30779342	+	5100	345	109085197;	exon:30774243-30774374,exon:30778259-30778382,exon:30779254-30779342	cirRNA_male3	2	191	LOC109085197
novel_circ_0009335	NC_056609.1	30776417	30783095	+	6678	584	109085197;	exon:30776418-30776580,exon:30778259-30778382	cirRNA_male1,cirRNA_male2,cirRNA_male3	32,25,16	185186151	LOC109085197
novel_circ_0009336	NC_056609.1	30784268	30787396	+	3128	320	109085197;	exon:30787177-30787396	cirRNA_male1,cirRNA_male2	7,6	229244	LOC109085197
novel_circ_0009337	NC_056609.1	30788722	30789566	+	844	242	109085197;	exon:30788723-30788843,exon:30789446-30789566	cirRNA_male1,cirRNA_male2	7,3	150144	LOC109085197
novel_circ_0009338	NC_056609.1	30818221	30828889	+	10668	298	109085197;	exon:30828692-30828889	cirRNA_male3	3	97	LOC109085197
novel_circ_0009339	NC_056609.1	30830238	30835887	+	5649	358	109085197;	exon:30830239-30830427,exon:30834614-30834711,exon:30835817-30835887	cirRNA_male3	2	82	LOC109085197
novel_circ_0009340	NC_056609.1	30836884	30837468	+	584	391	109085197;	exon:30836885-30837030,exon:30837125-30837228,exon:30837328-30837468	cirRNA_Female2,cirRNA_male1,cirRNA_male2,cirRNA_male3	2178196220	6,64,40,50	LOC109085197
novel_circ_0009348	NC_056609.1	31264164	31265643	+	1479	356	109106572;	exon:31264165-31264290,exon:31264880-31265008,exon:31265543-31265643	cirRNA_male2	3	3	LOC109106572
novel_circ_0009349	NC_056609.1	31361530	31362618	-	1088	257	109064136;	exon:31361531-31361650,exon:31362482-31362618	cirRNA_male3	3	10	LOC109064136
novel_circ_0009351	NC_056609.1	31525024	31532123	+	7099	323	109101071;	exon:31532015-31532123	cirRNA_male2,cirRNA_male3	5,2	24,19	LOC109101071
novel_circ_0009352	NC_056609.1	3189597	3191426	-	1829	413	109100523;	exon:3189598-3189715,exon:3189790-3189850,exon:3191083-3191166,exon:3191277-3191426	cirRNA_male1,cirRNA_male2,cirRNA_male3	24,28,20	413471486	LOC109100523
novel_circ_0009353	NC_056609.1	3194177	3194929	+	752	470	109071476;	exon:3194178-3194545,exon:3194828-3194929	cirRNA_Female1,cirRNA_Female3,cirRNA_male1,cirRNA_male2,cirRNA_male3	3,4,30,31,38	29,26,196,176,183	LOC109071476
novel_circ_0009354	NC_056609.1	3194177	3195529	+	1352	319	109071476;	exon:3194178-3194278,exon:3194828-3194929,exon:3195414-3195529	cirRNA_male1,cirRNA_male2,cirRNA_male3	6,7,8	151129126	LOC109071476
novel_circ_0009356	NC_056609.1	325215	325695	-	480	347	109073652;	exon:325216-325354,exon:325488-325695	cirRNA_male2,cirRNA_male3	7,2	306313	rtn4b
novel_circ_0009357	NC_056609.1	325215	331728	-	6513	410	109073652;	exon:325216-325354,exon:325488-325695,exon:331666-331728	cirRNA_male1,cirRNA_male2,cirRNA_male3	26,12,13	305322342	rtn4b
novel_circ_0009359	NC_056609.1	3482291	3496711	-	14420	223	109069345;	exon:3496589-3496711	cirRNA_male1	2	1	LOC109069345
novel_circ_0009360	NC_056609.1	3513070	3518121	-	5051	411	109069345;	exon:3513071-3513097	cirRNA_Female2	2	0	LOC109069345
novel_circ_0009363	NC_056609.1	3739624	3740006	-	382	382	109065151;	exon:3739625-3740006	cirRNA_Female1,cirRNA_Female3	10,4	30,33	LOC109065151
novel_circ_0009364	NC_056609.1	3751304	3751865	-	561	262	109065151;	exon:3751305-3751418,exon:3751718-3751865	cirRNA_Female3	4	70	LOC109065151
novel_circ_0009365	NC_056609.1	3766724	3774390	+	7666	582	109101276;	exon:3772539-3772610,exon:3773410-3773481,exon:3774319-3774390	cirRNA_Female1,cirRNA_Female2,cirRNA_Female3	3,3,3	2,1,1	LOC109101276
novel_circ_0009367	NC_056609.1	401631	402402	-	771	378	109109037;	exon:402125-402402	cirRNA_Female2	2	6	LOC109109037
novel_circ_0009370	NC_056609.1	4262176	4266550	+	4374	356	109091026;	exon:4266376-4266550	cirRNA_male2	3	186	LOC109091026
novel_circ_0009375	NC_056609.1	473483	474605	-	1122	310	109091219;	exon:473484-473623,exon:474436-474605	cirRNA_Female1,cirRNA_Female2,cirRNA_Female3,cirRNA_male1,cirRNA_male2,cirRNA_male3	47,39,58,52,66,53	1.64106e+17	LOC109091219
novel_circ_0009376	NC_056609.1	5134244	5135964	-	1720	383	n/a	intergenic_region:5134245-5134322,intergenic_region:5134543-5134632,intergenic_region:5135750-5135964	cirRNA_male1	9	0	--
novel_circ_0009379	NC_056609.1	5210141	5210843	+	702	345	109053387;	exon:5210142-5210280,exon:5210530-5210642,exon:5210751-5210843	cirRNA_male3	3	24	gclc
novel_circ_0009380	NC_056609.1	5270040	5270781	+	741	268	109082411;	exon:5270041-5270163,exon:5270637-5270781	cirRNA_Female3,cirRNA_male3	2,2	6,40	arfgef3
novel_circ_0009381	NC_056609.1	5279824	5283688	+	3864	469	109082411;	exon:5279825-5279956	cirRNA_Female1,cirRNA_male1	5,6	4,14	arfgef3
novel_circ_0009383	NC_056609.1	5695302	5701573	+	6271	267	109062919;	exon:5695303-5695468,exon:5701473-5701573	cirRNA_Female1,cirRNA_Female2,cirRNA_male2	2,5,4	28,30,40	wdr11
novel_circ_0009384	NC_056609.1	5695302	5708268	+	12966	346	109062919;	exon:5695303-5695468,exon:5708089-5708268	cirRNA_Female1,cirRNA_Female2,cirRNA_Female3,cirRNA_male1,cirRNA_male3	7,6,10,5,6	26,35,32,41,61	wdr11
novel_circ_0009385	NC_056609.1	5695302	5722556	+	27254	251	109062919;	exon:5695303-5695468,exon:5722472-5722556	cirRNA_Female1,cirRNA_Female3	2,10	26,28	wdr11
novel_circ_0009386	NC_056609.1	5736834	5748098	+	11264	292	109062919;	exon:5736835-5736941,exon:5744405-5744480,exon:5747990-5748098	cirRNA_Female1,cirRNA_Female2	2,5	22,36	wdr11
novel_circ_0009388	NC_056609.1	5758039	5762997	+	4958	240	109062919;	exon:5758040-5758164,exon:5762883-5762997	cirRNA_male1,cirRNA_male2,cirRNA_male3	5,6,3	102,102,82	wdr11
novel_circ_0009395	NC_056609.1	691598	692211	-	613	209	109054287;	exon:691599-691733,exon:692138-692211	cirRNA_male1	3	865	ddx21
novel_circ_0009396	NC_056609.1	696821	697174	-	353	273	109054287;	exon:696822-696950,exon:697031-697174	cirRNA_Female2,cirRNA_Female3	3,8	494436	ddx21
novel_circ_0009397	NC_056609.1	7058121	7066633	-	8512	254	109101358;	exon:7058122-7058248	cirRNA_Female1,cirRNA_Female2,cirRNA_Female3,cirRNA_male1,cirRNA_male2,cirRNA_male3	26,34,25,7,2,5	53,28,36,2,6,1	LOC109101358
novel_circ_0009398	NC_056609.1	8038948	8042113	-	3165	318	109101261;	exon:8038949-8039037,exon:8039585-8039692,exon:8041993-8042113	cirRNA_Female1,cirRNA_Female3	6,2	67,70	LOC109101261
novel_circ_0009400	NC_056609.1	8080084	8144783	-	64699	370	109081461;	exon:8080085-8080234,exon:8144564-8144783	cirRNA_Female1,cirRNA_Female3	8,3	26,28	prkn
novel_circ_0009401	NC_056609.1	8119691	8127405	-	7714	337	109081461;	exon:8119692-8119828,exon:8126516-8126631	cirRNA_Female1,cirRNA_Female2,cirRNA_Female3,cirRNA_male1,cirRNA_male2,cirRNA_male3	42,9,14,2,11,4	49,21,43,21,19,21	prkn
novel_circ_0009403	NC_056609.1	8119691	8144783	-	25092	473	109081461;	exon:8119692-8119828,exon:8126516-8126631,exon:8144564-8144783	cirRNA_Female1,cirRNA_Female2,cirRNA_Female3	48,32,49	37,41,31	prkn
novel_circ_0009404	NC_056609.1	8141780	8144783	-	3003	339	109081461;	exon:8141781-8141899,exon:8144564-8144783	cirRNA_Female1,cirRNA_Female2,cirRNA_Female3	7,16,4	68,48,57	prkn
novel_circ_0009409	NC_056609.1	8497091	8510305	-	13214	358	109048487;	exon:8497092-8497253,exon:8510110-8510305	cirRNA_male1,cirRNA_male3	7,13	61,65	tjap1
novel_circ_0009410	NC_056609.1	8497091	8516408	-	19317	418	109048487;	exon:8497092-8497253,exon:8510110-8510305,exon:8516349-8516408	cirRNA_Female1,cirRNA_Female2,cirRNA_Female3,cirRNA_male1,cirRNA_male2,cirRNA_male3	4,12,11,7,12,6	49,55,57,49,58,47	tjap1
novel_circ_0009413	NC_056609.1	8641275	8641820	+	545	390	109100585;	intron:8641276-8641507,intron:8641663-8641820	cirRNA_male3	2	2	ppp2r5d
novel_circ_0009414	NC_056609.1	8710426	8714028	-	3602	450	109047056;	exon:8710427-8710654,exon:8713807-8714028	cirRNA_male1,cirRNA_male3	6,10	24,17	si:dkeyp-121d4.3
novel_circ_0009416	NC_056609.1	8798518	8807103	+	8585	238	109047140;	exon:8806966-8807103	cirRNA_Female3	4	0	LOC109047140
novel_circ_0009417	NC_056609.1	8982808	8987094	+	4286	261	109061436;	exon:8982809-8982919	cirRNA_male2	4	65	LOC109061436
novel_circ_0009418	NC_056609.1	9441626	9444652	-	3026	523	109061180;	exon:9441627-9441751	cirRNA_Female1,cirRNA_Female3,cirRNA_male1,cirRNA_male3	12,5,7,10	21,25,34,60	thada
novel_circ_0009419	NC_056609.1	9451102	9465087	-	13985	252	109061180;	exon:9451103-9451185,exon:9464919-9465087	cirRNA_Female1,cirRNA_Female2,cirRNA_male1,cirRNA_male2,cirRNA_male3	24,15,9,15,4	39,39,40,35,49	thada
novel_circ_0009421	NC_056609.1	9464918	9468489	-	3571	287	109061180;	intron:9464919-9465087,intron:9468372-9468489	cirRNA_Female2	5	41	thada
novel_circ_0009422	NC_056609.1	9464918	9479190	-	14272	391	109061180;	exon:9464919-9465087,exon:9475576-9475707,exon:9479101-9479190	cirRNA_Female1,cirRNA_Female2,cirRNA_Female3,cirRNA_male2	4,10,8,2	37,70,51,43	thada
novel_circ_0009424	NC_056609.1	9475575	9479190	-	3615	222	109061180;	exon:9475576-9475707,exon:9479101-9479190	cirRNA_Female1,cirRNA_Female2,cirRNA_Female3,cirRNA_male1	5,8,9,2	35,41,45,44	thada
novel_circ_0009427	NC_056609.1	9487861	9497244	-	9383	202	109061180;	exon:9487862-9487953,exon:9497135-9497244	cirRNA_Female1,cirRNA_male2	14,8	40,63	thada
novel_circ_0009428	NC_056609.1	9491203	9494150	-	2947	379	109061180;	exon:9491204-9491326,exon:9491430-9491552,exon:9494018-9494150	cirRNA_Female2,cirRNA_Female3,cirRNA_male1,cirRNA_male3	5,5,2,4	32,41,36,37	thada
novel_circ_0009431	NC_056609.1	9859431	9865044	+	5613	228	109069768;	exon:9864917-9865044	cirRNA_Female1,cirRNA_Female3,cirRNA_male1,cirRNA_male2,cirRNA_male3	5,2,6,5,5	153,133,69,65,72	atl2
novel_circ_0009432	NC_056609.1	9862948	9865044	+	2096	263	109069768;	exon:9862949-9863083,exon:9864917-9865044	cirRNA_male1	2	53	atl2
novel_circ_0009434	NC_056609.1	9942784	9944567	-	1783	175	109062532;	exon:9942785-9942853,exon:9944462-9944567	cirRNA_male3	3	15	LOC109062532
novel_circ_0012452	NW_024879351.1	243050	246768	+	3718	216	109052535;	exon:246667-246768	cirRNA_Female1	5	39	LOC109052535
novel_circ_0012421	NW_024879343.1	204560	204957	-	397	256	109100058;	intron:204561-204706,intron:204848-204957	cirRNA_Female1,cirRNA_Female2,cirRNA_Female3	10,6,8	5,0,0	mboat1
novel_circ_0012317	NW_024879249.1	266036	267614	-	1578	273	109109344;	exon:266037-266198,exon:267504-267614	cirRNA_Female1,cirRNA_Female3,cirRNA_male1,cirRNA_male2,cirRNA_male3	5,3,17,24,12	4,0,67,80,58	esrrb
novel_circ_0012318	NW_024879249.1	266036	280417	-	14381	390	109109344;	exon:266037-266198,exon:267504-267614	cirRNA_male3	2	35	esrrb
novel_circ_0012320	NW_024879249.1	290462	290884	-	422	422	109109344;	exon:290463-290884	cirRNA_male1,cirRNA_male2	5,10	164125	esrrb
novel_circ_0012323	NW_024879252.1	310928	318751	+	7823	216	109104084;	exon:318636-318751	cirRNA_Female1,cirRNA_Female2,cirRNA_Female3	4,5,2	73,90,74	LOC109104084
novel_circ_0012324	NW_024879252.1	310928	323350	+	12422	309	109104084;	exon:310929-311059,exon:323173-323350	cirRNA_Female2,cirRNA_Female3	7,5	62,37	LOC109104084
novel_circ_0012325	NW_024879252.1	314747	318751	+	4004	343	109104084;	exon:314748-314862,exon:317704-317815,exon:318636-318751	cirRNA_Female1,cirRNA_Female2	2,6	66,69	LOC109104084
novel_circ_0012326	NW_024879252.1	314747	323350	+	8603	278	109104084;	exon:323173-323350	cirRNA_Female3	3	30	LOC109104084
novel_circ_0012327	NW_024879252.1	38482	66117	-	27635	276	n/a	intergenic_region:38483-38620,intergenic_region:65980-66117	cirRNA_Female2	93	599	--
novel_circ_0009435	NC_056610.1	10420790	10421558	-	768	282	109064243;	exon:10421377-10421558	cirRNA_male1	2	91	si:dkeyp-115e12.6
novel_circ_0009436	NC_056610.1	10527694	10531296	-	3602	282	109070412;	exon:10527695-10527813,exon:10531134-10531296	cirRNA_Female3,cirRNA_male1,cirRNA_male2,cirRNA_male3	4,8,7,7	1,6,1,4	LOC109070412
novel_circ_0009437	NC_056610.1	10632239	10632620	+	381	381	109059662;	exon:10632240-10632620	cirRNA_Female1,cirRNA_Female3	10,17	37,58	LOC109059662
novel_circ_0009438	NC_056610.1	10638945	10641346	+	2401	422	109059662;	exon:10638946-10639093,exon:10641073-10641346	cirRNA_male3	2	6	LOC109059662
novel_circ_0009442	NC_056610.1	11472369	11473462	+	1093	429	109079308;	exon:11472370-11472525,exon:11472725-11472831,exon:11473193-11473252,exon:11473357-11473462	cirRNA_Female2,cirRNA_Female3,cirRNA_male1,cirRNA_male2,cirRNA_male3	3,9,19,38,18	33,39,56,42,45	LOC109079308
novel_circ_0009444	NC_056610.1	11694391	11706957	-	12566	311	109084594;	exon:11694392-11694480,exon:11703768-11703885,exon:11706854-11706957	cirRNA_Female1,cirRNA_Female2,cirRNA_Female3	14,6,8	24,22,25	LOC109084594
novel_circ_0009445	NC_056610.1	11792514	11796682	-	4168	293	109084642;	intron:11792515-11792571,intron:11793680-11793791,intron:11793878-11793913,intron:11796595-11796682	cirRNA_male1,cirRNA_male2,cirRNA_male3	2,8,6	4,4,1	LOC109084642
novel_circ_0009446	NC_056610.1	11881033	11882182	+	1149	187	109046857;	exon:11881034-11881130,exon:11882093-11882182	cirRNA_male1,cirRNA_male3	5,3	60,51	LOC109046857
novel_circ_0009449	NC_056610.1	12146907	12153903	-	6996	287	109102868;	exon:12146908-12146981,exon:12149883-12149938	cirRNA_Female2,cirRNA_Female3	4,4	6,2	LOC109102868
novel_circ_0009451	NC_056610.1	12657764	12664563	-	6799	359	109101631;	exon:12657765-12657940,exon:12659597-12659627,exon:12664412-12664563	cirRNA_male1,cirRNA_male2,cirRNA_male3	23,26,21	20,16,20	pdlim7
novel_circ_0009454	NC_056610.1	13001604	13017670	-	16066	199	109055960;	exon:13001605-13001710,exon:13017578-13017670	cirRNA_Female1,cirRNA_Female2,cirRNA_Female3,cirRNA_male1	2,2,2,3	125134132206	ctnna1
novel_circ_0009458	NC_056610.1	13061373	13083474	-	22101	371	109055960;	exon:13061374-13061577,exon:13083308-13083474	cirRNA_Female1,cirRNA_Female2,cirRNA_Female3	4,5,10	259264230	ctnna1
novel_circ_0009459	NC_056610.1	13070434	13075944	-	5510	220	109055960;	exon:13075825-13075944	cirRNA_Female1,cirRNA_Female2,cirRNA_Female3	6,4,5	296262265	ctnna1
novel_circ_0009460	NC_056610.1	13070434	13083474	-	13040	437	109055960;	exon:13070435-13070704	cirRNA_Female1,cirRNA_Female2	4,5	281210	ctnna1
novel_circ_0009462	NC_056610.1	13088147	13088544	-	397	305	109055960;	exon:13088148-13088343,exon:13088436-13088544	cirRNA_Female1,cirRNA_Female2,cirRNA_male3	5,3,2	526484487	ctnna1
novel_circ_0009468	NC_056610.1	13759328	13773313	+	13985	328	109072264;	exon:13759329-13759412,exon:13768638-13768713,exon:13773146-13773313	cirRNA_Female1,cirRNA_Female2,cirRNA_Female3	15,12,13	34,40,22	LOC109072264
novel_circ_0009469	NC_056610.1	13768637	13773313	+	4676	244	109072264;	exon:13768638-13768713,exon:13773146-13773313	cirRNA_Female1,cirRNA_Female2,cirRNA_Female3	7,3,5	47,45,19	LOC109072264
novel_circ_0009471	NC_056610.1	1395054	1396134	-	1080	351	109088818;	exon:1395055-1395150,exon:1395220-1395270,exon:1395382-1395430,exon:1395980-1396134	cirRNA_male1,cirRNA_male2,cirRNA_male3	4,5,3	93,91,78	commd5
novel_circ_0009473	NC_056610.1	14461808	14467015	+	5207	189	109102483;	exon:14461809-14461927,exon:14466946-14467015	cirRNA_male2	2	17	LOC109102483
novel_circ_0009474	NC_056610.1	15578595	15580950	-	2355	315	n/a	intergenic_region:15578596-15578774,intergenic_region:15580717-15580767,intergenic_region:15580866-15580950	cirRNA_male1,cirRNA_male3	6,5	2,1	--
novel_circ_0009475	NC_056610.1	1606186	1607784	+	1598	254	109101266;	exon:1607631-1607784	cirRNA_male1	3	11	il1rapl2
novel_circ_0009476	NC_056610.1	16149733	16150104	-	371	266	n/a	intergenic_region:16149734-16149853,intergenic_region:16149959-16150104	cirRNA_Female1,cirRNA_Female3	5,6	0,0	--
novel_circ_0009478	NC_056610.1	16634343	16638314	+	3971	285	109101834;	exon:16634344-16634481,exon:16638168-16638314	cirRNA_Female2,cirRNA_Female3	2,2	7,6	LOC109101834
novel_circ_0009479	NC_056610.1	16638167	16660336	+	22169	316	109101834;	exon:16638168-16638314,exon:16660168-16660336	cirRNA_Female1,cirRNA_Female2,cirRNA_Female3	5,5,3	6,9,13	LOC109101834
novel_circ_0009480	NC_056610.1	16787896	16788552	-	656	267	109105424;	exon:16787897-16788003,exon:16788393-16788552	cirRNA_Female1,cirRNA_Female2,cirRNA_Female3	3,4,9	2,2,0	LOC109105424
novel_circ_0009482	NC_056610.1	1702798	1704300	+	1502	294	109102935;	exon:1702799-1702855,exon:1703430-1703555,exon:1704190-1704300	cirRNA_male1,cirRNA_male2,cirRNA_male3	9,6,4	35,29,40	si:zfos-2326c3.2
novel_circ_0009484	NC_056610.1	17119558	17119778	-	220	220	109047858;	exon:17119559-17119778	cirRNA_male1	5	12	LOC109047858
novel_circ_0009489	NC_056610.1	17624090	17624508	+	418	418	109049314;	exon:17624091-17624508	cirRNA_male1,cirRNA_male2	8,2	125107	rnf130
novel_circ_0009490	NC_056610.1	17655036	17661427	+	6391	385	109049314;	exon:17655037-17655119,exon:17660155-17660251,exon:17661223-17661427	cirRNA_male2	6	32	rnf130
novel_circ_0009491	NC_056610.1	18235279	18235475	+	196	196	109102734;	exon:18235280-18235475	cirRNA_Female3	4	203	pdgfc
novel_circ_0009492	NC_056610.1	18235279	18246241	+	10962	377	109102734;	exon:18235280-18235475,exon:18246061-18246241	cirRNA_Female1,cirRNA_Female2,cirRNA_Female3	151134117	98129113	pdgfc
novel_circ_0009493	NC_056610.1	18487813	18502978	-	15165	373	109065632;	exon:18487814-18487882,exon:18492661-18492734,exon:18500070-18500125	cirRNA_male1,cirRNA_male3	3,4	49,68	ebf1a
novel_circ_0009494	NC_056610.1	18487813	18502988	-	15175	383	109065632;	exon:18487814-18487882,exon:18492661-18492734,exon:18500070-18500125,exon:18502805-18502988	cirRNA_male1,cirRNA_male2,cirRNA_male3	8,13,5	48,64,60	ebf1a
novel_circ_0009495	NC_056610.1	18487813	18503072	-	15259	467	109065632;	exon:18487814-18487882,exon:18492661-18492734,exon:18500070-18500125,exon:18502805-18503072	cirRNA_male1,cirRNA_male2,cirRNA_male3	16,19,24	39,38,40	ebf1a
novel_circ_0009496	NC_056610.1	18492660	18503072	-	10412	342	109065632;	exon:18492661-18492734	cirRNA_male1,cirRNA_male3	6,4	42,48	ebf1a
novel_circ_0009498	NC_056610.1	18526065	18530839	-	4774	348	109065633;	exon:18526066-18526174,exon:18530601-18530839	cirRNA_male1	4	30	rnf145a
novel_circ_0009499	NC_056610.1	18598076	18598717	+	641	295	n/a	intergenic_region:18598077-18598258,intergenic_region:18598605-18598717	cirRNA_male2	5	7	--
novel_circ_0009504	NC_056610.1	19092780	19100162	+	7382	299	n/a	intergenic_region:19099964-19100162	cirRNA_male1,cirRNA_male3	5,2	14,14	--
novel_circ_0009508	NC_056610.1	19333615	19338900	+	5285	211	109113322;	exon:19338790-19338900	cirRNA_Female2	7	4	dlg3
novel_circ_0009510	NC_056610.1	19437655	19439983	+	2328	295	109113326;	exon:19437656-19437780,exon:19439814-19439983	cirRNA_Female1,cirRNA_Female2	4,3	40,39	LOC109113326
novel_circ_0009513	NC_056610.1	20159042	20160600	+	1558	294	109061987;	exon:20159043-20159144,exon:20159673-20159768,exon:20160505-20160600	cirRNA_Female3	4	4	map7d3
novel_circ_0009516	NC_056610.1	20241633	20243553	+	1920	432	109102128;	exon:20241634-20241903	cirRNA_male1	2	47	mospd1
novel_circ_0009520	NC_056610.1	20298519	20377336	+	78817	400	109074612;	exon:20298520-20298681,exon:20369670-20369795,exon:20377225-20377336	cirRNA_Female1,cirRNA_Female2,cirRNA_Female3	26,51,27	20,8,17	gpc3
novel_circ_0009522	NC_056610.1	20354804	20377336	+	22532	212	109074612;	exon:20377225-20377336	cirRNA_Female2	6	36	gpc3
novel_circ_0009523	NC_056610.1	20366541	20369795	+	3254	269	109074612;	exon:20366542-20366684,exon:20369670-20369795	cirRNA_Female2,cirRNA_Female3	3,3	96,93	gpc3
novel_circ_0009525	NC_056610.1	21038322	21039679	-	1357	353	109073700;	exon:21038323-21038507,exon:21039512-21039679	cirRNA_male3	4	46	fam149a
novel_circ_0009526	NC_056610.1	21039511	21043262	-	3751	193	109073700;	exon:21043170-21043262	cirRNA_male3	3	23	fam149a
novel_circ_0009527	NC_056610.1	21103969	21111057	+	7088	434	109087399;	exon:21103970-21104133,exon:21108883-21108964,exon:21110870-21111057	cirRNA_Female1,cirRNA_Female2,cirRNA_Female3	18,28,27	21,31,26	pdlim3b
novel_circ_0009528	NC_056610.1	21453564	21454891	-	1327	438	109086573;	exon:21453565-21453789,exon:21454679-21454891	cirRNA_Female3	10	57	LOC109086573
novel_circ_0009534	NC_056610.1	22378089	22378803	+	714	415	109101383;	exon:22378090-22378212	cirRNA_male3	6	17	LOC109101383
novel_circ_0009535	NC_056610.1	22775149	22776450	+	1301	388	109112073;	exon:22775150-22775359,exon:22776273-22776450	cirRNA_male1,cirRNA_male2,cirRNA_male3	4,11,5	71,45,59	LOC109112073
novel_circ_0009536	NC_056610.1	22800220	22800649	+	429	350	109112073;	exon:22800221-22800431	cirRNA_male1	3	13	LOC109112073
novel_circ_0009538	NC_056610.1	23167299	23167747	-	448	360	109050552;	exon:23167300-23167527,exon:23167616-23167747	cirRNA_male1,cirRNA_male2,cirRNA_male3	8,3,6	67,56,58	LOC109050552
novel_circ_0009540	NC_056610.1	23232052	23233714	-	1662	334	109106500;	exon:23232053-23232208,exon:23233537-23233714	cirRNA_male1,cirRNA_male2,cirRNA_male3	5,3,3	31,25,27	wu:fb13g09
novel_circ_0009541	NC_056610.1	23248449	23252785	-	4336	371	109112106;	exon:23248450-23248734,exon:23252700-23252785	cirRNA_male2,cirRNA_male3	6,12	76,79	enox2
novel_circ_0009542	NC_056610.1	23248449	23256649	-	8200	385	109112106;	exon:23248450-23248734,exon:23256550-23256649	cirRNA_male1,cirRNA_male2,cirRNA_male3	5,2,2	105,75,80	enox2
novel_circ_0009544	NC_056610.1	23256549	23263239	-	6690	298	109112106;	exon:23256550-23256649,exon:23258178-23258234	cirRNA_male1,cirRNA_male2,cirRNA_male3	6,3,3	91,63,60	enox2
novel_circ_0009552	NC_056610.1	24266575	24267314	-	739	205	109061051;	exon:24266576-24266700,exon:24267235-24267314	cirRNA_male2,cirRNA_male3	6,4	540511	LOC109061051
novel_circ_0009553	NC_056610.1	24297316	24298058	+	742	410	109088582;	exon:24297317-24297556,exon:24297889-24298058	cirRNA_Female1,cirRNA_Female2,cirRNA_Female3,cirRNA_male2	9,6,4,5	24,33,8,5	LOC109088582
novel_circ_0009554	NC_056610.1	24303698	24310137	+	6439	400	109088582;	exon:24309720-24309809,exon:24309928-24310137	cirRNA_Female2	5	39	LOC109088582
novel_circ_0009557	NC_056610.1	24681883	24684416	-	2533	448	109088978;	exon:24681884-24681980,exon:24683862-24683962,exon:24684071-24684138,exon:24684235-24684416	cirRNA_Female1,cirRNA_Female2,cirRNA_Female3,cirRNA_male1,cirRNA_male2,cirRNA_male3	20,27,6,29,29,30	25,19,29,48,41,48	tmem107
novel_circ_0009558	NC_056610.1	25357931	25363459	+	5528	414	109049728;	exon:25357932-25358046,exon:25362013-25362128,exon:25363277-25363459	cirRNA_male2,cirRNA_male3	4,2	0,9	LOC109049728
novel_circ_0009559	NC_056610.1	25397959	25398275	-	316	316	109050199;	exon:25397960-25398275	cirRNA_male1,cirRNA_male2,cirRNA_male3	25,17,18	143159139	LOC109050199
novel_circ_0009560	NC_056610.1	25405974	25407814	-	1840	336	109066554;	exon:25405975-25406074,exon:25406143-25406225,exon:25407262-25407320,exon:25407721-25407814	cirRNA_Female1,cirRNA_Female3	4,4	11,14	LOC109066554
novel_circ_0009563	NC_056610.1	25450102	25450464	-	362	285	122133868;	exon:25450103-25450256,exon:25450334-25450464	cirRNA_Female2,cirRNA_Female3,cirRNA_male2,cirRNA_male3	3,7,9,6	34,64,136,165	LOC122133868
novel_circ_0009565	NC_056610.1	26179129	26188984	+	9855	344	109112125;	exon:26179130-26179246,exon:26185537-26185658,exon:26187289-26187319,exon:26188911-26188984	cirRNA_Female1,cirRNA_Female2,cirRNA_Female3,cirRNA_male1,cirRNA_male2,cirRNA_male3	4,8,8,7,3,16	103,146,120,30,40,29	LOC109112125
novel_circ_0009567	NC_056610.1	26415930	26422716	-	6786	468	109085024;	exon:26415931-26416041,exon:26419260-26419443,exon:26422544-26422716	cirRNA_Female1,cirRNA_Female3	2,6	36,41	LOC109085024
novel_circ_0009569	NC_056610.1	26472183	26482143	-	9960	314	109085024;	exon:26472184-26472282,exon:26476960-26477059,exon:26482029-26482143	cirRNA_male1,cirRNA_male2,cirRNA_male3	5,10,22	45,32,38	LOC109085024
novel_circ_0009571	NC_056610.1	3116603	3116876	+	273	273	109049824;	exon:3116604-3116876	cirRNA_male1,cirRNA_male3	5,2	3,14	fgfrl1a
novel_circ_0009573	NC_056610.1	3230585	3236571	+	5986	162	109076896;	exon:3230586-3230681,exon:3236506-3236571	cirRNA_Female1,cirRNA_male2,cirRNA_male3	5,6,4	0,2,2	jakmip1
novel_circ_0009575	NC_056610.1	3359460	3360487	-	1027	281	109102017;	exon:3359461-3359569,exon:3360136-3360219,exon:3360400-3360487	cirRNA_male3	5	0	limch1b
novel_circ_0009579	NC_056610.1	3691931	3693409	+	1478	250	109102640;	exon:3693260-3693409	cirRNA_male2	3	84	LOC109102640
novel_circ_0009582	NC_056610.1	4424308	4431739	-	7431	352	109102894;	exon:4424309-4424423,exon:4424918-4424993,exon:4430308-4430421,exon:4431693-4431739	cirRNA_Female3	7	28	LOC109102894
novel_circ_0009584	NC_056610.1	4525022	4526175	-	1153	167	109082292;	exon:4525023-4525129,exon:4526116-4526175	cirRNA_Female1	3	116	LOC109082292
novel_circ_0009585	NC_056610.1	4558259	4562594	-	4335	309	109105237;	exon:4558260-4558472,exon:4562499-4562594	cirRNA_Female1,cirRNA_Female2	6,6	107,96	LOC109105237
novel_circ_0009586	NC_056610.1	4561520	4562594	-	1074	368	109105237;	exon:4561521-4561603,exon:4562210-4562398,exon:4562499-4562594	cirRNA_Female1,cirRNA_Female2,cirRNA_Female3	12,7,7	125130146	LOC109105237
novel_circ_0009587	NC_056610.1	4627281	4629201	+	1920	395	109102547;	exon:4627282-4627432,exon:4628958-4629201	cirRNA_Female2,cirRNA_Female3	3,7	17,30	LOC109102547
novel_circ_0009589	NC_056610.1	4706149	4708010	-	1861	370	109101746;	exon:4706150-4706215,exon:4706367-4706440,exon:4707580-4707640,exon:4707842-4708010	cirRNA_Female1,cirRNA_Female2,cirRNA_Female3	6,9,6	27,33,27	plp1a
novel_circ_0009592	NC_056610.1	5625536	5627151	+	1615	371	109079909;	exon:5625537-5625603,exon:5626771-5626947	cirRNA_male1	4	3	LOC109079909
novel_circ_0009593	NC_056610.1	5644437	5644752	+	315	235	109079909;	exon:5644438-5644532,exon:5644613-5644752	cirRNA_male2	7	52	LOC109079909
novel_circ_0009594	NC_056610.1	5663930	5667593	+	3663	249	109079909;	exon:5663931-5664050,exon:5667465-5667593	cirRNA_male1	5	239	LOC109079909
novel_circ_0009595	NC_056610.1	5788146	5791608	+	3462	357	122139574;	exon:5788147-5788227,exon:5788301-5788375,exon:5790126-5790206,exon:5791489-5791608	cirRNA_male3	2	55	LOC122139574
novel_circ_0009596	NC_056610.1	5788146	5794884	+	6738	289	122139574;	exon:5788147-5788227,exon:5788301-5788375,exon:5794752-5794884	cirRNA_Female3	4	76	LOC122139574
novel_circ_0009597	NC_056610.1	5788146	5797942	+	9796	425	122139574;	exon:5788147-5788227,exon:5788301-5788375	cirRNA_Female1,cirRNA_Female2,cirRNA_Female3,cirRNA_male2	4,4,4,2	49,67,59,35	LOC122139574
novel_circ_0009598	NC_056610.1	5788146	5799940	+	11794	277	122139574;	exon:5799680-5799768,exon:5799853-5799940	cirRNA_Female2	2	85	LOC122139574
novel_circ_0009599	NC_056610.1	5791488	5794884	+	3396	253	122139574;	exon:5791489-5791608,exon:5794752-5794884	cirRNA_Female2,cirRNA_Female3	4,2	96,90	LOC122139574
novel_circ_0009600	NC_056610.1	5794751	5797942	+	3191	402	122139574;	exon:5794752-5794884,exon:5797674-5797942	cirRNA_male1,cirRNA_male3	7,4	45,36	LOC122139574
novel_circ_0009602	NC_056610.1	6239341	6246232	-	6891	360	109101706;	exon:6244368-6244487,exon:6246093-6246232	cirRNA_Female2	4	141	LOC109101706
novel_circ_0009603	NC_056610.1	6268629	6269036	-	407	283	122139580;	exon:6268630-6268728	cirRNA_Female1,cirRNA_male1,cirRNA_male2	4,5,3	281228205	LOC122139580
novel_circ_0009605	NC_056610.1	7388604	7393460	-	4856	793	109049401;	intron:7388605-7388695	cirRNA_Female1,cirRNA_Female2,cirRNA_male2,cirRNA_male3	5,6,3,6	0,0,0,3	LOC109049401
novel_circ_0009607	NC_056610.1	7490817	7505106	-	14289	363	109070504;	exon:7490818-7490932,exon:7499639-7499771,exon:7504992-7505106	cirRNA_Female1,cirRNA_Female2,cirRNA_Female3,cirRNA_male1	19,10,11,7	18,11,12,4	spock1
novel_circ_0009608	NC_056610.1	7490817	7532107	-	41290	305	109070504;	exon:7499639-7499771,exon:7532036-7532107	cirRNA_Female1,cirRNA_Female2,cirRNA_Female3,cirRNA_male1,cirRNA_male2,cirRNA_male3	22,23,25,5,5,2	6,2,5,6,8,2	spock1
novel_circ_0009611	NC_056610.1	7578649	7580387	+	1738	409	122139601;	exon:7578649-7578782,exon:7579853-7580015,exon:7580275-7580386	cirRNA_Female1,cirRNA_Female3	9,19	0,0	LOC122139601
novel_circ_0009612	NC_056610.1	7578649	7580387	+	1738	409	109070504;	intron:7578650-7578782,intron:7579853-7580015,intron:7580275-7580387	cirRNA_Female2	22	2	spock1
novel_circ_0009615	NC_056610.1	7771375	7780653	+	9278	231	n/a	intergenic_region:7771376-7771503	cirRNA_male2	14	50	--
novel_circ_0009616	NC_056610.1	7787204	7787522	-	318	232	109046024;	exon:7787205-7787309	cirRNA_Female1	2	9	LOC109046024
novel_circ_0009617	NC_056610.1	8383377	8386842	+	3465	275	109093822;	exon:8386714-8386842	cirRNA_male2,cirRNA_male3	3,2	11,8	LOC109093822
novel_circ_0009618	NC_056610.1	8422359	8426333	-	3974	409	109075001;	exon:8422360-8422539	cirRNA_Female1	5	73	LOC109075001
novel_circ_0009619	NC_056610.1	8503131	8505967	-	2836	344	109089584;	exon:8505735-8505967	cirRNA_male1,cirRNA_male2	11,3	55,57	LOC109089584
novel_circ_0009620	NC_056610.1	8504225	8505967	-	1742	366	109089584;	intron:8504226-8504358,intron:8505735-8505967	cirRNA_male1,cirRNA_male2,cirRNA_male3	5,3,5	68,59,70	LOC109089584
novel_circ_0009621	NC_056610.1	8505428	8505967	-	539	468	109089584;	exon:8505429-8505663,exon:8505735-8505967	cirRNA_male1,cirRNA_male2,cirRNA_male3	5,7,2	86,77,95	LOC109089584
novel_circ_0009622	NC_056610.1	8515318	8516344	-	1026	295	109089584;	exon:8515319-8515489,exon:8516221-8516344	cirRNA_male1	5	77	LOC109089584
novel_circ_0009623	NC_056610.1	8525277	8526276	-	999	332	109089584;	exon:8525278-8525445	cirRNA_male1,cirRNA_male2,cirRNA_male3	2,3,8	51,78,52	LOC109089584
novel_circ_0009624	NC_056610.1	8552737	8553114	+	377	267	n/a	intergenic_region:8552738-8552879,intergenic_region:8552990-8553114	cirRNA_male3	5	1	--
novel_circ_0009626	NC_056610.1	9127015	9130176	-	3161	483	109092562;	exon:9127016-9127179	cirRNA_Female1,cirRNA_Female2,cirRNA_Female3	19,18,9	15,16,15	pigg
novel_circ_0009627	NC_056610.1	9144988	9155892	-	10904	596	109092562;	exon:9144989-9145180	cirRNA_Female1,cirRNA_Female2	5,4	32,42	pigg
novel_circ_0009628	NC_056610.1	9171581	9198237	-	26656	498	109092562;	exon:9171582-9171866	cirRNA_Female1,cirRNA_Female2,cirRNA_Female3	5,5,7	28,26,29	pigg
novel_circ_0009629	NC_056610.1	9187382	9198237	-	10855	431	109092562;	exon:9187383-9187600,exon:9198025-9198237	cirRNA_Female1,cirRNA_male1,cirRNA_male3	5,2,4	32,22,27	pigg
novel_circ_0009630	NC_056610.1	9198024	9201956	-	3932	352	109092562;	exon:9198025-9198237,exon:9201818-9201956	cirRNA_Female1,cirRNA_Female2,cirRNA_Female3,cirRNA_male2	11,6,11,2	28,38,31,28	pigg
novel_circ_0009631	NC_056610.1	9198024	9227805	-	29781	423	109092562;	exon:9198025-9198237	cirRNA_Female1,cirRNA_Female3,cirRNA_male2,cirRNA_male3	2,5,3,4	28,21,28,36	pigg
novel_circ_0009632	NC_056610.1	9226160	9227805	-	1645	399	109092562;	exon:9226161-9226349,exon:9227596-9227805	cirRNA_Female1,cirRNA_Female2,cirRNA_Female3,cirRNA_male1,cirRNA_male2,cirRNA_male3	5,7,3,5,7,4	29,41,36,31,27,42	pigg
novel_circ_0012280	NW_024879156.1	845650	846823	-	1173	205	n/a	intergenic_region:845651-845754	cirRNA_Female1,cirRNA_Female2,cirRNA_Female3	20,21,14	4,12,4	--
novel_circ_0012387	NW_024879284.1	151448	152398	+	950	273	109058139;	exon:151449-151535,exon:151656-151731,exon:152289-152398	cirRNA_Female1,cirRNA_Female2,cirRNA_Female3,cirRNA_male1,cirRNA_male2,cirRNA_male3	7,6,7,9,3,4	32,32,24,38,33,41	LOC109058139
novel_circ_0005702	NC_056597.1	10214936	10220339	+	5403	303	109101671;	exon:10214937-10215072,exon:10220173-10220339	cirRNA_male1,cirRNA_male3	2,4	48,43	LOC109101671
novel_circ_0005705	NC_056597.1	10598982	10603016	-	4034	542	109110852;	exon:10598983-10599122,exon:10602404-10602594,exon:10602806-10603016	cirRNA_Female1,cirRNA_male1,cirRNA_male2,cirRNA_male3	4,16,17,9	0,7,1,0	LOC109110852
novel_circ_0005707	NC_056597.1	11117723	11117962	+	239	239	109087252;	exon:11117724-11117962	cirRNA_Female3	5	2	LOC109087252
novel_circ_0005709	NC_056597.1	11245153	11247987	-	2834	253	109087262;	exon:11245154-11245270,exon:11247852-11247987	cirRNA_male3	7	32	dctd
novel_circ_0005710	NC_056597.1	11245153	11249763	-	4610	365	109087262;	exon:11245154-11245270,exon:11247852-11247987,exon:11249652-11249763	cirRNA_Female1,cirRNA_Female2,cirRNA_Female3,cirRNA_male2,cirRNA_male3	6,6,4,2,3	147,132,127,35,41	dctd
novel_circ_0005711	NC_056597.1	11628806	11629575	-	769	274	109088090;	exon:11628807-11628923,exon:11629419-11629575	cirRNA_Female1,cirRNA_Female3,cirRNA_male1,cirRNA_male2,cirRNA_male3	4,4,3,4,4	33,31,608,567,559	clgn
novel_circ_0005712	NC_056597.1	1170162	1171422	-	1260	199	109046547;	exon:1171342-1171422	cirRNA_male1	7	5	LOC109046547
novel_circ_0005714	NC_056597.1	11997334	12000703	-	3369	220	109098746;	exon:11997335-11997412,exon:12000562-12000703	cirRNA_Female3	8	32	LOC109098746
novel_circ_0005724	NC_056597.1	14603099	14611480	+	8381	396	109089579;	exon:14603100-14603282,exon:14611268-14611480	cirRNA_Female1,cirRNA_Female2,cirRNA_Female3	27,18,23	16,30,19	LOC109089579
novel_circ_0005725	NC_056597.1	14607991	14609296	+	1305	334	109089579;	exon:14607992-14608128,exon:14609100-14609296	cirRNA_Female1,cirRNA_Female2,cirRNA_Female3,cirRNA_male1,cirRNA_male2,cirRNA_male3	13,13,13,8,4,8	77,82,75,3,3,2	LOC109089579
novel_circ_0005726	NC_056597.1	14607991	14611480	+	3489	547	109089579;	exon:14607992-14608128,exon:14609100-14609296,exon:14611268-14611480	cirRNA_Female2,cirRNA_Female3	3,3	56,52	LOC109089579
novel_circ_0005729	NC_056597.1	15164376	15164691	-	315	315	109091422;	exon:15164377-15164691	cirRNA_Female1,cirRNA_Female2,cirRNA_Female3	6,3,6	3,3,0	LOC109091422
novel_circ_0005730	NC_056597.1	15542785	15547533	-	4748	289	109070841;	exon:15542786-15542956,exon:15547416-15547533	cirRNA_male1,cirRNA_male2,cirRNA_male3	11,18,6	524562538	LOC109070841
novel_circ_0005732	NC_056597.1	16154458	16155580	+	1122	232	109061691;	exon:16155449-16155580	cirRNA_Female3	7	1	dlc1
novel_circ_0005736	NC_056597.1	16765615	16769008	+	3393	314	109045772;	exon:16765616-16765736	cirRNA_Female3	3	5	elf2b
novel_circ_0005739	NC_056597.1	17163417	17187328	+	23911	185	n/a	intergenic_region:17187244-17187328	cirRNA_Female1,cirRNA_Female2,cirRNA_Female3	6,4,3	4,3,6	--
novel_circ_0005742	NC_056597.1	1723697	1724977	+	1280	386	109090057;	exon:1723698-1723826,exon:1723942-1724055,exon:1724835-1724977	cirRNA_male2	4	186	LOC109090057
novel_circ_0005744	NC_056597.1	17597771	17598200	-	429	352	109090612;	exon:17597772-17597993,exon:17598071-17598200	cirRNA_Female2,cirRNA_Female3,cirRNA_male1,cirRNA_male3	2,3,4,8	34,27,41,40	LOC109090612
novel_circ_0005745	NC_056597.1	17667561	17668277	+	716	525	109090593;	exon:17667562-17667684,exon:17667787-17667891,exon:17667981-17668277	cirRNA_Female1,cirRNA_Female2	5,3	0,0	LOC109090593
novel_circ_0005747	NC_056597.1	18057478	18071362	+	13884	257	109050400;	intron:18057479-18057601,intron:18071229-18071362	cirRNA_Female1,cirRNA_Female2,cirRNA_Female3	6,3,2	0,1,0	LOC109050400
novel_circ_0005748	NC_056597.1	18057752	18062011	+	4259	412	109050400;	exon:18057753-18057909,exon:18060249-18060355,exon:18061864-18062011	cirRNA_Female1,cirRNA_Female2,cirRNA_Female3,cirRNA_male2	8,7,2,7	13,22,9,0	LOC109050400
novel_circ_0005749	NC_056597.1	18057752	18071362	+	13610	291	109050400;	exon:18057753-18057909,exon:18071229-18071362	cirRNA_Female1,cirRNA_Female2,cirRNA_Female3	17,12,13	1,13,1	LOC109050400
novel_circ_0005750	NC_056597.1	18248198	18249108	+	910	306	109093772;	exon:18248199-18248369,exon:18248974-18249108	cirRNA_male2	5	6	LOC109093772
novel_circ_0005757	NC_056597.1	18752861	18754948	-	2087	377	109057252;	exon:18752862-18752943,exon:18754276-18754352,exon:18754461-18754519,exon:18754673-18754724,exon:18754842-18754948	cirRNA_Female1	3	0	rgs11
novel_circ_0005758	NC_056597.1	18800595	18806049	+	5454	396	109078424;	exon:18800596-18800800,exon:18805859-18806049	cirRNA_Female1,cirRNA_Female2,cirRNA_Female3,cirRNA_male1,cirRNA_male2,cirRNA_male3	37,34,46,13,14,10	119,114,88,71,76,106	LOC109078424
novel_circ_0005760	NC_056597.1	19078531	19079212	+	681	244	109094969;	exon:19079069-19079212	cirRNA_Female1,cirRNA_Female2,cirRNA_Female3,cirRNA_male1,cirRNA_male3	5,4,5,4,2	38,33,35,3,7	ubn1
novel_circ_0005761	NC_056597.1	19121751	19122363	+	612	269	109094661;	exon:19121752-19121824,exon:19121903-19121975,exon:19122241-19122363	cirRNA_male2	5	4	LOC109094661
novel_circ_0005762	NC_056597.1	19165194	19165537	+	343	268	109067819;	exon:19165195-19165351,exon:19165427-19165537	cirRNA_male1,cirRNA_male2,cirRNA_male3	11,11,4	6,4,2	si:ch211-14k19.8
novel_circ_0005763	NC_056597.1	19239902	19244039	+	4137	583	109073292;	exon:19239903-19240089	cirRNA_Female1,cirRNA_Female2,cirRNA_Female3,cirRNA_male1,cirRNA_male2,cirRNA_male3	8,10,8,7,9,6	31,37,23,50,55,58	grin2ab
novel_circ_0005764	NC_056597.1	19243643	19244039	+	396	396	109073292;	exon:19243644-19244039	cirRNA_Female1,cirRNA_Female2,cirRNA_Female3,cirRNA_male2,cirRNA_male3	21,17,16,8,5	22,29,21,44,55	grin2ab
novel_circ_0005765	NC_056597.1	19306739	19309504	+	2765	281	109073292;	exon:19306740-19306854	cirRNA_male2	6	12	grin2ab
novel_circ_0005766	NC_056597.1	19313088	19313556	+	468	349	109073292;	exon:19313089-19313249	cirRNA_male1	5	28	grin2ab
novel_circ_0005768	NC_056597.1	19693847	19696483	+	2636	268	109057422;	exon:19693848-19693993	cirRNA_Female1	3	0	si:dkeyp-9d4.3
novel_circ_0005770	NC_056597.1	20643103	20643697	-	594	228	109092436;	exon:20643104-20643216,exon:20643583-20643697	cirRNA_male3	4	20	hecw2b
novel_circ_0005771	NC_056597.1	20715142	20715918	-	776	273	109092419;	exon:20715746-20715918	cirRNA_male2,cirRNA_male3	3,6	19,22	LOC109092419
novel_circ_0005773	NC_056597.1	20733247	20735097	-	1850	312	109086350;	exon:20733248-20733336,exon:20733873-20734010,exon:20735013-20735097	cirRNA_Female1,cirRNA_Female2,cirRNA_Female3,cirRNA_male1,cirRNA_male2,cirRNA_male3	10,15,6,16,5,6	57,47,63,35,37,26	LOC109086350
novel_circ_0005774	NC_056597.1	20875849	20878442	+	2593	352	109112447;	exon:20875850-20875979,exon:20877308-20877422,exon:20878336-20878442	cirRNA_Female1,cirRNA_Female2,cirRNA_Female3,cirRNA_male1,cirRNA_male2,cirRNA_male3	8,2,4,10,4,4	22,11,23,36,32,26	LOC109112447
novel_circ_0005775	NC_056597.1	20875849	20883844	+	7995	367	109112447;	exon:20877308-20877422,exon:20878336-20878442,exon:20883800-20883844	cirRNA_Female1,cirRNA_male1	5,4	21,32	LOC109112447
novel_circ_0005776	NC_056597.1	20875849	20892512	+	16663	429	109112447;	exon:20875850-20875979,exon:20877308-20877422,exon:20892329-20892512	cirRNA_male3	3	24	LOC109112447
novel_circ_0005779	NC_056597.1	22534161	22534323	+	162	162	109048675;	exon:22534162-22534323	cirRNA_Female1,cirRNA_Female2,cirRNA_Female3,cirRNA_male2,cirRNA_male3	20,11,16,4,5	74,63,82,142,172	LOC109048675
novel_circ_0005782	NC_056597.1	22534161	22587948	+	53787	285	109048675;	exon:22534162-22534323	cirRNA_Female1,cirRNA_Female2,cirRNA_Female3	27,22,11	13,5,9	LOC109048675
novel_circ_0005789	NC_056597.1	2310970	2311538	+	568	212	109093197;	exon:2310971-2311053,exon:2311410-2311538	cirRNA_Female1	2	86	LOC109093197
novel_circ_0005791	NC_056597.1	23354958	23355445	-	487	322	109058135;	exon:23354959-23355048,exon:23355132-23355256,exon:23355339-23355445	cirRNA_Female2,cirRNA_Female3	9,7	78,79	LOC109058135
novel_circ_0005794	NC_056597.1	2360306	2360687	+	381	292	109093269;	exon:2360307-2360473	cirRNA_Female3	4	14	LOC109093269
novel_circ_0005795	NC_056597.1	23718907	23719308	+	401	283	109102524;	exon:23719126-23719308	cirRNA_Female2,cirRNA_Female3	4,2	104,74	LOC109102524
novel_circ_0005797	NC_056597.1	23821765	23823438	+	1673	219	109089182;	exon:23821766-23821870,exon:23823325-23823438	cirRNA_Female1,cirRNA_Female2,cirRNA_Female3,cirRNA_male1,cirRNA_male2,cirRNA_male3	5,6,6,4,10,5	40,33,24,42,48,52	LOC109089182
novel_circ_0005802	NC_056597.1	24103766	24108140	-	4374	394	109097549;	exon:24103767-24103995,exon:24107976-24108140	cirRNA_Female1,cirRNA_Female2,cirRNA_Female3,cirRNA_male1	2,12,5,2	67,82,57,12	LOC109097549
novel_circ_0005803	NC_056597.1	24105145	24106474	-	1329	315	109097549;	exon:24105146-24105291,exon:24106306-24106474	cirRNA_Female1,cirRNA_Female2,cirRNA_Female3,cirRNA_male1,cirRNA_male2,cirRNA_male3	24,28,31,4,7,7	58,73,56,8,21,16	LOC109097549
novel_circ_0005804	NC_056597.1	24114655	24116154	-	1499	242	109097549;	exon:24114656-24114739,exon:24115997-24116154	cirRNA_Female1,cirRNA_Female3	4,5	41,36	LOC109097549
novel_circ_0005807	NC_056597.1	24177547	24179188	+	1641	217	109085586;	exon:24179072-24179188	cirRNA_male1	2	16	LOC109085586
novel_circ_0005809	NC_056597.1	24224231	24224687	+	456	293	109045555;	exon:24224232-24224325,exon:24224413-24224481,exon:24224558-24224687	cirRNA_Female2,cirRNA_Female3,cirRNA_male1	2,4,2	170162162	LOC109045555
novel_circ_0005810	NC_056597.1	24225602	24225877	+	275	198	109045555;	exon:24225603-24225722,exon:24225800-24225877	cirRNA_Female2	4	146	LOC109045555
novel_circ_0005812	NC_056597.1	24607522	24611244	-	3722	335	109063065;	exon:24607523-24607653,exon:24611041-24611244	cirRNA_Female1,cirRNA_Female2,cirRNA_Female3	2,2,2	2,5,7	LOC109063065
novel_circ_0005815	NC_056597.1	25895569	25895836	-	267	267	109105115;	exon:25895570-25895836	cirRNA_male1,cirRNA_male2,cirRNA_male3	5,5,5	79,94,96	LOC109105115
novel_circ_0005816	NC_056597.1	25898548	25898830	-	282	282	109105115;	exon:25898549-25898830	cirRNA_male1,cirRNA_male2,cirRNA_male3	13,18,14	493458535	LOC109105115
novel_circ_0005818	NC_056597.1	26915021	26916366	+	1345	334	109047282;	exon:26915022-26915195,exon:26916207-26916366	cirRNA_Female1,cirRNA_Female2,cirRNA_Female3	5,4,9	21,19,24	LOC109047282
novel_circ_0005819	NC_056597.1	2697442	2698238	+	796	234	109054879;	exon:2697443-2697582,exon:2698145-2698238	cirRNA_Female1	3	2	LOC109054879
novel_circ_0005820	NC_056597.1	27489851	27493751	+	3900	350	109071544;	exon:27489852-27489946,exon:27491003-27491076	cirRNA_male1,cirRNA_male2,cirRNA_male3	8,5,5	10,5,14	LOC109071544
novel_circ_0005821	NC_056597.1	27495172	27496337	+	1165	348	109071544;	exon:27495173-27495339,exon:27496157-27496337	cirRNA_male1,cirRNA_male2,cirRNA_male3	32,28,29	9,17,21	LOC109071544
novel_circ_0005822	NC_056597.1	2791515	2793703	-	2188	278	109092473;	exon:2791516-2791652,exon:2793563-2793703	cirRNA_Female3,cirRNA_male1,cirRNA_male3	2,5,4	5,9,15	LOC109092473
novel_circ_0005823	NC_056597.1	2823608	2840190	-	16582	341	109092473;	exon:2823609-2823775,exon:2835278-2835386,exon:2840126-2840190	cirRNA_male1,cirRNA_male2,cirRNA_male3	6,9,5	30,12,21	LOC109092473
novel_circ_0005826	NC_056597.1	28939614	28943551	-	3937	267	109048794;	exon:28943385-28943551	cirRNA_male3	8	5	LOC109048794
novel_circ_0005828	NC_056597.1	29203490	29204568	-	1078	368	109077914;	exon:29203491-29203665,exon:29203755-29203823,exon:29204445-29204568	cirRNA_male2	3	10	LOC109077914
novel_circ_0005829	NC_056597.1	29828375	29828993	+	618	618	109050726;	exon:29828376-29828993	cirRNA_male1,cirRNA_male2,cirRNA_male3	34,37,51	41,27,29	LOC109050726
novel_circ_0005832	NC_056597.1	30669181	30670359	-	1178	308	109064277;	intron:30669182-30669286,intron:30669829-30669891,intron:30670220-30670359	cirRNA_Female1	6	30	LOC109064277
novel_circ_0005833	NC_056597.1	31367878	31370881	-	3003	503	109084324;	exon:31367879-31367911,exon:31369729-31369815,exon:31370404-31370544	cirRNA_Female1,cirRNA_Female2,cirRNA_Female3	9,22,11	3,0,2	LOC109084324
novel_circ_0005834	NC_056597.1	31564270	31564884	-	614	348	109089184;	exon:31564271-31564484,exon:31564751-31564884	cirRNA_male1,cirRNA_male2,cirRNA_male3	8,8,10	3,3,2	LOC109089184
novel_circ_0005836	NC_056597.1	32508681	32509900	+	1219	243	109067874;	exon:32509758-32509900	cirRNA_Female1,cirRNA_Female2,cirRNA_male2	3,2,3	49,39,71	LOC109067874
novel_circ_0005837	NC_056597.1	32561633	32562091	+	458	206	109067875;	exon:32561986-32562091	cirRNA_Female1,cirRNA_Female2,cirRNA_Female3,cirRNA_male2,cirRNA_male3	3,17,6,5,3	24,28,24,51,49	LOC109067875
novel_circ_0005838	NC_056597.1	32562903	32563568	+	665	422	109067875;	exon:32562904-32563019,exon:32563108-32563230	cirRNA_male1	5	101	LOC109067875
novel_circ_0005841	NC_056597.1	33867538	33867705	+	167	167	122135953;	exon:33867539-33867705	cirRNA_Female1,cirRNA_Female2,cirRNA_Female3,cirRNA_male1,cirRNA_male2,cirRNA_male3	100,110,84,4,6,3	31,24,24,71,78,72	LOC122135953
novel_circ_0005844	NC_056597.1	34555236	34556040	+	804	355	109064303;	exon:34555237-34555491	cirRNA_Female2	15	15	LOC109064303
novel_circ_0005845	NC_056597.1	35014237	35015281	+	1044	295	109063766;	exon:35014238-35014353,exon:35014578-35014683,exon:35015209-35015281	cirRNA_Female2	4	43	LOC109063766
novel_circ_0005847	NC_056597.1	36192003	36193167	-	1164	280	109071257;	exon:36192004-36192078,exon:36192556-36192624,exon:36193032-36193167	cirRNA_Female1,cirRNA_Female2,cirRNA_Female3	6,8,2	21,29,26	b3gntl1
novel_circ_0005848	NC_056597.1	36239374	36240324	-	950	382	109071247;	exon:36239375-36239543,exon:36240038-36240146,exon:36240221-36240324	cirRNA_Female3,cirRNA_male1,cirRNA_male2,cirRNA_male3	2,30,19,27	7119130129	LOC109071247
novel_circ_0005849	NC_056597.1	36239374	36243571	-	4197	545	109071247;	exon:36239375-36239543,exon:36240038-36240146,exon:36242644-36242794,exon:36243456-36243571	cirRNA_male1,cirRNA_male2,cirRNA_male3	18,21,10	156173176	LOC109071247
novel_circ_0005851	NC_056597.1	36239374	36246008	-	6634	600	109071247;	exon:36239375-36239543,exon:36240038-36240146,exon:36240221-36240324,exon:36245688-36245774,exon:36245878-36246008	cirRNA_male2	4	159	LOC109071247
novel_circ_0005852	NC_056597.1	3654150	3655472	-	1322	381	109091490;	exon:3654151-3654307,exon:3654898-3654968,exon:3655191-3655246,exon:3655376-3655472	cirRNA_male1,cirRNA_male2,cirRNA_male3	15,23,27	11,27,22	LOC109091490
novel_circ_0005853	NC_056597.1	36744477	36745309	+	832	482	109101799;	exon:36744478-36744607,exon:36744696-36744794	cirRNA_male2,cirRNA_male3	6,6	0,3	LOC109101799
novel_circ_0005855	NC_056597.1	36877261	36878166	-	905	339	109091932;	exon:36877262-36877418	cirRNA_male1,cirRNA_male2	3,3	221248	LOC109091932
novel_circ_0005856	NC_056597.1	36887561	36888295	-	734	251	109064396;	intron:36887562-36887729,intron:36888213-36888295	cirRNA_male1,cirRNA_male2	5,3	8,7	LOC109064396
novel_circ_0005857	NC_056597.1	36997236	36999706	-	2470	242	109055647;	exon:36999565-36999706	cirRNA_male1	3	97	LOC109055647
novel_circ_0005858	NC_056597.1	36998844	36999706	-	862	242	109055647;	exon:36999565-36999706	cirRNA_male2	4	43	LOC109055647
novel_circ_0005860	NC_056597.1	37610802	37611451	-	649	354	109057659;	exon:37610803-37610959	cirRNA_male1,cirRNA_male2,cirRNA_male3	3,7,5	8,13,8	crtac1a
novel_circ_0005863	NC_056597.1	37717525	37719044	-	1519	479	109097766;	exon:37717526-37717776,exon:37718725-37718856,exon:37718949-37719044	cirRNA_Female1,cirRNA_Female2,cirRNA_Female3,cirRNA_male1,cirRNA_male3	3,7,2,4,4	26,22,31,111,127	rab1aa
novel_circ_0005864	NC_056597.1	37717525	37719978	-	2453	516	109097766;	exon:37717526-37717776,exon:37718949-37719044,exon:37719583-37719678,exon:37719906-37719978	cirRNA_male1,cirRNA_male2,cirRNA_male3	22,29,36	95,111,98	rab1aa
novel_circ_0005866	NC_056597.1	37752191	37754668	-	2477	449	109063636;	exon:37752192-37752416,exon:37754445-37754668	cirRNA_Female1,cirRNA_Female2,cirRNA_Female3	11,20,30	29,30,22	mri1
novel_circ_0005868	NC_056597.1	38290293	38295240	-	4947	267	n/a	intergenic_region:38290294-38290427,intergenic_region:38295108-38295240	cirRNA_male1,cirRNA_male2,cirRNA_male3	13,13,17	32,43,31	--
novel_circ_0005870	NC_056597.1	38331948	38333012	-	1064	312	109097043;	exon:38331949-38332056,exon:38332151-38332231	cirRNA_male3	6	53	atp11a
novel_circ_0005871	NC_056597.1	38367558	38368279	+	721	286	109097054;	exon:38367559-38367731,exon:38368167-38368279	cirRNA_Female2,cirRNA_male1,cirRNA_male3	8,30,19	31,34,33	LOC109097054
novel_circ_0005872	NC_056597.1	38367558	38370577	+	3019	299	109097054;	exon:38367559-38367731,exon:38370452-38370577	cirRNA_male1,cirRNA_male2,cirRNA_male3	3,4,3	54,59,49	LOC109097054
novel_circ_0005874	NC_056597.1	38421642	38428772	+	7130	290	n/a	intergenic_region:38421643-38421726,intergenic_region:38425228-38425342,intergenic_region:38428682-38428772	cirRNA_Female1,cirRNA_Female2,cirRNA_Female3,cirRNA_male2	64,43,79,8	33,36,51,7	--
novel_circ_0005876	NC_056597.1	38669539	38670219	-	680	232	109091234;	exon:38669540-38669661	cirRNA_male2,cirRNA_male3	3,3	56,62	itsn1
novel_circ_0005878	NC_056597.1	38781069	38795081	+	14012	227	109098557;	exon:38781070-38781218,exon:38795004-38795081	cirRNA_Female1,cirRNA_Female2,cirRNA_Female3	5,6,3	37,26,18	LOC109098557
novel_circ_0005883	NC_056597.1	38904277	38908310	+	4033	245	109047719;	exon:38904278-38904353,exon:38906104-38906180,exon:38908219-38908310	cirRNA_Female1,cirRNA_Female2,cirRNA_Female3,cirRNA_male1,cirRNA_male2,cirRNA_male3	5,2,10,18,6,5	51,42,64,6,11,15	LOC109047719
novel_circ_0005885	NC_056597.1	38937420	38949340	+	11920	327	109047719;	exon:38937421-38937549,exon:38947441-38947554,exon:38949257-38949340	cirRNA_Female1,cirRNA_Female2,cirRNA_male3	3,8,5	9,11,11	LOC109047719
novel_circ_0005886	NC_056597.1	39038795	39042594	+	3799	275	109064038;	exon:39038796-39038878,exon:39042403-39042594	cirRNA_male2,cirRNA_male3	3,3	21,17	LOC109064038
novel_circ_0005887	NC_056597.1	39047260	39048896	+	1636	309	109064038;	exon:39047261-39047422,exon:39048750-39048896	cirRNA_male1,cirRNA_male2,cirRNA_male3	11,48,24	63,65,54	LOC109064038
novel_circ_0005888	NC_056597.1	39047260	39062621	+	15361	388	109064038;	exon:39048750-39048896,exon:39062481-39062621	cirRNA_male3	6	80	LOC109064038
novel_circ_0005889	NC_056597.1	39047260	39065428	+	18168	533	109064038;	exon:39047261-39047422,exon:39048750-39048896	cirRNA_male3	3	75	LOC109064038
novel_circ_0005890	NC_056597.1	39077989	39078296	+	307	217	109064038;	exon:39077990-39078101,exon:39078192-39078296	cirRNA_Female3,cirRNA_male1,cirRNA_male2,cirRNA_male3	2,7,12,10	0,118,149,124	LOC109064038
novel_circ_0005891	NC_056597.1	39077989	39094860	+	16871	351	109064038;	exon:39077990-39078101,exon:39078192-39078296	cirRNA_male1,cirRNA_male2,cirRNA_male3	60,33,39	110137105	LOC109064038
novel_circ_0005896	NC_056597.1	40426897	40427463	-	566	381	109097674;	exon:40426898-40427044,exon:40427144-40427272,exon:40427359-40427463	cirRNA_Female2	2	39	LOC109097674
novel_circ_0005897	NC_056597.1	4070612	4071030	+	418	334	109080023;	exon:4070613-4070744,exon:4070829-4071030	cirRNA_male3	3	5	arhgef38
novel_circ_0005898	NC_056597.1	4185084	4186660	+	1576	350	109099623;	exon:4185085-4185135,exon:4185230-4185404,exon:4186537-4186660	cirRNA_male1,cirRNA_male3	4,9	127119	spag5
novel_circ_0005899	NC_056597.1	4273232	4287293	-	14061	392	109099629;	exon:4273233-4273330,exon:4285812-4286029,exon:4287218-4287293	cirRNA_Female2,cirRNA_male1,cirRNA_male2,cirRNA_male3	3,6,5,9	28,48,39,52	cntln
novel_circ_0005901	NC_056597.1	4333488	4360760	-	27272	314	109099629;	exon:4333489-4333584,exon:4343409-4343530,exon:4360665-4360760	cirRNA_Female1,cirRNA_Female2,cirRNA_Female3,cirRNA_male1,cirRNA_male2,cirRNA_male3	22,16,19,11,12,6	33,15,18,23,49,56	cntln
novel_circ_0005902	NC_056597.1	4360664	4376785	-	16121	396	109099629;	exon:4360665-4360760,exon:4372647-4372811,exon:4376651-4376785	cirRNA_male2,cirRNA_male3	3,6	66,77	cntln
novel_circ_0005903	NC_056597.1	4372646	4373338	-	692	299	109099629;	exon:4372647-4372811,exon:4373205-4373338	cirRNA_Female2,cirRNA_male2	2,4	31115	cntln
novel_circ_0005904	NC_056597.1	4372646	4376785	-	4139	300	109099629;	exon:4372647-4372811,exon:4376651-4376785	cirRNA_Female1,cirRNA_Female2,cirRNA_male1,cirRNA_male2,cirRNA_male3	3,4,23,18,16	24,19,74,74,89	cntln
novel_circ_0005905	NC_056597.1	4375894	4376785	-	891	285	109099629;	exon:4375895-4376044,exon:4376651-4376785	cirRNA_Female1,cirRNA_Female2,cirRNA_Female3,cirRNA_male1,cirRNA_male2,cirRNA_male3	4,20,26,82,69,79	41,27,40,130,122,111	cntln
novel_circ_0005906	NC_056597.1	4544195	4546216	+	2021	339	109076535;	exon:4544196-4544298,exon:4545981-4546216	cirRNA_Female2,cirRNA_Female3,cirRNA_male2,cirRNA_male3	5,11,3,7	0,0,0,3	bnc2
novel_circ_0005907	NC_056597.1	4897423	4899180	+	1757	233	109048290;	exon:4897424-4897517,exon:4899042-4899180	cirRNA_Female1,cirRNA_Female2,cirRNA_Female3,cirRNA_male1,cirRNA_male2,cirRNA_male3	5,2,7,15,7,6	3,4,9,7,25,7	LOC109048290
novel_circ_0005909	NC_056597.1	506627	507089	+	462	360	109070907;	exon:506628-506737,exon:506840-507089	cirRNA_male3	7	5	LOC109070907
novel_circ_0005911	NC_056597.1	5178084	5178447	-	363	204	109059133;	exon:5178344-5178447	cirRNA_Female1,cirRNA_Female2,cirRNA_Female3	5,4,2	26,29,12	LOC109059133
novel_circ_0005915	NC_056597.1	5249169	5250511	-	1342	255	109059133;	exon:5249170-5249345,exon:5250433-5250511	cirRNA_Female1,cirRNA_Female2,cirRNA_Female3,cirRNA_male1,cirRNA_male3	25,19,18,4,2	11,6,2,14,3	LOC109059133
novel_circ_0005917	NC_056597.1	5450829	5458072	-	7243	258	109051864;	exon:5450830-5450990,exon:5457976-5458072	cirRNA_Female1,cirRNA_Female2	9,5	11,16	LOC109051864
novel_circ_0005920	NC_056597.1	5582212	5605315	+	23103	386	109107711;	exon:5582213-5582468,exon:5605186-5605315	cirRNA_Female1,cirRNA_Female2	2,5	11,7	LOC109107711
novel_circ_0005921	NC_056597.1	5648382	5650234	+	1852	276	109107711;	exon:5650059-5650234	cirRNA_Female1,cirRNA_Female2,cirRNA_Female3	17,3,5	9,5,5	LOC109107711
novel_circ_0005922	NC_056597.1	5648382	5661845	+	13463	234	109107711;	exon:5661712-5661845	cirRNA_Female2	6	2	LOC109107711
novel_circ_0005923	NC_056597.1	5702253	5702898	+	645	385	109083312;	exon:5702254-5702472,exon:5702733-5702898	cirRNA_Female1,cirRNA_Female2,cirRNA_Female3,cirRNA_male1,cirRNA_male2,cirRNA_male3	11,7,4,17,13,14	45,45,35,39,40,32	LOC109083312
novel_circ_0005926	NC_056597.1	6442658	6445385	-	2727	349	109109439;	exon:6442659-6442851,exon:6445230-6445385	cirRNA_male2	7	102	LOC109109439
novel_circ_0005930	NC_056597.1	6754045	6755532	-	1487	355	109052930;	exon:6754046-6754152,exon:6754813-6754932,exon:6755405-6755532	cirRNA_Female1,cirRNA_Female2,cirRNA_Female3	13,21,11	21,21,15	ubac2
novel_circ_0005931	NC_056597.1	6774961	6775329	-	368	294	109058562;	exon:6774962-6775109,exon:6775184-6775329	cirRNA_Female1,cirRNA_Female3	2,6	0,0	LOC109058562
novel_circ_0005934	NC_056597.1	7127451	7132002	-	4551	341	109048100;	intron:7127452-7127547,intron:7130004-7130050,intron:7131674-7131737,intron:7131869-7132002	cirRNA_Female2	3	18	cenpk
novel_circ_0005936	NC_056597.1	7258544	7259308	+	764	262	109094919;	exon:7258545-7258644,exon:7259147-7259308	cirRNA_Female1,cirRNA_Female2,cirRNA_Female3	2,5,3	14,11,7	LOC109094919
novel_circ_0005939	NC_056597.1	7456887	7459186	+	2299	531	122134335;	exon:7456888-7457025	cirRNA_Female1	3	3	sts
novel_circ_0005940	NC_056597.1	8099235	8104444	+	5209	220	109090935;	exon:8104325-8104444	cirRNA_Female2	6	8	LOC109090935
novel_circ_0005943	NC_056597.1	8259720	8260756	+	1036	298	122133988;	exon:8259721-8259915,exon:8260654-8260756	cirRNA_male1,cirRNA_male2,cirRNA_male3	5,7,10	13,21,13	chmp2bb
novel_circ_0005944	NC_056597.1	8334984	8335392	+	408	321	109095083;	exon:8334985-8335055,exon:8335143-8335392	cirRNA_Female3,cirRNA_male2	7,6	4,29	arl13b
novel_circ_0005945	NC_056597.1	8348790	8352975	+	4185	495	122135848;	exon:8348791-8348945,exon:8351404-8351525,exon:8352758-8352975	cirRNA_male1,cirRNA_male2,cirRNA_male3	77,85,78	7,3,5	nsun3
novel_circ_0005946	NC_056597.1	8541571	8543803	+	2232	492	109105459;	exon:8541572-8541727	cirRNA_Female1,cirRNA_Female2,cirRNA_Female3,cirRNA_male1,cirRNA_male2,cirRNA_male3	4,4,4,2,2,3	0,0,0,6,2,5	epha6
novel_circ_0005947	NC_056597.1	8644540	8648892	-	4352	376	109059849;	exon:8644541-8644646	cirRNA_Female1,cirRNA_Female3	3,2	80,84	lmo7b
novel_circ_0005948	NC_056597.1	8792571	8793196	-	625	294	109103093;	exon:8792572-8792677,exon:8793009-8793196	cirRNA_Female1,cirRNA_Female2,cirRNA_Female3	20,11,12	207122952224	tpt1
novel_circ_0005949	NC_056597.1	9236067	9240097	+	4030	250	n/a	intergenic_region:9236068-9236167,intergenic_region:9239948-9240097	cirRNA_male1	2	25	--
novel_circ_0005950	NC_056597.1	9239267	9240097	+	830	321	109068437;	exon:9239268-9239438,exon:9239948-9240097	cirRNA_Female1,cirRNA_Female2,cirRNA_Female3,cirRNA_male1,cirRNA_male2,cirRNA_male3	43,32,50,8,9,5	79,60,57,32,13,25	mmaa
novel_circ_0005951	NC_056597.1	9427520	9431954	-	4434	260	122136064;	exon:9427521-9427607,exon:9427760-9427846,exon:9431869-9431954	cirRNA_Female1,cirRNA_Female2,cirRNA_Female3	133115109	3,5,3	LOC122136064
novel_circ_0010142	NC_056613.1	10273016	10276848	-	3832	346	109074249;	exon:10273017-10273153	cirRNA_male2,cirRNA_male3	3,3	1,2	LOC109074249
novel_circ_0010145	NC_056613.1	10432234	10435242	-	3008	289	109106299;	exon:10432235-10432406,exon:10435126-10435242	cirRNA_Female1,cirRNA_Female2,cirRNA_Female3,cirRNA_male1,cirRNA_male2	2,2,5,2,11	32,29,36,24,23	hspa12a
novel_circ_0010146	NC_056613.1	10432234	10438826	-	6592	177	109106299;	exon:10438750-10438826	cirRNA_Female2	4	11	hspa12a
novel_circ_0010147	NC_056613.1	10466391	10466733	+	342	342	109112598;	exon:10466392-10466733	cirRNA_male3	3	169	eno4
novel_circ_0010148	NC_056613.1	10480131	10481538	-	1407	249	109074394;	exon:10480132-10480285	cirRNA_Female1,cirRNA_Female3	2,6	38,21	shtn1
novel_circ_0010149	NC_056613.1	10482843	10484325	-	1482	266	109074394;	exon:10484160-10484325	cirRNA_Female1,cirRNA_Female2,cirRNA_Female3	30,41,39	69,38,60	shtn1
novel_circ_0010152	NC_056613.1	1062134	1062548	+	414	414	109084950;	intron:1062135-1062548	cirRNA_male1,cirRNA_male2	9,9	2,5	LOC109084950
novel_circ_0010154	NC_056613.1	10970230	10972516	+	2286	307	109058377;	exon:10970231-10970359,exon:10971063-10971137,exon:10972414-10972516	cirRNA_Female1,cirRNA_Female3	7,3	59,43	nphp1
novel_circ_0010155	NC_056613.1	11161022	11171550	+	10528	376	109106914;	exon:11171275-11171550	cirRNA_male2,cirRNA_male3	4,4	0,2	slc8a1b
novel_circ_0010156	NC_056613.1	11166141	11171550	+	5409	422	109106914;	exon:11166142-11166287	cirRNA_male1	5	6	slc8a1b
novel_circ_0010157	NC_056613.1	11245637	11250057	+	4420	320	109070478;	exon:11245638-11245819,exon:11249920-11250057	cirRNA_Female2,cirRNA_male1,cirRNA_male2,cirRNA_male3	2,4,3,11	68,62,72,75	birc6
novel_circ_0010158	NC_056613.1	11340682	11344311	+	3629	308	109106946;	exon:11340683-11340860,exon:11344182-11344311	cirRNA_male1,cirRNA_male2,cirRNA_male3	18,9,18	67,66,71	LOC109106946
novel_circ_0010160	NC_056613.1	11361894	11362378	+	484	305	109106946;	exon:11361895-11362059,exon:11362239-11362378	cirRNA_male1,cirRNA_male2,cirRNA_male3	6,3,3	22,23,18	LOC109106946
novel_circ_0010161	NC_056613.1	11361894	11363875	+	1981	418	109106946;	exon:11361895-11362059,exon:11362239-11362378,exon:11363763-11363875	cirRNA_Female1,cirRNA_Female2,cirRNA_Female3,cirRNA_male1,cirRNA_male2,cirRNA_male3	3,6,4,2,5,3	41,45,44,13,22,15	LOC109106946
novel_circ_0010162	NC_056613.1	11361894	11366375	+	4481	232	109106946;	exon:11361895-11362059,exon:11366309-11366375	cirRNA_Female1,cirRNA_Female2,cirRNA_Female3,cirRNA_male2,cirRNA_male3	28,17,32,5,3	45,64,46,29,18	LOC109106946
novel_circ_0010163	NC_056613.1	11361894	11385825	+	23931	279	109106946;	exon:11361895-11362059,exon:11385712-11385825	cirRNA_Female1,cirRNA_Female2,cirRNA_Female3	7,11,9	40,57,54	LOC109106946
novel_circ_0010166	NC_056613.1	11366308	11392103	+	25795	163	109106946;	exon:11366309-11366375,exon:11392008-11392103	cirRNA_Female1,cirRNA_Female2,cirRNA_Female3	2,3,6	49,52,58	LOC109106946
novel_circ_0010170	NC_056613.1	11678445	11679175	+	730	212	109070720;	exon:11678446-11678520	cirRNA_Female1,cirRNA_Female2,cirRNA_Female3,cirRNA_male1	6,5,9,3	15,18,15,2	kif20ba
novel_circ_0010171	NC_056613.1	11709805	11711131	+	1326	354	109062096;	exon:11710878-11711131	cirRNA_male2	2	149	LOC109062096
novel_circ_0010172	NC_056613.1	11763310	11764156	-	846	491	109108026;	exon:11763311-11763634,exon:11763990-11764156	cirRNA_Female1,cirRNA_Female3	6,2	76,88	ptena
novel_circ_0010173	NC_056613.1	11963948	11971663	+	7715	254	n/a	intergenic_region:11963949-11964072,intergenic_region:11964155-11964211,intergenic_region:11971591-11971663	cirRNA_Female1,cirRNA_Female2,cirRNA_Female3	18,8,11	0,0,0	--
novel_circ_0010175	NC_056613.1	12054914	12057999	+	3085	240	109072985;	exon:12057860-12057999	cirRNA_male1,cirRNA_male3	8,6	21,20	LOC109072985
novel_circ_0010178	NC_056613.1	12086910	12089264	+	2354	241	109072985;	exon:12089124-12089264	cirRNA_male1,cirRNA_male2,cirRNA_male3	8,12,15	21,31,27	LOC109072985
novel_circ_0010179	NC_056613.1	12108650	12113901	+	5251	392	109072985;	exon:12108651-12108802,exon:12113278-12113416,exon:12113801-12113901	cirRNA_Female2,cirRNA_Female3,cirRNA_male1,cirRNA_male2,cirRNA_male3	3,2,8,5,7	12,12,7,28,18	LOC109072985
novel_circ_0010180	NC_056613.1	12108650	12116147	+	7497	380	109072985;	exon:12108651-12108802,exon:12113801-12113901,exon:12116021-12116147	cirRNA_male1,cirRNA_male2,cirRNA_male3	12,15,13	10,12,11	LOC109072985
novel_circ_0010181	NC_056613.1	12113277	12116147	+	2870	367	109072985;	exon:12113278-12113416,exon:12113801-12113901,exon:12116021-12116147	cirRNA_Female2,cirRNA_Female3,cirRNA_male3	5,2,3	9,8,13	LOC109072985
novel_circ_0010184	NC_056613.1	12339505	12359898	+	20393	538	n/a	intergenic_region:12339506-12339684,intergenic_region:12348997-12349098,intergenic_region:12349860-12349964,intergenic_region:12359344-12359409,intergenic_region:12359813-12359898	cirRNA_Female1,cirRNA_Female2,cirRNA_Female3,cirRNA_male1,cirRNA_male2,cirRNA_male3	44,30,41,19,13,28	2.13252e+17	--
novel_circ_0010185	NC_056613.1	12340895	12350451	+	9556	244	n/a	intergenic_region:12350308-12350451	cirRNA_Female3,cirRNA_male2,cirRNA_male3	6,5,4	90,62,64	--
novel_circ_0010187	NC_056613.1	12349587	12359898	+	10311	186	n/a	intergenic_region:12359813-12359898	cirRNA_Female2,cirRNA_male1,cirRNA_male3	21,10,5	219127129	--
novel_circ_0010189	NC_056613.1	12408264	12409628	-	1364	528	109070969;	exon:12409518-12409628	cirRNA_male2,cirRNA_male3	4,3	2,0	si:ch211-15d5.11
novel_circ_0010191	NC_056613.1	12487169	12487810	-	641	195	109101081;	exon:12487170-12487261	cirRNA_Female1,cirRNA_Female2,cirRNA_Female3,cirRNA_male2,cirRNA_male3	38,35,41,2,3	13,14,15,2,0	trmt61b
novel_circ_0010192	NC_056613.1	12496061	12496676	+	615	357	109101089;	exon:12496062-12496187,exon:12496322-12496465,exon:12496590-12496676	cirRNA_Female1,cirRNA_Female2,cirRNA_male1,cirRNA_male2,cirRNA_male3	6,4,15,23,16	120,140,45,66,51	wdr43
novel_circ_0010193	NC_056613.1	12627592	12630423	+	2831	1214	109107978;	exon:12627593-12627664	cirRNA_Female3	5	3	dlgap2a
novel_circ_0010194	NC_056613.1	12697641	12697947	+	306	306	109083427;	exon:12697642-12697947	cirRNA_Female1,cirRNA_Female2	5,5	11,13	LOC109083427
novel_circ_0010197	NC_056613.1	12751890	12752579	-	689	441	109060749;	exon:12751891-12751976,exon:12752072-12752157,exon:12752237-12752333,exon:12752408-12752579	cirRNA_Female1,cirRNA_Female2,cirRNA_Female3	33,36,17	180318381590	LOC109060749
novel_circ_0010198	NC_056613.1	12752071	12752579	-	508	355	109060749;	exon:12752072-12752157,exon:12752237-12752333,exon:12752408-12752579	cirRNA_Female1,cirRNA_Female2,cirRNA_Female3	16,9,11	182818531615	LOC109060749
novel_circ_0010199	NC_056613.1	12752236	12752579	-	343	269	109060749;	exon:12752237-12752333,exon:12752408-12752579	cirRNA_Female1,cirRNA_Female2,cirRNA_Female3	18,13,17	163117481477	LOC109060749
novel_circ_0010200	NC_056613.1	12752407	12752579	-	172	172	109060749;	exon:12752408-12752579	cirRNA_Female1,cirRNA_Female2,cirRNA_Female3	7,9,7	131014011153	LOC109060749
novel_circ_0010202	NC_056613.1	12960194	12964381	+	4187	384	109078869;	exon:12960195-12960318,exon:12962091-12962197	cirRNA_male1,cirRNA_male3	5,5	0,3	kcnh1a
novel_circ_0010208	NC_056613.1	13262349	13317878	+	55529	326	109071240;	exon:13262350-13262555,exon:13317759-13317878	cirRNA_Female1,cirRNA_Female2,cirRNA_Female3	8,4,6	5,3,3	grid1a
novel_circ_0010210	NC_056613.1	13309973	13317878	+	7905	456	109071240;	exon:13309974-13310147,exon:13317436-13317597,exon:13317759-13317878	cirRNA_Female1	5	8	grid1a
novel_circ_0010212	NC_056613.1	13441576	13442183	-	607	483	109081176;	exon:13441577-13441785,exon:13441910-13442183	cirRNA_male2	7	43	ccser2a
novel_circ_0010213	NC_056613.1	13503199	13504460	+	1261	324	109059856;	exon:13503200-13503354,exon:13504292-13504460	cirRNA_male1,cirRNA_male3	12,5	33,34	ttc7b
novel_circ_0010214	NC_056613.1	13535772	13539805	+	4033	401	109059856;	exon:13535773-13535913	cirRNA_male1,cirRNA_male2,cirRNA_male3	6,2,3	40,56,62	ttc7b
novel_circ_0010215	NC_056613.1	13916265	13926835	-	10570	212	122140167;	exon:13916266-13916372,exon:13926731-13926835	cirRNA_Female1,cirRNA_Female2,cirRNA_Female3	2,4,4	53,53,58	si:ch1073-358c10.1
novel_circ_0010218	NC_056613.1	13926730	13930052	-	3322	294	122140167;	exon:13926731-13926835,exon:13928372-13928491,exon:13929984-13930052	cirRNA_Female1,cirRNA_Female2,cirRNA_Female3,cirRNA_male1,cirRNA_male2,cirRNA_male3	35,38,34,4,2,5	62,61,65,15,11,5	si:ch1073-358c10.1
novel_circ_0010222	NC_056613.1	14095823	14097507	+	1684	322	109048689;	exon:14095824-14095995,exon:14097358-14097507	cirRNA_male1,cirRNA_male2,cirRNA_male3	42,34,42	821707705	pacrg
novel_circ_0010223	NC_056613.1	14162445	14187330	+	24885	404	109048685;	exon:14162446-14162588,exon:14181252-14181368,exon:14187187-14187330	cirRNA_Female2,cirRNA_male1,cirRNA_male2,cirRNA_male3	4,9,8,10	54,32,55,57	qkia
novel_circ_0010224	NC_056613.1	14181251	14187330	+	6079	244	109048685;	exon:14187187-14187330	cirRNA_male1,cirRNA_male2,cirRNA_male3	3,4,3	31,52,67	qkia
novel_circ_0010226	NC_056613.1	14743008	14743559	+	551	368	109084382;	exon:14743009-14743248,exon:14743432-14743559	cirRNA_Female1,cirRNA_Female2,cirRNA_male1,cirRNA_male2,cirRNA_male3	8,2,10,4,9	16,9,19,34,23	heatr5a
novel_circ_0010231	NC_056613.1	15499433	15499827	-	394	292	n/a	intergenic_region:15499434-15499617,intergenic_region:15499720-15499827	cirRNA_Female1,cirRNA_Female2,cirRNA_Female3	9,18,6	0,0,0	--
novel_circ_0010232	NC_056613.1	15564392	15574809	-	10417	171	n/a	intergenic_region:15574739-15574809	cirRNA_male3	4	8	--
novel_circ_0010235	NC_056613.1	15620822	15624312	+	3490	228	109107531;	exon:15620823-15620926,exon:15624189-15624312	cirRNA_male1,cirRNA_male2,cirRNA_male3	5,4,6	148122104	spata17
novel_circ_0010236	NC_056613.1	15625726	15633765	+	8039	236	109107531;	intron:15633630-15633765	cirRNA_male1,cirRNA_male2,cirRNA_male3	3,3,4	63,90,69	spata17
novel_circ_0010237	NC_056613.1	15626508	15629358	+	2850	335	109107531;	exon:15626509-15626694,exon:15629210-15629358	cirRNA_male1,cirRNA_male2,cirRNA_male3	10,16,14	251272255	spata17
novel_circ_0010238	NC_056613.1	15626508	15633765	+	7257	471	109107531;	exon:15626509-15626694,exon:15629210-15629358,exon:15633630-15633765	cirRNA_male1,cirRNA_male2,cirRNA_male3	15,26,26	160169138	spata17
novel_circ_0010241	NC_056613.1	15763146	15763528	-	382	288	109107585;	exon:15763147-15763343,exon:15763438-15763528	cirRNA_Female1,cirRNA_Female2,cirRNA_Female3,cirRNA_male1,cirRNA_male3	77,75,50,8,8	58,39,47,89,48	itsn2b
novel_circ_0010242	NC_056613.1	1579878	1598143	+	18265	299	109067362;	exon:1597945-1598143	cirRNA_Female1,cirRNA_Female2,cirRNA_Female3	9,14,15	20,19,21	LOC109067362
novel_circ_0010244	NC_056613.1	15938656	15946325	+	7669	305	109107002;	exon:15938657-15938791,exon:15946156-15946325	cirRNA_Female2	2	21	ldah
novel_circ_0010245	NC_056613.1	1597944	1607518	+	9574	380	109067362;	exon:1597945-1598143,exon:1607338-1607518	cirRNA_Female1,cirRNA_Female2,cirRNA_Female3	10,4,4	55,36,44	LOC109067362
novel_circ_0010247	NC_056613.1	16047406	16048251	-	845	280	109097577;	exon:16047407-16047556,exon:16048122-16048251	cirRNA_Female1,cirRNA_Female2,cirRNA_Female3,cirRNA_male3	11,11,9,5	1,1,6,1	eml1
novel_circ_0010248	NC_056613.1	1605904	1607518	+	1614	281	109067362;	exon:1607338-1607518	cirRNA_Female1,cirRNA_Female2,cirRNA_Female3	15,13,15	31,15,23	LOC109067362
novel_circ_0010250	NC_056613.1	16302170	16303566	-	1396	329	109107707;	exon:16302171-16302310,exon:16302457-16302513,exon:16303435-16303566	cirRNA_male1,cirRNA_male2	8,8	15,5	LOC109107707
novel_circ_0010251	NC_056613.1	16370659	16371623	-	964	277	n/a	intergenic_region:16370660-16370855,intergenic_region:16371543-16371623	cirRNA_male1,cirRNA_male2,cirRNA_male3	17,25,20	5,11,4	--
novel_circ_0010253	NC_056613.1	16509501	16519702	+	10201	172	122140173;	exon:16519631-16519702	cirRNA_Female1,cirRNA_Female2	4,5	1,5	insyn2ab
novel_circ_0010254	NC_056613.1	17151046	17151537	+	491	235	109076473;	exon:17151047-17151177,exon:17151434-17151537	cirRNA_Female1,cirRNA_Female2,cirRNA_Female3	5,8,2	15,23,11	snx9a
novel_circ_0010261	NC_056613.1	18599674	18600238	-	564	305	109107086;	exon:18599675-18599773,exon:18599924-18600028,exon:18600138-18600238	cirRNA_Female1,cirRNA_Female3,cirRNA_male1,cirRNA_male2,cirRNA_male3	2,4,25,23,31	3,1,47,68,46	LOC109107086
novel_circ_0010263	NC_056613.1	18681663	18682633	-	970	236	109061155;	exon:18681664-18681795,exon:18682530-18682633	cirRNA_male1,cirRNA_male2	3,6	18,25	LOC109061155
novel_circ_0010265	NC_056613.1	18712266	18714701	-	2435	326	109061155;	exon:18712267-18712411,exon:18714521-18714701	cirRNA_Female3,cirRNA_male1,cirRNA_male2,cirRNA_male3	2,6,9,10	6,68,72,70	LOC109061155
novel_circ_0010267	NC_056613.1	18722836	18725567	-	2731	286	109061155;	exon:18722837-18722910,exon:18723047-18723116,exon:18725426-18725567	cirRNA_male1,cirRNA_male2,cirRNA_male3	2,3,4	124136144	LOC109061155
novel_circ_0010271	NC_056613.1	18817227	18817543	-	316	316	109061124;	exon:18817228-18817543	cirRNA_male1,cirRNA_male2,cirRNA_male3	9,4,5	78,58,74	dnmt3ab
novel_circ_0010276	NC_056613.1	19353005	19362487	+	9482	249	109108495;	exon:19353006-19353072	cirRNA_male1,cirRNA_male2,cirRNA_male3	3,3,4	16,19,15	slc25a21
novel_circ_0010277	NC_056613.1	19466038	19466724	-	686	363	109108201;	exon:19466039-19466230	cirRNA_Female1,cirRNA_Female2,cirRNA_Female3	7,4,4	6,9,13	rps6ka5
novel_circ_0010279	NC_056613.1	19480693	19482341	-	1648	288	109108201;	exon:19481974-19482077,exon:19482258-19482341	cirRNA_Female1,cirRNA_Female2,cirRNA_male1,cirRNA_male2,cirRNA_male3	5,8,7,5,9	18,14,21,11,16	rps6ka5
novel_circ_0010283	NC_056613.1	20101440	20102164	+	724	252	109063731;	exon:20101441-20101568	cirRNA_male1	4	16	ubr1
novel_circ_0010284	NC_056613.1	20382764	20391012	-	8248	284	109107057;	exon:20390829-20391012	cirRNA_male2	3	2	kif26ab
novel_circ_0010285	NC_056613.1	20407933	20408844	+	911	357	109107057;	intron:20407934-20408076,intron:20408631-20408844	cirRNA_male1,cirRNA_male2,cirRNA_male3	20,36,20	0,1,3	kif26ab
novel_circ_0010286	NC_056613.1	20796211	20797736	+	1525	177	109072905;	exon:20797660-20797736	cirRNA_male1,cirRNA_male2,cirRNA_male3	5,5,5	74,80,108	noxred1
novel_circ_0010288	NC_056613.1	20873062	20876521	-	3459	321	109089252;	exon:20873063-20873189,exon:20874926-20874984,exon:20876387-20876521	cirRNA_male1,cirRNA_male2,cirRNA_male3	10,19,20	196178190	coq6
novel_circ_0010290	NC_056613.1	21240584	21253942	-	13358	230	109071591;	exon:21253813-21253942	cirRNA_Female3	3	177	peli2
novel_circ_0010297	NC_056613.1	21590317	21591998	+	1681	306	109081348;	exon:21590318-21590416,exon:21591370-21591410,exon:21591833-21591998	cirRNA_Female1,cirRNA_Female2,cirRNA_Female3,cirRNA_male2,cirRNA_male3	11,12,12,10,4	29,21,27,22,28	LOC109081348
novel_circ_0010300	NC_056613.1	22155623	22156180	+	557	201	109107607;	exon:22156080-22156180	cirRNA_male2	2	35	mthfd1b
novel_circ_0010301	NC_056613.1	22224079	22229257	+	5178	275	109049364;	exon:22224080-22224234,exon:22229138-22229257	cirRNA_male1,cirRNA_male3	9,6	20,24	tfb1m
novel_circ_0010302	NC_056613.1	22243614	22244612	+	998	426	109049364;	exon:22243615-22243742,exon:22244315-22244612	cirRNA_male1,cirRNA_male2,cirRNA_male3	10,8,13	18,36,29	tfb1m
novel_circ_0010307	NC_056613.1	22624997	22628270	+	3273	370	109071460;	exon:22624998-22625099,exon:22625244-22625311,exon:22627145-22627236,exon:22628163-22628270	cirRNA_Female1,cirRNA_male1,cirRNA_male2,cirRNA_male3	3,19,12,20	30,99,86,64	ttll5
novel_circ_0010309	NC_056613.1	22654612	22657487	+	2875	184	109071460;	exon:22654613-22654704,exon:22657396-22657487	cirRNA_male1,cirRNA_male2,cirRNA_male3	3,2,2	47,26,31	ttll5
novel_circ_0010311	NC_056613.1	23253752	23254278	+	526	526	n/a	intergenic_region:23253753-23254278	cirRNA_male3	6	17	--
novel_circ_0010312	NC_056613.1	23563190	23565874	-	2684	346	109094763;	exon:23563191-23563400,exon:23565739-23565874	cirRNA_Female1,cirRNA_Female2,cirRNA_Female3,cirRNA_male1,cirRNA_male2,cirRNA_male3	13,16,7,10,2,3	69,85,73,298,356,324	aqr
novel_circ_0010314	NC_056613.1	23696170	23696586	+	416	300	109051629;	exon:23696171-23696290,exon:23696407-23696586	cirRNA_Female1	2	55	adi1
novel_circ_0010315	NC_056613.1	23696170	23697332	+	1162	407	109051629;	exon:23696171-23696290,exon:23696407-23696586,exon:23697226-23697332	cirRNA_male1,cirRNA_male2,cirRNA_male3	9,7,13	19,3,7	adi1
novel_circ_0010317	NC_056613.1	24541960	24564430	+	22470	392	109087523;	exon:24541961-24542118	cirRNA_Female1,cirRNA_male3	3,9	96109	LOC109087523
novel_circ_0010318	NC_056613.1	24541960	24570968	+	29008	287	109087523;	exon:24541961-24542118,exon:24570840-24570968	cirRNA_male1,cirRNA_male2	24,16	145112	LOC109087523
novel_circ_0010321	NC_056613.1	24827159	24827609	-	450	281	109055220;	exon:24827160-24827258,exon:24827428-24827609	cirRNA_male1	3	4	LOC109055220
novel_circ_0010324	NC_056613.1	25912849	25914721	-	1872	309	109113665;	exon:25912850-25912946,exon:25913188-25913235,exon:25914558-25914721	cirRNA_male1,cirRNA_male3	6,4	18,10	LOC109113665
novel_circ_0010328	NC_056613.1	2683073	2683775	-	702	528	109075820;	exon:2683074-2683468,exon:2683643-2683775	cirRNA_Female1,cirRNA_male1,cirRNA_male2,cirRNA_male3	2,15,30,38	27,59,49,68	LOC109075820
novel_circ_0010329	NC_056613.1	26848164	26851487	+	3323	266	109099270;	exon:26848165-26848311,exon:26851369-26851487	cirRNA_Female2,cirRNA_Female3,cirRNA_male1	5,3,5	3,8,11	LOC109099270
novel_circ_0010330	NC_056613.1	27106378	27125501	-	19123	261	109078245;	exon:27106379-27106525,exon:27125388-27125501	cirRNA_Female1	3	1	alk
novel_circ_0010331	NC_056613.1	2712605	2713325	-	720	341	109075820;	intron:2712606-2712711,intron:2712958-2713117,intron:2713251-2713325	cirRNA_male2	5	5	LOC109075820
novel_circ_0010332	NC_056613.1	2712957	2713325	-	368	269	109075820;	intron:2712958-2713117,intron:2713217-2713325	cirRNA_male1,cirRNA_male2,cirRNA_male3	4,8,4	3,5,7	LOC109075820
novel_circ_0010333	NC_056613.1	2712957	2730609	-	17652	261	109075820;	intron:2712958-2713117	cirRNA_male1,cirRNA_male2,cirRNA_male3	5,3,7	2,13,4	LOC109075820
novel_circ_0010337	NC_056613.1	28065575	28068879	+	3304	373	109106260;	exon:28065576-28065658,exon:28065919-28065968,exon:28066667-28066734,exon:28068421-28068486,exon:28068774-28068879	cirRNA_Female1,cirRNA_Female2,cirRNA_Female3,cirRNA_male1,cirRNA_male2,cirRNA_male3	31,27,36,77,97,73	17,5,11,39,40,21	cdin1
novel_circ_0010339	NC_056613.1	3149578	3155780	+	6202	421	109107447;	exon:3149579-3149670,exon:3155056-3155139,exon:3155241-3155336,exon:3155632-3155780	cirRNA_male2	116	58	LOC109107447
novel_circ_0010345	NC_056613.1	3707207	3747271	+	40064	344	109048378;	exon:3707208-3707306,exon:3747027-3747271	cirRNA_Female1,cirRNA_Female2,cirRNA_Female3,cirRNA_male3	15,15,16,7	40,35,31,13	LOC109048378
novel_circ_0010349	NC_056613.1	3747026	3747271	+	245	245	109048378;	exon:3747027-3747271	cirRNA_Female1,cirRNA_Female2,cirRNA_Female3,cirRNA_male1,cirRNA_male2,cirRNA_male3	14,13,8,3,6,3	42,38,34,5,6,11	LOC109048378
novel_circ_0010354	NC_056613.1	390962	397509	+	6547	367	109107414;	exon:390963-391100,exon:394509-394598,exon:397371-397509	cirRNA_male2	4	75	LOC109107414
novel_circ_0010360	NC_056613.1	4133562	4134149	+	587	394	109105490;	exon:4133563-4133716,exon:4133821-4133898,exon:4133988-4134149	cirRNA_Female1,cirRNA_Female2,cirRNA_Female3,cirRNA_male1,cirRNA_male2,cirRNA_male3	14,31,14,12,14,5	50,52,36,33,24,26	LOC109105490
novel_circ_0010362	NC_056613.1	4189140	4192723	-	3583	536	109097380;	exon:4189141-4189276,exon:4192229-4192454,exon:4192550-4192723	cirRNA_Female1,cirRNA_Female2,cirRNA_Female3,cirRNA_male1,cirRNA_male2,cirRNA_male3	33,34,40,157,198,171	0,1,0,50,75,70	ttc6
novel_circ_0010363	NC_056613.1	4192228	4192723	-	495	400	109097380;	exon:4192229-4192454,exon:4192550-4192723	cirRNA_male1,cirRNA_male2,cirRNA_male3	17,30,32	172178202	ttc6
novel_circ_0010364	NC_056613.1	4193316	4195025	-	1709	364	109097380;	exon:4193317-4193469,exon:4194815-4195025	cirRNA_male2,cirRNA_male3	4,4	100,79	ttc6
novel_circ_0010365	NC_056613.1	4231354	4231767	-	413	413	109070476;	intron:4231355-4231767	cirRNA_Female1,cirRNA_Female3	7,6	0,0	mipol1
novel_circ_0010366	NC_056613.1	4234477	4245526	-	11049	278	109070476;	exon:4234478-4234654,exon:4245426-4245526	cirRNA_Female1,cirRNA_Female3	3,2	26,16	mipol1
novel_circ_0010370	NC_056613.1	4374574	4376369	+	1795	354	109107433;	exon:4374575-4374745,exon:4376187-4376369	cirRNA_male2,cirRNA_male3	4,3	136101	mapkbp1
novel_circ_0010371	NC_056613.1	4382346	4388619	+	6273	222	109107433;	exon:4388498-4388619	cirRNA_male1	2	174	mapkbp1
novel_circ_0010372	NC_056613.1	4403017	4403425	-	408	311	109106803;	exon:4403018-4403074,exon:4403172-4403425	cirRNA_Female1,cirRNA_Female2,cirRNA_Female3	3,7,5	6,5,5	jmjd7
novel_circ_0010373	NC_056613.1	4406415	4407020	+	605	355	109079076;	exon:4406416-4406507,exon:4406649-4406816,exon:4406926-4407020	cirRNA_Female1,cirRNA_Female2,cirRNA_Female3,cirRNA_male1,cirRNA_male2,cirRNA_male3	53,58,49,3,2,10	53,44,41,1,1,1	tbpl2
novel_circ_0010374	NC_056613.1	4541555	4544573	-	3018	266	109107437;	exon:4541556-4541734,exon:4544487-4544573	cirRNA_Female1,cirRNA_Female3,cirRNA_male1,cirRNA_male2,cirRNA_male3	5,3,3,2,8	6,3,15,15,22	kiaa0586
novel_circ_0010377	NC_056613.1	4556935	4557504	-	569	349	109107437;	exon:4556936-4557109,exon:4557330-4557504	cirRNA_male2,cirRNA_male3	2,6	82,78	kiaa0586
novel_circ_0010378	NC_056613.1	4556935	4561200	-	4265	247	109107437;	exon:4556936-4557109,exon:4561128-4561200	cirRNA_male1,cirRNA_male2,cirRNA_male3	7,18,6	49,55,63	kiaa0586
novel_circ_0010379	NC_056613.1	4560483	4561200	-	717	173	109107437;	exon:4561128-4561200	cirRNA_male3	3	43	kiaa0586
novel_circ_0010380	NC_056613.1	4569239	4570013	-	774	442	109107437;	intron:4569240-4569457,intron:4569790-4570013	cirRNA_male1,cirRNA_male2,cirRNA_male3	12,14,9	22,16,15	kiaa0586
novel_circ_0010384	NC_056613.1	507190	508618	-	1428	300	122140265;	exon:507191-507332,exon:508461-508618	cirRNA_Female1,cirRNA_Female2,cirRNA_Female3	4,4,6	127166155	spint1a
novel_circ_0010387	NC_056613.1	5247885	5249319	-	1434	255	109047028;	exon:5247886-5247966,exon:5249146-5249319	cirRNA_male1,cirRNA_male2,cirRNA_male3	13,14,7	112,102,75	eif2ak4
novel_circ_0010389	NC_056613.1	5250410	5252601	-	2191	253	109047028;	exon:5250411-5250513,exon:5252452-5252601	cirRNA_male3	3	67	eif2ak4
novel_circ_0010390	NC_056613.1	533720	534122	-	402	202	109055582;	exon:534021-534122	cirRNA_Female3	5	23	LOC109055582
novel_circ_0010393	NC_056613.1	6348962	6358963	+	10001	309	n/a	intergenic_region:6348963-6349189,intergenic_region:6358882-6358963	cirRNA_Female1,cirRNA_Female3	6,3	2,0	--
novel_circ_0010396	NC_056613.1	664782	665256	-	474	227	109045582;	exon:664783-664952,exon:665200-665256	cirRNA_male1,cirRNA_male2,cirRNA_male3	3,9,5	2,2,3	LOC109045582
novel_circ_0010399	NC_056613.1	6843585	6851543	-	7958	336	109106883;	exon:6843586-6843653,exon:6846075-6846194,exon:6851396-6851543	cirRNA_Female1,cirRNA_Female2,cirRNA_Female3,cirRNA_male2,cirRNA_male3	64,46,51,4,3	51,58,70,0,0	LOC109106883
novel_circ_0010404	NC_056613.1	7131443	7133400	-	1957	487	n/a	intergenic_region:7131444-7131608,intergenic_region:7131718-7131847,intergenic_region:7133209-7133400	cirRNA_Female2,cirRNA_Female3	2,3	0,0	--
novel_circ_0010405	NC_056613.1	7136111	7136795	-	684	217	122140158;	exon:7136656-7136795	cirRNA_Female1,cirRNA_Female2,cirRNA_Female3	86,70,95	1,1,1	LOC122140158
novel_circ_0010407	NC_056613.1	7172545	7173131	-	586	318	109049731;	exon:7172546-7172727,exon:7172996-7173131	cirRNA_Female2,cirRNA_Female3,cirRNA_male3	4,6,4	2,0,4	fam184aa
novel_circ_0010408	NC_056613.1	7420252	7421928	+	1676	469	109057168;	exon:7420253-7420411	cirRNA_male2	2	57	LOC109057168
novel_circ_0010409	NC_056613.1	7420252	7424611	+	4359	504	109057168;	exon:7420253-7420411	cirRNA_Female1,cirRNA_Female3	2,3	71,42	LOC109057168
novel_circ_0010410	NC_056613.1	7549262	7562758	+	13496	220	109076419;	exon:7549263-7549347,exon:7562624-7562758	cirRNA_Female1	2	35	LOC109076419
novel_circ_0010413	NC_056613.1	7822691	7823829	+	1138	325	109085940;	exon:7822692-7822851,exon:7823665-7823829	cirRNA_male2,cirRNA_male3	3,4	35,33	LOC109085940
novel_circ_0010414	NC_056613.1	7822691	7829650	+	6959	501	109085940;	exon:7822692-7822851,exon:7823665-7823822	cirRNA_Female1,cirRNA_Female2,cirRNA_Female3,cirRNA_male1	9,16,20,4	10,25,12,19	LOC109085940
novel_circ_0010416	NC_056613.1	8207042	8209352	-	2310	348	109076068;	exon:8207043-8207240,exon:8209203-8209352	cirRNA_Female1,cirRNA_Female2,cirRNA_Female3,cirRNA_male1,cirRNA_male2,cirRNA_male3	13,10,15,9,12,4	86,66,62,24,23,11	LOC109076068
novel_circ_0010418	NC_056613.1	8914557	8934521	+	19964	335	122140131;	exon:8914558-8914731,exon:8934267-8934320,exon:8934415-8934521	cirRNA_Female1,cirRNA_Female2,cirRNA_Female3	15,12,13	1,1,0	LOC122140131
novel_circ_0010419	NC_056613.1	9160833	9165145	+	4312	323	109100313;	exon:9160834-9160989	cirRNA_Female2,cirRNA_Female3,cirRNA_male1,cirRNA_male2,cirRNA_male3	5,11,10,9,10	0,0,3,3,5	LOC109100313
novel_circ_0010423	NC_056613.1	9788880	9789889	-	1009	313	109104316;	exon:9788881-9788980,exon:9789185-9789235,exon:9789326-9789377,exon:9789780-9789889	cirRNA_Female1,cirRNA_Female2,cirRNA_male1,cirRNA_male2,cirRNA_male3	2,3,10,18,18	0,0,29,30,23	ryr2b
novel_circ_0010424	NC_056613.1	9794454	9795710	-	1256	377	109104316;	exon:9794455-9794536,exon:9795416-9795710	cirRNA_male1,cirRNA_male2,cirRNA_male3	16,19,20	19,27,15	ryr2b
novel_circ_0010427	NC_056613.1	9800015	9803267	-	3252	493	109104316;	exon:9800359-9800436,exon:9802678-9802768,exon:9803044-9803267	cirRNA_male1,cirRNA_male2,cirRNA_male3	2,9,3	41,31,21	ryr2b
novel_circ_0003033	NC_056584.1	10045258	10050873	-	5615	298	109062047;	exon:10049293-10049406,exon:10050790-10050873	cirRNA_Female1	2	17	LOC109062047
novel_circ_0003038	NC_056584.1	10322332	10322644	+	312	312	109098494;	intron:10322333-10322644	cirRNA_male2,cirRNA_male3	2,6	0,1	LOC109098494
novel_circ_0003039	NC_056584.1	10326110	10331914	+	5804	437	109098494;	exon:10326111-10326377	cirRNA_male3	5	48	LOC109098494
novel_circ_0003040	NC_056584.1	10338709	10343042	-	4333	427	109098494;	intron:10338710-10338948,intron:10342855-10343042	cirRNA_male1	4	11	LOC109098494
novel_circ_0003042	NC_056584.1	10748300	10774240	-	25940	304	122147152;	exon:10748301-10748427,exon:10749677-10749779	cirRNA_Female1,cirRNA_Female2,cirRNA_Female3	32,42,47	4,4,1	LOC122147152
novel_circ_0003043	NC_056584.1	10872011	10874140	-	2129	304	109100767;	exon:10872012-10872094,exon:10873920-10874140	cirRNA_Female1,cirRNA_Female2,cirRNA_Female3	16,7,14	6,2,1	LOC109100767
novel_circ_0003046	NC_056584.1	11187758	11188125	+	367	367	109100905;	exon:11187759-11188125	cirRNA_Female1,cirRNA_Female2,cirRNA_Female3,cirRNA_male1,cirRNA_male3	4,5,5,4,5	7,7,16,26,16	LOC109100905
novel_circ_0003049	NC_056584.1	11279913	11282557	-	2644	241	109079732;	exon:11279914-11280045,exon:11282449-11282557	cirRNA_male2	3	21	LOC109079732
novel_circ_0003050	NC_056584.1	11279913	11283779	-	3866	383	109079732;	exon:11279914-11280045,exon:11282449-11282557,exon:11283638-11283779	cirRNA_Female2,cirRNA_male1,cirRNA_male2,cirRNA_male3	4,14,14,20	2,5,6,5	LOC109079732
novel_circ_0003051	NC_056584.1	11298968	11306535	-	7567	282	109079732;	exon:11298969-11299111	cirRNA_Female2,cirRNA_male1,cirRNA_male2,cirRNA_male3	4,13,8,10	2,21,18,12	LOC109079732
novel_circ_0003052	NC_056584.1	11492193	11492636	-	443	364	109100917;	exon:11492194-11492340,exon:11492420-11492636	cirRNA_Female1,cirRNA_Female2,cirRNA_Female3,cirRNA_male1,cirRNA_male2,cirRNA_male3	4,7,4,23,23,19	1,1,0,11,9,5	LOC109100917
novel_circ_0003055	NC_056584.1	11751626	11754200	-	2574	425	109101344;	exon:11751627-11751776,exon:11752422-11752589,exon:11754094-11754200	cirRNA_Female1,cirRNA_Female2,cirRNA_male1,cirRNA_male2,cirRNA_male3	3,2,20,21,30	0,1,12,30,16	LOC109101344
novel_circ_0003056	NC_056584.1	11751626	11768399	-	16773	402	109101344;	exon:11751627-11751776,exon:11752422-11752589,exon:11768316-11768399	cirRNA_male1,cirRNA_male2,cirRNA_male3	4,4,7	116,106,92	LOC109101344
novel_circ_0003057	NC_056584.1	11751626	11768407	-	16781	600	109101344;	exon:11751627-11751776,exon:11752422-11752589,exon:11754094-11754200,exon:11765506-11765588,exon:11768316-11768407	cirRNA_Female1,cirRNA_Female2,cirRNA_Female3,cirRNA_male1,cirRNA_male2,cirRNA_male3	24,16,17,40,35,37	14,8,8,98,94,81	LOC109101344
novel_circ_0003058	NC_056584.1	11751626	11782609	-	30983	487	109101344;	exon:11751627-11751776,exon:11752422-11752589,exon:11781206-11781270,exon:11782506-11782609	cirRNA_male1,cirRNA_male2,cirRNA_male3	11,9,10	44,68,43	LOC109101344
novel_circ_0003059	NC_056584.1	11765505	11772026	-	6521	324	109101344;	intron:11765506-11765588,intron:11768316-11768407,intron:11771878-11772026	cirRNA_male1,cirRNA_male2,cirRNA_male3	13,8,8	10,18,6	LOC109101344
novel_circ_0003060	NC_056584.1	11765505	11776608	-	11103	278	109101344;	intron:11765506-11765588,intron:11768316-11768407,intron:11776506-11776608	cirRNA_male2	3	16	LOC109101344
novel_circ_0003061	NC_056584.1	11765505	11779040	-	13535	283	109101344;	intron:11765506-11765588,intron:11768316-11768407,intron:11778933-11779040	cirRNA_male1,cirRNA_male2,cirRNA_male3	10,17,24	10,18,10	LOC109101344
novel_circ_0003062	NC_056584.1	11765505	11782609	-	17104	641	109101344;	exon:11765506-11765588,exon:11768316-11768407,exon:11780062-11780200,exon:11780673-11780830,exon:11781206-11781270,exon:11782506-11782609	cirRNA_Female2,cirRNA_Female3,cirRNA_male1,cirRNA_male2,cirRNA_male3	9,7,62,56,60	8,4,50,62,34	LOC109101344
novel_circ_0003064	NC_056584.1	11768315	11782609	-	14294	558	109101344;	exon:11768316-11768407,exon:11776506-11776608,exon:11780673-11780830,exon:11781170-11781270,exon:11782506-11782609	cirRNA_Female1,cirRNA_Female2,cirRNA_Female3,cirRNA_male1,cirRNA_male2,cirRNA_male3	5,4,4,122,123,142	18,15,10,94,94,62	LOC109101344
novel_circ_0003067	NC_056584.1	11780672	11782609	-	1937	363	109101344;	exon:11780673-11780830,exon:11781170-11781270,exon:11782506-11782609	cirRNA_male1,cirRNA_male2,cirRNA_male3	95107111	171149136	LOC109101344
novel_circ_0003068	NC_056584.1	11811289	11812421	+	1132	319	109101185;	exon:11811290-11811485	cirRNA_Female3,cirRNA_male1,cirRNA_male3	4,2,2	21,26,20	LOC109101185
novel_circ_0003072	NC_056584.1	13257517	13258269	+	752	297	109085457;	exon:13257518-13257664,exon:13258120-13258269	cirRNA_male2,cirRNA_male3	6,6	39,36	LOC109085457
novel_circ_0003073	NC_056584.1	13310092	13324621	+	14529	328	n/a	intergenic_region:13321618-13321769,intergenic_region:13324546-13324621	cirRNA_Female1,cirRNA_Female2,cirRNA_male1,cirRNA_male2,cirRNA_male3	4,6,3,8,9	6,2,13,7,12	--
novel_circ_0003074	NC_056584.1	13310602	13321769	+	11167	344	109047022;	exon:13310603-13310794,exon:13321618-13321769	cirRNA_Female1,cirRNA_Female3,cirRNA_male1,cirRNA_male3	6,4,6,4	10,14,25,14	LOC109047022
novel_circ_0003075	NC_056584.1	13310602	13324621	+	14019	176	109047022;	exon:13324546-13324621	cirRNA_Female1,cirRNA_Female2,cirRNA_Female3,cirRNA_male1,cirRNA_male2	9,8,3,8,5	8,7,7,19,14	LOC109047022
novel_circ_0003076	NC_056584.1	13321617	13324621	+	3004	228	109047022;	exon:13321618-13321769,exon:13324546-13324621	cirRNA_Female1,cirRNA_Female2,cirRNA_Female3,cirRNA_male2,cirRNA_male3	4,12,7,3,4	13,8,10,24,10	LOC109047022
novel_circ_0003077	NC_056584.1	13352304	13357385	+	5081	396	109047029;	exon:13352305-13352441,exon:13357127-13357385	cirRNA_Female1,cirRNA_Female2,cirRNA_Female3,cirRNA_male1,cirRNA_male2,cirRNA_male3	8,5,7,9,9,5	31,17,34,70,69,79	LOC109047029
novel_circ_0003078	NC_056584.1	13366214	13368612	+	2398	366	109047029;	exon:13366215-13366380,exon:13368317-13368419,exon:13368516-13368612	cirRNA_Female2,cirRNA_male1,cirRNA_male2,cirRNA_male3	6,8,5,8	15,43,49,48	LOC109047029
novel_circ_0003079	NC_056584.1	13498823	13499405	+	582	399	109046764;	exon:13498824-13499029,exon:13499131-13499266,exon:13499349-13499405	cirRNA_male1,cirRNA_male2,cirRNA_male3	11,8,13	56,57,44	hnrnph3
novel_circ_0003080	NC_056584.1	13498823	13499560	+	737	432	109046764;	exon:13498824-13499029,exon:13499131-13499266,exon:13499349-13499405,exon:13499528-13499560	cirRNA_male1,cirRNA_male2,cirRNA_male3	69,56,46	30,38,35	hnrnph3
novel_circ_0003081	NC_056584.1	13498823	13499657	+	834	529	109046764;	exon:13498824-13499029,exon:13499131-13499266,exon:13499349-13499405,exon:13499528-13499657	cirRNA_Female2,cirRNA_male1,cirRNA_male2,cirRNA_male3	5,51,64,54	3,10,15,9	hnrnph3
novel_circ_0003083	NC_056584.1	13509590	13510695	-	1105	394	109046760;	exon:13509591-13509692,exon:13509977-13510094,exon:13510522-13510695	cirRNA_male1,cirRNA_male2,cirRNA_male3	46,44,58	12,7,6	rufy2
novel_circ_0003084	NC_056584.1	13524055	13527909	-	3854	282	109046762;	exon:13524056-13524172,exon:13524541-13524591,exon:13527796-13527909	cirRNA_Female1,cirRNA_Female3	3,3	90,91	LOC109046762
novel_circ_0003085	NC_056584.1	13527795	13532243	-	4448	471	109046762;	exon:13527796-13527909,exon:13530349-13530444,exon:13531035-13531109,exon:13532058-13532243	cirRNA_Female3	4	99	LOC109046762
novel_circ_0003086	NC_056584.1	13530348	13532243	-	1895	282	109046762;	exon:13530349-13530444,exon:13532058-13532243	cirRNA_Female1,cirRNA_Female2,cirRNA_Female3	6,7,3	71,92,78	LOC109046762
novel_circ_0003088	NC_056584.1	13827959	13831898	-	3939	327	109071986;	exon:13827960-13828145,exon:13830173-13830245,exon:13831831-13831898	cirRNA_Female1,cirRNA_Female2,cirRNA_Female3,cirRNA_male1,cirRNA_male2,cirRNA_male3	4,15,9,11,15,11	89,78,76,101,155,120	LOC109071986
novel_circ_0003089	NC_056584.1	13853579	13855937	-	2358	386	109071986;	exon:13853580-13853717,exon:13854025-13854120,exon:13855786-13855937	cirRNA_male1,cirRNA_male3	6,3	141131	LOC109071986
novel_circ_0003091	NC_056584.1	14142563	14145761	-	3198	288	n/a	intergenic_region:14142564-14142712,intergenic_region:14145623-14145761	cirRNA_male1,cirRNA_male2,cirRNA_male3	12,3,5	5,17,4	--
novel_circ_0003094	NC_056584.1	14372942	14373646	+	704	178	109101158;	exon:14373569-14373646	cirRNA_male1	9	38	LOC109101158
novel_circ_0003098	NC_056584.1	14934868	14936672	-	1804	337	109078947;	exon:14934869-14935053,exon:14936521-14936672	cirRNA_male2,cirRNA_male3	5,4	8,5	LOC109078947
novel_circ_0003104	NC_056584.1	15779325	15786203	+	6878	496	122147231;	exon:15779326-15779424,exon:15784132-15784220,exon:15785795-15785993,exon:15786095-15786203	cirRNA_Female1,cirRNA_male2,cirRNA_male3	4,6,3	0,9,6	rin2a
novel_circ_0003107	NC_056584.1	15824605	15826399	-	1794	176	109070498;	exon:15824606-15824693,exon:15826312-15826399	cirRNA_Female1,cirRNA_Female2,cirRNA_Female3,cirRNA_male1	18,15,18,7	0,1,0,3	LOC109070498
novel_circ_0003108	NC_056584.1	1602665	1653231	-	50566	234	n/a	intergenic_region:1653098-1653231	cirRNA_Female2,cirRNA_Female3	10,9	24,12	--
novel_circ_0003112	NC_056584.1	16176182	16182098	-	5916	296	109089793;	exon:16176183-16176258,exon:16179956-16180041,exon:16181965-16182098	cirRNA_Female1,cirRNA_male1,cirRNA_male2	2,4,5	16,6,20	LOC109089793
novel_circ_0003118	NC_056584.1	17285016	17290649	-	5633	925	109078948;	intron:17285017-17285221,intron:17285297-17285394	cirRNA_male1	9	14	LOC109078948
novel_circ_0003119	NC_056584.1	17355571	17356384	-	813	271	109100806;	exon:17355572-17355667,exon:17356124-17356234	cirRNA_male1,cirRNA_male2,cirRNA_male3	2,8,8	6,4,5	LOC109100806
novel_circ_0003120	NC_056584.1	17597660	17607024	+	9364	206	109100683;	exon:17606919-17607024	cirRNA_Female1,cirRNA_Female2,cirRNA_Female3	14,25,16	9,3,6	LOC109100683
novel_circ_0003121	NC_056584.1	17648467	17650701	-	2234	359	109100684;	exon:17648468-17648661	cirRNA_male2,cirRNA_male3	2,3	3,0	LOC109100684
novel_circ_0003122	NC_056584.1	17681922	17683389	-	1467	205	109082574;	exon:17683285-17683389	cirRNA_Female1,cirRNA_Female2,cirRNA_Female3	7,18,11	6,13,19	LOC109082574
novel_circ_0003123	NC_056584.1	17681922	17683412	-	1490	228	109082574;	exon:17683285-17683412	cirRNA_Female1,cirRNA_Female2,cirRNA_Female3	7,15,14	6,7,17	LOC109082574
novel_circ_0003124	NC_056584.1	17938193	17939106	-	913	380	109084935;	exon:17938194-17938318,exon:17938621-17938803,exon:17939035-17939106	cirRNA_Female1,cirRNA_Female2,cirRNA_Female3,cirRNA_male1,cirRNA_male2,cirRNA_male3	12,17,8,2,10,9	125,103,108,73,62,64	LOC109084935
novel_circ_0003125	NC_056584.1	17938193	17941141	-	2948	363	109084935;	exon:17938194-17938318,exon:17939035-17939106,exon:17940976-17941141	cirRNA_Female1,cirRNA_Female3,cirRNA_male2,cirRNA_male3	3,8,4,3	123,128,53,44	LOC109084935
novel_circ_0003127	NC_056584.1	18131233	18131716	-	483	363	109061767;	exon:18131234-18131356	cirRNA_Female3	2	35	LOC109061767
novel_circ_0003128	NC_056584.1	18197406	18198790	+	1384	418	109044906;	exon:18197407-18197447,exon:18197829-18197932,exon:18198105-18198245,exon:18198659-18198790	cirRNA_male1,cirRNA_male2,cirRNA_male3	3,5,7	19,33,30	LOC109044906
novel_circ_0003129	NC_056584.1	18349020	18350736	-	1716	382	109082529;	exon:18349021-18349203	cirRNA_Female3	3	32	utp25
novel_circ_0003131	NC_056584.1	18485443	18494559	-	9116	221	122147262;	intron:18485444-18485563	cirRNA_Female3	3	2	LOC122147262
novel_circ_0003133	NC_056584.1	19044655	19045253	-	598	350	109099340;	exon:19044656-19044770,exon:19044847-19044945,exon:19045044-19045121,exon:19045196-19045253	cirRNA_Female1,cirRNA_Female2,cirRNA_Female3,cirRNA_male1,cirRNA_male3	4,5,10,9,11	69,62,70,44,49	LOC109099340
novel_circ_0003134	NC_056584.1	19101189	19101511	+	322	249	109054137;	exon:19101190-19101261,exon:19101335-19101511	cirRNA_male2	8	8	dcdc2b
novel_circ_0003135	NC_056584.1	19268695	19269320	-	625	272	109064557;	exon:19268696-19268814,exon:19269168-19269320	cirRNA_Female1,cirRNA_Female2,cirRNA_Female3	4,6,4	42,45,37	rrbp1a
novel_circ_0003136	NC_056584.1	19354145	19354649	+	504	263	109101205;	intron:19354146-19354270,intron:19354512-19354649	cirRNA_Female1,cirRNA_Female2,cirRNA_Female3,cirRNA_male1	4,10,4,4	5,6,16,23	LOC109101205
novel_circ_0003139	NC_056584.1	19890606	19894142	+	3536	174	109050254;	exon:19894069-19894142	cirRNA_Female2,cirRNA_Female3,cirRNA_male1,cirRNA_male3	4,3,3,2	3,1,1,10	LOC109050254
novel_circ_0003140	NC_056584.1	19932491	19936071	-	3580	206	109050252;	exon:19935966-19936071	cirRNA_male3	2	32	LOC109050252
novel_circ_0003141	NC_056584.1	19935169	19936071	-	902	326	109050252;	exon:19935170-19935389,exon:19935966-19936071	cirRNA_male1,cirRNA_male3	14,6	59,50	LOC109050252
novel_circ_0003142	NC_056584.1	20218044	20218356	-	312	241	109099382;	exon:20218045-20218187,exon:20218259-20218356	cirRNA_male1,cirRNA_male2,cirRNA_male3	5,7,9	45,38,44	LOC109099382
novel_circ_0003146	NC_056584.1	20410641	20411788	+	1147	376	109052885;	exon:20410642-20410855,exon:20411627-20411788	cirRNA_Female1,cirRNA_Female2,cirRNA_Female3,cirRNA_male1,cirRNA_male2,cirRNA_male3	68,54,45,6,21,20	2,5,7,7,8,4	LOC109052885
novel_circ_0003147	NC_056584.1	20504939	20505826	+	887	263	109066205;	exon:20504940-20505077,exon:20505702-20505826	cirRNA_Female1,cirRNA_Female2,cirRNA_Female3	2,4,12	8,11,11	LOC109066205
novel_circ_0003150	NC_056584.1	210629	211536	-	907	507	109078960;	exon:210630-210750,exon:210963-211109	cirRNA_Female1,cirRNA_Female2,cirRNA_Female3,cirRNA_male1	12,20,11,3	45,35,17,1	LOC109078960
novel_circ_0003152	NC_056584.1	21368429	21372215	-	3786	330	109101270;	exon:21368430-21368650,exon:21372107-21372215	cirRNA_Female1,cirRNA_Female2,cirRNA_Female3	7,10,7	2,1,4	LOC109101270
novel_circ_0003153	NC_056584.1	21393285	21398451	-	5166	319	109101270;	exon:21393286-21393436,exon:21398284-21398451	cirRNA_Female3	2	0	LOC109101270
novel_circ_0003154	NC_056584.1	21439207	21452053	-	12846	176	109101270;	exon:21439208-21439286,exon:21451957-21452053	cirRNA_Female1,cirRNA_Female2,cirRNA_Female3	4,8,4	6,3,2	LOC109101270
novel_circ_0003156	NC_056584.1	21763310	21765574	+	2264	230	109074308;	exon:21763311-21763437	cirRNA_Female1,cirRNA_Female2,cirRNA_Female3	9,7,7	4,3,0	LOC109074308
novel_circ_0003157	NC_056584.1	21846847	21853779	-	6932	227	109057631;	exon:21846848-21847000	cirRNA_Female1,cirRNA_Female2,cirRNA_Female3	2,6,2	4,2,8	LOC109057631
novel_circ_0003158	NC_056584.1	21846847	21860151	-	13304	316	109057631;	exon:21846848-21847000,exon:21853706-21853779,exon:21860063-21860151	cirRNA_male1,cirRNA_male2,cirRNA_male3	13,8,9	56,58,40	LOC109057631
novel_circ_0003160	NC_056584.1	22104427	22105128	+	701	352	109100946;	exon:22104428-22104623,exon:22104973-22105128	cirRNA_Female1,cirRNA_Female2,cirRNA_Female3,cirRNA_male1,cirRNA_male2,cirRNA_male3	43,57,27,4,7,4	5,10,2,21,22,24	LOC109100946
novel_circ_0003161	NC_056584.1	22874886	22886777	-	11891	371	109044957;	exon:22874887-22874999,exon:22878805-22878945	cirRNA_Female1,cirRNA_Female3	3,6	10,5	LOC109044957
novel_circ_0003163	NC_056584.1	23631010	23631893	+	883	279	109051585;	exon:23631011-23631164	cirRNA_Female1,cirRNA_Female2,cirRNA_Female3,cirRNA_male2,cirRNA_male3	3,4,15,3,3	38,40,23,48,72	LOC109051585
novel_circ_0003166	NC_056584.1	23803306	23804611	+	1305	236	109048505;	exon:23803307-23803449	cirRNA_Female1,cirRNA_Female2,cirRNA_Female3,cirRNA_male2,cirRNA_male3	12,16,9,6,5	19,11,10,8,4	LOC109048505
novel_circ_0003169	NC_056584.1	23877392	23878789	+	1397	309	109048505;	exon:23877393-23877542,exon:23878631-23878789	cirRNA_Female2,cirRNA_Female3	3,4	1,0	LOC109048505
novel_circ_0003170	NC_056584.1	23939391	23941201	+	1810	234	109048505;	exon:23941068-23941201	cirRNA_male1,cirRNA_male3	5,4	14,10	LOC109048505
novel_circ_0003171	NC_056584.1	23968279	23969640	-	1361	208	122133953;	exon:23968280-23968413,exon:23969567-23969640	cirRNA_Female3	2	66	LOC122133953
novel_circ_0003174	NC_056584.1	24404165	24404432	-	267	267	109081570;	exon:24404166-24404432	cirRNA_Female2	4	3	LOC109081570
novel_circ_0003177	NC_056584.1	2456382	2457205	-	823	433	109058196;	exon:2456383-2456596,exon:2456987-2457205	cirRNA_Female1,cirRNA_Female2,cirRNA_Female3	8,10,14	20,18,7	LOC109058196
novel_circ_0003181	NC_056584.1	24816908	24821272	-	4364	442	n/a	intergenic_region:24816909-24817149,intergenic_region:24820983-24821085,intergenic_region:24821175-24821272	cirRNA_Female1,cirRNA_Female2,cirRNA_Female3	18,21,7	3,3,1	--
novel_circ_0003184	NC_056584.1	25439182	25440149	-	967	342	109068396;	exon:25439183-25439257,exon:25439883-25440149	cirRNA_male1,cirRNA_male2,cirRNA_male3	12,5,3	4,6,3	LOC109068396
novel_circ_0003189	NC_056584.1	25573821	25581595	+	7774	296	109101008;	exon:25573822-25574046	cirRNA_Female2,cirRNA_male1,cirRNA_male3	4,2,2	18,29,50	tmem63ba
novel_circ_0003190	NC_056584.1	25685280	25689267	+	3987	341	109100384;	exon:25687512-25687603,exon:25689119-25689267	cirRNA_male1,cirRNA_male2	9,2	35,42	anapc1
novel_circ_0003192	NC_056584.1	25714219	25716783	+	2564	427	109100384;	exon:25714220-25714358,exon:25714655-25714741,exon:25714819-25714923,exon:25716688-25716783	cirRNA_Female1,cirRNA_Female2,cirRNA_Female3,cirRNA_male1,cirRNA_male2,cirRNA_male3	27,23,16,280,208,247	43,41,45,30,67,52	anapc1
novel_circ_0003194	NC_056584.1	25897764	25899312	+	1548	242	109054238;	exon:25899171-25899312	cirRNA_male2,cirRNA_male3	3,5	5,2	mertka
novel_circ_0003196	NC_056584.1	25980651	25982534	-	1883	342	109072990;	exon:25980652-25980747,exon:25982040-25982159,exon:25982409-25982534	cirRNA_male1,cirRNA_male2,cirRNA_male3	12,16,26	168206225	itga9
novel_circ_0003199	NC_056584.1	25996301	25999121	-	2820	378	109072990;	exon:25996302-25996449,exon:25997529-25997605,exon:25998969-25999121	cirRNA_male1,cirRNA_male2,cirRNA_male3	29,32,23	32,27,40	itga9
novel_circ_0003200	NC_056584.1	26019600	26029916	-	10316	230	109072990;	exon:26029787-26029916	cirRNA_male2	4	92	itga9
novel_circ_0003201	NC_056584.1	26026935	26029916	-	2981	489	109072990;	exon:26026936-26027041,exon:26027930-26028033,exon:26029462-26029524,exon:26029624-26029709,exon:26029787-26029916	cirRNA_male1,cirRNA_male2,cirRNA_male3	47,36,54	196205184	itga9
novel_circ_0003204	NC_056584.1	26457224	26458911	+	1687	323	109103547;	exon:26457225-26457358,exon:26458723-26458911	cirRNA_Female1,cirRNA_Female2,cirRNA_Female3,cirRNA_male1,cirRNA_male2,cirRNA_male3	261,223,230,36,18,23	24,28,37,5,4,6	LOC109103547
novel_circ_0003207	NC_056584.1	26494176	26503987	+	9811	632	109103547;	exon:26494177-26494404	cirRNA_Female2	4	15	LOC109103547
novel_circ_0003209	NC_056584.1	26616260	26624613	-	8353	401	109065547;	exon:26616261-26616449	cirRNA_male1,cirRNA_male2,cirRNA_male3	10,19,15	10,8,16	LOC109065547
novel_circ_0003210	NC_056584.1	26654718	26656400	-	1682	339	109065666;	exon:26654719-26654849,exon:26656126-26656240,exon:26656308-26656400	cirRNA_Female1,cirRNA_Female2,cirRNA_Female3,cirRNA_male1,cirRNA_male2	11,11,4,10,3	40,28,32,15,21	LOC109065666
novel_circ_0003213	NC_056584.1	26951353	26951935	-	582	421	109112143;	exon:26951354-26951543,exon:26951705-26951935	cirRNA_Female1,cirRNA_Female2,cirRNA_Female3,cirRNA_male1,cirRNA_male2,cirRNA_male3	17,21,33,144,122,142	23,25,36,131,99,108	LOC109112143
novel_circ_0003216	NC_056584.1	2743155	2743798	-	643	296	109058204;	exon:2743156-2743333	cirRNA_male3	3	105	nvl
novel_circ_0003217	NC_056584.1	2744427	2744972	-	545	314	109058204;	exon:2744428-2744529,exon:2744670-2744804,exon:2744896-2744972	cirRNA_Female2	7	80	nvl
novel_circ_0003220	NC_056584.1	27814994	27815696	-	702	399	109074198;	intron:27814995-27815203,intron:27815507-27815696	cirRNA_Female1,cirRNA_Female2,cirRNA_Female3	121,137,90	16,20,24	LOC109074198
novel_circ_0003221	NC_056584.1	27989214	27994432	-	5218	172	109070296;	exon:27994361-27994432	cirRNA_male1,cirRNA_male2,cirRNA_male3	5,5,7	1,5,9	LOC109070296
novel_circ_0003224	NC_056584.1	28473305	28479684	+	6379	217	109101325;	exon:28479568-28479684	cirRNA_male1,cirRNA_male2	4,4	4,9	LOC109101325
novel_circ_0003225	NC_056584.1	28476947	28479684	+	2737	155	109101325;	exon:28476948-28476985	cirRNA_Female1,cirRNA_Female2,cirRNA_Female3,cirRNA_male3	21,28,15,4	75,68,46,10	LOC109101325
novel_circ_0003226	NC_056584.1	28487186	28487475	+	289	289	109101325;	exon:28487187-28487475	cirRNA_Female1,cirRNA_Female2,cirRNA_Female3	16,21,13	17,14,17	LOC109101325
novel_circ_0003230	NC_056584.1	29570906	29581087	+	10181	279	109069595;	exon:29570907-29571056,exon:29580959-29581087	cirRNA_Female1,cirRNA_Female2	6,2	6,11	LOC109069595
novel_circ_0003232	NC_056584.1	3031838	3049037	+	17199	260	109108178;	intron:3031839-3032010,intron:3048950-3049037	cirRNA_male1,cirRNA_male2,cirRNA_male3	10,7,9	6,5,6	LOC109108178
novel_circ_0003233	NC_056584.1	3037174	3049037	+	11863	411	109108178;	intron:3037175-3037497,intron:3048950-3049037	cirRNA_male3	3	6	LOC109108178
novel_circ_0003238	NC_056584.1	4003664	4033135	+	29471	382	109062300;	intron:4003665-4003829,intron:4032919-4033135	cirRNA_male1,cirRNA_male2,cirRNA_male3	9,8,7	10,7,25	LOC109062300
novel_circ_0003239	NC_056584.1	4226298	4231327	+	5029	403	109062300;	exon:4226299-4226493,exon:4231120-4231327	cirRNA_male1,cirRNA_male2,cirRNA_male3	3,4,5	22,36,33	LOC109062300
novel_circ_0003241	NC_056584.1	43597	44422	+	825	417	109092137;	exon:43598-43707,exon:43804-43853,exon:44017-44125,exon:44275-44422	cirRNA_Female2,cirRNA_male1,cirRNA_male2,cirRNA_male3	2,13,11,5	47,19,13,19	LOC109092137
novel_circ_0003242	NC_056584.1	436898	441791	+	4893	209	n/a	intergenic_region:436899-437006	cirRNA_male3	2	1	--
novel_circ_0003243	NC_056584.1	4392324	4392915	+	591	360	109062300;	exon:4392325-4392498,exon:4392619-4392692,exon:4392804-4392915	cirRNA_male1,cirRNA_male2,cirRNA_male3	9,12,16	4,5,12	LOC109062300
novel_circ_0003244	NC_056584.1	4879791	4881761	+	1970	352	109101029;	exon:4879792-4879956,exon:4881575-4881761	cirRNA_Female1,cirRNA_Female2,cirRNA_male1,cirRNA_male2,cirRNA_male3	9,3,9,12,5	69,31,85,61,67	LOC109101029
novel_circ_0003246	NC_056584.1	4956048	4956550	+	502	335	109062217;	exon:4956049-4956182,exon:4956269-4956343,exon:4956425-4956550	cirRNA_Female2,cirRNA_Female3,cirRNA_male2,cirRNA_male3	2,2,5,7	256217352323	LOC109062217
novel_circ_0003247	NC_056584.1	4956048	4961007	+	4959	191	109062217;	exon:4956049-4956182,exon:4960951-4961007	cirRNA_male3	2	253	LOC109062217
novel_circ_0003248	NC_056584.1	4960336	4961007	+	671	387	109062217;	exon:4960337-4960522,exon:4960700-4960843,exon:4960951-4961007	cirRNA_male1,cirRNA_male2,cirRNA_male3	36,32,31	216253235	LOC109062217
novel_circ_0003249	NC_056584.1	5665031	5666659	-	1628	421	109074348;	exon:5665032-5665306,exon:5666514-5666659	cirRNA_Female1,cirRNA_Female2,cirRNA_Female3,cirRNA_male2,cirRNA_male3	7,9,6,20,17	23,9,17,47,30	LOC109074348
novel_circ_0003250	NC_056584.1	5665101	5666659	-	1558	484	109074348;	exon:5665102-5665306,exon:5666232-5666364,exon:5666514-5666659	cirRNA_Female1,cirRNA_Female2,cirRNA_Female3,cirRNA_male1,cirRNA_male2,cirRNA_male3	2,7,7,22,15,21	33,17,25,63,53,49	LOC109074348
novel_circ_0003256	NC_056584.1	6090686	6108330	+	17644	418	109045958;	exon:6090687-6090746,exon:6096390-6096585,exon:6108169-6108330	cirRNA_Female1,cirRNA_Female2,cirRNA_Female3	3,6,6	71,69,54	LOC109045958
novel_circ_0003258	NC_056584.1	6096389	6122527	+	26138	184	109045958;	exon:6122444-6122527	cirRNA_male2	6	27	LOC109045958
novel_circ_0003259	NC_056584.1	6108168	6114409	+	6241	229	109045958;	exon:6108169-6108330,exon:6114343-6114409	cirRNA_Female1,cirRNA_Female3	7,7	6,22	LOC109045958
novel_circ_0003260	NC_056584.1	6108168	6122527	+	14359	313	109045958;	exon:6108169-6108330,exon:6114343-6114409,exon:6122444-6122527	cirRNA_Female1,cirRNA_Female2,cirRNA_Female3,cirRNA_male1,cirRNA_male2,cirRNA_male3	5,9,3,13,9,20	17,21,35,14,14,12	LOC109045958
novel_circ_0003264	NC_056584.1	674409	682412	-	8003	396	109080806;	exon:674410-674595,exon:682064-682090,exon:682230-682412	cirRNA_Female2	5	11	LOC109080806
novel_circ_0003267	NC_056584.1	7213461	7251727	-	38266	329	n/a	intergenic_region:7213462-7213544,intergenic_region:7216406-7216518,intergenic_region:7251595-7251727	cirRNA_Female1,cirRNA_Female2,cirRNA_Female3,cirRNA_male2,cirRNA_male3	11,12,4,5,7	7,2,10,33,37	--
novel_circ_0003268	NC_056584.1	7239754	7251727	-	11973	462	122134312;	exon:7239755-7239844,exon:7247879-7247994,exon:7248129-7248251,exon:7251595-7251727	cirRNA_Female1,cirRNA_Female2,cirRNA_Female3,cirRNA_male1,cirRNA_male2,cirRNA_male3	1.32149e+17	10,3,14,34,22,34	LOC122134312
novel_circ_0003269	NC_056584.1	7247878	7251727	-	3849	372	122134312;	exon:7247879-7247994,exon:7248129-7248251,exon:7251595-7251727	cirRNA_Female1,cirRNA_Female2,cirRNA_Female3,cirRNA_male1,cirRNA_male2,cirRNA_male3	48,43,27,32,13,40	8.81011e+16	LOC122134312
novel_circ_0003277	NC_056584.1	8216791	8217058	+	267	267	109100934;	exon:8216792-8217058	cirRNA_Female1,cirRNA_Female2,cirRNA_Female3	10,3,9	101,95,109	LOC109100934
novel_circ_0003278	NC_056584.1	8440527	8441296	+	769	298	109068374;	exon:8440528-8440681,exon:8441153-8441296	cirRNA_male1	3	33	LOC109068374
novel_circ_0003279	NC_056584.1	847234	848533	-	1299	296	109102318;	exon:847235-847417,exon:848421-848533	cirRNA_Female1,cirRNA_Female3,cirRNA_male1,cirRNA_male2	8,6,5,7	248,281,42,47	LOC109102318
novel_circ_0003286	NC_056584.1	8644368	8666190	+	21822	350	109101176;	exon:8644369-8644478,exon:8644860-8644928,exon:8650196-8650272,exon:8666097-8666190	cirRNA_male3	2	38	kcnma1a
novel_circ_0003288	NC_056584.1	8666096	8681793	+	15697	332	109101176;	exon:8666097-8666190,exon:8671642-8671765,exon:8681680-8681793	cirRNA_Female2,cirRNA_Female3,cirRNA_male1,cirRNA_male2,cirRNA_male3	2,7,3,2,4	18,13,36,33,35	kcnma1a
novel_circ_0003289	NC_056584.1	8671641	8681793	+	10152	238	109101176;	exon:8671642-8671765,exon:8681680-8681793	cirRNA_male2,cirRNA_male3	3,2	44,32	kcnma1a
novel_circ_0003291	NC_056584.1	8793376	8799070	-	5694	254	109099323;	exon:8793377-8793503	cirRNA_Female1,cirRNA_Female2,cirRNA_Female3	25,24,12	36,34,27	lrmda
novel_circ_0003292	NC_056584.1	9073351	9076900	-	3549	317	109100971;	exon:9073352-9073487	cirRNA_Female2,cirRNA_male1	18,7	32,11	LOC109100971
novel_circ_0003294	NC_056584.1	9147363	9170713	-	23350	300	n/a	intergenic_region:9147364-9147545,intergenic_region:9170596-9170713	cirRNA_Female1,cirRNA_Female2,cirRNA_Female3	7,8,12	31,20,30	--
novel_circ_0003297	NC_056584.1	9556784	9558304	-	1520	519	109113083;	exon:9556785-9556898,exon:9557001-9557094,exon:9557207-9557305,exon:9557382-9557444,exon:9558156-9558304	cirRNA_Female1,cirRNA_Female2,cirRNA_Female3	14,8,7	29,36,42	LOC109113083
novel_circ_0003298	NC_056584.1	9568272	9568545	-	273	273	109113083;	exon:9568273-9568545	cirRNA_Female1,cirRNA_Female2,cirRNA_Female3	14,14,20	58,52,62	LOC109113083
novel_circ_0004161	NC_056589.1	10320142	10320694	+	552	297	109063848;	exon:10320143-10320205,exon:10320366-10320459	cirRNA_Female2,cirRNA_Female3	6,3	0,0	LOC109063848
novel_circ_0004162	NC_056589.1	11052952	11081290	-	28338	240	109110596;	intron:11052953-11053078,intron:11081177-11081290	cirRNA_Female3	10	62	mthfsd
novel_circ_0004163	NC_056589.1	11080542	11081290	-	748	341	109110596;	intron:11080543-11080655,intron:11080911-11081024,intron:11081177-11081290	cirRNA_Female1,cirRNA_Female2,cirRNA_Female3	40,48,29	60,58,61	mthfsd
novel_circ_0004164	NC_056589.1	11080542	11081453	-	911	341	109110596;	exon:11080543-11080655,exon:11080911-11081024,exon:11081340-11081453	cirRNA_Female1,cirRNA_Female2,cirRNA_Female3	18,10,23	55,59,54	mthfsd
novel_circ_0004165	NC_056589.1	11601515	11604266	-	2751	424	122148568;	exon:11601516-11601605,exon:11603577-11603776,exon:11604133-11604266	cirRNA_Female1,cirRNA_Female2,cirRNA_Female3,cirRNA_male1,cirRNA_male2,cirRNA_male3	5,4,4,35,24,39	0,0,1,3,1,1	LOC122148568
novel_circ_0004168	NC_056589.1	11851211	11852526	-	1315	338	109065055;	exon:11851212-11851302,exon:11852151-11852309,exon:11852439-11852526	cirRNA_Female1,cirRNA_Female2,cirRNA_Female3,cirRNA_male1,cirRNA_male2,cirRNA_male3	34,29,21,12,12,11	43,63,58,38,47,37	tcf25
novel_circ_0004169	NC_056589.1	11851211	11874106	-	22895	410	109065055;	exon:11851212-11851302,exon:11852151-11852309,exon:11873947-11874106	cirRNA_Female1,cirRNA_Female2,cirRNA_Female3	3,9,10	44,66,59	tcf25
novel_circ_0004170	NC_056589.1	11873946	11904145	-	30199	294	109065055;	exon:11903587-11903652,exon:11904018-11904145	cirRNA_Female1	4	49	tcf25
novel_circ_0004171	NC_056589.1	11890852	11894074	-	3222	430	109065055;	exon:11890853-11890958,exon:11891102-11891194,exon:11893413-11893512,exon:11893944-11894074	cirRNA_Female2,cirRNA_male1,cirRNA_male2,cirRNA_male3	2,4,4,2	56,31,45,30	tcf25
novel_circ_0004172	NC_056589.1	11890852	11904145	-	13293	234	109065055;	exon:11890853-11890958	cirRNA_male3	2	38	tcf25
novel_circ_0004173	NC_056589.1	12335567	12341059	-	5492	297	109095359;	exon:12335568-12335672,exon:12340868-12341059	cirRNA_Female1,cirRNA_Female2,cirRNA_Female3,cirRNA_male1,cirRNA_male3	7,16,13,2,4	187177150147161	cd151l
novel_circ_0004174	NC_056589.1	12386076	12401556	+	15480	213	109110407;	exon:12386077-12386128,exon:12401396-12401556	cirRNA_Female1,cirRNA_Female2,cirRNA_Female3,cirRNA_male1,cirRNA_male3	10,2,2,10,3	1,5,1,3,8	LOC109110407
novel_circ_0004175	NC_056589.1	12413069	12416711	+	3642	318	109110407;	exon:12413070-12413222,exon:12416446-12416520,exon:12416622-12416711	cirRNA_Female1,cirRNA_Female2,cirRNA_male1,cirRNA_male2,cirRNA_male3	4,5,21,11,12	2,6,5,6,3	LOC109110407
novel_circ_0004176	NC_056589.1	12413069	12429707	+	16638	255	109110407;	exon:12429553-12429707	cirRNA_Female1,cirRNA_Female2	2,4	1,6	LOC109110407
novel_circ_0004177	NC_056589.1	12448037	12456241	+	8204	380	109110407;	exon:12448038-12448247,exon:12455760-12455827,exon:12456140-12456241	cirRNA_male1	7	4	LOC109110407
novel_circ_0004182	NC_056589.1	14341909	14345048	+	3139	463	109110100;	exon:14341910-14342096	cirRNA_Female1,cirRNA_male1,cirRNA_male2,cirRNA_male3	5,3,5,15	10,22,31,29	LOC109110100
novel_circ_0004183	NC_056589.1	14416200	14435259	+	19059	1119	n/a	intergenic_region:14416201-14416358,intergenic_region:14430412-14430619	cirRNA_male2,cirRNA_male3	4,2	36,35	--
novel_circ_0004185	NC_056589.1	14435175	14446765	+	11590	436	122148671;	exon:14435176-14435259,exon:14436887-14436988,exon:14443044-14443109,exon:14446582-14446765	cirRNA_male1,cirRNA_male2,cirRNA_male3	17,4,10	9,10,12	LOC122148671
novel_circ_0004187	NC_056589.1	14443043	14446765	+	3722	372	122148671;	exon:14443044-14443109,exon:14446299-14446420,exon:14446582-14446765	cirRNA_male1,cirRNA_male2,cirRNA_male3	77,74,70	14,12,13	LOC122148671
novel_circ_0004188	NC_056589.1	14792169	14793506	+	1337	265	109072854;	exon:14792170-14792289	cirRNA_male2,cirRNA_male3	11,10	197209	cfap45
novel_circ_0004190	NC_056589.1	15724815	15725888	-	1073	430	109110607;	exon:15724816-15724994,exon:15725494-15725605	cirRNA_male1,cirRNA_male3	4,3	23,19	LOC109110607
novel_circ_0004194	NC_056589.1	16100756	16101374	-	618	237	109109070;	exon:16101238-16101374	cirRNA_Female2	5	104	LOC109109070
novel_circ_0004196	NC_056589.1	16304014	16304965	-	951	344	109097869;	exon:16304015-16304152,exon:16304606-16304666,exon:16304821-16304965	cirRNA_Female1,cirRNA_Female2,cirRNA_Female3,cirRNA_male1,cirRNA_male2,cirRNA_male3	20,12,27,3,4,5	133,114,127,43,58,34	tp53i11b
novel_circ_0004198	NC_056589.1	17074347	17076138	+	1791	264	109108856;	exon:17075975-17076138	cirRNA_Female1,cirRNA_Female3,cirRNA_male3	7,4,4	11,9,6	LOC109108856
novel_circ_0004199	NC_056589.1	17223466	17223905	+	439	439	109110516;	exon:17223467-17223905	cirRNA_Female1,cirRNA_Female2,cirRNA_Female3,cirRNA_male3	7,11,14,4	9,9,27,1	LOC109110516
novel_circ_0004202	NC_056589.1	18531275	18531670	-	395	395	109109430;	exon:18531276-18531670	cirRNA_Female2,cirRNA_Female3,cirRNA_male1,cirRNA_male2	5,7,10,2	1,10,11,10	LOC109109430
novel_circ_0004205	NC_056589.1	18720020	18721603	+	1583	222	109108683;	exon:18720021-18720132,exon:18721494-18721603	cirRNA_Female1,cirRNA_Female3,cirRNA_male1	4,17,2	62,58,145	LOC109108683
novel_circ_0004206	NC_056589.1	18810882	18812310	+	1428	440	109068651;	exon:18810883-18810999,exon:18811169-18811236,exon:18811338-18811440,exon:18812159-18812310	cirRNA_Female1,cirRNA_Female2,cirRNA_Female3,cirRNA_male1,cirRNA_male2	5,2,3,7,3	76,73,49,24,22	LOC109068651
novel_circ_0004207	NC_056589.1	18862268	18869681	-	7413	207	109109321;	exon:18862269-18862366,exon:18869573-18869681	cirRNA_Female1,cirRNA_Female2	8,4	4,2	LOC109109321
novel_circ_0004208	NC_056589.1	18902015	18902445	-	430	430	109109321;	exon:18902016-18902445	cirRNA_Female1,cirRNA_Female2,cirRNA_Female3	4,4,12	0,0,0	LOC109109321
novel_circ_0004209	NC_056589.1	19058923	19061905	-	2982	343	n/a	intergenic_region:19058924-19058999,intergenic_region:19061288-19061354,intergenic_region:19061511-19061581,intergenic_region:19061777-19061905	cirRNA_Female1,cirRNA_Female2,cirRNA_Female3	4,6,2	62,92,84	--
novel_circ_0004210	NC_056589.1	19083127	19083691	+	564	564	109059319;	exon:19083128-19083691	cirRNA_Female1,cirRNA_Female3,cirRNA_male1	28,16,13	57,38,15	LOC109059319
novel_circ_0004211	NC_056589.1	19170173	19172308	-	2135	428	109112380;	exon:19170174-19170323,exon:19171246-19171351,exon:19172137-19172308	cirRNA_male1,cirRNA_male2,cirRNA_male3	23,16,14	41,21,20	ttc23
novel_circ_0004215	NC_056589.1	19910785	19918214	+	7429	234	109110482;	exon:19910786-19910918,exon:19918114-19918214	cirRNA_Female1	9	2	LOC109110482
novel_circ_0004217	NC_056589.1	20943121	20949610	+	6489	285	109110023;	exon:20943122-20943274,exon:20949479-20949610	cirRNA_male1,cirRNA_male3	3,8	23,14	LOC109110023
novel_circ_0004219	NC_056589.1	21096922	21098496	+	1574	301	109110022;	exon:21096923-21097018	cirRNA_male1,cirRNA_male2	3,4	38,48	LOC109110022
novel_circ_0004221	NC_056589.1	21520629	21521876	-	1247	287	109045995;	exon:21520630-21520754,exon:21521715-21521876	cirRNA_male1,cirRNA_male2,cirRNA_male3	7,4,8	4,4,10	LOC109045995
novel_circ_0004224	NC_056589.1	21992623	21993182	+	559	339	109109536;	exon:21992624-21992809,exon:21993030-21993182	cirRNA_Female1,cirRNA_Female3,cirRNA_male1,cirRNA_male2,cirRNA_male3	18,29,12,18,18	16,18,7,9,14	LOC109109536
novel_circ_0004225	NC_056589.1	22091421	22098454	-	7033	408	109110042;	exon:22091422-22091538,exon:22096812-22096896,exon:22098249-22098454	cirRNA_Female1,cirRNA_Female2,cirRNA_Female3,cirRNA_male1,cirRNA_male2,cirRNA_male3	19,21,8,4,6,7	20,16,3,1,9,3	LOC109110042
novel_circ_0004226	NC_056589.1	22193323	22204915	-	11592	350	109109917;	exon:22193324-22193456,exon:22204699-22204915	cirRNA_Female1,cirRNA_Female2,cirRNA_male3	3,3,2	11,8,11	LOC109109917
novel_circ_0004227	NC_056589.1	22204698	22204915	-	217	217	109109917;	exon:22204699-22204915	cirRNA_Female2,cirRNA_Female3	2,3	10,8	LOC109109917
novel_circ_0004228	NC_056589.1	22226956	22228281	-	1325	342	109109917;	exon:22228040-22228281	cirRNA_Female2,cirRNA_Female3	11,7	22,14	LOC109109917
novel_circ_0004230	NC_056589.1	22360209	22382426	-	22217	326	109109916;	exon:22360210-22360352,exon:22382244-22382426	cirRNA_Female1	5	4	LOC109109916
novel_circ_0004232	NC_056589.1	22381301	22382426	-	1125	437	109109916;	exon:22381302-22381555,exon:22382244-22382426	cirRNA_Female1,cirRNA_Female2,cirRNA_Female3	9,15,14	5,18,11	LOC109109916
novel_circ_0004233	NC_056589.1	22381301	22393298	-	11997	578	109109916;	exon:22381302-22381555,exon:22382244-22382426,exon:22393158-22393298	cirRNA_Female3	9	7	LOC109109916
novel_circ_0004235	NC_056589.1	22484826	22495086	-	10260	267	109109916;	exon:22484827-22484979,exon:22494973-22495086	cirRNA_Female1,cirRNA_Female2	6,2	8,16	LOC109109916
novel_circ_0004239	NC_056589.1	22503960	22535412	-	31452	333	109109916;	exon:22503961-22504172,exon:22535292-22535412	cirRNA_Female1,cirRNA_Female3	4,5	8,10	LOC109109916
novel_circ_0004240	NC_056589.1	22713390	22714223	+	833	466	109109915;	exon:22713391-22713505	cirRNA_Female3	2	37	gan
novel_circ_0004242	NC_056589.1	22880309	22887704	+	7395	359	109109209;	exon:22880310-22880505,exon:22887542-22887704	cirRNA_Female2,cirRNA_Female3,cirRNA_male2,cirRNA_male3	6,4,6,2	7,10,9,6	LOC109109209
novel_circ_0004244	NC_056589.1	22982884	22995255	-	12371	361	109109645;	exon:22982885-22983001,exon:22985951-22986047,exon:22989165-22989217,exon:22995162-22995255	cirRNA_Female1,cirRNA_Female2,cirRNA_Female3	7,5,8	21,14,19	tbxas1
novel_circ_0004248	NC_056589.1	23160433	23162684	+	2251	338	109109221;	intron:23160434-23160618,intron:23162532-23162684	cirRNA_Female1,cirRNA_Female2,cirRNA_Female3,cirRNA_male1,cirRNA_male2,cirRNA_male3	15,18,26,172,165,166	6,2,3,22,34,33	LOC109109221
novel_circ_0004249	NC_056589.1	23240595	23241004	-	409	409	109104912;	exon:23240596-23241004	cirRNA_male1	3	9	LOC109104912
novel_circ_0004251	NC_056589.1	23244818	23255732	-	10914	250	109104912;	exon:23244819-23244981,exon:23255646-23255732	cirRNA_Female1	2	13	LOC109104912
novel_circ_0004254	NC_056589.1	23830293	23831182	-	889	377	109109904;	exon:23830294-23830473,exon:23830986-23831182	cirRNA_Female2,cirRNA_male1,cirRNA_male2,cirRNA_male3	2,16,18,9	32115151104	LOC109109904
novel_circ_0004256	NC_056589.1	2404382	2410184	+	5802	245	109110322;	exon:2404383-2404480,exon:2409111-2409156,exon:2410084-2410184	cirRNA_Female1,cirRNA_Female2,cirRNA_Female3,cirRNA_male1	25,13,20,3	27,31,27,40	LOC109110322
novel_circ_0004257	NC_056589.1	2420028	2420382	+	354	269	109110322;	exon:2420029-2420184,exon:2420270-2420382	cirRNA_Female1,cirRNA_Female2,cirRNA_Female3	5,5,8	27,31,40	LOC109110322
novel_circ_0004258	NC_056589.1	24308812	24309434	-	622	352	109110441;	exon:24308813-24309092,exon:24309363-24309434	cirRNA_Female1,cirRNA_Female2,cirRNA_Female3	7,7,5	4,2,6	LOC109110441
novel_circ_0004259	NC_056589.1	24402851	24411140	-	8289	492	109090234;	exon:24402852-24402968,exon:24403847-24403940,exon:24409935-24410054,exon:24410980-24411140	cirRNA_Female1,cirRNA_Female2,cirRNA_Female3	9,8,16	4,10,7	LOC109090234
novel_circ_0004260	NC_056589.1	24409934	24411140	-	1206	341	109090234;	exon:24409935-24410054,exon:24410204-24410263,exon:24410980-24411140	cirRNA_Female1,cirRNA_male1,cirRNA_male3	3,7,4	9,1,3	LOC109090234
novel_circ_0004261	NC_056589.1	24544529	24546006	-	1477	249	109109615;	exon:24544530-24544658	cirRNA_Female1,cirRNA_Female2,cirRNA_Female3	3,5,7	0,3,1	LOC109109615
novel_circ_0004263	NC_056589.1	24689013	24689504	-	491	376	109079947;	exon:24689014-24689145,exon:24689261-24689504	cirRNA_male2	6	59	LOC109079947
novel_circ_0004264	NC_056589.1	24717643	24718013	-	370	288	109090039;	exon:24717644-24717843,exon:24717926-24718013	cirRNA_Female1,cirRNA_Female2	5,3	5,4	LOC109090039
novel_circ_0004268	NC_056589.1	24860123	24860740	+	617	281	109065548;	exon:24860124-24860262,exon:24860599-24860740	cirRNA_Female2	4	0	LOC109065548
novel_circ_0004275	NC_056589.1	25269886	25271185	-	1299	474	109094410;	exon:25269887-25270017,exon:25270420-25270533,exon:25270957-25271185	cirRNA_male1,cirRNA_male3	4,11	4,7	LOC109094410
novel_circ_0004277	NC_056589.1	25413121	25414077	+	956	292	109110180;	exon:25413651-25413752,exon:25413988-25414077	cirRNA_male1,cirRNA_male2	6,5	7,4	LOC109110180
novel_circ_0004278	NC_056589.1	25504834	25506969	-	2135	258	109078275;	exon:25506815-25506969	cirRNA_male1,cirRNA_male2,cirRNA_male3	19,16,16	12,15,11	LOC109078275
novel_circ_0004279	NC_056589.1	25504834	25514086	-	9252	213	n/a	intergenic_region:25513977-25514086	cirRNA_male2	11	3	--
novel_circ_0004280	NC_056589.1	25551243	25558218	-	6975	264	109109008;	exon:25551244-25551352	cirRNA_male1	3	36	LOC109109008
novel_circ_0004285	NC_056589.1	25888700	25894553	+	5853	603	n/a	intergenic_region:25888701-25888821,intergenic_region:25888979-25889193,intergenic_region:25893146-25893251,intergenic_region:25894393-25894553	cirRNA_male1,cirRNA_male2,cirRNA_male3	15,9,10	1,2,3	--
novel_circ_0004286	NC_056589.1	25893145	25894553	+	1408	488	n/a	intergenic_region:25893146-25893251,intergenic_region:25893515-25893557,intergenic_region:25893669-25893846,intergenic_region:25894393-25894553	cirRNA_male1,cirRNA_male2,cirRNA_male3	11,20,15	26,25,22	--
novel_circ_0004287	NC_056589.1	26028931	26031076	+	2145	247	109065359;	exon:26028932-26029013,exon:26029225-26029276,exon:26030964-26031076	cirRNA_male1,cirRNA_male2,cirRNA_male3	2,6,13	262249269	LOC109065359
novel_circ_0004288	NC_056589.1	26034190	26043001	+	8811	208	109065359;	exon:26034191-26034286,exon:26042890-26043001	cirRNA_male2	2	184	LOC109065359
novel_circ_0004289	NC_056589.1	26054352	26056909	+	2557	319	109065359;	exon:26054353-26054512,exon:26056751-26056909	cirRNA_male1,cirRNA_male2,cirRNA_male3	11,7,12	88,70,73	LOC109065359
novel_circ_0004290	NC_056589.1	26054352	26059942	+	5590	367	109065359;	exon:26054353-26054512	cirRNA_male1,cirRNA_male2,cirRNA_male3	5,4,4	59,40,49	LOC109065359
novel_circ_0004292	NC_056589.1	26923119	26923329	-	210	210	109075987;	exon:26923120-26923329	cirRNA_Female3	3	116	spata5l1
novel_circ_0004293	NC_056589.1	26936551	26941689	+	5138	260	109046412;	exon:26941530-26941689	cirRNA_male1,cirRNA_male2,cirRNA_male3	3,5,6	39,40,41	nnt2
novel_circ_0004294	NC_056589.1	26947708	26948126	-	418	244	109046404;	exon:26947983-26948126	cirRNA_Female1	3	59	dtwd1
novel_circ_0004295	NC_056589.1	27130945	27131367	-	422	348	109046852;	exon:27130946-27131119,exon:27131194-27131367	cirRNA_male2	6	4	LOC109046852
novel_circ_0004296	NC_056589.1	27180554	27183464	-	2910	334	109107890;	exon:27180555-27180718	cirRNA_male1	5	4	LOC109107890
novel_circ_0004299	NC_056589.1	27439714	27448376	-	8662	356	109110420;	exon:27439715-27439797,exon:27448104-27448376	cirRNA_Female1,cirRNA_male1,cirRNA_male2	2,13,8	21,7,7	LOC109110420
novel_circ_0004300	NC_056589.1	27448103	27448376	-	273	273	109110420;	exon:27448104-27448376	cirRNA_Female1,cirRNA_Female2,cirRNA_Female3	19,10,14	13,20,26	LOC109110420
novel_circ_0004301	NC_056589.1	27544915	27545268	-	353	261	109063308;	exon:27544916-27545009,exon:27545102-27545268	cirRNA_male2,cirRNA_male3	3,3	53,51	LOC109063308
novel_circ_0004303	NC_056589.1	27586922	27600019	-	13097	307	109063294;	exon:27586923-27587045,exon:27599378-27599506,exon:27599965-27600019	cirRNA_Female1,cirRNA_male2	8,3	28,13	LOC109063294
novel_circ_0004304	NC_056589.1	27599377	27604410	-	5033	209	109063294;	exon:27599378-27599506	cirRNA_Female1,cirRNA_Female2,cirRNA_Female3	3,3,3	14,24,21	LOC109063294
novel_circ_0004306	NC_056589.1	28207626	28208049	-	423	423	109110424;	exon:28207627-28208049	cirRNA_male2	2	6	LOC109110424
novel_circ_0004310	NC_056589.1	29035925	29036585	-	660	262	109063739;	exon:29035926-29036017,exon:29036416-29036585	cirRNA_Female2,cirRNA_Female3,cirRNA_male1,cirRNA_male2,cirRNA_male3	3,3,25,17,24	58,91,103,87,101	LOC109063739
novel_circ_0004312	NC_056589.1	29389897	29391807	+	1910	292	109046456;	exon:29389898-29389962,exon:29390495-29390608,exon:29391695-29391807	cirRNA_Female1,cirRNA_Female2,cirRNA_Female3,cirRNA_male1,cirRNA_male2,cirRNA_male3	36,37,33,5,9,10	6,26,8,36,23,20	LOC109046456
novel_circ_0004313	NC_056589.1	29498598	29509455	+	10857	293	109046853;	exon:29498599-29498742,exon:29501703-29501764	cirRNA_male3	3	79	LOC109046853
novel_circ_0004316	NC_056589.1	29588309	29590041	+	1732	552	122148627;	exon:29588310-29588459,exon:29588579-29588707,exon:29589493-29589621,exon:29589898-29590041	cirRNA_Female1,cirRNA_Female2,cirRNA_male1,cirRNA_male2,cirRNA_male3	7,7,8,16,13	1,0,22,10,20	LOC122148627
novel_circ_0004318	NC_056589.1	29650731	29652998	+	2267	416	109070560;	exon:29650732-29650927,exon:29651417-29651469,exon:29652832-29652998	cirRNA_Female1,cirRNA_Female2,cirRNA_Female3,cirRNA_male1,cirRNA_male2,cirRNA_male3	226,267,219,8,11,8	5.5957e+17	LOC109070560
novel_circ_0004319	NC_056589.1	29650731	29654088	+	3357	422	109070560;	exon:29650732-29650922,exon:29653788-29653957,exon:29654028-29654088	cirRNA_Female1,cirRNA_Female2,cirRNA_Female3	16,6,8	540524528	LOC109070560
novel_circ_0004320	NC_056589.1	29711221	29712586	-	1365	177	109053532;	exon:29712510-29712586	cirRNA_male2	4	119	hdgfl3
novel_circ_0004321	NC_056589.1	3087996	3088558	+	562	219	122134052;	exon:3087997-3088090,exon:3088434-3088558	cirRNA_Female1,cirRNA_Female2,cirRNA_Female3	15,13,10	27,4,12	LOC122134052
novel_circ_0004323	NC_056589.1	3427387	3427735	-	348	348	109107491;	exon:3427388-3427735	cirRNA_male2	9	5	cd276
novel_circ_0004325	NC_056589.1	4096155	4096720	-	565	404	109099708;	exon:4096156-4096273,exon:4096356-4096477,exon:4096557-4096720	cirRNA_Female1,cirRNA_Female2,cirRNA_Female3,cirRNA_male2	5,7,8,3	160171166128	pdpr
novel_circ_0004328	NC_056589.1	5120170	5122696	-	2526	346	109061944;	exon:5120171-5120260,exon:5122340-5122475,exon:5122577-5122696	cirRNA_Female1,cirRNA_Female2	3,7	115,82	LOC109061944
novel_circ_0004330	NC_056589.1	5125732	5128307	-	2575	411	109061944;	exon:5125733-5125877	cirRNA_male2	3	149	LOC109061944
novel_circ_0004332	NC_056589.1	5146052	5146427	-	375	297	109061943;	exon:5146053-5146188,exon:5146267-5146427	cirRNA_male1,cirRNA_male2	7,4	21,25	LOC109061943
novel_circ_0004333	NC_056589.1	5208771	5210536	-	1765	450	109110587;	exon:5208772-5208916,exon:5209171-5209326,exon:5210388-5210536	cirRNA_Female1,cirRNA_Female2,cirRNA_Female3,cirRNA_male1,cirRNA_male2,cirRNA_male3	20,14,2,28,35,13	7,27,16,185,182,175	LOC109110587
novel_circ_0004336	NC_056589.1	5356749	5358399	-	1650	267	109073191;	exon:5356750-5356898,exon:5358282-5358399	cirRNA_Female1,cirRNA_Female2,cirRNA_Female3	20,24,27	225204209	LOC109073191
novel_circ_0004337	NC_056589.1	5379055	5379890	-	835	322	109082034;	exon:5379056-5379230,exon:5379744-5379890	cirRNA_Female2,cirRNA_Female3	3,2	0,0	LOC109082034
novel_circ_0004339	NC_056589.1	6121152	6121714	+	562	313	109088552;	exon:6121420-6121520,exon:6121603-6121714	cirRNA_male3	2	50	LOC109088552
novel_circ_0004340	NC_056589.1	6199995	6200728	+	733	304	109084557;	exon:6199996-6200169,exon:6200599-6200728	cirRNA_Female1,cirRNA_Female2,cirRNA_Female3,cirRNA_male2,cirRNA_male3	12,15,24,5,6	240228212146133	LOC109084557
novel_circ_0004342	NC_056589.1	6199995	6216084	+	16089	303	109084557;	exon:6215882-6216084	cirRNA_Female1	2	201	LOC109084557
novel_circ_0004344	NC_056589.1	6273440	6318998	+	45558	266	n/a	intergenic_region:6273441-6273529	cirRNA_male1,cirRNA_male3	2,5	26,31	--
novel_circ_0004346	NC_056589.1	6501908	6504645	+	2737	468	109113403;	exon:6501909-6501973	cirRNA_Female1,cirRNA_Female2,cirRNA_Female3	2,7,4	13,10,15	LOC109113403
novel_circ_0004348	NC_056589.1	7605968	7606572	+	604	255	109087909;	exon:7605969-7606067,exon:7606417-7606572	cirRNA_Female1,cirRNA_Female2,cirRNA_Female3	6,9,4	133914181301	LOC109087909
novel_circ_0004350	NC_056589.1	8831900	8832229	-	329	329	109110296;	exon:8831901-8832229	cirRNA_Female1,cirRNA_Female2	15,16	51,65	LOC109110296
novel_circ_0004351	NC_056589.1	8867554	8868600	-	1046	329	109110295;	exon:8867555-8867711,exon:8868429-8868600	cirRNA_Female1,cirRNA_Female2,cirRNA_Female3,cirRNA_male1,cirRNA_male2,cirRNA_male3	13,14,13,33,35,27	53,93,80,40,52,49	LOC109110295
novel_circ_0004352	NC_056589.1	9049675	9054034	-	4359	268	109109539;	exon:9049676-9049832,exon:9053924-9054034	cirRNA_male1	10	6	LOC109109539
novel_circ_0004353	NC_056589.1	9472978	9479282	+	6304	447	109112385;	exon:9472979-9473169,exon:9475182-9475312,exon:9479158-9479282	cirRNA_Female2,cirRNA_Female3	6,4	6,7	LOC109112385
novel_circ_0004548	NC_056591.1	10194482	10194719	+	237	237	109051955;	exon:10194483-10194719	cirRNA_Female1,cirRNA_Female2	3,3	0,1	LOC109051955
novel_circ_0004551	NC_056591.1	11091319	11094787	-	3468	188	109075065;	exon:11094700-11094787	cirRNA_male1	4	5	LOC109075065
novel_circ_0004552	NC_056591.1	11243753	11244611	-	858	308	109069051;	intron:11243754-11243986,intron:11244537-11244611	cirRNA_male3	2	5	LOC109069051
novel_circ_0004553	NC_056591.1	11284931	11292092	-	7161	397	109112900;	exon:11284932-11285128	cirRNA_Female2,cirRNA_Female3	5,3	1,4	LOC109112900
novel_circ_0004554	NC_056591.1	11334812	11339589	-	4777	360	109112900;	exon:11334813-11334941,exon:11337148-11337254,exon:11339466-11339589	cirRNA_Female2	5	0	LOC109112900
novel_circ_0004555	NC_056591.1	11624909	11630703	+	5794	339	109057897;	exon:11624910-11625057,exon:11626732-11626851,exon:11630633-11630703	cirRNA_Female1,cirRNA_Female2,cirRNA_Female3,cirRNA_male1,cirRNA_male2,cirRNA_male3	16,12,13,10,10,16	62,65,50,39,48,32	LOC109057897
novel_circ_0004559	NC_056591.1	11937186	11938384	+	1198	319	109071944;	exon:11937187-11937444,exon:11938324-11938384	cirRNA_male1,cirRNA_male2	6,3	12,16	LOC109071944
novel_circ_0004560	NC_056591.1	11941966	11944056	+	2090	214	109071944;	exon:11943943-11944056	cirRNA_Female2	5	35	LOC109071944
novel_circ_0004561	NC_056591.1	11955587	11956072	+	485	368	109071944;	exon:11955588-11955703,exon:11955821-11956072	cirRNA_Female2,cirRNA_Female3,cirRNA_male1,cirRNA_male2	4,5,2,3	19,14,4,5	LOC109071944
novel_circ_0004562	NC_056591.1	12054435	12055805	-	1370	228	109072450;	exon:12054436-12054561,exon:12055704-12055805	cirRNA_Female2,cirRNA_Female3	3,5	14,6	LOC109072450
novel_circ_0004567	NC_056591.1	1407130	1407494	-	364	364	109064976;	exon:1407131-1407494	cirRNA_male1,cirRNA_male2	6,2	149122	LOC109064976
novel_circ_0004572	NC_056591.1	14909372	14911926	+	2554	333	109112657;	intron:14909373-14909541,intron:14911763-14911926	cirRNA_male1,cirRNA_male2	4,11	40,34	LOC109112657
novel_circ_0004573	NC_056591.1	14909467	14911926	+	2459	468	109112657;	exon:14909468-14909541,exon:14909654-14909760,exon:14911552-14911674,exon:14911763-14911926	cirRNA_Female1,cirRNA_Female2,cirRNA_Female3,cirRNA_male1,cirRNA_male2,cirRNA_male3	3,6,2,23,24,20	7,1,2,93,110,111	LOC109112657
novel_circ_0004574	NC_056591.1	14941536	14942018	+	482	482	n/a	intergenic_region:14941537-14942018	cirRNA_Female1,cirRNA_Female2,cirRNA_Female3	4,7,9	36,36,24	--
novel_circ_0004575	NC_056591.1	14984308	14984765	+	457	340	109053124;	intron:14984309-14984498,intron:14984616-14984765	cirRNA_Female3	2	0	LOC109053124
novel_circ_0004576	NC_056591.1	15634969	15635367	-	398	398	109062224;	exon:15634970-15635367	cirRNA_Female1,cirRNA_Female2,cirRNA_Female3,cirRNA_male1,cirRNA_male2,cirRNA_male3	3,9,11,14,8,10	22,29,21,88,126,96	LOC109062224
novel_circ_0004577	NC_056591.1	15954596	15955342	+	746	378	109113561;	exon:15954597-15954796,exon:15955165-15955342	cirRNA_male2,cirRNA_male3	8,8	39,23	LOC109113561
novel_circ_0004578	NC_056591.1	16016679	16018979	-	2300	200	109113555;	exon:16018880-16018979	cirRNA_Female1,cirRNA_Female2,cirRNA_Female3,cirRNA_male2,cirRNA_male3	3,6,3,4,4	0,0,0,2,5	LOC109113555
novel_circ_0004581	NC_056591.1	1659556	1675568	-	16012	255	109076182;	exon:1659557-1659700,exon:1675458-1675568	cirRNA_Female1,cirRNA_male1	4,3	8,12	LOC109076182
novel_circ_0004587	NC_056591.1	17006343	17024004	-	17661	282	109112923;	exon:17006344-17006445,exon:17014944-17014994,exon:17023876-17024004	cirRNA_Female1,cirRNA_Female2	2,4	216204	LOC109112923
novel_circ_0004589	NC_056591.1	1704870	1706301	-	1431	222	109051639;	exon:1704871-1704995	cirRNA_Female1,cirRNA_Female2,cirRNA_Female3,cirRNA_male1,cirRNA_male2,cirRNA_male3	3,3,5,12,22,21	16,8,14,44,48,48	ppil4
novel_circ_0004591	NC_056591.1	17363856	17364297	-	441	348	109113025;	intron:17363857-17364106,intron:17364200-17364297	cirRNA_male1,cirRNA_male3	7,7	20,8	grm1a
novel_circ_0004592	NC_056591.1	17571065	17571875	+	810	430	109057073;	exon:17571066-17571174,exon:17571253-17571347,exon:17571459-17571591,exon:17571783-17571875	cirRNA_Female1,cirRNA_Female2,cirRNA_Female3	6,10,10	64,74,66	LOC109057073
novel_circ_0004593	NC_056591.1	17586619	17596361	+	9742	365	109091749;	exon:17586620-17586857	cirRNA_Female2	2	5	LOC109091749
novel_circ_0004594	NC_056591.1	17728526	17731719	-	3193	269	109074744;	exon:17728527-17728655,exon:17731580-17731719	cirRNA_Female1,cirRNA_Female2,cirRNA_Female3	5,3,4	32,22,17	nbas
novel_circ_0004595	NC_056591.1	17754937	17756330	-	1393	286	109074744;	exon:17754938-17755133,exon:17756241-17756330	cirRNA_Female1,cirRNA_Female2,cirRNA_male1,cirRNA_male2,cirRNA_male3	2,7,9,10,14	22,23,42,35,51	nbas
novel_circ_0004596	NC_056591.1	17754937	17765142	-	10205	450	109074744;	exon:17754938-17755133,exon:17764889-17765142	cirRNA_Female1,cirRNA_Female2,cirRNA_Female3,cirRNA_male2,cirRNA_male3	5,4,6,4,8	17,10,11,36,29	nbas
novel_circ_0004598	NC_056591.1	17759369	17765142	-	5773	354	109074744;	exon:17764889-17765142	cirRNA_male1,cirRNA_male3	3,4	21,33	nbas
novel_circ_0004599	NC_056591.1	17770266	17771425	-	1159	344	109074744;	exon:17770267-17770377,exon:17771193-17771425	cirRNA_male2	4	20	nbas
novel_circ_0004600	NC_056591.1	17935627	17941710	-	6083	287	n/a	intergenic_region:17935628-17935785,intergenic_region:17941118-17941145	cirRNA_male2,cirRNA_male3	5,3	21,11	--
novel_circ_0004602	NC_056591.1	17977542	17978905	-	1363	340	109059055;	exon:17977543-17977701,exon:17977846-17977948,exon:17978828-17978905	cirRNA_male1,cirRNA_male2	5,3	119114	LOC109059055
novel_circ_0004605	NC_056591.1	18144352	18180169	+	35817	255	n/a	intergenic_region:18179902-18179991,intergenic_region:18180105-18180169	cirRNA_male1	5	60	--
novel_circ_0004606	NC_056591.1	18175599	18176152	+	553	264	109058976;	exon:18175600-18175777	cirRNA_Female3	2	2026	LOC109058976
novel_circ_0004607	NC_056591.1	18183563	18184606	+	1043	393	109058960;	exon:18183564-18183653,exon:18183835-18184020,exon:18184490-18184606	cirRNA_Female1,cirRNA_Female2,cirRNA_Female3,cirRNA_male1,cirRNA_male2,cirRNA_male3	8,19,11,48,56,38	13,10,16,59,81,65	LOC109058960
novel_circ_0004608	NC_056591.1	18265471	18267843	+	2372	351	109112763;	exon:18265472-18265595,exon:18266340-18266421,exon:18267699-18267843	cirRNA_male3	3	0	pla2g4ab
novel_circ_0004610	NC_056591.1	18581394	18581908	+	514	389	109066150;	exon:18581395-18581639	cirRNA_Female3	6	22	LOC109066150
novel_circ_0004615	NC_056591.1	19404456	19406418	+	1962	392	109096483;	exon:19404457-19404557,exon:19405324-19405444,exon:19406249-19406418	cirRNA_Female1,cirRNA_Female2,cirRNA_Female3,cirRNA_male2,cirRNA_male3	6,6,11,3,8	29,42,28,11,24	LOC109096483
novel_circ_0004617	NC_056591.1	19643459	19662599	-	19140	239	109080220;	exon:19643460-19643532	cirRNA_Female1,cirRNA_Female2,cirRNA_Female3,cirRNA_male3	8,5,6,4	24,12,16,10	LOC109080220
novel_circ_0004618	NC_056591.1	19657966	19662599	-	4633	344	109080220;	exon:19657967-19658144	cirRNA_Female1,cirRNA_Female2,cirRNA_Female3,cirRNA_male2	28,28,29,7	24,12,18,6	LOC109080220
novel_circ_0004619	NC_056591.1	19721251	19722008	-	757	357	109080241;	exon:19721252-19721338,exon:19721497-19721564,exon:19721684-19721796,exon:19721920-19722008	cirRNA_male1,cirRNA_male2,cirRNA_male3	2,9,8	7,17,12	LOC109080241
novel_circ_0004620	NC_056591.1	19743544	19745538	+	1994	340	109080239;	exon:19743545-19743713,exon:19745368-19745538	cirRNA_Female1,cirRNA_Female2,cirRNA_Female3,cirRNA_male1,cirRNA_male2,cirRNA_male3	12,9,13,13,3,8	17,24,23,51,36,37	LOC109080239
novel_circ_0004621	NC_056591.1	19743544	19757626	+	14082	275	109080239;	exon:19743545-19743713	cirRNA_Female1,cirRNA_Female3	6,5	18,23	LOC109080239
novel_circ_0004622	NC_056591.1	19743544	19762520	+	18976	507	109080239;	exon:19743545-19743713,exon:19745368-19745538	cirRNA_Female1,cirRNA_Female2,cirRNA_Female3,cirRNA_male1,cirRNA_male3	13,8,10,6,5	19,15,10,65,49	LOC109080239
novel_circ_0004623	NC_056591.1	19757520	19762520	+	5000	273	109080239;	exon:19757521-19757626,exon:19762354-19762520	cirRNA_Female1,cirRNA_Female2,cirRNA_male2,cirRNA_male3	4,4,2,3	21,24,44,43	LOC109080239
novel_circ_0004625	NC_056591.1	20014478	20020865	+	6387	411	122133939;	exon:20014479-20014573,exon:20017045-20017172,exon:20018993-20019068,exon:20020754-20020865	cirRNA_Female1,cirRNA_Female2,cirRNA_Female3,cirRNA_male1,cirRNA_male2,cirRNA_male3	41,53,53,5,10,9	36,30,39,47,41,28	LOC122133939
novel_circ_0004627	NC_056591.1	20266085	20266812	+	727	286	109058893;	exon:20266086-20266230	cirRNA_Female1,cirRNA_male1,cirRNA_male2,cirRNA_male3	3,8,2,6	3,6,2,1	LOC109058893
novel_circ_0004628	NC_056591.1	20291111	20292860	+	1749	225	109058896;	exon:20292736-20292860	cirRNA_male2,cirRNA_male3	9,5	60,50	LOC109058896
novel_circ_0004629	NC_056591.1	20291111	20297664	+	6553	180	109058896;	exon:20297585-20297664	cirRNA_male3	2	58	LOC109058896
novel_circ_0004630	NC_056591.1	20423769	20425811	+	2042	275	109053748;	exon:20423770-20423946,exon:20425714-20425811	cirRNA_Female1,cirRNA_Female2,cirRNA_Female3	10,11,6	20,14,21	LOC109053748
novel_circ_0004633	NC_056591.1	20684192	20686401	-	2209	508	109054346;	exon:20684193-20684352,exon:20685328-20685541,exon:20686268-20686401	cirRNA_Female1,cirRNA_Female2,cirRNA_Female3,cirRNA_male1,cirRNA_male2,cirRNA_male3	7,10,6,11,6,14	52,71,59,72,97,73	LOC109054346
novel_circ_0004634	NC_056591.1	20831092	20832444	-	1352	346	109069124;	exon:20831093-20831264,exon:20832271-20832444	cirRNA_Female3,cirRNA_male1,cirRNA_male2,cirRNA_male3	6,55,41,40	0,21,22,6	LOC109069124
novel_circ_0004636	NC_056591.1	2111926	2113731	+	1805	355	109100362;	exon:2111927-2112179	cirRNA_male2	4	8	rngtt
novel_circ_0004638	NC_056591.1	2161304	2180511	+	19207	225	109100362;	exon:2161305-2161405,exon:2180388-2180511	cirRNA_male1,cirRNA_male2,cirRNA_male3	4,5,5	20,26,35	rngtt
novel_circ_0004642	NC_056591.1	21908280	21909690	+	1410	311	109076111;	exon:21908281-21908480,exon:21909580-21909690	cirRNA_Female1,cirRNA_Female3,cirRNA_male2,cirRNA_male3	3,8,3,3	24,19,32,27	LOC109076111
novel_circ_0004643	NC_056591.1	21910467	21910806	+	339	224	109076111;	exon:21910468-21910560,exon:21910676-21910806	cirRNA_Female1,cirRNA_Female2,cirRNA_Female3	4,10,9	37,35,27	LOC109076111
novel_circ_0004646	NC_056591.1	22225294	22225685	-	391	316	109101222;	exon:22225295-22225461,exon:22225537-22225685	cirRNA_Female1,cirRNA_Female2,cirRNA_Female3,cirRNA_male1,cirRNA_male2,cirRNA_male3	30,32,27,17,22,23	55,62,42,5,4,7	LOC109101222
novel_circ_0004647	NC_056591.1	22246896	22252578	-	5682	354	109101222;	exon:22246897-22247042,exon:22248834-22248884,exon:22252422-22252578	cirRNA_male1	4	10	LOC109101222
novel_circ_0004650	NC_056591.1	23043670	23046673	-	3003	451	n/a	intergenic_region:23043671-23043742,intergenic_region:23043865-23043933,intergenic_region:23045041-23045224,intergenic_region:23046548-23046673	cirRNA_Female1,cirRNA_Female2,cirRNA_Female3,cirRNA_male1,cirRNA_male2,cirRNA_male3	28,39,24,29,16,25	1,0,0,1,4,2	--
novel_circ_0004651	NC_056591.1	23176421	23187417	-	10996	216	109113832;	exon:23187302-23187417	cirRNA_Female1,cirRNA_Female2,cirRNA_Female3	4,19,7	3,9,5	LOC109113832
novel_circ_0004652	NC_056591.1	23203081	23203582	-	501	259	109113832;	exon:23203424-23203582	cirRNA_Female1,cirRNA_Female2	3,3	7,5	LOC109113832
novel_circ_0004658	NC_056591.1	24094707	24132954	-	38247	293	n/a	intergenic_region:24132762-24132954	cirRNA_Female3	32	222	--
novel_circ_0004659	NC_056591.1	24094707	24136719	-	42012	451	n/a	intergenic_region:24133021-24133178,intergenic_region:24136527-24136719	cirRNA_Female1,cirRNA_Female2,cirRNA_Female3	38,50,44	430463453	--
novel_circ_0004663	NC_056591.1	24109458	24136464	-	27006	441	n/a	intergenic_region:24132762-24132954,intergenic_region:24136317-24136464	cirRNA_Female3	23	150	--
novel_circ_0004667	NC_056591.1	2424208	2427935	-	3727	134	109077333;	exon:2427902-2427935	cirRNA_Female1,cirRNA_Female2,cirRNA_Female3	6,3,4	39,48,44	LOC109077333
novel_circ_0004668	NC_056591.1	2427595	2427935	-	340	223	109077333;	exon:2427596-2427784,exon:2427902-2427935	cirRNA_Female1,cirRNA_Female3,cirRNA_male2,cirRNA_male3	3,3,2,3	30,56,21,21	LOC109077333
novel_circ_0004670	NC_056591.1	24643052	24679626	+	36574	264	109045049;	intron:24679463-24679626	cirRNA_male1,cirRNA_male2,cirRNA_male3	3,4,9	51,40,54	LOC109045049
novel_circ_0004676	NC_056591.1	24679184	24682936	+	3752	621	109045049;	exon:24679185-24679381,exon:24679463-24679626,exon:24682677-24682936	cirRNA_Female1,cirRNA_Female2,cirRNA_Female3,cirRNA_male1,cirRNA_male2,cirRNA_male3	19,17,19,53,35,33	28,25,31,80,81,97	LOC109045049
novel_circ_0004677	NC_056591.1	24679184	24697733	+	18549	486	109045049;	exon:24679185-24679381,exon:24679537-24679626,exon:24697535-24697733	cirRNA_Female1,cirRNA_Female2,cirRNA_Female3,cirRNA_male1	16,18,10,5	11,11,26,84	LOC109045049
novel_circ_0004680	NC_056591.1	24717113	24717858	+	745	364	109045049;	exon:24717114-24717296,exon:24717678-24717858	cirRNA_Female1,cirRNA_Female2,cirRNA_male1,cirRNA_male2,cirRNA_male3	3,2,31,7,17	29,28,43,38,40	LOC109045049
novel_circ_0004681	NC_056591.1	24749608	24752846	-	3238	363	109045683;	exon:24749609-24749842,exon:24752718-24752846	cirRNA_Female1,cirRNA_Female2,cirRNA_Female3,cirRNA_male1,cirRNA_male2,cirRNA_male3	8,12,20,51,79,51	10,8,8,40,53,37	LOC109045683
novel_circ_0004684	NC_056591.1	24839018	24840156	-	1138	338	109045683;	exon:24839019-24839166,exon:24839616-24839647,exon:24839999-24840156	cirRNA_Female1,cirRNA_Female2,cirRNA_Female3,cirRNA_male1,cirRNA_male2,cirRNA_male3	8,5,7,26,21,21	31,40,36,69,70,52	LOC109045683
novel_circ_0004685	NC_056591.1	24916712	24919642	+	2930	396	109069410;	exon:24916713-24916828,exon:24918087-24918218,exon:24919495-24919642	cirRNA_Female1,cirRNA_Female3	8,4	5,3	LOC109069410
novel_circ_0004690	NC_056591.1	25219803	25220521	-	718	378	109112743;	exon:25219804-25220018	cirRNA_male3	3	64	LOC109112743
novel_circ_0004692	NC_056591.1	25292563	25294204	-	1641	360	109063694;	exon:25292564-25292678,exon:25292869-25292958,exon:25293833-25293909,exon:25294127-25294204	cirRNA_Female1,cirRNA_Female2,cirRNA_Female3,cirRNA_male3	4,9,6,7	43,53,57,2	snx9b
novel_circ_0004694	NC_056591.1	2549610	2552505	-	2895	220	109066357;	exon:2549611-2549719,exon:2552395-2552505	cirRNA_male1,cirRNA_male2,cirRNA_male3	2,2,7	7,6,9	smyd2b
novel_circ_0004695	NC_056591.1	25638146	25644845	+	6699	435	109104704;	intron:25638147-25638290,intron:25644460-25644593,intron:25644689-25644845	cirRNA_Female1,cirRNA_Female2	5,3	35,33	LOC109104704
novel_circ_0004696	NC_056591.1	25644459	25644845	+	386	291	109104704;	intron:25644460-25644593,intron:25644689-25644845	cirRNA_Female1,cirRNA_Female2	2,7	39,32	LOC109104704
novel_circ_0004698	NC_056591.1	25649853	25655754	+	5901	220	109104704;	exon:25655635-25655754	cirRNA_Female1,cirRNA_Female2,cirRNA_Female3	7,3,2	53,45,46	LOC109104704
novel_circ_0004699	NC_056591.1	25791297	25797368	-	6071	194	109104756;	exon:25791298-25791405,exon:25797283-25797368	cirRNA_male3	2	25	LOC109104756
novel_circ_0004703	NC_056591.1	26333520	26333976	+	456	353	109112821;	exon:26333521-26333694,exon:26333798-26333976	cirRNA_Female2,cirRNA_Female3	6,3	6,0	LOC109112821
novel_circ_0004706	NC_056591.1	26544077	26547457	+	3380	222	109082362;	intron:26544078-26544185,intron:26547344-26547457	cirRNA_Female3	4	1	LOC109082362
novel_circ_0004708	NC_056591.1	2664371	2670037	-	5666	222	109070224;	exon:2669916-2670037	cirRNA_Female1,cirRNA_Female2,cirRNA_Female3	4,4,4	11,10,7	LOC109070224
novel_circ_0004709	NC_056591.1	26667136	26668421	+	1285	236	109068240;	exon:26668286-26668421	cirRNA_Female1,cirRNA_Female2,cirRNA_Female3,cirRNA_male1,cirRNA_male2,cirRNA_male3	32,26,20,28,19,12	123,121,117,78,86,70	LOC109068240
novel_circ_0004711	NC_056591.1	26759504	26759870	-	366	366	109068269;	exon:26759505-26759870	cirRNA_male3	2	22	LOC109068269
novel_circ_0004713	NC_056591.1	26858324	26858768	+	444	367	109068234;	exon:26858325-26858538,exon:26858616-26858768	cirRNA_male1,cirRNA_male2,cirRNA_male3	6,7,8	655646647	efhc1
novel_circ_0004714	NC_056591.1	26881571	26882230	-	659	574	109068893;	exon:26881572-26882016,exon:26882102-26882230	cirRNA_male1,cirRNA_male2,cirRNA_male3	13,10,14	3,11,9	LOC109068893
novel_circ_0004715	NC_056591.1	26908268	26914611	+	6343	1391	109112796;	exon:26908269-26908409,exon:26911702-26911832	cirRNA_male1,cirRNA_male3	4,2	7,10	LOC109112796
novel_circ_0004723	NC_056591.1	27327753	27328133	+	380	380	109113177;	exon:27327754-27328133	cirRNA_Female1,cirRNA_Female2,cirRNA_Female3	9,5,5	0,0,0	LOC109113177
novel_circ_0004725	NC_056591.1	27454024	27454566	+	542	448	109104249;	exon:27454025-27454168,exon:27454263-27454566	cirRNA_Female2,cirRNA_male1,cirRNA_male2,cirRNA_male3	3,17,13,16	5,25,39,39	LOC109104249
novel_circ_0004727	NC_056591.1	27497668	27502735	-	5067	351	109051555;	exon:27497669-27497736,exon:27499131-27499271,exon:27502594-27502735	cirRNA_Female1,cirRNA_male1,cirRNA_male3	2,2,7	80,53,34	LOC109051555
novel_circ_0004728	NC_056591.1	27499130	27502735	-	3605	283	109051555;	exon:27499131-27499271,exon:27502594-27502735	cirRNA_Female1,cirRNA_Female2,cirRNA_Female3,cirRNA_male1,cirRNA_male2,cirRNA_male3	10,13,8,19,16,33	104,88,97,50,43,37	LOC109051555
novel_circ_0004729	NC_056591.1	282862	285464	-	2602	291	109051900;	exon:282863-283037,exon:285349-285464	cirRNA_Female1,cirRNA_male1,cirRNA_male2,cirRNA_male3	5,3,5,2	8,7,19,14	ptprk
novel_circ_0004730	NC_056591.1	282862	288553	-	5691	373	109051900;	exon:282863-283037,exon:285349-285464,exon:288472-288553	cirRNA_Female1,cirRNA_Female2,cirRNA_Female3	3,10,2	4,11,10	ptprk
novel_circ_0004732	NC_056591.1	2949940	2952222	-	2282	262	109053476;	exon:2949941-2950047,exon:2952068-2952222	cirRNA_Female2	6	1	LOC109053476
novel_circ_0004733	NC_056591.1	304339	304611	-	272	272	109051900;	exon:304340-304611	cirRNA_Female3	4	7	ptprk
novel_circ_0004734	NC_056591.1	304339	321029	-	16690	395	109051900;	exon:304340-304611,exon:320907-321029	cirRNA_Female2	3	2	ptprk
novel_circ_0004736	NC_056591.1	3144838	3145310	+	472	215	109053095;	exon:3144839-3144960,exon:3145218-3145310	cirRNA_Female1,cirRNA_Female2,cirRNA_Female3	7,15,5	50,56,52	LOC109053095
novel_circ_0004739	NC_056591.1	3488177	3488639	+	462	312	109059197;	intron:3488178-3488410,intron:3488561-3488639	cirRNA_male3	3	19	LOC109059197
novel_circ_0004741	NC_056591.1	3993234	3999665	-	6431	430	109068709;	exon:3994134-3994244,exon:3997339-3997461,exon:3999570-3999665	cirRNA_Female2	3	15	LOC109068709
novel_circ_0004742	NC_056591.1	4019056	4025801	+	6745	555	n/a	intergenic_region:4019057-4019185	cirRNA_Female1,cirRNA_Female2,cirRNA_Female3	10,11,7	9,6,4	--
novel_circ_0004746	NC_056591.1	4426198	4428541	-	2343	425	122148936;	exon:4426199-4426336,exon:4426446-4426604	cirRNA_male1,cirRNA_male2,cirRNA_male3	39,30,31	6,3,18	LOC122148936
novel_circ_0004747	NC_056591.1	4499506	4512456	-	12950	237	109112681;	exon:4499507-4499605,exon:4512319-4512456	cirRNA_Female1,cirRNA_Female2,cirRNA_Female3	14,14,6	48,16,29	LOC109112681
novel_circ_0004748	NC_056591.1	4499506	4512459	-	12953	240	109112681;	exon:4499507-4499605,exon:4512319-4512459	cirRNA_Female1,cirRNA_Female2,cirRNA_Female3	4,4,6	23,8,15	LOC109112681
novel_circ_0004749	NC_056591.1	4499506	4521581	-	22075	429	109112681;	exon:4499507-4499605,exon:4512319-4512459,exon:4521393-4521581	cirRNA_Female1,cirRNA_Female2,cirRNA_Female3,cirRNA_male1,cirRNA_male2,cirRNA_male3	50,31,28,70,84,101	3,4,7,33,29,40	LOC109112681
novel_circ_0004750	NC_056591.1	4512318	4521581	-	9263	330	109112681;	exon:4512319-4512459,exon:4521393-4521581	cirRNA_male1,cirRNA_male2,cirRNA_male3	23,25,10	80,79,137	LOC109112681
novel_circ_0004754	NC_056591.1	4839239	4839623	-	384	282	109113384;	exon:4839240-4839417,exon:4839520-4839623	cirRNA_Female1,cirRNA_Female2,cirRNA_Female3	15,6,7	131713621345	LOC109113384
novel_circ_0004755	NC_056591.1	5383705	5394949	-	11244	250	109111929;	exon:5383706-5383833	cirRNA_male1,cirRNA_male2,cirRNA_male3	4,2,3	112,100,89	LOC109111929
novel_circ_0004756	NC_056591.1	5417921	5423683	-	5762	218	109111929;	exon:5423566-5423683	cirRNA_Female3	5	56	LOC109111929
novel_circ_0004757	NC_056591.1	5441032	5442618	-	1586	361	109111929;	exon:5441033-5441205,exon:5442431-5442618	cirRNA_Female1,cirRNA_Female2,cirRNA_Female3,cirRNA_male1,cirRNA_male2,cirRNA_male3	4,3,4,2,7,5	116,99,93,201,190,169	LOC109111929
novel_circ_0004759	NC_056591.1	5468710	5480012	-	11302	445	109111929;	exon:5468711-5468816,exon:5469654-5469722,exon:5479646-5479724,exon:5479822-5480012	cirRNA_male1,cirRNA_male2,cirRNA_male3	34,16,40	161177163	LOC109111929
novel_circ_0004761	NC_056591.1	6141089	6141876	+	787	193	109076143;	exon:6141784-6141876	cirRNA_male1,cirRNA_male2	12,2	13,3	LOC109076143
novel_circ_0004762	NC_056591.1	614610	615025	+	415	329	109058224;	exon:614611-614762,exon:614849-615025	cirRNA_male1,cirRNA_male2,cirRNA_male3	102,93,91	9,11,8	LOC109058224
novel_circ_0004763	NC_056591.1	614610	616761	+	2151	336	109058224;	exon:614611-614762	cirRNA_male2,cirRNA_male3	12,9	6,4	LOC109058224
novel_circ_0004766	NC_056591.1	6349445	6352854	+	3409	342	109049982;	exon:6349446-6349564,exon:6349704-6349799,exon:6352728-6352854	cirRNA_Female1,cirRNA_Female2,cirRNA_Female3,cirRNA_male1,cirRNA_male2,cirRNA_male3	11,12,4,16,14,14	7,4,5,50,59,42	LOC109049982
novel_circ_0004767	NC_056591.1	6436296	6436731	-	435	360	109050322;	exon:6436297-6436505,exon:6436581-6436731	cirRNA_Female1,cirRNA_Female2,cirRNA_Female3	6,15,5	303313252	LOC109050322
novel_circ_0004768	NC_056591.1	645100	646009	-	909	285	109058248;	exon:645101-645307,exon:645932-646009	cirRNA_Female1,cirRNA_Female2,cirRNA_Female3,cirRNA_male2,cirRNA_male3	29,30,32,19,34	20,43,23,58,37	arhgap18
novel_circ_0004771	NC_056591.1	6794587	6795093	+	506	324	109053950;	exon:6794588-6794689,exon:6794783-6794939,exon:6795029-6795093	cirRNA_Female1,cirRNA_Female2,cirRNA_Female3,cirRNA_male1,cirRNA_male2,cirRNA_male3	12,10,5,9,3,5	322,297,311,78,59,57	LOC109053950
novel_circ_0004773	NC_056591.1	6953600	6956234	+	2634	336	109056478;	exon:6953601-6953698,exon:6955856-6955988,exon:6956130-6956234	cirRNA_male1,cirRNA_male2,cirRNA_male3	6,2,8	63,83,89	LOC109056478
novel_circ_0004774	NC_056591.1	6953600	6958485	+	4885	254	109056478;	exon:6953601-6953698,exon:6956130-6956234,exon:6958435-6958485	cirRNA_male1,cirRNA_male2,cirRNA_male3	20,8,6	55,70,72	LOC109056478
novel_circ_0004779	NC_056591.1	6971603	6974568	+	2965	310	109056478;	exon:6971604-6971693,exon:6971778-6971870,exon:6974442-6974568	cirRNA_Female2,cirRNA_Female3,cirRNA_male1,cirRNA_male2,cirRNA_male3	4,5,6,7,3	24,42,53,68,70	LOC109056478
novel_circ_0004781	NC_056591.1	7036755	7039817	+	3062	282	109071914;	exon:7036756-7036865,exon:7039646-7039817	cirRNA_male1,cirRNA_male3	6,8	31,45	LOC109071914
novel_circ_0004785	NC_056591.1	8055275	8056015	+	740	273	109065396;	exon:8055276-8055361	cirRNA_Female2	3	1669	LOC109065396
novel_circ_0004786	NC_056591.1	870284	872800	-	2516	309	109080329;	exon:870285-870365,exon:872244-872342,exon:872672-872800	cirRNA_male1,cirRNA_male2,cirRNA_male3	4,18,10	59,71,72	epb41l2
novel_circ_0004787	NC_056591.1	872243	872800	-	557	228	109080329;	exon:872244-872342,exon:872672-872800	cirRNA_male3	2	88	epb41l2
novel_circ_0004789	NC_056591.1	890686	893190	-	2504	326	109080329;	exon:890687-890859,exon:893038-893190	cirRNA_Female1,cirRNA_Female2,cirRNA_male1,cirRNA_male2,cirRNA_male3	6,3,2,5,6	9,12,213,204,182	epb41l2
novel_circ_0004792	NC_056591.1	912771	914851	-	2080	274	109080329;	exon:912772-912942	cirRNA_male1,cirRNA_male2,cirRNA_male3	6,8,2	214250283	epb41l2
novel_circ_0004795	NC_056591.1	9534430	9534998	+	568	404	109113390;	exon:9534431-9534714,exon:9534879-9534998	cirRNA_male3	4	5	LOC109113390
novel_circ_0012492	NW_024879381.1	1915431	1917356	-	1925	328	n/a	intergenic_region:1915432-1915669,intergenic_region:1917267-1917356	cirRNA_Female1,cirRNA_Female2	2,5	0,3	--
novel_circ_0012343	NW_024879262.1	397294	401334	-	4040	443	109052994;	intron:397295-397419	cirRNA_Female1,cirRNA_Female2	5,10	13,11	LOC109052994
novel_circ_0012031	NC_056621.1	10166199	10174070	+	7871	294	109051171;	exon:10166200-10166295,exon:10173107-10173212,exon:10173979-10174070	cirRNA_male1,cirRNA_male2,cirRNA_male3	9,11,7	23,7,2	LOC109051171
novel_circ_0012033	NC_056621.1	10625131	10625720	-	589	398	109050591;	exon:10625132-10625292,exon:10625402-10625476,exon:10625559-10625720	cirRNA_Female3,cirRNA_male1,cirRNA_male2,cirRNA_male3	5,4,5,10	79,6,6,7	LOC109050591
novel_circ_0012034	NC_056621.1	10778945	10780011	+	1066	408	109104891;	exon:10778946-10779127,exon:10779786-10780011	cirRNA_Female1,cirRNA_Female2,cirRNA_Female3	14,13,18	35,12,25	LOC109104891
novel_circ_0012036	NC_056621.1	11037215	11042197	-	4982	304	n/a	intergenic_region:11037216-11037305,intergenic_region:11041889-11042015,intergenic_region:11042111-11042197	cirRNA_male1,cirRNA_male2,cirRNA_male3	5,13,15	14,9,13	--
novel_circ_0012037	NC_056621.1	11037215	11042225	-	5010	332	n/a	intergenic_region:11037216-11037305,intergenic_region:11041889-11042015,intergenic_region:11042111-11042225	cirRNA_male1,cirRNA_male3	4,3	11,5	--
novel_circ_0012040	NC_056621.1	11348274	11353876	+	5602	238	109109151;	exon:11353739-11353876	cirRNA_male1	6	1	ppfibp2b
novel_circ_0012042	NC_056621.1	11437600	11443573	+	5973	202	109109594;	exon:11443472-11443573	cirRNA_Female1,cirRNA_Female2	5,3	393455	mical2b
novel_circ_0012043	NC_056621.1	11440491	11443573	+	3082	319	109109594;	exon:11442344-11442460,exon:11443472-11443573	cirRNA_Female1,cirRNA_Female2,cirRNA_Female3	9,8,4	283314278	mical2b
novel_circ_0012044	NC_056621.1	11499939	11513319	+	13380	500	109107506;	exon:11499940-11500039,exon:11503993-11504123	cirRNA_male1	5	35	tead1a
novel_circ_0012045	NC_056621.1	11503992	11513319	+	9327	386	109107506;	exon:11503993-11504123,exon:11513065-11513319	cirRNA_male1,cirRNA_male2,cirRNA_male3	5,8,4	32,16,23	tead1a
novel_circ_0012047	NC_056621.1	11561097	11565699	-	4602	371	109112589;	exon:11561098-11561292	cirRNA_male1	3	39	si:ch211-266k8.4
novel_circ_0012048	NC_056621.1	11561097	11568121	-	7024	476	109112589;	exon:11561098-11561292,exon:11565524-11565699,exon:11568017-11568121	cirRNA_Female1,cirRNA_Female2,cirRNA_Female3,cirRNA_male1,cirRNA_male2,cirRNA_male3	12,7,3,5,5,9	46,30,20,12,23,15	si:ch211-266k8.4
novel_circ_0012049	NC_056621.1	11599880	11603818	-	3938	173	109073882;	exon:11603746-11603818	cirRNA_Female1	4	32	smc1b
novel_circ_0012050	NC_056621.1	11599880	11603852	-	3972	288	109073882;	exon:11599881-11599991,exon:11600075-11600144,exon:11603746-11603852	cirRNA_Female1,cirRNA_Female2	2,4	28,26	smc1b
novel_circ_0012052	NC_056621.1	11678321	11679054	+	733	307	109106961;	exon:11678322-11678500,exon:11678927-11679054	cirRNA_male2,cirRNA_male3	5,7	195168	LOC109106961
novel_circ_0012057	NC_056621.1	1226834	1229165	-	2331	509	109088470;	exon:1226835-1227024,exon:1227638-1227767	cirRNA_Female2	5	4	LOC109088470
novel_circ_0012058	NC_056621.1	12277275	12277502	+	227	227	109072969;	exon:12277276-12277502	cirRNA_Female1,cirRNA_Female2	2,6	67,65	LOC109072969
novel_circ_0012061	NC_056621.1	12675290	12676841	-	1551	323	109074827;	exon:12675291-12675428	cirRNA_Female1	2	16	LOC109074827
novel_circ_0012065	NC_056621.1	1317827	1329568	-	11741	444	109088470;	exon:1329225-1329568	cirRNA_male2,cirRNA_male3	3,4	19,6	LOC109088470
novel_circ_0012067	NC_056621.1	13606642	13607449	-	807	360	109073991;	intron:13606643-13606793,intron:13607241-13607449	cirRNA_male1,cirRNA_male2,cirRNA_male3	5,11,7	34,15,21	LOC109073991
novel_circ_0012068	NC_056621.1	13657272	13661486	-	4214	327	109075433;	exon:13661137-13661250,exon:13661374-13661486	cirRNA_male1,cirRNA_male2,cirRNA_male3	8,2,7	65,55,61	LOC109075433
novel_circ_0012069	NC_056621.1	13660416	13661486	-	1070	340	109075433;	exon:13660417-13660529,exon:13661137-13661250,exon:13661374-13661486	cirRNA_Female1,cirRNA_male1,cirRNA_male2,cirRNA_male3	3,11,9,7	76,54,59,57	LOC109075433
novel_circ_0012070	NC_056621.1	13719498	13720196	-	698	363	109064466;	exon:13719499-13719681,exon:13719881-13720002,exon:13720139-13720196	cirRNA_male1,cirRNA_male2,cirRNA_male3	41,32,45	14,9,11	LOC109064466
novel_circ_0012073	NC_056621.1	14325510	14326208	-	698	210	109050719;	exon:14326099-14326208	cirRNA_Female2	3	212	LOC109050719
novel_circ_0012075	NC_056621.1	14606886	14608014	-	1128	310	109050753;	exon:14606887-14606965,exon:14607586-14607719,exon:14607918-14608014	cirRNA_male2,cirRNA_male3	4,4	94,76	nfybb
novel_circ_0012076	NC_056621.1	14796426	14806552	-	10126	226	109061118;	exon:14796427-14796510,exon:14806411-14806552	cirRNA_Female1,cirRNA_Female3	7,2	17,17	cadps2
novel_circ_0012077	NC_056621.1	14853891	14855625	-	1734	181	109061118;	exon:14855545-14855625	cirRNA_Female3,cirRNA_male1,cirRNA_male2	2,4,4	10,10,5	cadps2
novel_circ_0012080	NC_056621.1	14972429	14973027	-	598	322	109053658;	exon:14972721-14972807,exon:14972893-14973027	cirRNA_Female2,cirRNA_male1,cirRNA_male3	4,6,4	49,26,28	wasla
novel_circ_0012082	NC_056621.1	15050768	15051446	-	678	273	109074048;	exon:15050769-15050925,exon:15051237-15051260,exon:15051355-15051446	cirRNA_Female1,cirRNA_Female2,cirRNA_Female3	2,3,2	45,51,71	pot1
novel_circ_0012084	NC_056621.1	15180695	15182521	-	1826	236	109100611;	exon:15182386-15182521	cirRNA_Female1,cirRNA_male1,cirRNA_male2	3,4,5	12,9,3	grm8b
novel_circ_0012087	NC_056621.1	15896047	15896418	-	371	260	109085804;	exon:15896048-15896233,exon:15896345-15896418	cirRNA_Female2	4	62	LOC109085804
novel_circ_0012091	NC_056621.1	16786873	16809133	-	22260	224	109068238;	exon:16809010-16809133	cirRNA_male3	5	50	LOC109068238
novel_circ_0012092	NC_056621.1	16805136	16809133	-	3997	345	109068238;	exon:16805137-16805357,exon:16809010-16809133	cirRNA_male3	5	36	LOC109068238
novel_circ_0012094	NC_056621.1	16905935	16907674	+	1739	319	109068239;	intron:16905936-16906003,intron:16907219-16907336,intron:16907542-16907674	cirRNA_male2	9	124	LOC109068239
novel_circ_0012095	NC_056621.1	16905935	16920272	+	14337	361	109068239;	exon:16905936-16906003,exon:16914379-16914474	cirRNA_male3	4	105	LOC109068239
novel_circ_0012098	NC_056621.1	17091596	17097074	-	5478	235	109113122;	intron:17091597-17091756,intron:17097000-17097074	cirRNA_Female3	3	2	tjp1b
novel_circ_0012100	NC_056621.1	17727712	17728206	+	494	322	122142432;	intron:17727713-17727909,intron:17728082-17728206	cirRNA_male1,cirRNA_male2,cirRNA_male3	4,15,11	11,8,9	LOC122142432
novel_circ_0012101	NC_056621.1	18064523	18066086	+	1563	387	109090831;	exon:18064524-18064644,exon:18064871-18065040,exon:18065991-18066086	cirRNA_male2	10	0	LOC109090831
novel_circ_0012103	NC_056621.1	1840837	1842432	+	1595	280	109066687;	exon:1842253-1842432	cirRNA_male2,cirRNA_male3	3,7	15,5	LOC109066687
novel_circ_0012105	NC_056621.1	18755479	18757683	+	2204	297	109051144;	exon:18755480-18755638	cirRNA_male1,cirRNA_male2,cirRNA_male3	18,9,2	157192144	LOC109051144
novel_circ_0012106	NC_056621.1	19105543	19132603	+	27060	215	109097386;	exon:19105544-19105656,exon:19132502-19132603	cirRNA_Female1,cirRNA_Female2,cirRNA_Female3	9,11,4	38,49,44	LOC109097386
novel_circ_0012109	NC_056621.1	19105543	19156040	+	50497	571	109097386;	exon:19105544-19105656,exon:19132502-19132603,exon:19146421-19146516,exon:19149623-19149713,exon:19149815-19149915,exon:19155973-19156040	cirRNA_Female1,cirRNA_Female2,cirRNA_Female3	34,33,30	1,2,11	LOC109097386
novel_circ_0012114	NC_056621.1	19238053	19242441	+	4388	358	109054025;	exon:19238054-19238203,exon:19242234-19242441	cirRNA_Female1,cirRNA_male2	2,7	1,22	LOC109054025
novel_circ_0012117	NC_056621.1	19308273	19321360	-	13087	264	109094929;	exon:19308274-19308420,exon:19321244-19321360	cirRNA_male1,cirRNA_male2	10,3	3,11	LOC109094929
novel_circ_0012119	NC_056621.1	19544333	19549009	-	4676	481	109070813;	exon:19544334-19544493,exon:19546462-19546640,exon:19548868-19549009	cirRNA_male1,cirRNA_male2,cirRNA_male3	30,22,49	43,55,50	LOC109070813
novel_circ_0012121	NC_056621.1	19593940	19599290	+	5350	237	109070801;	exon:19593941-19594097,exon:19599211-19599290	cirRNA_Female1	3	36	LOC109070801
novel_circ_0012125	NC_056621.1	19706023	19706752	-	729	256	109070799;	exon:19706024-19706140,exon:19706614-19706752	cirRNA_Female1,cirRNA_Female2,cirRNA_Female3,cirRNA_male1,cirRNA_male2,cirRNA_male3	5,7,5,3,7,5	6,12,14,13,16,29	LOC109070799
novel_circ_0012127	NC_056621.1	20178434	20178885	+	451	368	109083693;	exon:20178435-20178651,exon:20178735-20178885	cirRNA_male3	4	54	LOC109083693
novel_circ_0012129	NC_056621.1	20291749	20292370	+	621	275	109050172;	exon:20291750-20291899	cirRNA_male1	8	47	afg3l1
novel_circ_0012132	NC_056621.1	20999136	21011478	+	12342	291	109074929;	exon:20999137-20999285,exon:21011337-21011478	cirRNA_male2	4	4	LOC109074929
novel_circ_0012137	NC_056621.1	21676299	21697160	-	20861	150	109055275;	exon:21697111-21697160	cirRNA_Female2	2	10	LOC109055275
novel_circ_0012138	NC_056621.1	21689066	21697160	-	8094	413	109055275;	exon:21689067-21689429,exon:21697111-21697160	cirRNA_Female1,cirRNA_Female2,cirRNA_Female3,cirRNA_male1,cirRNA_male2,cirRNA_male3	29,32,34,8,8,13	25,19,18,12,7,8	LOC109055275
novel_circ_0012139	NC_056621.1	21790689	21791208	+	519	340	109092076;	exon:21790690-21790912	cirRNA_male2	2	54	LOC109092076
novel_circ_0012140	NC_056621.1	21892580	21896725	+	4145	303	109055245;	exon:21892581-21892618,exon:21895014-21895146,exon:21896594-21896725	cirRNA_male1,cirRNA_male2,cirRNA_male3	10,5,7	54,42,37	LOC109055245
novel_circ_0012142	NC_056621.1	22113327	22113743	-	416	273	109051151;	exon:22113328-22113471,exon:22113615-22113743	cirRNA_male3	2	66	LOC109051151
novel_circ_0012145	NC_056621.1	22232819	22243001	+	10182	320	109077940;	exon:22232820-22232928,exon:22242791-22243001	cirRNA_male3	5	195	LOC109077940
novel_circ_0012147	NC_056621.1	22253480	22255867	+	2387	324	109077940;	exon:22253481-22253706,exon:22255770-22255867	cirRNA_Female2,cirRNA_Female3	6,5	205210	LOC109077940
novel_circ_0012149	NC_056621.1	22259483	22265620	+	6137	509	109077940;	exon:22259484-22259568,exon:22259665-22259733,exon:22260119-22260202,exon:22260271-22260441,exon:22265521-22265620	cirRNA_Female1,cirRNA_Female2,cirRNA_Female3,cirRNA_male1,cirRNA_male2,cirRNA_male3	25,29,21,42,16,34	1.9022e+17	LOC109077940
novel_circ_0012150	NC_056621.1	24380604	24396951	+	16347	382	122142446;	exon:24380605-24380777,exon:24396743-24396840	cirRNA_Female1,cirRNA_Female2,cirRNA_Female3,cirRNA_male1,cirRNA_male2,cirRNA_male3	7,10,13,11,8,15	27,21,34,29,64,39	LOC122142446
novel_circ_0012152	NC_056621.1	2679608	2683932	-	4324	349	109051213;	exon:2679609-2679761,exon:2683737-2683932	cirRNA_male2	4	12	spg11
novel_circ_0012153	NC_056621.1	3243681	3243949	-	268	268	109051043;	exon:3243682-3243949	cirRNA_Female2	4	114	wnt7bb
novel_circ_0012154	NC_056621.1	3243681	3243953	-	272	272	109051043;	exon:3243682-3243953	cirRNA_Female1,cirRNA_Female2,cirRNA_Female3	8,9,8	94,99,102	wnt7bb
novel_circ_0012155	NC_056621.1	3369864	3377295	+	7431	239	109112747;	exon:3377157-3377295	cirRNA_male1	3	72	pparab
novel_circ_0012161	NC_056621.1	3555153	3563458	-	8305	362	109081850;	exon:3555154-3555262,exon:3558797-3558938	cirRNA_male2,cirRNA_male3	4,3	50,49	kcnq1.2
novel_circ_0012162	NC_056621.1	3568383	3571344	-	2961	444	109081850;	exon:3568384-3568524,exon:3570136-3570232,exon:3570368-3570446	cirRNA_male1	3	43	kcnq1.2
novel_circ_0012164	NC_056621.1	3691103	3692674	-	1571	214	109070013;	exon:3691104-3691197	cirRNA_male3	7	9	adck2
novel_circ_0012167	NC_056621.1	3782826	3783144	+	318	318	109097466;	exon:3782827-3783144	cirRNA_Female1,cirRNA_Female2,cirRNA_Female3,cirRNA_male2	7,3,9,2	35,43,48,45	LOC109097466
novel_circ_0012168	NC_056621.1	3782826	3801941	+	19115	251	109097466;	exon:3801791-3801941	cirRNA_male1	2	39	LOC109097466
novel_circ_0012170	NC_056621.1	3782826	3816885	+	34059	221	109097466;	exon:3816765-3816885	cirRNA_male2	2	21	LOC109097466
novel_circ_0012171	NC_056621.1	3800584	3816885	+	16301	397	109097466;	exon:3800585-3800860,exon:3816765-3816885	cirRNA_male3	3	42	LOC109097466
novel_circ_0012172	NC_056621.1	3810540	3816885	+	6345	413	109097466;	exon:3810541-3810677,exon:3815365-3815519,exon:3816765-3816885	cirRNA_Female1,cirRNA_Female2,cirRNA_Female3,cirRNA_male1,cirRNA_male2,cirRNA_male3	11,9,9,55,59,35	6,9,4,33,23,25	LOC109097466
novel_circ_0012173	NC_056621.1	3815364	3816885	+	1521	276	109097466;	exon:3815365-3815519,exon:3816765-3816885	cirRNA_male1,cirRNA_male2,cirRNA_male3	7,13,4	48,44,40	LOC109097466
novel_circ_0012176	NC_056621.1	4308522	4310804	+	2282	221	109063251;	exon:4308523-4308631,exon:4310693-4310804	cirRNA_Female1,cirRNA_Female2,cirRNA_Female3	3,9,5	49,72,61	thoc5
novel_circ_0012177	NC_056621.1	4665384	4671283	-	5899	410	109051547;	exon:4665385-4665539,exon:4670924-4671049,exon:4671155-4671283	cirRNA_male2,cirRNA_male3	2,3	69,59	LOC109051547
novel_circ_0012178	NC_056621.1	4669670	4671283	-	1613	334	109051547;	exon:4669671-4669728,exon:4670621-4670711,exon:4670793-4670848	cirRNA_male2,cirRNA_male3	3,3	33,23	LOC109051547
novel_circ_0012185	NC_056621.1	5535777	5542641	+	6864	291	n/a	intergenic_region:5535778-5535953	cirRNA_Female2,cirRNA_Female3,cirRNA_male2	2,3,2	7,4,3	--
novel_circ_0012189	NC_056621.1	5955484	5959389	+	3905	424	109057318;	intron:5955485-5955557,intron:5957803-5957885,intron:5959122-5959389	cirRNA_male1,cirRNA_male2	7,7	7,5	LOC109057318
novel_circ_0012192	NC_056621.1	6230316	6231268	-	952	331	109097932;	exon:6230317-6230467,exon:6230742-6230804,exon:6231003-6231041,exon:6231191-6231268	cirRNA_Female1,cirRNA_Female2,cirRNA_Female3	4,4,12	108115119	LOC109097932
novel_circ_0012194	NC_056621.1	6984733	6988002	-	3269	296	109096787;	exon:6987707-6987783,exon:6987884-6988002	cirRNA_Female3	3	9	LOC109096787
novel_circ_0012197	NC_056621.1	7386348	7390928	-	4580	236	109062932;	exon:7390801-7390928	cirRNA_male1,cirRNA_male2	8,2	26,10	LOC109062932
novel_circ_0012199	NC_056621.1	7499047	7500252	+	1205	315	122134346;	exon:7499048-7499175,exon:7500066-7500252	cirRNA_Female3	3	37	man2a2
novel_circ_0012201	NC_056621.1	7528942	7538107	-	9165	363	109051091;	exon:7528943-7529043,exon:7536276-7536448,exon:7538019-7538107	cirRNA_male1,cirRNA_male3	5,14	41,25	furinb
novel_circ_0012204	NC_056621.1	7551901	7562963	-	11062	295	109051091;	exon:7557041-7557136,exon:7562865-7562963	cirRNA_male1,cirRNA_male2	6,3	34,31	furinb
novel_circ_0012210	NC_056621.1	8468107	8470770	-	2663	421	109078130;	exon:8468108-8468327,exon:8470570-8470770	cirRNA_male1,cirRNA_male2,cirRNA_male3	4,6,8	3,12,18	LOC109078130
novel_circ_0012212	NC_056621.1	8648943	8652758	+	3815	463	109069801;	exon:8648944-8649097	cirRNA_Female1,cirRNA_Female2	9,6	49,61	LOC109069801
novel_circ_0012214	NC_056621.1	8886541	8891492	+	4951	307	109069815;	exon:8886542-8886671,exon:8891316-8891492	cirRNA_Female2	6	9	LOC109069815
novel_circ_0012220	NC_056621.1	9378134	9391391	+	13257	225	109063096;	exon:9391267-9391391	cirRNA_male2,cirRNA_male3	6,15	7,14	LOC109063096
novel_circ_0012465	NW_024879355.1	42765	44998	-	2233	389	109084125;	exon:44528-44739,exon:44922-44998	cirRNA_Female1,cirRNA_Female2,cirRNA_Female3,cirRNA_male1,cirRNA_male2,cirRNA_male3	3,6,6,53,60,45	9,7,10,132,112,152	LOC109084125
novel_circ_0012466	NW_024879355.1	42765	49739	-	6974	265	109084125;	exon:42766-42852,exon:49562-49739	cirRNA_male1,cirRNA_male3	10,5	105102	LOC109084125
novel_circ_0012467	NW_024879355.1	49368	49739	-	371	302	109084125;	exon:49369-49492,exon:49562-49739	cirRNA_male1,cirRNA_male2,cirRNA_male3	24,16,32	46,46,61	LOC109084125
novel_circ_0012231	NW_024872919.1	795946	829939	+	33993	204	n/a	intergenic_region:795947-796046,intergenic_region:829836-829939	cirRNA_male1	6	109	--
novel_circ_0002569	NC_056582.1	1038998	1039526	-	528	399	109068241;	exon:1038999-1039304,exon:1039434-1039526	cirRNA_Female1	3	0	LOC109068241
novel_circ_0002571	NC_056582.1	10407281	10408404	-	1123	319	109061643;	exon:10407672-10407790,exon:10408301-10408404	cirRNA_male1,cirRNA_male2,cirRNA_male3	5,4,7	92,92,104	LOC109061643
novel_circ_0002576	NC_056582.1	11086737	11087234	+	497	229	109063656;	exon:11087106-11087234	cirRNA_male1,cirRNA_male3	5,6	68,62	LOC109063656
novel_circ_0002577	NC_056582.1	11112412	11112811	+	399	305	109063658;	exon:11112607-11112811	cirRNA_male3	2	15	LOC109063658
novel_circ_0002579	NC_056582.1	11160595	11161120	-	525	394	109063612;	exon:11160596-11160862,exon:11160994-11161120	cirRNA_male1,cirRNA_male2	4,3	2,1	LOC109063612
novel_circ_0002580	NC_056582.1	11199129	11199825	-	696	306	109098489;	exon:11199130-11199286,exon:11199677-11199825	cirRNA_male2,cirRNA_male3	2,4	6,5	LOC109098489
novel_circ_0002581	NC_056582.1	1135276	1137643	-	2367	304	122146561;	exon:1135277-1135398,exon:1137364-1137424,exon:1137523-1137643	cirRNA_Female1,cirRNA_Female2,cirRNA_Female3	11,11,15	0,6,4	LOC122146561
novel_circ_0002582	NC_056582.1	11528771	11530057	+	1286	221	109108296;	exon:11528772-11528875,exon:11529941-11530057	cirRNA_male2	3	2	LOC109108296
novel_circ_0002585	NC_056582.1	11632926	11640110	-	7184	160	n/a	intergenic_region:11632927-11632985	cirRNA_male2,cirRNA_male3	5,10	0,1	--
novel_circ_0002586	NC_056582.1	11722049	11726407	+	4358	436	109098496;	exon:11722050-11722233,exon:11726028-11726141,exon:11726270-11726407	cirRNA_male1,cirRNA_male2,cirRNA_male3	3,9,5	28,48,24	LOC109098496
novel_circ_0002589	NC_056582.1	11873159	11875530	+	2371	203	109065736;	exon:11873160-11873240	cirRNA_male2,cirRNA_male3	9,2	8,8	LOC109065736
novel_circ_0002591	NC_056582.1	12229841	12247431	+	17590	345	122146596;	exon:12229842-12230030,exon:12247276-12247431	cirRNA_male1	3	20	LOC122146596
novel_circ_0002592	NC_056582.1	12247275	12258348	+	11073	474	122146596;	exon:12247276-12247431,exon:12253172-12253316,exon:12258176-12258348	cirRNA_male1,cirRNA_male3	4,4	12,7	LOC122146596
novel_circ_0002593	NC_056582.1	1239053	1239482	-	429	429	109075374;	exon:1239054-1239482	cirRNA_male1	6	41	LOC109075374
novel_circ_0002595	NC_056582.1	12525563	12545695	-	20132	419	109083865;	exon:12525564-12525626,exon:12533238-12533400,exon:12545503-12545695	cirRNA_Female1,cirRNA_Female2,cirRNA_Female3	11,11,8	25,12,14	LOC109083865
novel_circ_0002596	NC_056582.1	12533237	12545695	-	12458	356	109083865;	exon:12533238-12533400,exon:12545503-12545695	cirRNA_Female1,cirRNA_Female2,cirRNA_Female3,cirRNA_male3	15,6,9,4	17,12,15,24	LOC109083865
novel_circ_0002598	NC_056582.1	13021939	13023730	+	1791	178	109081825;	intron:13021940-13022072,intron:13023686-13023730	cirRNA_Female2,cirRNA_male2,cirRNA_male3	8,6,4	2,5,5	LOC109081825
novel_circ_0002599	NC_056582.1	13284183	13290070	-	5887	324	109104447;	exon:13284184-13284309	cirRNA_Female3,cirRNA_male2	2,7	62263	LOC109104447
novel_circ_0002602	NC_056582.1	13318275	13318733	-	458	458	109104447;	exon:13318276-13318733	cirRNA_male1,cirRNA_male2,cirRNA_male3	12,10,14	275248269	LOC109104447
novel_circ_0002607	NC_056582.1	13588409	13593313	-	4904	223	109072545;	exon:13593191-13593313	cirRNA_Female1,cirRNA_Female2	3,7	160170	LOC109072545
novel_circ_0002608	NC_056582.1	13588409	13600948	-	12539	419	109072545;	exon:13588410-13588552,exon:13599664-13599727,exon:13599813-13599912,exon:13600837-13600948	cirRNA_Female1,cirRNA_Female2,cirRNA_Female3	29,28,25	120,128,94	LOC109072545
novel_circ_0002609	NC_056582.1	13591768	13593313	-	1545	403	109072545;	exon:13591769-13591880,exon:13592590-13592757,exon:13593191-13593313	cirRNA_Female2,cirRNA_Female3	7,6	202211	LOC109072545
novel_circ_0002612	NC_056582.1	14125588	14127736	+	2148	217	109098333;	exon:14125589-14125711,exon:14127643-14127736	cirRNA_Female1,cirRNA_Female2	6,6	54,60	LOC109098333
novel_circ_0002613	NC_056582.1	14135692	14136374	+	682	292	109098333;	exon:14135693-14135831,exon:14136222-14136374	cirRNA_Female1,cirRNA_Female3	4,4	83,77	LOC109098333
novel_circ_0002614	NC_056582.1	14143216	14144114	+	898	236	109098595;	exon:14143217-14143278,exon:14143376-14143462,exon:14144028-14144114	cirRNA_Female2	4	167	ipo9
novel_circ_0002618	NC_056582.1	14728147	14728343	-	196	196	109057470;	exon:14728148-14728343	cirRNA_male1	5	3	LOC109057470
novel_circ_0002620	NC_056582.1	14801340	14802595	-	1255	444	109100211;	exon:14801341-14801493,exon:14801768-14801871,exon:14802260-14802380,exon:14802530-14802595	cirRNA_Female1,cirRNA_Female2,cirRNA_Female3,cirRNA_male1,cirRNA_male2,cirRNA_male3	56,49,56,9,7,14	57,35,38,5,1,1	LOC109100211
novel_circ_0002621	NC_056582.1	14874475	14874916	-	441	441	109100208;	exon:14874476-14874916	cirRNA_Female1,cirRNA_male1,cirRNA_male2,cirRNA_male3	5,5,6,9	19,57,60,68	LOC109100208
novel_circ_0002625	NC_056582.1	15260259	15275549	+	15290	214	109085249;	exon:15260260-15260376,exon:15275453-15275549	cirRNA_Female2,cirRNA_Female3	5,7	0,5	LOC109085249
novel_circ_0002626	NC_056582.1	15277124	15278189	+	1065	266	109085249;	exon:15278024-15278189	cirRNA_Female1,cirRNA_male1,cirRNA_male2	3,2,2	0,5,12	LOC109085249
novel_circ_0002628	NC_056582.1	15590190	15591758	-	1568	284	109050298;	exon:15590191-15590297,exon:15591582-15591758	cirRNA_male3	6	14	LOC109050298
novel_circ_0002632	NC_056582.1	15884801	15891663	+	6862	373	109072073;	exon:15884802-15884926,exon:15891416-15891663	cirRNA_male1,cirRNA_male2	11,7	22,30	LOC109072073
novel_circ_0002637	NC_056582.1	16383023	16395990	-	12967	345	109098567;	exon:16383024-16383124,exon:16393961-16394088,exon:16395875-16395990	cirRNA_Female2,cirRNA_Female3	7,9	1,3	arhgef10la
novel_circ_0002638	NC_056582.1	16393960	16402577	-	8617	246	109098567;	exon:16402432-16402577	cirRNA_Female1,cirRNA_Female2	8,2	3,1	arhgef10la
novel_circ_0002639	NC_056582.1	16477326	16477714	-	388	311	109087256;	exon:16477327-16477445,exon:16477523-16477714	cirRNA_male3	4	5	LOC109087256
novel_circ_0002640	NC_056582.1	17241554	17244192	+	2638	279	109074686;	exon:17241555-17241729,exon:17244089-17244192	cirRNA_Female1,cirRNA_Female3	6,5	34,26	LOC109074686
novel_circ_0002641	NC_056582.1	17383768	17386844	+	3076	279	109107504;	exon:17383769-17383942,exon:17386740-17386844	cirRNA_Female2,cirRNA_Female3,cirRNA_male3	3,3,5	68,54,90	LOC109107504
novel_circ_0002642	NC_056582.1	17383768	17423803	+	40035	410	109107504;	exon:17383769-17383942,exon:17386740-17386844,exon:17423673-17423803	cirRNA_Female1,cirRNA_Female2,cirRNA_Female3,cirRNA_male1,cirRNA_male2,cirRNA_male3	2,2,2,7,5,14	84,83,72,126,97,113	LOC109107504
novel_circ_0002645	NC_056582.1	17469428	17471823	+	2395	228	109107504;	exon:17469429-17469539	cirRNA_Female1,cirRNA_Female2,cirRNA_male1,cirRNA_male2,cirRNA_male3	3,5,28,6,13	85,66,80,53,63	LOC109107504
novel_circ_0002648	NC_056582.1	17474494	17477774	+	3280	224	109107504;	exon:17474495-17474613	cirRNA_Female2,cirRNA_Female3,cirRNA_male1,cirRNA_male2,cirRNA_male3	9,10,10,15,5	77,63,97,85,85	LOC109107504
novel_circ_0002649	NC_056582.1	17477669	17485750	+	8081	220	109107504;	exon:17477670-17477774,exon:17485636-17485750	cirRNA_male1,cirRNA_male2,cirRNA_male3	6,3,5	88,65,99	LOC109107504
novel_circ_0002650	NC_056582.1	17531384	17538990	+	7606	195	109107504;	exon:17531385-17531477	cirRNA_Female1,cirRNA_Female2,cirRNA_Female3,cirRNA_male1,cirRNA_male2,cirRNA_male3	18,28,19,9,12,10	73,90,66,64,50,62	LOC109107504
novel_circ_0002651	NC_056582.1	17531384	17544678	+	13294	333	109107504;	exon:17531385-17531477,exon:17544439-17544678	cirRNA_Female1,cirRNA_Female3,cirRNA_male1,cirRNA_male2,cirRNA_male3	2,6,21,16,11	104,122,114,96,100	LOC109107504
novel_circ_0002652	NC_056582.1	17531384	17548186	+	16802	318	109107504;	exon:17531385-17531477,exon:17534989-17535083	cirRNA_Female2,cirRNA_Female3,cirRNA_male2	4,6,3	114,111,78	LOC109107504
novel_circ_0002653	NC_056582.1	17531384	17557172	+	25788	258	109107504;	exon:17531385-17531477	cirRNA_Female3	3	80	LOC109107504
novel_circ_0002655	NC_056582.1	17544438	17548186	+	3748	370	109107504;	exon:17544439-17544678,exon:17548057-17548186	cirRNA_Female1,cirRNA_Female2,cirRNA_Female3,cirRNA_male1,cirRNA_male2,cirRNA_male3	34,26,19,5,18,26	85,67,84,133,111,127	LOC109107504
novel_circ_0002656	NC_056582.1	17544438	17557172	+	12734	405	109107504;	exon:17544439-17544678	cirRNA_Female2	10	64	LOC109107504
novel_circ_0002658	NC_056582.1	17548056	17557172	+	9116	295	109107504;	exon:17548057-17548186	cirRNA_male2	6	60	LOC109107504
novel_circ_0002659	NC_056582.1	17548056	17568289	+	20233	266	109107504;	exon:17548057-17548186,exon:17568154-17568289	cirRNA_male2,cirRNA_male3	4,7	56,83	LOC109107504
novel_circ_0002660	NC_056582.1	17568153	17585834	+	17681	295	109107504;	exon:17568154-17568289,exon:17582668-17582763,exon:17585772-17585834	cirRNA_Female2,cirRNA_Female3,cirRNA_male1,cirRNA_male2,cirRNA_male3	6,5,3,10,8	33,12,42,34,31	LOC109107504
novel_circ_0002662	NC_056582.1	17582667	17585834	+	3167	331	109107504;	exon:17582668-17582763,exon:17584389-17584560,exon:17585772-17585834	cirRNA_male3	6	23	LOC109107504
novel_circ_0002663	NC_056582.1	17642114	17654009	+	11895	269	n/a	intergenic_region:17642115-17642241	cirRNA_Female3	3	0	--
novel_circ_0002665	NC_056582.1	17649973	17654009	+	4036	430	109101354;	exon:17649974-17650202,exon:17650276-17650334,exon:17653868-17654009	cirRNA_Female1,cirRNA_Female2,cirRNA_Female3,cirRNA_male1,cirRNA_male2,cirRNA_male3	30,25,43,20,23,9	1,0,2,10,14,5	LOC109101354
novel_circ_0002666	NC_056582.1	17728361	17732898	+	4537	251	n/a	intergenic_region:17728362-17728511	cirRNA_Female2,cirRNA_Female3	2,4	5,8	--
novel_circ_0002668	NC_056582.1	17728361	17749678	+	21317	339	n/a	intergenic_region:17728362-17728511,intergenic_region:17749490-17749678	cirRNA_Female1,cirRNA_Female2,cirRNA_Female3	12,14,15	8,7,10	--
novel_circ_0002671	NC_056582.1	18401177	18404809	+	3632	292	109056534;	exon:18401178-18401325	cirRNA_male3	7	12	cntnap5l
novel_circ_0002674	NC_056582.1	18822174	18827310	-	5136	281	109098340;	exon:18822175-18822307,exon:18827163-18827310	cirRNA_Female1,cirRNA_Female2,cirRNA_Female3	13,4,3	32,33,7	LOC109098340
novel_circ_0002675	NC_056582.1	18978465	18980255	+	1790	406	109068606;	exon:18978466-18978658,exon:18979929-18980025,exon:18980140-18980255	cirRNA_Female2,cirRNA_Female3,cirRNA_male1,cirRNA_male2,cirRNA_male3	4,7,15,14,13	2,1,27,18,28	LOC109068606
novel_circ_0002676	NC_056582.1	19050224	19056267	+	6043	346	109098604;	exon:19050225-19050267,exon:19051964-19052105,exon:19056107-19056267	cirRNA_male1,cirRNA_male2,cirRNA_male3	16,13,8	216218220	gnai2a
novel_circ_0002677	NC_056582.1	19056106	19060797	+	4691	420	109098604;	exon:19056107-19056267,exon:19059464-19059592,exon:19060668-19060797	cirRNA_male2	5	245	gnai2a
novel_circ_0002681	NC_056582.1	19703715	19706282	-	2567	257	109097184;	exon:19703716-19703841,exon:19706152-19706282	cirRNA_Female1,cirRNA_Female2,cirRNA_Female3,cirRNA_male1,cirRNA_male2,cirRNA_male3	4,3,4,3,3,5	6,0,12,16,14,11	LOC109097184
novel_circ_0002682	NC_056582.1	1973787	1997535	+	23748	199	109096613;	exon:1973788-1973863,exon:1997413-1997535	cirRNA_Female1,cirRNA_Female2,cirRNA_Female3,cirRNA_male3	4,6,7,4	4,5,3,15	LOC109096613
novel_circ_0002683	NC_056582.1	20209552	20210060	+	508	355	109078414;	exon:20209553-20209717,exon:20209871-20210060	cirRNA_Female1,cirRNA_Female2,cirRNA_Female3	21,24,20	3,3,10	LOC109078414
novel_circ_0002685	NC_056582.1	20460218	20460705	+	487	259	109083720;	exon:20460547-20460705	cirRNA_Female1,cirRNA_Female2,cirRNA_Female3	3,5,8	54,48,37	LOC109083720
novel_circ_0002687	NC_056582.1	20655652	20697685	+	42033	175	109084617;	exon:20697611-20697685	cirRNA_male1,cirRNA_male2,cirRNA_male3	6,7,10	16,10,12	LOC109084617
novel_circ_0002688	NC_056582.1	20674927	20676263	+	1336	254	109084617;	exon:20676110-20676263	cirRNA_Female1	4	0	LOC109084617
novel_circ_0002691	NC_056582.1	21488189	21490818	-	2629	544	109099037;	exon:21488190-21488332,exon:21489470-21489610,exon:21490559-21490818	cirRNA_male2,cirRNA_male3	9,8	31,34	LOC109099037
novel_circ_0002692	NC_056582.1	2161162	2245234	-	84072	470	109107235;	exon:2161163-2161281	cirRNA_Female1,cirRNA_Female2,cirRNA_Female3	16,8,11	108,101,68	LOC109107235
novel_circ_0002701	NC_056582.1	22610194	22613764	-	3570	373	109063795;	exon:22610195-22610310,exon:22613508-22613764	cirRNA_Female2,cirRNA_male1,cirRNA_male2,cirRNA_male3	5,7,12,10	102,68,45,40	LOC109063795
novel_circ_0002702	NC_056582.1	22885023	22896302	+	11279	397	109054488;	exon:22885024-22885223,exon:22896106-22896302	cirRNA_Female1,cirRNA_Female2,cirRNA_Female3,cirRNA_male2,cirRNA_male3	11,9,7,3,2	0,0,0,1,2	LOC109054488
novel_circ_0002706	NC_056582.1	23319071	23319492	-	421	237	109094925;	exon:23319356-23319492	cirRNA_Female1,cirRNA_Female2,cirRNA_Female3,cirRNA_male1	6,3,4,3	62,69,58,10	LOC109094925
novel_circ_0002713	NC_056582.1	23622932	23624570	+	1638	250	109110067;	exon:23624421-23624570	cirRNA_Female1,cirRNA_Female2,cirRNA_Female3,cirRNA_male1,cirRNA_male2,cirRNA_male3	25,31,25,5,7,14	103,91,89,138,102,113	LOC109110067
novel_circ_0002714	NC_056582.1	23622932	23625799	+	2867	250	109110067;	exon:23625650-23625799	cirRNA_Female1,cirRNA_Female2,cirRNA_Female3,cirRNA_male1,cirRNA_male3	9,9,11,7,7	59,52,43,46,54	LOC109110067
novel_circ_0002715	NC_056582.1	236534	236788	-	254	254	n/a	intergenic_region:236535-236788	cirRNA_Female2,cirRNA_Female3,cirRNA_male1,cirRNA_male2,cirRNA_male3	81,59,63,36,46	9,7,7,14,5	--
novel_circ_0002718	NC_056582.1	23706537	23709459	-	2922	332	109098641;	exon:23706538-23706695,exon:23709286-23709459	cirRNA_male1,cirRNA_male2,cirRNA_male3	5,2,7	67,48,54	LOC109098641
novel_circ_0002719	NC_056582.1	23706537	23712582	-	6045	257	109098641;	exon:23706538-23706695	cirRNA_male1,cirRNA_male2,cirRNA_male3	5,6,6	38,19,14	LOC109098641
novel_circ_0002721	NC_056582.1	240623	241780	+	1157	288	109093008;	exon:240624-240807,exon:241677-241780	cirRNA_Female1,cirRNA_Female2,cirRNA_Female3	13,18,9	222287217	cep295
novel_circ_0002722	NC_056582.1	24169876	24170432	-	556	322	109098641;	exon:24169877-24170012,exon:24170247-24170432	cirRNA_male1,cirRNA_male2,cirRNA_male3	3,5,4	66,70,83	LOC109098641
novel_circ_0002724	NC_056582.1	24388822	24389601	-	779	183	109081931;	intron:24388823-24388944	cirRNA_Female2	3	0	LOC109081931
novel_circ_0002728	NC_056582.1	25888743	25892717	-	3974	279	109068969;	exon:25888744-25888859,exon:25892555-25892717	cirRNA_male3	3	13	LOC109068969
novel_circ_0002729	NC_056582.1	26136984	26138696	+	1712	254	109112414;	exon:26138543-26138696	cirRNA_Female2,cirRNA_Female3,cirRNA_male1,cirRNA_male2,cirRNA_male3	6,10,4,3,2	3,1,0,0,0	LOC109112414
novel_circ_0002730	NC_056582.1	2644096	2645340	-	1244	345	109101242;	exon:2644097-2644250,exon:2645150-2645340	cirRNA_male1,cirRNA_male2	3,6	5,2	LOC109101242
novel_circ_0002733	NC_056582.1	26456857	26459061	+	2204	263	109072847;	exon:26458899-26459061	cirRNA_male3	3	194	LOC109072847
novel_circ_0002734	NC_056582.1	26523333	26526173	-	2840	380	109093733;	exon:26523334-26523439,exon:26525656-26525755,exon:26525880-26525991,exon:26526112-26526173	cirRNA_Female1,cirRNA_Female2,cirRNA_Female3,cirRNA_male1,cirRNA_male2,cirRNA_male3	49,53,60,37,54,54	93,92,81,128,146,101	LOC109093733
novel_circ_0002744	NC_056582.1	3803729	3804095	-	366	289	109061335;	exon:3803730-3803798,exon:3803876-3804095	cirRNA_male3	3	80	timeless
novel_circ_0002746	NC_056582.1	3837131	3838920	-	1789	539	109061335;	exon:3837132-3837301,exon:3837486-3837589,exon:3838541-3838717,exon:3838833-3838920	cirRNA_Female1,cirRNA_Female2,cirRNA_Female3,cirRNA_male1,cirRNA_male2,cirRNA_male3	14,31,24,13,6,10	99,110,111,71,72,74	timeless
novel_circ_0002747	NC_056582.1	3855263	3859625	-	4362	413	109061335;	exon:3855264-3855365,exon:3855452-3855514,exon:3858931-3859045,exon:3859493-3859625	cirRNA_Female1,cirRNA_Female2,cirRNA_Female3,cirRNA_male1,cirRNA_male2,cirRNA_male3	7,8,14,8,9,5	162,177,164,64,83,103	timeless
novel_circ_0002748	NC_056582.1	3858930	3859625	-	695	402	109061335;	exon:3858931-3859045,exon:3859194-3859347,exon:3859493-3859625	cirRNA_Female1,cirRNA_Female3,cirRNA_male1,cirRNA_male2	3,5,2,6	177,196,97,93	timeless
novel_circ_0002751	NC_056582.1	4142323	4150420	-	8097	287	109103832;	exon:4142324-4142464,exon:4144815-4144871	cirRNA_Female1,cirRNA_Female2	7,6	24,25	LOC109103832
novel_circ_0002754	NC_056582.1	5228028	5229493	+	1465	201	109053751;	exon:5229393-5229493	cirRNA_Female1,cirRNA_Female3	2,5	9,3	LOC109053751
novel_circ_0002755	NC_056582.1	5290452	5297802	-	7350	301	109098337;	intron:5293520-5293549,intron:5294329-5294440,intron:5297744-5297802	cirRNA_male2,cirRNA_male3	6,3	42,51	LOC109098337
novel_circ_0002756	NC_056582.1	5290452	5305799	-	15347	289	109098337;	intron:5297744-5297802,intron:5305670-5305799	cirRNA_male2,cirRNA_male3	5,3	29,32	LOC109098337
novel_circ_0002757	NC_056582.1	5490476	5493757	+	3281	159	n/a	intergenic_region:5490477-5490534	cirRNA_Female2	3	1	--
novel_circ_0002758	NC_056582.1	6650754	6653197	+	2443	332	109098792;	exon:6650755-6650937,exon:6653049-6653197	cirRNA_Female2,cirRNA_Female3	9,7	1,0	LOC109098792
novel_circ_0002760	NC_056582.1	7144405	7146047	+	1642	383	109080739;	exon:7145765-7146047	cirRNA_Female2,cirRNA_Female3	7,11	32,33	arid3a
novel_circ_0002762	NC_056582.1	7821817	7822359	-	542	288	109063954;	exon:7821818-7821985,exon:7822240-7822359	cirRNA_Female1,cirRNA_Female2,cirRNA_Female3	7,4,2	91,82,99	LOC109063954
novel_circ_0002763	NC_056582.1	7958933	7959429	+	496	496	109073228;	exon:7958934-7959429	cirRNA_Female1,cirRNA_Female2,cirRNA_Female3	7,9,6	13,15,11	mob3c
novel_circ_0002764	NC_056582.1	7958933	7959433	+	500	500	109073228;	exon:7958934-7959433	cirRNA_Female1,cirRNA_Female3	19,31	12,10	mob3c
novel_circ_0002766	NC_056582.1	7973028	7973657	+	629	261	109073235;	exon:7973029-7973124,exon:7973493-7973657	cirRNA_Female1,cirRNA_male1,cirRNA_male3	6,4,4	134,125,95	LOC109073235
novel_circ_0002767	NC_056582.1	8078773	8080579	+	1806	397	122134060;	exon:8078774-8078930,exon:8079015-8079146,exon:8080472-8080579	cirRNA_male1,cirRNA_male2,cirRNA_male3	17,12,15	93100117	LOC122134060
novel_circ_0002768	NC_056582.1	8095851	8096238	+	387	303	109069653;	exon:8095852-8095964,exon:8096049-8096238	cirRNA_male3	5	63	LOC109069653
novel_circ_0002770	NC_056582.1	8176298	8182438	+	6140	435	109062144;	exon:8176299-8176442,exon:8181770-8181834,exon:8182010-8182110,exon:8182314-8182438	cirRNA_male1,cirRNA_male2	12,7	28,38	LOC109062144
novel_circ_0002771	NC_056582.1	8181769	8182438	+	669	291	109062144;	exon:8181770-8181834,exon:8182010-8182110,exon:8182314-8182438	cirRNA_Female1,cirRNA_Female2,cirRNA_Female3,cirRNA_male1,cirRNA_male3	15,14,11,27,20	38,26,29,27,27	LOC109062144
novel_circ_0012273	NW_024879145.1	105774	110751	+	4977	405	109071202;	exon:105775-105984,exon:110557-110751	cirRNA_male1,cirRNA_male3	4,4	393434	slc27a6
novel_circ_0012274	NW_024879145.1	134988	135706	+	718	324	109066822;	exon:134989-135108,exon:135503-135706	cirRNA_Female1,cirRNA_Female2,cirRNA_Female3	5,3,2	20,29,24	isoc1
novel_circ_0012419	NW_024879340.1	541907	544658	-	2751	220	109052235;	exon:544539-544658	cirRNA_male3	2	11	hipk3b
novel_circ_0006797	NC_056601.1	10631273	10631595	-	322	322	109073803;	exon:10631274-10631595	cirRNA_Female2	4	60	arhgef28a
novel_circ_0006798	NC_056601.1	10643458	10644485	-	1027	362	109073803;	exon:10643459-10643641	cirRNA_Female1,cirRNA_Female2,cirRNA_Female3,cirRNA_male1,cirRNA_male2,cirRNA_male3	47,73,41,5,2,9	124,130,116,8,17,12	arhgef28a
novel_circ_0006799	NC_056601.1	10651613	10651976	-	363	363	109073803;	intron:10651614-10651976	cirRNA_Female1,cirRNA_Female2,cirRNA_Female3	13,17,6	8,4,6	arhgef28a
novel_circ_0006800	NC_056601.1	10656139	10657164	-	1025	201	109073803;	exon:10657064-10657164	cirRNA_Female1,cirRNA_Female2,cirRNA_Female3,cirRNA_male2,cirRNA_male3	18,27,22,9,7	58,89,69,14,25	arhgef28a
novel_circ_0006801	NC_056601.1	10781227	10781742	-	515	333	109062969;	exon:10781228-10781427,exon:10781610-10781742	cirRNA_Female1,cirRNA_Female2,cirRNA_Female3	24,6,18	29,15,14	LOC109062969
novel_circ_0006803	NC_056601.1	11097729	11098911	-	1182	457	109058819;	exon:11097730-11097859,exon:11098585-11098911	cirRNA_male1,cirRNA_male2,cirRNA_male3	17,9,9	1,14,6	LOC109058819
novel_circ_0006804	NC_056601.1	11105547	11110510	-	4963	277	109058819;	exon:11105548-11105606,exon:11105691-11105775,exon:11110378-11110510	cirRNA_male1,cirRNA_male3	7,4	18,31	LOC109058819
novel_circ_0006805	NC_056601.1	11108173	11110510	-	2337	338	109058819;	exon:11108174-11108207,exon:11108296-11108374,exon:11108601-11108692,exon:11110378-11110510	cirRNA_Female1,cirRNA_Female2,cirRNA_male1,cirRNA_male2,cirRNA_male3	7,4,12,31,22	9,6,28,44,50	LOC109058819
novel_circ_0006806	NC_056601.1	11524061	11524623	-	562	364	109055456;	exon:11524062-11524184,exon:11524265-11524381,exon:11524500-11524623	cirRNA_Female1,cirRNA_Female2,cirRNA_Female3	9,3,8	15,17,14	taf1
novel_circ_0006807	NC_056601.1	11702608	11703313	+	705	335	109095963;	exon:11702609-11702846	cirRNA_Female1,cirRNA_Female2,cirRNA_Female3,cirRNA_male1,cirRNA_male3	9,7,10,4,6	33,23,10,52,38	hnrnpl
novel_circ_0006808	NC_056601.1	11713575	11714025	-	450	310	109090332;	exon:11713576-11713749,exon:11713890-11714025	cirRNA_Female1,cirRNA_Female2,cirRNA_Female3,cirRNA_male1,cirRNA_male2,cirRNA_male3	3,3,4,3,5,8	24,23,27,8,5,3	kptn
novel_circ_0006809	NC_056601.1	11771160	11772616	-	1456	489	109046992;	exon:11771161-11771302,exon:11771445-11771569,exon:11771892-11772017,exon:11772521-11772616	cirRNA_male1,cirRNA_male2,cirRNA_male3	48,59,54	13,9,6	LOC109046992
novel_circ_0006812	NC_056601.1	12155276	12155841	+	565	386	109088715;	exon:12155277-12155459,exon:12155639-12155841	cirRNA_Female2,cirRNA_male1,cirRNA_male2,cirRNA_male3	2,14,20,28	12299359324	LOC109088715
novel_circ_0006813	NC_056601.1	1246619	1248379	+	1760	367	n/a	intergenic_region:1247697-1247862,intergenic_region:1248279-1248379	cirRNA_male1,cirRNA_male2,cirRNA_male3	5,6,4	0,6,3	--
novel_circ_0006815	NC_056601.1	12483905	12490082	-	6177	190	109048389;	exon:12483906-12484016	cirRNA_male2,cirRNA_male3	4,5	3,2	mink1
novel_circ_0006816	NC_056601.1	12516013	12516706	-	693	339	109048390;	exon:12516014-12516097,exon:12516332-12516475,exon:12516596-12516706	cirRNA_Female1,cirRNA_Female2,cirRNA_Female3	3,3,4	14,25,23	LOC109048390
novel_circ_0006817	NC_056601.1	12849876	12851311	+	1435	368	109056098;	exon:12849877-12849995,exon:12850092-12850197,exon:12851169-12851311	cirRNA_male2,cirRNA_male3	2,2	25,45	LOC109056098
novel_circ_0006818	NC_056601.1	13200148	13200356	+	208	208	109072913;	exon:13200149-13200356	cirRNA_Female2	7	38	ncor1
novel_circ_0006821	NC_056601.1	13391157	13391822	+	665	406	109045798;	exon:13391158-13391282,exon:13391434-13391525,exon:13391634-13391822	cirRNA_Female2,cirRNA_Female3,cirRNA_male1,cirRNA_male2,cirRNA_male3	24,31,12,23,22	97,99,62,57,55	atxn2
novel_circ_0006824	NC_056601.1	13600485	13601241	+	756	276	109086201;	exon:13601066-13601241	cirRNA_male1,cirRNA_male2,cirRNA_male3	2,10,6	14,10,5	LOC109086201
novel_circ_0006825	NC_056601.1	1384832	1395709	-	10877	255	109075975;	exon:1384833-1384924,exon:1395547-1395709	cirRNA_male3	2	4	LOC109075975
novel_circ_0006826	NC_056601.1	14083799	14101417	-	17618	245	109083043;	exon:14101273-14101417	cirRNA_Female1,cirRNA_male2	3,2	4,35	LOC109083043
novel_circ_0006827	NC_056601.1	14092946	14093419	-	473	370	109083043;	intron:14092947-14093233,intron:14093337-14093419	cirRNA_male1,cirRNA_male3	7,4	28,20	LOC109083043
novel_circ_0006829	NC_056601.1	14346228	14347256	+	1028	238	109090778;	exon:14347119-14347256	cirRNA_Female1,cirRNA_Female3,cirRNA_male2,cirRNA_male3	4,2,4,4	26,41,6,4	rasgef1ba
novel_circ_0006830	NC_056601.1	14351096	14351527	+	431	288	109090778;	exon:14351097-14351309,exon:14351453-14351527	cirRNA_Female1,cirRNA_Female2,cirRNA_Female3,cirRNA_male1,cirRNA_male3	7,10,9,2,4	20,35,39,9,15	rasgef1ba
novel_circ_0006831	NC_056601.1	14393726	14394186	-	460	244	109090784;	intron:14393727-14393869	cirRNA_male2	2	135	cfap299
novel_circ_0006832	NC_056601.1	14428384	14429073	-	689	262	109090784;	intron:14428385-14428521,intron:14428949-14429073	cirRNA_Female1,cirRNA_Female2,cirRNA_Female3,cirRNA_male2,cirRNA_male3	4,5,5,7,6	4,4,5,105,105	cfap299
novel_circ_0006836	NC_056601.1	1475260	1478188	-	2928	467	109065704;	exon:1475261-1475432	cirRNA_male1	2	51	LOC109065704
novel_circ_0006837	NC_056601.1	1477893	1478188	-	295	295	109065704;	exon:1477894-1478188	cirRNA_male1,cirRNA_male2,cirRNA_male3	4,5,6	64,42,51	LOC109065704
novel_circ_0006839	NC_056601.1	1500548	1501667	-	1119	364	109048397;	exon:1500549-1500638,exon:1501146-1501230,exon:1501479-1501667	cirRNA_Female1,cirRNA_Female2,cirRNA_Female3,cirRNA_male1,cirRNA_male2,cirRNA_male3	52,48,40,10,15,11	32,45,42,328,329,337	LOC109048397
novel_circ_0006840	NC_056601.1	1500548	1505904	-	5356	256	109048397;	exon:1500549-1500638,exon:1501146-1501230,exon:1505824-1505904	cirRNA_Female1,cirRNA_Female2	8,3	21,41	LOC109048397
novel_circ_0006842	NC_056601.1	15256497	15269755	+	13258	226	109083053;	exon:15256498-15256594,exon:15269627-15269755	cirRNA_Female1,cirRNA_Female2,cirRNA_Female3	7,3,3	118121118	kank1a
novel_circ_0006843	NC_056601.1	15299266	15300977	+	1711	382	109083055;	intron:15299267-15299512,intron:15300842-15300977	cirRNA_male1,cirRNA_male2,cirRNA_male3	3,4,2	55,72,54	dmrt1
novel_circ_0006844	NC_056601.1	15672527	15676021	-	3494	341	109048979;	exon:15672528-15672707	cirRNA_Female1	7	24	slc4a4a
novel_circ_0006845	NC_056601.1	15689490	15695487	-	5997	248	109048979;	exon:15689491-15689664,exon:15695414-15695487	cirRNA_male2,cirRNA_male3	4,3	33,38	slc4a4a
novel_circ_0006847	NC_056601.1	16089826	16091458	-	1632	486	109062531;	exon:16089827-16090011,exon:16090434-16090578,exon:16091303-16091458	cirRNA_male1,cirRNA_male2,cirRNA_male3	3,14,8	26,23,21	edil3a
novel_circ_0006848	NC_056601.1	16353504	16354172	+	668	397	n/a	intergenic_region:16353505-16353585,intergenic_region:16353671-16353737,intergenic_region:16353924-16354172	cirRNA_male1,cirRNA_male2,cirRNA_male3	28,21,27	1,1,3	--
novel_circ_0006849	NC_056601.1	1648463	1654301	-	5838	316	109089974;	exon:1648464-1648581,exon:1654104-1654301	cirRNA_Female1,cirRNA_Female2,cirRNA_Female3	82110111	21,18,6	LOC109089974
novel_circ_0006852	NC_056601.1	1668699	1676700	-	8001	342	109089974;	exon:1668700-1668874,exon:1676534-1676700	cirRNA_Female1	3	34	LOC109089974
novel_circ_0006853	NC_056601.1	1689609	1707372	-	17763	266	109089974;	exon:1689610-1689790	cirRNA_Female2	8	29	LOC109089974
[truncated: 4,612 more rows]

## Sheet: novel_circRNA_seq_merged
>novel_circ_0012407_full_seq |chr NW_024879326.1:78675-79479|+
CCTCTTACTTCGCTAAAGCGCGCGCCGCTGAAGTGAACGCAATGCTGAAGGCCGTCAGTAAACCTGCAGGCAGCTGCCACATCTTCAACGCTCTGCCGAAGCACATGCGCAGACGAGCCATGAGCCACAACACCAAGAGACTGCCGATCCGTCTGCAAGAAGGAGCTCAGAGACTGgCCGAGCGAAGTCAGCGTGCaccagagaaagagaagaagcagCTGCCCAGAAGCAGGAGCCGCCGAGCGCGTCGCAGACACGGGAACCTGCTGCTGGAGTTCAATCGCAGACAGAGGAAGAACAAATGGCTGGAGACACACATCTGGCACGCCAAACGCTTCCACATGCAGAAGACGTGGAGCTACTGTCTGCCGCTCAAACCCACGGCGAAGAGCTTCAGAG…
>novel_circ_0012407_junction_seq |chr NW_024879326.1:78675-79479|+
GAGCCATGAACACACACGCCCTGCTGCAGCCTCTTACTTCGCTAAAGCGCGCGCCGCT
>novel_circ_0012408_full_seq |chr NW_024879326.1:82574-85370|+
gagctGAACAGGATGAGGAGTGAGCTGCTGGTTCCGGGTTCGAGGCTGTCGGCTGCTCGTCAGGCTGCTGTTCCTCTGCTGCTGGTTCATCAGGGCGGTCGTGTTCGGGGCGAGGAGCGTTTGCACTGGGGCTCTGGCTGGGATCTGCTGCTGCCCAAGGGCTGGGGAATGGCATTCTGGGTCCCTCTGACGTCCTCCATCAAAACGCACAAACTACATCAAACATGGCTGCTTGGCGCCGTTCCGTTGCCCCTGGCAACAGCTGACGGAGGAGTGGGAGGAGCTAGTGAATCTGAGCGCAGAGACTGCTAGCTGCTGCAGAACCGGACCGTCGGACTTCACTGTTCTGAG
>novel_circ_0012408_junction_seq |chr NW_024879326.1:82574-85370|+
ACCGGACCGTCGGACTTCACTGTTCTGAGgagctGAACAGGATGAGGAGTGAGCTGCT
>novel_circ_0012395_full_seq |chr NW_024879307.1:147529-156583|+
GAGTGCATGAGTCTCAACACGAGAAGGTCGTCAGTGTCACTGGGGATGGAATTATTCAAAGTCCTGACTTCCCCAACACTTATCCCCGGAATACAGTTATAGTGTGGCGGCTGGTGGCAGTCACGGAAAGTTCCAGGATCCAGCTGACCTTTGATCCTCGCTTTGGTCTGGAGGACGCCGAGAACAGCATTTGCAAGTATGATTATGTGGAGGTGGAGGAGCCTGTCGGAGGCATAGTGTTGGGTCGTTGGTGTGGCTCAGAGATGGTTCCAGGGCCCCAGGTATCCAAGGGGAACCAGATCCTGATCCGCTTCGTCTCTGATGAATATTTTCCCTCGGACCCAGGATTCTGCATCCATTACTCTTTGCTTCAACAG
>novel_circ_0012395_junction_seq |chr NW_024879307.1:147529-156583|+
TCTGCATCCATTACTCTTTGCTTCAACAGGAGTGCATGAGTCTCAACACGAGAAGGTC
>novel_circ_0012454_full_seq |chr NW_024879352.1:1528388-1528724|-
GGCCACCATCAGCTCCTCAGAACCTGCTTTACAACATCAACCACACCACCGTCAGCCTAGAGTGGACCCCGCCAGCCGACACGGGCGGCCGTAACGACGTGATGTACCGGATTATATGCCGCCGCTGCACCTGGGAGCCAGAAGAGTGCTTTCCTTGCGGGAGCAACGTTGGCTACTTGCCACAGCAGAGTGGATTAACGGACACCTACGTCACCATCACCGACCTGTTAGCTCATGCAAACTACACCTTTGAGGTTGAGGCCGTGAACGGTGTGTCCGACCTTAGCCGTACCCAGCGACTGTTTGCAGCCGTCAGCATTGCGACCAGCCAAGCAG
>novel_circ_0012454_junction_seq |chr NW_024879352.1:1528388-1528724|-
AGCCGTCAGCATTGCGACCAGCCAAGCAGGGCCACCATCAGCTCCTCAGAACCTGCTT
>novel_circ_0012456_full_seq |chr NW_024879352.1:24146-25032|-
GAAGGACCCAAGTGCATTCTTCTCATTTCCTGTGACAGACCTGATTGCTCCAGGGTACTCTCTCATTATAAAGAGACCCATGGACTTCAGCACTATGAAGGAGAAAGTGAAGAAGGAGCAATTCCAGTCACTTGAGGAGCTCAAGCTGGATTTCAAAGTGATGTGTGAGAATGCTATGATCTACAACAAACCAGAGACGATTTACTACAAAGCTGCAAAGAAACTCCTGCACTCTGGAATGAAGATCTTGAGCACGGAGAGACTGGACAGTTTAAAACAGAGCATAGAGTTCATGGCTGGCCTGCAGACATCCAGCAGTCATTCAGCAGAGGATGGAGAGGATGAGGGCGGGACATCAGACGCTGCCAAAGAGAACTCATCTGTTATGGACACAAGTGA…
>novel_circ_0012456_junction_seq |chr NW_024879352.1:24146-25032|-
CCCCGTGTCGGGAATAAAGATACGCCAAGGAAGGACCCAAGTGCATTCTTCTCATTTC
>novel_circ_0012457_full_seq |chr NW_024879352.1:2459241-2465232|-
ATCTCCTTTGACCTTGCTGAGTACACCGCAGACGTTGACGGGGTAGGGACCCTACGGTTGCTGGATGCAGTGAAGACCTGCGGTTTAACTGACACCGTCCGCTTCTACCAGGCCTCCACCAGCGAGCTCTACGGGAAAGTACAGGAAATTCCCCAGAAGGAGACCACACCATTTTACCCGCGATCCCCTTATggttcaAATTTTGTAACTAGGAAGATCAGTCGCTCTGTGGCGAAGATCCATCTTGGACAGTTGCAGTGCTTCAGCCTGGGCAATCTGGACTCCAAGCGAGACTGGGGCCATGCCAAAGATTATGTGGAG
>novel_circ_0012457_junction_seq |chr NW_024879352.1:2459241-2465232|-
ACTGGGGCCATGCCAAAGATTATGTGGAGATCTCCTTTGACCTTGCTGAGTACACCGC
>novel_circ_0012377_full_seq |chr NW_024879274.1:117101-117390|-
ctttGGCAATCAGACCCGAAACTTCCGTCTGTTTTACGATGGGAAGCATTTTGTGGGAGAGAAGCGCTTCGAGTCCATCCACGACCTGGTAACAGACGGCCTGATCACGCTGTACATCGAGACCAAAGCCGCCGAATACATATCTAAGATGACCATCAACCCCATCTACGAGCACGTGGGCTACACCACCCTGAACCGCGAGCCGGCGCTGAAGAAAGCCCTGCCGGTCTGCAGAGACATGCCTGATGGGAAGGACGCCGCTGGAGAAGACACCGGCCTGGAGGAGAGG
>novel_circ_0012377_junction_seq |chr NW_024879274.1:117101-117390|-
CTGGAGAAGACACCGGCCTGGAGGAGAGGctttGGCAATCAGACCCGAAACTTCCGTC
>novel_circ_0012414_full_seq |chr NW_024879333.1:93072-93402|-
gtgTGAGATATTTACGGAAGCGGAAGCTCCGGTTTAGCGGGAGCAGACGAAGATGGACGCGCGCAGAGTGAAGCAGAAAGTGAGCGCGGGGTTTAAGATGCGCGGATTAATCCTGCGTCCGGAGTCCAGCCGCTTCCTGCTGCGGGTTCTGGAGTCCGTCACTGAAGCGGATCTGGAGGAGGTTCTGGAGCGCATCCTAGACGCTGTAGAGAAACAACCGC
>novel_circ_0012414_junction_seq |chr NW_024879333.1:93072-93402|-
CATCCTAGACGCTGTAGAGAAACAACCGCgtgTGAGATATTTACGGAAGCGGAAGCTC
>novel_circ_0000004_full_seq |chr NC_056572.1:108961-110294|-
GTTCCAGAGATTATAAGCACTATCAGGCAGGCTGGCAAAAGTTCTGCCCGACAAGAAGACACTCCCTCATCTCTGCCTAGCAACGGTCAGCCAGATGCCTCCTGCTCCACGGCAACGATGGTTGATGCAGCAACAGCCTTCTCGAAGAAGTTTGAGGTGTTGTTCTGTGGGCGAGTGGTGGTGGCCCATAAGAAAGCACCACCCGCACTGATAGATGAGTGTATTGAGAAGTTTGGACGTGTCAGCGTCACTGGATCACTAGCAGCGGGCATCAGACGCGCATTCTCACTCAATCAGGTGGTGAATGGAACAAACGAGGGAGCAGATGGAGGAGGAAAGCGacctatgtttttaaaaagagatCAAACTTTTCCGTTTCTGCAGGCATTGGACGAGAAC…
>novel_circ_0000004_junction_seq |chr NC_056572.1:108961-110294|-
TACAGGAGAACAGAACCATGCTGTTCATGGTTCCAGAGATTATAAGCACTATCAGGCA
>novel_circ_0000005_full_seq |chr NC_056572.1:1130833-1133686|-
attgtCTGTCACTCTTTCTTGCCCTCTGGATCTAACGCTGTTTCCTATGGACACCCAGCTCTGCAAGATGCAGTTAGAGAGCTttggctATACCACGAAAGACCTGGTGTTTATGTGGCAGTCTGGAGACCCTGTTCAGATGGATGAGATTGCTTTGCCACAGTTTGATGTAAAGCAAGAGGATATCAAGTATGGAAATTGCACAAAGTTCTACCCGGGAACAGGTTATTATACATGTGTAGAAGTCATCTTCACTCTCAGGAGGCAGGTGGGCTTTTATATGATGGGTGTTTATGCTCCCACCCTGCTCATTGTCGTCCTCTCATGGCTGTCCTTCTGGATCAACCCAGACGCCAGTGCAGCTCGAGTGCCTTTAG
>novel_circ_0000005_junction_seq |chr NC_056572.1:1130833-1133686|-
AGACGCCAGTGCAGCTCGAGTGCCTTTAGattgtCTGTCACTCTTTCTTGCCCTCTGG
>novel_circ_0000006_full_seq |chr NC_056572.1:1156809-1157468|-
GTGAACGATTCCGTGTTTGAGATCCCAGACTTCTCTCCTGCCATTAAAGGGGTATTGTGGGAAAACTGGTTCAGCAATAAAGGCGTGTTTGTGGCGTATGAGGAGGACAAAGTTTACACATATGCCTTCCACAAAGACACCATACAGGgtTCTAAAGTGATTCTAGTTGGTGCCACCAAGTTGCCATTTTCCCATAAGCCCTTGCTGTTGCATAACGGGGAGCTGACATGTCAGACCCAGAGTGGGAAGATTAATAGTGTGGTTCTGAACACACATTCATTCCTCAACAACCCACACAGTGACACCAGTAAAGACAAGCTCCAGTCGTTACTGCAACAGGCTGTTATGCTCAAAAG
>novel_circ_0000006_junction_seq |chr NC_056572.1:1156809-1157468|-
TTACTGCAACAGGCTGTTATGCTCAAAAGGTGAACGATTCCGTGTTTGAGATCCCAGA
>novel_circ_0000009_full_seq |chr NC_056572.1:1272268-1276689|+
GTATTATGAGACAGGCAGCATCAGACCAGGGGTGATCGGAGGCTCCAAACCAAAGGTTGCTACACCCAAAGTCGTGGACAAAATCGCTGATTACAAACGCCCTCTACAGTGGCAGTGACCCAGGTATCGGCAGTAACCAGCGACGCTGCAGGCTCCTCCTACTCCATCAGTGGAATTCTGGGAATCAGCTCACCTGCCGATGCAAGCAAGCGGAAGAGAGATGAAA
>novel_circ_0000009_junction_seq |chr NC_056572.1:1272268-1276689|+
CGATGCAAGCAAGCGGAAGAGAGATGAAAGTATTATGAGACAGGCAGCATCAGACCAG
>novel_circ_0000011_full_seq |chr NC_056572.1:12767348-12818347|+
GTTCAGACCTCCAGGTTTGTTTGTCAAAGAATCTAACGTGCTGCACCAAGAAGATGGAGGAGCGTTACCAGGTGGCGGCGCGACGGGACATCCAGAACCTTCTCCAAATGTCCAGCTCTAGTCTGAAGTTCCTCATCTCACGCAATGTGGCTGCTTTTCAAGaGAGTTCATCAGCAGTCTGCGTCTACACCGCGCCTTCTACGGCGGCCTGGCCGACCAGCTGTGTGTGAGCGAGTTGGCCTCTGGAGACGGACTGGCCTGCTGGAACGGGGCTGATGTGGGCAAAAG
>novel_circ_0000011_junction_seq |chr NC_056572.1:12767348-12818347|+
TGCTGGAACGGGGCTGATGTGGGCAAAAGGTTCAGACCTCCAGGTTTGTTTGTCAAAG
>novel_circ_0000014_full_seq |chr NC_056572.1:12813912-12818347|+
AAACCGTGGACTCCCTGGTCCATCAGGCGGAGAACCACACTCATGCCGTCCTTCTGCAGACATACCGTGACCTGGCCAGTCCCGCGGCGGCTCCGATCGGaGAGTTCATCAGCAGTCTGCGTCTACACCGCGCCTTCTACGGCGGCCTGGCCGACCAGCTGTGTGTGAGCGAGTTGGCCTCTGGAGACGGACTGGCCTGCTGGAACGGGGCTGATGTGGGCAAAAG
>novel_circ_0000014_junction_seq |chr NC_056572.1:12813912-12818347|+
TGCTGGAACGGGGCTGATGTGGGCAAAAGAAACCGTGGACTCCCTGGTCCATCAGGCG
>novel_circ_0000015_full_seq |chr NC_056572.1:12817045-12818347|+
GTGCACAGGGTGTGCGGTCACCCCAGCAGACAGCCGGAGCAGGTGAGCAGCGTTCAGCATGGTGGCGCCGGCCAAGACTCTCTTCCTTTGAAAGGAATGGTCAGAGACGCAGAGGACACGCTCAGCAACAGGAGGAAaGAGTTCATCAGCAGTCTGCGTCTACACCGCGCCTTCTACGGCGGCCTGGCCGACCAGCTGTGTGTGAGCGAGTTGGCCTCTGGAGACGGACTGGCCTGCTGGAACGGGGCTGATGTGGGCAAAAG
>novel_circ_0000015_junction_seq |chr NC_056572.1:12817045-12818347|+
TGCTGGAACGGGGCTGATGTGGGCAAAAGGTGCACAGGGTGTGCGGTCACCCCAGCAG
>novel_circ_0000016_full_seq |chr NC_056572.1:12859676-12892825|+
cTACACTCTTCGAGTGGTTGGCAATGGGATTAAAGCCCAGGCTGAAAACCCAGAAGTCAAAGTAAAGGAGGCCGACCCGGTGATCAGTCAAGTCATTGATAAACTGAAGCACGTCAATCAGCTGTTGCAGGGCAAGTCAATACCAAAGCTTGGCACCCTGGACCAAATCGAGACAGGAAGTGGAGACGGATACAGTGGAGAGTGTGACGACGAGGATGGATGCTGGGGATCAGGGAATGGAGCGGCCAAGAGGAGAAGAATAGTCACTATAT
>novel_circ_0000016_junction_seq |chr NC_056572.1:12859676-12892825|+
GGCCAAGAGGAGAAGAATAGTCACTATATcTACACTCTTCGAGTGGTTGGCAATGGGA
>novel_circ_0000018_full_seq |chr NC_056572.1:1327006-1327469|-
tgGAAGTATGATCAAATGACCGCCATCTACCTTTCACTGCTGGCTAAAAAGCGGCAAGGCCGTCCTGTGCGTCTGAGAGCAGAATGCCCCGTGATTGACCCCCTGTGCTCTCCTCTACAGGACATACAACTGAAGAAGAGTCTACGCTtcagtgaggatgatgatggtgttCACCCAGTGGTGCTCGGCTCTATGGTCTTCCCCCCTGATTGCTACGATGACGAGAATCCCTGGACCCCTCTCACGCccaagaacacacacaccacaaacacgcCACGCATG
>novel_circ_0000018_junction_seq |chr NC_056572.1:1327006-1327469|-
acacacacaccacaaacacgcCACGCATGtgGAAGTATGATCAAATGACCGCCATCTA
>novel_circ_0000019_full_seq |chr NC_056572.1:13606578-13611162|-
CAACGTGCTTCAGGGAAGGTGCTGTTTGACCTGGTTTGTGCCCACCTGAACCTCATCGAGGGTGATTACTTCGGTCTGGAGTATCAGGACCAGCGTAAAATGATCGTATCTTTTCGCCTTGCAGATCAAGCATGACCTGGCCTGTGGACGTTTGACCTGTAATGAAAGCAGTGCCGCCCTGCTGGTCTCTCATATAGTGCAAT
>novel_circ_0000019_junction_seq |chr NC_056572.1:13606578-13611162|-
CGCCCTGCTGGTCTCTCATATAGTGCAATCAACGTGCTTCAGGGAAGGTGCTGTTTGA
>novel_circ_0000020_full_seq |chr NC_056572.1:13647580-13647769|-
GTGGGTTTGAACAGTATGGTGGAGCCAGAGGAGCGGCCCTCGGTGGCGGGCCAGAGGCTGGGGGCCCCCGAGAGCATGGGCATCAGCACGCTAGAGCCCGGCCAGCGGCCTCCCACCATGCCCCCCGGCAGACAGGTCTCCATCCGGGTCCAGATGTTGGATGACACTCAGGAAGTCTTTGAGGTCTCG
>novel_circ_0000020_junction_seq |chr NC_056572.1:13647580-13647769|-
ATGACACTCAGGAAGTCTTTGAGGTCTCGGTGGGTTTGAACAGTATGGTGGAGCCAGA
>novel_circ_0000021_full_seq |chr NC_056572.1:13731746-13733891|-
GGTCGGTGTACGAGAGAGAACTGTAAGTACCTTCACCCACCAGCGCATCTGAAGACGCAGCTGGAAATCAATGGACGCAACAATCTCATCCAGCAGAAGACTGCAGCAGCGATGCTGGCGCAGCAGATGCAGTTCATGATCCCTGGCACCACCATGCAGCCAGTGGTATTTCCACCCTCCGGCGCACCTGCAGGCCAAGATCAAAGCAGCCCAGCATCAGGCCAACCAGACTGCCGTCGCAGCGCAGGCCGCCGCTGCAGCCATG
>novel_circ_0000021_junction_seq |chr NC_056572.1:13731746-13733891|-
TCGCAGCGCAGGCCGCCGCTGCAGCCATGGGTCGGTGTACGAGAGAGAACTGTAAGTA
>novel_circ_0000022_full_seq |chr NC_056572.1:13941500-13941908|-
TTGTTCCCAGCAGTCTGATTGTGGTTCCCGATGCCCCAAACCCTGTGGTTCACGAGGGCGGATCTATCAGACTCCAGTGCAACGTCTCCCGCAACTTCATCGAAGGAATTTACCTGTCTCTTACGTGGTCAGTTAAGAAGGGCTCATCTCTACTAGAGGACCTGCTGACCTTTGGTCCAGATTTGGGTGTGACAGTTGGCGATGACTACATGCTGCGCTACACAGATGGCGGGATGCGTCTAGAAATGGGAAATGGCGTCTCGCACAGTCTTGTACTTTCCGGAGCGATGCCAGACGATCAGGGCATGTATGTGTGTACGGCCAAATTGTGGACGAGAGAGCAGGGAATCTGGAACCGCATTCAGGAGAAGACAATGGAGATGGGAGAAGTGACTGTCA…
>novel_circ_0000022_junction_seq |chr NC_056572.1:13941500-13941908|-
GATGGGAGAAGTGACTGTCACCCCTACAGTTGTTCCCAGCAGTCTGATTGTGGTTCCC
>novel_circ_0000023_full_seq |chr NC_056572.1:14107985-14117268|-
GAGCAGTTTGAGGCTTTATTCCGTGCGTTTGATCCTGACACATCCTTCCAGTTCTTTAAAAGCTTCAGACGGGTTCGGATCAACTTCACCAATGCGTTGGCAGCAGCCGAGGCCAGAGTCAAACTCCATAAGAGCGAATTCAATGGAAAGGAGATGCGTCTGTATTTTGCTCAGGTGGTACATATCGGCAGTCATCGCCTTGAGCCTCCTAAACCAGAGAAGCAGTTCCTCATCTCTCCTCCGGCATCACCCCCTGTTGGCTGGGCGCAGTCGCAGGATGCTATGCCAGTCCTCAACTATGACCTGCTGTGTGCCGTGACTAAACTAGGACCAG
>novel_circ_0000023_junction_seq |chr NC_056572.1:14107985-14117268|-
GCTGTGTGCCGTGACTAAACTAGGACCAGGAGCAGTTTGAGGCTTTATTCCGTGCGTT
>novel_circ_0000024_full_seq |chr NC_056572.1:14289840-14290344|+
GACCCCAGGGGTTGTGCGGAGCTGCGATGTGGTTTTCAGCAGTGTCTTCAGTACTGGCAGCACCCATCACTACCCTGGCTCTCCCTCTTCCCTCGGATTGGTGCAGAGCGGAAGTTCTCTGGCAAGTGCATGCCGTGGGCCCAGGACGCAACACTGCAGCAGAATCTGATGAGTGACTGGTCTGTGAGTCTGACATCTCTGTACAGTCTCCTGAAGGCCCGACTGTGTCCATATTTCTACCTGTGCTCGTATCAATTCACAGTGCTGTTCAGGGCGGCCGGTTTGAGCAGTGCTAAAGGCATCAGTGCACTGCTGTCCCCCACCACTAGAGGGCTGCGAGAGGCCATGAAGGCAGAGG
>novel_circ_0000024_junction_seq |chr NC_056572.1:14289840-14290344|+
AGGGCTGCGAGAGGCCATGAAGGCAGAGGGACCCCAGGGGTTGTGCGGAGCTGCGATG
>novel_circ_0000025_full_seq |chr NC_056572.1:14923302-14929802|+
TCCAGCCTCACATCACTCAGCTGAGGAACGTGACAGCGGTGGAGGGAAGCGCTGCTATGATAGCCTGTACAGCTGAGGGAGAACCACTGCCTGAGATCTCATGGAGGAGAGCCAGTGATGGACAGACGTTCACAGATGGAGATAAgAGTCAGGATGGCCGTGTGGAAGTGCGAGGACGCAATGGAAAATCCATGCTGACTATCAGTGGGGTTCGACTATCAGACTGGGGCCGATTCGACTGTGAAGCTCTCAGCAGGATCGGAGGCCATCAGAAGAGCATGTTCCTGGATATCGAGT
>novel_circ_0000025_junction_seq |chr NC_056572.1:14923302-14929802|+
TCAGAAGAGCATGTTCCTGGATATCGAGTTCCAGCCTCACATCACTCAGCTGAGGAAC
>novel_circ_0000026_full_seq |chr NC_056572.1:14923302-14934576|+
TCCAGCCTCACATCACTCAGCTGAGGAACGTGACAGCGGTGGAGGGAAGCGCTGCTATGATAGCCTGTACAGCTGAGGGAGAACCACTGCCTGAGATCTCATGGAGGAGAGCCAGTGATGGACAGACGTTCACAGATGGAGATAAgGTCACTCCAGTGTCAGACAGGGATTTTGGACGCTACAACTGCACAGCCAGAAACAACATTGGTGCTCGATATCAAGAGTTTATATTAGCACAGGCAG
>novel_circ_0000026_junction_seq |chr NC_056572.1:14923302-14934576|+
ATATCAAGAGTTTATATTAGCACAGGCAGTCCAGCCTCACATCACTCAGCTGAGGAAC
>novel_circ_0000027_full_seq |chr NC_056572.1:14936923-14941683|+
ATGTCCCATCGCACCCATACTCCGTTCGGCTGTCCGCTGTCTCCCAACGTCTCGCAACCGTCACCTTCATGAAGCCCGACTCTCACGGCGGCGTCCCCATCAGCTATTACATCATCAACTATAAAGACACAAGCTCACAGGACTGGAGGACAGTGAGATCACATGGAGTTCagactACAGTAGTTCTTGCTAACCTGGAGCCCAACACAACGTATGAGGTGCGTGTGGCAGCCATCAATGGAAAGGGTCAGGGTGATTTCAGCCACACGGAAACCTTCCAGACGTTACCCATCCGAGAGCCGAGTCCTCCAACAGTTCATGGACAGAGGGGAGTTGGTAAGGCCTACAGACTCGGACTGATCAAACAGGACGACGGTGGAATGCCCATCGTGGAGTACA…
>novel_circ_0000027_junction_seq |chr NC_056572.1:14936923-14941683|+
TCGTGGAGTACATCGTGAAGTATAAAACGATGTCCCATCGCACCCATACTCCGTTCGG
>novel_circ_0000028_full_seq |chr NC_056572.1:15274904-15275499|+
AGGTTTGGAGTGATAATGGCGGAGCGGGTGTTGGTCATCGGCAGTGGTGGACGGGAACACGCGCTAGCGTGGAAGTTGGCTCAGTCTCCTCACGTTCAGCAGGTCCTCGTGGCTCCTGGTAACGCCGGAACTGCCAACAGCGGGAAGATCTCCAACTCTGCGGTGTCTGTGAACAATCACTCAATTTTAGCTCAGTATTGTAAAGATCATAACGTGGGGCTTGTGGTTGTTGGTCCAGAAGTTCCTCTGGCTGCTG
>novel_circ_0000028_junction_seq |chr NC_056572.1:15274904-15275499|+
TGTTGGTCCAGAAGTTCCTCTGGCTGCTGAGGTTTGGAGTGATAATGGCGGAGCGGGT
>novel_circ_0000030_full_seq |chr NC_056572.1:15319818-15320284|-
ACATTGCTGCTCTCATGTATCCAACACCCTTGTATGCTCCGGCCGGCCACGGCTCTTTTTCAGACGTGTACGAACCCGCCGAAGATTCATTCCTCCTGATGGATGCTCTGGAGAAAGATGCTGATCAGCTGAAGGGTAGCAGGCCATCCGTGTGTCTGGAGGTGGGCAGTGGGTCTGGTGTCATCTCGGCCTTCCTTGCATCTGTGGTCGGGCCTGAAGCCTTGTATCTcTGCACTGATGTGAATCCAGCAGCGGCACACTGCACACTGCAGACAGCTCACTGTAATGACCTGCAGCTGCAGCCAGTGATAACCGACCTG
>novel_circ_0000030_junction_seq |chr NC_056572.1:15319818-15320284|-
TGCAGCTGCAGCCAGTGATAACCGACCTGACATTGCTGCTCTCATGTATCCAACACCC
>novel_circ_0000031_full_seq |chr NC_056572.1:15995089-16003003|+
TCTTGCGGCGACCGCAGCATGAATCTCCATGACTATGGGATGCTGTTGCCATGCGGTATTGACCGTTTCCGTGGCGTCGAGTTTGTTTGCTGCCCTGCAGAAGCGGAGAAAGAGTCAGATAGCGCAGCCGTGGAGGAGGATGATTCAGACGTGTGGTGGGGAGGAGCAGAGACCGACTACAGCGAGAacagTGCCGACTCCCTCCTCTAGCCCTCCGGACGCAGTGGACCGATACCTGGAGACGCCAGCAGACGAGAACGAACACGCCCACTTCCTGAAGGCCAAAGAGAGCCTGGAGGCCAAACACCGCGAGCGCATGTCTCAG
>novel_circ_0000031_junction_seq |chr NC_056572.1:15995089-16003003|+
AGGCCAAACACCGCGAGCGCATGTCTCAGTCTTGCGGCGACCGCAGCATGAATCTCCA
>novel_circ_0000032_full_seq |chr NC_056572.1:16021482-16021884|+
atcATGGCTCTTCATCGGCTCTTCCACCTTTCGTCCCTGTTGCGCTCGGCTGTGAGCGTGACGCTGCGCAGGAACATCGGTCTGTCTGCTGTCGTCTTCAACAAAGCCAGAGACCTGGATCCCGTGCAGAAGCTCTTCCTGGACAAGATCCGCGAGTACAACGCCAAGAGCAAGACCGCTGGCGGTGTGTTTGAAGCCGGTCCGGCCTATCAGAAGAACCTGACCGAAGAGATGACCAAACTCCAGCGCTTGTACGGAGGAGGAGATCTCACCAAATTCCCTCAGTTCAAATTCCCAG
>novel_circ_0000032_junction_seq |chr NC_056572.1:16021482-16021884|+
CACCAAATTCCCTCAGTTCAAATTCCCAGatcATGGCTCTTCATCGGCTCTTCCACCT
>novel_circ_0000033_full_seq |chr NC_056572.1:16034833-16035244|-
GGCCATTTCATGATCGTGCTGAGATTAAAGGGGCAACAGTGCGGCTGCGCAGAGTGACTCAGGTCGATGCGGGCAAGTACCGCTGTGAGGTCAGCGCTCCGCTGGACTCCATCACGCTGGGAGAGACCAACGTCACACTGAGAGTGCTGGTGCCTCCACAAACACCATTGTGCGACGTGCCCAGCTCTGCTCTGACAGGCTCTCAGGTGGAGCTGCGTTGTAGGGACCAGCACAGCATCCCGCCCGCTGTCTACACCTGGTTCAAAGATAACCGCGCTCTGCCCATCCGCCAGCCCAACGCCACATACACGGTCAACGAGTTCACCGGCATACTG
>novel_circ_0000033_junction_seq |chr NC_056572.1:16034833-16035244|-
ACACGGTCAACGAGTTCACCGGCATACTGGGCCATTTCATGATCGTGCTGAGATTAAA
>novel_circ_0000034_full_seq |chr NC_056572.1:16167025-16167638|+
GTGTGAGCAGGAGTGATGGGGGTTCATGGACTGTGGAAACTCTTGGAGAGCACCGGAAAACCTGTCAATCCAGAAACACTAGAGGGGAAGATCTTAGCTGTTGGCCATCAGGAGACAGCGGAGGGAGGAAATGAGCCGTGAGTCCAAACAGACCAATGAGAAGCTCCTCCGGACGTTCCTGAAGAGACAGGCCATCAAAGCCGCTTTAGGGGATCAAAG
>novel_circ_0000034_junction_seq |chr NC_056572.1:16167025-16167638|+
GCCATCAAAGCCGCTTTAGGGGATCAAAGGTGTGAGCAGGAGTGATGGGGGTTCATGG
>novel_circ_0000035_full_seq |chr NC_056572.1:16176403-16178426|+
GAGCTGTTGCGTTTGTTTGGTGTGCCGTTCATCGTGGCTCCAATGGAGGCTGAAGCCCAATGTGCAGCGCTGGACCATCTGGACCAAACGCACGGCACCATCACCGACGACAGCGACATCTGGCTCTTCGGCGGTCGTCAAGTCTACAAGAACTTCTTCAACCAGAACAAATACGTGGAGCATTACCAGTCTGTGGACATGCAGAACCAACTAGGCCTGGACAGGACCAAACTGATCAATCTGGCATATCTGTTGGGCAGTGATTACACTGAAGGCATTCCAGGAGTAGGATACGTTACTGGGATGGAGATCCTCAACGAGTTTCCTGGTGCTGGTTTAGAGCCTCTTGTTCAACTCAG
>novel_circ_0000035_junction_seq |chr NC_056572.1:16176403-16178426|+
GCTGGTTTAGAGCCTCTTGTTCAACTCAGGAGCTGTTGCGTTTGTTTGGTGTGCCGTT
>novel_circ_0000036_full_seq |chr NC_056572.1:16223804-16224801|-
AGAATTCGGCCCGTATCTTGCTGCAGCTGCATCTGGCTCTCGTCTGCAATGCTGCCTGGGTTCACTGTCCATCACACCTGGAGCTAATGAATCAGTGCCGCCACGTCAACATCCGCATAGACCCGCAGGGCCTGAGAGAGGGTCTGCACTACACTGAGAAATCTCATTAACGTCTCACTCTGGAGATGTGTCGTCGAAGTTCGTCCTGCATGCAGTTCATCTGGTGAAGCAGCGAGCGTATCGAGCCAATGAGTTTTATAAGTTCTCATCTCTGCTGGAGAAAGGCTCACTCACAGAGGCTTTTCCTGTGCTGCCAGGACGGACTTTGGAACTCTGTGTTGCTCGCTGGTGGGCGAGTCTTGGAGACGTCACCATTGATTATGTCATTTCCTTCCACGG…
>novel_circ_0000036_junction_seq |chr NC_056572.1:16223804-16224801|-
TGGTGACATCACCCTCTCCTCTTCATATTAGAATTCGGCCCGTATCTTGCTGCAGCTG
>novel_circ_0000039_full_seq |chr NC_056572.1:16384833-16389052|-
TTGGTGGCGTCCATCATCTTCATCAGTCTGGGAGTCGTGTCGTGTTTCCTCTGCGCCATCATCGATGGCATCATCGCCGCTGAGTTCATTGCTCCCACGGTTCAAAGTCACATGACACCTAGTCCGGCTCCACCCCCTCACATCCTGTACAACCCCACCCAACACCTGATCACCTACACCGGTTTCTGCCCCTCCGGACAAACTCTACCTGCCTACCCAAACTACCCGCTACCCCCACAG
>novel_circ_0000039_junction_seq |chr NC_056572.1:16384833-16389052|-
CCTACCCAAACTACCCGCTACCCCCACAGTTGGTGGCGTCCATCATCTTCATCAGTCT
>novel_circ_0000040_full_seq |chr NC_056572.1:16513418-16515252|+
CATAAATTGAAGTCCTCCCAGAAGGAAAAGATCCGTCAATTTATGTCCTTCACGCGAGCTGCAGAGAGAACCGCCCTGTACTGCCTGACCCACAATGACTGTGTGATAGTCCAGAGAAGCTGAAGAGTCTTTTACCCAGACTAGAGCAGGAGCTGAAGGATTCTGGGAAGTTCAAAGATTTCTATCAGTTCACGTTTAGCTTTGCCAAGAATCCTGGTCAGAAGGGTTTAG
>novel_circ_0000040_junction_seq |chr NC_056572.1:16513418-16515252|+
TGCCAAGAATCCTGGTCAGAAGGGTTTAGCATAAATTGAAGTCCTCCCAGAAGGAAAA
>novel_circ_0000045_full_seq |chr NC_056572.1:17058462-17061944|-
CAGAGTCAAAAGCCGTCGTCAGAGGAGATCACGCTGATTGCGGATCAGCTCAACATGGAGAAGGAGGTGGTACGCGTTTGGTTCTGTAACCGCAGACAGAAGGAGAAACGGATCAATCCTCCCAGCAGCATCGGTGGATCGCCTGGATCAGCCATTAAAACCATCTACAGCAGCTCCACCACAGCAGTGTCCAGCGGCACAAACACACTGACGGTCAGTTCTGTGGTTCCTCTGAACAACAGCAGCATCTCAAACCTCACACTCAGTG
>novel_circ_0000045_junction_seq |chr NC_056572.1:17058462-17061944|-
CAGCAGCATCTCAAACCTCACACTCAGTGCAGAGTCAAAAGCCGTCGTCAGAGGAGAT
>novel_circ_0000046_full_seq |chr NC_056572.1:17064042-17070282|-
GCGGCCACACCTACGAGAAAGATTGCAGCCATGCCGGCTCCAGCGTCGGCCACTCCGAAGCGCTTGGATGCACCATGTGTGGAGGAAGCCAGTGACCTTGAGGAACTTGAACAGTTTGCAAAGAACTTCAAACAGAGGCGCATCAAGCTGGGCTTCACTCAGAGAACATGTCTGCTGATTGTGTGGTGTCGAGTCCGAATGAAACGTCTCCCGGTCTCTGTGAGAGTCTGAACCGGCGGCGTAAAAAGCGGACAAGCATCGAAACCAGCATCCGTCTGGCCTTAGAGAAGAGCTTCCTGGAG
>novel_circ_0000046_junction_seq |chr NC_056572.1:17064042-17070282|-
GTCTGGCCTTAGAGAAGAGCTTCCTGGAGGCGGCCACACCTACGAGAAAGATTGCAGC
>novel_circ_0000047_full_seq |chr NC_056572.1:1714993-1715857|-
aAAGCGGTGCATGAGCTGCTGTTGGACGTCATAACGTGGGTGGGGATCCTGCTGTCTCTGGTCTGTCTGCTCATCTGCATCTTCACCTTCTGTTTCTTCCGCGGTCTCCAAAGCGACAGGAACACCATCCACAAGAACCTCTGCATCTCCCTCTTTATCGCCGAAACACTCTTCCTCACCGGGATAAACCATGCAGACCAGCCcATCGTCTGTGCGGTGTTTGCGGCCCTGCTGCATTTCTTCTTCTTGGCCGCGTTTACATGGATGTTTCTGGAAGGCGTGCAGCTGTACATCATGCTGGTGGAAGTGTTCGAGAGCGAGTACTCGCGCACCAAGTACTTCTATCTCACTGGATACGGAGTGCCTGCTGTTATAGTGGCTGTGTCTGCCGCCGTGGAC…
>novel_circ_0000047_junction_seq |chr NC_056572.1:1714993-1715857|-
GACTATCGCAGCTATGGAACTGAAAGAGTaAAGCGGTGCATGAGCTGCTGTTGGACGT
>novel_circ_0000049_full_seq |chr NC_056572.1:17258316-17267133|+
CGGTGACATGGTGTGAGGCCGTGCAGGTCTCAGTTCGTGACGAGCGGCGCTTTGCGATGCTTTTCCAGTCAGTGGTTCTGCCATGTCATTATACCAGCGTAGTGGGTGTTTGTGGGCGCCGTGGTCGTGGGCAGTATCCTCGTCATTCTGCTGGTGGGTGTTTGCTGGTGTCAGTGTTGCCCTCATTCATGCTGCTGTTACGTGAGATGCTGCTGCTGCCCAGATACCTGCTGCTGTCCTCGACACCTATATGAAGCAGGAAAGGGGATCAAGTCAACCCCTCCCACACCAGTGCCCATGTTCCCTCCATACTACATACCTGGTATGCCCACCATGGTGCCTATTGCTCCGCCTTCCCTCATTGACCCGAACCTTTCCACTGCACCATCACTGGAAAAC…
>novel_circ_0000049_junction_seq |chr NC_056572.1:17258316-17267133|+
TGCACCATCACTGGAAAACAATGGCTCAGCGGTGACATGGTGTGAGGCCGTGCAGGTC
>novel_circ_0000050_full_seq |chr NC_056572.1:17264478-17267133|+
gTCAGACAGGTTTGGCTGATGATCTTCTGCCTGGGTTTAATGTGGAGATTGTTCCAGAGTGGGTGTTTGTGGGCGCCGTGGTCGTGGGCAGTATCCTCGTCATTCTGCTGGTGGGTGTTTGCTGGTGTCAGTGTTGCCCTCATTCATGCTGCTGTTACGTGAGATGCTGCTGCTGCCCAGATACCTGCTGCTGTCCTCGACACCTATATGAAGCAGGAAAGGGGATCAAGTCAACCCCTCCCACACCAGTGCCCATGTTCCCTCCATACTACATACCTGGTATGCCCACCATGGTGCCTATTGCTCCGCCTTCCCTCATTGACCCGAACCTTTCCACTGCACCATCACTGGAAAACAATGGCTCAG
>novel_circ_0000050_junction_seq |chr NC_056572.1:17264478-17267133|+
TGCACCATCACTGGAAAACAATGGCTCAGgTCAGACAGGTTTGGCTGATGATCTTCTG
>novel_circ_0000051_full_seq |chr NC_056572.1:17266741-17267133|+
AGTGGGTGTTTGTGGGCGCCGTGGTCGTGGGCAGTATCCTCGTCATTCTGCTGGTGGGTGTTTGCTGGTGTCAGTGTTGCCCTCATTCATGCTGCTGTTACGTGAGATGCTGCTGCTGCCCAGATACCTGCTGCTGTCCTCGACACCTATATGAAGCAGGAAAGGGGATCAAGTCAACCCCTCCCACACCAGTGCCCATGTTCCCTCCATACTACATACCTGGTATGCCCACCATGGTGCCTATTGCTCCGCCTTCCCTCATTGACCCGAACCTTTCCACTGCACCATCACTGGAAAACAATGGCTCAG
>novel_circ_0000051_junction_seq |chr NC_056572.1:17266741-17267133|+
TGCACCATCACTGGAAAACAATGGCTCAGAGTGGGTGTTTGTGGGCGCCGTGGTCGTG
>novel_circ_0000052_full_seq |chr NC_056572.1:17271118-17272120|+
CCTGCAGTATGTCTGAGCTGAGTTCCTTACATGATGCAGAAGCTAATTTCCGTCAAACCAATCGACAAGTCCAGAAAAAGGCTTTGCCTGCCATTCCTGATCTTGATGACCTCCGGACCACAGATTTATCTCCCATTCATGAGGCAGGATGCACACAACAACCCCAGCGTAGAAATCATGTAGCAGATGAAAACCCCAGGTGGAACCCTCGCTCAGAACACTTGCAGAGGAAGGCTTTCCTGGAACGTGGACGGACAGGATCTTTGGATGAGCTAGAGGAGTTTGCAATGGCGTATATGCAACGAGGACATCACAGTGATCTTGGAAACAGGGAGGTCAACTATAGAGCACACGAACTGGAAAAGGAGCGCAAGAGGGAGAGAGACCGGGAGCTGGAAC…
>novel_circ_0000052_junction_seq |chr NC_056572.1:17271118-17272120|+
AAGAGGAGCAGAACCGCCCTCGTAAAGTGCCTGCAGTATGTCTGAGCTGAGTTCCTTA
>novel_circ_0000053_full_seq |chr NC_056572.1:17285739-17286466|+
GGATTCTGTCTATCCAGGTCACCCTCTCTGAGACAGAGAAGCGTACAACTCTTTTTGCGTCTATCACCTTGCGTTGTGATTACTCCACCTCAGCTCCGCAGCAGAATGTGCTGGTCACTTGGAAATACAAATCCTTCTGCAAAGATCCTGTTCTGGACTATTACTCCACAGCGTACCAGTCTTCCCTTCAGCTGGGTCGAGACCCTGCCAATGACTGTGTGGACTCGCAACGTACCGTCCGAACAGTGGCTCAGAAACTGGGATCTAATGAGGCGGTGCTGGGCGTTGAGTACAGAGATCGCAAAATCTTCATTCAGAACA
>novel_circ_0000053_junction_seq |chr NC_056572.1:17285739-17286466|+
CAGAGATCGCAAAATCTTCATTCAGAACAGGATTCTGTCTATCCAGGTCACCCTCTCT
>novel_circ_0000054_full_seq |chr NC_056572.1:17300586-17304607|+
TGTCCAGGCTGCATTGGGCCAAGACGTGTGGACGTGGTCACAGGGAGCCGCAGACGGAGATGCCCGGGGGCCGCAGGGGTCCAAGTAGACAGCAGCTGAGCCGCTCTGCACTGCCGTCACTGCAGACACTGGTGGGCGGTGGCCTCAGCAATGGAGCGGGGCTCCGGTGCAGaaCTTCCATCTGATGGACTATCACCTGGCTGTCTTCATCACCGTGATGTTGGCCAGAAGACTAGTGTGGACCATCATCTCAGAG
>novel_circ_0000054_junction_seq |chr NC_056572.1:17300586-17304607|+
GAAGACTAGTGTGGACCATCATCTCAGAGTGTCCAGGCTGCATTGGGCCAAGACGTGT
>novel_circ_0000056_full_seq |chr NC_056572.1:17465871-17466290|-
GATAAAGAAGTGTAAGAATTACTATGAGGTACTGGGTATCAGAAAAGATGCCAACGATGAGGAACTGAAAAAGGCCTACAGAAAACTGGCTTTGAAATTCCACCCTGACAAAAACCATGCACCAGGAGCAACTGAGGCTTTTAAAAAGATTGGAAATGCTTATGCAGTGCTCAGTAACCCAGACAAGAAGAGGCAGTATGATGTCAGTGGAGCAGAGGATCCCAGCAGCCCAAGTTACAACGCTCATGGAGGATTTGATTTCCACAGAGGTTTTGAGTCTGATATTACACCTGAAGAACTCTTTAACATGTTCTTTGGAGGAGGCTTCGCTTCAT
>novel_circ_0000056_junction_seq |chr NC_056572.1:17465871-17466290|-
CATGTTCTTTGGAGGAGGCTTCGCTTCATGATAAAGAAGTGTAAGAATTACTATGAGG
>novel_circ_0000057_full_seq |chr NC_056572.1:17465871-17493499|-
TATTGTTGGAAGCCTTGCTGAGGAATGGTACTTCGACAGGGAACAGCACTGCATTTTGTAGGAAGGCATCAAATGGAACTGACCCCGGATCCCAAACCCAGCATGAGACACAGAAACAGGACTCAGCAGCTGCAGACTTAACAAAAGGATTTACCAAGGAGCAAGCTGAAGGGGTACAGAGAGATTGGAAATGCTTATGCAGTGCTCAGTAACCCAGACAAGAAGAGGCAGTATGATGTCAGTGGAGCAGAGGATCCCAGCAGCCCAAGTTACAACGCTCATGGAGGATTTGATTTCCACAGAGGTTTTGAGTCTGATATTACACCTGAAGAACTCTTTAACATGTTCTTTGGAGGAGGCTTCGCTTCAT
>novel_circ_0000057_junction_seq |chr NC_056572.1:17465871-17493499|-
CATGTTCTTTGGAGGAGGCTTCGCTTCATTATTGTTGGAAGCCTTGCTGAGGAATGGT
>novel_circ_0000058_full_seq |chr NC_056572.1:17651013-17665693|-
AAGCAATTGAAGATGCTAAAAAAGCCCATCAGCTGCAGCCAGGTTTGGTCCTTGCCTTTTTAAGAATAGGGGCTCTATTGAAGGATTTCAAACATGGATCCAGCACTGTGAGAATGAAATGGCAAcacacATTCCAAACCAAACCTCAGATTCGAAGCAATCTACAACCCTGTTTGTCAAACATGACTGGTACCAGACAGAGTCTCAAGTTGTAGTGACCATCATGGTAAAAAATGCCAAGAAGGAGGATGTATCTGTCATCTTTGGTGAAAGGGAGCTGACAGCTGTGGTAAAGCTTCCATCAGGAGAAGATTACTGCCTAAAGGTCCATCTTCTGCATCCTGTTGTCCCTCAACAAAGCACATACAGGATCCTTTCAACCAAG
>novel_circ_0000058_junction_seq |chr NC_056572.1:17651013-17665693|-
AAAGCACATACAGGATCCTTTCAACCAAGAAGCAATTGAAGATGCTAAAAAAGCCCAT
>novel_circ_0000059_full_seq |chr NC_056572.1:17662187-17665693|-
AAGCAATTGAAGATGCTAAAAAAGCCCATCAGCTGCAGCCAGGTTTGGTCCTTGCCTTTTTAAGAATAGGGGCTCTATTGAAGGATTTCAAACATGGATCCAGCACTGTGAGAATGAAATGGCAAcacacATTCCAAACCAAACCTCAGATTCGAAGCAATCTACAACCCTGTTTGTCAAACATGACTGGTACCAGACAGAGTCTCAAGTTGTAGTGACCATCATGGTAAAAAATGCCAAGAAGGAGGATGTATCTGTCATCTTTGGTGAAAGGGAG
>novel_circ_0000059_junction_seq |chr NC_056572.1:17662187-17665693|-
ATGTATCTGTCATCTTTGGTGAAAGGGAGAAGCAATTGAAGATGCTAAAAAAGCCCAT
>novel_circ_0000060_full_seq |chr NC_056572.1:17802354-17803239|+
gatAGGAAAAGATGGAAAGCGATATGACCGAAAAGGAGACAAGAGAAAGgAAGTTTCTGCAGAGTCCAGACTGCAGAAGTTGCACGGGGATATTAAAACATCTTTGAAGATTGATAACCTTATCCGAAGGTTTAAAGCCAGTCAGGATGTGATGGACAAATCCATGATGCTTTATAATAagtttaaaagcatgtttttaatgGGAGAAGGAGAGTCCGTGCTCAGTCAAGTACTCAATAAAAGTCAGAAACAGTCAgagaaaaaacacagagagaCTGAAGAGGCCAAGAGGGGAGTGctaaaaaacacagaacagacCAAAGAGCAGAAAG
>novel_circ_0000060_junction_seq |chr NC_056572.1:17802354-17803239|+
aaacacagaacagacCAAAGAGCAGAAAGgatAGGAAAAGATGGAAAGCGATATGACC
>novel_circ_0000061_full_seq |chr NC_056572.1:18241900-18249706|-
GTTCTGAGCTGGAGACTGATGCCAGATAACTACCCTCAGAGTGACCAGCTTCCCCCTCCTTCTTACCTCTATGGCGCTCAGCACCTGCTCCGGCTATTTGttaaacttCCAGAAATCTTGAGGAAGATGCACATACCAGAAAAGAACCTGAGTGCACTAGTGAAACACTTCGAGCTTTTTCTCAGAACTACATGTGGGCAGTTCTGCAATATTTTGGTTTCGGTGGACATTACATCACTATGATTAAGACACTCTACCACTCACCTGAGGCATCAGTCTTAACTg
>novel_circ_0000061_junction_seq |chr NC_056572.1:18241900-18249706|-
CCACTCACCTGAGGCATCAGTCTTAACTgGTTCTGAGCTGGAGACTGATGCCAGATAA
>novel_circ_0000062_full_seq |chr NC_056572.1:18249419-18262321|-
AGACTCCTGTACACAGTGGCTCCTCCTCTCCTTTGCCCTTGACACCCAGCAGGGATTGCATTGGAGGGCTTTTCTCAGGGCTGGAAACTCAGACGAACTACGAATTAAATGAGttaaacttCCAGAAATCTTGAGGAAGATGCACATACCAGAAAAGAACCTGAGTGCACTAGTGAAACACTTCGAGCTTTTTCTCAG
>novel_circ_0000062_junction_seq |chr NC_056572.1:18249419-18262321|-
CTAGTGAAACACTTCGAGCTTTTTCTCAGAGACTCCTGTACACAGTGGCTCCTCCTCT
>novel_circ_0000063_full_seq |chr NC_056572.1:18298485-18307743|-
CGAGGAGCTCTGTAAAGAAATGGTGGACGGTTTGAGGATCACATTTGACTTTACCCTTCCACTAATCCTACTGTATCCAAATGAACAAGCTCAGTTCAAAAAAGTCAGCTCCTCCAAGTTCTTCCAACCAATCATTGACAGCGCAACCTGCACCAACTGGGGGTGGAGGCAGCAGCAATGCCTCTCCTCAACCAAAGCGAAGGCCTGCTGAGGTGCAGTCACCACTACCCAAGTTCTTCCTCAGCCTAGAGAAGA
>novel_circ_0000063_junction_seq |chr NC_056572.1:18298485-18307743|-
ACCCAAGTTCTTCCTCAGCCTAGAGAAGACGAGGAGCTCTGTAAAGAAATGGTGGACG
>novel_circ_0000065_full_seq |chr NC_056572.1:18636728-18639239|+
CTCTGTGTGACATGCATCCAATGCGCGCCCTTTTCCTCATTCCCAGAAATCCTCCTCCACGGCTCAAATCAAAGAAGTGGTCCAAAAAGTTCTTCAGCTTCATTGAAACCTGCCTGGTGAAGAATTACAACCATCGCCCCTCTACAGAGCAACTGTTGAAACATCCTTTTATTAGAGACCAACCTAACGAGCGACATGTCCGCATCCAGCTCAAAGACCACATTGACCGCACTCgtaagaagagaggagagagag
>novel_circ_0000065_junction_seq |chr NC_056572.1:18636728-18639239|+
CCGCACTCgtaagaagagaggagagagagCTCTGTGTGACATGCATCCAATGCGCGCC
>novel_circ_0000066_full_seq |chr NC_056572.1:18675685-18677570|+
CCTCTTCAAAGTCTGAGGGCTCACCAATGCAGCTGCCAGAGATTGCTGGGAAGAAGTCAGAAAAGAAGAAAGACTTTGTAAGACCAACTAGACATGCTAGCATAGCTGAGAGAAAGCAGTTGCGTCCTATTCCCGAGCCCAGTCTGGGTCCAGGTTTGAGCCCTTCACACAGTCAAAGTCACCAGGAAAGAAACTGCTATGCAGGCCGCATTCACCTGCTTCCTGATCTCATCCAGCAGAGCCATCGCTCCCCTTCATCCTCTCCCTCATCCAGTCATGGCAGCCCATCCATGTCCCCCCAGATTCCCATGGACATGTTGATAGTCAGTGAG
>novel_circ_0000066_junction_seq |chr NC_056572.1:18675685-18677570|+
TTCCCATGGACATGTTGATAGTCAGTGAGCCTCTTCAAAGTCTGAGGGCTCACCAATG
>novel_circ_0000068_full_seq |chr NC_056572.1:1957107-1957710|+
GAATCAACATGTGGCTGGCTGCAGGGCACCAGTGTGATTGGTCTGGCTGTAACGCCTCTCAAAATGGAGCAAATGAATCTGTCTTCCATCCTGACCAACTTTACTCCCGACACACTCACGACACACTCCTGGGGCCGACTGAAGGCAGCACTGTCCCTGCATAAGAAGAAGACTGcaTTTGCCACCCCGCGCCGCTTGGTTCAGTCTCATCTGAAGTCCCCAGGTGCTGCATTTCCAAATGACAACAGTCTAAACCTGTTTGCTTCCCCTCTCTGCACACCGTCCAGATTCATACCTTCATGCTTGCTCCCATCCACCATGAACACCCCGATG
>novel_circ_0000068_junction_seq |chr NC_056572.1:1957107-1957710|+
TGCTCCCATCCACCATGAACACCCCGATGGAATCAACATGTGGCTGGCTGCAGGGCAC
>novel_circ_0000069_full_seq |chr NC_056572.1:19629594-19630160|+
GCACAAGTTACCTCTATTTGTACATTTTGAACTGactgaaacagaaaaaacacactATACCAAAGAGGAACTGTTGGAAGTGGAGAAATGTCTGAGAAGAAGAAAGGAAGTGAGGGTGGAAAGAATGATGGAGGATTGGGAGACAGTGGGTGAAGGTTTAGCATTCTGACACCACAGCTGGATTTTTGAGAATAATGCCAGGAATGAGTGCAGCCATTTGAAGCCCTGGAGGATCTAGACAGCTCAGTGTTTAACATG
>novel_circ_0000069_junction_seq |chr NC_056572.1:19629594-19630160|+
AGGATCTAGACAGCTCAGTGTTTAACATGGCACAAGTTACCTCTATTTGTACATTTTG
>novel_circ_0000070_full_seq |chr NC_056572.1:19644800-19647108|+
cagATATGGAGCAGGTATCAGACGATGATTTGGACCATGCTGCTGAAGAAGACAGTGATAAGGAGGACCAGGATCTGGACCAGATGTTTGGCGCCTGGTTGGGAGAACTGGACAAACTCACACAGAGTTTGGATGATGGGCGTCCTGAGAAAATGCAGAAAGCTCCACTCAGACAGGAAACAAACCTTGCCAACTTCTCCTACCGTTTCTCTATGTACAACATCAACGAAGCCATTAACCAAGGTGAGACAGTAGACCTGGACGCCCTCATGGCTGACCTGTGTTCAATAGAACAAGAGCTCAGCACTATCGGCAAACCCATGAGCAAGACCTCAGATGGCAAATCTAGACAAAGACCCACAGGCCGCTCGGCCAGCACCAAACACACCGGAGGGGGCA…
>novel_circ_0000070_junction_seq |chr NC_056572.1:19644800-19647108|+
ATCAGAACCAAAGCCAGAGTAGCACAGAgcagATATGGAGCAGGTATCAGACGATGAT
>novel_circ_0000072_full_seq |chr NC_056572.1:19879439-19882529|+
CCTGAAGATGAGGATGAGCCATTCATTCTAGAGGACACGTGTCTTTTGAACACAGAGAACATTGATGCCCACTCGTGTGAAACCTCATCTCTGGCCAGCTATCACCATGTGGGATCTGGCCAATGGGAAGCTGCTCCGCACTATCACTGACGCCCATCCACCCGGCACTGCCATACTACATGTGAAGTTTACTGACCACCCGGCGCTAGCTGTGTGTAATGACAGTGGCGGATCAGTGTTTGAGCTGTCATTCAGgagGGTGATGGGAATGAGGACATGTGAATCCAGGTGTTTATTCAGTGGTTCTAAAGGTGAGGTTTGCTGTGTTGAGCCTCTACATGCTGGACTTGAACTGAAGGATCATCCCATTAGCCAGTACTCCCTGCTGGCCATGGCCTC…
>novel_circ_0000072_junction_seq |chr NC_056572.1:19879439-19882529|+
CCCTGCTGGCCATGGCCTCACTCACCAAGCCTGAAGATGAGGATGAGCCATTCATTCT
>novel_circ_0000074_full_seq |chr NC_056572.1:19941772-19945823|+
ACCCTGAAGGGCGAACTACACAAACTTGCCCTGGAAGGCTCAGAGGCAGACAAGCCCGATGGTGAGGAGGAGGAGAGCGATGAAGTGCAGAGTCTGCTACGAAGAGTGGAGGAAGCTCTCCATGACATCATTGCTTTGTGTCAGAGGAGCTCGCACGGTCTCAACCAGCAGcaaagagagGCTCTGTGGTTTCCCCTCCTCGAGGCGATGATGTCACCACAGAAACAACTCAAAGGTGCCGATGCCAAACACACTTCAGACGCATTAAAAGAGCTCACTATGAAAGTCTTAAACAGCATGTCCAGTTTTATCGCCCCACCTGCCATCATTCAGCGCATCCTACAG
>novel_circ_0000074_junction_seq |chr NC_056572.1:19941772-19945823|+
CACCTGCCATCATTCAGCGCATCCTACAGACCCTGAAGGGCGAACTACACAAACTTGC
>novel_circ_0000078_full_seq |chr NC_056572.1:19956966-19968744|+
acgtTGTTGGAGACGACCACAAATCTGTTGAATTCAGATCTTCACTGGTCTCTGTCACACCTACGCAAGGCGGTCAGTAGAGGGCTTCACCCAAGACAGTACCAAAGTGACGTCTGCTCATCGTGGGATTGTAACAGAGGCTCATGGGAGAAAGatgtTGAGTGAAGCCACTCTGGATGCCCAGCAGACACAGGCCTGGGATCATTTCCGGACTCTCTACAGAGGACCATCTAGG
>novel_circ_0000078_junction_seq |chr NC_056572.1:19956966-19968744|+
TCCGGACTCTCTACAGAGGACCATCTAGGacgtTGTTGGAGACGACCACAAATCTGTT
>novel_circ_0000079_full_seq |chr NC_056572.1:1997199-1997912|+
AGTGATGCAAAGACCTTGCTGAAATGTCTGACGATGTGTGCCGAGTTGTTCAAGCAAATGAACATCAAGAGAGGAATCTGCCCTACCATGAATGCTCTGATCGAGTCACTGATACTGCCAGGTGTGTCCAACCCTAACCCTGCGGTGCGCAACATGGCTGTCATCTGTTTGGGAACTGCTGCCCTCCACAGCAAAGACCTTGCCAACACACACCTTGTGCTGCTCTTGCAGATCACACAGCTAGATGAGCCTAAAATCAGGATCAGTGCTCTCCGAGCTCTCATCGACCAGCTCCTGCTCAATGGCCTCAACATCCTGCAAGACAAGCCTGCTCCTGTCTCCCAAGACGACAGTAACGAGCAGCCTGAACATCAAGCTGAGGAGGAGAGTACCGTTCAG…
>novel_circ_0000079_junction_seq |chr NC_056572.1:1997199-1997912|+
AGATGCTCTCAGAATTCCTTGATAGTGAGAGTGATGCAAAGACCTTGCTGAAATGTCT
>novel_circ_0000080_full_seq |chr NC_056572.1:20046709-20047015|-
GGCTGTTGAGAAGTTGACAGATCACAGTTTTGACAATCACGCCTTCAGTGTGTCGTTCATACTGGACGAGGAGGCAGGAAGGGACGGGGGTGTAAGACCCCAGGTCCCGCGAGGGGCATCTAAAATGAGGACAGGAAGTTGGCAGCAGGAGTTTGGTCAGCCAGGGGCCATGGGAGGCCCCCAGGGGCCCAGGCATCGTCAGCAAGAGCTGCCTCTACGAATCCTAGTGCCCACTCAGTTTGTGGGAGCCATCATTGGGAAAGAGGGACTCACCATAAAGAACATCACAAAGCAGACACAGTCCAA
>novel_circ_0000080_junction_seq |chr NC_056572.1:20046709-20047015|-
AAGAACATCACAAAGCAGACACAGTCCAAGGCTGTTGAGAAGTTGACAGATCACAGTT
>novel_circ_0000083_full_seq |chr NC_056572.1:20535868-20536623|+
CAGGTACTTCACTGTCAGGGTGTGAATAATAAAAGCTACGTGTGTGAGACAGGACACTGTTGTGGAGCGTCCCAGTGCTGTAGCCACTACTATGAACTCTGGTGGTTCTGGCTGGTGTGGGCCATCATCTTCATCATGAGCTGCTGTTGTGTCGGTCATCATCGTCGCACCAAACACAGACTGCAGCAACAACAACGACAGCACGAGATCAACCTCATTGCCTACAGAGAGGTTCACAACTACACCTCACTGCCCTTCTACTTCA
>novel_circ_0000083_junction_seq |chr NC_056572.1:20535868-20536623|+
CAACTACACCTCACTGCCCTTCTACTTCACAGGTACTTCACTGTCAGGGTGTGAATAA
>novel_circ_0000084_full_seq |chr NC_056572.1:20535871-20536623|+
GTACTTCACTGTCAGGGTGTGAATAATAAAAGCTACGTGTGTGAGACAGGACACTGTTGTGGAGCGTCCCAGTGCTGTAGCCACTACTATGAACTCTGGTGGTTCTGGCTGGTGTGGGCCATCATCTTCATCATGAGCTGCTGTTGTGTCGGTCATCATCGTCGCACCAAACACAGACTGCAGCAACAACAACGACAGCACGAGATCAACCTCATTGCCTACAGAGAGGTTCACAACTACACCTCACTGCCCTTCTACTTCA
>novel_circ_0000084_junction_seq |chr NC_056572.1:20535871-20536623|+
CAACTACACCTCACTGCCCTTCTACTTCAGTACTTCACTGTCAGGGTGTGAATAATAA
>novel_circ_0000085_full_seq |chr NC_056572.1:20726077-20729929|-
CATTGTAAGGAATTCACCTACAGGTTTGCCAGCAATGTAAGGAGCCAGAGGTTTGGAGCTGTGACACCAGGATATGACTTTATGCTTGAACTGAGGGAGGGTATCGAAGAGATTCTCCCGCCCAATGCCCACCAGTTAGCCAATGAACGCCTCCATGTTTCAATAACACACTCAAAGACACGCAAGAACTGCATGGTGTCCAGCTTCACCTCAAGGGAAGATCTCATTAAGGTGCTCTTGGCCAGCTGCTTCGTGCCTGTCTATGCTGGAATGAAGCCAGTGGAGTTCCAAGGGCAG
>novel_circ_0000085_junction_seq |chr NC_056572.1:20726077-20729929|-
GAATGAAGCCAGTGGAGTTCCAAGGGCAGCATTGTAAGGAATTCACCTACAGGTTTGC
>novel_circ_0000086_full_seq |chr NC_056572.1:2166695-2173837|-
ACCCCACTGATGTTCACAGAGCAGATGCAGCAGGACGTCATCATGGTACTCAAGTTCCCGTCCAACTCTCCAGTCACCCACGTGGCCGCCAACACACAGTCAGGCCTGACCAACCCAGCGGTCATCACAGTCACCGCCAACCGCCTCTTCGCCGTCAACAAGTGGCAAGGCCTCACTGCAGAATTGGTGACTCCCCGGACGATCCTGACGGGTCATGATTGTGAGGTCacgtgtgcgagtgtgtgtgcggAGCTGGGACTTGTCATCAGTGGCTGCAAAGAGGGTCCGTGTCTCGTCCACTCTATGAGCGGTGACCTGTTGAGGACTCTGGAGGGTCCAGACGGCTGCGTGCGGCCCCGTTTGGTTCTGTCCTCCACCGAGGGTCACTGCGTCATTTAT…
>novel_circ_0000086_junction_seq |chr NC_056572.1:2166695-2173837|-
GACATATGGAGGTGGAAGACAACGTAAAGACCCCACTGATGTTCACAGAGCAGATGCA
>novel_circ_0000087_full_seq |chr NC_056572.1:21846028-21853519|+
TGGAGTTCATGTACCTGGATTTGGCTTCTCTGACATCTGTGCGGCAGTTTGTCCAGAGGTATAAAGCCAAAGGTTTGCCTCTACACATCCTTGTCAATAACTGGTGTTATGCTTGTTCCGGAGAGGAGGACAGAGGATGGATTTGAGCTGCACTTTGGGCTAAACTACCTGGGCCATTTCCTGTTGACAGTCCTGTTGCTGGATGTGCTGAAGAAGTCAGGCAAACCTGGGAAATTTTCCCGAATAATCATTATGTCTTCAGCTTCCCACTATGGAGGAAGATTAACTCTGGATGACTTGCAAGGAAG
>novel_circ_0000087_junction_seq |chr NC_056572.1:21846028-21853519|+
AGATTAACTCTGGATGACTTGCAAGGAAGTGGAGTTCATGTACCTGGATTTGGCTTCT
>novel_circ_0000090_full_seq |chr NC_056572.1:21949414-21949826|+
GAAGGTGACATTAGTAATGGTTGGACTGGACAATGCTGGAAAAACAGCGACTGTCAGAGGAATCCAGGGAGAAAATCCTTTAGATGTTGCACCTACAGTGGGCTTCTCAAAGGTGGACCTGAAGCAGGGCAAGTTTGAGGTCACAATCTTCGACCTGGGTGGCGGGAAGCGTATCCGCGGCATTTGGAAAAACTACTACTCTGAGTCTTACGGCGTGGTGTTTGTTGTGGACTCCAGTGATGTTCAAAGGATCCAGGAGACCAGAGACACAATGGCTGAGGTTCTCCGGCATCCCCGTATTGCAGGCAAACCTGTATTAGT
>novel_circ_0000090_junction_seq |chr NC_056572.1:21949414-21949826|+
CCCCGTATTGCAGGCAAACCTGTATTAGTGAAGGTGACATTAGTAATGGTTGGACTGG
>novel_circ_0000092_full_seq |chr NC_056572.1:2199923-2215587|-
ATTTTGGCCTACACAGAGGGTCTGCATGGGAAATGGCAGTTCACAGAGATCAGGGCAGTTTTCTCTCGCCGCTATCTGCTACAGAATACAGCGCTGGAGGTCTTCATGGCCAACCGAAgAGCTGATCCCTGAGTTCTATTACCTCCCTGAGATGTTTGTCAACTCCAATAATTACAACCTGGGAGTGATGGATGATGGGACGGTGGTGTCAGACGTGGAGCTGCCCCCCTGGGCCAAGAGTCCTGAGGAGTTCGTTCGCATCAACCGACTC
>novel_circ_0000092_junction_seq |chr NC_056572.1:2199923-2215587|-
CTGAGGAGTTCGTTCGCATCAACCGACTCATTTTGGCCTACACAGAGGGTCTGCATGG
>novel_circ_0000093_full_seq |chr NC_056572.1:2212004-2215587|-
[truncated: 26,163 more rows]
