# Supplementary material for: Differential Expression of miRNAs, lncRNAs, and circRNAs between Ovaries and Testes in Common Carp (Cyprinus carpio)
Source: Cells. 2023 Nov 15;12(22):2631. doi: 10.3390/cells12222631 (PMC10670750; doi:10.3390/cells12222631)
Supplement: Supplementary file 1 [file cells-12-02631-s001.zip › Table S17. List of DE circRNAs between ovaries and testes.xlsx]

## Sheet: Sheet1
circRNA	circRNA_Female_readcount	circRNA_male_readcount	log2FoldChange	pvalue	padj	significant
novel_circ_0011083	11.6422	758.406	-6.02497	2.7951e-108	1.05739e-104	TRUE
novel_circ_0004122	554.379	38.783	3.84081	6.06087e-100	1.14641e-96	TRUE
novel_circ_0012227	499.09	32.8872	3.92328	3.63689e-98	4.58611e-95	TRUE
novel_circ_0004916	309.981	27.5006	3.49595	6.70484e-67	6.3411e-64	TRUE
novel_circ_0007117	3.29376	798.84	-7.94717	1.51138e-63	1.14351e-60	TRUE
novel_circ_0001843	3.60328	442.027	-6.95581	2.95431e-53	1.86269e-50	TRUE
novel_circ_0010649	14.8034	220.802	-3.89219	1.11427e-51	6.02182e-49	TRUE
novel_circ_0004318	230.318	8.61137	4.7395	2.37337e-51	1.12231e-48	TRUE
novel_circ_0003192	21.2543	234.91	-3.46106	4.19033e-49	1.76134e-46	TRUE
novel_circ_0003204	230.887	24.5848	3.23115	3.70478e-48	1.40152e-45	TRUE
novel_circ_0011413	6.19394	232.342	-5.23909	9.97086e-47	3.42907e-44	TRUE
novel_circ_0004094	231.402	5.75252	5.33031	1.10846e-46	3.49443e-44	TRUE
novel_circ_0006454	9.04081	192.025	-4.40606	2.50314e-44	7.28413e-42	TRUE
novel_circ_0005324	181.23	12.7983	3.82515	2.86635e-43	7.7453e-41	TRUE
novel_circ_0001627	188.579	6.70177	4.81287	9.40354e-43	2.37157e-40	TRUE
novel_circ_0006453	8.72866	176.436	-4.33672	4.76019e-41	1.12549e-38	TRUE
novel_circ_0012348	44.352	253.304	-2.5077	1.87945e-37	4.18233e-35	TRUE
novel_circ_0010650	164.101	5.70849	4.83665	2.2425e-37	4.713e-35	TRUE
novel_circ_0007900	189.739	30.3209	2.64397	1.1733e-35	2.33609e-33	TRUE
novel_circ_0004248	19.2135	160.687	-3.07124	1.57601e-35	2.98102e-33	TRUE
novel_circ_0007399	148.61	8.55996	4.10927	2.63565e-35	4.74793e-33	TRUE
novel_circ_0006872	446.091	1.57295	8.12594	4.67496e-35	8.03881e-33	TRUE
novel_circ_0001650	147.426	15.6406	3.23624	6.01205e-35	9.88852e-33	TRUE
novel_circ_0012017	1330.85	5.45087	7.93408	5.10911e-32	8.05324e-30	TRUE
novel_circ_0005235	10.9769	132.929	-3.59638	2.07376e-31	3.13801e-29	TRUE
novel_circ_0011089	2.23077	215.886	-6.57511	4.34052e-31	6.31546e-29	TRUE
novel_circ_0006193	1.57541	309.25	-7.57941	1.40403e-30	1.9672e-28	TRUE
novel_circ_0007901	124.971	13.7439	3.18528	8.18614e-30	1.10601e-27	TRUE
novel_circ_0003610	3.81248	135.095	-5.12279	1.17765e-29	1.53622e-27	TRUE
novel_circ_0000433	19.5019	139.063	-2.83869	1.25743e-29	1.58562e-27	TRUE
novel_circ_0003064	4.19976	123.794	-4.879	2.04185e-28	2.49171e-26	TRUE
novel_circ_0001146	347.539	1.25836	8.0882	3.08186e-28	3.64333e-26	TRUE
novel_circ_0010362	34.7129	167.959	-2.27729	1.47266e-27	1.68821e-25	TRUE
novel_circ_0006542	147.998	27.2614	2.44526	6.63597e-27	7.3835e-25	TRUE
novel_circ_0012349	196.026	511.371	-1.38411	1.3707e-26	1.48153e-24	TRUE
novel_circ_0004047	172.632	39.736	2.12172	1.43971e-25	1.51289e-23	TRUE
novel_circ_0008338	12.2057	108.708	-3.1463	3.87039e-25	3.95721e-23	TRUE
novel_circ_0010498	106.073	13.4642	2.98217	2.21693e-24	2.20701e-22	TRUE
novel_circ_0003213	23.1507	130.441	-2.50154	1.3294e-23	1.28951e-21	TRUE
novel_circ_0005841	94.9754	4.13554	4.51687	1.95207e-23	1.84617e-21	TRUE
novel_circ_0001059	5.21647	94.7447	-4.1917	3.63416e-23	3.35318e-21	TRUE
novel_circ_0004140	98.2436	8.62795	3.51027	3.76778e-23	3.39369e-21	TRUE
novel_circ_0010971	9.75094	96.2273	-3.30775	1.29868e-22	1.12245e-20	TRUE
novel_circ_0010043	93.2637	10.2376	3.18897	1.30552e-22	1.12245e-20	TRUE
novel_circ_0003936	445.438	0	11.3039	1.79981e-21	1.51304e-19	TRUE
novel_circ_0003681	412.928	0	11.1936	3.47376e-21	2.85679e-19	TRUE
novel_circ_0005037	11.2738	94.027	-3.05494	1.94691e-20	1.56706e-18	TRUE
novel_circ_0011318	345.012	0	10.9339	3.25477e-20	2.56516e-18	TRUE
novel_circ_0011327	0.642759	436.215	-9.39672	6.47293e-20	4.99737e-18	TRUE
novel_circ_0006873	295.783	0	10.7121	1.6842e-19	1.27426e-17	TRUE
novel_circ_0003495	1.28552	131.077	-6.6622	3.44936e-19	2.55862e-17	TRUE
novel_circ_0004493	12.5656	90.1092	-2.83769	5.17431e-19	3.76431e-17	TRUE
novel_circ_0008576	8.32659	79.2183	-3.23846	6.58743e-19	4.70193e-17	TRUE
novel_circ_0006343	11.1945	88.6757	-2.97294	9.10995e-19	6.38203e-17	TRUE
novel_circ_0007779	73.6689	5.74705	3.6786	1.79648e-18	1.23565e-16	TRUE
novel_circ_0008063	12.2975	83.0558	-2.75598	2.23485e-18	1.50972e-16	TRUE
novel_circ_0001434	231.361	0	10.3581	2.57116e-18	1.70644e-16	TRUE
novel_circ_0001496	221.69	0	10.2964	4.1351e-18	2.69709e-16	TRUE
novel_circ_0002210	112.171	26.8311	2.06286	4.52695e-18	2.90262e-16	TRUE
novel_circ_0009213	0.964139	153.019	-7.30077	1.03234e-17	6.50892e-16	TRUE
novel_circ_0011995	128.089	33.5714	1.93392	1.0511e-17	6.51854e-16	TRUE
novel_circ_0000794	8.12998	71.271	-3.13757	3.31945e-17	2.0254e-15	TRUE
novel_circ_0012402	281.714	121.151	1.21809	7.05251e-17	4.23487e-15	TRUE
novel_circ_0007919	168.59	0	9.90144	8.76344e-17	5.18002e-15	TRUE
novel_circ_0011953	0	169.134	-9.887	9.89489e-17	5.75883e-15	TRUE
novel_circ_0002429	65.8059	5.14175	3.6844	1.29759e-16	7.43754e-15	TRUE
novel_circ_0011227	2.61102	67.3435	-4.70054	1.91422e-16	1.08082e-14	TRUE
novel_circ_0007417	64.9014	4.51257	3.85793	2.04807e-16	1.13939e-14	TRUE
novel_circ_0002441	21.0836	94.8407	-2.172	2.42251e-16	1.32817e-14	TRUE
novel_circ_0012228	0	145.819	-9.67373	4.62751e-16	2.50084e-14	TRUE
novel_circ_0000984	373.875	177.332	1.07672	6.9832e-16	3.72077e-14	TRUE
novel_circ_0010827	0	141.226	-9.62631	7.15003e-16	3.75674e-14	TRUE
novel_circ_0008510	0	138.803	-9.60259	7.54031e-16	3.90753e-14	TRUE
novel_circ_0006889	0	137.375	-9.5872	8.61524e-16	4.40425e-14	TRUE
novel_circ_0001892	136.403	0	9.59618	8.99227e-16	4.5357e-14	TRUE
novel_circ_0009908	2.63767	63.2136	-4.60753	1.11481e-15	5.54912e-14	TRUE
novel_circ_0000908	131.611	0	9.54443	1.20147e-15	5.90279e-14	TRUE
novel_circ_0001196	0	132.262	-9.53249	1.23959e-15	6.01202e-14	TRUE
novel_circ_0010580	0	132.27	-9.53255	1.25812e-15	6.02465e-14	TRUE
novel_circ_0012395	130.662	0	9.533	1.30298e-15	6.16145e-14	TRUE
novel_circ_0007611	129.499	0	9.52066	1.37173e-15	6.3291e-14	TRUE
novel_circ_0009492	129.803	0	9.52505	1.37189e-15	6.3291e-14	TRUE
novel_circ_0009340	0.642759	190.019	-8.19762	2.08745e-15	9.51426e-14	TRUE
novel_circ_0001166	118.345	0	9.3912	3.50815e-15	1.57992e-13	TRUE
novel_circ_0003872	59.4057	3.24135	4.21498	3.76259e-15	1.67457e-13	TRUE
novel_circ_0008219	5.84737	61.9481	-3.40998	4.39269e-15	1.93227e-13	TRUE
novel_circ_0005951	115.348	0	9.35448	4.67002e-15	2.03065e-13	TRUE
novel_circ_0005446	114.443	0	9.34182	5.30767e-15	2.28169e-13	TRUE
novel_circ_0007156	59.0906	5.75252	3.36217	5.38642e-15	2.28953e-13	TRUE
novel_circ_0001429	114.282	0	9.33934	5.72676e-15	2.40715e-13	TRUE
novel_circ_0002126	4.60593	60.4981	-3.7341	6.51456e-15	2.69794e-13	TRUE
novel_circ_0005503	59.0536	2.84044	4.36379	6.61143e-15	2.69794e-13	TRUE
novel_circ_0011707	1.33883	78.2764	-5.91626	6.63253e-15	2.69794e-13	TRUE
novel_circ_0003220	112.278	0	9.31602	6.89455e-15	2.77469e-13	TRUE
novel_circ_0011045	58.0224	3.54674	4.04289	7.862e-15	3.13073e-13	TRUE
novel_circ_0002560	107.354	0	9.25057	9.69611e-15	3.82087e-13	TRUE
novel_circ_0004021	0	106.657	-9.22224	1.16816e-14	4.55583e-13	TRUE
novel_circ_0001815	0	103.551	-9.17928	1.63207e-14	6.29993e-13	TRUE
novel_circ_0007589	58.9422	162.127	-1.46083	1.64867e-14	6.29993e-13	TRUE
novel_circ_0003067	0	100.067	-9.12978	2.33768e-14	8.84344e-13	TRUE
novel_circ_0006099	59.2735	7.0035	3.07711	2.47874e-14	9.27552e-13	TRUE
novel_circ_0002422	0	100.124	-9.13156	2.50093e-14	9.27552e-13	TRUE
novel_circ_0006849	98.341	0	9.12274	2.75829e-14	1.01307e-12	TRUE
novel_circ_0005286	95.232	0	9.07704	3.43313e-14	1.2488e-12	TRUE
novel_circ_0010132	54.3392	4.12268	3.71196	3.50745e-14	1.26369e-12	TRUE
novel_circ_0007396	58.6767	5.49672	3.43104	4.28691e-14	1.52994e-12	TRUE
novel_circ_0004762	0	91.3287	-8.9984	5.81812e-14	2.057e-12	TRUE
novel_circ_0006054	88.9751	0	8.97943	6.78324e-14	2.37602e-12	TRUE
novel_circ_0007518	1.28552	68.804	-5.73225	8.04764e-14	2.79305e-12	TRUE
novel_circ_0007610	88.3153	0	8.96995	8.77482e-14	3.01774e-12	TRUE
novel_circ_0011965	0	87.0623	-8.92852	1.02114e-13	3.48016e-12	TRUE
novel_circ_0002446	6.50902	56.2431	-3.11758	1.15782e-13	3.91073e-12	TRUE
novel_circ_0006447	2.53955	53.3605	-4.36897	1.26044e-13	4.21967e-12	TRUE
novel_circ_0002074	82.7201	0	8.87477	1.42278e-13	4.72138e-12	TRUE
novel_circ_0007861	0	83.5271	-8.87017	1.55165e-13	5.10424e-12	TRUE
novel_circ_0010405	81.3908	0	8.85009	1.8487e-13	5.98316e-12	TRUE
novel_circ_0001173	83.2387	0	8.88295	1.85046e-13	5.98316e-12	TRUE
novel_circ_0000675	0	81.4497	-8.83315	1.93561e-13	6.17613e-12	TRUE
novel_circ_0001844	0	81.1702	-8.828	1.9428e-13	6.17613e-12	TRUE
novel_circ_0011991	137.384	47.7256	1.52696	2.06593e-13	6.48541e-12	TRUE
novel_circ_0002019	5.53785	55.3674	-3.32857	2.07437e-13	6.48541e-12	TRUE
novel_circ_0000150	0	78.3169	-8.77626	2.83028e-13	8.77618e-12	TRUE
novel_circ_0011127	77.1437	0	8.77446	3.00171e-13	9.23208e-12	TRUE
novel_circ_0007153	76.4402	0	8.75994	3.1877e-13	9.72504e-12	TRUE
novel_circ_0010399	52.0188	2.24069	4.54033	3.41754e-13	1.02801e-11	TRUE
novel_circ_0000765	0	78.5335	-8.77941	3.43079e-13	1.02801e-11	TRUE
novel_circ_0005945	0	76.6448	-8.74549	3.45115e-13	1.02801e-11	TRUE
novel_circ_0000854	0	75.6031	-8.72468	4.60867e-13	1.36208e-11	TRUE
novel_circ_0011669	0	73.9072	-8.69236	5.42042e-13	1.58957e-11	TRUE
novel_circ_0009773	73.5749	0	8.70466	5.48121e-13	1.59503e-11	TRUE
novel_circ_0002800	71.4829	0	8.66372	6.84624e-13	1.97705e-11	TRUE
novel_circ_0004187	0	70.5647	-8.62632	7.90693e-13	2.26606e-11	TRUE
novel_circ_0010373	51.74	4.85286	3.42904	8.36329e-13	2.37882e-11	TRUE
novel_circ_0012465	4.88177	50.3804	-3.37482	1.04752e-12	2.9573e-11	TRUE
novel_circ_0009182	67.3846	0	8.57796	1.14272e-12	3.18138e-11	TRUE
novel_circ_0010096	58.3164	1.26566	5.51275	1.14372e-12	3.18138e-11	TRUE
novel_circ_0003081	1.6069	53.9529	-5.06068	1.20393e-12	3.32442e-11	TRUE
novel_circ_0011988	58.2527	1.30977	5.50844	1.28362e-12	3.51879e-11	TRUE
novel_circ_0003443	0	65.813	-8.52553	1.59772e-12	4.34833e-11	TRUE
novel_circ_0001985	0	65.8312	-8.52583	1.65461e-12	4.47099e-11	TRUE
novel_circ_0011349	55.748	7.39712	2.92049	1.69908e-12	4.5586e-11	TRUE
novel_circ_0002821	100.727	28.6672	1.81163	1.8752e-12	4.95691e-11	TRUE
novel_circ_0002003	64.032	0	8.505	1.87751e-12	4.95691e-11	TRUE
novel_circ_0008414	66.1835	13.7072	2.27059	1.88685e-12	4.95691e-11	TRUE
novel_circ_0008862	64.196	0	8.50774	1.90474e-12	4.96941e-11	TRUE
novel_circ_0011033	62.0293	0	8.45953	2.62801e-12	6.80944e-11	TRUE
novel_circ_0001515	12.9347	64.5306	-2.3182	3.41703e-12	8.75169e-11	TRUE
novel_circ_0005013	248.152	476.26	-0.939666	3.42938e-12	8.75169e-11	TRUE
novel_circ_0006929	61.0685	0	8.43694	3.44701e-12	8.75169e-11	TRUE
novel_circ_0001653	60.388	0	8.42099	3.55054e-12	8.95445e-11	TRUE
novel_circ_0006798	51.9926	5.15825	3.34406	3.57545e-12	8.95758e-11	TRUE
novel_circ_0005296	59.8378	0	8.4072	3.70823e-12	9.2143e-11	TRUE
novel_circ_0008509	60.2991	0	8.41935	3.72664e-12	9.2143e-11	TRUE
novel_circ_0000100	60.9034	0	8.43217	3.89465e-12	9.56717e-11	TRUE
novel_circ_0004370	46.7402	2.25902	4.38275	4.64214e-12	1.13298e-10	TRUE
novel_circ_0008072	0	57.8106	-8.33859	5.99209e-12	1.45308e-10	TRUE
novel_circ_0008165	57.9007	0	8.35794	6.79628e-12	1.6376e-10	TRUE
novel_circ_0000470	2.93387	45.7406	-3.9713	6.91811e-12	1.65641e-10	TRUE
novel_circ_0009720	0	56.8998	-8.31538	7.1085e-12	1.69129e-10	TRUE
novel_circ_0006592	8.7994	56.979	-2.70149	7.31013e-12	1.72839e-10	TRUE
novel_circ_0001442	50.4867	7.04762	2.84378	9.04789e-12	2.12597e-10	TRUE
novel_circ_0002163	0	55.2976	-8.2742	9.57097e-12	2.22488e-10	TRUE
novel_circ_0003848	0	56.9915	-8.31729	9.58645e-12	2.22488e-10	TRUE
novel_circ_0012285	0	54.9793	-8.26586	9.68219e-12	2.2334e-10	TRUE
novel_circ_0005178	50.0506	6.39638	2.97024	1.00806e-11	2.30732e-10	TRUE
novel_circ_0010022	51.9178	1.25836	5.34751	1.01246e-11	2.30732e-10	TRUE
novel_circ_0003080	0	54.5121	-8.25449	1.14708e-11	2.5938e-10	TRUE
novel_circ_0006535	53.6061	0	8.2491	1.15189e-11	2.5938e-10	TRUE
novel_circ_0007074	0	54.0189	-8.24046	1.25854e-11	2.8172e-10	TRUE
novel_circ_0002140	0	53.421	-8.22412	1.31817e-11	2.93331e-10	TRUE
novel_circ_0000922	52.5505	0	8.21885	1.53733e-11	3.40101e-10	TRUE
novel_circ_0000849	0	51.7802	-8.17939	1.74056e-11	3.82822e-10	TRUE
novel_circ_0003607	51.1225	0	8.17998	1.83691e-11	4.01679e-10	TRUE
novel_circ_0006809	0	51.4307	-8.16983	1.90262e-11	4.13656e-10	TRUE
novel_circ_0011307	49.6425	1.25836	5.28083	2.23005e-11	4.82072e-10	TRUE
novel_circ_0011322	0	50.454	-8.14229	2.4187e-11	5.19884e-10	TRUE
novel_circ_0011584	49.4974	0	8.13342	2.43947e-11	5.21385e-10	TRUE
novel_circ_0000134	57.7758	0.943772	5.916	2.69289e-11	5.72315e-10	TRUE
novel_circ_0004881	0	49.5909	-8.11674	2.79917e-11	5.91578e-10	TRUE
novel_circ_0006541	54.7828	8.35922	2.72022	3.06566e-11	6.42032e-10	TRUE
novel_circ_0006530	5.76111	48.2774	-3.05503	3.07184e-11	6.42032e-10	TRUE
novel_circ_0009807	0	48.3013	-8.0788	3.5522e-11	7.3835e-10	TRUE
novel_circ_0009840	0	49.3499	-8.10927	3.5742e-11	7.38864e-10	TRUE
novel_circ_0009115	0	48.2537	-8.07773	4.03576e-11	8.29743e-10	TRUE
novel_circ_0005557	47.2218	0	8.06559	4.11604e-11	8.41675e-10	TRUE
novel_circ_0000947	48.9202	0	8.11417	4.20939e-11	8.56135e-10	TRUE
novel_circ_0003083	0	47.3888	-8.05096	4.51459e-11	9.13299e-10	TRUE
novel_circ_0006116	46.7465	0	8.04976	4.71371e-11	9.48509e-10	TRUE
novel_circ_0006649	0	46.6384	-8.02873	4.83265e-11	9.67296e-10	TRUE
novel_circ_0008733	46.2044	0	8.03452	5.03032e-11	1.00156e-09	TRUE
novel_circ_0000935	0	46.8336	-8.03565	5.06175e-11	1.00254e-09	TRUE
novel_circ_0005646	9.91533	56.7401	-2.5063	5.11797e-11	1.0084e-09	TRUE
novel_circ_0000179	61.2655	12.8222	2.25908	6.19631e-11	1.21454e-09	TRUE
novel_circ_0005186	44.9622	0	7.99483	6.26141e-11	1.22097e-09	TRUE
novel_circ_0010034	74.198	0.654887	6.86005	6.54926e-11	1.27056e-09	TRUE
novel_circ_0008732	44.5827	0	7.98303	6.92565e-11	1.33672e-09	TRUE
novel_circ_0001198	0	45.853	-8.00523	7.16664e-11	1.37577e-09	TRUE
novel_circ_0008953	44.5868	0	7.98314	7.20124e-11	1.37577e-09	TRUE
novel_circ_0000539	44.2998	0	7.97354	7.23709e-11	1.37577e-09	TRUE
novel_circ_0011764	0	44.6866	-7.96733	7.39272e-11	1.39833e-09	TRUE
novel_circ_0001976	0	44.4143	-7.95814	7.82114e-11	1.47201e-09	TRUE
novel_circ_0008055	44.1025	0	7.96611	7.89685e-11	1.4789e-09	TRUE
novel_circ_0003008	16.9223	68.7361	-2.02703	8.40245e-11	1.56584e-09	TRUE
novel_circ_0001672	45.2962	1.26566	5.14902	8.64557e-11	1.6001e-09	TRUE
novel_circ_0006214	0	45.8672	-8.00352	8.67092e-11	1.6001e-09	TRUE
novel_circ_0008731	43.3812	0	7.94289	8.92285e-11	1.6386e-09	TRUE
novel_circ_0000610	0	44.028	-7.94605	9.07585e-11	1.65864e-09	TRUE
novel_circ_0003201	0	43.8787	-7.93988	1.0085e-10	1.8342e-09	TRUE
novel_circ_0001607	43.4819	0	7.94787	1.05951e-10	1.91776e-09	TRUE
novel_circ_0004659	42.7692	0	7.92213	1.08846e-10	1.96079e-09	TRUE
novel_circ_0011082	1.00412	50.5419	-5.69915	1.44441e-10	2.58967e-09	TRUE
novel_circ_0008824	59.0866	11.2474	2.39762	1.47194e-10	2.62659e-09	TRUE
novel_circ_0009403	41.8088	0	7.88927	1.49561e-10	2.65629e-09	TRUE
novel_circ_0002620	52.1358	9.63408	2.44107	1.68908e-10	2.97504e-09	TRUE
novel_circ_0005891	0	42.1367	-7.88251	1.69081e-10	2.97504e-09	TRUE
novel_circ_0002287	0	41.0774	-7.84658	1.88191e-10	3.29595e-09	TRUE
novel_circ_0009956	40.4655	0	7.84256	1.90835e-10	3.32686e-09	TRUE
novel_circ_0006726	0	40.8676	-7.83833	2.02554e-10	3.51496e-09	TRUE
novel_circ_0010021	40.1941	0	7.8324	2.12549e-10	3.67156e-09	TRUE
novel_circ_0001134	0	40.3541	-7.81908	2.1967e-10	3.77733e-09	TRUE
novel_circ_0011463	48.6881	0.943772	5.66739	2.32923e-10	3.98709e-09	TRUE
novel_circ_0007020	39.5603	0	7.80937	2.42341e-10	4.12963e-09	TRUE
novel_circ_0005328	38.8271	0	7.78308	2.61967e-10	4.44404e-09	TRUE
novel_circ_0003042	39.3118	0	7.79966	2.66415e-10	4.49932e-09	TRUE
novel_circ_0006139	39.5988	0	7.81052	2.70734e-10	4.55194e-09	TRUE
novel_circ_0007734	0	39.3643	-7.78349	2.73916e-10	4.58507e-09	TRUE
novel_circ_0007986	4.82846	46.9532	-3.27637	3.03383e-10	5.05594e-09	TRUE
novel_circ_0004625	47.691	7.67498	2.63567	3.12593e-10	5.18657e-09	TRUE
novel_circ_0005829	0	39.0976	-7.77327	3.15037e-10	5.2043e-09	TRUE
novel_circ_0007036	8.48431	49.1533	-2.54333	3.19015e-10	5.2471e-09	TRUE
novel_circ_0006930	0	38.7573	-7.76081	3.30858e-10	5.41833e-09	TRUE
novel_circ_0010960	0	38.3857	-7.74732	3.32464e-10	5.42116e-09	TRUE
novel_circ_0003960	1.00412	47.2236	-5.60192	3.34265e-10	5.42714e-09	TRUE
novel_circ_0003609	21.3853	73.6219	-1.78388	3.5789e-10	5.78588e-09	TRUE
novel_circ_0010917	2.54585	40.0304	-3.95465	3.77927e-10	6.06973e-09	TRUE
novel_circ_0005179	38.4302	0	7.76882	3.78656e-10	6.06973e-09	TRUE
novel_circ_0004163	37.736	0	7.743	3.93775e-10	6.28545e-09	TRUE
novel_circ_0010222	0	37.7382	-7.72285	3.9831e-10	6.31058e-09	TRUE
novel_circ_0007622	38.4536	0	7.76703	3.98686e-10	6.31058e-09	TRUE
novel_circ_0012070	0	37.7749	-7.72395	4.14747e-10	6.51899e-09	TRUE
novel_circ_0008167	37.879	0	7.74726	4.15299e-10	6.51899e-09	TRUE
novel_circ_0007491	0	37.4034	-7.71012	4.18519e-10	6.54239e-09	TRUE
novel_circ_0006556	36.7467	0	7.70487	4.85828e-10	7.56332e-09	TRUE
novel_circ_0010002	85.4022	3.56879	4.59224	5.32072e-10	8.2493e-09	TRUE
novel_circ_0003500	0	36.675	-7.68255	5.45502e-10	8.42269e-09	TRUE
novel_circ_0002141	0	36.7468	-7.68473	5.47709e-10	8.42269e-09	TRUE
novel_circ_0012359	15.197	60.5812	-1.99532	5.75747e-10	8.81802e-09	TRUE
novel_circ_0011243	0	36.1083	-7.65944	5.84713e-10	8.91923e-09	TRUE
novel_circ_0009161	35.5452	0	7.65612	6.31631e-10	9.5682e-09	TRUE
novel_circ_0008110	87.5556	31.0492	1.49822	6.32315e-10	9.5682e-09	TRUE
novel_circ_0000778	0	35.7754	-7.6462	6.36942e-10	9.59981e-09	TRUE
novel_circ_0010149	35.6826	0	7.66042	6.49795e-10	9.75466e-09	TRUE
novel_circ_0001145	35.6293	0	7.65876	6.76291e-10	1.01123e-08	TRUE
novel_circ_0007627	35.6008	0	7.65783	6.85388e-10	1.0208e-08	TRUE
novel_circ_0000304	23.2736	76.4387	-1.71424	7.18334e-10	1.06567e-08	TRUE
novel_circ_0008316	49.8188	7.9472	2.64372	7.86389e-10	1.16207e-08	TRUE
novel_circ_0005327	34.6526	0	7.61869	8.18013e-10	1.2041e-08	TRUE
novel_circ_0006867	0.964139	44.6369	-5.52445	8.36638e-10	1.22674e-08	TRUE
novel_circ_0010191	36.9444	1.61151	4.52981	9.72696e-10	1.42074e-08	TRUE
novel_circ_0012350	5.20315	40.8511	-2.9787	9.94275e-10	1.44251e-08	TRUE
novel_circ_0000593	0	34.2153	-7.58151	9.9523e-10	1.44251e-08	TRUE
novel_circ_0005569	0	34.3976	-7.59046	1.02398e-09	1.47852e-08	TRUE
novel_circ_0005093	1.00412	43.4981	-5.4822	1.05806e-09	1.52192e-08	TRUE
novel_circ_0000744	0	34.2024	-7.58111	1.10073e-09	1.5773e-08	TRUE
novel_circ_0011977	13.9177	56.9513	-2.03243	1.14866e-09	1.63976e-08	TRUE
novel_circ_0004858	5.85367	41.5885	-2.83361	1.26279e-09	1.79591e-08	TRUE
novel_circ_0009881	0	32.8872	-7.52489	1.43079e-09	2.02721e-08	TRUE
novel_circ_0008914	0	32.8725	-7.52439	1.4634e-09	2.06569e-08	TRUE
novel_circ_0004119	37.7864	2.52585	3.89035	1.49889e-09	2.10792e-08	TRUE
novel_circ_0009520	33.6196	0	7.57562	1.51322e-09	2.12018e-08	TRUE
novel_circ_0001185	5.78703	42.2654	-2.86116	1.56517e-09	2.18489e-08	TRUE
novel_circ_0003160	40.9043	4.77757	3.09657	1.59913e-09	2.22409e-08	TRUE
novel_circ_0005223	0	33.0065	-7.529	1.62156e-09	2.24702e-08	TRUE
novel_circ_0010664	29.4628	83.0263	-1.49542	1.77143e-09	2.44574e-08	TRUE
novel_circ_0008470	0	32.7011	-7.51546	1.80575e-09	2.48405e-08	TRUE
novel_circ_0007210	31.9175	0	7.50152	1.84787e-09	2.53278e-08	TRUE
novel_circ_0004746	0	31.9287	-7.48222	1.97473e-09	2.6969e-08	TRUE
novel_circ_0011842	15.5528	59.1148	-1.92757	1.99433e-09	2.71386e-08	TRUE
novel_circ_0010136	0	32.3719	-7.50095	2.02687e-09	2.74826e-08	TRUE
novel_circ_0012109	31.3595	0	7.4752	2.04819e-09	2.76725e-08	TRUE
novel_circ_0003248	0	31.6086	-7.4677	2.09534e-09	2.82087e-08	TRUE
novel_circ_0008572	31.3344	0	7.47429	2.14178e-09	2.87318e-08	TRUE
novel_circ_0009312	31.518	0	7.48087	2.23756e-09	2.99105e-08	TRUE
novel_circ_0000396	31.3814	0	7.47595	2.33535e-09	3.11079e-08	TRUE
novel_circ_0005649	0	31.8625	-7.47985	2.35226e-09	3.12231e-08	TRUE
novel_circ_0012119	0	32.4582	-7.50416	2.50412e-09	3.31227e-08	TRUE
novel_circ_0001098	30.6838	0	7.44408	2.5486e-09	3.35936e-08	TRUE
novel_circ_0011726	30.5594	0	7.43616	3.01025e-09	3.95409e-08	TRUE
novel_circ_0000698	0	30.696	-7.42497	3.1674e-09	4.13897e-08	TRUE
novel_circ_0004681	13.0714	57.6895	-2.15139	3.17288e-09	4.13897e-08	TRUE
novel_circ_0007443	0	30.3338	-7.40828	3.23788e-09	4.1843e-08	TRUE
novel_circ_0000033	50.6596	0.654887	6.30893	3.23984e-09	4.1843e-08	TRUE
novel_circ_0004473	30.1273	0	7.4167	3.24081e-09	4.1843e-08	TRUE
novel_circ_0001866	30.2247	0	7.42037	3.28267e-09	4.22393e-08	TRUE
novel_circ_0001756	0	30.4347	-7.41205	3.4444e-09	4.41701e-08	TRUE
novel_circ_0010610	0	31.5478	-7.46542	3.50615e-09	4.481e-08	TRUE
novel_circ_0006234	0	30.3908	-7.41041	3.52055e-09	4.48425e-08	TRUE
novel_circ_0006993	158.747	34.5922	2.19911	3.54424e-09	4.49928e-08	TRUE
novel_circ_0006176	30.3254	0	7.4274	3.57833e-09	4.52736e-08	TRUE
novel_circ_0001204	0	29.9641	-7.39112	3.59418e-09	4.53226e-08	TRUE
novel_circ_0003502	0	29.6788	-7.37697	3.81427e-09	4.79382e-08	TRUE
novel_circ_0002428	29.4165	0	7.38295	3.83475e-09	4.80359e-08	TRUE
novel_circ_0008711	29.455	0	7.38443	4.03669e-09	5.03986e-08	TRUE
novel_circ_0011342	0	30.3759	-7.40988	4.21364e-09	5.23126e-08	TRUE
novel_circ_0008152	0	29.4341	-7.36421	4.21764e-09	5.23126e-08	TRUE
novel_circ_0006365	0	29.7084	-7.37808	4.49005e-09	5.55093e-08	TRUE
novel_circ_0011146	0	30.4845	-7.41407	4.65927e-09	5.74138e-08	TRUE
novel_circ_0000662	49.3045	0.654887	6.27004	4.75705e-09	5.84284e-08	TRUE
novel_circ_0008216	0	29.4561	-7.36509	4.79625e-09	5.87191e-08	TRUE
novel_circ_0011835	0	29.1507	-7.34988	4.95724e-09	6.04943e-08	TRUE
novel_circ_0012172	9.37069	47.4242	-2.33962	5.07708e-09	6.17575e-08	TRUE
novel_circ_0010218	34.6204	3.53206	3.29897	5.37101e-09	6.51235e-08	TRUE
novel_circ_0005821	0	28.4297	-7.31462	5.69678e-09	6.88527e-08	TRUE
novel_circ_0007188	1.28552	35.1186	-4.76335	6.01735e-09	7.24957e-08	TRUE
novel_circ_0005622	27.8096	0	7.3018	6.36165e-09	7.63496e-08	TRUE
novel_circ_0008282	0	28.139	-7.29947	6.40013e-09	7.63496e-08	TRUE
novel_circ_0007535	0	28.4133	-7.31396	6.40958e-09	7.63496e-08	TRUE
novel_circ_0008760	35.2723	3.22302	3.462	6.41797e-09	7.63496e-08	TRUE
novel_circ_0010743	1.94937	32.9055	-4.08237	6.77624e-09	8.0359e-08	TRUE
novel_circ_0009865	27.54	0	7.28712	7.12468e-09	8.42271e-08	TRUE
novel_circ_0001609	50.1575	9.56244	2.39133	7.14963e-09	8.42588e-08	TRUE
novel_circ_0003682	29.3424	0	7.37711	7.37217e-09	8.66115e-08	TRUE
novel_circ_0010573	0	27.4786	-7.26544	7.76269e-09	9.09172e-08	TRUE
novel_circ_0007285	0	27.8594	-7.28464	7.836e-09	9.14925e-08	TRUE
novel_circ_0005864	0	27.8722	-7.28517	7.93631e-09	9.21005e-08	TRUE
novel_circ_0004759	0	28.8893	-7.33648	7.93676e-09	9.21005e-08	TRUE
novel_circ_0000343	27.1465	0	7.26717	8.04372e-09	9.30563e-08	TRUE
novel_circ_0002880	36.5642	4.7959	2.93161	8.24403e-09	9.50126e-08	TRUE
novel_circ_0007856	27.5359	0	7.28696	8.26305e-09	9.50126e-08	TRUE
novel_circ_0001025	47.8953	10.5613	2.18291	8.3142e-09	9.50813e-08	TRUE
novel_circ_0008647	27.2201	0	7.27021	8.3193e-09	9.50813e-08	TRUE
novel_circ_0005489	36.8604	0.943772	5.26762	8.6157e-09	9.81722e-08	TRUE
novel_circ_0003487	1.26033	34.197	-4.72794	8.66778e-09	9.84691e-08	TRUE
novel_circ_0010197	27.6574	0	7.29546	8.82909e-09	1.00001e-07	TRUE
novel_circ_0009166	27.1094	0	7.26557	9.49434e-09	1.07215e-07	TRUE
novel_circ_0010011	0	26.8586	-7.2323	9.75367e-09	1.09816e-07	TRUE
novel_circ_0001538	26.9821	0	7.2566	9.79949e-09	1.10004e-07	TRUE
novel_circ_0002608	26.5037	0	7.23256	9.98933e-09	1.11804e-07	TRUE
novel_circ_0007828	26.5948	0	7.23643	1.02663e-08	1.14559e-07	TRUE
novel_circ_0003199	0	26.7741	-7.22874	1.02961e-08	1.14559e-07	TRUE
novel_circ_0010933	17.2571	60.3603	-1.81209	1.05031e-08	1.1652e-07	TRUE
novel_circ_0000200	26.6614	0	7.23929	1.07793e-08	1.19234e-07	TRUE
novel_circ_0008439	0	26.9413	-7.23585	1.13588e-08	1.25278e-07	TRUE
novel_circ_0004079	0	26.1761	-7.19568	1.26473e-08	1.39084e-07	TRUE
novel_circ_0007987	0.669414	45.0929	-6.12012	1.30781e-08	1.43405e-07	TRUE
novel_circ_0002059	0	27.5611	-7.26903	1.31457e-08	1.43729e-07	TRUE
novel_circ_0003476	0	25.8506	-7.17771	1.38078e-08	1.50533e-07	TRUE
novel_circ_0008471	1.00412	35.4241	-5.18596	1.40324e-08	1.52542e-07	TRUE
novel_circ_0002448	25.604	0	7.18187	1.42991e-08	1.54995e-07	TRUE
novel_circ_0003730	25.571	0	7.18042	1.43445e-08	1.55044e-07	TRUE
novel_circ_0011938	0.642759	43.7043	-6.07857	1.49445e-08	1.61069e-07	TRUE
novel_circ_0000199	25.6629	0	7.18451	1.5315e-08	1.64593e-07	TRUE
novel_circ_0010676	43.0136	0.629181	6.07443	1.5531e-08	1.66442e-07	TRUE
novel_circ_0008917	0	25.5213	-7.15933	1.58315e-08	1.69182e-07	TRUE
novel_circ_0006588	0	25.547	-7.16047	1.61874e-08	1.72498e-07	TRUE
novel_circ_0009353	2.28408	31.6876	-3.80356	1.88062e-08	1.99843e-07	TRUE
novel_circ_0010928	0	24.8922	-7.12321	1.95613e-08	2.07284e-07	TRUE
novel_circ_0005950	40.5681	6.99986	2.53001	2.01081e-08	2.12483e-07	TRUE
novel_circ_0010363	0	25.295	-7.14539	2.13023e-08	2.24475e-07	TRUE
novel_circ_0011501	0	24.5573	-7.10387	2.23253e-08	2.34602e-07	TRUE
novel_circ_0010826	0	24.5445	-7.10328	2.2817e-08	2.39105e-07	TRUE
novel_circ_0002358	24.2337	0	7.10347	2.30013e-08	2.40369e-07	TRUE
novel_circ_0007539	39.0315	95.0095	-1.28035	2.40957e-08	2.51113e-07	TRUE
novel_circ_0011887	0	24.2519	-7.08565	2.464e-08	2.5608e-07	TRUE
novel_circ_0006848	0	24.307	-7.08822	2.54326e-08	2.63593e-07	TRUE
novel_circ_0004142	0	24.285	-7.08719	2.5909e-08	2.67797e-07	TRUE
novel_circ_0000016	23.6098	0	7.06554	2.8883e-08	2.97723e-07	TRUE
novel_circ_0005887	0	26.4396	-7.21055	2.90475e-08	2.98605e-07	TRUE
novel_circ_0005060	3.17601	32.6112	-3.33942	2.9187e-08	2.99226e-07	TRUE
novel_circ_0005265	0	23.9264	-7.06621	3.1063e-08	3.17598e-07	TRUE
novel_circ_0010285	0	24.2024	-7.08326	3.14104e-08	3.20284e-07	TRUE
novel_circ_0009527	23.7072	0	7.07025	3.20267e-08	3.2569e-07	TRUE
novel_circ_0001778	23.2758	0	7.04513	3.34341e-08	3.39091e-07	TRUE
novel_circ_0008342	0	24.3529	-7.09048	3.48334e-08	3.52339e-07	TRUE
novel_circ_0000932	0	23.9887	-7.06922	3.53193e-08	3.56301e-07	TRUE
novel_circ_0012272	22.9341	0	7.02404	3.79922e-08	3.81534e-07	TRUE
novel_circ_0006548	20.0432	67.9102	-1.76063	3.80223e-08	3.81534e-07	TRUE
novel_circ_0004336	23.0519	0	7.02985	3.85234e-08	3.8554e-07	TRUE
novel_circ_0010941	0	23.2826	-7.02693	4.08571e-08	4.07817e-07	TRUE
novel_circ_0009352	0	22.9514	-7.00644	4.21499e-08	4.19613e-07	TRUE
novel_circ_0009335	0	23.2292	-7.02428	4.45045e-08	4.41891e-07	TRUE
novel_circ_0010032	0	23.2989	-7.02773	4.66962e-08	4.62439e-07	TRUE
novel_circ_0011821	0	22.736	-6.99145	4.71371e-08	4.65587e-07	TRUE
novel_circ_0008648	23.0567	0	7.0302	4.73671e-08	4.6664e-07	TRUE
novel_circ_0008334	0	23.577	-7.04529	4.86213e-08	4.77751e-07	TRUE
novel_circ_0012467	0	23.1056	-7.01417	4.95483e-08	4.85599e-07	TRUE
novel_circ_0000776	0	22.7562	-6.99249	5.00605e-08	4.8809e-07	TRUE
novel_circ_0003831	0	22.7562	-6.99249	5.00605e-08	4.8809e-07	TRUE
novel_circ_0002170	0	22.9696	-7.00733	5.08268e-08	4.94287e-07	TRUE
novel_circ_0009451	0	22.3332	-6.96679	5.25125e-08	5.09371e-07	TRUE
novel_circ_0009815	0	22.324	-6.96632	5.30189e-08	5.12968e-07	TRUE
novel_circ_0010090	54.5006	14.9802	1.86281	5.33774e-08	5.15119e-07	TRUE
novel_circ_0000025	0	23.8211	-7.05754	5.36495e-08	5.16428e-07	TRUE
novel_circ_0005724	21.9903	0	6.96304	5.94176e-08	5.70499e-07	TRUE
novel_circ_0008136	0	22.0847	-6.94967	6.11361e-08	5.85514e-07	TRUE
novel_circ_0007007	0	23.1649	-7.02088	6.23359e-08	5.95497e-07	TRUE
novel_circ_0004838	0	21.9837	-6.94445	6.32207e-08	6.02428e-07	TRUE
novel_circ_0008825	34.3067	4.20536	3.04096	6.5708e-08	6.24556e-07	TRUE
novel_circ_0010337	30.4943	78.7827	-1.37224	6.67926e-08	6.33274e-07	TRUE
novel_circ_0005285	21.6227	0	6.93934	6.89234e-08	6.51843e-07	TRUE
novel_circ_0003426	0	21.7867	-6.92978	7.18001e-08	6.77356e-07	TRUE
novel_circ_0007370	29.4446	1.26566	4.52829	7.32783e-08	6.89313e-07	TRUE
novel_circ_0007512	21.3979	0	6.92289	7.36058e-08	6.89313e-07	TRUE
novel_circ_0006480	21.7249	0	6.94477	7.37343e-08	6.89313e-07	TRUE
novel_circ_0007687	1.28552	30.1349	-4.54155	7.38917e-08	6.89313e-07	TRUE
novel_circ_0008106	21.3202	0	6.91874	7.39787e-08	6.89313e-07	TRUE
novel_circ_0005432	0	21.7977	-6.93037	7.43774e-08	6.91326e-07	TRUE
novel_circ_0011738	1.94937	31.476	-4.01656	7.90132e-08	7.32615e-07	TRUE
novel_circ_0009019	21.2991	0	6.91762	7.98635e-08	7.38689e-07	TRUE
novel_circ_0006520	0	21.4317	-6.90655	8.04485e-08	7.42285e-07	TRUE
novel_circ_0010025	0	21.3491	-6.90214	8.26909e-08	7.61119e-07	TRUE
novel_circ_0002683	21.024	0	6.89817	8.38647e-08	7.70049e-07	TRUE
novel_circ_0007405	0	21.3914	-6.9044	8.56927e-08	7.84929e-07	TRUE
novel_circ_0011624	0	21.3362	-6.90144	8.61298e-08	7.87027e-07	TRUE
novel_circ_0008070	21.3216	0	6.91878	8.80079e-08	8.02251e-07	TRUE
novel_circ_0006066	21.4135	0	6.92374	8.88403e-08	8.07892e-07	TRUE
novel_circ_0010238	0	21.4391	-6.90697	9.01932e-08	8.18228e-07	TRUE
novel_circ_0006793	39.2207	7.71536	2.35125	9.07785e-08	8.21567e-07	TRUE
novel_circ_0008478	59.4016	17.9418	1.73062	9.39109e-08	8.47888e-07	TRUE
novel_circ_0009739	0	21.1025	-6.88435	9.42006e-08	8.48478e-07	TRUE
novel_circ_0005636	20.723	0	6.87702	9.5105e-08	8.5459e-07	TRUE
novel_circ_0007511	21.2143	0	6.91296	9.62854e-08	8.63146e-07	TRUE
novel_circ_0005664	0	21.8142	-6.93136	9.67605e-08	8.65354e-07	TRUE
novel_circ_0004472	20.6641	0	6.87379	9.91677e-08	8.84791e-07	TRUE
novel_circ_0011661	20.9133	0	6.8921	9.96953e-08	8.87405e-07	TRUE
novel_circ_0007754	0	21.0051	-6.87903	1.06795e-07	9.48374e-07	TRUE
novel_circ_0011059	20.4142	0	6.85514	1.0926e-07	9.67988e-07	TRUE
novel_circ_0004110	41.1434	9.26626	2.15043	1.09682e-07	9.69453e-07	TRUE
novel_circ_0001106	1.8905	175.173	-6.5193	1.11688e-07	9.84888e-07	TRUE
novel_circ_0002179	20.3757	0	6.85299	1.13536e-07	9.98852e-07	TRUE
novel_circ_0009641	0	20.4659	-6.84012	1.15553e-07	1.01424e-06	TRUE
novel_circ_0005852	0	20.8228	-6.86456	1.1662e-07	1.02124e-06	TRUE
novel_circ_0009169	2.53955	29.4708	-3.51453	1.18125e-07	1.03202e-06	TRUE
novel_circ_0008549	34.9984	5.42143	2.6885	1.19164e-07	1.0387e-06	TRUE
novel_circ_0006194	20.3827	0	6.85338	1.19942e-07	1.04308e-06	TRUE
novel_circ_0004899	0	21.6234	-6.92096	1.20581e-07	1.04624e-06	TRUE
novel_circ_0003544	0	20.8061	-6.86365	1.22258e-07	1.05835e-06	TRUE
novel_circ_0007936	0	20.4383	-6.83858	1.23023e-07	1.06255e-06	TRUE
novel_circ_0007656	31.2936	3.1605	3.29748	1.24796e-07	1.0754e-06	TRUE
novel_circ_0002421	0	20.4861	-6.84126	1.25692e-07	1.08067e-06	TRUE
novel_circ_0004872	3.4911	31.2628	-3.14287	1.29526e-07	1.1111e-06	TRUE
novel_circ_0006839	45.1988	11.4849	1.97645	1.2987e-07	1.11153e-06	TRUE
novel_circ_0007506	28.2809	1.89119	3.88564	1.3428e-07	1.14668e-06	TRUE
novel_circ_0009852	19.9617	0	6.82473	1.46045e-07	1.24103e-06	TRUE
novel_circ_0007748	0	20.5046	-6.84234	1.46566e-07	1.24103e-06	TRUE
novel_circ_0003416	0	20.1973	-6.82033	1.46636e-07	1.24103e-06	TRUE
novel_circ_0006140	19.7777	0	6.80927	1.4664e-07	1.24103e-06	TRUE
novel_circ_0010015	0	19.8	-6.7928	1.526e-07	1.28858e-06	TRUE
novel_circ_0001649	0	20.1954	-6.82025	1.56901e-07	1.32196e-06	TRUE
novel_circ_0010251	0	19.7927	-6.79237	1.63613e-07	1.37544e-06	TRUE
novel_circ_0011708	0	19.8276	-6.7944	1.70467e-07	1.42988e-06	TRUE
novel_circ_0004923	0.642759	34.1675	-5.72324	1.72703e-07	1.44543e-06	TRUE
novel_circ_0005051	19.3645	0	6.78021	1.77204e-07	1.47983e-06	TRUE
novel_circ_0011888	0	19.4579	-6.768	1.81737e-07	1.51161e-06	TRUE
novel_circ_0004880	0.630166	33.954	-5.71498	1.81809e-07	1.51161e-06	TRUE
novel_circ_0009332	0	21.8459	-6.93652	1.82389e-07	1.51311e-06	TRUE
novel_circ_0004165	4.19976	31.395	-2.8996	1.86469e-07	1.54357e-06	TRUE
novel_circ_0008237	0	19.8128	-6.79355	1.88341e-07	1.55566e-06	TRUE
novel_circ_0010902	29.2487	2.56814	3.51373	1.91661e-07	1.57963e-06	TRUE
novel_circ_0003291	19.6067	0	6.79926	1.93478e-07	1.59115e-06	TRUE
novel_circ_0001197	0	19.4266	-6.76615	1.97308e-07	1.61912e-06	TRUE
novel_circ_0002267	29.0244	2.89185	3.33474	1.99935e-07	1.63713e-06	TRUE
novel_circ_0001322	19.1342	0	6.76149	2.00596e-07	1.639e-06	TRUE
novel_circ_0000058	30.3414	76.5179	-1.3335	2.12492e-07	1.73245e-06	TRUE
novel_circ_0005866	19.9347	0	6.81871	2.14952e-07	1.74874e-06	TRUE
novel_circ_0009559	0	19.1524	-6.74496	2.2189e-07	1.80131e-06	TRUE
novel_circ_0002977	33.9824	4.80883	2.82457	2.30766e-07	1.8675e-06	TRUE
novel_circ_0011528	0	19.136	-6.74397	2.31031e-07	1.8675e-06	TRUE
novel_circ_0003903	18.7469	0	6.733	2.36499e-07	1.90762e-06	TRUE
novel_circ_0001433	19.0346	0	6.75551	2.41193e-07	1.94134e-06	TRUE
novel_circ_0005782	19.2594	0	6.77379	2.42876e-07	1.95074e-06	TRUE
novel_circ_0006317	19.4801	0	6.78714	2.46254e-07	1.97369e-06	TRUE
novel_circ_0009495	0	18.8985	-6.72469	2.53822e-07	2.03004e-06	TRUE
novel_circ_0011634	18.7947	0	6.73589	2.54921e-07	2.03453e-06	TRUE
novel_circ_0011820	0	18.8103	-6.71932	2.56672e-07	2.04419e-06	TRUE
novel_circ_0006335	0	18.7974	-6.71853	2.62906e-07	2.08944e-06	TRUE
novel_circ_0007684	1.95493	26.7852	-3.78494	2.64445e-07	2.09727e-06	TRUE
novel_circ_0006923	18.4319	0	6.70842	2.76837e-07	2.19095e-06	TRUE
novel_circ_0000970	18.6873	0	6.72932	2.77601e-07	2.19241e-06	TRUE
novel_circ_0009771	18.38	0	6.70518	2.8829e-07	2.27209e-06	TRUE
novel_circ_0002127	0	18.4884	-6.69447	2.90529e-07	2.28497e-06	TRUE
novel_circ_0002478	18.544	0	6.71539	2.91432e-07	2.28732e-06	TRUE
novel_circ_0007963	0	19.8405	-6.79524	2.94448e-07	2.30621e-06	TRUE
novel_circ_0010535	18.5574	0	6.71624	2.99306e-07	2.33941e-06	TRUE
novel_circ_0000845	18.4115	0	6.70715	3.05532e-07	2.38315e-06	TRUE
novel_circ_0009022	18.3548	0	6.70356	3.19694e-07	2.48848e-06	TRUE
novel_circ_0012407	18.584	0	6.71796	3.23969e-07	2.51658e-06	TRUE
novel_circ_0003146	53.8419	15.0538	1.84214	3.2706e-07	2.53538e-06	TRUE
novel_circ_0002011	0	18.2069	-6.67172	3.28687e-07	2.54279e-06	TRUE
novel_circ_0007347	0.669414	31.8921	-5.62025	3.35064e-07	2.58683e-06	TRUE
novel_circ_0008417	18.0523	0	6.6793	3.4259e-07	2.63955e-06	TRUE
novel_circ_0000356	18.8613	0	6.74014	3.64536e-07	2.80293e-06	TRUE
novel_circ_0007432	17.8095	0	6.65843	3.69377e-07	2.83439e-06	TRUE
novel_circ_0000805	0	18.2325	-6.67336	3.76589e-07	2.88388e-06	TRUE
novel_circ_0008635	3.60181	29.7303	-3.05718	3.84009e-07	2.93476e-06	TRUE
novel_circ_0012280	17.7365	0	6.65374	4.01343e-07	3.06105e-06	TRUE
novel_circ_0004750	0	18.4168	-6.68985	4.0552e-07	3.08669e-06	TRUE
novel_circ_0011783	0	18.2693	-6.67573	4.17061e-07	3.16816e-06	TRUE
novel_circ_0003120	17.801	0	6.65792	4.32606e-07	3.27965e-06	TRUE
novel_circ_0010424	0	17.5887	-6.62154	4.51445e-07	3.41563e-06	TRUE
novel_circ_0011178	11.3067	43.1871	-1.93141	4.5816e-07	3.45952e-06	TRUE
novel_circ_0009767	0	18.1831	-6.67018	4.59649e-07	3.46385e-06	TRUE
novel_circ_0001787	0	19.3091	-6.75856	4.69293e-07	3.52949e-06	TRUE
novel_circ_0007391	25.7699	1.89302	3.75429	4.8131e-07	3.61269e-06	TRUE
novel_circ_0009021	25.788	1.30977	4.33062	4.9499e-07	3.70802e-06	TRUE
novel_circ_0010759	0	17.5814	-6.62107	5.28212e-07	3.94907e-06	TRUE
novel_circ_0001366	28.6385	2.91391	3.31259	5.44658e-07	4.06399e-06	TRUE
novel_circ_0004086	0	17.5299	-6.61767	5.46264e-07	4.06795e-06	TRUE
novel_circ_0008555	0	17.2227	-6.59199	5.54925e-07	4.12432e-06	TRUE
novel_circ_0005264	0	17.2355	-6.59285	5.72805e-07	4.24745e-06	TRUE
novel_circ_0001109	17.1345	0	6.60315	5.73737e-07	4.24745e-06	TRUE
novel_circ_0004042	0	17.5317	-6.61778	5.74926e-07	4.24794e-06	TRUE
novel_circ_0011849	0	17.2484	-6.59371	5.79142e-07	4.27075e-06	TRUE
novel_circ_0005217	17.9842	0	6.67467	5.83258e-07	4.29273e-06	TRUE
novel_circ_0007951	0	17.1915	-6.58989	5.8534e-07	4.29969e-06	TRUE
novel_circ_0001876	0	17.5539	-6.61924	5.93298e-07	4.3497e-06	TRUE
novel_circ_0009761	0	17.6272	-6.62415	5.96755e-07	4.36658e-06	TRUE
novel_circ_0010834	0	16.9008	-6.56482	6.35961e-07	4.64448e-06	TRUE
novel_circ_0010949	0	17.2869	-6.59632	6.4806e-07	4.72372e-06	TRUE
novel_circ_0003196	0	17.344	-6.60018	6.60752e-07	4.80697e-06	TRUE
novel_circ_0002075	17.0986	0	6.60074	6.74458e-07	4.89726e-06	TRUE
novel_circ_0009277	29.2521	0.654887	5.51295	6.77243e-07	4.90806e-06	TRUE
novel_circ_0009158	16.7998	0	6.57489	6.80581e-07	4.92283e-06	TRUE
novel_circ_0004211	0	16.8952	-6.56443	6.91976e-07	4.9957e-06	TRUE
novel_circ_0010261	1.96899	25.2967	-3.6989	7.08913e-07	5.10822e-06	TRUE
novel_circ_0011545	2.54585	26.763	-3.37697	7.22842e-07	5.19869e-06	TRUE
novel_circ_0007339	16.4965	0	6.54828	7.24507e-07	5.20077e-06	TRUE
novel_circ_0000432	0	16.6119	-6.53942	7.36442e-07	5.27644e-06	TRUE
novel_circ_0001528	26.2734	2.56441	3.35998	7.40915e-07	5.29845e-06	TRUE
novel_circ_0007995	0	16.6285	-6.54057	7.61378e-07	5.43451e-06	TRUE
novel_circ_0003617	0	16.6596	-6.54274	7.71511e-07	5.49136e-06	TRUE
novel_circ_0000144	0	16.6542	-6.54235	7.72245e-07	5.49136e-06	TRUE
novel_circ_0006894	0	16.6138	-6.53955	7.9826e-07	5.6657e-06	TRUE
novel_circ_0012248	0	16.8897	-6.56401	8.41612e-07	5.9622e-06	TRUE
novel_circ_0000085	3.26784	26.831	-3.0481	8.50823e-07	6.01619e-06	TRUE
novel_circ_0004371	0	16.9596	-6.56887	8.74525e-07	6.17225e-06	TRUE
novel_circ_0009121	3.83766	53.2631	-3.78708	8.77821e-07	6.17739e-06	TRUE
novel_circ_0004278	0	16.2844	-6.51084	8.79193e-07	6.17739e-06	TRUE
novel_circ_0001243	16.2207	0	6.5231	8.80152e-07	6.17739e-06	TRUE
novel_circ_0004607	12.3086	45.2479	-1.88009	8.91908e-07	6.24831e-06	TRUE
novel_circ_0005214	16.1892	0	6.52085	9.13347e-07	6.38668e-06	TRUE
novel_circ_0008149	0	16.8733	-6.56284	9.18479e-07	6.41071e-06	TRUE
novel_circ_0004164	16.5835	0	6.55442	9.21156e-07	6.41755e-06	TRUE
novel_circ_0003226	16.1415	0	6.51746	9.4872e-07	6.59744e-06	TRUE
novel_circ_0002871	0	16.3579	-6.51608	9.83802e-07	6.82885e-06	TRUE
novel_circ_0008817	0	16.2606	-6.50913	1.00615e-06	6.97119e-06	TRUE
novel_circ_0003389	24.5943	1.63722	3.93766	1.0267e-06	7.10053e-06	TRUE
novel_circ_0004814	0	15.9772	-6.48314	1.03058e-06	7.11439e-06	TRUE
novel_circ_0010936	0	16.5127	-6.53238	1.03703e-06	7.13375e-06	TRUE
novel_circ_0007889	0	16.222	-6.50637	1.03716e-06	7.13375e-06	TRUE
novel_circ_0001151	37.1336	7.61801	2.2774	1.06662e-06	7.32306e-06	TRUE
novel_circ_0011253	1.63355	24.504	-3.91938	1.07271e-06	7.33724e-06	TRUE
novel_circ_0001086	15.8145	0	6.48801	1.0745e-06	7.33724e-06	TRUE
novel_circ_0011585	15.8145	0	6.48801	1.0745e-06	7.33724e-06	TRUE
novel_circ_0008621	15.9323	0	6.49658	1.08863e-06	7.42033e-06	TRUE
novel_circ_0005353	0	17.0203	-6.57319	1.09465e-06	7.44795e-06	TRUE
novel_circ_0003061	0	16.3708	-6.51706	1.12889e-06	7.66713e-06	TRUE
novel_circ_0000276	15.8656	0	6.49175	1.1311e-06	7.66836e-06	TRUE
novel_circ_0001089	15.7879	0	6.48606	1.14182e-06	7.7272e-06	TRUE
novel_circ_0006143	72.022	30.0284	1.2609	1.15381e-06	7.79438e-06	TRUE
novel_circ_0009357	0	16.2587	-6.50897	1.17604e-06	7.93042e-06	TRUE
novel_circ_0006602	15.5191	0	6.46029	1.24468e-06	8.37832e-06	TRUE
novel_circ_0010984	0	16.279	-6.51043	1.25852e-06	8.45647e-06	TRUE
novel_circ_0010199	15.5394	0	6.46179	1.28905e-06	8.63114e-06	TRUE
novel_circ_0004913	16.4025	0	6.54148	1.28908e-06	8.63114e-06	TRUE
novel_circ_0003298	15.6046	0	6.46665	1.30262e-06	8.70639e-06	TRUE
novel_circ_0006864	0	16.4076	-6.5198	1.3184e-06	8.79633e-06	TRUE
novel_circ_0003614	15.5246	0	6.46072	1.32426e-06	8.81986e-06	TRUE
novel_circ_0007504	27.8585	0.629181	5.44827	1.34351e-06	8.93232e-06	TRUE
novel_circ_0000344	15.4665	0	6.45636	1.36083e-06	9.03161e-06	TRUE
novel_circ_0011290	23.9327	0.982331	4.63799	1.44991e-06	9.606e-06	TRUE
novel_circ_0001935	61.6839	20.2928	1.60874	1.45458e-06	9.62006e-06	TRUE
novel_circ_0001279	0	15.624	-6.45149	1.47956e-06	9.76818e-06	TRUE
novel_circ_0004857	0	15.348	-6.42499	1.48251e-06	9.77061e-06	TRUE
novel_circ_0010288	0	15.6902	-6.45643	1.49474e-06	9.8341e-06	TRUE
novel_circ_0000375	26.4378	0.654887	5.36937	1.50344e-06	9.87418e-06	TRUE
novel_circ_0005849	0	15.5763	-6.44791	1.54402e-06	1.01231e-05	TRUE
novel_circ_0006353	15.1718	0	6.42808	1.5765e-06	1.03182e-05	TRUE
novel_circ_0007749	44.8711	13.1056	1.77725	1.60421e-06	1.04814e-05	TRUE
novel_circ_0002430	26.1571	0.654887	5.35342	1.64676e-06	1.07408e-05	TRUE
novel_circ_0011538	15.3092	0	6.43857	1.65907e-06	1.08025e-05	TRUE
novel_circ_0008140	15.3084	0	6.43856	1.74101e-06	1.13121e-05	TRUE
novel_circ_0003341	15.7027	0	6.47424	1.74331e-06	1.13121e-05	TRUE
novel_circ_0007530	0	15.0316	-6.39488	1.78876e-06	1.15871e-05	TRUE
novel_circ_0004312	34.2794	7.68783	2.15959	1.79488e-06	1.16023e-05	TRUE
novel_circ_0000302	15.4132	0	6.45222	1.80115e-06	1.16023e-05	TRUE
novel_circ_0009324	0	15.6242	-6.45146	1.80233e-06	1.16023e-05	TRUE
novel_circ_0007925	0.945248	23.687	-4.61339	1.80337e-06	1.16023e-05	TRUE
novel_circ_0002559	14.8756	0	6.39914	1.83242e-06	1.17692e-05	TRUE
novel_circ_0006459	0	15.0463	-6.39602	1.84183e-06	1.18095e-05	TRUE
novel_circ_0006334	0	16.126	-6.49435	1.84822e-06	1.18305e-05	TRUE
novel_circ_0007835	0	15.0004	-6.39247	1.877e-06	1.19944e-05	TRUE
novel_circ_0008815	0	15.3921	-6.4284	1.88713e-06	1.20388e-05	TRUE
novel_circ_0008807	15.1696	0	6.42791	1.89816e-06	1.20888e-05	TRUE
novel_circ_0006059	14.83	0	6.39558	1.94307e-06	1.2354e-05	TRUE
novel_circ_0006856	14.8308	0	6.39561	2.01169e-06	1.27689e-05	TRUE
novel_circ_0002384	14.9815	0	6.40741	2.03347e-06	1.28855e-05	TRUE
novel_circ_0004031	15.1599	0	6.42709	2.04953e-06	1.29655e-05	TRUE
novel_circ_0008184	14.8574	0	6.39769	2.0666e-06	1.30517e-05	TRUE
novel_circ_0000342	26.0583	2.90843	3.17713	2.15232e-06	1.35666e-05	TRUE
novel_circ_0008813	0	14.7042	-6.36325	2.1553e-06	1.35666e-05	TRUE
novel_circ_0005461	0	15.236	-6.41636	2.16547e-06	1.36079e-05	TRUE
novel_circ_0007309	12.5971	44.407	-1.81619	2.1884e-06	1.37292e-05	TRUE
novel_circ_0010328	0.630166	26.6268	-5.36523	2.22207e-06	1.39032e-05	TRUE
novel_circ_0010102	0	15.0187	-6.3939	2.22348e-06	1.39032e-05	TRUE
novel_circ_0012034	14.6138	0	6.37232	2.26294e-06	1.41266e-05	TRUE
novel_circ_0003702	14.8841	0	6.39977	2.27106e-06	1.41539e-05	TRUE
novel_circ_0006801	15.515	0	6.45991	2.27794e-06	1.41734e-05	TRUE
novel_circ_0000182	14.7901	0	6.39238	2.30232e-06	1.42999e-05	TRUE
novel_circ_0009626	14.7838	0	6.39188	2.30582e-06	1.42999e-05	TRUE
novel_circ_0003328	38.2873	9.91376	1.94928	2.31507e-06	1.43337e-05	TRUE
novel_circ_0009289	14.8027	0	6.39337	2.35782e-06	1.45746e-05	TRUE
novel_circ_0000608	14.9996	0	6.40896	2.38639e-06	1.47271e-05	TRUE
novel_circ_0003055	1.58801	22.758	-3.81856	2.43083e-06	1.49769e-05	TRUE
novel_circ_0004286	0	14.684	-6.36166	2.45914e-06	1.51267e-05	TRUE
novel_circ_0008675	24.7191	2.56441	3.27105	2.51994e-06	1.54675e-05	TRUE
novel_circ_0004749	35.0887	81.6465	-1.21377	2.52271e-06	1.54675e-05	TRUE
novel_circ_0010162	24.9964	2.55528	3.2892	2.59166e-06	1.58645e-05	TRUE
novel_circ_0005930	14.5268	0	6.36539	2.62126e-06	1.60198e-05	TRUE
novel_circ_0001044	23.5635	59.7697	-1.34058	2.66116e-06	1.62374e-05	TRUE
novel_circ_0011551	0	14.3804	-6.33122	2.68544e-06	1.63592e-05	TRUE
novel_circ_0003528	0	14.4117	-6.33374	2.71362e-06	1.65042e-05	TRUE
novel_circ_0006402	0	14.3841	-6.33151	2.74394e-06	1.666e-05	TRUE
novel_circ_0005816	0	14.3602	-6.32958	2.74803e-06	1.666e-05	TRUE
novel_circ_0003332	0	14.4098	-6.3336	2.75684e-06	1.66866e-05	TRUE
novel_circ_0011929	30.4535	5.04805	2.58109	2.79724e-06	1.69041e-05	TRUE
novel_circ_0003181	14.7634	0	6.39015	2.81165e-06	1.69641e-05	TRUE
novel_circ_0004152	14.6216	0	6.37301	2.89387e-06	1.74324e-05	TRUE
novel_circ_0002806	3.19008	26.5018	-3.04058	2.96401e-06	1.78265e-05	TRUE
novel_circ_0005419	14.3317	0	6.34342	2.98228e-06	1.79079e-05	TRUE
novel_circ_0002351	14.2251	0	6.33471	3.0663e-06	1.83832e-05	TRUE
novel_circ_0002356	14.8126	0	6.39401	3.09607e-06	1.85238e-05	TRUE
novel_circ_0003949	2.59916	23.9484	-3.20848	3.09955e-06	1.85238e-05	TRUE
novel_circ_0010158	0	14.4208	-6.33453	3.16466e-06	1.88831e-05	TRUE
novel_circ_0008937	14.3387	0	6.34404	3.20056e-06	1.90673e-05	TRUE
novel_circ_0010106	2.61102	25.7049	-3.30655	3.23563e-06	1.92459e-05	TRUE
novel_circ_0005592	33.6729	7.06412	2.25745	3.29359e-06	1.94981e-05	TRUE
novel_circ_0001251	13.9374	0	6.3045	3.29792e-06	1.94981e-05	TRUE
novel_circ_0001557	14.1536	0	6.32879	3.29806e-06	1.94981e-05	TRUE
novel_circ_0010757	0	14.0401	-6.29708	3.30266e-06	1.94981e-05	TRUE
novel_circ_0009027	0	14.0346	-6.29662	3.30736e-06	1.94981e-05	TRUE
novel_circ_0010248	13.9248	0	6.30344	3.30896e-06	1.94981e-05	TRUE
novel_circ_0001286	30.2962	5.39937	2.4807	3.31656e-06	1.95125e-05	TRUE
novel_circ_0002767	0	14.0658	-6.29921	3.3331e-06	1.95794e-05	TRUE
novel_circ_0000011	13.957	0	6.30614	3.35455e-06	1.96748e-05	TRUE
novel_circ_0006461	3.88468	25.9406	-2.73897	3.48239e-06	2.03723e-05	TRUE
novel_circ_0002823	13.9514	0	6.30567	3.48425e-06	2.03723e-05	TRUE
novel_circ_0005848	0.669414	24.3107	-5.22671	3.50838e-06	2.04818e-05	TRUE
novel_circ_0009778	13.8792	0	6.29962	3.55219e-06	2.07056e-05	TRUE
novel_circ_0009397	27.4867	4.48131	2.61906	3.58825e-06	2.08836e-05	TRUE
novel_circ_0011011	13.9907	0	6.30897	3.60893e-06	2.09656e-05	TRUE
novel_circ_0002324	9.0745	36.1818	-1.99588	3.61343e-06	2.09656e-05	TRUE
novel_circ_0003209	0	14.053	-6.29814	3.68737e-06	2.13619e-05	TRUE
novel_circ_0001418	13.8463	0	6.29684	3.75297e-06	2.17087e-05	TRUE
novel_circ_0002219	31.2111	6.07997	2.36361	3.76016e-06	2.17171e-05	TRUE
novel_circ_0004300	13.8863	0	6.30019	3.8156e-06	2.19879e-05	TRUE
novel_circ_0000676	0	14.4393	-6.33611	3.8226e-06	2.19879e-05	TRUE
novel_circ_0000739	14.1592	0	6.3292	3.82448e-06	2.19879e-05	TRUE
novel_circ_0005948	13.8533	0	6.29741	3.90135e-06	2.23958e-05	TRUE
novel_circ_0008355	1.61466	21.6838	-3.7458	3.93453e-06	2.2552e-05	TRUE
novel_circ_0001973	0	13.7476	-6.26616	3.94882e-06	2.25655e-05	TRUE
novel_circ_0006934	0	13.7476	-6.26616	3.94882e-06	2.25655e-05	TRUE
novel_circ_0005868	0	13.7696	-6.26803	4.02834e-06	2.29853e-05	TRUE
novel_circ_0004004	0	13.7072	-6.26273	4.12812e-06	2.35105e-05	TRUE
novel_circ_0000035	13.8511	0	6.29724	4.13699e-06	2.35105e-05	TRUE
novel_circ_0003989	1.28552	22.0884	-4.09428	4.13904e-06	2.35105e-05	TRUE
novel_circ_0008124	13.609	0	6.27019	4.1517e-06	2.35418e-05	TRUE
novel_circ_0008639	25.929	3.51921	2.88229	4.15699e-06	2.35418e-05	TRUE
novel_circ_0007672	0	13.7273	-6.26445	4.20795e-06	2.37947e-05	TRUE
novel_circ_0003584	23.6217	2.52585	3.21313	4.25444e-06	2.40217e-05	TRUE
novel_circ_0005749	13.5642	0	6.26633	4.28516e-06	2.41591e-05	TRUE
novel_circ_0006337	0	13.777	-6.26868	4.3686e-06	2.45929e-05	TRUE
novel_circ_0006442	0	13.7163	-6.26351	4.37729e-06	2.46052e-05	TRUE
novel_circ_0008991	13.6104	0	6.2703	4.43064e-06	2.48681e-05	TRUE
novel_circ_0004951	13.6749	0	6.27587	4.4482e-06	2.49297e-05	TRUE
novel_circ_0007945	13.5627	0	6.26623	4.4693e-06	2.49967e-05	TRUE
novel_circ_0012259	5.13945	81.8141	-3.98963	4.47338e-06	2.49967e-05	TRUE
novel_circ_0007484	37.8027	10.5668	1.84181	4.49903e-06	2.5103e-05	TRUE
novel_circ_0002427	13.569	0	6.26677	4.62563e-06	2.57714e-05	TRUE
novel_circ_0001148	13.6952	0	6.27765	4.68086e-06	2.60407e-05	TRUE
novel_circ_0003521	5.17019	28.693	-2.4719	4.68943e-06	2.60501e-05	TRUE
novel_circ_0011481	0	13.7549	-6.26681	4.69729e-06	2.60555e-05	TRUE
novel_circ_0000047	0	13.6723	-6.25971	4.73903e-06	2.62485e-05	TRUE
novel_circ_0003923	0	13.4183	-6.23139	4.83667e-06	2.67502e-05	TRUE
novel_circ_0006190	0	13.7071	-6.2627	4.854e-06	2.68068e-05	TRUE
novel_circ_0007199	0	13.4201	-6.23155	4.8682e-06	2.68461e-05	TRUE
novel_circ_0005088	0	13.4422	-6.23346	4.90183e-06	2.69922e-05	TRUE
novel_circ_0001017	13.5186	0	6.26236	4.92694e-06	2.7091e-05	TRUE
novel_circ_0007080	21.3517	1.26566	4.06539	4.98015e-06	2.73438e-05	TRUE
novel_circ_0002828	13.4982	0	6.2606	5.00451e-06	2.74378e-05	TRUE
novel_circ_0011189	0	13.3926	-6.22915	5.01202e-06	2.74392e-05	TRUE
novel_circ_0000308	0	14.1098	-6.303	5.05009e-06	2.76076e-05	TRUE
novel_circ_0005110	0	13.4458	-6.23379	5.05773e-06	2.76095e-05	TRUE
novel_circ_0002668	13.3009	0	6.23683	5.06881e-06	2.76301e-05	TRUE
novel_circ_0011069	0	13.4238	-6.23187	5.1502e-06	2.80334e-05	TRUE
novel_circ_0007664	44.5653	14.0272	1.66693	5.20247e-06	2.82772e-05	TRUE
novel_circ_0011504	13.2939	0	6.23622	5.23751e-06	2.84268e-05	TRUE
novel_circ_0011277	0	13.6981	-6.2619	5.30433e-06	2.87483e-05	TRUE
novel_circ_0009971	13.3135	0	6.23796	5.38718e-06	2.91555e-05	TRUE
novel_circ_0005833	13.5879	0	6.26841	5.53717e-06	2.99244e-05	TRUE
novel_circ_0011160	14.0544	0	6.31472	5.6827e-06	3.06671e-05	TRUE
novel_circ_0005558	13.3731	0	6.24327	5.84817e-06	3.15151e-05	TRUE
novel_circ_0000931	0	13.4734	-6.23625	5.95538e-06	3.20472e-05	TRUE
novel_circ_0000759	0	13.4588	-6.23496	5.98146e-06	3.21418e-05	TRUE
novel_circ_0003062	5.23536	56.8814	-3.44756	6.06375e-06	3.25378e-05	TRUE
novel_circ_0000816	7.48575	34.2447	-2.198	6.08632e-06	3.26127e-05	TRUE
novel_circ_0006318	13.5327	0	6.26349	6.18592e-06	3.30995e-05	TRUE
novel_circ_0012239	12.9466	0	6.19851	6.28753e-06	3.35911e-05	TRUE
novel_circ_0004022	12.9403	0	6.19794	6.29999e-06	3.35911e-05	TRUE
novel_circ_0008317	13.1839	0	6.22643	6.30443e-06	3.35911e-05	TRUE
novel_circ_0002804	0	13.7603	-6.26733	6.36475e-06	3.38348e-05	TRUE
novel_circ_0008737	12.9529	0	6.19908	6.36807e-06	3.38348e-05	TRUE
novel_circ_0009468	12.934	0	6.19737	6.40614e-06	3.39019e-05	TRUE
novel_circ_0010418	12.934	0	6.19737	6.40614e-06	3.39019e-05	TRUE
novel_circ_0002192	12.9333	0	6.19731	6.40759e-06	3.39019e-05	TRUE
novel_circ_0003654	0	13.0706	-6.1941	6.46043e-06	3.40388e-05	TRUE
novel_circ_0010488	0	13.0706	-6.1941	6.46043e-06	3.40388e-05	TRUE
novel_circ_0010988	0	13.0706	-6.1941	6.46043e-06	3.40388e-05	TRUE
novel_circ_0009951	12.9395	0	6.19789	6.52899e-06	3.43521e-05	TRUE
novel_circ_0001734	0	13.0964	-6.1964	6.58321e-06	3.45893e-05	TRUE
novel_circ_0000521	1.57541	21.9654	-3.77297	6.59333e-06	3.45944e-05	TRUE
novel_circ_0010241	65.1002	5.15087	3.66378	6.77683e-06	3.5508e-05	TRUE
novel_circ_0002362	12.9262	0	6.19668	6.79444e-06	3.5551e-05	TRUE
novel_circ_0010797	0	13.4072	-6.23041	6.8254e-06	3.56637e-05	TRUE
novel_circ_0008713	0	13.0413	-6.19144	7.00628e-06	3.65583e-05	TRUE
novel_circ_0011865	12.8751	0	6.192	7.25894e-06	3.78245e-05	TRUE
novel_circ_0002721	12.8933	0	6.19367	7.44002e-06	3.87147e-05	TRUE
novel_circ_0006672	0	13.1864	-6.20456	7.5379e-06	3.91701e-05	TRUE
novel_circ_0010180	0	12.7726	-6.16038	7.6206e-06	3.95456e-05	TRUE
novel_circ_0002470	0	12.7909	-6.16207	7.70132e-06	3.99097e-05	TRUE
novel_circ_0000895	0	12.7671	-6.15987	7.7924e-06	4.03015e-05	TRUE
novel_circ_0011274	0	12.7524	-6.15852	7.79823e-06	4.03015e-05	TRUE
novel_circ_0000645	0	12.7542	-6.15869	7.89385e-06	4.074e-05	TRUE
novel_circ_0010237	0	12.7818	-6.16122	8.0384e-06	4.14295e-05	TRUE
novel_circ_0005638	12.8799	0	6.19243	8.07708e-06	4.15722e-05	TRUE
novel_circ_0001566	24.3233	2.83497	3.0866	8.11243e-06	4.16974e-05	TRUE
novel_circ_0012300	1.90939	21.1152	-3.44833	8.15676e-06	4.18684e-05	TRUE
novel_circ_0002243	0	12.8166	-6.16445	8.3103e-06	4.25988e-05	TRUE
novel_circ_0001400	12.6652	0	6.16591	8.33134e-06	4.26488e-05	TRUE
novel_circ_0006456	0	13.1918	-6.20512	8.34428e-06	4.26573e-05	TRUE
novel_circ_0003874	0	12.8277	-6.16547	8.37333e-06	4.2748e-05	TRUE
novel_circ_0007896	18.9058	53.0238	-1.48039	8.42079e-06	4.29324e-05	TRUE
novel_circ_0004068	12.5663	0	6.15671	8.61264e-06	4.38514e-05	TRUE
novel_circ_0004310	1.96826	21.1171	-3.43798	8.98218e-06	4.56715e-05	TRUE
novel_circ_0003225	20.636	1.30977	4.00739	9.02557e-06	4.58305e-05	TRUE
novel_circ_0001877	0	12.7304	-6.15644	9.46554e-06	4.80002e-05	TRUE
novel_circ_0001949	20.72	0.943772	4.43803	9.48481e-06	4.80335e-05	TRUE
novel_circ_0001061	0	12.87	-6.16945	9.67901e-06	4.89515e-05	TRUE
novel_circ_0012028	0	12.7525	-6.15849	9.83352e-06	4.96665e-05	TRUE
novel_circ_0001887	12.3101	0	6.12555	9.9348e-06	5.01112e-05	TRUE
novel_circ_0008230	0	12.4231	-6.121	1.00512e-05	5.06307e-05	TRUE
novel_circ_0001848	12.2842	0	6.12307	1.01026e-05	5.08219e-05	TRUE
novel_circ_0008467	201.543	304.372	-0.595525	1.03569e-05	5.2032e-05	TRUE
novel_circ_0010921	12.3094	0	6.1255	1.06525e-05	5.32931e-05	TRUE
novel_circ_0004321	12.2512	0	6.11991	1.06542e-05	5.32931e-05	TRUE
novel_circ_0007927	12.5874	0	6.15861	1.06624e-05	5.32931e-05	TRUE
novel_circ_0010242	12.3557	0	6.12993	1.06643e-05	5.32931e-05	TRUE
novel_circ_0004232	12.3423	0	6.12865	1.07148e-05	5.34748e-05	TRUE
novel_circ_0002541	12.6497	0	6.16456	1.08155e-05	5.39067e-05	TRUE
novel_circ_0010799	0	12.4176	-6.12046	1.08721e-05	5.4027e-05	TRUE
novel_circ_0011732	0	12.4176	-6.12046	1.08721e-05	5.4027e-05	TRUE
novel_circ_0006446	3.2012	25.2325	-2.96844	1.08825e-05	5.4027e-05	TRUE
novel_circ_0007968	12.2387	0	6.11868	1.12993e-05	5.60227e-05	TRUE
novel_circ_0011905	12.2568	0	6.12045	1.14669e-05	5.6779e-05	TRUE
novel_circ_0009997	12.6007	0	6.15986	1.15451e-05	5.70918e-05	TRUE
novel_circ_0003549	0	12.1453	-6.08747	1.18501e-05	5.84857e-05	TRUE
novel_circ_0000222	0	12.1434	-6.0873	1.18579e-05	5.84857e-05	TRUE
novel_circ_0000862	0	12.6991	-6.15343	1.19311e-05	5.87702e-05	TRUE
novel_circ_0002455	0	12.1783	-6.09069	1.25395e-05	6.16063e-05	TRUE
novel_circ_0009811	0	12.1783	-6.09069	1.25395e-05	6.16063e-05	TRUE
novel_circ_0009658	12.2261	0	6.11741	1.26666e-05	6.21501e-05	TRUE
novel_circ_0002581	12.0217	0	6.09057	1.29627e-05	6.35206e-05	TRUE
novel_circ_0004020	0	12.1507	-6.08802	1.30454e-05	6.38432e-05	TRUE
novel_circ_0011361	0	12.4947	-6.12784	1.3165e-05	6.43452e-05	TRUE
novel_circ_0000461	0	12.1141	-6.08443	1.32688e-05	6.46873e-05	TRUE
novel_circ_0005007	0	12.114	-6.08443	1.32692e-05	6.46873e-05	TRUE
novel_circ_0000633	12.035	0	6.09189	1.33935e-05	6.5153e-05	TRUE
novel_circ_0006313	12.021	0	6.09052	1.33992e-05	6.5153e-05	TRUE
novel_circ_0001611	24.3844	3.46962	2.79956	1.345e-05	6.53164e-05	TRUE
novel_circ_0001205	11.9747	0	6.08597	1.37011e-05	6.63216e-05	TRUE
novel_circ_0003731	11.9747	0	6.08597	1.37011e-05	6.63216e-05	TRUE
novel_circ_0001254	12.0287	0	6.09127	1.37096e-05	6.63216e-05	TRUE
novel_circ_0003948	0	12.1158	-6.0846	1.38929e-05	6.71225e-05	TRUE
novel_circ_0001439	11.9502	0	6.08352	1.41233e-05	6.81484e-05	TRUE
novel_circ_0010898	12.6863	0	6.16808	1.45076e-05	6.99136e-05	TRUE
novel_circ_0009241	20.4793	1.58208	3.68269	1.45994e-05	7.02664e-05	TRUE
novel_circ_0011915	12.2001	0	6.1148	1.47764e-05	7.10283e-05	TRUE
novel_circ_0011566	0	12.0994	-6.08297	1.4861e-05	7.13442e-05	TRUE
novel_circ_0005391	36.0973	10.2192	1.81836	1.52395e-05	7.30685e-05	TRUE
novel_circ_0010608	0	11.8196	-6.0484	1.53361e-05	7.34121e-05	TRUE
novel_circ_0009224	0	12.0773	-6.08079	1.535e-05	7.34121e-05	TRUE
novel_circ_0004714	0	11.8435	-6.05079	1.54718e-05	7.39013e-05	TRUE
novel_circ_0003043	11.9769	0	6.08615	1.55635e-05	7.42383e-05	TRUE
novel_circ_0008925	0	11.8252	-6.04895	1.55816e-05	7.42383e-05	TRUE
novel_circ_0000681	0	11.8086	-6.0473	1.57449e-05	7.49221e-05	TRUE
novel_circ_0010173	11.9243	0	6.08091	1.58101e-05	7.51378e-05	TRUE
novel_circ_0005915	20.008	1.92055	3.38416	1.59489e-05	7.57023e-05	TRUE
novel_circ_0004144	0	11.8656	-6.05301	1.59961e-05	7.58313e-05	TRUE
novel_circ_0008218	0	11.8234	-6.04877	1.62851e-05	7.71043e-05	TRUE
novel_circ_0003243	0	11.8619	-6.05264	1.63538e-05	7.73329e-05	TRUE
novel_circ_0009810	19.9939	1.92055	3.38338	1.64373e-05	7.76308e-05	TRUE
novel_circ_0001862	18.7869	0.982331	4.28715	1.68658e-05	7.95551e-05	TRUE
novel_circ_0001121	0	12.1084	-6.08385	1.70692e-05	8.04144e-05	TRUE
novel_circ_0007726	12.1065	0	6.09916	1.72e-05	8.08486e-05	TRUE
novel_circ_0008694	19.0824	1.25836	3.9053	1.72041e-05	8.08486e-05	TRUE
novel_circ_0011621	0	11.7865	-6.04507	1.73905e-05	8.16231e-05	TRUE
novel_circ_0000390	0	11.7682	-6.04322	1.7482e-05	8.18494e-05	TRUE
novel_circ_0004359	0	11.7682	-6.04322	1.7482e-05	8.18494e-05	TRUE
novel_circ_0002026	0	11.7719	-6.04359	1.76644e-05	8.24995e-05	TRUE
novel_circ_0002676	0	11.7719	-6.04359	1.76644e-05	8.24995e-05	TRUE
novel_circ_0010198	11.6155	0	6.04279	1.82552e-05	8.51535e-05	TRUE
novel_circ_0007462	56.6314	1.63722	5.12819	1.84008e-05	8.57271e-05	TRUE
novel_circ_0005758	37.9815	11.7921	1.68416	1.87078e-05	8.705e-05	TRUE
novel_circ_0003123	11.7122	0	6.05269	1.89931e-05	8.82689e-05	TRUE
novel_circ_0000475	0	11.4996	-6.00881	1.94452e-05	9.02237e-05	TRUE
novel_circ_0011094	0	11.8968	-6.05624	1.94614e-05	9.02237e-05	TRUE
novel_circ_0004099	3.4911	24.6546	-2.8015	1.95957e-05	9.07349e-05	TRUE
novel_circ_0002602	0	11.5271	-6.01165	1.97106e-05	9.11554e-05	TRUE
novel_circ_0005078	0	11.505	-6.00938	1.98898e-05	9.18718e-05	TRUE
novel_circ_0000098	0	11.4757	-6.00635	2.0132e-05	9.28775e-05	TRUE
novel_circ_0006812	0.642759	19.89	-4.94177	2.03265e-05	9.36602e-05	TRUE
novel_circ_0007697	0	11.5179	-6.01071	2.03735e-05	9.37625e-05	TRUE
novel_circ_0004033	0	11.494	-6.00824	2.04142e-05	9.3836e-05	TRUE
novel_circ_0003122	11.6722	0	6.04863	2.06934e-05	9.50036e-05	TRUE
novel_circ_0011028	0	11.551	-6.01413	2.09201e-05	9.58746e-05	TRUE
novel_circ_0004256	18.7491	0.949245	4.29289	2.09338e-05	9.58746e-05	TRUE
novel_circ_0003372	0	11.483	-6.0071	2.12799e-05	9.73422e-05	TRUE
novel_circ_0009939	11.3264	0	6.00566	2.13944e-05	9.77475e-05	TRUE
novel_circ_0008952	11.2997	0	6.00288	2.16413e-05	9.87562e-05	TRUE
novel_circ_0005023	0	11.461	-6.00481	2.17125e-05	9.8962e-05	TRUE
novel_circ_0008465	0	12.0388	-6.07678	2.18221e-05	9.93417e-05	TRUE
novel_circ_0007084	18.8325	1.61516	3.5549	2.18593e-05	9.93916e-05	TRUE
novel_circ_0005803	26.9365	5.7599	2.22597	2.19302e-05	9.95941e-05	TRUE
novel_circ_0001525	0	11.5087	-6.00976	2.20051e-05	9.98145e-05	TRUE
novel_circ_0006339	11.2934	0	6.00222	2.20334e-05	9.98231e-05	TRUE
novel_circ_0001047	11.5678	0	6.03784	2.24869e-05	0.000101513	TRUE
novel_circ_0006799	11.5678	0	6.03784	2.24869e-05	0.000101513	TRUE
novel_circ_0007397	11.5678	0	6.03784	2.24869e-05	0.000101513	TRUE
novel_circ_0010655	0	11.8067	-6.04709	2.36688e-05	0.000106721	TRUE
novel_circ_0004807	0	11.9298	-6.05974	2.43101e-05	0.000109482	TRUE
novel_circ_0002692	11.2941	0	6.00226	2.43911e-05	0.000109716	TRUE
novel_circ_0007926	11.2856	0	6.0014	2.44812e-05	0.000109991	TRUE
novel_circ_0002444	0	11.5419	-6.01323	2.48814e-05	0.000111657	TRUE
novel_circ_0004907	0	11.185	-5.96868	2.49309e-05	0.000111746	TRUE
novel_circ_0009035	0	11.1886	-5.96907	2.5327e-05	0.000113387	TRUE
novel_circ_0009569	0	11.9317	-6.05996	2.55955e-05	0.000114454	TRUE
novel_circ_0006979	0	11.7665	-6.04292	2.56313e-05	0.000114478	TRUE
novel_circ_0012426	11.4104	0	6.01459	2.59004e-05	0.000115544	TRUE
novel_circ_0000335	24.009	3.56332	2.76445	2.61912e-05	0.000116703	TRUE
novel_circ_0000609	0	11.1813	-5.96829	2.63156e-05	0.00011712	TRUE
novel_circ_0000051	0	11.2235	-5.97279	2.63937e-05	0.00011733	TRUE
novel_circ_0010380	0	11.1482	-5.96477	2.67057e-05	0.000118577	TRUE
novel_circ_0010178	0	11.2181	-5.97222	2.73367e-05	0.000121237	TRUE
novel_circ_0009608	22.6912	3.80992	2.5678	2.77489e-05	0.00012292	TRUE
novel_circ_0002165	11.0505	0	5.96901	2.79524e-05	0.000123677	TRUE
novel_circ_0006067	10.9916	0	5.96265	2.80401e-05	0.00012392	TRUE
novel_circ_0002113	0	11.5657	-6.01578	2.82771e-05	0.000124822	TRUE
novel_circ_0008343	0	11.1812	-5.96829	2.85143e-05	0.000125722	TRUE
novel_circ_0006914	0	11.4169	-6.00008	2.92572e-05	0.000128848	TRUE
novel_circ_0011508	11.0764	0	5.97184	2.94656e-05	0.000129614	TRUE
novel_circ_0002491	0	11.4389	-6.00241	2.9522e-05	0.000129711	TRUE
novel_circ_0006803	0	11.1574	-5.96573	2.95907e-05	0.000129863	TRUE
novel_circ_0003925	2.26445	20.1935	-3.15554	2.96631e-05	0.00013003	TRUE
novel_circ_0010441	0	11.4206	-6.00046	2.97568e-05	0.000130289	TRUE
novel_circ_0011116	0	11.2492	-5.97559	2.98724e-05	0.000130644	TRUE
novel_circ_0005009	0	11.2566	-5.97639	3.02243e-05	0.000132031	TRUE
novel_circ_0011645	10.9524	0	5.95838	3.04849e-05	0.000133016	TRUE
novel_circ_0001664	0	11.6043	-6.0199	3.12116e-05	0.000136029	TRUE
novel_circ_0007473	11.497	0	6.03019	3.15696e-05	0.000137432	TRUE
novel_circ_0010621	11.0709	0	5.97126	3.17514e-05	0.000138064	TRUE
novel_circ_0006218	10.932	0	5.95615	3.26333e-05	0.000141736	TRUE
novel_circ_0006490	1.6069	19.1763	-3.56949	3.28093e-05	0.000142337	TRUE
novel_circ_0007859	5.11206	26.5423	-2.36488	3.29016e-05	0.000142574	TRUE
novel_circ_0009254	0	11.117	-5.96135	3.3105e-05	0.000143291	TRUE
novel_circ_0005463	0	11.1115	-5.96075	3.31881e-05	0.000143487	TRUE
novel_circ_0011680	11.1024	0	5.97474	3.33859e-05	0.000144177	TRUE
novel_circ_0006408	0	10.8796	-5.92842	3.35019e-05	0.000144348	TRUE
novel_circ_0009820	0	10.8796	-5.92842	3.35019e-05	0.000144348	TRUE
novel_circ_0008302	0	11.4997	-6.00882	3.37876e-05	0.000145413	TRUE
novel_circ_0007162	0	10.8869	-5.92924	3.47712e-05	0.000149477	TRUE
novel_circ_0005730	0	11.1079	-5.96033	3.51143e-05	0.00015078	TRUE
novel_circ_0010448	0	11.1997	-5.97029	3.52783e-05	0.000151313	TRUE
novel_circ_0011683	0	10.9035	-5.93106	3.54397e-05	0.000151833	TRUE
novel_circ_0004285	0	10.852	-5.92539	3.54885e-05	0.00015187	TRUE
novel_circ_0004747	10.9187	0	5.95465	3.55707e-05	0.000151878	TRUE
novel_circ_0008320	10.9187	0	5.95465	3.55707e-05	0.000151878	TRUE
novel_circ_0002928	0	10.841	-5.92418	3.56744e-05	0.000152149	TRUE
novel_circ_0010751	10.7025	0	5.92339	3.59388e-05	0.000153104	TRUE
novel_circ_0007984	10.6703	0	5.91978	3.75286e-05	0.000159697	TRUE
novel_circ_0010387	0	10.8098	-5.92071	3.83623e-05	0.000162878	TRUE
novel_circ_0012433	0	10.8098	-5.92071	3.83623e-05	0.000162878	TRUE
novel_circ_0006056	10.6836	0	5.92127	3.85182e-05	0.000163357	TRUE
novel_circ_0004125	10.6506	0	5.91758	3.87904e-05	0.00016408	TRUE
novel_circ_0003347	10.7551	0	5.92929	3.88188e-05	0.00016408	TRUE
novel_circ_0003586	10.7551	0	5.92929	3.88188e-05	0.00016408	TRUE
novel_circ_0000832	0	10.9328	-5.93435	3.89584e-05	0.000164486	TRUE
novel_circ_0010867	20.1054	2.52585	2.98039	3.91848e-05	0.000165258	TRUE
novel_circ_0004259	10.7621	0	5.9301	4.03969e-05	0.00017018	TRUE
novel_circ_0003690	10.6492	0	5.91744	4.09106e-05	0.000172152	TRUE
novel_circ_0007096	10.6443	0	5.91686	4.10107e-05	0.000172289	TRUE
novel_circ_0011150	0	10.8795	-5.92845	4.10342e-05	0.000172289	TRUE
novel_circ_0001407	17.173	0.982331	4.1569	4.10904e-05	0.000172334	TRUE
novel_circ_0010705	2.93387	21.0547	-2.85114	4.16181e-05	0.000174353	TRUE
novel_circ_0006305	2.23077	19.1433	-3.08588	4.37079e-05	0.000182906	TRUE
novel_circ_0009280	0	10.5521	-5.88451	4.37858e-05	0.00018303	TRUE
novel_circ_0001925	10.7943	0	5.9338	4.47381e-05	0.000186804	TRUE
novel_circ_0008359	0	10.5264	-5.88159	4.57346e-05	0.000190545	TRUE
novel_circ_0009982	47.2826	18.5178	1.35165	4.57347e-05	0.000190545	TRUE
novel_circ_0008328	10.591	0	5.9108	4.66443e-05	0.000193937	TRUE
novel_circ_0011748	0	10.5889	-5.88871	4.66516e-05	0.000193937	TRUE
novel_circ_0010594	10.3678	0	5.87781	4.78174e-05	0.000198566	TRUE
novel_circ_0003669	10.4007	0	5.88162	4.86792e-05	0.000201923	TRUE
novel_circ_0004381	10.3937	0	5.88082	4.95993e-05	0.000205301	TRUE
novel_circ_0008214	10.3348	0	5.874	4.96023e-05	0.000205301	TRUE
novel_circ_0003177	10.4204	0	5.8839	5.04274e-05	0.000208488	TRUE
novel_circ_0008075	0	10.7988	-5.91937	5.06065e-05	0.00020888	TRUE
novel_circ_0004573	3.54294	21.3766	-2.58904	5.06327e-05	0.00020888	TRUE
novel_circ_0007496	10.3222	0	5.87253	5.07548e-05	0.000209156	TRUE
novel_circ_0010231	10.6288	0	5.91509	5.10738e-05	0.000210242	TRUE
novel_circ_0004774	0	10.8097	-5.92061	5.12167e-05	0.000210601	TRUE
novel_circ_0008592	26.209	5.1619	2.35258	5.14107e-05	0.000211169	TRUE
novel_circ_0008222	0	10.5228	-5.88116	5.17115e-05	0.000211981	TRUE
novel_circ_0004538	10.3474	0	5.87547	5.17765e-05	0.000211981	TRUE
novel_circ_0008303	10.3474	0	5.87547	5.17765e-05	0.000211981	TRUE
novel_circ_0008123	10.3089	0	5.87098	5.22824e-05	0.000213821	TRUE
novel_circ_0008736	10.5721	0	5.90856	5.25849e-05	0.000214747	TRUE
novel_circ_0008111	10.3159	0	5.87178	5.26224e-05	0.000214747	TRUE
novel_circ_0002308	10.8343	0	5.93848	5.31171e-05	0.000216532	TRUE
novel_circ_0000421	18.1834	1.91325	3.24569	5.35368e-05	0.000217994	TRUE
novel_circ_0011093	0	10.5153	-5.88031	5.35908e-05	0.000217994	TRUE
novel_circ_0006744	2.97238	21.8143	-2.89348	5.47761e-05	0.000222576	TRUE
novel_circ_0008673	10.3019	0	5.87015	5.49761e-05	0.000223149	TRUE
novel_circ_0010523	10.3096	0	5.87103	5.55562e-05	0.000225262	TRUE
novel_circ_0006098	10.4063	0	5.88233	5.61158e-05	0.000227287	TRUE
novel_circ_0007097	23.2947	4.78122	2.28267	5.65168e-05	0.000228666	TRUE
novel_circ_0012036	0	10.5834	-5.88814	5.66425e-05	0.000228709	TRUE
novel_circ_0007970	10.323	0	5.87258	5.66481e-05	0.000228709	TRUE
novel_circ_0001651	16.8509	0.654887	4.71637	5.7469e-05	0.000231775	TRUE
novel_circ_0002549	21.9833	3.47327	2.65163	5.77762e-05	0.000232766	TRUE
novel_circ_0011713	0	10.2522	-5.84246	5.81981e-05	0.000234216	TRUE
novel_circ_0006236	0	10.2045	-5.83684	5.87876e-05	0.000236338	TRUE
novel_circ_0000474	0	10.2541	-5.84268	5.94779e-05	0.000238353	TRUE
novel_circ_0003079	0	10.2541	-5.84268	5.94779e-05	0.000238353	TRUE
novel_circ_0006890	0	10.2541	-5.84268	5.94779e-05	0.000238353	TRUE
novel_circ_0010557	0	11.2457	-5.97547	5.98761e-05	0.000239694	TRUE
novel_circ_0004940	4.82289	23.6154	-2.28634	6.04522e-05	0.000241745	TRUE
novel_circ_0000642	0	10.2614	-5.84355	6.05636e-05	0.000241935	TRUE
novel_circ_0009000	21.3091	2.91391	2.88366	6.0683e-05	0.000242156	TRUE
novel_circ_0003590	0	10.199	-5.83619	6.1868e-05	0.000246625	TRUE
novel_circ_0011023	0	10.2669	-5.84421	6.26182e-05	0.000249352	TRUE
novel_circ_0001084	20.827	2.55528	3.02963	6.41119e-05	0.000255032	TRUE
novel_circ_0000184	10.4477	0	5.88721	6.43874e-05	0.000255859	TRUE
novel_circ_0001980	10.3074	0	5.87077	6.50703e-05	0.000258301	TRUE
novel_circ_0009879	10.2563	0	5.8647	6.74503e-05	0.000267468	TRUE
novel_circ_0006153	10.026	0	5.8299	6.79391e-05	0.000269124	TRUE
novel_circ_0006109	10.0001	0	5.82677	6.87013e-05	0.000271728	TRUE
novel_circ_0011720	10.0786	0	5.83621	6.87402e-05	0.000271728	TRUE
novel_circ_0008874	0	10.2357	-5.84054	6.89951e-05	0.000272451	TRUE
novel_circ_0000217	0	10.1733	-5.83311	7.05386e-05	0.000278256	TRUE
novel_circ_0001826	10.2578	0	5.86477	7.63959e-05	0.000301048	TRUE
novel_circ_0008812	0	9.90091	-5.7929	7.69438e-05	0.000302891	TRUE
novel_circ_0002294	0	9.92479	-5.79581	7.72761e-05	0.000303883	TRUE
novel_circ_0010307	0.945248	16.3358	-4.07948	7.89158e-05	0.000310009	TRUE
novel_circ_0010302	0	9.93764	-5.79739	7.96286e-05	0.000312484	TRUE
novel_circ_0007528	0	9.90829	-5.7938	7.97179e-05	0.000312511	TRUE
novel_circ_0004011	10.0016	0	5.82689	7.99895e-05	0.000313251	TRUE
novel_circ_0012009	10.0912	0	5.8378	8.03922e-05	0.000314502	TRUE
novel_circ_0006887	0	9.91932	-5.79515	8.28094e-05	0.000323624	TRUE
novel_circ_0006238	0	10.2614	-5.84364	8.30359e-05	0.000324174	TRUE
novel_circ_0003415	0	9.91741	-5.79493	8.34816e-05	0.000325578	TRUE
novel_circ_0001003	30.291	8.63343	1.81347	8.46631e-05	0.000329846	TRUE
novel_circ_0001499	0	9.866	-5.78862	8.6026e-05	0.000334811	TRUE
novel_circ_0010838	10.0316	0	5.83059	8.63471e-05	0.000335716	TRUE
novel_circ_0007298	17.521	1.63722	3.44488	8.73283e-05	0.000339182	TRUE
novel_circ_0008394	9.72502	0	5.78536	8.78841e-05	0.00034099	TRUE
novel_circ_0002115	0	9.95232	-5.79921	8.80022e-05	0.000341099	TRUE
novel_circ_0005904	2.23077	18.1793	-3.01178	8.84873e-05	0.000342628	TRUE
novel_circ_0002045	9.69836	0	5.78205	8.93202e-05	0.000345499	TRUE
novel_circ_0000045	9.69207	0	5.78126	8.96646e-05	0.000346124	TRUE
novel_circ_0008259	9.69207	0	5.78126	8.96646e-05	0.000346124	TRUE
novel_circ_0003691	9.70466	0	5.78284	9.05791e-05	0.000349298	TRUE
novel_circ_0002373	9.68577	0	5.78047	9.16316e-05	0.000352996	TRUE
novel_circ_0001041	9.75724	0	5.78939	9.19914e-05	0.000354022	TRUE
novel_circ_0002595	9.67874	0	5.7796	9.23436e-05	0.000354819	TRUE
novel_circ_0004786	0	10.2027	-5.83658	9.23861e-05	0.000354819	TRUE
novel_circ_0003027	9.68504	0	5.78039	9.27381e-05	0.00035581	TRUE
novel_circ_0008816	0.642759	17.4358	-4.75092	9.28868e-05	0.000356019	TRUE
novel_circ_0000869	9.67244	0	5.77881	9.34578e-05	0.000357483	TRUE
novel_circ_0001466	9.67244	0	5.77881	9.34578e-05	0.000357483	TRUE
novel_circ_0005157	9.75167	0	5.78868	9.36876e-05	0.000358	TRUE
novel_circ_0005656	19.2338	48.0161	-1.32461	9.3972e-05	0.000358724	TRUE
novel_circ_0002305	10.0282	0	5.83012	9.46013e-05	0.000360763	TRUE
novel_circ_0008792	1.61466	17.6384	-3.44648	9.47809e-05	0.000361084	TRUE
novel_circ_0007740	0	10.1512	-5.83034	9.52989e-05	0.000362692	TRUE
novel_circ_0003475	9.79092	0	5.79361	9.86887e-05	0.000375215	TRUE
novel_circ_0003605	0	9.85862	-5.78768	9.91545e-05	0.000376608	TRUE
novel_circ_0006880	9.67801	0	5.77951	0.000100973	0.000383129	TRUE
novel_circ_0001221	9.67318	0	5.77887	0.000101275	0.000383508	TRUE
novel_circ_0009331	9.67318	0	5.77887	0.000101275	0.000383508	TRUE
novel_circ_0012138	30.8016	9.30481	1.72987	0.000101911	0.00038553	TRUE
novel_circ_0008400	15.552	0.982331	4.01325	0.000102989	0.00038922	TRUE
novel_circ_0010013	9.81055	0	5.7961	0.000103842	0.000392051	TRUE
novel_circ_0003058	0	9.58632	-5.7462	0.000105012	0.000396074	TRUE
novel_circ_0008983	0	9.60655	-5.74876	0.000106736	0.000402173	TRUE
novel_circ_0011866	9.80981	0	5.79605	0.000107087	0.000403093	TRUE
novel_circ_0008049	18.8976	47.8051	-1.34497	0.000107757	0.000405214	TRUE
novel_circ_0010605	0	9.56061	-5.74295	0.000108959	0.000409116	TRUE
novel_circ_0001823	10.0442	0	5.83215	0.000109011	0.000409116	TRUE
novel_circ_0004289	0	9.61203	-5.74947	0.000110177	0.000413082	TRUE
novel_circ_0007732	15.5198	0.63283	4.60465	0.00011067	0.00041413	TRUE
novel_circ_0006171	0	9.60473	-5.74854	0.000110676	0.00041413	TRUE
novel_circ_0000616	9.83017	0	5.79862	0.000111319	0.00041583	TRUE
novel_circ_0003158	0	9.57712	-5.74504	0.00011135	0.00041583	TRUE
novel_circ_0009846	4.24457	23.6135	-2.48388	0.000112312	0.000419011	TRUE
novel_circ_0004406	3.56256	20.4586	-2.52237	0.000112884	0.000420729	TRUE
novel_circ_0010378	0	9.8422	-5.78558	0.000113043	0.000420907	TRUE
novel_circ_0000989	0	9.58997	-5.74667	0.000113334	0.000421576	TRUE
novel_circ_0005401	0	9.90099	-5.7929	0.000113698	0.000422515	TRUE
novel_circ_0004185	0	9.91186	-5.79427	0.000116592	0.000432532	TRUE
novel_circ_0004319	9.64726	0	5.77555	0.000116623	0.000432532	TRUE
novel_circ_0009913	9.61987	0	5.7721	0.000117363	0.000434851	TRUE
novel_circ_0000824	0	9.60282	-5.74831	0.000118317	0.00043796	TRUE
novel_circ_0009812	0	10.276	-5.84552	0.000120301	0.000444867	TRUE
novel_circ_0006012	9.40994	0	5.73764	0.000120614	0.000445587	TRUE
novel_circ_0011052	10.0197	32.6974	-1.70412	0.00012124	0.000447463	TRUE
novel_circ_0009266	9.41623	0	5.73846	0.000121475	0.000447894	TRUE
novel_circ_0010128	9.71316	0	5.78388	0.000123294	0.000454159	TRUE
novel_circ_0004129	9.37069	0	5.73256	0.000123727	0.00045531	TRUE
novel_circ_0004836	9.38402	0	5.73428	0.000124039	0.000456016	TRUE
novel_circ_0005039	3.5633	20.1165	-2.49841	0.000124395	0.000456881	TRUE
novel_circ_0003653	0	9.85124	-5.78669	0.000125184	0.000459331	TRUE
novel_circ_0011167	9.39734	0	5.736	0.000127217	0.000466339	TRUE
novel_circ_0006549	1.33883	15.9919	-3.6149	0.000130134	0.00047657	TRUE
novel_circ_0006010	16.2159	1.5766	3.34816	0.000130523	0.000477534	TRUE
novel_circ_0004680	1.58801	17.5775	-3.44951	0.000130874	0.000478355	TRUE
novel_circ_0002340	9.39588	0	5.73585	0.000131453	0.000480005	TRUE
novel_circ_0001359	0.964139	15.3645	-3.98579	0.000132161	0.000482128	TRUE
novel_circ_0000393	0	9.59362	-5.74715	0.000133458	0.000486388	TRUE
novel_circ_0005187	0	9.89917	-5.79267	0.000134354	0.000489182	TRUE
novel_circ_0009749	0	9.52943	-5.7389	0.000137041	0.000498486	TRUE
novel_circ_0001046	15.8475	1.60413	3.30928	0.000137234	0.000498708	TRUE
novel_circ_0006362	0	9.67082	-5.75706	0.000138706	0.000503575	TRUE
novel_circ_0006631	9.337	0	5.72817	0.000142328	0.000516228	TRUE
novel_circ_0003297	9.32514	0	5.72659	0.000143234	0.000519016	TRUE
novel_circ_0003850	0	9.26808	-5.69747	0.000143378	0.000519041	TRUE
novel_circ_0012294	9.86239	0	5.80294	0.000144282	0.000521816	TRUE
novel_circ_0008229	0	9.51841	-5.73746	0.000145105	0.000523734	TRUE
novel_circ_0008135	0	9.27911	-5.69892	0.000145226	0.000523734	TRUE
novel_circ_0004939	9.40437	0	5.73693	0.000145228	0.000523734	TRUE
novel_circ_0001682	3.53664	20.1035	-2.50148	0.000145509	0.000523999	TRUE
novel_circ_0002841	0	9.25888	-5.69626	0.000145578	0.000523999	TRUE
novel_circ_0012388	43.0921	17.5594	1.29417	0.000146397	0.000526446	TRUE
novel_circ_0008431	9.4218	0	5.73925	0.00014727	0.000529081	TRUE
novel_circ_0012100	0	9.5864	-5.74622	0.000147715	0.000530175	TRUE
novel_circ_0010035	20.6515	3.54674	2.551	0.000148289	0.000531731	TRUE
novel_circ_0007616	0	9.29014	-5.70037	0.000150282	0.000537893	TRUE
novel_circ_0007121	0	9.30481	-5.70231	0.000150292	0.000537893	TRUE
novel_circ_0004651	9.70949	0	5.78349	0.000150666	0.000538724	TRUE
novel_circ_0010480	0	9.24237	-5.69408	0.00015131	0.000540517	TRUE
novel_circ_0010315	0	9.30664	-5.70255	0.000152112	0.000542867	TRUE
novel_circ_0011013	9.31108	0	5.72473	0.000154413	0.000550561	TRUE
novel_circ_0003059	0	9.24967	-5.69504	0.000155856	0.000555182	TRUE
novel_circ_0011310	0	9.26252	-5.69674	0.000156595	0.000557289	TRUE
novel_circ_0005041	0	9.28831	-5.70014	0.000158097	0.000562107	TRUE
novel_circ_0001016	9.44142	0	5.74185	0.000160135	0.000568816	TRUE
novel_circ_0010832	0	9.31402	-5.70355	0.000161993	0.000574876	TRUE
novel_circ_0000068	0	9.64138	-5.75335	0.000162613	0.000576536	TRUE
novel_circ_0010903	0	9.26261	-5.69674	0.00016303	0.000577473	TRUE
novel_circ_0005036	0	9.62314	-5.75098	0.000164465	0.000582012	TRUE
novel_circ_0008680	0	9.22214	-5.69138	0.000165185	0.000584012	TRUE
novel_circ_0001964	36.5283	12.5407	1.54787	0.000165885	0.000585942	TRUE
novel_circ_0009232	9.29922	0	5.72311	0.000166287	0.000586813	TRUE
novel_circ_0008686	9.10818	0	5.69009	0.000171563	0.000604366	TRUE
novel_circ_0009123	9.0682	0	5.68472	0.000171671	0.000604366	TRUE
novel_circ_0008448	0	9.28823	-5.70015	0.00017174	0.000604366	TRUE
novel_circ_0008898	9.38181	0	5.73404	0.000173589	0.000610302	TRUE
novel_circ_0002980	9.30405	0	5.72375	0.000175164	0.000615268	TRUE
novel_circ_0000367	0	9.22587	-5.69186	0.000176293	0.00061866	TRUE
novel_circ_0008006	9.12151	0	5.6919	0.000178121	0.000624498	TRUE
novel_circ_0004742	9.02895	0	5.67942	0.000180658	0.000632804	TRUE
novel_circ_0006783	9.02265	0	5.67856	0.000181454	0.000635005	TRUE
novel_circ_0010528	9.04301	0	5.6813	0.00018181	0.000635661	TRUE
novel_circ_0001828	57.0602	27.2026	1.06922	0.000183049	0.000639403	TRUE
novel_circ_0004725	0.964139	14.7078	-3.92313	0.000183845	0.000641591	TRUE
novel_circ_0005640	9.01636	0	5.67769	0.000185217	0.000645784	TRUE
novel_circ_0003813	14.8475	0.63283	4.54156	0.00019856	0.000691667	TRUE
novel_circ_0003050	1.28552	15.383	-3.57266	0.000201444	0.000701069	TRUE
novel_circ_0000453	1.26033	15.3756	-3.5795	0.000202337	0.00070353	TRUE
novel_circ_0007548	0	8.94429	-5.64627	0.00020382	0.000708034	TRUE
novel_circ_0010115	0	9.35623	-5.70927	0.000204056	0.000708174	TRUE
novel_circ_0010472	9.05004	0	5.68223	0.000204349	0.000708174	TRUE
novel_circ_0009444	9.01709	0	5.67775	0.000204475	0.000708174	TRUE
novel_circ_0002085	0	8.93881	-5.64552	0.000204608	0.000708174	TRUE
novel_circ_0007677	0	8.97555	-5.65055	0.000207474	0.000717435	TRUE
novel_circ_0003337	8.99044	0	5.67412	0.000208316	0.000719689	TRUE
novel_circ_0008908	0	9.21841	-5.69082	0.000209823	0.000724234	TRUE
novel_circ_0007525	0	8.94611	-5.64652	0.00021166	0.000729907	TRUE
novel_circ_0000486	9.10262	0	5.6894	0.000216458	0.000745776	TRUE
novel_circ_0004973	9.08299	0	5.68672	0.000218126	0.000750556	TRUE
novel_circ_0005204	0	8.95896	-5.64829	0.000218243	0.000750556	TRUE
novel_circ_0004754	8.99747	0	5.67504	0.000218666	0.000751279	TRUE
novel_circ_0002851	9.48067	0	5.74719	0.00021885	0.000751279	TRUE
novel_circ_0003410	0	8.94802	-5.64678	0.000219926	0.000754289	TRUE
novel_circ_0007215	8.98414	0	5.67322	0.000220713	0.000756302	TRUE
novel_circ_0010696	8.77904	28.7792	-1.71649	0.000231139	0.000791313	TRUE
novel_circ_0009929	13.9311	0.654887	4.44093	0.000238004	0.000814077	TRUE
novel_circ_0009976	8.74682	0	5.6326	0.000238367	0.000814582	TRUE
novel_circ_0003671	7.15808	28.4115	-1.99318	0.000240474	0.00082069	TRUE
novel_circ_0002794	8.73423	0	5.63083	0.000240588	0.00082069	TRUE
novel_circ_0005211	31.7224	10.2706	1.63058	0.000242659	0.000827009	TRUE
novel_circ_0006606	8.7209	0	5.62896	0.000242964	0.000827303	TRUE
novel_circ_0003294	8.7931	0	5.6391	0.000244039	0.000830214	TRUE
novel_circ_0007348	0	8.89287	-5.63915	0.000244526	0.00083038	TRUE
novel_circ_0007604	0	8.89287	-5.63915	0.000244526	0.00083038	TRUE
novel_circ_0010163	8.75312	0	5.6335	0.000244777	0.000830485	TRUE
novel_circ_0008485	0	8.93334	-5.64475	0.000246904	0.000836951	TRUE
novel_circ_0002370	0.945248	14.3969	-3.89856	0.000249516	0.00084505	TRUE
novel_circ_0001884	8.70757	0	5.62708	0.000251022	0.000849387	TRUE
novel_circ_0005151	5.15057	22.5946	-2.13015	0.000254157	0.000859227	TRUE
novel_circ_0011270	0	9.00673	-5.65492	0.000254924	0.000861052	TRUE
novel_circ_0006805	3.4911	20.7531	-2.55524	0.000258311	0.000871714	TRUE
novel_circ_0009992	0	9.01775	-5.65646	0.000260413	0.000878022	TRUE
novel_circ_0002282	14.2643	0.943772	3.90025	0.000261201	0.00087948	TRUE
novel_circ_0002872	0	9.32679	-5.70544	0.00026131	0.00087948	TRUE
novel_circ_0004630	8.69424	0	5.62519	0.000265569	0.00089302	TRUE
novel_circ_0006129	8.75458	0	5.63369	0.000271563	0.000912366	TRUE
novel_circ_0010077	8.70201	0	5.62625	0.000276654	0.00092797	TRUE
novel_circ_0007482	43.9207	17.8501	1.29514	0.000276698	0.00092797	TRUE
novel_circ_0010582	65.1076	34.4986	0.915721	0.000279809	0.000937571	TRUE
novel_circ_0010844	0	8.6389	-5.59581	0.000280119	0.000937778	TRUE
novel_circ_0009326	21.3139	4.75551	2.15831	0.000281114	0.000940279	TRUE
novel_circ_0001670	0	8.64993	-5.59738	0.000282934	0.000945529	TRUE
novel_circ_0005210	0	8.6481	-5.59712	0.000286807	0.000957627	TRUE
novel_circ_0001610	8.66832	0	5.62147	0.000291325	0.000971854	TRUE
novel_circ_0011897	8.76791	0	5.63559	0.000296375	0.000987831	TRUE
novel_circ_0012031	0	8.60034	-5.59029	0.00029723	0.000989809	TRUE
novel_circ_0004037	0	8.61867	-5.59292	0.000300521	0.000999887	TRUE
novel_circ_0003793	12.5012	35.2032	-1.48577	0.000300965	0.00100048	TRUE
novel_circ_0000174	32.314	9.96526	1.70226	0.000301691	0.00100202	TRUE
novel_circ_0000326	0	8.62057	-5.59319	0.000308634	0.00102418	TRUE
novel_circ_0007630	0	8.58931	-5.5887	0.000311076	0.00103138	TRUE
novel_circ_0006224	14.9296	1.61516	3.21908	0.000313507	0.00103786	TRUE
novel_circ_0012105	0	9.18168	-5.68568	0.000313581	0.00103786	TRUE
novel_circ_0005256	0	8.87082	-5.63597	0.000314898	0.00104131	TRUE
novel_circ_0004736	8.69981	0	5.62595	0.000315903	0.00104372	TRUE
novel_circ_0005282	0	8.60764	-5.59134	0.000316317	0.00104418	TRUE
novel_circ_0003150	13.8904	0.949245	3.86111	0.000318493	0.00105044	TRUE
novel_circ_0004254	0.642759	13.6723	-4.40395	0.000320038	0.00105462	TRUE
novel_circ_0004938	0	8.64437	-5.59661	0.000320791	0.00105618	TRUE
novel_circ_0000740	8.84494	0	5.64661	0.000326631	0.00107448	TRUE
novel_circ_0008220	1.28552	15.3445	-3.57007	0.000327053	0.00107493	TRUE
novel_circ_0011882	8.94563	0	5.66763	0.000327821	0.00107652	TRUE
novel_circ_0001857	8.43877	0	5.58049	0.000336479	0.00110399	TRUE
novel_circ_0004016	8.44506	0	5.58142	0.000338863	0.00111085	TRUE
novel_circ_0008582	8.43247	0	5.57956	0.000342195	0.0011208	TRUE
novel_circ_0007122	0	8.58193	-5.58761	0.000342723	0.00112145	TRUE
novel_circ_0007969	8.4521	0	5.58244	0.000342986	0.00112145	TRUE
novel_circ_0006862	0	8.57463	-5.58655	0.000344605	0.00112577	TRUE
novel_circ_0004833	120.417	72.4278	0.736284	0.00034536	0.00112726	TRUE
novel_circ_0004592	8.45136	0	5.58235	0.000349971	0.00114133	TRUE
novel_circ_0003435	0	8.97928	-5.65119	0.000352844	0.00114971	TRUE
novel_circ_0004842	8.4458	0	5.58152	0.00035426	0.00115304	TRUE
novel_circ_0001430	8.38619	0	5.57277	0.00035478	0.00115304	TRUE
novel_circ_0011478	8.38619	0	5.57277	0.00035478	0.00115304	TRUE
novel_circ_0009404	8.68648	0	5.62401	0.000356171	0.00115527	TRUE
novel_circ_0006485	8.43803	0	5.58041	0.000356382	0.00115527	TRUE
novel_circ_0011110	8.43803	0	5.58041	0.000356382	0.00115527	TRUE
novel_circ_0009700	19.0628	3.53762	2.43645	0.000358522	0.0011612	TRUE
novel_circ_0001536	8.39322	0	5.57379	0.00035906	0.00116195	TRUE
novel_circ_0010414	14.672	1.26566	3.52328	0.000363184	0.00117429	TRUE
novel_circ_0011396	0	8.61129	-5.59185	0.000364017	0.00117598	TRUE
novel_circ_0005405	8.7124	0	5.62773	0.000364364	0.0011761	TRUE
novel_circ_0003963	8.49134	0	5.58823	0.000364741	0.00117631	TRUE
novel_circ_0006540	8.40655	0	5.57575	0.000365201	0.00117679	TRUE
novel_circ_0003052	4.84882	20.7346	-2.09605	0.00036757	0.00118342	TRUE
novel_circ_0007320	8.48431	0	5.58721	0.000368512	0.00118511	TRUE
novel_circ_0003371	0	8.59304	-5.58919	0.000368991	0.00118511	TRUE
novel_circ_0010423	1.5943	14.7208	-3.19124	0.000369036	0.00118511	TRUE
novel_circ_0004529	8.37916	0	5.57174	0.000372838	0.00119631	TRUE
novel_circ_0011251	37.4494	14.4006	1.37748	0.00037587	0.00120501	TRUE
novel_circ_0003853	0	8.70689	-5.60567	0.000378068	0.00121005	TRUE
novel_circ_0009586	8.3736	0	5.57089	0.000378082	0.00121005	TRUE
novel_circ_0008242	8.62908	0	5.61567	0.000382171	0.00122211	TRUE
novel_circ_0000126	8.41138	0	5.5765	0.00038786	0.00123925	TRUE
novel_circ_0005834	0	8.32248	-5.5419	0.000398193	0.00127012	TRUE
novel_circ_0008514	0	8.32248	-5.5419	0.000398193	0.00127012	TRUE
novel_circ_0008838	8.87789	0	5.65147	0.000398576	0.00127027	TRUE
novel_circ_0009231	8.35954	0	5.56881	0.00040032	0.00127476	TRUE
novel_circ_0009899	0	8.70316	-5.60517	0.000400688	0.00127485	TRUE
novel_circ_0002033	0	8.2986	-5.53834	0.000401963	0.00127784	TRUE
novel_circ_0007942	8.35324	0	5.56787	0.000402303	0.00127784	TRUE
novel_circ_0007801	0	8.30043	-5.53861	0.000405195	0.00128595	TRUE
novel_circ_0003232	0	8.31328	-5.54053	0.000405799	0.00128679	TRUE
novel_circ_0005058	1.96899	16.2127	-3.05645	0.000409011	0.00129589	TRUE
novel_circ_0003972	8.89898	0	5.65449	0.000409863	0.0012975	TRUE
novel_circ_0008494	33.9628	12.0644	1.48881	0.000410421	0.00129758	TRUE
novel_circ_0003573	8.69907	0	5.62579	0.000410576	0.00129758	TRUE
novel_circ_0004196	19.1953	3.84483	2.32059	0.000416178	0.00131419	TRUE
novel_circ_0000314	0	8.31883	-5.54136	0.000418638	0.00132086	TRUE
novel_circ_0004478	5.07911	23.2824	-2.18212	0.00042597	0.00134287	TRUE
novel_circ_0011919	7.06625	25.2379	-1.83056	0.000430153	0.00135493	TRUE
novel_circ_0000069	8.63054	0	5.61577	0.00043118	0.00135703	TRUE
novel_circ_0000349	8.34768	0	5.56699	0.000432087	0.00135876	TRUE
novel_circ_0010437	0	8.27472	-5.53476	0.000433502	0.00136207	TRUE
novel_circ_0012457	4.20679	19.8643	-2.23855	0.000436091	0.00136907	TRUE
novel_circ_0008827	8.53762	0	5.59517	0.00043796	0.0013738	TRUE
novel_circ_0001974	12.9325	0.654887	4.33356	0.000439934	0.00137885	TRUE
novel_circ_0011032	27.4138	1.58208	4.10875	0.000443708	0.00138953	TRUE
novel_circ_0012317	2.57953	16.8586	-2.70656	0.00045018	0.00140863	TRUE
novel_circ_0004509	0	8.35557	-5.54687	0.00045112	0.0014104	TRUE
novel_circ_0004767	8.38472	0	5.57254	0.000454199	0.00141886	TRUE
novel_circ_0007678	2.63767	16.5936	-2.67122	0.000457885	0.00142919	TRUE
novel_circ_0001179	0	8.29305	-5.53751	0.000458501	0.00142993	TRUE
novel_circ_0000988	0	8.26187	-5.53281	0.00046598	0.00145206	TRUE
novel_circ_0001969	0	8.67754	-5.60151	0.000471818	0.00146904	TRUE
novel_circ_0005482	8.32805	0	5.56401	0.000474662	0.00147668	TRUE
novel_circ_0000602	0	8.35374	-5.54662	0.000483534	0.00150305	TRUE
novel_circ_0010459	8.10406	0	5.52237	0.000483973	0.00150318	TRUE
novel_circ_0009494	0	8.25822	-5.53224	0.000486879	0.00151096	TRUE
novel_circ_0012154	8.09073	0	5.52034	0.000489314	0.00151727	TRUE
novel_circ_0005335	0	8.27845	-5.53528	0.000499951	0.00154899	TRUE
novel_circ_0010460	8.07111	0	5.51732	0.000502956	0.00155702	TRUE
novel_circ_0000479	8.07741	0	5.51829	0.000504891	0.00155791	TRUE
novel_circ_0004909	8.07741	0	5.51829	0.000504891	0.00155791	TRUE
novel_circ_0006160	8.07741	0	5.51829	0.000504891	0.00155791	TRUE
novel_circ_0007810	8.07741	0	5.51829	0.000504891	0.00155791	TRUE
novel_circ_0001428	8.06481	0	5.51634	0.000510182	0.00157296	TRUE
novel_circ_0005762	0	8.25084	-5.53111	0.00051157	0.00157567	TRUE
novel_circ_0010993	8.09147	0	5.52043	0.000511894	0.00157567	TRUE
novel_circ_0001771	14.1536	1.61516	3.14465	0.000513994	0.00158085	TRUE
novel_circ_0004115	8.32176	0	5.56301	0.000516298	0.00158664	TRUE
novel_circ_0000658	8.16293	0	5.53144	0.000524283	0.00160987	TRUE
novel_circ_0011956	0	8.28384	-5.5361	0.000527967	0.00161987	TRUE
novel_circ_0011994	8.06408	0	5.51624	0.000532125	0.0016313	TRUE
novel_circ_0004039	15.4854	2.25355	2.78913	0.000536027	0.00164194	TRUE
novel_circ_0001261	17.658	2.91391	2.61342	0.000541151	0.00165629	TRUE
novel_circ_0012022	0	8.27663	-5.53499	0.000553527	0.0016928	TRUE
novel_circ_0007258	5.13168	21.1264	-2.03338	0.00056086	0.00171384	TRUE
novel_circ_0011911	8.03816	0	5.51221	0.000563977	0.00172197	TRUE
novel_circ_0001729	8.18329	0	5.5346	0.00056526	0.0017245	TRUE
novel_circ_0001049	8.06555	0	5.51642	0.000567655	0.00172884	TRUE
novel_circ_0008995	8.06555	0	5.51642	0.000567655	0.00172884	TRUE
novel_circ_0006422	0	8.24354	-5.52996	0.000568055	0.00172884	TRUE
novel_circ_0009094	0	7.99504	-5.48419	0.000570013	0.00173341	TRUE
novel_circ_0004088	0	7.98401	-5.48247	0.000575283	0.00174799	TRUE
novel_circ_0011951	1.33883	13.9942	-3.42161	0.000575731	0.00174799	TRUE
novel_circ_0009172	17.7646	40.906	-1.20181	0.000580451	0.0017609	TRUE
novel_circ_0007632	12.2968	0.63283	4.26908	0.000584518	0.00177182	TRUE
novel_circ_0008872	0.964139	13.0468	-3.75189	0.000591826	0.00179254	TRUE
novel_circ_0006245	0	8.02075	-5.4882	0.000593162	0.00179515	TRUE
novel_circ_0011982	12.3564	0.63283	4.27473	0.000597381	0.00180647	TRUE
novel_circ_0001624	20.8811	4.20536	2.32394	0.000598305	0.00180782	TRUE
novel_circ_0000729	8.20292	0	5.53767	0.000598915	0.00180822	TRUE
novel_circ_0005042	1.00412	12.7763	-3.70684	0.000604287	0.00182298	TRUE
novel_circ_0004092	13.8315	1.25836	3.44445	0.000608264	0.00183352	TRUE
novel_circ_0001368	0	7.96751	-5.47988	0.000611074	0.00184052	TRUE
novel_circ_0010570	0	8.01154	-5.48678	0.000619164	0.0018634	TRUE
novel_circ_0007746	0	8.01527	-5.48736	0.000621627	0.00186933	TRUE
novel_circ_0007398	8.03113	0	5.51108	0.000623812	0.00187302	TRUE
novel_circ_0001510	0	8.00242	-5.48535	0.000623844	0.00187302	TRUE
novel_circ_0005117	0	7.97663	-5.48131	0.000635435	0.0019063	TRUE
novel_circ_0002829	12.2387	0.63283	4.26364	0.000637562	0.00191117	TRUE
novel_circ_0010753	12.3375	0.629181	4.27458	0.000641606	0.00192177	TRUE
novel_circ_0002230	0	7.98948	-5.48333	0.00064865	0.0019398	TRUE
novel_circ_0007422	0	7.98948	-5.48333	0.00064865	0.0019398	TRUE
novel_circ_0005974	1.26033	13.9888	-3.4468	0.0006526	0.00195007	TRUE
novel_circ_0003486	0	8.01337	-5.48708	0.00067017	0.00200099	TRUE
novel_circ_0009924	0	8.0263	-5.4891	0.0006714	0.00200308	TRUE
novel_circ_0006460	0	7.94363	-5.47611	0.000673783	0.00200744	TRUE
novel_circ_0011450	0	7.9656	-5.47958	0.000673923	0.00200744	TRUE
novel_circ_0003434	0	7.97846	-5.4816	0.000678496	0.00201947	TRUE
novel_circ_0006611	0	8.03915	-5.49113	0.000681367	0.00202642	TRUE
novel_circ_0000892	1.00412	12.7285	-3.70205	0.000684123	0.00203302	TRUE
novel_circ_0006711	0	7.96386	-5.47929	0.000686731	0.00203917	TRUE
novel_circ_0004589	3.58292	17.5943	-2.30139	0.000698716	0.00207313	TRUE
novel_circ_0007110	8.00667	0	5.50717	0.000701239	0.00207899	TRUE
novel_circ_0008019	7.78268	0	5.46394	0.000708016	0.00209744	TRUE
novel_circ_0006598	7.99891	0	5.50596	0.000713063	0.00211073	TRUE
novel_circ_0007685	4.8762	20.8724	-2.09994	0.000713827	0.00211086	TRUE
novel_circ_0001847	0	7.93625	-5.47493	0.00071422	0.00211086	TRUE
novel_circ_0012403	41.9436	18.915	1.15307	0.0007257	0.00214311	TRUE
novel_circ_0006507	7.74973	0	5.45864	0.000728556	0.00214973	TRUE
novel_circ_0010514	7.77638	0	5.46292	0.000729077	0.00214973	TRUE
novel_circ_0012330	7.81563	0	5.46924	0.000729727	0.00214997	TRUE
novel_circ_0011856	1.27292	13.3447	-3.37448	0.000732596	0.00215674	TRUE
novel_circ_0003152	7.76232	0	5.46068	0.00073436	0.00216025	TRUE
novel_circ_0007582	5.19758	21.6103	-2.06075	0.000737611	0.00216813	TRUE
novel_circ_0012421	7.75676	0	5.45976	0.000747789	0.00219634	TRUE
novel_circ_0004454	4.13386	19.4468	-2.22013	0.000749118	0.00219681	TRUE
novel_circ_0008552	0	8.23426	-5.52842	0.000749647	0.00219681	TRUE
novel_circ_0001152	7.83526	0	5.47241	0.00074969	0.00219681	TRUE
novel_circ_0009932	8.14478	0	5.52877	0.000753487	0.00220622	TRUE
novel_circ_0003539	7.80934	0	5.46823	0.000756359	0.00221194	TRUE
novel_circ_0007728	7.7427	0	5.45751	0.000756958	0.00221194	TRUE
novel_circ_0000701	8.05149	26.3341	-1.70408	0.000757194	0.00221194	TRUE
novel_circ_0012332	58.5693	30.0963	0.962151	0.000759811	0.00221787	TRUE
novel_circ_0011193	7.73011	0	5.45546	0.000765309	0.0022322	TRUE
novel_circ_0002486	7.82896	0	5.4714	0.000766665	0.00223443	TRUE
novel_circ_0006022	7.749	0	5.45853	0.000772711	0.00224946	TRUE
novel_circ_0005705	1.26033	13.3577	-3.37993	0.00077301	0.00224946	TRUE
novel_circ_0008191	7.76232	24.572	-1.66256	0.000774798	0.00225293	TRUE
novel_circ_0009113	9.04154	27.9365	-1.62401	0.000780405	0.00226558	TRUE
novel_circ_0009788	7.73714	0	5.45659	0.000780705	0.00226558	TRUE
novel_circ_0004677	14.1732	1.58208	3.15539	0.000781126	0.00226558	TRUE
novel_circ_0010577	0	7.9564	-5.4781	0.000781544	0.00226558	TRUE
novel_circ_0006569	7.06919	81.0287	-3.5173	0.000785109	0.00227417	TRUE
novel_circ_0006047	7.8212	0	5.47019	0.000792343	0.00229337	TRUE
novel_circ_0000677	0	7.93815	-5.47519	0.000793336	0.00229449	TRUE
novel_circ_0005540	7.75046	0	5.45873	0.000795525	0.00229906	TRUE
novel_circ_0005283	8.06261	0	5.51596	0.000809613	0.00233799	TRUE
novel_circ_0006847	0	7.97306	-5.48072	0.000813914	0.00234862	TRUE
novel_circ_0010192	3.17601	17.2209	-2.42315	0.000815923	0.00235262	TRUE
novel_circ_0008826	14.6979	1.57295	3.20754	0.000818266	0.00235631	TRUE
novel_circ_0002713	26.2075	8.36842	1.65292	0.000818756	0.00235631	TRUE
novel_circ_0005905	16.3903	73.5209	-2.16871	0.000819071	0.00235631	TRUE
novel_circ_0005240	0	7.67862	-5.42586	0.000830385	0.00238704	TRUE
novel_circ_0002122	0.630166	11.8215	-4.19832	0.000833162	0.0023932	TRUE
novel_circ_0008594	17.5525	3.23588	2.44913	0.000834906	0.00239639	TRUE
novel_circ_0003238	0	7.65657	-5.42225	0.000846597	0.00242609	TRUE
novel_circ_0006800	21.7123	5.12342	2.08485	0.000846733	0.00242609	TRUE
novel_circ_0005194	0	7.68227	-5.42646	0.000847177	0.00242609	TRUE
novel_circ_0007456	12.2505	0.943772	3.68286	0.000853984	0.00244374	TRUE
novel_circ_0007406	0	8.0501	-5.49296	0.000867521	0.0024806	TRUE
novel_circ_0012106	7.70975	0	5.45213	0.000877637	0.00250763	TRUE
novel_circ_0000158	0	7.64554	-5.42044	0.000881973	0.00251812	TRUE
novel_circ_0005921	7.99408	0	5.50503	0.000883782	0.00252138	TRUE
novel_circ_0007816	0	7.71536	-5.43188	0.000888304	0.00253237	TRUE
novel_circ_0002813	7.71604	0	5.45315	0.000889892	0.00253499	TRUE
novel_circ_0008775	11.6414	30.6446	-1.39627	0.000890579	0.00253504	TRUE
novel_circ_0000760	0	7.64736	-5.42074	0.000903154	0.0025689	TRUE
novel_circ_0011758	0	7.98409	-5.48247	0.000931993	0.00264893	TRUE
novel_circ_0006983	2.92684	15.6553	-2.42392	0.000934641	0.00265446	TRUE
novel_circ_0011466	0	7.70798	-5.43069	0.000938597	0.0026637	TRUE
novel_circ_0000573	11.6288	0.654887	4.17962	0.000945283	0.0026805	TRUE
novel_circ_0010830	0	7.66204	-5.42315	0.000945933	0.0026805	TRUE
novel_circ_0001373	0	7.63824	-5.41922	0.000949847	0.00268957	TRUE
novel_circ_0000137	0	7.686	-5.42708	0.000950783	0.00269021	TRUE
novel_circ_0009091	11.6133	31.7006	-1.44556	0.000967357	0.00273506	TRUE
novel_circ_0009321	0	7.62721	-5.4174	0.000974992	0.00275459	TRUE
novel_circ_0011785	0	7.67489	-5.42526	0.000984373	0.00277902	TRUE
novel_circ_0006206	0	7.65101	-5.42133	0.000999273	0.00281898	TRUE
novel_circ_0011432	34.463	13.3486	1.36288	0.0010016	0.00282344	TRUE
novel_circ_0005516	12.9795	32.2451	-1.31537	0.00103417	0.00291307	TRUE
novel_circ_0009165	7.4676	0	5.40411	0.00103514	0.00291365	TRUE
novel_circ_0006310	7.45427	0	5.40187	0.00103755	0.00291825	TRUE
novel_circ_0011912	7.44797	0	5.4008	0.00104351	0.00293283	TRUE
novel_circ_0005022	0	7.69878	-5.42921	0.00104562	0.0029366	TRUE
novel_circ_0007151	5.18352	19.8201	-1.93576	0.00105306	0.00295379	TRUE
novel_circ_0007216	24.4177	7.3108	1.73872	0.00105331	0.00295379	TRUE
novel_circ_0011900	23.17	6.75873	1.78539	0.00105451	0.00295496	TRUE
novel_circ_0007192	14.5949	2.24799	2.703	0.00105567	0.00295602	TRUE
novel_circ_0010200	7.44094	0	5.39962	0.00106047	0.00296728	TRUE
novel_circ_0007359	0	7.62531	-5.41706	0.00106144	0.0029678	TRUE
novel_circ_0010578	0	7.61436	-5.41524	0.00107155	0.00299048	TRUE
novel_circ_0012173	0	7.61436	-5.41524	0.00107155	0.00299048	TRUE
novel_circ_0003156	7.42835	0	5.39748	0.00107271	0.00299048	TRUE
novel_circ_0007503	7.42835	0	5.39748	0.00107271	0.00299048	TRUE
novel_circ_0002061	7.48019	0	5.40626	0.00107749	0.00300158	TRUE
novel_circ_0006933	0	7.62356	-5.41675	0.00109065	0.003036	TRUE
novel_circ_0001391	7.46686	0	5.40401	0.00109883	0.00305653	TRUE
novel_circ_0006382	18.7125	3.85221	2.28518	0.00110815	0.00308018	TRUE
novel_circ_0002521	10.5581	29.9475	-1.49689	0.00111212	0.00308895	TRUE
novel_circ_0011296	14.2532	2.20761	2.67848	0.00112418	0.00312017	TRUE
novel_circ_0011507	7.43538	0	5.39866	0.00113046	0.00313529	TRUE
novel_circ_0004643	7.48649	0	5.40735	0.00114616	0.0031765	TRUE
novel_circ_0007429	12.259	1.28772	3.25986	0.00114733	0.00317742	TRUE
novel_circ_0004634	2.00824	43.3988	-4.44879	0.00114931	0.00318056	TRUE
novel_circ_0004990	0	7.66569	-5.42375	0.00115094	0.00318277	TRUE
novel_circ_0006246	7.4017	0	5.39295	0.00115664	0.00319385	TRUE
novel_circ_0006736	7.4017	0	5.39295	0.00115664	0.00319385	TRUE
novel_circ_0008036	4.79697	20.6429	-2.09822	0.00116645	0.00321858	TRUE
novel_circ_0004684	6.47051	21.7095	-1.74658	0.00116917	0.00322374	TRUE
novel_circ_0011431	7.3954	0	5.39187	0.00117215	0.00322731	TRUE
novel_circ_0001509	7.40243	0	5.39306	0.00117302	0.00322731	TRUE
novel_circ_0009752	7.40243	0	5.39306	0.00117302	0.00322731	TRUE
novel_circ_0007264	7.41429	0	5.3951	0.00117917	0.00324185	TRUE
novel_circ_0006990	0	7.35301	-5.3635	0.00121389	0.0033349	TRUE
novel_circ_0009192	7.45983	0	5.40285	0.00122208	0.00335116	TRUE
novel_circ_0001200	0	7.7006	-5.42955	0.00122247	0.00335116	TRUE
novel_circ_0006766	0	7.7006	-5.42955	0.00122247	0.00335116	TRUE
novel_circ_0012390	95.2057	60.0658	0.66606	0.0012253	0.00335649	TRUE
novel_circ_0002687	0	7.37506	-5.36728	0.00123706	0.00338625	TRUE
novel_circ_0004813	0	7.34936	-5.36287	0.00124444	0.00340399	TRUE
novel_circ_0001743	7.38837	0	5.39066	0.0012516	0.00342111	TRUE
novel_circ_0005552	1.67353	25.2344	-3.93578	0.00126392	0.00345229	TRUE
novel_circ_0000540	0	7.3365	-5.36066	0.00128047	0.00349245	TRUE
novel_circ_0011780	0	7.3365	-5.36066	0.00128047	0.00349245	TRUE
novel_circ_0008848	7.37577	0	5.38848	0.00128291	0.00349448	TRUE
novel_circ_0011846	11.7199	0.982331	3.60123	0.00128306	0.00349448	TRUE
novel_circ_0008069	7.42688	0	5.39724	0.00128537	0.00349823	TRUE
novel_circ_0002799	11.6085	0.982331	3.59015	0.00128691	0.00349991	TRUE
novel_circ_0006349	0	7.39894	-5.3714	0.0013233	0.00359631	TRUE
novel_circ_0010942	0	7.31627	-5.35716	0.00133191	0.0036171	TRUE
novel_circ_0008044	0	7.3181	-5.35748	0.00133953	0.00363517	TRUE
novel_circ_0012067	0	7.33468	-5.36034	0.00134941	0.00365777	TRUE
novel_circ_0004837	5.80666	20.6997	-1.83256	0.00134979	0.00365777	TRUE
novel_circ_0004980	0	7.66751	-5.42406	0.00135116	0.00365888	TRUE
novel_circ_0001726	7.38984	0	5.39084	0.00135692	0.00367184	TRUE
novel_circ_0001665	0	7.31992	-5.35779	0.00136763	0.00369816	TRUE
novel_circ_0006159	22.3635	7.04762	1.66762	0.00136963	0.00370093	TRUE
novel_circ_0012429	13.8	2.23149	2.62951	0.00137741	0.00371931	TRUE
novel_circ_0003756	0	7.34571	-5.36224	0.00140167	0.0037821	TRUE
novel_circ_0003882	0	7.32183	-5.35811	0.0014184	0.00382453	TRUE
novel_circ_0011837	1.26033	12.5168	-3.2845	0.00142159	0.00383038	TRUE
novel_circ_0012493	0	7.30524	-5.35524	0.00143573	0.00386574	TRUE
novel_circ_0002651	2.63841	15.28	-2.55167	0.00146359	0.00393796	TRUE
novel_circ_0010439	0	7.38244	-5.36859	0.00147915	0.00397699	TRUE
novel_circ_0000732	0.964139	11.483	-3.56729	0.00151095	0.00405925	TRUE
novel_circ_0007444	0	7.33642	-5.36064	0.00151189	0.00405925	TRUE
novel_circ_0009120	18.8973	3.78604	2.31283	0.00152962	0.00410394	TRUE
novel_circ_0002507	2.91907	16.8256	-2.53054	0.00153661	0.00411977	TRUE
novel_circ_0003506	7.13919	0	5.33935	0.00154256	0.00413281	TRUE
novel_circ_0002830	7.14622	0	5.34059	0.00154606	0.00413338	TRUE
novel_circ_0007270	7.14622	0	5.34059	0.00154606	0.00413338	TRUE
novel_circ_0010031	7.14622	0	5.34059	0.00154606	0.00413338	TRUE
novel_circ_0002214	0	7.42647	-5.37623	0.00155458	0.0041503	TRUE
novel_circ_0005536	0	7.42647	-5.37623	0.00155458	0.0041503	TRUE
novel_circ_0002877	7.15881	0	5.34284	0.00156997	0.00418843	TRUE
novel_circ_0007226	7.15955	0	5.34296	0.00159391	0.00424931	TRUE
novel_circ_0010674	7.09994	0	5.33237	0.00160101	0.00426522	TRUE
novel_circ_0002763	7.10624	0	5.3335	0.00160558	0.00426838	TRUE
novel_circ_0007214	7.10624	0	5.3335	0.00160558	0.00426838	TRUE
novel_circ_0011038	7.10624	0	5.3335	0.00160558	0.00426838	TRUE
novel_circ_0007826	7.1203	0	5.33598	0.00162778	0.00432436	TRUE
novel_circ_0008066	0	7.28874	-5.35231	0.00163567	0.00434228	TRUE
novel_circ_0010995	7.17844	0	5.34634	0.00164102	0.00435342	TRUE
novel_circ_0011133	7.19879	0	5.34995	0.00167012	0.00442752	TRUE
novel_circ_0001575	7.15325	0	5.34185	0.0016798	0.00444865	TRUE
novel_circ_0007104	7.08735	0	5.3301	0.00168044	0.00444865	TRUE
novel_circ_0005695	7.13363	0	5.33836	0.00169913	0.00449496	TRUE
novel_circ_0006170	4.804	18.8617	-1.96463	0.00171268	0.00452766	TRUE
novel_circ_0001930	7.07402	0	5.32772	0.00172728	0.00455987	TRUE
novel_circ_0003612	7.07402	0	5.32772	0.00172728	0.00455987	TRUE
novel_circ_0011797	7.114	0	5.33485	0.00174234	0.00459644	TRUE
novel_circ_0004169	7.18473	0	5.34751	0.00177357	0.00467554	TRUE
novel_circ_0007985	1.8905	14.0584	-2.87112	0.00177666	0.00468005	TRUE
novel_circ_0004676	17.8095	38.5863	-1.11684	0.00177775	0.00468005	TRUE
novel_circ_0004812	0.630166	10.5576	-4.0358	0.00178159	0.00468661	TRUE
novel_circ_0009170	0.642759	10.7933	-4.06362	0.0017837	0.00468661	TRUE
novel_circ_0003467	0	7.03659	-5.29996	0.0017852	0.00468661	TRUE
novel_circ_0010007	0	7.03659	-5.29996	0.0017852	0.00468661	TRUE
novel_circ_0001716	0	7.04762	-5.30195	0.00180172	0.00472343	TRUE
novel_circ_0010810	0	7.04762	-5.30195	0.00180172	0.00472343	TRUE
novel_circ_0001171	0	7.03477	-5.29963	0.00180827	0.00473731	TRUE
novel_circ_0002882	16.2418	3.19724	2.34442	0.00181279	0.00474587	TRUE
novel_circ_0005634	7.1055	0	5.33337	0.00182028	0.00476219	TRUE
novel_circ_0005590	0	7.06047	-5.30428	0.00182878	0.00478113	TRUE
novel_circ_0008287	94.9787	61.315	0.630186	0.00184133	0.00481061	TRUE
novel_circ_0008412	0	7.01271	-5.29565	0.00184671	0.004818	TRUE
novel_circ_0008537	0	7.01271	-5.29565	0.00184671	0.004818	TRUE
novel_circ_0008139	0	7.0623	-5.30461	0.00185245	0.00482965	TRUE
novel_circ_0005943	0	7.05865	-5.30395	0.00185882	0.00484091	TRUE
novel_circ_0000615	0	7.01453	-5.29598	0.00185933	0.00484091	TRUE
novel_circ_0005566	11.0113	0.943772	3.52823	0.00186504	0.00485113	TRUE
novel_circ_0000359	0	7.01088	-5.29531	0.00186582	0.00485113	TRUE
novel_circ_0003277	7.12733	0	5.33724	0.00186968	0.00485782	TRUE
novel_circ_0005779	15.1921	2.89558	2.39793	0.00187323	0.00486372	TRUE
novel_circ_0005233	13.8	2.20943	2.63477	0.00188829	0.00489944	TRUE
novel_circ_0001172	0	7.02921	-5.29864	0.00191109	0.00495181	TRUE
novel_circ_0012140	0	7.02921	-5.29864	0.00191109	0.00495181	TRUE
novel_circ_0008660	11.0442	0.949245	3.52947	0.00191837	0.00496727	TRUE
novel_circ_0003695	7.1077	0	5.33371	0.0019263	0.00498099	TRUE
novel_circ_0010654	7.1077	0	5.33371	0.0019263	0.00498099	TRUE
novel_circ_0000023	0	7.00168	-5.29364	0.00193205	0.00499245	TRUE
novel_circ_0006463	0	7.06412	-5.30495	0.00193489	0.00499638	TRUE
novel_circ_0001447	1.00412	11.5473	-3.55709	0.00194534	0.00501992	TRUE
novel_circ_0009209	0	7.31619	-5.35707	0.00195835	0.00505005	TRUE
novel_circ_0001841	0	6.99803	-5.29297	0.00196835	0.00507239	TRUE
novel_circ_0012491	68.5672	2.51673	4.76346	0.00196971	0.00507243	TRUE
novel_circ_0004007	0	7.04206	-5.30097	0.0019752	0.00508312	TRUE
novel_circ_0011804	13.623	1.89849	2.8341	0.00198958	0.00511664	TRUE
novel_circ_0003319	11.9039	1.30977	3.20963	0.00200645	0.00515652	TRUE
novel_circ_0012475	0	7.00724	-5.29464	0.00201287	0.00516952	TRUE
novel_circ_0008622	7.05513	0	5.32423	0.00204925	0.00525938	TRUE
novel_circ_0000496	11.9676	1.30977	3.21579	0.00205773	0.00527755	TRUE
novel_circ_0007428	0	6.99065	-5.29162	0.00207303	0.0053096	TRUE
novel_circ_0009096	0	6.99065	-5.29162	0.00207303	0.0053096	TRUE
novel_circ_0008105	7.1799	0	5.34669	0.00207926	0.00532194	TRUE
novel_circ_0010061	14.2188	2.55528	2.47671	0.00209911	0.00536911	TRUE
novel_circ_0006084	7.14066	0	5.33964	0.00211148	0.00539696	TRUE
novel_circ_0009883	0	7.00715	-5.29463	0.00211285	0.00539696	TRUE
novel_circ_0008916	0	7.055	-5.30332	0.00211562	0.00540039	TRUE
novel_circ_0000292	0.945248	10.8465	-3.49309	0.00216501	0.00552275	TRUE
novel_circ_0003604	0	6.9943	-5.29227	0.00217994	0.00555709	TRUE
novel_circ_0011925	10.9257	0.949245	3.51689	0.00218381	0.00556319	TRUE
novel_circ_0004146	0	7.02929	-5.29865	0.00219133	0.00557859	TRUE
novel_circ_0008097	21.0625	6.05053	1.79677	0.00220541	0.00561068	TRUE
novel_circ_0003002	0	6.97597	-5.2889	0.00227701	0.00578892	TRUE
novel_circ_0004340	16.6347	3.53762	2.23641	0.00227856	0.00578898	TRUE
novel_circ_0000570	32.5203	13.777	1.24345	0.00228215	0.00579421	TRUE
novel_circ_0010079	6.81781	0	5.27284	0.00228593	0.00579861	TRUE
novel_circ_0011937	1.92828	33.5952	-4.11951	0.00228695	0.00579861	TRUE
novel_circ_0008243	6.80448	0	5.27036	0.00231598	0.00586828	TRUE
novel_circ_0006761	6.83743	0	5.27652	0.00231772	0.00586877	TRUE
novel_circ_0006326	6.82411	0	5.27403	0.00232916	0.00589379	TRUE
novel_circ_0008067	6.78486	0	5.26668	0.00236106	0.00597053	TRUE
novel_circ_0007337	6.77856	0	5.26549	0.00237576	0.00600258	TRUE
novel_circ_0007495	6.81078	0	5.27155	0.0023785	0.00600258	TRUE
novel_circ_0011263	6.81078	0	5.27155	0.0023785	0.00600258	TRUE
novel_circ_0009589	6.79115	0	5.26786	0.00239132	0.0060309	TRUE
novel_circ_0009299	6.86409	0	5.28151	0.00241543	0.00608766	TRUE
novel_circ_0004351	12.9466	30.2934	-1.22753	0.00242225	0.00610079	TRUE
novel_circ_0002822	33.243	14.6637	1.18048	0.00242559	0.00610513	TRUE
novel_circ_0009235	7.12439	0	5.33678	0.00244864	0.00615906	TRUE
novel_circ_0011138	10.6499	0.982331	3.46475	0.00246027	0.0061842	TRUE
novel_circ_0006545	6.76523	0	5.26298	0.00246709	0.00619722	TRUE
novel_circ_0000761	6.79745	0	5.26905	0.00246903	0.00619798	TRUE
novel_circ_0007497	6.77153	0	5.26417	0.00247142	0.00619984	TRUE
novel_circ_0003031	15.8656	3.84665	2.04705	0.00248566	0.00623144	TRUE
novel_circ_0006912	4.51411	17.4896	-1.95277	0.00249371	0.0062475	TRUE
novel_circ_0011358	10.0864	0.654887	3.97115	0.00251541	0.00629524	TRUE
novel_circ_0010901	7.01588	0	5.31697	0.0025161	0.00629524	TRUE
novel_circ_0011273	6.87668	0	5.28392	0.00257969	0.00645007	TRUE
novel_circ_0005764	17.4355	4.15394	2.07049	0.00258522	0.00645963	TRUE
novel_circ_0009740	0	6.96677	-5.28715	0.00262515	0.00655507	TRUE
novel_circ_0005407	6.75191	0	5.26045	0.00262876	0.00655975	TRUE
novel_circ_0012043	6.74561	0	5.25925	0.00264497	0.00659586	TRUE
novel_circ_0008512	0	6.722	-5.23386	0.00265467	0.0066157	TRUE
novel_circ_0004713	0	6.72018	-5.23351	0.00265945	0.00661887	TRUE
novel_circ_0009354	0	6.72018	-5.23351	0.00265945	0.00661887	TRUE
novel_circ_0008164	6.81225	0	5.27181	0.00267718	0.00665863	TRUE
novel_circ_0003307	0	6.71097	-5.23176	0.00268366	0.00667036	TRUE
novel_circ_0010491	0.669414	10.5541	-4.0151	0.00269971	0.00670584	TRUE
novel_circ_0003142	0	6.7312	-5.23561	0.00271582	0.0067258	TRUE
novel_circ_0011884	0	6.7312	-5.23561	0.00271582	0.0067258	TRUE
novel_circ_0003889	0	6.69812	-5.22931	0.0027179	0.0067258	TRUE
novel_circ_0008341	0	6.69812	-5.22931	0.0027179	0.0067258	TRUE
novel_circ_0001147	6.90334	0	5.28894	0.00272002	0.0067258	TRUE
novel_circ_0011134	6.90334	0	5.28894	0.00272002	0.0067258	TRUE
novel_circ_0004436	18.3989	5.11422	1.84854	0.00272019	0.0067258	TRUE
novel_circ_0003013	0	6.69629	-5.22896	0.00272281	0.00672788	TRUE
novel_circ_0000384	0	6.74406	-5.23806	0.00274633	0.00678157	TRUE
novel_circ_0000243	13.3283	1.88754	2.80566	0.00275777	0.00680538	TRUE
novel_circ_0011739	0	6.69994	-5.22966	0.00276312	0.00681413	TRUE
novel_circ_0002645	2.55215	15.0039	-2.54429	0.00277699	0.00684387	TRUE
novel_circ_0004105	4.43635	18.494	-2.04453	0.00278216	0.00685215	TRUE
novel_circ_0000004	0	6.7055	-5.23072	0.00278495	0.00685457	TRUE
novel_circ_0003250	5.22277	18.5563	-1.83546	0.00281784	0.00693101	TRUE
novel_circ_0003580	1.26033	11.573	-3.17207	0.00282369	0.00694089	TRUE
novel_circ_0006904	0.945248	10.5907	-3.45768	0.0028411	0.00697915	TRUE
novel_circ_0009240	6.773	0	5.26439	0.00284656	0.00698802	TRUE
novel_circ_0009309	3.87911	16.5936	-2.09656	0.00287462	0.00705233	TRUE
novel_circ_0001939	6.89631	0	5.28768	0.00289109	0.00708814	TRUE
novel_circ_0007341	0	6.71462	-5.23247	0.00291594	0.00714444	TRUE
novel_circ_0011729	0	6.70367	-5.23036	0.00294708	0.00721605	TRUE
novel_circ_0006687	0	6.67241	-5.22438	0.00299781	0.00733553	TRUE
novel_circ_0006398	0	6.69074	-5.22789	0.00301297	0.00736784	TRUE
novel_circ_0005572	0	6.70359	-5.23036	0.00302843	0.00739864	TRUE
novel_circ_0009758	17.1723	4.76837	1.84404	0.00302947	0.00739864	TRUE
novel_circ_0004487	5.48528	18.5435	-1.75468	0.00303321	0.00740298	TRUE
novel_circ_0010017	0	6.67979	-5.22579	0.00304517	0.00742738	TRUE
novel_circ_0010851	0	6.75326	-5.23985	0.0030567	0.00745071	TRUE
novel_circ_0002792	0	6.72755	-5.23494	0.00306083	0.00745597	TRUE
novel_circ_0007592	0.669414	9.85132	-3.91788	0.00306506	0.00746147	TRUE
novel_circ_0000078	10.5855	0.949245	3.47185	0.00308931	0.00751567	TRUE
novel_circ_0001284	0	6.76611	-5.24231	0.00311222	0.00756655	TRUE
novel_circ_0000766	12.8933	2.24069	2.52775	0.00318984	0.00775027	TRUE
novel_circ_0000159	19.3505	5.79664	1.74663	0.00326715	0.007933	TRUE
novel_circ_0006964	4.50855	17.1529	-1.92602	0.00331664	0.00804802	TRUE
novel_circ_0004156	20.0669	6.40011	1.65	0.00335236	0.00812946	TRUE
novel_circ_0008634	0	6.66686	-5.22327	0.00341964	0.00828201	TRUE
novel_circ_0009202	0	6.66686	-5.22327	0.00341964	0.00828201	TRUE
novel_circ_0011850	6.4831	0	5.2005	0.00344129	0.0083291	TRUE
novel_circ_0006399	0	6.69439	-5.22858	0.00348087	0.00841952	TRUE
novel_circ_0001291	6.50976	0	5.20576	0.00348345	0.00842037	TRUE
novel_circ_0004244	6.49013	0	5.20188	0.00349465	0.00844205	TRUE
novel_circ_0004287	0	6.77714	-5.24448	0.00350363	0.00845834	TRUE
novel_circ_0001004	6.52938	0	5.20964	0.00353502	0.00852869	TRUE
novel_circ_0004574	6.52235	0	5.20826	0.00354392	0.0085447	TRUE
novel_circ_0009249	21.6064	7.01826	1.62263	0.00357375	0.00860632	TRUE
novel_circ_0008754	6.53568	0	5.2109	0.00357402	0.00860632	TRUE
novel_circ_0003959	0	6.65409	-5.22077	0.00361617	0.00870227	TRUE
novel_circ_0004168	27.0617	11.174	1.27772	0.0036344	0.00874057	TRUE
novel_circ_0001381	6.44385	0	5.19271	0.00366136	0.00879983	TRUE
novel_circ_0007766	6.45645	0	5.19522	0.00367443	0.00882563	TRUE
novel_circ_0010820	6.54271	0	5.21229	0.0036841	0.00884324	TRUE
novel_circ_0001946	6.45088	0	5.19409	0.00369512	0.00885846	TRUE
novel_circ_0003007	6.45088	0	5.19409	0.00369512	0.00885846	TRUE
novel_circ_0008314	9.40364	0.654887	3.87041	0.00372772	0.00893095	TRUE
novel_circ_0008595	3.28043	15.0922	-2.21129	0.00373013	0.00893107	TRUE
novel_circ_0008607	0.642759	9.53856	-3.88516	0.00373305	0.0089324	TRUE
novel_circ_0006716	6.52865	0	5.20954	0.00375263	0.00897152	TRUE
novel_circ_0000720	37.8497	17.9344	1.07942	0.00375414	0.00897152	TRUE
novel_circ_0010884	3.22859	14.4557	-2.15899	0.00376285	0.00898665	TRUE
novel_circ_0006397	12.4545	1.63722	2.9456	0.00380747	0.00908747	TRUE
novel_circ_0004208	6.56233	0	5.21619	0.00382516	0.00911821	TRUE
novel_circ_0012192	6.56233	0	5.21619	0.00382516	0.00911821	TRUE
novel_circ_0000703	6.53641	0	5.21107	0.0038647	0.00920666	TRUE
novel_circ_0001863	29.3465	12.7652	1.20183	0.00387943	0.00923592	TRUE
novel_circ_0011775	13.8259	30.9776	-1.15929	0.00393607	0.00936488	TRUE
novel_circ_0005237	0.630166	9.66717	-3.90878	0.00394299	0.00937418	TRUE
novel_circ_0009666	14.5409	3.49168	2.05338	0.00394494	0.00937418	TRUE
novel_circ_0006806	6.47754	0	5.19938	0.00394754	0.00937449	TRUE
novel_circ_0008850	15.8257	34.129	-1.10807	0.00395819	0.00939387	TRUE
novel_circ_0005874	60.4265	2.51673	4.58131	0.00397287	0.0094228	TRUE
novel_circ_0003414	0	6.39638	-5.16238	0.00404017	0.00956779	TRUE
novel_circ_0011996	0	6.39638	-5.16238	0.00404017	0.00956779	TRUE
novel_circ_0007558	0	6.38353	-5.15979	0.00404382	0.00956779	TRUE
novel_circ_0008871	3.58848	15.7048	-2.13512	0.00404412	0.00956779	TRUE
novel_circ_0008906	0	6.37988	-5.15905	0.00405878	0.00959648	TRUE
novel_circ_0000980	1.67353	11.7958	-2.8479	0.00406243	0.0095991	TRUE
novel_circ_0005381	10.965	1.59866	2.77998	0.00407139	0.00961428	TRUE
novel_circ_0009098	0	6.8157	-5.25198	0.00407699	0.0096215	TRUE
novel_circ_0002322	3.56403	15.8836	-2.15877	0.00408179	0.00962682	TRUE
novel_circ_0004175	2.86723	14.0345	-2.27887	0.0041328	0.00974104	TRUE
novel_circ_0002150	6.42496	0	5.18888	0.00413661	0.00974395	TRUE
novel_circ_0005577	0	6.37067	-5.1572	0.00414628	0.00976066	TRUE
novel_circ_0009886	0	6.36885	-5.15683	0.00415394	0.0097726	TRUE
novel_circ_0011980	0	6.43129	-5.16941	0.00416485	0.0097922	TRUE
novel_circ_0000266	12.0202	1.9426	2.64015	0.004171	0.00979637	TRUE
novel_circ_0009721	0	6.40194	-5.1635	0.00417181	0.00979637	TRUE
novel_circ_0000244	31.1722	13.4422	1.21339	0.00418048	0.00981064	TRUE
novel_circ_0001389	6.4172	0	5.18735	0.00419002	0.00982084	TRUE
novel_circ_0009858	6.4172	0	5.18735	0.00419002	0.00982084	TRUE
novel_circ_0008785	1.92975	12.4744	-2.68717	0.00419717	0.00983152	TRUE
novel_circ_0005267	9.38475	0.63283	3.88025	0.00421481	0.00986671	TRUE
novel_circ_0005823	0	6.36703	-5.15646	0.0042274	0.00989008	TRUE
novel_circ_0007113	0	6.44232	-5.17163	0.00426999	0.00998354	TRUE
novel_circ_0003032	4.85585	16.9926	-1.80617	0.00433987	0.0101407	TRUE
novel_circ_0004897	14.1558	2.89185	2.29778	0.00435268	0.0101643	TRUE
novel_circ_0005890	0.669414	9.26443	-3.82726	0.00438099	0.0102241	TRUE
novel_circ_0011035	12.6504	1.96466	2.70686	0.00440234	0.0102676	TRUE
novel_circ_0009401	20.8118	5.4031	1.945	0.00441408	0.0102886	TRUE
novel_circ_0011057	0	6.45335	-5.17387	0.00446084	0.0103912	TRUE
novel_circ_0009535	0	6.36338	-5.1557	0.00461517	0.0107383	TRUE
novel_circ_0005365	0	6.36329	-5.15569	0.0046155	0.0107383	TRUE
novel_circ_0002225	6.39201	0	5.1822	0.00462389	0.0107512	TRUE
novel_circ_0008767	2.21817	12.4103	-2.46728	0.0046769	0.0108678	TRUE
novel_circ_0002227	9.72502	0.943772	3.34963	0.00470328	0.0109224	TRUE
novel_circ_0011058	0	6.34679	-5.15233	0.00471579	0.0109447	TRUE
novel_circ_0003727	0	6.34497	-5.15195	0.00472433	0.0109578	TRUE
novel_circ_0001182	6.39757	0	5.18333	0.00475442	0.0110208	TRUE
novel_circ_0005992	0	6.4662	-5.1765	0.00476613	0.0110412	TRUE
novel_circ_0004041	0	6.34314	-5.15158	0.00478523	0.0110787	TRUE
novel_circ_0005643	6.43199	0	5.19023	0.00481337	0.0111328	TRUE
novel_circ_0007409	56.42	6.71089	3.07185	0.00481449	0.0111328	TRUE
novel_circ_0008472	10.9783	26.1321	-1.2507	0.00484872	0.0112004	TRUE
novel_circ_0002389	11.6329	1.9261	2.59935	0.00484964	0.0112004	TRUE
novel_circ_0003241	0.642759	9.21111	-3.8351	0.00486892	0.011238	TRUE
novel_circ_0009630	9.07596	0.629181	3.83383	0.0048952	0.0112918	TRUE
novel_circ_0003091	0	6.37797	-5.15866	0.00491361	0.0113221	TRUE
novel_circ_0002674	6.38572	0	5.18088	0.00491434	0.0113221	TRUE
novel_circ_0008740	1.26033	10.5209	-3.03717	0.0049223	0.0113336	TRUE
novel_circ_0005462	4.21865	15.6572	-1.89421	0.00495608	0.0114044	TRUE
novel_circ_0008244	12.0062	1.57295	2.91883	0.00496017	0.0114069	TRUE
novel_circ_0008973	13.2021	29.7339	-1.16741	0.00501848	0.011534	TRUE
novel_circ_0004173	11.6988	1.9426	2.60086	0.00503653	0.0115649	TRUE
novel_circ_0003184	0	6.35227	-5.15342	0.00503805	0.0115649	TRUE
novel_circ_0003861	6.42276	0	5.18841	0.00504534	0.0115746	TRUE
novel_circ_0006231	0	6.46802	-5.17691	0.0050603	0.0116019	TRUE
novel_circ_0007289	20.2835	6.3982	1.66191	0.00515835	0.0118132	TRUE
novel_circ_0000259	6.18135	0	5.1312	0.00515873	0.0118132	TRUE
novel_circ_0003627	6.16172	0	5.12709	0.00516233	0.0118143	TRUE
novel_circ_0006270	6.16802	0	5.12842	0.00518666	0.0118557	TRUE
novel_circ_0008112	6.16802	0	5.12842	0.00518666	0.0118557	TRUE
novel_circ_0006307	0.964139	10.3073	-3.40995	0.00519977	0.0118785	TRUE
novel_circ_0004999	17.0412	5.09399	1.74205	0.00521834	0.0119137	TRUE
novel_circ_0000264	6.18764	0	5.13253	0.00526458	0.0120048	TRUE
novel_circ_0004159	6.18764	0	5.13253	0.00526458	0.0120048	TRUE
novel_circ_0011157	6.1421	0	5.12297	0.00526796	0.0120052	TRUE
novel_circ_0001401	6.15469	0	5.12563	0.00530163	0.0120674	TRUE
novel_circ_0006135	6.15469	0	5.12563	0.00530163	0.0120674	TRUE
novel_circ_0008657	6.17432	0	5.12975	0.00533645	0.0121394	TRUE
novel_circ_0009458	6.2143	0	5.1381	0.00535413	0.0121723	TRUE
novel_circ_0001970	0.669414	9.21119	-3.81923	0.00538767	0.0122349	TRUE
novel_circ_0006639	6.208	0	5.13678	0.00538812	0.0122349	TRUE
novel_circ_0004258	6.12877	0	5.12017	0.00540059	0.0122558	TRUE
novel_circ_0007124	6.13507	0	5.1215	0.00540968	0.0122691	TRUE
novel_circ_0008687	6.12247	0	5.11884	0.00548036	0.0124219	TRUE
novel_circ_0005429	6.14136	0	5.12283	0.00551232	0.0124869	TRUE
novel_circ_0007625	6.19394	0	5.13387	0.00554122	0.0125448	TRUE
novel_circ_0000523	6.18061	0	5.13109	0.00564968	0.0127827	TRUE
novel_circ_0004723	6.11618	0	5.1175	0.00565639	0.0127903	TRUE
novel_circ_0007472	6.1295	0	5.1203	0.00566578	0.0128039	TRUE
novel_circ_0008562	6.10915	0	5.11602	0.00570407	0.0128827	TRUE
novel_circ_0004348	6.12174	0	5.11869	0.00571069	0.0128899	TRUE
novel_circ_0003524	6.16246	0	5.12724	0.00571954	0.0129022	TRUE
novel_circ_0007750	6.10285	0	5.11468	0.00582207	0.0131257	TRUE
novel_circ_0004199	10.4267	1.30977	3.0136	0.00586337	0.0132109	TRUE
novel_circ_0000281	0	6.07997	-5.08911	0.00594832	0.0133864	TRUE
novel_circ_0004045	0	6.07997	-5.08911	0.00594832	0.0133864	TRUE
novel_circ_0006865	6.09655	0	5.11332	0.00603238	0.0135675	TRUE
novel_circ_0000173	9.40291	0.943772	3.30129	0.00604901	0.0135968	TRUE
novel_circ_0004019	0	6.06894	-5.08676	0.0060639	0.0136222	TRUE
novel_circ_0004221	0	6.09282	-5.09185	0.00607141	0.013631	TRUE
novel_circ_0002492	1.96899	11.4866	-2.55709	0.00608554	0.0136546	TRUE
novel_circ_0009742	9.71316	0.943772	3.3488	0.00611397	0.0137102	TRUE
novel_circ_0004981	10.283	1.26566	3.01547	0.00612773	0.0137329	TRUE
novel_circ_0002999	0	6.05608	-5.08402	0.0061445	0.0137624	TRUE
novel_circ_0007575	0	6.05243	-5.08324	0.00616761	0.0137978	TRUE
novel_circ_0007742	0	6.05243	-5.08324	0.00616761	0.0137978	TRUE
novel_circ_0000447	6.21503	0	5.13832	0.00618226	0.0138224	TRUE
novel_circ_0000115	1.92828	12.1361	-2.6483	0.00623999	0.0139432	TRUE
novel_circ_0004378	0	6.05791	-5.08441	0.00628395	0.0140332	TRUE
novel_circ_0007423	0	6.06164	-5.0852	0.00635348	0.0141801	TRUE
novel_circ_0008879	27.7766	11.7388	1.23867	0.00637558	0.014221	TRUE
novel_circ_0000472	6.10358	0	5.11478	0.00641212	0.0142911	TRUE
novel_circ_0007421	283.243	0	10.6498	0.00641495	0.0142911	TRUE
novel_circ_0005473	0	6.09837	-5.09305	0.00641833	0.0142911	TRUE
novel_circ_0004984	0	6.11123	-5.09579	0.00644667	0.0143457	TRUE
novel_circ_0009482	0	6.04506	-5.08165	0.00646163	0.0143681	TRUE
novel_circ_0003710	0	6.08552	-5.0903	0.0064643	0.0143681	TRUE
novel_circ_0005156	6.14063	0	5.12268	0.00648192	0.0143988	TRUE
novel_circ_0006260	13.004	2.56441	2.34378	0.00656777	0.0145809	TRUE
novel_circ_0007753	0	6.07267	-5.08756	0.00658611	0.0146131	TRUE
novel_circ_0000986	0	6.04688	-5.08204	0.00663395	0.0147106	TRUE
novel_circ_0006689	5.5049	18.1096	-1.72037	0.00663923	0.0147137	TRUE
novel_circ_0003057	18.3941	35.7827	-0.958008	0.00681238	0.0150886	TRUE
novel_circ_0011192	6.08879	0	5.11163	0.00685534	0.0151748	TRUE
novel_circ_0011946	29.6138	13.4495	1.14275	0.00687463	0.0152086	TRUE
novel_circ_0004801	0	6.02855	-5.07808	0.00688532	0.0152234	TRUE
novel_circ_0012023	10.2956	1.60413	2.68782	0.00694365	0.0153434	TRUE
novel_circ_0008828	9.38475	0.949245	3.29643	0.0070113	0.0154838	TRUE
novel_circ_0004619	0	6.0837	-5.08993	0.00712328	0.0157219	TRUE
novel_circ_0000533	10.6906	25.2361	-1.2401	0.00718756	0.0158545	TRUE
novel_circ_0010068	7.40096	20.4145	-1.46026	0.00725004	0.015983	TRUE
novel_circ_0005168	0	6.03768	-5.08003	0.00748764	0.0164972	TRUE
novel_circ_0000943	8.7931	22.0315	-1.33026	0.00750493	0.0165257	TRUE
novel_circ_0007109	0	6.02117	-5.07645	0.00764865	0.0168324	TRUE
novel_circ_0003950	5.85997	0	5.05412	0.00776275	0.0170636	TRUE
novel_circ_0004257	5.85997	0	5.05412	0.00776275	0.0170636	TRUE
novel_circ_0009699	5.84034	0	5.04975	0.00778956	0.0171126	TRUE
novel_circ_0001432	5.86626	0	5.05552	0.00781965	0.0171534	TRUE
novel_circ_0010945	5.82702	0	5.04679	0.00782172	0.0171534	TRUE
novel_circ_0011665	5.82702	0	5.04679	0.00782172	0.0171534	TRUE
novel_circ_0010030	5.83331	0	5.0482	0.00784675	0.0171983	TRUE
novel_circ_0009768	5.85294	0	5.05257	0.00787171	0.017243	TRUE
novel_circ_0006284	36.8182	19.5221	0.917684	0.00787786	0.0172465	TRUE
novel_circ_0010014	10.6892	1.63722	2.72761	0.00793613	0.0173549	TRUE
novel_circ_0005818	5.87329	0	5.05708	0.00793656	0.0173549	TRUE
novel_circ_0003051	1.28552	9.90456	-2.93951	0.00799105	0.017464	TRUE
novel_circ_0008563	9.96087	1.30977	2.95061	0.00804743	0.017577	TRUE
novel_circ_0011012	5.89292	0	5.06145	0.00808733	0.017654	TRUE
novel_circ_0005176	5.85923	0	5.05399	0.00823009	0.0179553	TRUE
novel_circ_0010208	5.81442	0	5.04397	0.00824995	0.0179818	TRUE
novel_circ_0000121	5.80109	0	5.04099	0.00825178	0.0179818	TRUE
novel_circ_0008884	2.94573	12.7506	-2.12377	0.00838276	0.0182568	TRUE
novel_circ_0001736	5.84591	0	5.05103	0.00844395	0.0183794	TRUE
novel_circ_0001129	2.63767	12.136	-2.21742	0.00846505	0.0184148	TRUE
novel_circ_0002927	115.048	81.8745	0.492187	0.00848538	0.0184484	TRUE
novel_circ_0004062	5.80666	0	5.04225	0.0084983	0.0184493	TRUE
novel_circ_0005326	5.82775	0	5.04694	0.00849917	0.0184493	TRUE
novel_circ_0007966	0	6.01023	-5.07402	0.00850044	0.0184493	TRUE
novel_circ_0000061	1.00412	9.22405	-3.23194	0.00871675	0.018908	TRUE
novel_circ_0006150	0	5.7507	-5.00903	0.00883604	0.0191557	TRUE
novel_circ_0009252	0	5.75252	-5.00944	0.00890249	0.0192777	TRUE
novel_circ_0010980	0	5.75252	-5.00944	0.00890249	0.0192777	TRUE
novel_circ_0000027	0	5.7764	-5.01484	0.00894494	0.0193585	TRUE
novel_circ_0011534	5.77444	0	5.03498	0.00897601	0.0194092	TRUE
novel_circ_0012210	0	5.77275	-5.01402	0.00897861	0.0194092	TRUE
novel_circ_0004972	0	5.76537	-5.01235	0.00898568	0.0194134	TRUE
novel_circ_0010056	0	5.78743	-5.01733	0.00903329	0.019485	TRUE
novel_circ_0000463	0	5.7599	-5.01111	0.00903661	0.019485	TRUE
novel_circ_0010506	0	5.7599	-5.01111	0.00903661	0.019485	TRUE
novel_circ_0000381	0	5.73784	-5.00611	0.00903943	0.019485	TRUE
novel_circ_0003147	5.93217	0	5.07025	0.00909226	0.0195877	TRUE
novel_circ_0010245	5.77517	0	5.03513	0.00911543	0.0196265	TRUE
novel_circ_0006605	21.3076	1.89849	3.48401	0.00912779	0.019637	TRUE
novel_circ_0006115	5.76814	0	5.03355	0.00914132	0.019637	TRUE
novel_circ_0008589	1.28552	9.85688	-2.93384	0.0091415	0.019637	TRUE
novel_circ_0011641	0.642759	8.29305	-3.68292	0.00914783	0.019637	TRUE
novel_circ_0001593	0	5.75435	-5.00986	0.00915038	0.019637	TRUE
novel_circ_0005820	0	5.74149	-5.00694	0.00915149	0.019637	TRUE
novel_circ_0011637	5.7885	0	5.03812	0.00917212	0.0196701	TRUE
novel_circ_0010184	37.228	19.27	0.953442	0.00918046	0.0196769	TRUE
novel_circ_0000370	9.69763	1.26566	2.92968	0.00919129	0.0196889	TRUE
novel_circ_0003608	0	5.74705	-5.0082	0.00921952	0.0197382	TRUE
novel_circ_0004029	5.81925	0	5.04508	0.00925279	0.0197983	TRUE
novel_circ_0001779	8.97711	0.949245	3.23478	0.00935675	0.0200094	TRUE
novel_circ_0002900	0	5.77093	-5.01361	0.00938306	0.0200543	TRUE
novel_circ_0005046	2.59213	11.4518	-2.14611	0.00940187	0.0200832	TRUE
novel_circ_0006697	5.79963	0	5.04066	0.00943641	0.0201456	TRUE
novel_circ_0008930	0	5.74332	-5.00736	0.0094503	0.0201525	TRUE
novel_circ_0010271	0	5.74332	-5.00736	0.0094503	0.0201525	TRUE
novel_circ_0007181	197.617	0	10.1305	0.00952051	0.0202908	TRUE
novel_circ_0004945	0	5.7342	-5.00527	0.00953915	0.020319	TRUE
novel_circ_0010726	0	5.73046	-5.00443	0.00957566	0.0203624	TRUE
novel_circ_0011733	0	5.73046	-5.00443	0.00957566	0.0203624	TRUE
novel_circ_0012454	0	5.73046	-5.00443	0.00957566	0.0203624	TRUE
novel_circ_0011441	0	5.72317	-5.00276	0.00964768	0.020504	TRUE
novel_circ_0007965	0	5.81131	-5.02276	0.00970599	0.0206164	TRUE
novel_circ_0000941	0	5.80949	-5.02235	0.00972359	0.0206422	TRUE
novel_circ_0006758	5.76888	0	5.03367	0.00973243	0.0206493	TRUE
novel_circ_0011480	1.92828	22.337	-3.53086	0.00986764	0.0209245	TRUE
novel_circ_0008039	0	5.71579	-5.00107	0.00992552	0.0210354	TRUE
novel_circ_0007082	5.87959	17.6567	-1.59155	0.0100689	0.0213159	TRUE
novel_circ_0007845	5.85923	17.1915	-1.55874	0.0100725	0.0213159	TRUE
novel_circ_0012437	0	5.78005	-5.0157	0.0100748	0.0213159	TRUE
novel_circ_0003019	0	5.76911	-5.01321	0.0101853	0.0215257	TRUE
novel_circ_0003119	0	5.76911	-5.01321	0.0101853	0.0215257	TRUE
novel_circ_0005531	10.9909	2.25355	2.29293	0.0102649	0.0216819	TRUE
novel_circ_0003538	10.3804	1.63722	2.68443	0.0102768	0.0216938	TRUE
novel_circ_0001362	8.70127	0.943772	3.19154	0.0102821	0.0216938	TRUE
novel_circ_0002596	9.66688	1.30977	2.90608	0.0103361	0.0217958	TRUE
novel_circ_0001001	0	5.75625	-5.01029	0.0103654	0.0218453	TRUE
novel_circ_0001755	5.74222	0	5.02758	0.0105237	0.0221665	TRUE
novel_circ_0009050	0	5.72126	-5.00231	0.0106161	0.0223488	TRUE
novel_circ_0006824	0	5.7434	-5.00736	0.0106514	0.0224106	TRUE
novel_circ_0001623	8.69498	0.982331	3.16993	0.0107791	0.0226666	TRUE
novel_circ_0011684	8.30213	22.4086	-1.42331	0.0108149	0.0227293	TRUE
novel_circ_0009661	20.7755	7.96204	1.38038	0.0108743	0.0228414	TRUE
novel_circ_0010265	0.669414	8.00424	-3.6133	0.0109616	0.0230121	TRUE
novel_circ_0006932	5.54562	16.5954	-1.58789	0.011132	0.0233569	TRUE
novel_circ_0007613	14.5605	4.49233	1.7001	0.011381	0.023866	TRUE
novel_circ_0012069	0.945248	8.60399	-3.16226	0.0114372	0.0239706	TRUE
novel_circ_0011044	8.66906	0.949245	3.18418	0.0115451	0.0241833	TRUE
novel_circ_0002111	5.52526	0	4.96954	0.0115798	0.0242157	TRUE
novel_circ_0003567	5.52526	0	4.96954	0.0115798	0.0242157	TRUE
novel_circ_0009628	5.52526	0	4.96954	0.0115798	0.0242157	TRUE
novel_circ_0011792	5.51193	0	4.96639	0.0116436	0.0243357	TRUE
novel_circ_0009854	5.54488	0	4.97418	0.011651	0.0243377	TRUE
novel_circ_0004153	8.69351	0.949245	3.18765	0.0116931	0.0244122	TRUE
novel_circ_0009776	5.51823	0	4.96789	0.0118057	0.0246337	TRUE
novel_circ_0010520	5.49231	0	4.96172	0.0118853	0.0247726	TRUE
novel_circ_0012222	5.49231	0	4.96172	0.0118853	0.0247726	TRUE
novel_circ_0012376	5.49861	0	4.96323	0.0119063	0.0248027	TRUE
novel_circ_0004618	27.5274	2.20213	3.63825	0.0119144	0.0248058	TRUE
novel_circ_0007628	5.55118	0	4.97569	0.01193	0.0248247	TRUE
novel_circ_0010564	12.219	26.5771	-1.11567	0.0119883	0.0249322	TRUE
novel_circ_0004859	4.21865	14.3107	-1.76603	0.0120057	0.0249546	TRUE
novel_circ_0000807	5.49934	0	4.96338	0.0120401	0.0250125	TRUE
novel_circ_0003540	5.48601	0	4.96022	0.0120642	0.0250291	TRUE
novel_circ_0007069	5.48601	0	4.96022	0.0120642	0.0250291	TRUE
novel_circ_0004059	235.592	183.452	0.359662	0.012068	0.0250291	TRUE
novel_circ_0003624	5.52453	0	4.96939	0.0122601	0.0254137	TRUE
novel_circ_0000028	5.51267	0	4.96655	0.0123372	0.0255596	TRUE
novel_circ_0004461	5.47268	0	4.95704	0.0123789	0.025617	TRUE
novel_circ_0005017	5.47268	0	4.95704	0.0123789	0.025617	TRUE
novel_circ_0002338	5.48528	0	4.96006	0.012392	0.025617	TRUE
novel_circ_0011966	5.48528	0	4.96006	0.012392	0.025617	TRUE
novel_circ_0009725	5.47972	0	4.9587	0.012464	0.0257375	TRUE
novel_circ_0011128	5.47972	0	4.9587	0.012464	0.0257375	TRUE
novel_circ_0010247	10.0134	1.63722	2.63334	0.0125458	0.0258923	TRUE
novel_circ_0012176	5.5112	0	4.96624	0.012658	0.0261098	TRUE
novel_circ_0004149	5.49157	0	4.96156	0.0126872	0.0261557	TRUE
novel_circ_0008000	1.00412	8.57828	-3.12663	0.0129563	0.026696	TRUE
novel_circ_0007385	5.46565	0	4.95535	0.0130238	0.0268058	TRUE
novel_circ_0011259	5.46565	0	4.95535	0.0130238	0.0268058	TRUE
novel_circ_0001195	0	5.44713	-4.9304	0.0130467	0.0268237	TRUE
novel_circ_0003221	0	5.44713	-4.9304	0.0130467	0.0268237	TRUE
novel_circ_0000855	0	5.43611	-4.92775	0.013091	0.0268783	TRUE
novel_circ_0006518	5.46009	0	4.954	0.0131043	0.0268783	TRUE
novel_circ_0002297	0	5.43428	-4.9273	0.0131159	0.0268783	TRUE
novel_circ_0002719	0	5.43428	-4.9273	0.0131159	0.0268783	TRUE
novel_circ_0004816	0	5.43428	-4.9273	0.0131159	0.0268783	TRUE
novel_circ_0007994	0	5.43428	-4.9273	0.0131159	0.0268783	TRUE
novel_circ_0005234	5.47342	0	4.95718	0.0131559	0.0269265	TRUE
novel_circ_0010099	5.53082	0	4.97091	0.0131607	0.0269265	TRUE
novel_circ_0011190	5.53082	0	4.97091	0.0131607	0.0269265	TRUE
novel_circ_0004025	5.47195	0	4.95686	0.0131752	0.026927	TRUE
novel_circ_0006285	5.47195	0	4.95686	0.0131752	0.026927	TRUE
novel_circ_0005637	5.45306	0	4.95232	0.0131937	0.0269356	TRUE
novel_circ_0008194	5.45306	0	4.95232	0.0131937	0.0269356	TRUE
novel_circ_0007106	0	5.44531	-4.92996	0.013223	0.0269663	TRUE
novel_circ_0010597	0	5.44531	-4.92996	0.013223	0.0269663	TRUE
novel_circ_0007087	5.49787	0	4.96307	0.013246	0.0269987	TRUE
novel_circ_0004494	0	5.42325	-4.92464	0.0132673	0.0270131	TRUE
novel_circ_0006403	0	5.42325	-4.92464	0.0132673	0.0270131	TRUE
novel_circ_0004404	8.63611	0.982331	3.16069	0.0132956	0.0270561	TRUE
novel_circ_0002675	3.62847	13.4073	-1.90016	0.0133179	0.0270868	TRUE
novel_circ_0007044	0	5.42508	-4.92509	0.0133488	0.0271352	TRUE
novel_circ_0009442	3.9765	23.8603	-2.59485	0.013389	0.0271806	TRUE
novel_circ_0000842	0	5.42143	-4.9242	0.0133996	0.0271806	TRUE
novel_circ_0001956	0	5.43246	-4.92686	0.0133999	0.0271806	TRUE
novel_circ_0003826	0	5.43246	-4.92686	0.0133999	0.0271806	TRUE
novel_circ_0000638	0	5.47102	-4.93615	0.0134461	0.0272596	TRUE
novel_circ_0002887	5.47825	0	4.95837	0.0135111	0.0273622	TRUE
novel_circ_0005514	5.47825	0	4.95837	0.0135111	0.0273622	TRUE
novel_circ_0007211	0	5.46181	-4.93394	0.013567	0.0274607	TRUE
novel_circ_0009271	20.6437	1.96466	3.40461	0.0135952	0.0275031	TRUE
novel_circ_0002746	22.4069	9.27538	1.27199	0.013641	0.0275701	TRUE
novel_circ_0001827	0	5.45634	-4.93262	0.0136429	0.0275701	TRUE
novel_circ_0003358	0	5.41222	-4.92198	0.0136833	0.0276075	TRUE
novel_circ_0010131	0	5.41222	-4.92198	0.0136833	0.0276075	TRUE
novel_circ_0011107	0	5.41222	-4.92198	0.0136833	0.0276075	TRUE
novel_circ_0006888	0	5.4104	-4.92153	0.0137092	0.0276303	TRUE
novel_circ_0008240	0	5.4104	-4.92153	0.0137092	0.0276303	TRUE
novel_circ_0001108	8.41988	0.949245	3.14023	0.0137444	0.0276426	TRUE
novel_circ_0004481	0	5.44349	-4.92953	0.0137446	0.0276426	TRUE
novel_circ_0007140	0	5.44349	-4.92953	0.0137446	0.0276426	TRUE
novel_circ_0011101	0	5.44349	-4.92953	0.0137446	0.0276426	TRUE
novel_circ_0000930	2.00824	11.1281	-2.49682	0.0137556	0.0276502	TRUE
novel_circ_0003339	13.5767	4.13371	1.71249	0.0137891	0.0277028	TRUE
novel_circ_0000501	1.28552	9.29934	-2.84804	0.0138436	0.0277975	TRUE
novel_circ_0009538	0	5.43976	-4.92863	0.0138754	0.0278466	TRUE
novel_circ_0007954	0	5.40858	-4.92109	0.0139232	0.0278979	TRUE
novel_circ_0008877	0	5.40858	-4.92109	0.0139232	0.0278979	TRUE
novel_circ_0012045	0	5.40858	-4.92109	0.0139232	0.0278979	TRUE
novel_circ_0008012	9.64652	22.3185	-1.20653	0.0139967	0.0280179	TRUE
novel_circ_0008443	12.0672	3.17891	1.9179	0.014004	0.0280179	TRUE
novel_circ_0005644	0	5.43063	-4.92642	0.0140052	0.0280179	TRUE
novel_circ_0010784	12.8696	3.22302	2.00571	0.0142524	0.0284973	TRUE
novel_circ_0010670	52.1477	32.8394	0.665254	0.014273	0.0285233	TRUE
novel_circ_0003336	7.69789	0.654887	3.58105	0.0142865	0.0285353	TRUE
novel_circ_0010121	0	5.47467	-4.93706	0.0144311	0.0287648	TRUE
novel_circ_0007380	0	5.4012	-4.91929	0.0144323	0.0287648	TRUE
novel_circ_0001399	5.45862	0	4.95364	0.0144353	0.0287648	TRUE
novel_circ_0002586	0	5.41778	-4.92331	0.0144394	0.0287648	TRUE
novel_circ_0010396	0	5.41778	-4.92331	0.0144394	0.0287648	TRUE
novel_circ_0003945	0	5.39755	-4.9184	0.0144863	0.0288429	TRUE
novel_circ_0010501	0	5.45451	-4.9322	0.0145852	0.0290247	TRUE
novel_circ_0012068	0	5.45261	-4.93175	0.0146129	0.0290556	TRUE
novel_circ_0010531	15.4595	5.06828	1.60457	0.0146161	0.0290556	TRUE
novel_circ_0010697	5.80739	16.3616	-1.49052	0.0146517	0.0291066	TRUE
novel_circ_0005140	0	5.40302	-4.91973	0.0146572	0.0291066	TRUE
novel_circ_0008495	1.26033	9.20382	-2.8477	0.014684	0.0291445	TRUE
novel_circ_0002017	5.46492	0	4.95515	0.0148188	0.0293968	TRUE
novel_circ_0006040	8.33508	21.461	-1.35758	0.0148845	0.0295115	TRUE
novel_circ_0006698	5.42714	0	4.94599	0.0148964	0.0295198	TRUE
novel_circ_0010140	0	5.44158	-4.92908	0.0149144	0.0295398	TRUE
novel_circ_0007674	0	5.49307	-4.94151	0.0149301	0.0295554	TRUE
novel_circ_0007865	9.16076	1.26566	2.84515	0.0151724	0.0300195	TRUE
novel_circ_0000175	26.5037	44.1235	-0.734084	0.0152101	0.0300782	TRUE
novel_circ_0001595	14.2573	4.45195	1.67539	0.0152799	0.0302005	TRUE
novel_circ_0006909	29.7856	13.9833	1.08761	0.0153054	0.0302351	TRUE
novel_circ_0003001	48.7928	71.5582	-0.551458	0.0158751	0.0313443	TRUE
novel_circ_0009958	0	5.39207	-4.91703	0.0160281	0.0316299	TRUE
novel_circ_0001601	8.13628	0.943772	3.09316	0.0169089	0.0333506	TRUE
novel_circ_0011034	6.75191	17.8042	-1.39616	0.0169654	0.0334446	TRUE
novel_circ_0001088	3.22786	11.7921	-1.86806	0.0170633	0.03362	TRUE
novel_circ_0008213	15.4132	4.47393	1.78699	0.0170784	0.0336323	TRUE
novel_circ_0000188	24.7198	11.45	1.10514	0.017108	0.0336731	TRUE
novel_circ_0003748	2.93313	11.1354	-1.93193	0.0171764	0.0337901	TRUE
novel_circ_0012277	7.42908	0.629181	3.54749	0.0171912	0.0338016	TRUE
novel_circ_0001663	5.21018	0	4.88462	0.0172098	0.0338205	TRUE
novel_circ_0001865	5.19055	0	4.87966	0.0172599	0.0338839	TRUE
novel_circ_0006110	5.19055	0	4.87966	0.0172599	0.0338839	TRUE
novel_circ_0006211	0.630166	7.34015	-3.5166	0.017277	0.0338999	TRUE
novel_circ_0003915	5.19685	0	4.88126	0.0173247	0.0339407	TRUE
novel_circ_0004503	5.19685	0	4.88126	0.0173247	0.0339407	TRUE
novel_circ_0011625	5.19685	0	4.88126	0.0173247	0.0339407	TRUE
novel_circ_0000891	5.2235	0	4.88799	0.0173599	0.033992	TRUE
novel_circ_0001758	2.00824	19.1561	-3.26896	0.0173772	0.0340083	TRUE
novel_circ_0007706	5.17723	0	4.87628	0.0175003	0.0342138	TRUE
novel_circ_0009023	5.17723	0	4.87628	0.0175003	0.0342138	TRUE
novel_circ_0001259	5.2298	0	4.88959	0.0175223	0.0342214	TRUE
novel_circ_0002685	5.2298	0	4.88959	0.0175223	0.0342214	TRUE
novel_circ_0012401	5.21647	0	4.88623	0.0175496	0.0342418	TRUE
novel_circ_0011097	3.20267	12.0626	-1.90756	0.0175508	0.0342418	TRUE
novel_circ_0001753	5.17093	0	4.87468	0.0176152	0.0343496	TRUE
novel_circ_0009480	5.24313	0	4.89295	0.0177259	0.0345477	TRUE
novel_circ_0003685	5.21721	0	4.8864	0.0177482	0.0345705	TRUE
novel_circ_0006000	8.04519	0.982331	3.05686	0.0177559	0.0345705	TRUE
novel_circ_0005965	5.20315	0	4.88287	0.01779	0.0346191	TRUE
novel_circ_0001064	5.23683	0	4.89136	0.0178387	0.0346645	TRUE
novel_circ_0011722	5.23683	0	4.89136	0.0178387	0.0346645	TRUE
novel_circ_0001048	5.81369	15.6516	-1.42745	0.0178408	0.0346645	TRUE
novel_circ_0004081	5.19758	0	4.88143	0.0178918	0.0347278	TRUE
novel_circ_0006204	5.19758	0	4.88143	0.0178918	0.0347278	TRUE
novel_circ_0005631	0.642759	7.38609	-3.51479	0.0179477	0.0348186	TRUE
novel_circ_0011163	5.1576	0	4.87129	0.0180425	0.034965	TRUE
novel_circ_0000707	5.1639	0	4.8729	0.0180509	0.034965	TRUE
novel_circ_0001968	5.1639	0	4.8729	0.0180509	0.034965	TRUE
novel_circ_0001782	9.6906	1.89302	2.34656	0.0180697	0.0349835	TRUE
novel_circ_0005434	9.74318	1.89302	2.35287	0.0180959	0.0350164	TRUE
novel_circ_0001352	5.17796	0	4.87645	0.0182542	0.0352864	TRUE
novel_circ_0006196	5.17796	0	4.87645	0.0182542	0.0352864	TRUE
novel_circ_0003397	5.1513	0	4.86967	0.0182872	0.0353142	TRUE
novel_circ_0005524	5.1513	0	4.86967	0.0182872	0.0353142	TRUE
novel_circ_0003154	5.17019	0	4.8745	0.0183321	0.0353829	TRUE
novel_circ_0002881	5.23054	0	4.8898	0.0187219	0.0361168	TRUE
novel_circ_0008596	14.3128	4.8051	1.57477	0.0187985	0.0362459	TRUE
novel_circ_0006380	5.20944	0	4.88449	0.0188357	0.0362772	TRUE
novel_circ_0000537	5.15834	0	4.87145	0.0188434	0.0362772	TRUE
novel_circ_0006527	5.15834	0	4.87145	0.0188434	0.0362772	TRUE
novel_circ_0003086	5.14427	0	4.86788	0.0188933	0.0363547	TRUE
novel_circ_0001177	4.20679	14.5555	-1.79362	0.0189464	0.0364383	TRUE
novel_circ_0002878	5.27608	0	4.90132	0.0191963	0.0369002	TRUE
novel_circ_0002571	0	5.13254	-4.84446	0.0192801	0.0370426	TRUE
novel_circ_0001236	0	5.12152	-4.84162	0.0193674	0.0371559	TRUE
novel_circ_0010691	0	5.12152	-4.84162	0.0193674	0.0371559	TRUE
novel_circ_0010223	1.28552	8.6389	-2.74236	0.0193686	0.0371559	TRUE
novel_circ_0007014	1.92828	20.2395	-3.38853	0.0194242	0.0371857	TRUE
novel_circ_0005098	0	5.10866	-4.83831	0.0194333	0.0371857	TRUE
novel_circ_0008796	0	5.10866	-4.83831	0.0194333	0.0371857	TRUE
novel_circ_0009722	0	5.10866	-4.83831	0.0194333	0.0371857	TRUE
novel_circ_0009828	0	5.10866	-4.83831	0.0194333	0.0371857	TRUE
novel_circ_0004225	15.4132	5.44531	1.506	0.019536	0.0373634	TRUE
novel_circ_0009940	3.50369	12.712	-1.84947	0.0197136	0.037668	TRUE
novel_circ_0002939	32.2155	52.8122	-0.715675	0.0197192	0.037668	TRUE
novel_circ_0000735	0	5.13437	-4.84494	0.0197292	0.037668	TRUE
novel_circ_0002931	0	5.1454	-4.84777	0.0197351	0.037668	TRUE
novel_circ_0007830	0	5.14175	-4.84683	0.0198079	0.0377519	TRUE
novel_circ_0000221	0	5.10501	-4.83737	0.0198309	0.0377519	TRUE
novel_circ_0003591	0	5.10501	-4.83737	0.0198309	0.0377519	TRUE
novel_circ_0008352	0	5.10501	-4.83737	0.0198309	0.0377519	TRUE
novel_circ_0001921	0	5.1289	-4.84352	0.019839	0.0377519	TRUE
novel_circ_0002803	0	5.1289	-4.84352	0.019839	0.0377519	TRUE
novel_circ_0004670	0	5.1546	-4.85014	0.020025	0.0380677	TRUE
novel_circ_0007255	0	5.1546	-4.85014	0.020025	0.0380677	TRUE
novel_circ_0004817	0	5.09399	-4.83452	0.0200559	0.0381073	TRUE
novel_circ_0001465	5.18279	0	4.87773	0.0201535	0.0382735	TRUE
novel_circ_0009424	7.15881	0.63283	3.48976	0.0202211	0.0383825	TRUE
novel_circ_0010630	3.88394	12.745	-1.71545	0.0203306	0.038571	TRUE
novel_circ_0005847	5.13095	0	4.86443	0.0203734	0.0386329	TRUE
novel_circ_0008386	5.12465	0	4.86281	0.0204193	0.0386831	TRUE
novel_circ_0003009	10.0731	1.89849	2.39945	0.0204204	0.0386831	TRUE
novel_circ_0008132	15.5702	5.76173	1.43481	0.0204351	0.0386916	TRUE
novel_circ_0010634	20.3742	8.69951	1.23387	0.0204653	0.0387294	TRUE
[truncated: 4,604 more rows]
