# Supplementary material for: Differential Expression of miRNAs, lncRNAs, and circRNAs between Ovaries and Testes in Common Carp (Cyprinus carpio)
Source: Cells. 2023 Nov 15;12(22):2631. doi: 10.3390/cells12222631 (PMC10670750; doi:10.3390/cells12222631)
Supplement: Supplementary file 1 [file cells-12-02631-s001.zip › Table S18. Prediction of coding potential of circRNA.xlsx]

## Sheet: Sheet1
Circ_ID	IRES_Score	CPC2	CNCI	PFAM
novel_circ_0003962	0.949385	--	--	TRUE
novel_circ_0000276	0.947224	--	--	--
novel_circ_0007095	0.935874	--	--	--
novel_circ_0001107	0.933675	--	--	--
novel_circ_0000525	0.928555	--	--	--
novel_circ_0011735	0.927546	--	--	--
novel_circ_0000928	0.917992	--	--	--
novel_circ_0003013	0.909241	--	--	--
novel_circ_0003014	0.908568	--	--	--
novel_circ_0005585	0.906992	--	--	--
novel_circ_0005771	0.906801	--	--	--
novel_circ_0009895	0.906064	--	--	--
novel_circ_0005202	0.904707	--	--	--
novel_circ_0004958	0.903094	--	--	--
novel_circ_0001650	0.898022	--	--	--
novel_circ_0005968	0.894488	--	--	--
novel_circ_0000355	0.894201	--	--	--
novel_circ_0008912	0.893161	--	--	--
novel_circ_0008357	0.891413	--	--	--
novel_circ_0001195	0.889786	--	--	--
novel_circ_0009651	0.88852	--	--	--
novel_circ_0011360	0.888279	--	--	--
novel_circ_0006480	0.884168	--	--	TRUE
novel_circ_0007539	0.879075	--	--	--
novel_circ_0003896	0.87892	--	--	--
novel_circ_0003542	0.87814	--	--	--
novel_circ_0010566	0.876352	--	--	TRUE
novel_circ_0008884	0.873849	--	--	--
novel_circ_0008914	0.871574	--	--	--
novel_circ_0008152	0.871476	--	--	--
novel_circ_0011188	0.870542	--	--	TRUE
novel_circ_0011193	0.867628	--	--	TRUE
novel_circ_0010331	0.866214	--	--	--
novel_circ_0006196	0.864649	--	--	TRUE
novel_circ_0006564	0.857869	--	--	--
novel_circ_0006339	0.857448	--	--	--
novel_circ_0004931	0.856809	--	--	--
novel_circ_0007230	0.856197	--	--	--
novel_circ_0005528	0.855152	--	--	TRUE
novel_circ_0001832	0.853517	--	--	TRUE
novel_circ_0007599	0.851639	--	--	TRUE
novel_circ_0000657	0.851161	--	--	--
novel_circ_0010286	0.850973	--	--	--
novel_circ_0008145	0.849766	--	TRUE	--
novel_circ_0001743	0.849494	--	--	--
novel_circ_0003552	0.848356	--	--	--
novel_circ_0007563	0.847708	--	--	--
novel_circ_0003153	0.847413	--	--	--
novel_circ_0004261	0.846683	--	--	TRUE
novel_circ_0003221	0.845451	--	--	--
novel_circ_0001977	0.844917	--	--	TRUE
novel_circ_0005602	0.840725	--	--	--
novel_circ_0000113	0.840214	--	--	--
novel_circ_0003643	0.840202	--	--	TRUE
novel_circ_0004461	0.840139	--	--	TRUE
novel_circ_0002893	0.839062	--	--	TRUE
novel_circ_0001534	0.838316	--	--	--
novel_circ_0004388	0.836875	--	--	--
novel_circ_0004131	0.83687	--	--	TRUE
novel_circ_0006749	0.836084	--	--	--
novel_circ_0000422	0.835258	--	--	--
novel_circ_0006518	0.832659	--	--	--
novel_circ_0005566	0.832559	--	--	--
novel_circ_0002852	0.831771	--	--	--
novel_circ_0009727	0.830361	--	--	--
novel_circ_0002266	0.830102	--	--	--
novel_circ_0005977	0.829925	--	--	TRUE
novel_circ_0006621	0.828635	--	--	--
novel_circ_0006197	0.826894	--	--	TRUE
novel_circ_0003902	0.824333	--	--	--
novel_circ_0006206	0.82431	--	--	--
novel_circ_0010152	0.823579	--	--	--
novel_circ_0009499	0.820185	--	--	--
novel_circ_0006996	0.819564	--	--	--
novel_circ_0005930	0.819176	--	--	--
novel_circ_0006799	0.818572	--	--	--
novel_circ_0006669	0.817599	--	--	--
novel_circ_0007901	0.816845	--	--	TRUE
novel_circ_0002243	0.816449	--	--	--
novel_circ_0005555	0.815568	--	--	--
novel_circ_0011613	0.815405	--	--	--
novel_circ_0010957	0.814784	--	--	TRUE
novel_circ_0007507	0.813822	--	--	--
novel_circ_0010332	0.813325	--	--	--
novel_circ_0010901	0.812846	--	--	--
novel_circ_0001822	0.812677	--	--	--
novel_circ_0011192	0.812074	--	--	TRUE
novel_circ_0004119	0.811706	--	TRUE	TRUE
novel_circ_0012243	0.81016	--	--	--
novel_circ_0000062	0.809523	--	--	TRUE
novel_circ_0000289	0.808066	--	--	--
novel_circ_0007948	0.807983	--	--	TRUE
novel_circ_0009232	0.806521	--	--	--
novel_circ_0001137	0.805824	--	--	--
novel_circ_0003747	0.804767	--	--	--
novel_circ_0001528	0.804743	--	--	--
novel_circ_0007286	0.804441	--	--	TRUE
novel_circ_0001517	0.804286	--	--	--
novel_circ_0002027	0.803738	--	--	--
novel_circ_0001976	0.803258	--	--	--
novel_circ_0004864	0.802859	--	--	TRUE
novel_circ_0002122	0.80156	--	--	TRUE
novel_circ_0007818	0.800994	--	--	TRUE
novel_circ_0003108	0.800569	--	--	--
novel_circ_0010843	0.800515	--	--	TRUE
novel_circ_0003360	0.800502	--	--	TRUE
novel_circ_0000292	0.800109	--	--	--
novel_circ_0007256	0.799205	--	--	--
novel_circ_0007155	0.798981	--	--	--
novel_circ_0007255	0.798717	--	--	--
novel_circ_0002275	0.798401	--	--	TRUE
novel_circ_0010198	0.79838	--	--	TRUE
novel_circ_0005407	0.797484	--	--	--
novel_circ_0003123	0.796765	--	--	--
novel_circ_0002417	0.79604	--	--	TRUE
novel_circ_0004600	0.795732	--	--	--
novel_circ_0008166	0.795655	--	--	--
novel_circ_0004428	0.795585	--	--	TRUE
novel_circ_0003060	0.794447	--	--	TRUE
novel_circ_0000835	0.794385	--	--	--
novel_circ_0009702	0.794039	--	--	--
novel_circ_0005231	0.793122	--	--	--
novel_circ_0012302	0.791843	--	--	TRUE
novel_circ_0001248	0.791051	--	--	TRUE
novel_circ_0000374	0.790077	--	--	--
novel_circ_0012289	0.789976	--	--	--
novel_circ_0010199	0.78995	--	--	TRUE
novel_circ_0009526	0.789618	--	--	--
novel_circ_0006579	0.78937	--	--	TRUE
novel_circ_0009615	0.789272	--	--	--
novel_circ_0005500	0.789205	--	--	--
novel_circ_0010200	0.789095	--	--	TRUE
novel_circ_0008171	0.788793	--	--	TRUE
novel_circ_0003094	0.788695	--	--	--
novel_circ_0003061	0.787777	--	--	TRUE
novel_circ_0005563	0.786873	--	TRUE	--
novel_circ_0010893	0.786589	--	--	--
novel_circ_0001281	0.786343	--	--	TRUE
novel_circ_0009917	0.78583	--	--	TRUE
novel_circ_0008509	0.785783	--	TRUE	--
novel_circ_0006898	0.785299	--	TRUE	TRUE
novel_circ_0001200	0.785217	--	--	TRUE
novel_circ_0009617	0.784762	--	--	TRUE
novel_circ_0012421	0.784486	--	--	--
novel_circ_0011037	0.783829	--	--	--
novel_circ_0000395	0.783096	--	--	--
novel_circ_0010197	0.78236	--	--	TRUE
novel_circ_0001778	0.782244	--	--	--
novel_circ_0003169	0.78112	--	--	--
novel_circ_0006884	0.781068	--	--	TRUE
novel_circ_0006020	0.781042	--	--	TRUE
novel_circ_0004627	0.781031	--	--	--
novel_circ_0007531	0.780972	--	--	--
novel_circ_0001839	0.780522	--	--	--
novel_circ_0009237	0.779555	--	--	--
novel_circ_0000869	0.779307	--	--	--
novel_circ_0002757	0.779028	--	--	--
novel_circ_0001297	0.778928	--	--	--
novel_circ_0010189	0.778576	--	--	TRUE
novel_circ_0000309	0.778242	--	--	--
novel_circ_0004606	0.777798	--	--	TRUE
novel_circ_0005186	0.776819	--	--	TRUE
novel_circ_0008583	0.776585	--	--	--
novel_circ_0008147	0.776548	--	--	--
novel_circ_0012150	0.775897	--	--	--
novel_circ_0003903	0.7757	--	TRUE	TRUE
novel_circ_0009575	0.774039	--	--	--
novel_circ_0002123	0.773651	--	--	TRUE
novel_circ_0011574	0.77365	--	TRUE	--
novel_circ_0002033	0.773522	--	--	--
novel_circ_0002840	0.773114	--	--	--
novel_circ_0008927	0.772837	--	--	--
novel_circ_0000408	0.772765	--	--	TRUE
novel_circ_0001314	0.771907	--	--	TRUE
novel_circ_0004468	0.771325	--	--	--
novel_circ_0011191	0.770954	--	TRUE	--
novel_circ_0009043	0.770889	--	--	TRUE
novel_circ_0011776	0.77019	--	--	--
novel_circ_0000117	0.769489	--	--	TRUE
novel_circ_0007740	0.767958	--	--	--
novel_circ_0009424	0.767864	--	--	--
novel_circ_0010138	0.767213	--	--	--
novel_circ_0005699	0.76698	--	--	--
novel_circ_0006752	0.766673	--	--	--
novel_circ_0001288	0.766092	--	--	TRUE
novel_circ_0006427	0.765903	--	--	--
novel_circ_0007383	0.765543	--	--	TRUE
novel_circ_0010127	0.765444	--	--	--
novel_circ_0003075	0.765081	--	--	--
novel_circ_0008164	0.765075	--	TRUE	--
novel_circ_0001652	0.764949	--	--	--
novel_circ_0012427	0.764371	--	--	TRUE
novel_circ_0007670	0.764261	--	--	--
novel_circ_0006933	0.763595	--	--	--
novel_circ_0007370	0.763565	--	--	--
novel_circ_0011645	0.76353	--	--	--
novel_circ_0009383	0.763256	--	--	--
novel_circ_0003395	0.763083	--	--	TRUE
novel_circ_0002301	0.761844	--	--	--
novel_circ_0009025	0.761805	--	--	TRUE
novel_circ_0007461	0.761726	--	--	--
novel_circ_0000977	0.761293	--	--	--
novel_circ_0005521	0.76118	--	--	TRUE
novel_circ_0010904	0.760339	--	--	TRUE
novel_circ_0007625	0.759874	--	--	TRUE
novel_circ_0002614	0.75947	--	--	TRUE
novel_circ_0009911	0.75919	--	TRUE	--
novel_circ_0001108	0.758222	--	--	--
novel_circ_0008546	0.757956	--	TRUE	TRUE
novel_circ_0006255	0.757917	--	--	TRUE
novel_circ_0001145	0.757897	--	--	--
novel_circ_0006212	0.756631	--	--	--
novel_circ_0008108	0.75625	--	--	--
novel_circ_0008312	0.756231	--	--	--
novel_circ_0011796	0.755489	--	--	--
novel_circ_0001196	0.755426	--	--	--
novel_circ_0008064	0.75447	--	--	--
novel_circ_0010136	0.754415	--	--	TRUE
novel_circ_0006831	0.754245	--	--	TRUE
novel_circ_0000910	0.753785	--	--	--
novel_circ_0002683	0.753615	--	TRUE	--
novel_circ_0010185	0.75349	--	--	TRUE
novel_circ_0003052	0.753289	--	--	TRUE
novel_circ_0000198	0.752715	--	--	TRUE
novel_circ_0004039	0.752569	--	--	TRUE
novel_circ_0009875	0.752444	--	--	--
novel_circ_0001729	0.752114	--	--	--
novel_circ_0000746	0.752113	--	--	--
novel_circ_0005409	0.751919	--	--	--
novel_circ_0000130	0.751861	--	--	--
novel_circ_0012477	0.751395	--	--	TRUE
novel_circ_0010481	0.751375	--	--	--
novel_circ_0003328	0.751253	--	--	TRUE
novel_circ_0008187	0.7511	--	--	--
novel_circ_0012257	0.749074	--	--	TRUE
novel_circ_0002841	0.74872	--	--	TRUE
novel_circ_0007975	0.748697	--	--	TRUE
novel_circ_0010489	0.748549	--	--	TRUE
novel_circ_0003905	0.748502	--	--	--
novel_circ_0012121	0.748083	--	--	TRUE
novel_circ_0000571	0.747488	--	TRUE	TRUE
novel_circ_0011815	0.74736	--	--	TRUE
novel_circ_0011873	0.747332	--	--	--
novel_circ_0010477	0.747131	--	--	--
novel_circ_0010656	0.745904	--	TRUE	--
novel_circ_0011282	0.745532	--	--	TRUE
novel_circ_0002692	0.745164	--	--	--
novel_circ_0010694	0.745134	--	--	--
novel_circ_0006581	0.744802	--	--	--
novel_circ_0003059	0.744579	--	--	TRUE
novel_circ_0010760	0.744322	--	--	TRUE
novel_circ_0002334	0.744109	--	--	--
novel_circ_0010040	0.74392	--	--	--
novel_circ_0004620	0.743477	--	--	--
novel_circ_0010458	0.743426	--	--	--
novel_circ_0008916	0.742956	--	--	--
novel_circ_0011273	0.742659	--	--	TRUE
novel_circ_0006048	0.742655	--	--	--
novel_circ_0004975	0.742653	--	--	--
novel_circ_0011831	0.742478	--	--	--
novel_circ_0008730	0.742403	--	--	--
novel_circ_0009892	0.742377	--	--	--
novel_circ_0008736	0.742315	--	--	TRUE
novel_circ_0001005	0.74215	--	--	--
novel_circ_0003702	0.742011	--	--	--
novel_circ_0012428	0.7414	--	--	TRUE
novel_circ_0000182	0.741243	--	--	--
novel_circ_0004207	0.741075	--	--	--
novel_circ_0009077	0.740698	--	--	TRUE
novel_circ_0001515	0.740605	--	--	--
novel_circ_0001779	0.740516	--	--	--
novel_circ_0003242	0.740312	--	--	--
novel_circ_0002061	0.740087	--	--	--
novel_circ_0008383	0.739967	--	--	--
novel_circ_0012037	0.739904	--	--	--
novel_circ_0004215	0.7399	--	--	TRUE
novel_circ_0007880	0.739568	--	--	TRUE
novel_circ_0002136	0.739393	--	--	TRUE
novel_circ_0008921	0.738941	--	--	--
novel_circ_0007288	0.738609	--	--	--
novel_circ_0004865	0.737765	--	--	--
novel_circ_0011322	0.737533	--	--	--
novel_circ_0009569	0.73719	--	--	TRUE
novel_circ_0005739	0.737017	--	--	--
novel_circ_0012313	0.736864	--	--	--
novel_circ_0006929	0.736513	--	--	TRUE
novel_circ_0008913	0.736359	--	--	--
novel_circ_0007356	0.735809	--	--	--
novel_circ_0004219	0.735678	--	--	TRUE
novel_circ_0005732	0.735381	--	--	--
novel_circ_0000701	0.735101	--	--	--
novel_circ_0004548	0.734676	--	--	--
novel_circ_0008400	0.734488	--	--	TRUE
novel_circ_0002192	0.734321	--	--	--
novel_circ_0011009	0.733763	--	--	--
novel_circ_0003009	0.733569	--	--	--
novel_circ_0004694	0.733459	--	--	--
novel_circ_0001945	0.733392	--	--	--
novel_circ_0004619	0.733042	--	--	TRUE
novel_circ_0006496	0.73253	--	--	--
novel_circ_0008143	0.732521	--	--	--
novel_circ_0011226	0.731963	--	--	--
novel_circ_0000615	0.731866	--	--	--
novel_circ_0011850	0.731775	--	--	--
novel_circ_0002632	0.731767	--	--	TRUE
novel_circ_0008247	0.731525	--	--	TRUE
novel_circ_0001457	0.73146	--	--	TRUE
novel_circ_0001226	0.731172	--	--	--
novel_circ_0008378	0.730925	--	--	--
novel_circ_0010576	0.730843	--	--	TRUE
novel_circ_0012061	0.730509	--	TRUE	TRUE
novel_circ_0010147	0.730202	--	--	--
novel_circ_0004858	0.73019	--	--	TRUE
novel_circ_0002863	0.730076	--	--	--
novel_circ_0000181	0.729853	--	--	--
novel_circ_0008057	0.729831	--	--	TRUE
novel_circ_0006221	0.729155	--	TRUE	TRUE
novel_circ_0004280	0.729106	--	--	--
novel_circ_0007306	0.728314	--	--	--
novel_circ_0007754	0.728268	--	--	--
novel_circ_0004574	0.728091	--	--	--
novel_circ_0007655	0.728043	--	--	--
novel_circ_0001903	0.72803	--	--	--
novel_circ_0006995	0.727636	--	--	--
novel_circ_0011681	0.727561	TRUE	--	--
novel_circ_0002126	0.726956	--	--	TRUE
novel_circ_0009997	0.726905	--	--	TRUE
novel_circ_0006032	0.726736	--	--	--
novel_circ_0009323	0.726611	--	--	--
novel_circ_0003085	0.72611	--	TRUE	TRUE
novel_circ_0010494	0.72577	--	--	--
novel_circ_0008194	0.725717	--	--	--
novel_circ_0008928	0.725628	--	TRUE	--
novel_circ_0009098	0.725399	--	--	--
novel_circ_0001980	0.725325	--	--	--
novel_circ_0009951	0.725257	--	--	--
novel_circ_0007739	0.725081	--	--	--
novel_circ_0002165	0.72475	--	TRUE	--
novel_circ_0001166	0.724585	--	--	--
novel_circ_0000783	0.72398	--	--	--
novel_circ_0010748	0.723788	--	--	--
novel_circ_0011272	0.723707	--	--	TRUE
novel_circ_0009254	0.723641	--	--	TRUE
novel_circ_0008356	0.723588	--	--	--
novel_circ_0006061	0.723572	--	TRUE	--
novel_circ_0007103	0.723316	--	TRUE	TRUE
novel_circ_0001286	0.723005	--	--	--
novel_circ_0002895	0.722604	--	TRUE	TRUE
novel_circ_0001077	0.722344	--	--	TRUE
novel_circ_0006848	0.721657	--	--	--
novel_circ_0001362	0.72147	--	--	TRUE
novel_circ_0001037	0.721078	--	--	--
novel_circ_0012488	0.720934	--	--	--
novel_circ_0001389	0.720822	--	--	--
novel_circ_0003704	0.720816	--	--	--
novel_circ_0007474	0.720454	--	--	TRUE
novel_circ_0003956	0.720299	--	--	--
novel_circ_0004877	0.720185	--	--	--
novel_circ_0008869	0.719368	--	TRUE	--
novel_circ_0000283	0.719252	--	--	--
novel_circ_0010109	0.719149	--	--	--
novel_circ_0009018	0.719034	--	--	TRUE
novel_circ_0001804	0.718768	--	--	--
novel_circ_0011707	0.718627	--	--	--
novel_circ_0007755	0.718587	--	--	--
novel_circ_0008613	0.718547	--	--	TRUE
novel_circ_0010333	0.718348	--	--	--
novel_circ_0007968	0.718333	--	TRUE	TRUE
novel_circ_0007412	0.717506	--	--	--
novel_circ_0007817	0.717072	--	--	--
novel_circ_0008719	0.717019	--	--	--
novel_circ_0009691	0.716679	--	--	--
novel_circ_0004959	0.716338	--	--	--
novel_circ_0000781	0.716327	--	TRUE	--
novel_circ_0006595	0.71614	--	--	--
novel_circ_0002209	0.715965	--	--	TRUE
novel_circ_0001368	0.715924	--	--	--
novel_circ_0006188	0.715889	--	--	TRUE
novel_circ_0006187	0.715768	--	--	TRUE
novel_circ_0008133	0.715589	--	--	TRUE
novel_circ_0001341	0.715507	--	--	--
novel_circ_0004785	0.715029	--	--	TRUE
novel_circ_0003200	0.714949	--	--	--
novel_circ_0008607	0.714794	--	TRUE	TRUE
novel_circ_0008124	0.714772	--	--	TRUE
novel_circ_0005051	0.714271	--	--	--
novel_circ_0008642	0.713931	--	--	--
novel_circ_0000250	0.713888	--	--	--
novel_circ_0000797	0.713819	--	--	--
novel_circ_0000053	0.713732	--	TRUE	--
novel_circ_0001280	0.71353	--	--	--
novel_circ_0010482	0.713486	--	--	--
novel_circ_0012033	0.713006	--	--	--
novel_circ_0001651	0.712823	--	--	--
novel_circ_0004876	0.712547	--	--	--
novel_circ_0001302	0.712363	--	--	--
novel_circ_0012226	0.712243	--	--	--
novel_circ_0006347	0.71206	--	--	TRUE
novel_circ_0008442	0.711868	--	--	--
novel_circ_0009893	0.711632	--	--	--
novel_circ_0008087	0.711383	--	TRUE	TRUE
novel_circ_0002300	0.71116	--	--	--
novel_circ_0011751	0.710972	--	--	TRUE
novel_circ_0008684	0.710879	--	--	--
novel_circ_0000167	0.710259	--	--	TRUE
novel_circ_0009677	0.710201	--	--	TRUE
novel_circ_0010166	0.709905	--	--	--
novel_circ_0009473	0.709813	--	--	TRUE
novel_circ_0008510	0.70971	--	TRUE	TRUE
novel_circ_0008355	0.7093	--	--	--
novel_circ_0011888	0.709261	--	--	--
novel_circ_0007832	0.709092	--	--	--
novel_circ_0006953	0.708391	--	--	--
novel_circ_0009207	0.708356	--	--	--
novel_circ_0008759	0.708246	--	TRUE	TRUE
novel_circ_0008119	0.708214	--	--	--
novel_circ_0011051	0.708002	--	--	TRUE
novel_circ_0000202	0.707623	--	--	TRUE
novel_circ_0004842	0.707268	--	--	TRUE
novel_circ_0009161	0.70722	--	--	--
novel_circ_0001103	0.707205	--	--	--
novel_circ_0008023	0.707032	--	--	--
novel_circ_0000786	0.706864	--	--	--
novel_circ_0002566	0.705685	--	--	--
novel_circ_0010300	0.705619	--	--	TRUE
novel_circ_0005613	0.705348	--	--	--
novel_circ_0005678	0.705265	--	--	--
novel_circ_0000479	0.705175	--	TRUE	TRUE
novel_circ_0000349	0.705131	--	TRUE	TRUE
novel_circ_0002642	0.704983	--	TRUE	TRUE
novel_circ_0006470	0.704937	--	--	--
novel_circ_0004859	0.704853	--	--	TRUE
novel_circ_0007287	0.704541	--	--	TRUE
novel_circ_0008214	0.704328	--	--	--
novel_circ_0007610	0.704245	--	--	TRUE
novel_circ_0004313	0.704152	--	--	TRUE
novel_circ_0010171	0.704037	--	--	TRUE
novel_circ_0000375	0.704016	--	--	TRUE
novel_circ_0012452	0.703758	--	--	--
novel_circ_0000523	0.703578	--	TRUE	TRUE
novel_circ_0010433	0.703383	--	--	--
novel_circ_0003122	0.703226	--	--	--
novel_circ_0004040	0.703001	--	--	TRUE
novel_circ_0010301	0.702791	--	--	--
novel_circ_0012036	0.702041	--	--	--
novel_circ_0009927	0.701967	--	--	--
novel_circ_0012272	0.70165	--	--	--
novel_circ_0009682	0.701308	--	TRUE	TRUE
novel_circ_0003650	0.701291	--	--	TRUE
novel_circ_0000230	0.701222	--	--	--
novel_circ_0007746	0.700966	--	--	TRUE
novel_circ_0011071	0.700778	--	--	--
novel_circ_0008349	0.700455	--	--	--
novel_circ_0005154	0.700253	--	--	TRUE
novel_circ_0000855	0.699769	--	--	TRUE
novel_circ_0004698	0.699706	--	--	--
novel_circ_0000920	0.699577	--	--	--
novel_circ_0005085	0.69956	--	--	TRUE
novel_circ_0009206	0.699486	--	--	--
novel_circ_0010483	0.699294	--	--	--
novel_circ_0011230	0.69923	--	--	--
novel_circ_0006987	0.699078	--	--	--
novel_circ_0008787	0.698978	--	--	--
novel_circ_0009698	0.698625	--	--	TRUE
novel_circ_0004767	0.69852	--	TRUE	--
novel_circ_0006631	0.698389	--	--	--
novel_circ_0003906	0.697754	--	--	--
novel_circ_0002316	0.697407	--	--	--
novel_circ_0010154	0.697083	--	--	--
novel_circ_0002108	0.696992	--	--	--
novel_circ_0008168	0.696343	--	TRUE	TRUE
novel_circ_0004339	0.695974	--	TRUE	TRUE
novel_circ_0004279	0.695937	--	--	--
novel_circ_0005923	0.695695	--	--	--
novel_circ_0005694	0.695177	--	--	--
novel_circ_0008142	0.694886	--	--	--
novel_circ_0008539	0.694655	--	--	--
novel_circ_0011057	0.694631	--	TRUE	--
novel_circ_0007327	0.6937	--	TRUE	TRUE
novel_circ_0009953	0.693504	--	--	--
novel_circ_0008988	0.692979	--	--	--
novel_circ_0002231	0.692798	--	--	TRUE
novel_circ_0003915	0.692451	--	--	TRUE
novel_circ_0005608	0.692348	--	--	TRUE
novel_circ_0009943	0.692083	--	--	TRUE
novel_circ_0000005	0.691912	--	TRUE	TRUE
novel_circ_0004161	0.691872	--	--	--
novel_circ_0008550	0.691869	--	TRUE	TRUE
novel_circ_0007766	0.691711	--	--	TRUE
novel_circ_0006981	0.691291	--	--	TRUE
novel_circ_0008671	0.690897	--	--	--
novel_circ_0008754	0.690869	--	--	TRUE
novel_circ_0003077	0.689147	--	--	--
novel_circ_0000864	0.689146	--	--	--
novel_circ_0011911	0.689125	--	--	TRUE
novel_circ_0008249	0.68902	--	--	--
novel_circ_0011889	0.688999	--	--	--
novel_circ_0012164	0.688937	--	--	--
novel_circ_0008370	0.688494	--	TRUE	TRUE
novel_circ_0001256	0.688057	--	--	TRUE
novel_circ_0001559	0.687894	--	--	--
novel_circ_0012331	0.687851	--	--	TRUE
novel_circ_0004408	0.687685	--	TRUE	--
novel_circ_0009277	0.687683	--	--	--
novel_circ_0008419	0.687459	--	--	TRUE
novel_circ_0009894	0.68717	--	--	--
novel_circ_0009100	0.686845	--	--	--
novel_circ_0003397	0.686621	--	--	--
novel_circ_0010651	0.686502	--	--	--
novel_circ_0009384	0.686311	--	--	--
novel_circ_0007162	0.686297	--	--	--
novel_circ_0012388	0.686183	--	--	--
novel_circ_0007834	0.686167	--	TRUE	--
novel_circ_0004348	0.686059	--	--	TRUE
novel_circ_0007235	0.685954	--	--	TRUE
novel_circ_0000642	0.685681	--	--	TRUE
novel_circ_0000979	0.685549	--	--	TRUE
novel_circ_0003996	0.685491	--	--	--
novel_circ_0008569	0.685064	--	--	TRUE
novel_circ_0003717	0.68489	--	--	TRUE
novel_circ_0010984	0.684777	--	--	TRUE
novel_circ_0001771	0.684635	--	--	TRUE
novel_circ_0009110	0.684572	--	--	--
novel_circ_0003949	0.684571	--	TRUE	TRUE
novel_circ_0001878	0.684525	--	--	--
novel_circ_0003786	0.684451	--	--	--
novel_circ_0011023	0.684367	--	--	TRUE
novel_circ_0000249	0.68419	--	--	TRUE
novel_circ_0007506	0.684118	--	--	TRUE
novel_circ_0008311	0.683952	--	--	--
novel_circ_0010966	0.683732	--	--	TRUE
novel_circ_0001236	0.683674	--	--	--
novel_circ_0003736	0.683483	--	--	--
novel_circ_0000061	0.683429	--	--	TRUE
novel_circ_0008648	0.68311	--	--	--
novel_circ_0004171	0.683047	--	--	TRUE
novel_circ_0000125	0.682985	--	--	TRUE
novel_circ_0004634	0.682959	--	TRUE	TRUE
novel_circ_0004713	0.682503	--	TRUE	TRUE
novel_circ_0002666	0.682267	--	--	--
novel_circ_0006507	0.682124	--	--	--
novel_circ_0011625	0.682113	--	--	TRUE
novel_circ_0011058	0.682061	--	--	--
novel_circ_0000068	0.681433	--	--	--
novel_circ_0000100	0.681401	--	--	--
novel_circ_0011680	0.681401	--	--	--
novel_circ_0007803	0.68139	--	--	--
novel_circ_0011015	0.681216	--	--	--
novel_circ_0000121	0.680758	--	--	--
novel_circ_0009510	0.680605	--	--	--
novel_circ_0001741	0.680485	--	--	--
novel_circ_0007628	0.680189	--	TRUE	TRUE
novel_circ_0010035	0.679958	--	--	--
novel_circ_0004182	0.679725	--	--	--
novel_circ_0002340	0.679434	--	--	--
novel_circ_0005406	0.679344	--	--	--
novel_circ_0008923	0.679186	--	--	TRUE
novel_circ_0003945	0.678971	--	--	TRUE
novel_circ_0003733	0.678948	--	TRUE	--
novel_circ_0011741	0.678881	--	--	--
novel_circ_0005168	0.678769	--	--	--
novel_circ_0011632	0.678749	--	--	--
novel_circ_0002747	0.678574	--	--	TRUE
novel_circ_0009064	0.678236	--	--	TRUE
novel_circ_0006639	0.677849	--	--	TRUE
novel_circ_0008785	0.677806	--	--	--
novel_circ_0006868	0.677782	--	--	TRUE
novel_circ_0003396	0.677702	--	--	--
novel_circ_0011941	0.677327	--	--	--
novel_circ_0006071	0.677293	--	--	TRUE
novel_circ_0007984	0.677033	--	--	--
novel_circ_0006236	0.676951	--	--	--
novel_circ_0000094	0.676822	--	--	--
novel_circ_0004572	0.676364	--	--	--
novel_circ_0009340	0.676154	--	--	--
novel_circ_0001198	0.675996	--	TRUE	TRUE
novel_circ_0003748	0.675585	--	TRUE	TRUE
novel_circ_0008917	0.675021	--	--	--
novel_circ_0009116	0.674921	--	TRUE	TRUE
novel_circ_0004174	0.674882	--	--	TRUE
novel_circ_0010079	0.674608	--	--	--
novel_circ_0008022	0.674115	--	--	--
novel_circ_0011900	0.673833	--	--	TRUE
novel_circ_0010919	0.673538	--	--	--
novel_circ_0007627	0.673518	--	TRUE	TRUE
novel_circ_0008395	0.673517	--	--	--
novel_circ_0010128	0.672681	--	--	TRUE
novel_circ_0004227	0.672142	--	--	TRUE
novel_circ_0002872	0.672125	--	--	TRUE
novel_circ_0009889	0.671496	--	--	TRUE
novel_circ_0005992	0.671429	TRUE	--	TRUE
novel_circ_0012149	0.671238	--	TRUE	TRUE
novel_circ_0006931	0.671174	--	--	TRUE
novel_circ_0004909	0.670943	--	--	TRUE
novel_circ_0006317	0.670826	--	--	TRUE
novel_circ_0006115	0.670598	--	--	--
novel_circ_0006093	0.670381	--	--	TRUE
novel_circ_0002830	0.670253	--	--	TRUE
novel_circ_0010873	0.66992	--	TRUE	TRUE
novel_circ_0007793	0.669755	--	--	TRUE
novel_circ_0001523	0.669737	--	TRUE	--
novel_circ_0010670	0.669693	--	TRUE	TRUE
novel_circ_0011708	0.669261	--	--	--
novel_circ_0010222	0.668951	--	TRUE	TRUE
novel_circ_0000019	0.668793	--	--	TRUE
novel_circ_0008323	0.66864	--	--	--
novel_circ_0008609	0.668558	--	--	TRUE
novel_circ_0006808	0.668497	--	--	--
novel_circ_0004605	0.668186	--	--	TRUE
novel_circ_0008165	0.667983	--	--	--
novel_circ_0007896	0.667883	--	--	--
novel_circ_0003156	0.667846	--	--	TRUE
novel_circ_0011924	0.667793	TRUE	--	TRUE
novel_circ_0011216	0.667584	--	--	TRUE
novel_circ_0002120	0.667552	--	TRUE	TRUE
novel_circ_0009611	0.667484	--	--	--
novel_circ_0009612	0.667484	--	--	--
novel_circ_0001947	0.667437	--	--	--
novel_circ_0005911	0.667384	--	--	--
novel_circ_0000006	0.667239	--	TRUE	--
novel_circ_0009663	0.66721	--	--	--
novel_circ_0001765	0.666869	--	--	--
novel_circ_0001712	0.666585	--	TRUE	--
novel_circ_0005395	0.666419	--	TRUE	--
novel_circ_0001720	0.666418	--	--	TRUE
novel_circ_0001731	0.666212	--	--	TRUE
novel_circ_0005034	0.666169	--	--	--
novel_circ_0008132	0.66608	--	TRUE	TRUE
novel_circ_0005433	0.665901	--	--	--
novel_circ_0010637	0.665805	--	--	--
novel_circ_0004016	0.665755	--	--	--
novel_circ_0008097	0.665673	--	TRUE	TRUE
novel_circ_0003146	0.665659	--	--	--
novel_circ_0010160	0.665078	--	--	--
novel_circ_0009976	0.665072	--	--	--
novel_circ_0005421	0.664916	--	--	--
novel_circ_0003863	0.664851	--	--	--
novel_circ_0009956	0.66473	--	--	--
novel_circ_0007528	0.66466	--	TRUE	TRUE
novel_circ_0005907	0.664649	--	--	--
novel_circ_0002238	0.664406	--	--	TRUE
novel_circ_0005399	0.66411	--	--	--
novel_circ_0011034	0.663986	--	--	TRUE
novel_circ_0006059	0.663591	--	--	--
novel_circ_0001146	0.663584	--	--	--
novel_circ_0007508	0.663489	--	--	--
novel_circ_0001755	0.663061	--	--	--
novel_circ_0007108	0.663027	--	--	--
novel_circ_0006556	0.66241	--	--	--
novel_circ_0008135	0.662171	--	--	--
novel_circ_0003142	0.662068	--	--	TRUE
novel_circ_0005435	0.662042	--	--	--
novel_circ_0008956	0.662011	--	TRUE	--
novel_circ_0008084	0.662004	--	--	--
novel_circ_0011896	0.661966	--	--	--
novel_circ_0011333	0.66152	--	--	--
novel_circ_0004042	0.661495	--	--	--
novel_circ_0010613	0.661374	--	--	TRUE
novel_circ_0000530	0.661266	--	--	--
novel_circ_0011187	0.661125	--	--	TRUE
novel_circ_0009668	0.661037	--	--	--
novel_circ_0007611	0.660985	--	TRUE	TRUE
novel_circ_0006117	0.660983	--	--	--
novel_circ_0007371	0.660888	--	--	--
novel_circ_0010885	0.660869	--	--	--
novel_circ_0011902	0.660808	--	--	--
novel_circ_0009234	0.660765	--	--	--
novel_circ_0003976	0.660476	--	--	TRUE
novel_circ_0000299	0.660348	--	TRUE	TRUE
novel_circ_0008125	0.660337	--	--	--
novel_circ_0005696	0.660028	--	--	TRUE
novel_circ_0009752	0.65959	--	--	--
novel_circ_0002880	0.659561	--	--	--
novel_circ_0007114	0.659184	--	--	--
novel_circ_0006813	0.659155	--	--	--
novel_circ_0002418	0.658998	--	TRUE	TRUE
novel_circ_0008058	0.658846	--	--	TRUE
novel_circ_0006878	0.658813	--	TRUE	TRUE
novel_circ_0009023	0.658438	--	--	--
novel_circ_0007094	0.658352	--	--	--
novel_circ_0009127	0.658333	--	--	--
novel_circ_0001259	0.658331	--	--	--
novel_circ_0009958	0.657884	--	TRUE	TRUE
novel_circ_0003538	0.657869	--	--	--
novel_circ_0003768	0.657835	--	--	TRUE
novel_circ_0008282	0.657769	--	--	--
novel_circ_0008423	0.657484	--	TRUE	TRUE
novel_circ_0007557	0.657409	--	--	--
novel_circ_0009446	0.65736	--	--	TRUE
novel_circ_0002018	0.657345	--	--	--
novel_circ_0008598	0.657316	--	--	TRUE
novel_circ_0005921	0.656995	--	--	TRUE
novel_circ_0005108	0.656734	--	--	TRUE
novel_circ_0004286	0.65665	--	--	--
novel_circ_0008600	0.656418	--	--	--
novel_circ_0003163	0.656239	--	--	TRUE
novel_circ_0001114	0.656204	--	--	TRUE
novel_circ_0006876	0.656119	--	--	--
novel_circ_0003561	0.656089	--	--	--
novel_circ_0007281	0.655986	--	--	TRUE
novel_circ_0006500	0.655944	--	TRUE	TRUE
novel_circ_0005649	0.655776	--	--	--
novel_circ_0005915	0.655531	--	--	--
novel_circ_0004966	0.655498	--	--	--
novel_circ_0006569	0.655449	--	--	--
novel_circ_0000112	0.654943	--	--	TRUE
novel_circ_0007580	0.654865	--	--	TRUE
novel_circ_0001401	0.6546	--	--	--
novel_circ_0003605	0.654587	--	--	--
novel_circ_0003703	0.654409	--	--	--
novel_circ_0007275	0.654394	--	--	--
novel_circ_0009212	0.654317	--	--	--
novel_circ_0012389	0.654028	--	--	--
novel_circ_0002748	0.65379	--	--	TRUE
novel_circ_0004190	0.653467	--	--	TRUE
novel_circ_0004425	0.653445	--	--	--
novel_circ_0003909	0.653289	--	--	--
novel_circ_0011088	0.653228	--	--	TRUE
novel_circ_0003631	0.65313	--	--	--
novel_circ_0010364	0.653046	--	TRUE	TRUE
novel_circ_0008685	0.652769	--	--	--
novel_circ_0002781	0.652594	--	--	--
novel_circ_0006429	0.652469	--	--	--
novel_circ_0006509	0.652396	--	--	--
novel_circ_0009398	0.652395	--	--	--
novel_circ_0010514	0.652375	--	--	TRUE
novel_circ_0005871	0.652297	--	--	--
novel_circ_0001529	0.652253	--	--	--
novel_circ_0007109	0.652056	--	TRUE	TRUE
novel_circ_0012018	0.652024	--	--	--
novel_circ_0009163	0.652017	--	--	--
novel_circ_0000858	0.651932	--	--	TRUE
novel_circ_0001604	0.651851	--	--	--
novel_circ_0012439	0.651797	--	--	--
novel_circ_0001398	0.651704	--	--	--
novel_circ_0001306	0.651475	--	--	--
novel_circ_0002398	0.65134	--	--	TRUE
novel_circ_0002877	0.651112	--	--	--
novel_circ_0010714	0.6511	--	--	TRUE
novel_circ_0000698	0.650736	--	--	--
novel_circ_0000229	0.650665	--	--	--
novel_circ_0012091	0.650322	--	--	--
novel_circ_0004732	0.649804	--	--	--
novel_circ_0011041	0.649503	--	--	--
novel_circ_0005856	0.649082	--	--	--
novel_circ_0006049	0.648913	--	--	--
novel_circ_0004226	0.648908	--	--	TRUE
novel_circ_0007928	0.648812	--	--	TRUE
novel_circ_0010902	0.648716	--	--	--
novel_circ_0010404	0.648599	--	--	--
novel_circ_0003700	0.64847	--	--	--
novel_circ_0006614	0.648312	--	--	--
novel_circ_0006723	0.648285	--	--	--
novel_circ_0003091	0.64827	--	--	--
novel_circ_0011878	0.648254	--	--	--
novel_circ_0006385	0.648136	--	--	--
novel_circ_0000795	0.64796	--	--	--
novel_circ_0004927	0.647937	--	--	TRUE
novel_circ_0000552	0.647822	--	--	--
novel_circ_0003444	0.647668	--	--	TRUE
novel_circ_0010285	0.647134	--	--	--
novel_circ_0006128	0.647059	--	--	--
novel_circ_0005995	0.647057	--	--	--
novel_circ_0000646	0.64686	--	--	--
novel_circ_0005149	0.646583	--	--	TRUE
novel_circ_0008920	0.64616	--	--	--
novel_circ_0009666	0.64604	--	--	--
novel_circ_0010191	0.646012	--	--	--
novel_circ_0009919	0.645937	--	--	TRUE
novel_circ_0006284	0.645803	--	TRUE	--
novel_circ_0012092	0.645715	--	--	--
novel_circ_0005315	0.645694	--	--	TRUE
novel_circ_0008945	0.645682	--	--	--
novel_circ_0000633	0.645624	--	--	--
novel_circ_0008216	0.64562	--	--	TRUE
novel_circ_0008136	0.645489	--	--	--
novel_circ_0006934	0.645166	--	--	TRUE
novel_circ_0005212	0.645138	--	--	--
novel_circ_0007837	0.644945	--	--	--
novel_circ_0002598	0.644931	--	--	--
novel_circ_0000306	0.644647	--	--	--
novel_circ_0009971	0.644569	--	TRUE	--
novel_circ_0003428	0.644457	--	--	--
novel_circ_0001109	0.644359	--	--	--
novel_circ_0001991	0.644247	--	--	TRUE
novel_circ_0007038	0.644091	--	--	TRUE
novel_circ_0004077	0.644081	--	TRUE	TRUE
novel_circ_0003074	0.643545	--	TRUE	TRUE
novel_circ_0012397	0.643488	--	--	--
novel_circ_0001454	0.643398	--	--	--
novel_circ_0011342	0.643176	--	--	--
novel_circ_0010022	0.643076	--	--	TRUE
novel_circ_0010232	0.643072	--	--	--
novel_circ_0011219	0.642976	--	--	--
novel_circ_0006901	0.64273	--	--	--
novel_circ_0010479	0.642616	--	--	--
novel_circ_0008122	0.642552	--	--	--
novel_circ_0002022	0.642335	--	--	TRUE
novel_circ_0007656	0.642163	--	--	TRUE
novel_circ_0012285	0.64215	--	--	TRUE
novel_circ_0010236	0.64214	--	TRUE	--
novel_circ_0007214	0.642125	--	TRUE	TRUE
novel_circ_0001653	0.641969	--	--	TRUE
novel_circ_0005349	0.641707	--	--	TRUE
novel_circ_0011589	0.64165	--	--	--
novel_circ_0010431	0.641647	--	--	--
novel_circ_0004573	0.641182	--	--	--
novel_circ_0010867	0.641011	--	TRUE	TRUE
novel_circ_0007820	0.640989	--	TRUE	TRUE
novel_circ_0001537	0.640936	--	TRUE	--
novel_circ_0012282	0.640875	--	--	--
novel_circ_0002576	0.640833	--	--	--
novel_circ_0011463	0.640729	--	--	--
novel_circ_0010909	0.640553	--	--	--
novel_circ_0007280	0.640343	--	--	--
novel_circ_0010799	0.640271	--	--	--
novel_circ_0002144	0.63996	--	--	--
novel_circ_0003923	0.639952	--	TRUE	TRUE
novel_circ_0001863	0.639898	--	--	TRUE
novel_circ_0003344	0.639824	--	--	--
novel_circ_0010797	0.639516	--	--	--
novel_circ_0008621	0.639463	--	--	TRUE
novel_circ_0011667	0.639358	--	--	TRUE
novel_circ_0010677	0.63878	--	--	--
novel_circ_0006077	0.638288	--	--	TRUE
novel_circ_0005989	0.638241	--	TRUE	TRUE
novel_circ_0005193	0.63809	--	TRUE	TRUE
novel_circ_0010910	0.637984	--	--	--
novel_circ_0005922	0.637934	--	--	TRUE
novel_circ_0002648	0.637374	--	--	TRUE
novel_circ_0008366	0.637358	--	--	TRUE
novel_circ_0006336	0.637208	--	--	TRUE
novel_circ_0000771	0.637033	--	--	TRUE
novel_circ_0003734	0.636969	--	TRUE	--
novel_circ_0007269	0.636859	--	--	TRUE
novel_circ_0009422	0.636595	--	--	--
novel_circ_0009879	0.636581	--	TRUE	--
novel_circ_0004079	0.636571	TRUE	--	--
novel_circ_0010784	0.636417	--	--	--
novel_circ_0000040	0.636347	--	--	--
novel_circ_0002426	0.636254	--	--	--
novel_circ_0003743	0.636189	--	--	TRUE
novel_circ_0003136	0.635993	--	--	--
novel_circ_0006097	0.635767	--	--	TRUE
novel_circ_0000557	0.635581	--	--	--
novel_circ_0010162	0.635277	--	--	--
novel_circ_0002341	0.635187	--	--	--
novel_circ_0006842	0.635179	--	--	--
novel_circ_0007677	0.635172	--	TRUE	TRUE
novel_circ_0003405	0.635009	--	--	TRUE
novel_circ_0006415	0.634882	--	--	--
novel_circ_0010250	0.634869	--	--	--
novel_circ_0005726	0.634833	--	TRUE	TRUE
novel_circ_0007851	0.634819	--	TRUE	--
novel_circ_0004155	0.63476	--	--	--
novel_circ_0001430	0.634737	--	--	TRUE
novel_circ_0004509	0.634722	--	--	--
novel_circ_0011895	0.634669	--	TRUE	TRUE
novel_circ_0005160	0.634628	--	--	TRUE
novel_circ_0000509	0.634583	--	--	--
novel_circ_0001599	0.634305	--	--	--
novel_circ_0012132	0.634216	--	--	--
novel_circ_0003339	0.634071	--	--	TRUE
novel_circ_0009339	0.633895	--	--	--
novel_circ_0001788	0.633891	--	--	TRUE
novel_circ_0001385	0.633851	--	--	--
novel_circ_0006414	0.633786	--	--	--
novel_circ_0004015	0.633659	--	--	--
novel_circ_0001973	0.633605	--	TRUE	TRUE
novel_circ_0004048	0.63354	--	--	TRUE
novel_circ_0002640	0.633321	--	--	TRUE
novel_circ_0009165	0.633281	--	--	--
novel_circ_0006877	0.633255	--	--	TRUE
novel_circ_0007199	0.632939	--	--	--
novel_circ_0001678	0.632936	--	--	--
novel_circ_0010787	0.632928	--	TRUE	TRUE
novel_circ_0004025	0.632677	--	--	TRUE
novel_circ_0005109	0.632068	--	--	TRUE
novel_circ_0002223	0.631882	--	--	--
novel_circ_0000340	0.63188	--	--	--
novel_circ_0000257	0.631746	--	--	--
novel_circ_0003865	0.631689	--	--	--
novel_circ_0007900	0.631581	--	--	--
novel_circ_0003615	0.631401	--	--	TRUE
novel_circ_0002233	0.63131	--	--	--
novel_circ_0004860	0.631242	--	--	TRUE
novel_circ_0004054	0.631217	--	--	--
novel_circ_0002668	0.631123	--	--	--
novel_circ_0004754	0.630616	--	--	TRUE
novel_circ_0005233	0.630523	--	--	--
novel_circ_0002682	0.630496	--	--	--
novel_circ_0001887	0.630393	--	--	TRUE
novel_circ_0008039	0.630084	--	--	--
novel_circ_0010573	0.630046	--	--	--
novel_circ_0004519	0.630005	--	TRUE	TRUE
novel_circ_0006945	0.630004	--	--	TRUE
novel_circ_0000692	0.629861	--	--	TRUE
novel_circ_0007540	0.629823	--	--	--
novel_circ_0006991	0.629675	--	--	--
novel_circ_0012236	0.629668	--	--	--
novel_circ_0005762	0.629618	--	--	--
novel_circ_0000065	0.629411	--	--	--
novel_circ_0000200	0.629397	--	--	TRUE
novel_circ_0005441	0.629158	--	--	--
novel_circ_0001597	0.629137	--	--	--
novel_circ_0012425	0.628784	--	TRUE	TRUE
novel_circ_0002608	0.628626	--	--	--
novel_circ_0001756	0.62836	--	--	--
novel_circ_0000531	0.628201	--	--	--
novel_circ_0006640	0.628137	--	--	TRUE
novel_circ_0009740	0.627957	--	--	TRUE
novel_circ_0005634	0.62795	--	--	TRUE
novel_circ_0002810	0.627898	--	--	TRUE
novel_circ_0000057	0.627873	--	--	--
novel_circ_0006745	0.627852	--	--	--
novel_circ_0009573	0.627839	--	--	--
novel_circ_0001089	0.627704	--	TRUE	--
novel_circ_0002953	0.627697	--	--	--
novel_circ_0000201	0.627584	--	--	TRUE
novel_circ_0000470	0.627377	--	--	TRUE
novel_circ_0006259	0.627349	--	--	--
novel_circ_0012087	0.627181	--	TRUE	--
novel_circ_0001845	0.627055	--	--	--
novel_circ_0003404	0.627054	--	--	--
novel_circ_0003963	0.627027	--	--	TRUE
novel_circ_0010780	0.626892	--	--	TRUE
novel_circ_0009940	0.6268	--	--	--
novel_circ_0012014	0.626247	--	--	--
novel_circ_0008924	0.626172	--	--	--
novel_circ_0009949	0.626101	--	--	--
novel_circ_0002637	0.626019	--	--	TRUE
novel_circ_0011622	0.625948	--	--	--
novel_circ_0008007	0.625833	--	--	--
novel_circ_0009972	0.625788	--	TRUE	--
novel_circ_0006139	0.625634	--	--	--
novel_circ_0004176	0.62563	--	--	--
novel_circ_0004110	0.625561	--	--	TRUE
novel_circ_0008840	0.625535	--	--	--
novel_circ_0009219	0.625318	--	TRUE	--
novel_circ_0004277	0.625295	--	--	--
novel_circ_0001990	0.625167	TRUE	--	--
novel_circ_0009720	0.625005	--	--	--
novel_circ_0012475	0.624983	--	--	TRUE
novel_circ_0008919	0.624701	--	TRUE	TRUE
novel_circ_0011905	0.624646	--	--	--
novel_circ_0002388	0.624621	--	--	TRUE
novel_circ_0005045	0.624567	--	--	--
novel_circ_0000158	0.624546	--	--	--
novel_circ_0001577	0.624354	--	--	--
novel_circ_0004727	0.624198	--	TRUE	--
novel_circ_0006646	0.623577	--	--	--
novel_circ_0005252	0.623334	--	TRUE	--
novel_circ_0009404	0.62321	--	--	TRUE
novel_circ_0001865	0.623123	--	--	TRUE
novel_circ_0000543	0.623057	--	--	TRUE
novel_circ_0009063	0.622996	--	--	TRUE
novel_circ_0009986	0.622868	--	--	TRUE
novel_circ_0002228	0.622763	--	TRUE	TRUE
novel_circ_0005967	0.622256	--	TRUE	TRUE
novel_circ_0000385	0.622197	--	--	--
novel_circ_0007725	0.622067	--	--	--
novel_circ_0006473	0.621917	--	--	--
novel_circ_0008549	0.621788	--	--	--
novel_circ_0010373	0.621659	--	TRUE	TRUE
novel_circ_0005903	0.621434	--	--	--
novel_circ_0004275	0.621211	--	TRUE	TRUE
novel_circ_0000908	0.6211	--	--	--
novel_circ_0002172	0.620634	--	--	TRUE
novel_circ_0001303	0.620455	--	--	--
novel_circ_0003812	0.620416	--	--	--
novel_circ_0008018	0.620363	--	--	TRUE
novel_circ_0012456	0.620225	--	TRUE	TRUE
novel_circ_0008504	0.620079	--	--	TRUE
novel_circ_0010031	0.619939	--	--	--
novel_circ_0001432	0.61993	--	--	TRUE
novel_circ_0005304	0.619881	--	--	--
novel_circ_0004164	0.619843	--	--	TRUE
novel_circ_0008818	0.619742	--	--	TRUE
novel_circ_0001315	0.619739	--	--	--
novel_circ_0010925	0.619612	--	--	--
novel_circ_0003712	0.619465	--	--	--
novel_circ_0009476	0.619434	--	--	--
novel_circ_0004183	0.619428	--	TRUE	--
novel_circ_0001433	0.619341	--	--	TRUE
novel_circ_0010393	0.619335	--	--	--
novel_circ_0002208	0.619284	--	--	TRUE
novel_circ_0002687	0.619279	--	--	--
novel_circ_0012031	0.619247	--	--	TRUE
novel_circ_0001216	0.619237	--	--	--
novel_circ_0007027	0.619048	--	--	TRUE
novel_circ_0004145	0.61895	--	--	--
novel_circ_0007931	0.618823	--	--	--
novel_circ_0009716	0.618563	--	TRUE	TRUE
novel_circ_0007100	0.618546	--	--	--
novel_circ_0000588	0.618305	--	--	--
novel_circ_0000305	0.617942	--	--	--
novel_circ_0000489	0.617754	--	--	TRUE
novel_circ_0000133	0.617667	--	TRUE	TRUE
novel_circ_0009421	0.617565	--	--	--
novel_circ_0011043	0.617558	--	--	TRUE
novel_circ_0011052	0.617486	--	--	TRUE
novel_circ_0009044	0.617415	--	--	TRUE
novel_circ_0000782	0.617293	--	--	--
novel_circ_0000585	0.617285	--	--	TRUE
novel_circ_0003858	0.617148	--	--	--
novel_circ_0009474	0.616983	--	--	--
novel_circ_0009187	0.616873	--	TRUE	--
novel_circ_0003107	0.616819	--	--	--
novel_circ_0008202	0.616771	--	--	--
novel_circ_0007745	0.616748	--	--	--
novel_circ_0001260	0.616576	--	--	--
novel_circ_0006882	0.616527	--	--	--
novel_circ_0010226	0.616505	--	--	--
novel_circ_0001359	0.616415	--	--	--
novel_circ_0009586	0.616394	--	--	TRUE
novel_circ_0009862	0.616371	--	--	TRUE
novel_circ_0004165	0.61637	--	--	--
novel_circ_0009042	0.616032	--	TRUE	TRUE
novel_circ_0008077	0.615924	--	TRUE	TRUE
novel_circ_0000893	0.615818	--	--	TRUE
novel_circ_0001640	0.615696	--	--	TRUE
novel_circ_0003769	0.615647	--	--	--
novel_circ_0000589	0.615572	--	--	--
novel_circ_0006288	0.615494	--	--	TRUE
novel_circ_0004376	0.615484	--	--	TRUE
novel_circ_0008525	0.615335	--	TRUE	TRUE
novel_circ_0001054	0.615081	--	--	--
novel_circ_0005940	0.614705	--	--	TRUE
novel_circ_0012395	0.614611	--	TRUE	TRUE
novel_circ_0007014	0.614492	--	TRUE	--
novel_circ_0002326	0.614194	--	--	TRUE
novel_circ_0008292	0.614077	--	TRUE	TRUE
novel_circ_0006695	0.614046	--	--	--
novel_circ_0001691	0.613971	--	--	TRUE
novel_circ_0007835	0.613793	--	--	TRUE
novel_circ_0005545	0.613579	--	TRUE	TRUE
novel_circ_0011311	0.613555	--	--	--
novel_circ_0012239	0.613524	--	--	TRUE
novel_circ_0001649	0.613437	TRUE	TRUE	--
novel_circ_0011257	0.613353	--	--	--
novel_circ_0003020	0.612938	--	--	--
novel_circ_0004466	0.612809	--	--	TRUE
novel_circ_0001239	0.612759	--	--	TRUE
novel_circ_0001770	0.612709	--	--	TRUE
novel_circ_0011258	0.612596	--	--	--
novel_circ_0009772	0.61258	--	--	--
novel_circ_0001913	0.61239	--	TRUE	TRUE
novel_circ_0001946	0.612387	--	TRUE	TRUE
novel_circ_0000406	0.612306	--	--	TRUE
novel_circ_0005947	0.611979	--	--	--
novel_circ_0001352	0.611832	--	--	--
novel_circ_0009516	0.611634	--	TRUE	--
novel_circ_0010363	0.611606	--	TRUE	TRUE
novel_circ_0004260	0.611546	--	--	TRUE
novel_circ_0003644	0.611449	--	--	TRUE
novel_circ_0005439	0.611194	--	--	--
novel_circ_0005878	0.611162	--	--	--
novel_circ_0000084	0.611161	--	--	TRUE
novel_circ_0012303	0.611006	--	--	--
novel_circ_0010017	0.610855	--	--	--
novel_circ_0006656	0.610847	--	--	TRUE
novel_circ_0000247	0.610722	--	TRUE	TRUE
novel_circ_0009491	0.610557	--	--	TRUE
novel_circ_0006343	0.610169	--	--	--
novel_circ_0008006	0.610163	--	--	--
novel_circ_0011019	0.610091	--	--	--
novel_circ_0004101	0.610063	--	--	--
novel_circ_0006365	0.610053	--	--	--
novel_circ_0001525	0.609992	--	--	--
novel_circ_0005285	0.609922	--	TRUE	TRUE
novel_circ_0001400	0.609809	--	TRUE	--
novel_circ_0006832	0.609775	--	--	--
novel_circ_0008319	0.609402	--	--	TRUE
novel_circ_0000555	0.609378	--	--	--
novel_circ_0002287	0.609121	--	--	--
novel_circ_0007742	0.609088	--	--	--
novel_circ_0005565	0.609038	--	--	--
novel_circ_0006194	0.609035	--	TRUE	TRUE
novel_circ_0004149	0.608992	--	--	--
novel_circ_0012227	0.608874	--	TRUE	--
novel_circ_0005499	0.608771	--	--	TRUE
novel_circ_0007643	0.608754	--	--	--
novel_circ_0009166	0.608631	--	--	--
novel_circ_0004151	0.608584	--	TRUE	--
novel_circ_0006889	0.608473	--	TRUE	--
novel_circ_0010759	0.608347	--	TRUE	TRUE
novel_circ_0006748	0.608334	--	--	--
novel_circ_0000808	0.608265	--	--	--
novel_circ_0004621	0.608065	--	--	--
novel_circ_0006763	0.608029	--	--	--
novel_circ_0001423	0.607997	--	--	TRUE
novel_circ_0005844	0.607881	--	--	TRUE
novel_circ_0000629	0.607275	--	--	--
novel_circ_0003674	0.606897	--	--	--
novel_circ_0004290	0.606897	--	--	--
novel_circ_0007481	0.606742	--	--	TRUE
novel_circ_0008075	0.606403	--	--	--
novel_circ_0006801	0.606394	--	TRUE	TRUE
novel_circ_0009046	0.606286	--	--	--
novel_circ_0010434	0.606035	--	TRUE	--
novel_circ_0005789	0.606033	--	--	TRUE
novel_circ_0007811	0.605963	TRUE	--	TRUE
novel_circ_0007117	0.605926	--	--	TRUE
novel_circ_0009981	0.605735	--	--	TRUE
novel_circ_0012435	0.605626	--	TRUE	TRUE
novel_circ_0006818	0.60562	--	--	--
novel_circ_0000228	0.605481	--	--	TRUE
novel_circ_0009928	0.605444	--	--	--
novel_circ_0002293	0.605426	--	--	--
novel_circ_0007604	0.605269	--	TRUE	--
novel_circ_0010557	0.605258	--	--	TRUE
novel_circ_0001911	0.605202	--	--	TRUE
novel_circ_0004728	0.605201	--	--	--
novel_circ_0009902	0.605087	--	TRUE	--
novel_circ_0009628	0.604911	--	--	--
novel_circ_0007747	0.604811	--	--	TRUE
novel_circ_0006338	0.604685	--	--	TRUE
novel_circ_0007036	0.604649	--	--	--
novel_circ_0002288	0.60457	--	--	--
novel_circ_0006914	0.604327	--	--	--
novel_circ_0001772	0.604215	--	--	TRUE
novel_circ_0003336	0.604194	--	TRUE	TRUE
novel_circ_0001909	0.604106	--	TRUE	TRUE
novel_circ_0002026	0.604029	--	--	--
novel_circ_0004381	0.604028	--	--	--
novel_circ_0007564	0.603955	--	--	TRUE
novel_circ_0008410	0.603948	--	--	TRUE
novel_circ_0011488	0.603831	--	--	--
novel_circ_0005321	0.603765	--	--	--
novel_circ_0004344	0.603601	--	--	--
novel_circ_0008900	0.603594	--	--	--
novel_circ_0010261	0.603574	--	--	--
novel_circ_0008067	0.603512	--	--	TRUE
novel_circ_0005574	0.603402	--	--	--
novel_circ_0001981	0.603361	--	--	TRUE
novel_circ_0000867	0.60335	--	--	--
novel_circ_0009969	0.603301	--	--	--
novel_circ_0002889	0.603233	--	--	--
novel_circ_0000083	0.60312	--	--	TRUE
novel_circ_0007805	0.602944	--	--	--
novel_circ_0007930	0.602851	--	--	--
novel_circ_0003268	0.602708	--	--	TRUE
novel_circ_0001096	0.602539	--	TRUE	--
novel_circ_0005951	0.602483	--	--	--
novel_circ_0003011	0.60239	--	--	TRUE
novel_circ_0007369	0.602352	TRUE	TRUE	--
novel_circ_0008882	0.602274	--	--	--
novel_circ_0011059	0.602065	--	--	TRUE
novel_circ_0007339	0.602031	--	--	--
novel_circ_0007988	0.601908	--	--	--
novel_circ_0003676	0.601736	--	--	--
novel_circ_0006313	0.601648	--	--	--
novel_circ_0000482	0.601622	--	--	TRUE
novel_circ_0009571	0.601603	--	TRUE	TRUE
novel_circ_0001923	0.601585	--	--	TRUE
novel_circ_0007530	0.601471	--	TRUE	--
novel_circ_0005286	0.601443	--	--	TRUE
novel_circ_0008189	0.601334	--	--	--
novel_circ_0012098	0.601236	--	--	--
novel_circ_0001734	0.601006	--	TRUE	--
novel_circ_0003134	0.600992	--	--	--
novel_circ_0005179	0.600985	--	TRUE	TRUE
novel_circ_0008899	0.600955	--	TRUE	TRUE
novel_circ_0010758	0.600761	--	--	--
novel_circ_0002985	0.600727	--	--	--
novel_circ_0009062	0.600639	--	--	--
novel_circ_0007995	0.600551	--	--	--
novel_circ_0002031	0.600446	--	TRUE	TRUE
novel_circ_0009869	0.600366	--	TRUE	--
novel_circ_0009142	0.600156	--	--	--
novel_circ_0001175	0.60009	--	--	TRUE
novel_circ_0006694	0.599908	--	TRUE	TRUE
novel_circ_0000270	0.599768	--	--	TRUE
novel_circ_0002641	0.599711	--	TRUE	TRUE
novel_circ_0008812	0.599491	--	--	TRUE
novel_circ_0003562	0.599426	--	--	--
novel_circ_0011160	0.599389	--	TRUE	--
novel_circ_0010942	0.599328	--	--	--
novel_circ_0001023	0.598993	--	--	TRUE
novel_circ_0012094	0.59899	--	--	--
novel_circ_0000980	0.59896	--	--	TRUE
novel_circ_0004051	0.59868	--	TRUE	TRUE
novel_circ_0009637	0.598569	--	TRUE	TRUE
novel_circ_0010944	0.598397	--	--	--
novel_circ_0003129	0.598379	--	--	TRUE
novel_circ_0000981	0.5983	--	--	TRUE
novel_circ_0007122	0.598289	--	--	--
novel_circ_0011848	0.598221	--	--	--
novel_circ_0003866	0.598097	--	TRUE	TRUE
novel_circ_0008259	0.597855	--	TRUE	TRUE
novel_circ_0002878	0.597769	--	--	--
novel_circ_0005526	0.597695	--	--	--
novel_circ_0006786	0.59754	--	--	TRUE
novel_circ_0002127	0.597496	--	--	--
novel_circ_0006351	0.597445	--	--	--
novel_circ_0011370	0.597332	--	--	--
novel_circ_0006072	0.597304	--	--	TRUE
novel_circ_0007217	0.597231	--	--	--
novel_circ_0003600	0.597167	--	--	--
novel_circ_0008622	0.597156	--	--	TRUE
novel_circ_0003924	0.59692	--	--	TRUE
novel_circ_0004538	0.596551	--	TRUE	--
novel_circ_0006664	0.596529	--	--	--
novel_circ_0000056	0.596471	--	TRUE	TRUE
novel_circ_0007221	0.596437	--	--	TRUE
novel_circ_0005829	0.596359	--	TRUE	--
novel_circ_0002799	0.596338	--	--	TRUE
novel_circ_0004433	0.596175	--	--	TRUE
novel_circ_0009622	0.596161	--	--	TRUE
novel_circ_0009802	0.596141	--	--	--
novel_circ_0005705	0.595997	--	TRUE	TRUE
novel_circ_0003199	0.595797	--	TRUE	TRUE
novel_circ_0008070	0.595687	--	--	--
novel_circ_0000199	0.595677	--	--	TRUE
novel_circ_0010429	0.595618	--	--	TRUE
novel_circ_0009260	0.595478	--	--	--
novel_circ_0003500	0.595178	--	--	TRUE
novel_circ_0011755	0.594834	--	--	TRUE
novel_circ_0003952	0.594634	--	--	--
novel_circ_0007844	0.594535	--	--	--
novel_circ_0011173	0.59444	--	TRUE	--
novel_circ_0002305	0.594122	--	--	--
novel_circ_0002462	0.594058	--	--	--
novel_circ_0009929	0.594026	--	--	--
novel_circ_0005667	0.593924	--	--	--
novel_circ_0000925	0.593889	--	--	TRUE
novel_circ_0003192	0.593799	--	--	TRUE
novel_circ_0007836	0.593754	--	--	TRUE
novel_circ_0004467	0.593746	--	--	--
novel_circ_0003434	0.59354	--	--	--
novel_circ_0008417	0.59343	--	TRUE	TRUE
novel_circ_0008012	0.593338	--	--	TRUE
novel_circ_0006854	0.5933	--	--	TRUE
novel_circ_0009403	0.593186	--	--	TRUE
novel_circ_0007398	0.593055	--	--	TRUE
novel_circ_0005194	0.593	--	--	--
novel_circ_0006797	0.592983	--	--	--
novel_circ_0006766	0.592681	--	--	--
novel_circ_0001487	0.59267	--	--	--
novel_circ_0004599	0.592555	--	--	--
novel_circ_0001340	0.592312	--	--	--
novel_circ_0000274	0.592188	--	--	TRUE
novel_circ_0001262	0.592146	--	--	--
novel_circ_0005695	0.591979	--	TRUE	TRUE
novel_circ_0011620	0.591785	--	--	--
novel_circ_0012284	0.5916	--	--	TRUE
novel_circ_0001168	0.59151	--	--	TRUE
novel_circ_0002214	0.591464	--	--	--
novel_circ_0012419	0.591404	--	--	--
novel_circ_0012350	0.591215	--	--	--
novel_circ_0007483	0.591107	--	--	TRUE
novel_circ_0000063	0.591105	--	--	TRUE
novel_circ_0007313	0.590938	--	TRUE	TRUE
novel_circ_0008005	0.590623	TRUE	TRUE	--
novel_circ_0001556	0.590512	--	--	--
novel_circ_0009818	0.590432	--	--	--
novel_circ_0005310	0.59043	--	--	--
novel_circ_0003264	0.590413	--	TRUE	TRUE
novel_circ_0009492	0.590098	--	TRUE	TRUE
novel_circ_0001921	0.590096	--	--	--
novel_circ_0004406	0.589963	--	TRUE	TRUE
novel_circ_0005440	0.589862	--	--	--
novel_circ_0005832	0.589839	--	TRUE	--
novel_circ_0007104	0.589673	--	--	--
novel_circ_0005391	0.589642	--	--	--
novel_circ_0008544	0.589538	--	--	TRUE
novel_circ_0009965	0.589371	--	--	TRUE
novel_circ_0001154	0.589366	--	--	--
novel_circ_0003695	0.589286	--	--	TRUE
novel_circ_0006830	0.589203	--	TRUE	--
novel_circ_0008068	0.588927	--	--	TRUE
novel_circ_0002370	0.588882	--	--	TRUE
novel_circ_0006213	0.588851	--	--	--
novel_circ_0001261	0.588808	--	--	--
novel_circ_0000703	0.588756	--	--	--
novel_circ_0003402	0.588752	--	--	TRUE
novel_circ_0001667	0.588732	--	--	TRUE
novel_circ_0001322	0.588657	--	--	TRUE
novel_circ_0004537	0.588493	--	--	--
novel_circ_0010414	0.58842	TRUE	--	TRUE
novel_circ_0008908	0.588415	--	--	--
novel_circ_0010021	0.588074	--	--	TRUE
novel_circ_0008688	0.587824	--	--	TRUE
novel_circ_0003951	0.587773	TRUE	--	TRUE
novel_circ_0007671	0.587576	--	--	--
novel_circ_0011224	0.587566	--	TRUE	TRUE
novel_circ_0000760	0.587455	--	--	--
novel_circ_0003989	0.587308	--	--	TRUE
novel_circ_0006135	0.587226	--	--	TRUE
novel_circ_0010674	0.586892	--	--	--
novel_circ_0009557	0.586686	--	--	TRUE
novel_circ_0001466	0.586453	--	TRUE	TRUE
novel_circ_0001197	0.586384	TRUE	--	TRUE
novel_circ_0008528	0.586087	--	--	--
novel_circ_0000476	0.586039	--	--	--
novel_circ_0006022	0.585878	--	--	--
novel_circ_0006638	0.585816	--	--	TRUE
novel_circ_0005360	0.585754	--	--	--
novel_circ_0004153	0.585574	--	TRUE	--
novel_circ_0009589	0.585536	--	--	TRUE
novel_circ_0005845	0.5854	--	--	--
novel_circ_0007799	0.585178	--	--	TRUE
novel_circ_0010405	0.585077	--	--	--
novel_circ_0010161	0.585063	--	TRUE	--
novel_circ_0008244	0.585047	--	TRUE	--
novel_circ_0002744	0.585026	--	--	--
novel_circ_0007850	0.584835	--	--	--
novel_circ_0001608	0.58456	--	--	TRUE
novel_circ_0001399	0.584494	--	--	--
novel_circ_0004134	0.584389	--	TRUE	--
novel_circ_0007736	0.58427	--	TRUE	TRUE
novel_circ_0002871	0.584069	--	--	TRUE
novel_circ_0004169	0.583996	--	--	TRUE
novel_circ_0006738	0.583831	--	--	TRUE
novel_circ_0007969	0.583733	--	--	--
novel_circ_0011478	0.583682	--	--	TRUE
novel_circ_0012233	0.583677	--	--	--
novel_circ_0002755	0.583573	--	--	TRUE
novel_circ_0003580	0.583538	--	TRUE	--
novel_circ_0010194	0.583511	--	TRUE	--
novel_circ_0008877	0.583286	--	--	TRUE
novel_circ_0005936	0.583266	--	--	TRUE
novel_circ_0005700	0.583256	--	--	TRUE
novel_circ_0004129	0.583097	--	--	--
novel_circ_0000847	0.583035	--	--	--
novel_circ_0006687	0.582946	--	TRUE	TRUE
novel_circ_0011842	0.582898	--	TRUE	TRUE
novel_circ_0008508	0.582852	--	--	TRUE
novel_circ_0004162	0.582804	--	--	--
novel_circ_0010087	0.582779	--	--	TRUE
novel_circ_0009676	0.582741	--	--	--
novel_circ_0001672	0.582389	--	--	--
novel_circ_0010770	0.582359	--	--	--
novel_circ_0011166	0.582353	--	--	TRUE
novel_circ_0002867	0.582314	--	--	TRUE
novel_circ_0010999	0.582308	--	--	--
novel_circ_0008502	0.582169	--	--	--
novel_circ_0005422	0.582095	--	TRUE	--
novel_circ_0010480	0.582058	--	TRUE	--
novel_circ_0004845	0.582051	--	--	TRUE
novel_circ_0011828	0.582028	--	--	--
novel_circ_0009820	0.581915	--	TRUE	TRUE
novel_circ_0010311	0.581884	--	--	--
novel_circ_0009352	0.581872	--	TRUE	TRUE
novel_circ_0003005	0.581704	--	--	--
novel_circ_0000050	0.58166	--	--	TRUE
novel_circ_0011131	0.581657	--	--	--
novel_circ_0005725	0.581586	--	TRUE	TRUE
novel_circ_0006018	0.581565	--	--	TRUE
novel_circ_0006397	0.581462	--	--	--
novel_circ_0000036	0.581319	--	--	--
novel_circ_0007537	0.581219	--	--	TRUE
novel_circ_0001716	0.580945	--	TRUE	TRUE
novel_circ_0006742	0.580855	TRUE	--	--
novel_circ_0005323	0.580579	--	--	--
novel_circ_0010738	0.580506	--	--	TRUE
novel_circ_0000296	0.580475	--	--	--
novel_circ_0011788	0.580447	--	--	--
novel_circ_0001409	0.580375	--	TRUE	TRUE
novel_circ_0002778	0.580304	--	--	--
novel_circ_0003414	0.580269	--	TRUE	--
novel_circ_0010515	0.580238	--	--	TRUE
novel_circ_0001434	0.580173	--	--	TRUE
novel_circ_0008856	0.580162	--	--	TRUE
novel_circ_0009705	0.58016	--	--	--
novel_circ_0003919	0.580158	--	--	--
novel_circ_0009975	0.580136	--	TRUE	--
novel_circ_0000568	0.580128	--	--	TRUE
novel_circ_0001764	0.579871	--	--	--
novel_circ_0000304	0.579797	--	--	TRUE
novel_circ_0007346	0.579769	--	--	--
novel_circ_0006318	0.579576	--	--	TRUE
novel_circ_0004141	0.579448	--	--	--
novel_circ_0008156	0.579399	--	--	TRUE
novel_circ_0003119	0.57935	--	--	--
novel_circ_0010579	0.57933	TRUE	TRUE	TRUE
novel_circ_0007853	0.579204	--	TRUE	TRUE
novel_circ_0008352	0.579093	--	--	--
novel_circ_0006985	0.57895	--	--	--
novel_circ_0003443	0.578912	--	TRUE	TRUE
novel_circ_0003084	0.578822	--	--	TRUE
novel_circ_0001396	0.578782	--	--	--
novel_circ_0002768	0.578626	--	--	--
novel_circ_0003057	0.578445	--	TRUE	TRUE
novel_circ_0009233	0.578441	--	--	--
novel_circ_0006899	0.578408	--	TRUE	TRUE
novel_circ_0011538	0.578257	--	--	TRUE
novel_circ_0008325	0.578189	--	--	--
novel_circ_0009159	0.578121	--	--	--
novel_circ_0007567	0.577895	--	--	--
novel_circ_0008990	0.577877	--	--	--
novel_circ_0001974	0.577773	--	--	--
novel_circ_0003892	0.577748	--	--	TRUE
novel_circ_0011830	0.577736	--	--	--
novel_circ_0003079	0.57764	--	--	TRUE
novel_circ_0009113	0.577599	--	TRUE	TRUE
novel_circ_0001825	0.577472	--	TRUE	--
novel_circ_0011808	0.57738	--	--	TRUE
novel_circ_0009669	0.577286	--	--	TRUE
novel_circ_0005687	0.577137	--	--	--
novel_circ_0009386	0.576963	--	TRUE	--
novel_circ_0008670	0.576548	--	--	--
novel_circ_0006010	0.576498	--	--	--
novel_circ_0011720	0.57647	--	--	TRUE
novel_circ_0002187	0.576241	--	--	TRUE
novel_circ_0011011	0.576049	--	--	--
novel_circ_0009864	0.576013	--	--	TRUE
novel_circ_0005010	0.575639	--	--	--
novel_circ_0006888	0.575636	--	--	--
novel_circ_0006575	0.575587	--	--	TRUE
novel_circ_0001182	0.575332	--	--	--
novel_circ_0002980	0.574816	--	--	--
novel_circ_0011101	0.574807	--	TRUE	TRUE
novel_circ_0007347	0.57465	--	TRUE	TRUE
novel_circ_0001584	0.574628	--	TRUE	TRUE
novel_circ_0006246	0.57459	--	TRUE	TRUE
novel_circ_0004581	0.574526	--	--	--
novel_circ_0000794	0.574455	--	--	--
novel_circ_0000622	0.574418	--	--	TRUE
novel_circ_0000807	0.574301	--	--	--
novel_circ_0007678	0.574252	--	--	TRUE
novel_circ_0006892	0.574247	--	--	--
novel_circ_0009739	0.574153	--	--	TRUE
novel_circ_0010745	0.574144	TRUE	--	TRUE
novel_circ_0008582	0.573891	--	--	--
novel_circ_0005524	0.573738	--	--	--
novel_circ_0000066	0.573503	--	--	--
novel_circ_0002260	0.573491	--	--	--
novel_circ_0008120	0.573461	--	--	TRUE
novel_circ_0002800	0.573254	--	--	--
novel_circ_0009638	0.572973	--	--	--
novel_circ_0003081	0.572897	TRUE	TRUE	TRUE
novel_circ_0004046	0.572797	--	--	--
novel_circ_0000693	0.572778	--	TRUE	TRUE
novel_circ_0002023	0.572742	--	--	TRUE
novel_circ_0002849	0.572653	--	--	--
novel_circ_0001024	0.572625	--	--	--
novel_circ_0006588	0.572548	--	--	--
novel_circ_0012465	0.572478	--	--	TRUE
novel_circ_0011431	0.572462	--	--	TRUE
novel_circ_0004643	0.572399	--	--	TRUE
novel_circ_0009360	0.572304	--	TRUE	TRUE
novel_circ_0011860	0.572211	--	--	--
novel_circ_0006721	0.572166	--	--	TRUE
novel_circ_0011803	0.572058	--	--	--
novel_circ_0010005	0.571861	--	--	--
novel_circ_0009385	0.571839	--	--	--
novel_circ_0008738	0.571832	--	--	TRUE
novel_circ_0003789	0.5717	--	TRUE	--
novel_circ_0000707	0.57154	--	--	--
novel_circ_0011076	0.571495	--	--	--
novel_circ_0003495	0.57149	--	--	--
novel_circ_0010776	0.571418	--	TRUE	TRUE
novel_circ_0002892	0.571373	--	TRUE	TRUE
novel_circ_0009442	0.571323	TRUE	--	TRUE
novel_circ_0003329	0.571066	--	TRUE	TRUE
novel_circ_0008230	0.570812	--	TRUE	--
novel_circ_0009331	0.570677	--	--	TRUE
novel_circ_0007965	0.570578	--	--	--
novel_circ_0009899	0.570445	--	--	--
novel_circ_0011773	0.570252	--	--	TRUE
novel_circ_0006909	0.569923	--	TRUE	TRUE
novel_circ_0005324	0.569915	--	--	--
novel_circ_0008898	0.569791	--	--	--
novel_circ_0002609	0.569748	--	--	TRUE
novel_circ_0009418	0.569736	--	TRUE	--
novel_circ_0011925	0.569655	--	TRUE	TRUE
novel_circ_0012298	0.569587	--	--	TRUE
novel_circ_0005965	0.569404	--	--	--
novel_circ_0005985	0.569348	--	--	--
novel_circ_0006050	0.569301	--	--	--
novel_circ_0001091	0.569192	--	--	--
novel_circ_0010132	0.569132	--	--	--
novel_circ_0006862	0.569096	--	--	--
novel_circ_0006068	0.569092	--	TRUE	TRUE
novel_circ_0009478	0.56895	--	--	--
novel_circ_0004011	0.568891	--	--	--
novel_circ_0001614	0.568583	--	TRUE	--
novel_circ_0004739	0.568345	--	--	--
novel_circ_0010142	0.568147	--	--	TRUE
novel_circ_0010163	0.567821	--	--	--
novel_circ_0005775	0.567791	--	TRUE	--
novel_circ_0007340	0.567724	--	--	--
novel_circ_0002218	0.56748	--	--	--
novel_circ_0005140	0.567235	--	--	--
novel_circ_0003038	0.567227	--	--	--
novel_circ_0008906	0.567214	--	--	--
novel_circ_0000542	0.567206	--	--	TRUE
novel_circ_0008995	0.566852	--	--	--
novel_circ_0002593	0.566837	--	TRUE	TRUE
novel_circ_0010149	0.566768	--	--	--
novel_circ_0005007	0.566684	--	--	TRUE
novel_circ_0002290	0.566566	--	--	TRUE
novel_circ_0010791	0.566521	--	--	--
novel_circ_0005761	0.566111	--	--	--
novel_circ_0007810	0.566106	--	--	--
novel_circ_0003606	0.566059	--	--	--
novel_circ_0006958	0.566033	--	--	TRUE
novel_circ_0012052	0.565962	--	--	--
novel_circ_0005872	0.565158	--	--	--
novel_circ_0011095	0.565057	--	TRUE	--
novel_circ_0001275	0.564972	--	--	--
novel_circ_0000178	0.564956	--	--	TRUE
novel_circ_0002612	0.564935	--	--	--
novel_circ_0000572	0.56482	--	--	--
novel_circ_0012431	0.564698	--	--	--
novel_circ_0002613	0.564415	--	--	TRUE
novel_circ_0000069	0.564411	--	--	--
novel_circ_0010173	0.56436	--	--	--
novel_circ_0007986	0.564287	--	TRUE	TRUE
novel_circ_0010710	0.564232	--	--	--
novel_circ_0000995	0.564202	--	--	TRUE
novel_circ_0003086	0.564188	--	TRUE	TRUE
novel_circ_0008096	0.564146	--	TRUE	TRUE
novel_circ_0001790	0.564025	--	--	TRUE
novel_circ_0007582	0.563396	--	--	--
novel_circ_0008294	0.563355	--	--	--
novel_circ_0001546	0.563331	--	--	TRUE
novel_circ_0003297	0.563268	--	TRUE	TRUE
novel_circ_0000023	0.563178	--	TRUE	TRUE
novel_circ_0005214	0.563166	--	--	TRUE
novel_circ_0010451	0.563007	--	--	--
novel_circ_0010155	0.56299	--	--	TRUE
novel_circ_0000984	0.562605	--	TRUE	TRUE
novel_circ_0012267	0.562569	--	--	--
novel_circ_0010762	0.56242	--	--	--
novel_circ_0004041	0.562409	--	--	--
novel_circ_0001940	0.562393	--	TRUE	--
novel_circ_0002359	0.56239	--	--	TRUE
novel_circ_0004561	0.56239	--	--	TRUE
novel_circ_0006968	0.562257	--	--	--
novel_circ_0007271	0.562238	--	--	TRUE
novel_circ_0007626	0.562192	--	--	--
novel_circ_0006667	0.561771	--	--	--
novel_circ_0005464	0.561693	--	--	--
novel_circ_0012080	0.561667	--	--	TRUE
novel_circ_0007240	0.561595	--	--	--
novel_circ_0001266	0.56159	--	--	--
novel_circ_0011432	0.561498	--	--	--
novel_circ_0008773	0.561225	--	--	--
novel_circ_0000983	0.560896	--	TRUE	TRUE
novel_circ_0008351	0.560773	--	--	--
novel_circ_0004002	0.560504	--	--	--
novel_circ_0004602	0.560337	--	TRUE	--
novel_circ_0006696	0.559987	--	--	--
novel_circ_0005223	0.559975	--	--	--
novel_circ_0006865	0.559972	--	TRUE	--
novel_circ_0006570	0.55993	--	--	--
novel_circ_0005071	0.559921	--	--	TRUE
novel_circ_0002160	0.559917	--	--	TRUE
novel_circ_0003025	0.559779	--	--	TRUE
novel_circ_0007443	0.559577	--	--	--
novel_circ_0003194	0.55933	--	--	--
novel_circ_0008081	0.559287	--	--	TRUE
novel_circ_0008683	0.559259	--	--	--
novel_circ_0006418	0.559194	--	--	--
novel_circ_0005513	0.559028	--	--	--
novel_circ_0012100	0.558902	--	--	--
novel_circ_0002428	0.558881	--	--	--
novel_circ_0001861	0.558742	--	--	--
novel_circ_0008796	0.55865	--	--	--
novel_circ_0000789	0.55863	--	--	--
novel_circ_0007784	0.558547	--	--	--
novel_circ_0001192	0.558494	--	--	--
novel_circ_0006143	0.558434	--	--	TRUE
novel_circ_0011277	0.558417	--	TRUE	TRUE
novel_circ_0009987	0.558409	--	--	--
novel_circ_0005956	0.558401	--	--	--
novel_circ_0005724	0.558265	--	--	TRUE
novel_circ_0003683	0.558245	--	--	TRUE
novel_circ_0009932	0.5582	--	--	TRUE
novel_circ_0007482	0.558045	--	TRUE	TRUE
novel_circ_0004659	0.557954	TRUE	TRUE	TRUE
novel_circ_0003995	0.55789	--	--	TRUE
novel_circ_0010771	0.557883	--	--	--
novel_circ_0008444	0.557792	--	--	TRUE
novel_circ_0003612	0.557414	--	--	TRUE
novel_circ_0004074	0.557341	--	--	--
novel_circ_0006260	0.557281	--	--	--
novel_circ_0006711	0.557214	--	TRUE	TRUE
novel_circ_0000078	0.557206	--	--	--
novel_circ_0004708	0.556891	--	--	TRUE
novel_circ_0009629	0.556865	--	TRUE	--
novel_circ_0002067	0.556653	--	TRUE	TRUE
novel_circ_0011006	0.556311	--	--	--
novel_circ_0002405	0.556135	--	--	TRUE
novel_circ_0005124	0.556027	--	--	--
novel_circ_0001801	0.555936	--	--	--
novel_circ_0002783	0.555923	--	--	--
novel_circ_0001627	0.55592	--	--	--
novel_circ_0012076	0.555786	--	--	TRUE
novel_circ_0009753	0.555747	--	--	TRUE
novel_circ_0000058	0.55567	--	--	TRUE
novel_circ_0004288	0.555492	--	--	--
novel_circ_0012348	0.555421	--	--	--
novel_circ_0008275	0.555412	--	--	TRUE
novel_circ_0002210	0.555407	--	--	TRUE
novel_circ_0007359	0.555303	--	TRUE	--
novel_circ_0007399	0.55528	--	--	TRUE
novel_circ_0004695	0.555258	--	--	TRUE
novel_circ_0012137	0.555236	--	--	--
novel_circ_0001682	0.555206	--	--	TRUE
novel_circ_0002856	0.555137	--	--	--
novel_circ_0000060	0.555021	--	TRUE	TRUE
novel_circ_0003527	0.554967	--	--	TRUE
novel_circ_0000593	0.554911	--	--	--
novel_circ_0006964	0.554894	--	--	TRUE
novel_circ_0003614	0.554668	--	--	TRUE
novel_circ_0009758	0.554478	--	--	--
novel_circ_0005987	0.554416	--	--	--
novel_circ_0006011	0.554396	--	--	--
novel_circ_0006800	0.554269	--	--	--
novel_circ_0004551	0.554179	--	TRUE	TRUE
novel_circ_0006371	0.554093	--	--	--
novel_circ_0000590	0.55409	--	--	TRUE
novel_circ_0004240	0.554089	--	TRUE	TRUE
novel_circ_0011013	0.554066	--	--	--
novel_circ_0004152	0.553912	--	--	--
novel_circ_0001724	0.553885	--	--	--
novel_circ_0009565	0.553738	--	--	TRUE
novel_circ_0004990	0.553611	--	--	TRUE
novel_circ_0003785	0.553506	--	--	--
novel_circ_0001245	0.553458	--	--	TRUE
novel_circ_0001312	0.553396	--	TRUE	--
novel_circ_0006744	0.553383	--	--	--
novel_circ_0011709	0.553012	--	--	--
novel_circ_0007741	0.552889	--	TRUE	--
novel_circ_0003190	0.552775	--	--	--
novel_circ_0008537	0.55272	--	--	--
novel_circ_0000761	0.552706	--	--	TRUE
novel_circ_0007821	0.5527	--	--	--
novel_circ_0010987	0.552543	--	--	--
novel_circ_0010913	0.55251	--	--	TRUE
novel_circ_0003357	0.552442	--	--	TRUE
novel_circ_0006843	0.552386	--	--	--
novel_circ_0009755	0.552319	--	--	--
novel_circ_0005325	0.552278	--	--	--
novel_circ_0005074	0.552261	--	--	--
novel_circ_0010512	0.552209	--	--	TRUE
novel_circ_0007579	0.552164	--	--	TRUE
novel_circ_0005139	0.552148	--	--	--
novel_circ_0009241	0.552108	--	--	--
novel_circ_0002842	0.552071	TRUE	TRUE	--
novel_circ_0009498	0.551813	--	TRUE	TRUE
novel_circ_0011130	0.551777	--	--	--
novel_circ_0001258	0.551703	--	--	--
novel_circ_0005779	0.551684	--	--	TRUE
novel_circ_0004480	0.55159	--	--	TRUE
novel_circ_0003337	0.551578	--	TRUE	TRUE
novel_circ_0005135	0.551405	--	--	TRUE
novel_circ_0001677	0.551342	--	--	--
novel_circ_0009800	0.551231	--	TRUE	--
novel_circ_0001961	0.551167	--	--	--
novel_circ_0007919	0.551163	--	--	--
novel_circ_0005656	0.550807	--	--	TRUE
novel_circ_0000654	0.550688	--	--	--
novel_circ_0003936	0.550672	TRUE	TRUE	TRUE
novel_circ_0002399	0.550562	--	TRUE	TRUE
novel_circ_0004096	0.550544	--	--	TRUE
novel_circ_0012290	0.550398	--	TRUE	TRUE
novel_circ_0003523	0.550377	--	--	--
novel_circ_0005920	0.550087	--	--	--
novel_circ_0009357	0.550067	--	TRUE	TRUE
novel_circ_0007601	0.55002	TRUE	--	TRUE
novel_circ_0007493	0.549996	--	--	--
novel_circ_0006210	0.549986	--	TRUE	TRUE
novel_circ_0008779	0.549947	TRUE	--	--
novel_circ_0004554	0.549868	--	TRUE	TRUE
novel_circ_0008734	0.54984	TRUE	TRUE	TRUE
novel_circ_0001301	0.549815	--	--	--
novel_circ_0007348	0.549713	--	TRUE	TRUE
novel_circ_0008460	0.549701	--	--	TRUE
novel_circ_0007195	0.549695	--	--	--
novel_circ_0008926	0.549587	--	--	--
novel_circ_0007444	0.549573	--	--	TRUE
novel_circ_0000934	0.549226	--	--	--
novel_circ_0003269	0.549188	--	--	TRUE
novel_circ_0008644	0.549147	--	TRUE	TRUE
novel_circ_0004156	0.549056	--	--	--
novel_circ_0012194	0.549052	--	--	--
novel_circ_0010565	0.548794	--	--	--
novel_circ_0000098	0.5486	--	--	--
novel_circ_0000396	0.548369	--	TRUE	TRUE
novel_circ_0010553	0.548351	--	--	TRUE
novel_circ_0009847	0.548251	--	--	--
novel_circ_0003294	0.548139	--	--	--
novel_circ_0008260	0.547969	--	--	TRUE
novel_circ_0005883	0.547847	--	--	TRUE
novel_circ_0001536	0.547834	--	--	TRUE
novel_circ_0003521	0.547824	--	TRUE	--
novel_circ_0002216	0.547507	--	--	TRUE
novel_circ_0003567	0.547375	--	--	TRUE
novel_circ_0011323	0.547283	--	--	--
novel_circ_0010628	0.547207	--	--	--
novel_circ_0007244	0.547193	--	TRUE	--
novel_circ_0006069	0.547111	--	--	TRUE
novel_circ_0002141	0.547009	--	--	--
novel_circ_0000832	0.546812	--	TRUE	TRUE
novel_circ_0000187	0.546751	--	--	--
novel_circ_0011217	0.546722	--	--	TRUE
novel_circ_0006204	0.546706	--	--	--
novel_circ_0009236	0.546696	--	--	--
novel_circ_0005492	0.546609	--	TRUE	--
novel_circ_0008086	0.546591	--	--	TRUE
novel_circ_0006235	0.546531	--	--	--
novel_circ_0009559	0.546297	--	--	--
novel_circ_0000621	0.546296	TRUE	--	--
novel_circ_0010360	0.546153	--	TRUE	TRUE
novel_circ_0010673	0.546044	--	--	--
novel_circ_0008687	0.546004	--	TRUE	--
novel_circ_0005745	0.545898	--	--	TRUE
novel_circ_0002088	0.545817	--	--	--
novel_circ_0004591	0.545667	--	--	TRUE
novel_circ_0010247	0.545569	--	--	TRUE
novel_circ_0009843	0.545513	--	TRUE	TRUE
novel_circ_0006697	0.54545	--	--	--
novel_circ_0011396	0.545446	--	TRUE	TRUE
novel_circ_0003289	0.545427	--	--	--
novel_circ_0005939	0.545327	TRUE	--	TRUE
novel_circ_0001384	0.545229	--	--	--
novel_circ_0003243	0.545146	--	--	TRUE
novel_circ_0010508	0.54501	--	TRUE	--
novel_circ_0009624	0.544993	--	--	TRUE
novel_circ_0001668	0.544942	--	--	--
novel_circ_0003889	0.544829	--	TRUE	TRUE
novel_circ_0010436	0.54476	--	TRUE	--
novel_circ_0012330	0.544703	--	--	TRUE
novel_circ_0006698	0.544593	--	--	--
novel_circ_0007923	0.544479	--	TRUE	--
novel_circ_0005686	0.544393	--	--	--
novel_circ_0004736	0.544358	--	--	--
novel_circ_0005064	0.544257	--	TRUE	--
novel_circ_0006116	0.54418	--	--	--
novel_circ_0000024	0.544101	--	--	--
novel_circ_0011706	0.54401	--	TRUE	TRUE
novel_circ_0011194	0.544005	--	--	--
novel_circ_0000688	0.543991	--	--	--
novel_circ_0003839	0.543933	--	--	--
novel_circ_0002549	0.543758	--	--	--
novel_circ_0004228	0.543623	--	--	TRUE
novel_circ_0011259	0.54354	--	--	--
novel_circ_0005818	0.543207	--	--	TRUE
novel_circ_0004809	0.543056	--	TRUE	TRUE
novel_circ_0004543	0.543013	--	--	--
novel_circ_0009661	0.543008	--	TRUE	TRUE
novel_circ_0006012	0.542982	--	--	--
novel_circ_0008157	0.542918	TRUE	TRUE	TRUE
novel_circ_0001675	0.542867	--	--	--
novel_circ_0001593	0.542566	--	TRUE	TRUE
novel_circ_0005017	0.542536	--	--	--
novel_circ_0007942	0.542536	--	TRUE	TRUE
novel_circ_0007660	0.542452	--	--	TRUE
novel_circ_0001706	0.542447	--	--	--
novel_circ_0000800	0.541858	--	--	--
novel_circ_0012434	0.541731	--	TRUE	TRUE
novel_circ_0009045	0.541582	--	--	TRUE
novel_circ_0000219	0.541258	--	TRUE	TRUE
novel_circ_0003118	0.541257	--	--	--
novel_circ_0003104	0.54124	--	--	--
novel_circ_0004370	0.541057	--	--	--
novel_circ_0002806	0.541024	--	--	TRUE
novel_circ_0002502	0.540728	--	--	--
novel_circ_0010501	0.5406	--	--	TRUE
novel_circ_0005648	0.540514	--	--	--
novel_circ_0000651	0.540345	--	--	--
novel_circ_0008563	0.540086	--	--	TRUE
novel_circ_0007778	0.540075	--	--	TRUE
novel_circ_0001219	0.54007	--	TRUE	TRUE
novel_circ_0012349	0.539979	--	--	--
novel_circ_0001287	0.539909	--	--	--
novel_circ_0005580	0.539898	--	--	--
novel_circ_0007501	0.539864	--	--	TRUE
novel_circ_0010988	0.539849	--	--	--
novel_circ_0007868	0.539829	--	--	TRUE
novel_circ_0007121	0.539773	--	--	TRUE
novel_circ_0005994	0.539681	TRUE	TRUE	TRUE
novel_circ_0004663	0.539662	--	--	TRUE
novel_circ_0008686	0.539593	--	TRUE	--
novel_circ_0010998	0.539576	--	TRUE	--
novel_circ_0002471	0.539563	--	--	--
novel_circ_0004531	0.539462	--	--	--
novel_circ_0003694	0.539455	--	--	--
novel_circ_0005494	0.539365	--	--	TRUE
novel_circ_0007096	0.539364	--	--	--
novel_circ_0005757	0.539101	--	TRUE	TRUE
novel_circ_0000819	0.539017	--	--	--
novel_circ_0010642	0.539006	--	--	TRUE
novel_circ_0005039	0.538885	--	--	--
novel_circ_0002681	0.53885	--	--	--
novel_circ_0004887	0.538798	--	--	TRUE
novel_circ_0000912	0.538693	--	--	TRUE
novel_circ_0008397	0.538642	--	--	--
novel_circ_0010691	0.538636	--	--	--
novel_circ_0003239	0.53857	--	--	TRUE
novel_circ_0000047	0.538431	--	TRUE	TRUE
novel_circ_0006856	0.538386	--	--	--
novel_circ_0000263	0.53833	--	TRUE	TRUE
novel_circ_0011887	0.538247	--	--	--
novel_circ_0003249	0.538159	--	--	TRUE
novel_circ_0007078	0.538087	--	--	--
novel_circ_0000895	0.537987	--	TRUE	TRUE
novel_circ_0003624	0.537948	--	TRUE	--
novel_circ_0010133	0.537838	--	--	--
novel_circ_0007202	0.537629	--	--	--
novel_circ_0010686	0.537606	--	--	TRUE
novel_circ_0007156	0.537569	--	--	--
novel_circ_0007792	0.537452	--	--	TRUE
novel_circ_0000907	0.537332	--	--	--
novel_circ_0012386	0.537261	--	--	TRUE
novel_circ_0006940	0.537119	--	--	TRUE
novel_circ_0001255	0.536901	--	TRUE	TRUE
novel_circ_0012040	0.536854	--	--	--
novel_circ_0007447	0.536839	--	--	TRUE
novel_circ_0007020	0.536832	--	--	--
novel_circ_0004608	0.536768	--	--	--
novel_circ_0010572	0.536674	--	--	--
novel_circ_0000842	0.53661	--	TRUE	TRUE
novel_circ_0006079	0.536555	--	--	--
novel_circ_0007166	0.536424	--	--	TRUE
novel_circ_0004235	0.536392	--	--	--
novel_circ_0000645	0.536379	--	TRUE	--
novel_circ_0005156	0.536335	--	--	--
novel_circ_0012480	0.536313	--	--	--
novel_circ_0006036	0.536212	--	--	TRUE
novel_circ_0009995	0.536118	--	--	TRUE
novel_circ_0000278	0.536064	--	TRUE	--
novel_circ_0002995	0.536048	--	--	--
novel_circ_0003465	0.536003	--	--	TRUE
novel_circ_0010742	0.535973	--	--	--
novel_circ_0006941	0.535783	--	--	TRUE
novel_circ_0011884	0.53573	--	TRUE	TRUE
novel_circ_0003917	0.535665	--	TRUE	TRUE
novel_circ_0007598	0.53564	--	--	--
novel_circ_0009508	0.535604	--	--	--
novel_circ_0012173	0.535548	--	--	TRUE
novel_circ_0004945	0.535293	--	--	TRUE
novel_circ_0006844	0.535246	--	TRUE	TRUE
novel_circ_0003548	0.535196	--	--	--
novel_circ_0000714	0.535156	--	--	TRUE
novel_circ_0009623	0.535059	--	--	TRUE
novel_circ_0002951	0.535047	--	--	TRUE
novel_circ_0003634	0.535029	--	--	--
novel_circ_0009333	0.534991	--	--	--
novel_circ_0008016	0.534961	--	--	TRUE
novel_circ_0005945	0.53484	--	--	TRUE
novel_circ_0000816	0.534822	--	TRUE	TRUE
novel_circ_0000853	0.534776	--	--	TRUE
novel_circ_0012185	0.534722	--	--	--
novel_circ_0012011	0.534695	--	TRUE	TRUE
novel_circ_0003576	0.534594	--	TRUE	TRUE
novel_circ_0010783	0.534565	--	--	TRUE
novel_circ_0001968	0.534552	--	--	--
novel_circ_0004375	0.534346	--	--	--
novel_circ_0006269	0.534214	--	--	--
novel_circ_0011229	0.534205	--	--	--
novel_circ_0000763	0.534184	--	--	--
novel_circ_0004817	0.534151	--	TRUE	--
novel_circ_0001407	0.534121	--	--	TRUE
novel_circ_0004378	0.534041	--	--	TRUE
novel_circ_0009213	0.533987	--	--	--
novel_circ_0002662	0.533877	--	--	TRUE
novel_circ_0003991	0.53374	--	TRUE	--
novel_circ_0006291	0.533662	--	TRUE	TRUE
novel_circ_0007073	0.533606	TRUE	TRUE	--
novel_circ_0011965	0.533518	--	--	--
novel_circ_0007389	0.533478	--	TRUE	TRUE
novel_circ_0010430	0.53339	--	TRUE	TRUE
novel_circ_0001714	0.533192	--	TRUE	--
novel_circ_0010140	0.533189	--	TRUE	--
novel_circ_0005590	0.533125	--	--	--
novel_circ_0004163	0.533114	--	--	TRUE
novel_circ_0000282	0.533086	--	TRUE	TRUE
novel_circ_0004115	0.532924	--	--	TRUE
novel_circ_0008857	0.532896	--	TRUE	TRUE
novel_circ_0008111	0.532847	--	TRUE	TRUE
novel_circ_0006218	0.532824	--	TRUE	TRUE
novel_circ_0002581	0.532771	--	--	--
novel_circ_0000485	0.532739	--	--	--
novel_circ_0008066	0.532716	--	--	--
novel_circ_0011200	0.532524	--	--	--
novel_circ_0002988	0.532516	--	TRUE	TRUE
novel_circ_0011132	0.532503	--	TRUE	--
novel_circ_0003467	0.532473	--	--	--
novel_circ_0003435	0.532451	--	--	--
novel_circ_0000460	0.532228	--	--	--
novel_circ_0011626	0.532178	--	--	TRUE
novel_circ_0001663	0.532143	--	--	--
novel_circ_0007245	0.532048	--	--	--
novel_circ_0007553	0.532	--	TRUE	--
novel_circ_0011771	0.53192	--	--	--
novel_circ_0009261	0.531748	--	--	--
novel_circ_0004427	0.531691	--	--	--
novel_circ_0008533	0.531643	--	--	TRUE
novel_circ_0007522	0.531542	--	--	--
novel_circ_0004251	0.531389	--	--	--
novel_circ_0004622	0.531378	--	TRUE	--
novel_circ_0007097	0.531179	--	TRUE	TRUE
novel_circ_0006741	0.531111	--	--	--
novel_circ_0002444	0.530977	--	--	TRUE
novel_circ_0009649	0.530948	--	--	--
novel_circ_0005909	0.530944	--	--	--
novel_circ_0003635	0.530911	--	--	--
novel_circ_0001040	0.530764	--	TRUE	TRUE
novel_circ_0006672	0.530627	--	--	--
novel_circ_0004798	0.530615	--	--	TRUE
novel_circ_0009256	0.530536	--	--	--
novel_circ_0005749	0.530464	--	--	TRUE
novel_circ_0001918	0.530453	--	TRUE	TRUE
novel_circ_0001276	0.530452	--	--	--
novel_circ_0005287	0.530377	--	--	TRUE
novel_circ_0000854	0.530366	--	TRUE	TRUE
novel_circ_0002255	0.530362	--	--	--
novel_circ_0010006	0.53035	--	--	--
novel_circ_0004140	0.530341	--	--	TRUE
novel_circ_0001904	0.530234	--	--	--
novel_circ_0002905	0.530221	--	--	--
novel_circ_0002285	0.530211	--	TRUE	TRUE
novel_circ_0009790	0.530115	--	--	TRUE
novel_circ_0000142	0.530044	--	--	--
novel_circ_0007024	0.529984	--	--	--
novel_circ_0010559	0.529971	--	TRUE	--
novel_circ_0004961	0.529901	--	--	TRUE
novel_circ_0002163	0.529846	--	--	--
novel_circ_0003645	0.529834	--	TRUE	TRUE
novel_circ_0008448	0.529793	TRUE	TRUE	--
novel_circ_0008076	0.529781	--	--	--
novel_circ_0000087	0.529541	--	--	--
novel_circ_0008390	0.529528	--	--	--
novel_circ_0003340	0.529466	--	--	--
novel_circ_0010649	0.529167	--	--	--
novel_circ_0003511	0.529105	--	--	--
novel_circ_0008129	0.529039	--	--	TRUE
novel_circ_0007305	0.528923	--	--	--
novel_circ_0005969	0.528909	--	TRUE	TRUE
novel_circ_0004761	0.528908	--	--	TRUE
novel_circ_0004259	0.528696	--	--	TRUE
novel_circ_0001886	0.528677	--	--	TRUE
novel_circ_0005155	0.528585	--	--	TRUE
novel_circ_0010794	0.528575	--	--	--
novel_circ_0006334	0.528558	--	TRUE	TRUE
novel_circ_0000159	0.528331	--	--	--
novel_circ_0002607	0.528323	--	--	--
novel_circ_0001158	0.52832	--	--	TRUE
novel_circ_0003181	0.528054	--	--	--
novel_circ_0001833	0.52805	--	--	TRUE
novel_circ_0000051	0.528018	--	--	TRUE
novel_circ_0009973	0.527971	--	TRUE	--
novel_circ_0012492	0.527931	--	--	TRUE
novel_circ_0006023	0.527865	--	--	--
novel_circ_0006054	0.527823	--	--	TRUE
novel_circ_0000986	0.527649	--	--	TRUE
novel_circ_0005614	0.527647	--	--	--
novel_circ_0010676	0.527315	--	--	TRUE
novel_circ_0008069	0.527151	--	--	TRUE
novel_circ_0002900	0.527125	--	--	--
novel_circ_0010102	0.526958	--	--	--
novel_circ_0011811	0.526868	--	--	TRUE
novel_circ_0005693	0.526835	--	TRUE	TRUE
novel_circ_0011030	0.526793	--	--	TRUE
novel_circ_0005852	0.52664	--	--	--
novel_circ_0008700	0.52658	--	--	--
novel_circ_0002043	0.526501	--	--	--
novel_circ_0002151	0.526489	--	--	--
novel_circ_0001157	0.526422	--	--	--
novel_circ_0007888	0.526325	--	--	--
novel_circ_0004232	0.526019	--	TRUE	TRUE
novel_circ_0003147	0.525993	--	--	TRUE
novel_circ_0002194	0.525888	--	TRUE	TRUE
novel_circ_0006140	0.525811	--	TRUE	TRUE
novel_circ_0008792	0.525736	--	--	--
novel_circ_0007538	0.525692	TRUE	TRUE	--
novel_circ_0011513	0.525692	--	TRUE	--
novel_circ_0002550	0.525454	--	--	TRUE
novel_circ_0006930	0.525313	--	--	TRUE
novel_circ_0001234	0.525234	--	TRUE	--
novel_circ_0008137	0.525208	--	--	--
novel_circ_0003089	0.525135	--	--	TRUE
novel_circ_0002322	0.525111	--	--	TRUE
novel_circ_0003408	0.524977	--	TRUE	--
novel_circ_0005902	0.524946	--	TRUE	--
novel_circ_0001013	0.524944	--	--	TRUE
novel_circ_0012145	0.524891	--	--	TRUE
novel_circ_0001785	0.524816	--	TRUE	--
novel_circ_0005518	0.524809	--	--	--
novel_circ_0003411	0.524649	--	--	--
novel_circ_0005794	0.524581	--	--	--
novel_circ_0004128	0.52439	--	--	--
novel_circ_0005445	0.524281	--	--	TRUE
novel_circ_0001284	0.524158	--	--	--
novel_circ_0011062	0.524145	--	TRUE	--
novel_circ_0012337	0.524126	--	TRUE	TRUE
novel_circ_0005354	0.524122	--	TRUE	--
novel_circ_0005564	0.524084	--	--	--
novel_circ_0000759	0.523873	--	--	--
novel_circ_0002829	0.523668	--	--	--
novel_circ_0007735	0.523636	--	--	TRUE
novel_circ_0001656	0.523402	--	--	--
novel_circ_0009224	0.52318	--	--	--
novel_circ_0009348	0.523113	--	TRUE	--
[truncated: 305 more rows]
