# Supplementary material for: Differential Expression of miRNAs, lncRNAs, and circRNAs between Ovaries and Testes in Common Carp (Cyprinus carpio)
Source: Cells. 2023 Nov 15;12(22):2631. doi: 10.3390/cells12222631 (PMC10670750; doi:10.3390/cells12222631)
Supplement: Supplementary file 1 [file cells-12-02631-s001.zip › Table S19. List of primers used in the present study.xlsx]

## Sheet: Sheet1
List of primers used in the present study
stem-loop primers used for miRNA reverse transcription
loop-miR-122-RT	GTCGTATCCAGTGCAGGGTCCGAGGTATTCGCACTGGATACGAAAACACCA
loop-miR-192-RT	GTCGTATCCAGTGCAGGGTCCGAGGTATTCGCACTGGATACGAGGCTGTCA
loop-miR-153b-RT	GTCGTATCCAGTGCAGGGTCCGAGGTATTCGCACTGGATACGAGCTCATTT
loop-miR-93-RT	GTCGTATCCAGTGCAGGGTCCGAGGTATTCGCACTGGATACGACTACCTGC
U6-RT	AACGCTTCACGAATTTGCGT
qPCR primers
miR-122-F	TCGGCAGGTGGAGTGTGACAA
miR-192-F	TCGGCAGGATGACCTATGAAT
miR-153-F	CGGCAGGTTGCATAGTCACAA
miR-93-F	GCCGAGAAAAGTGCTGTTTGT
miRNA-qPCR-R	CAGTGCAGGGTCCGAGGTA
U6-qPCR-F	CTCGCTTCGGCAGCACA
U6-qPCR-R	AACGCTTCACGAATTTGCGT
XR_006158258-F	ATAGGAAAGCCCGCCAGACT
XR_006158258-R	CGCCAACATCAACAAGTAGGAC
XR_006156779-F	CAGGGTGTCGTTGCTCAGGA
XR_006156779-R	GCGTCTTGTTGGCTCCTCCT
XR_002016692-F	AGACTCGGCAGACTGACTCCT
XR_002016692-R	TGGCGAACCTTCTCCATCATCT
XR_002020130-F	CTCCAGCTCCTGACAGCATCT
XR_002020130-R	AGCAGCAATATGACGCCAAACA
cyp19a1a-F	ATTATCGCAGCTCCAGACACTC
cyp19a1a-R	GCATCCGACCCACATTCAG
zp3-F	TGATGGATGACTGGTCCTCTCA
zp3-R	TGATGGATGACTGGTCCTCTCA
dmrt1-F	CTGGGCATTTGCAGTCCG
dmrt1-R	TGGGCATCTGGTATTGTTGGT
sox9a-F	AGGTTACTGAATGAGGGCGAGA
sox9a-R	GGGTGGTCTTTCTTGTGCTGGA
novel_circ_0011083-F	GCATGAGGAAAAGCTGGACG
novel_circ_0011083-R	TAGTTGGTATCTTTAACCTCTGCGT
novel_circ_0003495-F	TCTTCCAGCAGGACAGTGATCC
novel_circ_0003495-R	ATCCATCGCTCGTCTTCTTCCA
novel_circ_0010650-F	GTGAGGACTACTTGACCAATGA
novel_circ_0010650-R	GGTGTGTCTTCGTCTTTGCC
novel_circ_0006872-F	CCTTGAGTCTTCTGAGCCAGG
novel_circ_0006872-R	TTCTTGTTCTCACTGAGCCGAT
40S-F	GAGGCATAAGAACATG
40S-R	TCAGGACATTGAACCTCACTGTCT
