# Supplementary material for: Differential Expression of miRNAs, lncRNAs, and circRNAs between Ovaries and Testes in Common Carp (Cyprinus carpio)
Source: Cells. 2023 Nov 15;12(22):2631. doi: 10.3390/cells12222631 (PMC10670750; doi:10.3390/cells12222631)
Supplement: Supplementary file 1 [file cells-12-02631-s001.zip › Table S2. Housekeeping ncRNAs classification annotations.xlsx]

## Sheet: Classification summary
Types	smaRNA_Female_1	smaRNA_Female_2	smaRNA_Female_3	smaRNA_male_1	smaRNA_male_2	smaRNA_male_3
rRNA	31236	33286	33234	17040	16385	17663
rRNA:+	31001	33013	32950	16863	16225	17480
rRNA:-	235	273	284	177	160	183
tRNA	3503	3801	3722	5658	5416	5594
tRNA:+	3413	3695	3622	5531	5293	5471
tRNA:-	90	106	100	127	123	123
snRNA	301	357	338	1312	1407	1521
snRNA:+	285	340	320	1288	1389	1502
snRNA:-	16	17	18	24	18	19
snoRNA	441	469	460	879	868	994
snoRNA:+	437	455	449	862	855	976
snoRNA:-	4	14	11	17	13	18

## Sheet: rRNA.map.fas
>smaRNA_Female_1_33_x344
TTGGTTGATATAGACAGCAGGACGGTGG
>smaRNA_Female_1_139_x17
TGGTTGATATAGACAGCAGGACGGTGG
>smaRNA_Female_1_197_x234
GAATCCGACTGTTTAATTA
>smaRNA_Female_1_216_x771
CTGACGTGCAAATCGGTCGTCCGACCGG
>smaRNA_Female_1_170_x2421
AACTCTTAGCGGTGGATCACTCGGCTC
>smaRNA_Female_1_227_x5284
TGTTGGTTGATATAGACAGCAGGACGG
>smaRNA_Female_1_265_x13
ACTCTTAGCGGTGGATCACTCGG
>smaRNA_Female_1_250_x1779
CTGACGTGCAAATCGGTCGTCCGACCTGGG
>smaRNA_Female_1_362_x240
TGCAAAGCTGAAACTTAAAGGAAA
>smaRNA_Female_1_371_x139
TCTCGTCTGATCTCGGAAGCTAAG
>smaRNA_Female_1_418_x77
GGCGCCTAGCAGCCGGCTTAGAACTG
>smaRNA_Female_1_202_x230
CGGCGGCGACTCTGGACGTGCG
>smaRNA_Female_1_437_x4
CCCTGCCCTTTGTACACACCGC
>smaRNA_Female_1_443_x10
CCCGAAAGATGGTGAACTATGCCTGGGCA
>smaRNA_Female_1_483_x11
GGGCCTGGTTAGTACTTGGA
>smaRNA_Female_1_258_x43
AAGGGCTGGGTCGGTCGGGCTG
>smaRNA_Female_1_509_x33
TGGAATGCGAGACGCCTAGTG
>smaRNA_Female_1_487_x29
AGCTCGTAGTTGGATCTCGGGAGTGGGC
>smaRNA_Female_1_530_x772
TGACTCGTAGACGACCTGATTCTGGGTC
>smaRNA_Female_1_533_x103
CCCTTTGGTGACTCTAGATA
>smaRNA_Female_1_547_x79
TTGATATAGACAGCAGGACGG
>smaRNA_Female_1_557_x726
AATCCGACTGTTTAATTAAAAC
>smaRNA_Female_1_583_x1033
TGCAGTTAAAAAGCTCGTAGTTGGATC
>smaRNA_Female_1_568_x57
CTAGTCTGGCACTGTGAAGAGACATGAG
>smaRNA_Female_1_591_x53
ACCATCTGTGGGATTATGACTGAACGCCTC
>smaRNA_Female_1_539_x2817
TGCGTGTGCTTGGCTGAGGAGCCACTGG
>smaRNA_Female_1_616_x175
AAGGTGAACAGCCTCTGGCGTG
>smaRNA_Female_1_642_x5
AGGGCACCACCAGGAGTGG
>smaRNA_Female_1_573_x320
TCTAGTCTGGCACTGTGAAGAGACAGG
>smaRNA_Female_1_656_x1
GTCTGGTGCCAGCAGCCGCGGTAATTCC
>smaRNA_Female_1_692_x61
CTAAATGACTCGTAGACGACCTGATTCTGGGTC
>smaRNA_Female_1_752_x111
CCACCAGGAGTGGAGCCTG
>smaRNA_Female_1_744_x5
CGGCCGGTACAGTGAAACTGCGAATGG
>smaRNA_Female_1_796_x213
GTTGAGCTTGACTCTAGTCTGGCACTGTG
>smaRNA_Female_1_853_x47
CAGCCTCTGGCGTGTTGGAACAAGGC
>smaRNA_Female_1_879_x69
ATTCAAACGAGAGCTTTG
>smaRNA_Female_1_810_x47
ATCTGTGGGATTATGACTGAACGC
>smaRNA_Female_1_886_x2860
TGTTGGTTGATATAGACAGCAGGACGGTG
>smaRNA_Female_1_898_x48
AAGACGGACGAAAGCGAAAGCATTT
>smaRNA_Female_1_954_x2412
AACGATCTCAACCTATTCTCAAACTTTA
>smaRNA_Female_1_952_x163
GACGGACGAAAGCGAAAGCATTTG
>smaRNA_Female_1_992_x45
GAAGACCCTGTTGAGCTTGACTCTAGT
>smaRNA_Female_1_968_x1065
GATAACTGTGGCAATTCCAGAGCT
>smaRNA_Female_1_1036_x160
CGTGGAATGCGAGACGCCTAGTG
>smaRNA_Female_1_1045_x69
TACTTGGATGGGAGACCGCCGG
>smaRNA_Female_1_1021_x97
GGAATCCGACTGTTTAATTAA
>smaRNA_Female_1_1050_x619
AGTACTTGGATGGGAGACCGCCTGG
>smaRNA_Female_1_1069_x64
ATGAACCGAACGCCGGGTTAAGGCGCCCGAT
>smaRNA_Female_1_1098_x39
TTTGACTGGGGCGGTACACCTGTC
>smaRNA_Female_1_1086_x49
TGGTTGATATAGACAGCAGGACGG
>smaRNA_Female_1_1117_x101
TGGCACTGTGAAGAGACA
>smaRNA_Female_1_1109_x112
AATCCGACTGTTTAATTAAAACAAAG
>smaRNA_Female_1_1074_x1013
TCCGACTGTTTAATTAAAACAAAGCA
>smaRNA_Female_1_1169_x158
ATGGAGGCTTAGCCCGTGGACGG
>smaRNA_Female_1_1206_x8
AATAGGGAACGTGAGCTGGGATTAGACC
>smaRNA_Female_1_1276_x76
GACTCTTAGCGGTGGATCACTCGGCTCGTG
>smaRNA_Female_1_1280_x3
GCGAAAGACTAATCGAACCATCTAGTAG
>smaRNA_Female_1_1232_x55
ACTAGAGGCCTTGGGGCCGAAACGATCTCAAC
>smaRNA_Female_1_1341_x77
GCTAAATGACTCGTAGACGACCTG
>smaRNA_Female_1_1358_x79
GTTGATATAGACAGCAGGACGGT
>smaRNA_Female_1_1368_x21
ACTTCTTAGAGGGACAAGTGGCGTTC
>smaRNA_Female_1_1348_x458
ATCCGACTGTTTAATTAAA
>smaRNA_Female_1_1380_x1403
AACTCTTAGCGGTGGATCACTCGGC
>smaRNA_Female_1_1410_x62
GTGTGCTTGGCTGAGGAGCCACTGGTG
>smaRNA_Female_1_1426_x336
AATGACTCGTAGACGACCTGATTCTGG
>smaRNA_Female_1_1417_x285
ATCCGGCTCGAAGGACCA
>smaRNA_Female_1_1475_x116
CCCTGTTGAGCTTGACTCTAGTCTGGCACT
>smaRNA_Female_1_1454_x35
CAGCTACGGCCCGCGTCGG
>smaRNA_Female_1_1493_x4
TCCGACTGTCTAATTAAAAC
>smaRNA_Female_1_1553_x3451
CTGACGTGCAAATCGGTCGTCCGACCTG
>smaRNA_Female_1_1559_x211
CCGAGAAGACGATCAAACTTGACT
>smaRNA_Female_1_1598_x121
TTGGATTGTTCACCCACTAATAGGGAAC
>smaRNA_Female_1_1594_x154
AACTGGTGCGGACCAGGGGAATCCGACTG
>smaRNA_Female_1_1610_x9
TGGGATTATGACTGAACGCCTCTAAG
>smaRNA_Female_1_1626_x20
TCCGGTAAAGCGAATGACTA
>smaRNA_Female_1_1623_x13
GTCAGTCGGTCCTAAGGGAT
>smaRNA_Female_1_1640_x768
AACTCTTAGCGGTGGATCACTC
>smaRNA_Female_1_1648_x395
GAATCCGACTGTTTAATTAA
>smaRNA_Female_1_1671_x449
AACTCTTAGCGGTGGATCA
>smaRNA_Female_1_1714_x4295
CTGACGTGCAAATCGGTCGTCCGACCTGG
>smaRNA_Female_1_1734_x372
AACTCTTAGCGGTGGATCACTCG
>smaRNA_Female_1_1680_x110
TTCTCGCGGATCTCCCCAGCTA
>smaRNA_Female_1_1810_x37
CACATTGATCATCGACACTTCG
>smaRNA_Female_1_1874_x318
CTTGACTCTAGTCTGGCACT
>smaRNA_Female_1_1912_x370
CAGTTAAAAAGCTCGTAGTTGGATC
>smaRNA_Female_1_1914_x41
GATGTCGGCTCTTCCTATCA
>smaRNA_Female_1_1967_x28
GGGGAATCCGACTGTTTAATTAAAACAAAG
>smaRNA_Female_1_1986_x24
CGGAGCGCCGAGAAGACGATC
>smaRNA_Female_1_2001_x77
TTGGCTAAGATCAAGTGTAGTATCTGTTCTT
>smaRNA_Female_1_2028_x5793
TCTTCTCGGAGTCGGGTTGCTTGGGA
>smaRNA_Female_1_2019_x717
CTCTAGTCTGGCACTGTGAAGAGACATG
>smaRNA_Female_1_2145_x30
CTAGCTGCGAGAACTAATGTGAATT
>smaRNA_Female_1_2166_x181
TCTGATCTCGGAAGCTAAG
>smaRNA_Female_1_2190_x11
AGTACACACGGCCGGTACAGTGAAACTGC
>smaRNA_Female_1_2208_x84
AAGACCCTGTTGAGCTTGACTC
>smaRNA_Female_1_2223_x195
TGGCACTGTGAAGAGACATG
>smaRNA_Female_1_2229_x3166
GACGTGCAAATCGGTCGTCCGACCTGGG
>smaRNA_Female_1_2165_x53
CAGTGCTCTGAATGTCAAAGT
>smaRNA_Female_1_2245_x19
TAGAGGTGAAATTCTTGGACCGG
>smaRNA_Female_1_2275_x56
TTGCAAAGCTGAAACTTAAAGGAA
>smaRNA_Female_1_2154_x33
TTCCATGTGAACAGCAGTTGAAC
>smaRNA_Female_1_2308_x14
ATGTGATTTCTGCCCAGTGCTC
>smaRNA_Female_1_2324_x42
AGACCCTGTTGAGCTTGACTCTAGT
>smaRNA_Female_1_2318_x692
GTGCTAAATGACTCGTAGACG
>smaRNA_Female_1_2422_x1
AGCAGGACGGTGGCCCTGGAAGTC
>smaRNA_Female_1_2347_x288
GCCCGATCTCGTCTGATCTCG
>smaRNA_Female_1_2452_x48
CGGAGCGTTTACTTTGAAAAAA
>smaRNA_Female_1_2440_x1254
TACCTGGTTGATCCTGCC
>smaRNA_Female_1_2480_x26
GAAGACCCTGTTGAGCTTGACT
>smaRNA_Female_1_2508_x746
ACTCTAGTCTGGCACTGTGAAGAGACATG
>smaRNA_Female_1_2496_x332
CTGTTGAGCTTGACTCTAGTCT
>smaRNA_Female_1_2537_x2
CTCGTCTGATCTCGGAAGCTAACCAGGG
>smaRNA_Female_1_2519_x416
CCGGCTTAGAACTGGTGCGGACCAGG
>smaRNA_Female_1_2558_x356
GACTCTAGTCTGGCACTGTGAAGAGACATG
>smaRNA_Female_1_2531_x219
TCTGGCACTGTGAAGAGACA
>smaRNA_Female_1_2652_x213
AAATGACTCGTAGACGACCTG
>smaRNA_Female_1_2681_x96
GCGACTCTGGACGTGCGC
>smaRNA_Female_1_2680_x3
CTAAATACCGGCACGAGA
>smaRNA_Female_1_2626_x226
ACAGGTCTGTGATGCCCTTAGATG
>smaRNA_Female_1_2733_x74
AGGTGAACAGCCTCTGGCGT
>smaRNA_Female_1_2761_x37
TTGGATAACTGTGGCAATTCCAGAGCTAATA
>smaRNA_Female_1_2789_x145
AAATGACTCGTAGACGACCT
>smaRNA_Female_1_2776_x7
GGCTCGTGCGTCGATGAAGAACGCA
>smaRNA_Female_1_2804_x82
AGACCCTGTTGAGCTTGACTCTA
>smaRNA_Female_1_2833_x235
TCTGATGGAGGCTTAGCCCGTGGACGGT
>smaRNA_Female_1_2857_x5
TTGGATCTCGGGAGTGGGCT
>smaRNA_Female_1_2823_x22
GGCTGGGTCGGTCGGGCTGAGGT
>smaRNA_Female_1_2872_x274
TAAATGACTCGTAGACGACCTG
>smaRNA_Female_1_2869_x1532
ATGACTCGTAGACGACCTGATTCTGGGTC
>smaRNA_Female_1_2882_x671
TCTAGTCTGGCACTGTGAAGAGACATG
>smaRNA_Female_1_2901_x70
CGAGAACTAATGTGAATT
>smaRNA_Female_1_2880_x651
TGCAAAGCTGAAACTTAAAGGA
>smaRNA_Female_1_2973_x938
TTGACTCTAGTCTGGCACTGTG
>smaRNA_Female_1_2999_x134
AGGGGAATCCGACTGTTTAATT
>smaRNA_Female_1_3051_x315
GAATCCGACTGTTTAATTAAAACAA
>smaRNA_Female_1_3035_x67
AAAGCTCGTAGTTGGATCTCGG
>smaRNA_Female_1_3072_x19
CCACCAGGAGTGGAGCCGG
>smaRNA_Female_1_3124_x100
CAGGGTCGGGCCTGGTTAGTACTT
>smaRNA_Female_1_3220_x30
GTCGCTACTACCGATTGGATGGT
>smaRNA_Female_1_3268_x285
GCGGCGACTCTGGACGTGCGC
>smaRNA_Female_1_3283_x1201
TCAAGAACGAAAGTCGGAGGTTCGAA
>smaRNA_Female_1_3294_x2
GTGCCCGATCTCGTCTGATCT
>smaRNA_Female_1_3264_x17
TACTTGGATGGGAGACCGCCTGGGA
>smaRNA_Female_1_3313_x38
ATATAGACAGCAGGACGG
>smaRNA_Female_1_3346_x113
CAGCCGGCTTAGAACTGGTGCGGACCAGG
>smaRNA_Female_1_3380_x206
AACTTCGGGATAAGGATTGGCTCTAAG
>smaRNA_Female_1_3295_x57
GCGCCTAGCAGCCGGCTTAGAACTGGTGCG
>smaRNA_Female_1_3418_x7
TCTGGACGTGCGCCGGGCCCTTCTCGCGGA
>smaRNA_Female_1_3424_x90
CCCGGTGCTAAATGACTCGTAGA
>smaRNA_Female_1_3445_x2
AGCAGTTGAACATGGGGCAGTCGGTCC
>smaRNA_Female_1_3353_x188
ATCCGACTGTTTAATTAAAACAAAGC
>smaRNA_Female_1_3456_x15
AGGAATAATGGAATAGGACTC
>smaRNA_Female_1_3474_x16
GGAATCCGACTGTTTAATTAAAACAAAGCA
>smaRNA_Female_1_3498_x115
TCTGATGGAGGCTTAGCCCGTGGACGGTG
>smaRNA_Female_1_3507_x971
GTACTTGGATGGGAGACCGCCTG
>smaRNA_Female_1_3524_x83
CAGTTAAAAAGCTCGTAGTTGGATCT
>smaRNA_Female_1_3542_x32
CTCGTAGACGACCTGATTCTGGGT
>smaRNA_Female_1_3530_x1114
AGCAGTTGAACATGGGTCAGTCGGTCC
>smaRNA_Female_1_3558_x629
GAATCCGACTGTTTAATTAAA
>smaRNA_Female_1_3588_x22
GTACTTGGATGGGAGACTGCCTGGG
>smaRNA_Female_1_3630_x1552
CTAGGAATAATGGAATAGGACTCCGG
>smaRNA_Female_1_3635_x77
CCCTGTTGAGCTTGACTCT
>smaRNA_Female_1_3571_x55
AGAACTGGTGCGGACCAGGGGAATCCGACTG
>smaRNA_Female_1_3629_x42
CTAGGAATAATGGAATAGGACTCCG
>smaRNA_Female_1_3664_x812
GCTTACGGCCATACCACCCTGAG
>smaRNA_Female_1_3680_x194
TGACTCTAGATAACCTCG
>smaRNA_Female_1_3730_x12
GAGGATTCAACCCGGCGGGT
>smaRNA_Female_1_3785_x7
AAGGGAAGTCGGCAAGTCAGAT
>smaRNA_Female_1_3744_x3
CGATCTCGTCTGATCTCGGAAGCTAAGCAGT
>smaRNA_Female_1_3812_x40
CTAGGAATAATGGAATAGGAC
>smaRNA_Female_1_3912_x1
TGCCGACCCGCGATCCGG
>smaRNA_Female_1_3918_x45
AATCCGACTGTTTAATTAAAACAAAGCAT
>smaRNA_Female_1_3884_x26
TATAGGGGCGAAAGACTAAT
>smaRNA_Female_1_3917_x88
ATTCCGATAACGAACGAGACT
>smaRNA_Female_1_3938_x278
AATACCAGGTGCTGTAAGCT
>smaRNA_Female_1_3860_x62
TCCGATAACGAACGAGACTCCGG
>smaRNA_Female_1_3977_x580
AATGACTCGTAGACGACCTGATTCTGGGT
>smaRNA_Female_1_4012_x34
CTCGCGGATCTCCCCAGCT
>smaRNA_Female_1_3946_x51
GCGCCGAGAAGACGATCAAAC
>smaRNA_Female_1_4018_x32
ATCAGTTATGGTCCCTTTGATC
>smaRNA_Female_1_4070_x43
CGATGTCGGCTCTTCCTATCAT
>smaRNA_Female_1_4082_x24
CTAAACGTAACGATACCGCAGCGCCGCGGG
>smaRNA_Female_1_4151_x59
CGATCTCGTCCGATCTCGGAAGC
>smaRNA_Female_1_4147_x156
TCTGATCTCGGAAGCTAAGCAGGG
>smaRNA_Female_1_4149_x26
GACGACGATTTGTGACAC
>smaRNA_Female_1_4197_x141
GAGAAGACGATCAAACTTGAC
>smaRNA_Female_1_4321_x15
GAAAGATGGTGAACTATGCCT
>smaRNA_Female_1_4362_x245
GGTGCTAAATGACTCGTAGACGA
>smaRNA_Female_1_4374_x1336
TGTTGGTTGATATAGACAGCAGGACGGT
>smaRNA_Female_1_4368_x74
ATGGAAGTCGGAATCCGCTAAGGAGTGT
>smaRNA_Female_1_4381_x3
GCTTAGCCCGTGGACGGTGTGAGGCCGG
>smaRNA_Female_1_4425_x3
CTGGTGCGGACCAGGGGAATCCGACT
>smaRNA_Female_1_4441_x19
ACCGATAGTCGACAAGTACCGTGAGGGA
>smaRNA_Female_1_4451_x23
ATGAGGGGTGTAGAATAAGTGGGA
>smaRNA_Female_1_4457_x4
ACTACCGATTGGATGGTTTAGTGAGGTC
>smaRNA_Female_1_4474_x99
AGACGACCTGATTCTGGG
>smaRNA_Female_1_4447_x259
TAACAGGTCTGTGATGCCCTTAGATG
>smaRNA_Female_1_4530_x136
AATGACTCGTAGACGACCT
>smaRNA_Female_1_4529_x399
ATAACTGTGGCAATTCCAGAGCT
>smaRNA_Female_1_4543_x316
CTAAATGACTCGTAGACG
>smaRNA_Female_1_4566_x1
TCTCGTCTGATCTCGGAAACT
>smaRNA_Female_1_4617_x66
TGTGCTTGGCTGAGGAGCCACTGG
>smaRNA_Female_1_4602_x57
TGGTGACTCTAGATAACCTCGGGCCGATC
>smaRNA_Female_1_4630_x86
GAAGACGATCAAACTTGA
>smaRNA_Female_1_4642_x39
TCTAGTCTGGCACTGTGAAGAG
>smaRNA_Female_1_4649_x863
GACGTGCAAATCGGTCGTCCGACCTG
>smaRNA_Female_1_4733_x54
GTAGTTCCGACCGTAAACGATGC
>smaRNA_Female_1_4707_x57
TTCCGATAACGAACGAGACTCC
>smaRNA_Female_1_4777_x253
CGAGAACTAATGTGAATTGCAGGACACAT
>smaRNA_Female_1_4793_x333
GCGGCGACTCTGGACGTGCGCCGGG
>smaRNA_Female_1_4809_x32
CGCGATGTGATTTCTGCCCAGTGCT
>smaRNA_Female_1_4850_x1121
AACTCTTAGCGGTGGATC
>smaRNA_Female_1_4764_x786
GAATCCGACTGTTTAATTAAAAC
>smaRNA_Female_1_4860_x110
TGCGTGTGCTTGGCTGAGGAGCCACTGGTG
>smaRNA_Female_1_4864_x283
CAGGGTTCGATTCCGGAGAGGGAGCC
>smaRNA_Female_1_4876_x183
ACAGGTCTGTGATGCCCTTAGATGT
>smaRNA_Female_1_4823_x1
GTTCGATTCCGGAGAGGG
>smaRNA_Female_1_4887_x147
CTGGCACTGTGAAGAGACA
>smaRNA_Female_1_4905_x51
CAGTATGAGTACGGACCGTG
>smaRNA_Female_1_4913_x355
AATCCGACTGTTTAATTAA
>smaRNA_Female_1_4933_x344
TTGGATGGGAGACCGCCTGGGA
>smaRNA_Female_1_4979_x217
AGAGGCCTTGGGGCCGAAACGATCTCAAC
>smaRNA_Female_1_4973_x15
CGTAACTTCGGGATAAGGATTGGCT
>smaRNA_Female_1_4988_x139
GTCTGATCTCGGAAGCTAAGCAG
>smaRNA_Female_1_5096_x52
TGGACGTGCGCCGGGCCC
>smaRNA_Female_1_5103_x762
CAAGAACGAAAGTCGGAGGTTCGAAGACGA
>smaRNA_Female_1_5097_x487
TCCGACTGTTTAATTAAAACA
>smaRNA_Female_1_5125_x267
AGCAGCCGGCTTAGAACT
>smaRNA_Female_1_5124_x42
AGACCGGTAGACTTGAAC
>smaRNA_Female_1_5159_x299
CCCGGTGCTAAATGACTCGTAGACGA
>smaRNA_Female_1_5147_x66
CATGGAAGTCGGAATCCGCTAAGGAGTGT
>smaRNA_Female_1_5197_x59
GCGTGTGCTTGGCTGAGGAGCCACTGGTG
>smaRNA_Female_1_5207_x37
GCCGAGAAGACGATCAAACTTGACTAT
>smaRNA_Female_1_5191_x21
TTTTGATCCTTCGATGTCGGCTCT
>smaRNA_Female_1_5183_x14
CGGTACAGTGAAACTGCGAATGG
>smaRNA_Female_1_5258_x145
AGGGGAATCCGACTGTTTAATTAAA
>smaRNA_Female_1_5289_x844
GCCTTGGGGCCGAAACGATCTCAAC
>smaRNA_Female_1_5249_x176
TCTCGTCTGATCTCGGAAGCTAAGCAGGG
>smaRNA_Female_1_5283_x26
GGGGACGCGTGCATTTATCAGATC
>smaRNA_Female_1_5318_x41
TAAAAAGCTCGTAGTTGGATCTCGGGAGTG
>smaRNA_Female_1_5326_x29
ACTTAAAGGAATTGACGGAAGGGCACC
>smaRNA_Female_1_5376_x13
AGGACGGTGGCCATGGAAGTC
>smaRNA_Female_1_5419_x174
TTGACTCTAGTCTGGCACTGT
>smaRNA_Female_1_5452_x453
CCGACTGTTTAATTAAAAC
>smaRNA_Female_1_5446_x23
CGCTGCGGGATGAACCGAACGC
>smaRNA_Female_1_5478_x4
TTTATCAGATCCAAAACCC
>smaRNA_Female_1_5529_x13
AGACATGAGGGGTGTAGAATAA
>smaRNA_Female_1_5594_x68
GCAAGTCAGATCCGTAACTTCGGGA
>smaRNA_Female_1_5589_x23
CGATGTGATTTCTGCCCAGTGCTCTGAATG
>smaRNA_Female_1_5617_x10
GTGAAGAGACATGAGGGGTGTAG
>smaRNA_Female_1_5639_x83
GAGTGGAGCCTGCGGCTTA
>smaRNA_Female_1_5672_x234
CTTGGATGGGAGACCGCCTG
>smaRNA_Female_1_5696_x126
TGACTCTAGTCTGGCACTGTGAAGA
>smaRNA_Female_1_5702_x3
GCTGAAACTTAAAGGAAA
>smaRNA_Female_1_5727_x1017
CCGGCTTAGAACTGGTGCGGACCAGGGG
>smaRNA_Female_1_5793_x43
AGACATGAGGGGTGTAGAATA
>smaRNA_Female_1_5819_x54
TGGCACTGTGAAGAGACAGG
>smaRNA_Female_1_5860_x10
TTTCAGTATGAGTACGGACCGT
>smaRNA_Female_1_5857_x193
TAGCAGCCGGCTTAGAACT
>smaRNA_Female_1_5882_x33
TGCAAAGCTGAAACTTAAAGGAATTGACGG
>smaRNA_Female_1_5925_x32
CGGGGAAAGAAGACCCTGTTGAGCTTGAC
>smaRNA_Female_1_5959_x9
CGGTAAAGCGAATGACTAGA
>smaRNA_Female_1_5964_x7
GTTGCAAAGCTGAAACTTAAAGGAA
>smaRNA_Female_1_5975_x36
TGTGCTTGGCTGAGGAGCCACTGGT
>smaRNA_Female_1_6033_x37
GAAAGAAGACCCTGTTGAGCTTG
>smaRNA_Female_1_6011_x62
GTGGGCTGGCGGTCCGCCGCGAGGCGAGC
>smaRNA_Female_1_6134_x87
TTTGATCCTTCGATGTCGGCTCTTCC
>smaRNA_Female_1_6198_x106
AAGATGGTGAACTATGCC
>smaRNA_Female_1_6179_x36
GCCTTGGGGCCGAAACGATCTCAACCTA
>smaRNA_Female_1_6221_x136
TAAATGACTCGTAGACGACCTGATTCTGGG
>smaRNA_Female_1_6274_x25
AAGTACACACGGCCGGTACAGTGAAACTGC
>smaRNA_Female_1_6214_x161
TCCTAAGGGATGGGCGAAC
>smaRNA_Female_1_6286_x10
AGACTAATCGAACCATCTAGTAGCTGG
>smaRNA_Female_1_6331_x1
TAACTATGACTCTCTTACG
>smaRNA_Female_1_6419_x64
TAGAGGTGAAATTCTTGGACCGGCGCA
>smaRNA_Female_1_6423_x80
CCCGGTGCTAAATGACTCGTAGACGACCTG
>smaRNA_Female_1_6452_x72
AGACTAATCGAACCATCTAGT
>smaRNA_Female_1_6453_x25
TTGATCCTTCGATGTCGGCTC
>smaRNA_Female_1_6495_x66
GGATAAGGATTGGCTCTAAGGGCT
>smaRNA_Female_1_6553_x156
AACTTCGGGATAAGGATTGGCTCTAAGG
>smaRNA_Female_1_6504_x35
GGGAGTTTGACTGGGGCGGTACACCTG
>smaRNA_Female_1_6531_x81
GCCTAGCAGCCGGCTTAGAACTGGTGCG
>smaRNA_Female_1_6584_x210
GTATGGTTGCAAAGCTGAAACTTAAAGGA
>smaRNA_Female_1_6546_x4
TTAGTACTTGGATGGGAGA
>smaRNA_Female_1_6604_x4
AGGTGCGAAGCGGGGCTG
>smaRNA_Female_1_6611_x80
CGCCCGATCTCGTCTGATCTCGGAAGC
>smaRNA_Female_1_6636_x4
CAACTCACCTGCCGAATCAAC
>smaRNA_Female_1_6701_x154
CTGCGGGATGAACCGAACGC
>smaRNA_Female_1_6697_x198
GTTCTATTTTGTGGGTTTCTGGAACC
>smaRNA_Female_1_6746_x26
GCGTGTGCTTGGCTGAGGAGCCACTG
>smaRNA_Female_1_6760_x9
CTGGTTAGTACTTGGATGGGAGACCGCCTG
>smaRNA_Female_1_6781_x31
TTAAAAAGCTCGTAGTTGGATCTCGGG
>smaRNA_Female_1_6734_x67
ATAACAGGTCTGTGATGCCCTTAGATGTCCG
>smaRNA_Female_1_6863_x28
GGGAATACCAGGTGCTGTAAGCT
>smaRNA_Female_1_6887_x50
ACTCGTAGACGACCTGATTCTGGGTCAGGG
>smaRNA_Female_1_6884_x41
CTAATCGAACCATCTAGTAGCT
>smaRNA_Female_1_6874_x15
CGTATATTAAAGTTGCTGCAGT
>smaRNA_Female_1_6923_x1
CTTAGCTGGGTGTCCGGTC
>smaRNA_Female_1_6941_x75
AGCGATTTGTCTGGTTCATTCCGA
>smaRNA_Female_1_6953_x5
CGTGCATTTATCAGATCCAAAACCCATC
>smaRNA_Female_1_6967_x19
CTCGTAGACGACCTGATTCTGGGTCAGG
>smaRNA_Female_1_7125_x61
TGACGTGCAAATCGGTCGTCCGACCTG
>smaRNA_Female_1_7155_x200
CCGAGAAGACGATCAAACTTG
>smaRNA_Female_1_7126_x20
ATTATGACTGAACGCCTCTAAGTCAGA
>smaRNA_Female_1_7166_x43
ACTCTAGTCTGGCACTGTGAAGAGACATGA
>smaRNA_Female_1_7232_x60
AAAGACTAATCGAACCATC
>smaRNA_Female_1_7234_x26
GCTCGTGCGTCGATGAAGAACGCAGC
>smaRNA_Female_1_7252_x37
CGGGCTGAGGTGCGAAGCGGGGCT
>smaRNA_Female_1_7272_x1643
GACGTGCAAATCGGTCGTCCGACCTGG
>smaRNA_Female_1_7305_x217
TGACTCGTAGACGACCTGATTCTGG
>smaRNA_Female_1_7323_x6
CACGAGTCTTTGGGTTCCGGGGGGAG
>smaRNA_Female_1_7330_x1
ACGGACAGGATTGACAGATTGA
>smaRNA_Female_1_7350_x5
CTAAGTCAGAATCCCGCC
>smaRNA_Female_1_7363_x4
CCTGTCCCGGACCCTGCC
>smaRNA_Female_1_7345_x376
CTAGGAATAATGGAATAGGACT
>smaRNA_Female_1_7357_x68
CTGATGGAGGCTTAGCCCGTGGACG
>smaRNA_Female_1_7411_x134
CAAGACGGACGAAAGCGAAAGCATTTGC
>smaRNA_Female_1_7420_x550
TCAAGAACGAAAGTCGGAGGTTCGAAG
>smaRNA_Female_1_7456_x2
CGGAGAGGTAGTGACGAA
>smaRNA_Female_1_7417_x113
TAGTACTTGGATGGGAGACCGCCT
>smaRNA_Female_1_7451_x28
TCGTCTGATCTCGGAAGCTAAGCAGGGT
>smaRNA_Female_1_7485_x2
ACTTGGATGGGAGACCGCCTGGGAATACCAGG
>smaRNA_Female_1_7532_x20
CTAGTCTGGCACTGTGAAGAGACATGAGGG
>smaRNA_Female_1_7609_x167
GACTCTAGTCTGGCACTGTGAAGAGAC
>smaRNA_Female_1_7685_x199
GGAATCCGACTGTTTAATTAAA
>smaRNA_Female_1_7672_x88
AGGATTGGCTCTAAGGGCTG
>smaRNA_Female_1_7781_x151
ATGACTCGTAGACGACCTGATTCTGGGTCAGGGT
>smaRNA_Female_1_7858_x14
CTTAAAGGAATTGACGGAA
>smaRNA_Female_1_7905_x26
AAGGGCTGGGTCGGTCGGGCT
>smaRNA_Female_1_7951_x87
ATGGAAGTCGGAATCCGCTAAGGAGTG
>smaRNA_Female_1_8016_x20
TGACGCGCATGAATGGATGAAC
>smaRNA_Female_1_8061_x504
CCGGCTTAGAACTGGTGCGGACCAGGG
>smaRNA_Female_1_8152_x97
ATGAACCGAACGCCGGGTTAAGGCGCCCG
>smaRNA_Female_1_8343_x76
CGCGATGTGATTTCTGCCCAGTGCTCTG
>smaRNA_Female_1_8419_x17
AAGAGACATGAGGGGTGTAGAATAAG
>smaRNA_Female_1_8450_x35
TCGTAGTTGGATCTCGGGA
>smaRNA_Female_1_8416_x839
TAGTACTTGGATGGGAGACCGCCTG
>smaRNA_Female_1_8474_x125
TAGGAATAATGGAATAGGACTCCGGTTC
>smaRNA_Female_1_8507_x1
TGAAGTGTTCGGATTGCG
>smaRNA_Female_1_8523_x14
CTGCCCTTTGTACACACCGCC
>smaRNA_Female_1_8553_x109
GTCGACCGGGGCGGACTGTCCTCAGT
>smaRNA_Female_1_8556_x257
TGACTCGTAGACGACCTGATTCTGGG
>smaRNA_Female_1_8570_x378
GCTTACGGCCATACCACCCTGA
>smaRNA_Female_1_8573_x17
TTATCAGATCCAAAACCCATCCG
>smaRNA_Female_1_8591_x12
TTAAAAAGCTCGTAGTTGGATCTCGGGAGT
>smaRNA_Female_1_8598_x2
CCGAAAGATGGTGAACTATGCCTGGGCA
>smaRNA_Female_1_8621_x61
AAGACCCTGTTGAGCTTGAC
>smaRNA_Female_1_8652_x42
TGAGGTGCGAAGCGGGGCTGGGCC
>smaRNA_Female_1_8666_x64
GATACCGTCGTAGTTCCGA
>smaRNA_Female_1_8674_x6
TTCTGCCCAGTGCTCTGAATGTCAAA
>smaRNA_Female_1_8693_x224
TAAAAAGCTCGTAGTTGGATC
>smaRNA_Female_1_8688_x52
AGTGAGGTCCTCGGATCGGCC
>smaRNA_Female_1_8714_x173
GTGCTAAATGACTCGTAGACGACCTG
>smaRNA_Female_1_8706_x10
ATTATGACTGAACGCCTCTAAGTCAGAATC
>smaRNA_Female_1_8732_x160
TGACTCTAGATAACCTCGGG
>smaRNA_Female_1_8761_x258
ATCCGACTGTTTAATTAA
>smaRNA_Female_1_8794_x330
AAATGACTCGTAGACGACCTGATTCTGGGT
>smaRNA_Female_1_8704_x22
AGAACTGGTGCGGACCAGGGGAATCCG
>smaRNA_Female_1_8814_x65
TTTAACTGCAGCAACTTTAAT
>smaRNA_Female_1_8881_x6
CGGTGAGCTCTCGTCGGCCCTTGAA
>smaRNA_Female_1_8870_x161
TGATGGAGGCTTAGCCCGTGGACGGTG
>smaRNA_Female_1_8898_x186
GATAACTGTGGCAATTCCAGAGCTA
>smaRNA_Female_1_8944_x2
GAACGCCGTTCGGAAGGGAGGGGCGATGGC
>smaRNA_Female_1_9020_x84
CAAACGAGAGCTTTGAAGGC
>smaRNA_Female_1_9040_x1363
AATGACTCGTAGACGACCTGATTCTGGGTC
>smaRNA_Female_1_9027_x400
GAATCCGACTGTTTAATT
>smaRNA_Female_1_9077_x523
GAATCCGACTGTTTAATTAAAACA
>smaRNA_Female_1_9099_x184
TCCGGTAAAGCGAATGACT
>smaRNA_Female_1_9129_x34
CATGAATGGATGAACGAGATTCCCACTGTCC
>smaRNA_Female_1_9171_x4
TCATTAATCAAGAACGAAAGTCGGA
>smaRNA_Female_1_9182_x160
AATCCGACTGTTTAATTAAAACAAAGC
>smaRNA_Female_1_9211_x644
TTGACTCTAGTCTGGCACT
>smaRNA_Female_1_9226_x118
CAAGGTGAACAGCCTCTGGCGTGT
>smaRNA_Female_1_9269_x6
GGTGCAGATCTTGGTGGTAGT
>smaRNA_Female_1_9298_x274
TCTGATCTCGGAAGCTAAGCAGGGTC
>smaRNA_Female_1_9317_x632
ATCCGACTGTTTAATTAAAACA
>smaRNA_Female_1_9323_x464
AAGACGATCAAACTTGACTAT
>smaRNA_Female_1_9327_x2
CTGAGCGCGCCCGATCTCGTCTGA
>smaRNA_Female_1_9322_x370
AGCTCTCGTCGGCCCTTGAAAATCCGGGGG
>smaRNA_Female_1_9358_x29
TGGTACCCGAAAGATGGTGAAC
>smaRNA_Female_1_9416_x42
CTAAATGACTCGTAGACGACCTGAT
>smaRNA_Female_1_9489_x9
ACTCGGCTCGTGCGTCGATGAAG
>smaRNA_Female_1_9525_x31
CCCGGTGCTAAATGACTCGTA
>smaRNA_Female_1_9511_x112
TGGAAGTCGGAATCCGCTAAGGAGTG
>smaRNA_Female_1_9521_x216
TACCAGGTGCTGTAAGCT
>smaRNA_Female_1_9537_x659
ATCCGACTGTTTAATTAAAAC
>smaRNA_Female_1_9640_x31
CTCTGGACGTGCGCCGGGCCCTTC
>smaRNA_Female_1_9680_x959
CGGTGCTAAATGACTCGTAGACG
>smaRNA_Female_1_9671_x2
CTCTTTCGAGGCCCTGTAATTGGAATG
>smaRNA_Female_1_9711_x222
CAAACGAACCCGGAGAAGCTGG
>smaRNA_Female_1_9744_x432
CCGTAAACGATGCCGACCCGCGATCCG
>smaRNA_Female_1_9757_x5
TGCGCCGGGCCCTTCTCGCGGATCTCCCCAGC
>smaRNA_Female_1_9801_x10
CGCGTGCATTTATCAGATC
>smaRNA_Female_1_9902_x109
CGCCGAGAAGACGATCAAAC
>smaRNA_Female_1_9938_x51
CGCCGAGAAGACGATCAAACTTGA
>smaRNA_Female_1_9945_x10
AACTCTTAGCGGTGGATCACTCGGCTCGTGCGTC
>smaRNA_Female_1_9898_x2
CCTATCATTGTGAAGCAGAATTCACC
>smaRNA_Female_1_9986_x34
AGGTCTGTGATGCCCTTAGATGTCCG
>smaRNA_Female_1_9984_x108
CAGTCGGTCCTAAGGGATG
>smaRNA_Female_1_10008_x66
CATTGATCATCGACACTTCG
>smaRNA_Female_1_10051_x460
CGATCTCGTCTGATCTCGGAA
>smaRNA_Female_1_10102_x152
CATGAATGGATGAACGAGATTCC
>smaRNA_Female_1_10141_x2
GCTAAATAGTTACGCGGCCCCG
>smaRNA_Female_1_10157_x440
AATCCGACTGTTTAATTAAAACAA
>smaRNA_Female_1_10139_x8
TGGATCTCGGGAGTGGGCTGG
>smaRNA_Female_1_10131_x87
AGGGGAATCCGACTGTTTAATTAAAA
>smaRNA_Female_1_10227_x448
TGTTGGTTGATATAGACAGCAGGACGGTGG
>smaRNA_Female_1_10241_x94
TCTTATCGTTTCCTCACTTACCCGGTG
>smaRNA_Female_1_10327_x9
CGGGTGCAGATCTTGGTG
>smaRNA_Female_1_10318_x69
CAGGTCTGTGATGCCCTTAGAGG
>smaRNA_Female_1_10351_x119
GTGACTCTAGATAACCTCGG
>smaRNA_Female_1_10363_x37
CTCTAGTCTGGCACTGTGAAGAGA
>smaRNA_Female_1_10380_x88
TAGGAATAATGGAATAGGACTCCGGT
>smaRNA_Female_1_10356_x47
GTAGGTGAACCTGCGGAAGGATCATTA
>smaRNA_Female_1_10403_x202
AATGACTCGTAGACGACCTG
>smaRNA_Female_1_10401_x85
ACCCTGTTGAGCTTGACTCTAGT
>smaRNA_Female_1_10447_x15
GGAAAGAAGACCCTGTTGAGCTT
>smaRNA_Female_1_10451_x12
GGATAACTGTGGCAATTCCAGAG
>smaRNA_Female_1_10467_x19
CCGCGGCTGGGGGAGCGGCC
>smaRNA_Female_1_10505_x173
TCTGATCTCGGAAGCTAAGCA
>smaRNA_Female_1_10524_x8
CTGGACGTGCGCCGGGCCCTTCTCGCGGATCTC
>smaRNA_Female_1_10568_x527
CCCGGTGCTAAATGACTCGTAGACG
>smaRNA_Female_1_10610_x36
AAGTACACACGGCCGGTACAGTGAAAC
>smaRNA_Female_1_10618_x45
TATGAGTACGGACCGTGAAAGCGGG
>smaRNA_Female_1_10620_x274
GACGATCAGATACCGTCGTAGTTCCGACC
>smaRNA_Female_1_10615_x19
TAAGGGCTGGGTCGGTCGGGCT
>smaRNA_Female_1_10669_x368
TTGACTCTAGTCTGGCACTG
>smaRNA_Female_1_10664_x1070
ACTCTAGATAACCTCGGGCCGATCGCGCG
>smaRNA_Female_1_10717_x40
ATTCCGATAACGAACGAGAC
>smaRNA_Female_1_10765_x11
TTAAGAGGGACGGCCGGGGGCATT
>smaRNA_Female_1_10791_x15
CGGCTTAGAACTGGTGCGGACCAGGGGAATCC
>smaRNA_Female_1_10782_x13
AAGAGGGACGGCCGGGGGC
>smaRNA_Female_1_10828_x169
TCTAGTCTGGCACTGTGAAGAGA
>smaRNA_Female_1_10858_x6
CGAGACCGATAGTCGACAAGTACCGT
>smaRNA_Female_1_10882_x1154
TGACTCTAGTCTGGCACTGTG
>smaRNA_Female_1_10907_x77
AGGGGAATCCGACTGTTTAAT
>smaRNA_Female_1_10914_x168
AAGACTAATCGAACCATCTAGT
>smaRNA_Female_1_10941_x201
CGCCTAGCAGCCGGCTTAGAACTGGTGC
>smaRNA_Female_1_11051_x229
CCGTAAACGATGCCGACCCGCGATC
>smaRNA_Female_1_11044_x9
ATTGCAGGACACATTGATCATCGACA
>smaRNA_Female_1_11060_x40
GGTTGCAAAGCTGAAACTTAAAGGA
>smaRNA_Female_1_11107_x66
TATGGTTGCAAAGCTGAAACTTAAAGG
>smaRNA_Female_1_11143_x23
GATGTCGGCTCTTCCTATCATTGTGAAGCA
>smaRNA_Female_1_11162_x241
TAGACGACCTGATTCTGGG
>smaRNA_Female_1_11200_x30
CAGTTGAACATGGGTCAGTCGGTCCTGAG
>smaRNA_Female_1_11187_x96
CTTGGATGGGAGACCGCCTGG
>smaRNA_Female_1_11221_x23
CGCGGGTGCAGATCTTGGTGGTA
>smaRNA_Female_1_11214_x252
CTGGCACTGTGAAGAGACATG
>smaRNA_Female_1_11213_x41
ACCCTGTTGAGCTTGACTCTAGTCTGGC
>smaRNA_Female_1_11204_x44
GTAGTTCCGACCGTAAACGATG
>smaRNA_Female_1_11278_x46
CTATTTTGTGGGTTTCTGGA
>smaRNA_Female_1_11296_x338
TGACTCTAGTCTGGCACTG
>smaRNA_Female_1_11312_x191
CGGCGACTCTGGACGTGC
>smaRNA_Female_1_11298_x256
AAAGACTAATCGAACCATCTAGTAGCT
>smaRNA_Female_1_11400_x24
ACTCTTAGCGGTGGATCACT
>smaRNA_Female_1_11455_x6
CAACGAGGAATTCCCAGTAAGCGCGG
>smaRNA_Female_1_11449_x195
ATAAGGATTGGCTCTAAGGGCT
>smaRNA_Female_1_11489_x109
GGAATCCGACTGTTTAATTAAAACAA
>smaRNA_Female_1_11515_x807
AACGATCTCAACCTATTCTCAAACTTT
>smaRNA_Female_1_11542_x139
AAGACGATCAAACTTGACT
>smaRNA_Female_1_11567_x16
GAAGAGACATGAGGGGTGTAG
>smaRNA_Female_1_11574_x6
TTTCTGCCCAGTGCTCTGAATGTC
>smaRNA_Female_1_11630_x33
AACCCGGTGCTAAATGAC
>smaRNA_Female_1_11687_x100
AGCTCTCGTCGGCCCTTGAAAATCCGGGG
>smaRNA_Female_1_11715_x1
CGTGAGCTGGGTTTAGACCGTCGTGAGACAG
>smaRNA_Female_1_11720_x7
CCTTTGGTGACTCTAGATAACCTCGGGC
>smaRNA_Female_1_11776_x39
CTTCGATGTCGGCTCTTCCT
>smaRNA_Female_1_11861_x4
CCCGATCTCGTCTGATCTCAGAAGCTAAG
>smaRNA_Female_1_11870_x28
TTTATCCGGTAAAGCGAAT
>smaRNA_Female_1_11904_x170
CTGCAGTTAAAAAGCTCGTAGTTGGATC
>smaRNA_Female_1_11895_x33
GATGTGATTTCTGCCCAGTGC
>smaRNA_Female_1_11922_x2092
AATTCTTGGACCGGCGCAAGACGGACG
>smaRNA_Female_1_11973_x598
AACTCTTAGCGGTGGATCACTCGGCTCGTG
>smaRNA_Female_1_11986_x274
AGGCCTTGGGGCCGAAACGATCTCAAC
>smaRNA_Female_1_11999_x7
TCGTCTGATCTCGGAAGCTAAGCAAGGTC
>smaRNA_Female_1_12085_x88
GAATCCGACTGTTTAATTAAAACAAAG
>smaRNA_Female_1_12095_x473
AAATGACTCGTAGACGACCTGATTCTGGGTC
>smaRNA_Female_1_12079_x273
CCGGCTTAGAACTGGTGCGGACCAGGGGAA
>smaRNA_Female_1_12089_x513
CGATCTCGTCTGATCTCGGAAGCT
>smaRNA_Female_1_12091_x134
TAGTCTGGCACTGTGAAGAGACA
>smaRNA_Female_1_12119_x15
GCGCCCGATCTCGTCTGATCTCAGAA
>smaRNA_Female_1_12147_x159
GTAGACGACCTGATTCTGG
>smaRNA_Female_1_12154_x725
TTGGTTGATATAGACAGCAGGACGGT
>smaRNA_Female_1_12209_x1011
AACGATCTCAACCTATTCTCAAACTT
>smaRNA_Female_1_12250_x20
GCCTAGCAGCCGGCTTAGAACTGGTGCGG
>smaRNA_Female_1_12247_x43
CGATGTCGGCTCTTCCTATC
>smaRNA_Female_1_12282_x123
CCTGTTGAGCTTGACTCT
>smaRNA_Female_1_12321_x6
ATATAGACAGCAGGACGGTGGCCATGG
>smaRNA_Female_1_12355_x71
CACTCGGCTCGTGCGTCGATGAAGAACGCAG
>smaRNA_Female_1_12320_x1
GTAAAGCGTCTGTAGGTG
>smaRNA_Female_1_12421_x4
ATCTTGATTTTCAGTATGAGTACGGACCGTGA
>smaRNA_Female_1_12452_x4
CCGGAGTGGCGGAGACGGGCGCCGCGAGGCGCCC
>smaRNA_Female_1_12519_x44
TTTTTGATCCTTCGATGTCGGCTC
>smaRNA_Female_1_12532_x76
CCGAGAAGACGATCAAACTTGACTA
>smaRNA_Female_1_12548_x230
GCGGCGGCGACTCTGGACGT
>smaRNA_Female_1_12600_x54
TCAAGAACGAAAGTCGGAGGTTCGA
>smaRNA_Female_1_12620_x255
CAGGTCTGTGATGCCCTTAGATG
>smaRNA_Female_1_12623_x226
AGAAGACGATCAAACTTGACT
>smaRNA_Female_1_12690_x275
AATTCTTGGACCGGCGCAAGACGGACGA
>smaRNA_Female_1_12663_x31
CTTCGGGATAAGGATTGGCTCTAAGGG
>smaRNA_Female_1_12718_x604
CGTGTGCTTGGCTGAGGAGCCACTGGTGC
>smaRNA_Female_1_12779_x129
TACCTGGTTGATCCTGCCAGTAACATATGCT
>smaRNA_Female_1_12819_x272
TGAGCGTATCCTAAACCCATGGGCGAGG
>smaRNA_Female_1_12821_x33
ATCTCGTCTGATCTCGGAAGCTAAGCAG
>smaRNA_Female_1_12893_x7
AGCGGTGGATCACTCGGC
>smaRNA_Female_1_12928_x141
ACTTTTGGTAAGCAGAACTGGCG
>smaRNA_Female_1_12953_x1
TAAACGGCGGGAGTAACTATGACTCG
>smaRNA_Female_1_13048_x104
AAGACTAATCGAACCATCTAGTA
>smaRNA_Female_1_13036_x2
AGAGTTCAAGAGGGCGTGAAACCGT
>smaRNA_Female_1_13053_x133
AAATATTCAAACGAGAGCTTTGA
>smaRNA_Female_1_13106_x2
AAACGGCGGGAGTAACTATG
>smaRNA_Female_1_13132_x36
ATGACTCGTAGACGACCTGAT
>smaRNA_Female_1_13137_x672
TCTAGTCTGGCACTGTGAAGAGACA
>smaRNA_Female_1_13146_x2
CCCGAGGCCTCTCCAGTCC
>smaRNA_Female_1_13180_x84
AAAAAGCTCGTAGTTGGATCTCGG
>smaRNA_Female_1_13198_x63
ACCGATTGGATGGTTTAGTGAGGTCC
>smaRNA_Female_1_13233_x6
AAAGAACTTTGAAGAGAGAG
>smaRNA_Female_1_13284_x2441
AGTACTTGGATGGGAGACCGCCTG
>smaRNA_Female_1_13282_x218
TGACTCTAGTCTGGCACTGT
>smaRNA_Female_1_13331_x686
CGACTGTTTAATTAAAAC
>smaRNA_Female_1_13338_x235
TAGACGACCTGATTCTGGGT
>smaRNA_Female_1_13348_x66
ATGACTGAACGCCTCTAAGT
>smaRNA_Female_1_13483_x184
GAATAATGGAATAGGACTCCGGTTCT
>smaRNA_Female_1_13475_x100
CCATGGAAGTCGGAATCCGCTAAGGAGTGTG
>smaRNA_Female_1_13526_x147
ATTCCGATAACGAACGAGACTC
>smaRNA_Female_1_13538_x22
AAGATGGTGAACTATGCCTGGGCAGG
>smaRNA_Female_1_13621_x50
TTCTCGCGGATCTCCCCAGCTACGGCCCG
>smaRNA_Female_1_13641_x65
CCGAGAAGACGATCAAAC
>smaRNA_Female_1_13711_x73
CCGCGCCGCGGCTGGGGGAGCG
>smaRNA_Female_1_13725_x9
CTTTTTGATCCTTCGATGTCGGC
>smaRNA_Female_1_13720_x188
AACGATCTCAACCTATTCTCAAACTTTAAA
>smaRNA_Female_1_13790_x517
CCGGTGCTAAATGACTCGTAGACGA
>smaRNA_Female_1_13784_x609
TGCTAAATGACTCGTAGACG
>smaRNA_Female_1_13804_x76
CACTTTTGGTAAGCAGAACTGGC
>smaRNA_Female_1_13845_x2
TGTGTGTGTGTGTGTGTGTGTGT
>smaRNA_Female_1_13848_x22
TTGATATAGACAGCAGGAC
>smaRNA_Female_1_13863_x12
AGCGCCGAGAAGACGATCAAACTTGA
>smaRNA_Female_1_13867_x22
TTGATTTTCAGTATGAGTACGGACCGTGA
>smaRNA_Female_1_13868_x55
AGACTAATCGAACCATCTAGTAGCT
>smaRNA_Female_1_13885_x86
CTTAAAGGAATTGACGGA
>smaRNA_Female_1_13894_x13
GACGTGCAAATCGGTCGTCCGACCGGG
>smaRNA_Female_1_13913_x192
CGATCTCGTCTGATCTCGGA
>smaRNA_Female_1_14003_x483
AATCCGACTGTTTAATTAAAA
>smaRNA_Female_1_14022_x227
TGAAAAGAACTTTGAAGAGAG
>smaRNA_Female_1_14004_x29
AAATGGATGGCGCTGGAGCGTCGGGCC
>smaRNA_Female_1_14054_x48
GGTGTTGGTTGATATAGACAGCAGGACGG
>smaRNA_Female_1_14047_x2
TCTAAGTACACACGGCCGGT
>smaRNA_Female_1_14055_x16
CAGGGAGGACAGAAACCT
>smaRNA_Female_1_14069_x43
CTGTGGGATTATGACTGAACGCCTC
>smaRNA_Female_1_14083_x1
CGTACCCATATCCGCAGCAGGT
>smaRNA_Female_1_14096_x38
CAGGACGGTGGCCATGGAAGTCGGAATCC
>smaRNA_Female_1_14141_x25
GCAAACGAACCCGGAGAAGCTGGC
>smaRNA_Female_1_14196_x38
CCGAAAGATGGTGAACTAT
>smaRNA_Female_1_14199_x87
CATGAATGGATGAACGAGATTC
>smaRNA_Female_1_14213_x151
GCTTACGGCCATACCACCCT
>smaRNA_Female_1_14225_x6
GAGGAAGTAAAAGTCGTAACA
>smaRNA_Female_1_14218_x2
CGGTACAGTGAAACTGCGAATGGCTC
>smaRNA_Female_1_14238_x276
CGGCGACTCTGGACGTGCGCCGGG
>smaRNA_Female_1_14287_x669
GACGTGCAAATCGGTCGTCCGACCTGGGTA
>smaRNA_Female_1_14450_x59
CTACCATCTGTGGGATTATGACTG
>smaRNA_Female_1_14414_x104
CCTAGCAGCCGGCTTAGAACTG
>smaRNA_Female_1_14445_x11
TGAGGGGTGTAGAATAAGT
>smaRNA_Female_1_14505_x785
ACCCTGTTGAGCTTGACTCTAGTCTG
>smaRNA_Female_1_14532_x94
CACATTGATCATCGACACTTCGA
>smaRNA_Female_1_14522_x23
GAACATGGGTCAGTCGGTCCTGAG
>smaRNA_Female_1_14537_x59
TGGTTTAGTGAGGTCCTCGGATC
>smaRNA_Female_1_14548_x1
TTGGGTTCCGGGGGGAGTATGGT
>smaRNA_Female_1_14600_x15
GTGAATTGCAGGACACATTGATCATCG
>smaRNA_Female_1_14629_x46
TTGATATAGACAGCAGGACGGTG
>smaRNA_Female_1_14662_x14
CGAGACCGATAGTCGACAAGTACCG
>smaRNA_Female_1_14690_x8
GATAACTGTGGCAATTCCA
>smaRNA_Female_1_14761_x355
CCGACTGTTTAATTAAAACA
>smaRNA_Female_1_14800_x98
TTGAGCTTGACTCTAGTCT
>smaRNA_Female_1_14809_x2
AAGGGTTCCATGTGAACAGCA
>smaRNA_Female_1_14810_x134
GTTTAGTGAGGTCCTCGGATC
>smaRNA_Female_1_14834_x11
CATGGGTCAGTCGGTCCTAAGGG
>smaRNA_Female_1_14856_x86
GTACTTGGATGGGAGACCGCCGG
>smaRNA_Female_1_14854_x3
GGGCTTGGCAGAATCAGCGG
>smaRNA_Female_1_14843_x16
CGTCTTGAAACACGGACCAAGGAGT
>smaRNA_Female_1_14867_x4
ACTTGGATGGGAGACTGCCGG
>smaRNA_Female_1_14852_x113
TGGTTGATATAGACAGCAGGACG
>smaRNA_Female_1_14870_x117
TGGAGGCTTAGCCCGTGGACGGT
>smaRNA_Female_1_14879_x30
AAAGACTAATCGAACCATCT
>smaRNA_Female_1_14929_x281
ATACCAGGTGCTGTAAGCT
>smaRNA_Female_1_14936_x9
GTTGGATCTCGGGAGTGGGC
>smaRNA_Female_1_14933_x23
CCACTAATAGGGAACGTGAGCT
>smaRNA_Female_1_14943_x251
TCCGACTGTTTAATTAAAACAAA
>smaRNA_Female_1_15034_x5
CGGCGGGTGTTGACGCGATGTGAT
>smaRNA_Female_1_15089_x263
GAGAAGACGATCAAACTTGACTAT
>smaRNA_Female_1_15120_x3
GGTCGGGCCTGGTTAGTACTT
>smaRNA_Female_1_15119_x69
GCGCGGCGGCGACTCTGGACG
>smaRNA_Female_1_15128_x4
ACTATGACTCTCTTAAGGT
>smaRNA_Female_1_15141_x45
TACACACGGCCGGTACAGTGAA
>smaRNA_Female_1_15153_x51
GCGGACCAGGGGAATCCGACTGTT
>smaRNA_Female_1_15147_x188
TGCAAAGCTGAAACTTAAAGGAA
>smaRNA_Female_1_15186_x180
GGAATCCGACTGTTTAATT
>smaRNA_Female_1_15191_x177
CGGCGACTCTGGACGTGCGCC
>smaRNA_Female_1_15212_x189
GTTAGTACTTGGATGGGAGACCGCCTGGGA
>smaRNA_Female_1_15213_x1
TCATCTGTGGGATTATGACTG
>smaRNA_Female_1_15234_x4
GGGATTATGACTGAACGCCTCTAAGTCA
>smaRNA_Female_1_15237_x41
TGGTTAGTACTTGGATGGGAGACCGCCTGGGA
>smaRNA_Female_1_15266_x76
GAATACCAGGTGCTGTAAGC
>smaRNA_Female_1_15293_x120
AAGGATTGGCTCTAAGGGCT
>smaRNA_Female_1_15312_x3
GCGGCGTCCGGTGAGCTCTCGTC
>smaRNA_Female_1_15301_x21
TTCGATGTCGGCTCTTCCTATCATTGT
>smaRNA_Female_1_15309_x4
AGTTGAACATGGGTCAGTCGGTCC
>smaRNA_Female_1_15371_x19
CCGGTAAAGCGAATGACTAG
>smaRNA_Female_1_15392_x135
TTGACTCTAGTCTGGCACTGTGA
>smaRNA_Female_1_15411_x53
AGACTAATCGAACCATCTAGTAGCTG
>smaRNA_Female_1_15432_x39
TTTCAGTATGAGTACGGACCGTGAAAGC
>smaRNA_Female_1_15448_x53
TGACGTGCAAATCGGTCGTCCGACCTGGG
>smaRNA_Female_1_15436_x3
AGTTCAAGAGGGCGTGAAACCGT
>smaRNA_Female_1_15449_x57
CGGCTTAGAACTGGTGCGGACCAGGGG
>smaRNA_Female_1_15486_x16
GAACCCGGAGTGGCGGAGACG
>smaRNA_Female_1_15502_x29
TGACTCTAGTCTGGCACGG
>smaRNA_Female_1_15545_x6
GATCTTGATTTTCAGTATGAGTACGGAC
>smaRNA_Female_1_15575_x345
CGGCGACTCTGGACGTGCGC
>smaRNA_Female_1_15583_x26
AATAATGGAATAGGACTC
>smaRNA_Female_1_15641_x467
ACTCTAGTCTGGCACTGTGAAGAGACA
>smaRNA_Female_1_15667_x367
AGTTAAAAAGCTCGTAGTTGGATC
>smaRNA_Female_1_15685_x1
GCGCGCCCGATCTCGTCTGAT
>smaRNA_Female_1_15666_x26
AGAACGAAAGTCGGAGGTTCGAAGACGATC
>smaRNA_Female_1_15696_x126
GTTGATATAGACAGCAGGACG
>smaRNA_Female_1_15721_x239
GAATACCAGGTGCTGTAAGCT
>smaRNA_Female_1_15718_x11
TCTGTGATGCCCTTAGATGTCC
>smaRNA_Female_1_15739_x99
ATGGGTCAGTCGGTCCTAAGGGATGGGCGAAC
>smaRNA_Female_1_15773_x50
CTGGGTTTAGACCGTCGTG
>smaRNA_Female_1_15789_x68
CGGGGCTGCACGCGCGCCACAATGGGC
>smaRNA_Female_1_15857_x6
TGAAAGTCATCCCTCGATCCAAG
>smaRNA_Female_1_15872_x89
GACCCTGTTGAGCTTGACTCTA
>smaRNA_Female_1_15917_x34
TGGATAACTGTGGCAATTCC
>smaRNA_Female_1_15922_x6
AGGGAAGTCGGCAAGTCAGATCCGTA
>smaRNA_Female_1_15948_x333
TGACTCGTAGACGACCTGATTCTGGGTCAGGG
>smaRNA_Female_1_15938_x63
TTGAGCTTGACTCTAGTCTGG
>smaRNA_Female_1_15950_x49
TCGTAGACGACCTGATTCT
>smaRNA_Female_1_15958_x621
TTAAAAAGCTCGTAGTTGGATCTCG
>smaRNA_Female_1_16002_x17
ATGAATGGATGAACGAGATTCCC
>smaRNA_Female_1_15983_x411
TTGGTTGATATAGACAGCAGGACGG
>smaRNA_Female_1_16050_x7
TGAAGAGACATGAGGGGTGTA
>smaRNA_Female_1_16076_x984
TACTTGGATAACTGTGGCAATTCCA
>smaRNA_Female_1_16079_x88
TGATATAGACAGCAGGACGGT
>smaRNA_Female_1_16104_x197
CAGCCGGCTTAGAACTGGTGCGGACCAG
>smaRNA_Female_1_16197_x509
AACTCTTAGCGGTGGATCACTCGGCTCGTGC
>smaRNA_Female_1_16190_x92
ACCCTGTTGAGCTTGACTCTAGTCTGGCACT
>smaRNA_Female_1_16257_x2
GGATCCTTCGATGTCGGCTCTTCCTATCATTGT
>smaRNA_Female_1_16283_x1
GAGCTTTGAAGGCCGAAGTGGAGAAGGGT
>smaRNA_Female_1_16368_x11
CCATCTGTGGGATTATGACTGAACGCCTC
>smaRNA_Female_1_16374_x172
ACGAAAGTCGGAGGTTCGAA
>smaRNA_Female_1_16379_x39
GTTGCAAAGCTGAAACTTAAAGGA
>smaRNA_Female_1_16395_x125
TAAGGATTGGCTCTAAGGGCTG
>smaRNA_Female_1_16445_x155
TGCTAAATGACTCGTAGACGACCTG
>smaRNA_Female_1_16444_x71
GACCAGGGGAATCCGACTGTTTAATTAAA
>smaRNA_Female_1_16450_x124
ACTTGGATGGGAGACCGCCTGG
>smaRNA_Female_1_16497_x87
ATACCAGGTGCTGTAAGC
>smaRNA_Female_1_16494_x40
CAAGACGGACGAAAGCGAAAGCA
>smaRNA_Female_1_16569_x63
ATGACTCGTAGACGACCTGATTC
>smaRNA_Female_1_16578_x151
AAGACGATCAAACTTGACTA
>smaRNA_Female_1_16585_x78
ACCATCTGTGGGATTATGACTGAAC
>smaRNA_Female_1_16603_x33
GTTGGTTGATATAGACAGCAGGACGGT
>smaRNA_Female_1_16611_x36
TGAACATGGGTCAGTCGGTCCTGAG
>smaRNA_Female_1_16709_x2
TATCTCGTCTGATCTCGGAAGC
>smaRNA_Female_1_16727_x84
GCGACTCTGGACGTGCGCCGGG
>smaRNA_Female_1_16737_x8
TATAGGGGCGAAAGACTAATCGA
>smaRNA_Female_1_16788_x35
TCTAGATAACCTCGGGCCGATCGCGCG
>smaRNA_Female_1_16863_x314
ACTCTAGTCTGGCACTGTGAAGAGACAGG
>smaRNA_Female_1_16873_x112
TGACTCTAGTCTGGCACTGTGAAGAGA
>smaRNA_Female_1_16920_x4
TTCCGGAGAGGGAGCCTGAGAAACGG
>smaRNA_Female_1_16928_x7
TCCAAGGTGAACAGCCTCTGGCGTGT
>smaRNA_Female_1_16948_x141
ACTCGTAGACGACCTGATTCTGGGT
>smaRNA_Female_1_16988_x59
TGGTTAGTACTTGGATGGGAGACCGCCTG
>smaRNA_Female_1_16998_x63
TTGACTCTAGTCTGGCACTGTGAAGAG
>smaRNA_Female_1_16983_x1
TTAGTACTCGGATGGGAGA
>smaRNA_Female_1_17014_x1
CTAGTACTTGGATGGGAGACTGCCTGGGAAT
>smaRNA_Female_1_17034_x1
CTGGGTATAGGGGCGAAAGACTAATC
>smaRNA_Female_1_17123_x85
TACCCGAAAGATGGTGAACTATGCC
>smaRNA_Female_1_17154_x110
AAGACCCTGTTGAGCTTG
>smaRNA_Female_1_17191_x31
AGGCCCTGTAATTGGAATGAGC
>smaRNA_Female_1_17229_x29
AAGCTAAGCAGGGTCGGGCCTGGT
>smaRNA_Female_1_17279_x5
GAATGGCTCATTAAATCAGTTATGGTCC
>smaRNA_Female_1_17325_x995
ATGACTCGTAGACGACCTGATTCTGGG
>smaRNA_Female_1_17375_x76
CGTGTGCTTGGCTGAGGAGCCACTGGTGCGA
>smaRNA_Female_1_17472_x31
TCTGGCACTGTGAAGAGACATGA
>smaRNA_Female_1_17500_x25
ATTAGTGACGCGCATGAATG
>smaRNA_Female_1_17506_x4
TTATGACTGAACGCCTCTAAGTCAGAA
>smaRNA_Female_1_17516_x237
AAGACTAATCGAACCATCTAGTAGCT
>smaRNA_Female_1_17553_x6
GAGGCCTTGGGGCCGAAACGATCTCAA
>smaRNA_Female_1_17584_x6
TGAAGGCCGAAGTGGAGAAGGGTTCCATG
>smaRNA_Female_1_17631_x2
CTGACGTGCAAATCGGTTGTCCGACCT
>smaRNA_Female_1_17654_x240
AAAGATGGTGAACTATGCC
>smaRNA_Female_1_17736_x44
TTCGATGTCGGCTCTTCCTAT
>smaRNA_Female_1_17756_x43
GTCAGTCGGTCCTAAGGGATGGGC
>smaRNA_Female_1_17770_x112
TGCGTGTGCTTGGCTGAGGAGCCACTGGT
>smaRNA_Female_1_17784_x156
CTTGACTCTAGTCTGGCACTGTG
>smaRNA_Female_1_17765_x3
AGCAATAACAGGTCTGTGAGG
>smaRNA_Female_1_17834_x1
CCCGGAGTCGGGTTGCTTGGGA
>smaRNA_Female_1_17858_x51
TAGTACTTGGATGGGAGACCACCTG
>smaRNA_Female_1_17934_x113
GACCGATAGTCGACAAGTACCGTG
>smaRNA_Female_1_17978_x4
CCGCGACCGGCTCCGGTT
>smaRNA_Female_1_17974_x26
TAGTGGGCCACTTTTGGTAAGCAGAACT
>smaRNA_Female_1_18052_x125
TGATGGAGGCTTAGCCCGTGGACGG
>smaRNA_Female_1_18045_x1
ACCCACTAATAGGGAACGTG
>smaRNA_Female_1_18071_x24
GTGAGGTCCTCGGATCGGCCC
>smaRNA_Female_1_18100_x60
AAAAGCTCGTAGTTGGATCTCGGGA
>smaRNA_Female_1_18116_x13
GGTTCGATTCCGGAGAGGGAGCCTG
>smaRNA_Female_1_18125_x2
GAGGACAGAAACCTCCCGCGGAGCAGAAGGGC
>smaRNA_Female_1_18158_x50
TTGACAGATTGATAGCTCTTTC
>smaRNA_Female_1_18238_x16
ATGTGATTTCTGCCCAGTGCTCT
>smaRNA_Female_1_18245_x914
ATGACTCGTAGACGACCTGATTCTGG
>smaRNA_Female_1_18336_x209
GATAACTGTGGCAATTCCAGAGCTAATA
>smaRNA_Female_1_18380_x92
AAAAGCTCGTAGTTGGATC
>smaRNA_Female_1_18441_x3
CGAGAACTAATGTGAATTGCAGGACG
>smaRNA_Female_1_18445_x994
GACGTGCAAATCGGTCGTCCGACCTGGGT
>smaRNA_Female_1_18475_x10
TTATCCGGTAAAGCGAATGAC
>smaRNA_Female_1_18495_x4
GGGGCCATGATTAAGAGGGACGGCCGGGG
>smaRNA_Female_1_18592_x15
TCTCGGAAGCTAAGCAGGGTCGG
>smaRNA_Female_1_18604_x5
CCTGGGTATAGGGGCGAAAGACTA
>smaRNA_Female_1_18662_x844
ATGACTCGTAGACGACCTGATTCTGGGT
>smaRNA_Female_1_18675_x14
TAAGGGAAGTCGGCAAGTCAGATCCG
>smaRNA_Female_1_18678_x101
AAGACCCTGTTGAGCTTGACTCT
>smaRNA_Female_1_18683_x46
TGGACGTGCGCCGGGCCCTTCTCGCGGATCTC
>smaRNA_Female_1_18708_x587
AATCCGACTGTTTAATTAAA
>smaRNA_Female_1_18771_x190
TTGACTCTAGTCTGGCACTGTGAAGAGACA
>smaRNA_Female_1_18781_x293
ATACCGTCGTAGTTCCGA
>smaRNA_Female_1_18795_x28
CAGGAGTGGAGCCTGCGGCTTAATTTGA
>smaRNA_Female_1_18801_x461
AAAAAGCTCGTAGTTGGATCTCG
>smaRNA_Female_1_18775_x151
GTCTGATCTCGGAAGCTAAG
>smaRNA_Female_1_18820_x126
AGACCCTGTTGAGCTTGACTCT
>smaRNA_Female_1_18838_x37
CGAAAGACTAATCGAACCATCTA
>smaRNA_Female_1_18854_x159
AACTCTTAGCGGTGGATCACTCGGCTCGT
>smaRNA_Female_1_18953_x7
CGGACGCTAAGCAGGGTCGGGCCTGGTT
>smaRNA_Female_1_18982_x2
GATGTGATTTTTGCCCAGTGCTCTGAAT
>smaRNA_Female_1_19000_x53
ATTGATCATCGACACTTCG
>smaRNA_Female_1_19024_x217
CTAGTCTGGCACTGTGAAGAGAC
>smaRNA_Female_1_19050_x95
ACTCTAGTCTGGCACTGTGAAGAG
>smaRNA_Female_1_19057_x192
AACCCGGTGCTAAATGACTCGTAGACGA
>smaRNA_Female_1_19077_x29
GCGGACCAGGGGAATCCGACTGTTTA
>smaRNA_Female_1_19100_x2
GGCACGAGACCGATAGTCGACAA
>smaRNA_Female_1_19159_x62
GGCCTTGGGGCCGAAACGATCTCAAC
>smaRNA_Female_1_19219_x188
TATCCGGTAAAGCGAATGACT
>smaRNA_Female_1_19229_x275
GGAATCCGACTGTTTAATTAAAAC
>smaRNA_Female_1_19227_x11
CTTGATCTTGATTTTCAGTATGAGTACGGAC
>smaRNA_Female_1_19272_x1
TTTGGTGACTCTAGATAACCTCGGGCCGATCGCAC
>smaRNA_Female_1_19288_x7
TATCCGGTAAAGCGAATGACTA
>smaRNA_Female_1_19284_x798
AATCCGACTGTTTAATTAAAACA
>smaRNA_Female_1_19358_x37
TCCCTTTGGTGACTCTAGATAACCTC
>smaRNA_Female_1_19399_x33
ATGAGTACGGACCGTGAAAGCG
>smaRNA_Female_1_19420_x2
TCAAGAACGAAAGTCGGGGGTTC
>smaRNA_Female_1_19439_x6
GCGGAGCGCCGAGAAGACGATCAAACT
>smaRNA_Female_1_19460_x28
GGAATACCAGGTGCTGTAAGC
>smaRNA_Female_1_19471_x32
AACGTAACGATACCGCAGCGCCGC
>smaRNA_Female_1_19556_x28
TCGGGCTGAGGTGCGAAGCGGGGCTG
>smaRNA_Female_1_19551_x111
TCTTCTCGGAGTCGGGTTGCTTGGGAA
>smaRNA_Female_1_19568_x759
TCAAGAACGAAAGTCGGAGGTTC
>smaRNA_Female_1_19585_x17
GAGCGTTTACTTTGAAAA
>smaRNA_Female_1_19572_x508
TGACTCTAGTCTGGCACT
>smaRNA_Female_1_19666_x359
TTCTGATGGAGGCTTAGCCCGTGGACGG
>smaRNA_Female_1_19690_x724
CCGGTGCTAAATGACTCGTAGACG
>smaRNA_Female_1_19735_x236
CCGACTGTTTAATTAAAA
>smaRNA_Female_1_19743_x534
CTGACGTGCAAATCGGTCGTCCGACC
>smaRNA_Female_1_19739_x68
TCCGACCGTAAACGATGCCG
>smaRNA_Female_1_19749_x138
CTTAGAACTGGTGCGGACCA
>smaRNA_Female_1_19754_x31
CTTGGATGGGAGACCGCCTGGGAATACCAG
>smaRNA_Female_1_19760_x9
AGTTAAAAAGCTCGTAGTTGGATCTCGGGAGTG
>smaRNA_Female_1_19762_x271
CGCAAACGAACCCGGAGAAGCTGGCGG
>smaRNA_Female_1_19834_x4
AAAGGGAGTCTGGTTCAGATC
>smaRNA_Female_1_19852_x24
ACTCGTAGACGACCTGATT
>smaRNA_Female_1_19873_x25
ATTGCAGGACACATTGATCATCGACACT
>smaRNA_Female_1_19907_x24
ATATAGACAGCAGGACGGTGGC
>smaRNA_Female_1_19929_x26
AGTGAGGTCCTCGGATCGGCCC
>smaRNA_Female_1_19934_x5
CGGCGGCGACTCTGGACGTGCGCCGGGCCC
>smaRNA_Female_1_19958_x6
CGATGAAGAACGCAGCTAGCT
>smaRNA_Female_1_19981_x190
GAATAATGGAATAGGACTCC
>smaRNA_Female_1_19977_x21
CCCGTGGACGGTGTGAGGCCGGTAGC
>smaRNA_Female_1_19988_x88
GAAAAGGTGTTGGTTGATATAGACA
>smaRNA_Female_1_19998_x2
TTAAGAGGTAAACGGGTGGGGT
>smaRNA_Female_1_20108_x15
CTGTTGAGCTTGACTCTAGTCTGG
>smaRNA_Female_1_20088_x2
GACTGACAGATTGATAGCTCT
>smaRNA_Female_1_20175_x208
TAGGAATAATGGAATAGGACT
>smaRNA_Female_1_20148_x178
TCTAGTCTGGCACTGTGAAGAGAC
>smaRNA_Female_1_20194_x33
CGCGATGGTACCCGAAAGATGGTGAACT
>smaRNA_Female_1_20306_x119
AGACGGACGAAAGCGAAAGCATTTG
>smaRNA_Female_1_20314_x55
CTGATCTCGGAAGCTAAGCA
>smaRNA_Female_1_20331_x17
GTGGCGGAGACGGGCGCCGCGAGGCGC
>smaRNA_Female_1_20351_x12
CGGGCTGAGGTGCGAAGCGGGGCTGGGC
>smaRNA_Female_1_20379_x181
CTAAATGACTCGTAGACGACCTG
>smaRNA_Female_1_20426_x163
TAGCTGCGAGAACTAATGTGAATTGC
>smaRNA_Female_1_20449_x9
GTGAGCTCTCGTCGGCCCTT
>smaRNA_Female_1_20463_x93
GACTCTAGTCTGGCACTGTGA
>smaRNA_Female_1_20467_x18
CTTTTTGATCCTTCGATGTCGGCTCTTC
>smaRNA_Female_1_20491_x673
GTTAGTACTTGGATGGGAGACCGCCTGGG
>smaRNA_Female_1_20551_x63
TTTGAAGAGAGAGTTCAAGAGGGC
>smaRNA_Female_1_20594_x554
CCGAAAGATGGTGAACTATGCC
>smaRNA_Female_1_20623_x4
AGTGCGGTAACGCAAACGAACCCGGAGAAGCTGG
>smaRNA_Female_1_20678_x18
TCTCCCCAGCTACGGCCCGCGTC
>smaRNA_Female_1_20705_x43
CGCCCGATCTCGTCTGATC
>smaRNA_Female_1_20711_x36
GTGCTAAATGACTCGTAGACGACCTGATT
>smaRNA_Female_1_20720_x461
TAGGAATAATGGAATAGGACTCCGGTT
>smaRNA_Female_1_20757_x5
ACATGGGTCAGTCGGTCCTAAGGGATG
>smaRNA_Female_1_20803_x62
GAAAGATGGTGAACTATGCCTGGGC
>smaRNA_Female_1_20812_x8
ATTGATCATCGACACTTCGAACGC
>smaRNA_Female_1_20866_x90
AAGAAGACCCTGTTGAGCTTGACTC
>smaRNA_Female_1_20861_x19
GACGATCAGATACCGTCGTAGTTCC
>smaRNA_Female_1_20864_x2
GTGAGGGAAAGTTGAAAAGAAC
>smaRNA_Female_1_20865_x230
ACCCTGTTGAGCTTGACTCTA
>smaRNA_Female_1_20940_x23
TAAGGATTGGCTCTAAGGGCTGGGT
>smaRNA_Female_1_20954_x16
CCATCTGTGGGATTATGACTGA
>smaRNA_Female_1_20994_x54
TGTGGGATTATGACTGAACGCCTC
>smaRNA_Female_1_20996_x175
AATAATGGAATAGGACTCC
>smaRNA_Female_1_21017_x17
TCTTATCGTTTCCTCACTTACCCG
>smaRNA_Female_1_21019_x29
GTATGGTTGCAAAGCTGAAACTTAAAGGAA
>smaRNA_Female_1_21034_x9
GGTTCGATTCCGGAGAGGGAGCCTGAG
>smaRNA_Female_1_21111_x61
AACGATCTCAACCTATTC
>smaRNA_Female_1_21130_x75
ATGACTCGTAGACGACCT
>smaRNA_Female_1_21138_x336
CGGCGCCTAGCAGCCGGCTTAGAACTG
>smaRNA_Female_1_21177_x12
TCCGGCTTGCTAAATAGTT
>smaRNA_Female_1_21197_x60
GAACCCGGTGCTAAATGACTCG
>smaRNA_Female_1_21193_x12
CGCAGCGGTCCTGACGTGCAAATCGGT
>smaRNA_Female_1_21231_x114
ACGAACCCGGAGAAGCTGG
>smaRNA_Female_1_21252_x307
GCGGCGACTCTGGACGTG
>smaRNA_Female_1_21259_x719
CTCTAGTCTGGCACTGTGAAGAGACA
>smaRNA_Female_1_21262_x2
GTCGCTACTACTGATTGGATGGT
>smaRNA_Female_1_21285_x1
GAAGCTACCATCTGTGGGATTAGG
>smaRNA_Female_1_21301_x31
CCCGAAAGATGGTGAACTATGC
>smaRNA_Female_1_21332_x250
CTTGGATGGGAGACCGCCTGGGA
>smaRNA_Female_1_21378_x17
TTGGTAAGCAGAACTGGCGCT
>smaRNA_Female_1_21366_x41
CGTTTACTTTGAAAAAATT
>smaRNA_Female_1_21385_x4
GAAGCTACCATCTGTGGGATTATG
>smaRNA_Female_1_21429_x6
GATTGGCTCTAAGGGCTG
>smaRNA_Female_1_21448_x3
TGTCGGCTCTTCCTATCAT
>smaRNA_Female_1_21497_x578
TAAAAAGCTCGTAGTTGGATCTCG
>smaRNA_Female_1_21506_x7
CGGGCCCTTCTCGCGGATCTCCCCAGCT
>smaRNA_Female_1_21523_x263
GACGATCAGATACCGTCGTAGTTCCGA
>smaRNA_Female_1_21519_x7
AGGTGGGGAGTTTGACTGGGGCGGT
>smaRNA_Female_1_21563_x12
AAATCAGTTATGGTCCCTTTGATC
>smaRNA_Female_1_21575_x40
ATAACTGTGGCAATTCCAGAGCTAATAC
>smaRNA_Female_1_21583_x141
AAGTACACACGGCCGGTACAGTGAAACTG
>smaRNA_Female_1_21621_x1
AAAGATGGTGATCTATGCC
>smaRNA_Female_1_21665_x3
AGACATGAGGGGTGTAGAATAAGTGGGAGGCCCC
>smaRNA_Female_1_21678_x72
TCTCGTCGGCCCTTGAAAATCCGGGG
>smaRNA_Female_1_21696_x713
GCGGCGGCGACTCTGGACGTGC
>smaRNA_Female_1_21729_x168
CAGGGGAATCCGACTGTTTAATT
>smaRNA_Female_1_21748_x4
GGTTTAGTGAGGTCCTCGGA
>smaRNA_Female_1_21770_x8
GATAAGGATTGGCTCTAAGGG
>smaRNA_Female_1_21900_x24
GTGCTTGGCTGAGGAGCCACTGGGG
>smaRNA_Female_1_21910_x119
GCGGCGGCGACTCTGGACGTGCG
>smaRNA_Female_1_21906_x42
GAACGAAAGTCGGAGGTTCGAAGACGA
>smaRNA_Female_1_21956_x47
CCATGGAAGTCGGAATCCGCTAAGGAGTGT
>smaRNA_Female_1_21974_x146
CCGAGAAGACGATCAAACTTGACTATC
>smaRNA_Female_1_21957_x295
GAAGACGATCAAACTTGACTAT
>smaRNA_Female_1_22023_x224
ACTTTGAAGAGAGAGTTCAAGAGGGCGTG
>smaRNA_Female_1_22047_x8
TGAGGTGCGAAGCGGGGC
>smaRNA_Female_1_22066_x112
CGACTCTGGACGTGCGCC
>smaRNA_Female_1_22076_x84
GATCCTTCGATGTCGGCTCTTCCTATC
>smaRNA_Female_1_22064_x116
GTCTGATCTCGGAAGCTAAGCA
>smaRNA_Female_1_22082_x37
AAGTCGGAATCCGCTAAGGAGTGTGT
>smaRNA_Female_1_22077_x177
CCAGGGGAATCCGACTGTTTAATTAAAAC
>smaRNA_Female_1_22093_x146
CAAACGAGAGCTTTGAAGG
>smaRNA_Female_1_22140_x98
TACTTGGATGGGAGACCGCCT
>smaRNA_Female_1_22144_x115
CGGGCTGAGGTGCGAAGC
>smaRNA_Female_1_22153_x82
ATAGTCGACAAGTACCGTG
>smaRNA_Female_1_22171_x947
AACTCTTAGCGGTGGATCACTCGGCT
>smaRNA_Female_1_22186_x23
TTGACTGGGGCGGTACACCTGTA
>smaRNA_Female_1_22203_x3
GTCTGTGATGCCCTTAGATG
>smaRNA_Female_1_22218_x3
CCGGGGCTGCACGCGCGCCACAATGGGCGGA
>smaRNA_Female_1_22235_x38
AACCCGGTGCTAAATGACTCGTAG
>smaRNA_Female_1_22280_x139
CCGAGAAGACGATCAAACTTGA
>smaRNA_Female_1_22284_x387
CTGACGTGCAAATCGGTCGTCCGACCT
>smaRNA_Female_1_22303_x1
CCTGTTGAGTTTGACTCTAG
>smaRNA_Female_1_22310_x6
GCGCCCGATCTCGTCTGATCTCAGAAGCTA
>smaRNA_Female_1_22322_x5
ATTTGTCTGGTTCATTCCGATA
>smaRNA_Female_1_22491_x5
TCAGTCGGTCCTGAGAGATG
>smaRNA_Female_1_22492_x337
CGATCTCGTCTGATCTCGGAAG
>smaRNA_Female_1_22507_x18
TAGACAGCAGGACGGTGGC
>smaRNA_Female_1_22581_x114
GTTTAGTGAGGTCCTCGGATCGGCC
>smaRNA_Female_1_22609_x29
ATCCGGTAAAGCGAATGACTAG
>smaRNA_Female_1_22619_x8
TGGATCACTCGGCTCGTGCGTCGA
>smaRNA_Female_1_22633_x69
AGAAGACGATCAAACTTG
>smaRNA_Female_1_22652_x138
AAAGAAGACCCTGTTGAGCTTG
>smaRNA_Female_1_22655_x47
CAAGAACGAAAGTCGGAGGTTC
>smaRNA_Female_1_22739_x3
CAGTGCTCTGAATGTCAAAGTGAAGAAATTC
>smaRNA_Female_1_22801_x127
ACCCGAAAGATGGTGAACTATGCCTG
>smaRNA_Female_1_22811_x478
TTAGTACTTGGATGGGAGACCGCCTG
>smaRNA_Female_1_22821_x26
ATAACAGGTCTGTGATGCC
>smaRNA_Female_1_22861_x94
CAGGTCTCCAAGGTGAACAGCCTCTGGC
>smaRNA_Female_1_22867_x339
CGTAGACGACCTGATTCTGG
>smaRNA_Female_1_22898_x123
GAAGACCCTGTTGAGCTTGACTCTAG
>smaRNA_Female_1_22938_x187
CAGTTAAAAAGCTCGTAGTTGGA
>smaRNA_Female_1_22975_x73
TCAGTCGGTCCTAAGGGATG
>smaRNA_Female_1_23074_x37
GCAAATATTCAAACGAGAGCTTTGA
>smaRNA_Female_1_23067_x5
CGAATCAACTAGCCCTGA
>smaRNA_Female_1_23080_x171
CGACTCTGGACGTGCGCCG
>smaRNA_Female_1_23122_x28
CGTGCATTTATCAGATCCAAAACC
>smaRNA_Female_1_23140_x2
TTGACTCTAGATAACCTCGG
>smaRNA_Female_1_23173_x207
TGACTCGTAGACGACCTGATTCTGGGT
>smaRNA_Female_1_23185_x137
TCGTCTGATCTCGGAAGCTAAGCAGGG
>smaRNA_Female_1_23206_x8
CCTGGCGGAGCGCCGAGAAGACGATCAAAC
>smaRNA_Female_1_23341_x7
CCGAAAGATGGTGAACTATGCCTGGGCAG
>smaRNA_Female_1_23343_x38
GCGGCGACTCTGGACGTGCGCCGGGCCC
>smaRNA_Female_1_23376_x4
TGTTATTGCTCCATCTCGCGTGGCT
>smaRNA_Female_1_23437_x372
CGTGTGTCTACCCTGCGCCGAGAGGC
>smaRNA_Female_1_23510_x12
ACGTGAGCTGGGTTTAGACCGTCGTGAGAC
>smaRNA_Female_1_23522_x70
GACCCTGTTGAGCTTGACTC
>smaRNA_Female_1_23503_x10
GAGGCCTTGGGGCCGAAACGATCTCA
>smaRNA_Female_1_23553_x195
CGAGAAGACGATCAAACTTGACTA
>smaRNA_Female_1_23578_x4
GCGATGTGATTTCTGCCCAGTGCTCTGAAGG
>smaRNA_Female_1_23627_x562
CCGGCTTAGAACTGGTGCGGACCAGGGGA
>smaRNA_Female_1_23680_x39
AGTACGGACCGTGAAAGCG
>smaRNA_Female_1_23715_x19
GCTGAGGTGCGAAGCGGGGCTGGGC
>smaRNA_Female_1_23732_x69
CAGGTCTGTGATGCCCTTAGATGTC
>smaRNA_Female_1_23754_x18
CCGATCTCGTCTGATCTCAGAA
>smaRNA_Female_1_23753_x18
TCGACCGGGGCGGACTGTCCT
>smaRNA_Female_1_23827_x190
TACTTGGATGGGAGACCGCCTGG
>smaRNA_Female_1_23847_x1
TCCGGGGGGAGTACGGTTGCAAAGCTG
>smaRNA_Female_1_23912_x1
TCCTGACGTGCAAATCGGTCGTCC
>smaRNA_Female_1_23973_x5
TCTGTGGGATTATGACTGA
>smaRNA_Female_1_23961_x263
CGACTGTTTAATTAAAACAA
>smaRNA_Female_1_23972_x31
CGGCGACTCTGGACGTGCGCCGGGC
>smaRNA_Female_1_23984_x58
GCCTAGCAGCCGGCTTAGAACTGGTG
>smaRNA_Female_1_24056_x49
GTACACACGGCCGGTACAGTGAAACTG
>smaRNA_Female_1_24061_x37
TACCTGGTTGATCCTGCCAGTAACATATGCTTG
>smaRNA_Female_1_24076_x16
GATTATGACTGAACGCCTCTAAG
>smaRNA_Female_1_24055_x8
CCGATCTCGTCTGATCTCGTCTGATCTC
>smaRNA_Female_1_24070_x25
TAAGCAGGGTCGGGCCTGGTT
>smaRNA_Female_1_24149_x104
TAAGGATTGGCTCTAAGGGC
>smaRNA_Female_1_24164_x153
CAGCTAGGAATAATGGAATAGGACT
>smaRNA_Female_1_24219_x52
CAAATATTCAAACGAGAGCTTTG
>smaRNA_Female_1_24291_x10
CGGCACGAGACCGATAGTCGACAAGTA
>smaRNA_Female_1_24303_x16
ACCAGGAGTGGAGCCTGCGGCTT
>smaRNA_Female_1_24310_x5
TTTCGAGGCCCTGTAATTGGAATGAGCGTA
>smaRNA_Female_1_24373_x6
TGTTGACGCGATGTGATTTCTGCCCAGTG
>smaRNA_Female_1_24385_x393
GTTAAAAAGCTCGTAGTTGGATCTCG
>smaRNA_Female_1_24438_x52
ACCCGGTGCTAAATGACTCGTAGACGACCT
>smaRNA_Female_1_24459_x9
CTTCTCGCGGATCTCCCCAGCTAC
>smaRNA_Female_1_24534_x41
AACCCGGTGCTAAATGACTCGTAGAC
>smaRNA_Female_1_24542_x3
TCCGGGGGGAGTATGGTTGCAAAGCTG
>smaRNA_Female_1_24574_x74
GACTCTAGTCTGGCACTGT
>smaRNA_Female_1_24575_x2
CCTAAACGTAACGATACCGCAGC
>smaRNA_Female_1_24579_x389
CGATCTCGTCTGATCTCGGAAGCTAAG
>smaRNA_Female_1_24627_x20
CTGTGAAGAGACATGAGGGGTGTAGAATA
>smaRNA_Female_1_24761_x8
GAGCTTGACTCTAGTCTGGCACTGTG
>smaRNA_Female_1_24758_x5
CCGGTTCTATTTTGTGGGTTTCTGG
>smaRNA_Female_1_24796_x72
GATGTCGGCTCTTCCTATC
>smaRNA_Female_1_24818_x6
CGATCTCGCCTGATCTCGGAA
>smaRNA_Female_1_24901_x38
AATGACTCGTAGACGACCTGATTCTGGGTCA
>smaRNA_Female_1_24942_x2
CAGATCCAAAACCCATCCG
>smaRNA_Female_1_24995_x457
GAATCCGACTGTTTAATTAAAA
>smaRNA_Female_1_25003_x54
AGGACACATTGATCATCGACACTTCGA
>smaRNA_Female_1_25002_x13
GACGATCAAACTTGACTATC
>smaRNA_Female_1_25036_x11
GTCGCTACTACCGATTGGATGG
>smaRNA_Female_1_25081_x88
TCTAGTCTGGCACTGTGAAGAGACATGAGG
>smaRNA_Female_1_25098_x16
TAACTGTGGCAATTCCAGAGCTAATAC
>smaRNA_Female_1_25184_x143
CCGATTGGATGGTTTAGTGAGGTCC
>smaRNA_Female_1_25175_x4
ATTTGACTCAACACGGGAAACCTCACCCGGC
>smaRNA_Female_1_25255_x122
TGCGTGTGCTTGGCTGAGGAGCCAC
>smaRNA_Female_1_25248_x24
GTCTGATCTCGGAAGCTAAGCAGGGTCG
>smaRNA_Female_1_25302_x32
TCTGCCCAGTGCTCTGAATG
>smaRNA_Female_1_25306_x5
AACTGGTGCGGACCAGGGGAATCCGACTGTTT
>smaRNA_Female_1_25309_x74
CTCGTAGACGACCTGATTCTGG
>smaRNA_Female_1_25301_x68
AACTCTTAGCGGTGGATCACTCGGCTCGTGCG
>smaRNA_Female_1_25376_x43
CGGAGCGTTTACTTTGAAAAAATTA
>smaRNA_Female_1_25380_x44
TCACCCACTAATAGGGAACGTGAGC
>smaRNA_Female_1_25404_x170
TCGTAGACGACCTGATTCTGGGT
>smaRNA_Female_1_25410_x4
AAGGGCAAAAGCTCGCTTGATCTTGATT
>smaRNA_Female_1_25458_x25
GTTGAACATGGGTCAGTCGGTCCTGAG
>smaRNA_Female_1_25500_x303
ATGACTCGTAGACGACCTGATTCTGGGTCAGG
>smaRNA_Female_1_25563_x6
CGCTGCGGGATGAACCGAA
>smaRNA_Female_1_25576_x170
CGCGTGCATTTATCAGATCCAAAAC
>smaRNA_Female_1_25599_x67
CCGAGAAGACGATCAAACTTGAC
>smaRNA_Female_1_25655_x6
GTATGAGTACGGACCGTGA
>smaRNA_Female_1_25663_x50
CCGTAAACGATGCCGACCCGCGATCCGGC
>smaRNA_Female_1_25695_x38
ACTTCTTAGAGGGACAAGTGGCGTTCAG
>smaRNA_Female_1_25681_x16
GTGCAGATCTTGGTGGTAGTAGCAA
>smaRNA_Female_1_25706_x162
TCTGGCACTGTGAAGAGAC
>smaRNA_Female_1_25724_x124
AATAATGGAATAGGACTCCGGTTCT
>smaRNA_Female_1_25723_x22
TTGGTGCGTGTGCTTGGCTGAGGAGCCAC
>smaRNA_Female_1_25779_x17
AGGACGGTGGCCATGGAAGTCGGAATC
>smaRNA_Female_1_25794_x14
ACGAGACCGATAGTCGACAAGTACC
>smaRNA_Female_1_25827_x18
ATGAGCGTATCCTAAACCCATGGGCG
>smaRNA_Female_1_25847_x486
AGAAGACGATCAAACTTGACTAT
>smaRNA_Female_1_25886_x2
AATACCACTACTCTTATCGTT
>smaRNA_Female_1_25871_x111
GAAAGACTAATCGAACCATCTAGTAGCT
>smaRNA_Female_1_25899_x187
AGGGGAATCCGACTGTTTAATTAAAACA
>smaRNA_Female_1_25954_x100
AACGTAACGATACCGCAGCGCCGCG
>smaRNA_Female_1_25959_x14
TTGGTGGAGCGATTTGTCTGGTTCATTCCGAT
>smaRNA_Female_1_26003_x41
TCGGGCTGAGGTGCGAAGCGGGGC
>smaRNA_Female_1_26000_x89
AGGGTCGGGCCTGGTTAGTACTT
>smaRNA_Female_1_26010_x102
GTGCTTGGCTGAGGAGCCACTGGTG
>smaRNA_Female_1_26033_x161
AAAGCTGAAACTTAAAGGA
>smaRNA_Female_1_26042_x127
ATAATGGAATAGGACTCC
>smaRNA_Female_1_26053_x21
GGTATAGGGGCGAAAGACTAATCGAACC
>smaRNA_Female_1_26057_x47
TTAGTACTTGGATGGGAGACCGCCTGGGAATA
>smaRNA_Female_1_26099_x260
CTAAATGACTCGTAGACGA
>smaRNA_Female_1_26195_x133
CGCGATGTGATTTCTGCCCAGTGC
>smaRNA_Female_1_26257_x1
TCCGTTGCCCTCGGCCGATCGAAAG
>smaRNA_Female_1_26318_x2
CGCGGATCTCCCCAGCTACGGCCCGCG
>smaRNA_Female_1_26343_x36
TAAGGATTGGCTCTAAGGGCTGG
>smaRNA_Female_1_26409_x132
ACGGACGAAAGCGAAAGCATTTG
>smaRNA_Female_1_26431_x205
TCTGATCTCGGAAGCTAAGCAGG
>smaRNA_Female_1_26430_x191
TGAAAATGGATGGCGCTGGAGCGTCGGGCC
>smaRNA_Female_1_26487_x16
AAGAGACATGAGGGGTGTAGA
[truncated: 295,688+ more rows]

## Sheet: tRNA.map.fas_x0009_
>smaRNA_Female_1_108_x31155
GCCCGGCTAGCTCAGTCGGTAGAGCATGAGACTC
>smaRNA_Female_1_181_x7901
GCATTGTGGTTCAGTGGTAGAATTCTCGCC
>smaRNA_Female_1_213_x17385
GCATTGGTGGTTCAGTGGTAGAATTCTCGCC
>smaRNA_Female_1_195_x2877
TCCCATATGGTCTAGCGGTTAGGATTCC
>smaRNA_Female_1_312_x4154
GCATTGGTGGTTCAGTGGTAGAATTCT
>smaRNA_Female_1_588_x32
TCGGTAGAGCATGAGACTCTTAATCTC
>smaRNA_Female_1_598_x1400
GTTTCTGTAGTGTAGTGGTCATCACGTTC
>smaRNA_Female_1_527_x49
GCGCCGCTGGTGTAGTGGTATCATGCA
>smaRNA_Female_1_621_x126
GCATTGGTGGTTCAGTGGTAGAATTCTCGCCC
>smaRNA_Female_1_601_x6
GGCCGGCTAGCTCAGTCGGTAGAGCATGAGACTC
>smaRNA_Female_1_755_x30
GCCGTGATCGTATAGTGGTTAGTACTC
>smaRNA_Female_1_799_x1254
TTAGCACTCTGGACTCTGAATCCAG
>smaRNA_Female_1_881_x665
GTTTCTGTAGTGTAGTGGTCATC
>smaRNA_Female_1_883_x965
TTAGCACTCTGGACTCTGAATCC
>smaRNA_Female_1_1110_x2944
GCATTGGTGGTTCAGTGGTAGAATTC
>smaRNA_Female_1_1165_x5423
GTTTCCGTAGTGTAGTGGTTATCACGTTC				*.fas result comment:
>smaRNA_Female_1_1376_x4282				(1) Lines starting with ">": ">" is followed by "Sample Name", followed by sequence number and number of occurrences.
GCATTGGTGGTTCAGTGGTAGAATTCTCGCCT				(2) Sequence: the sequence information of the previous line.
>smaRNA_Female_1_1395_x155
GCATTTGTGGTTCAGTGGTAGAATTCTCGC
>smaRNA_Female_1_1116_x956
GTTTCCGTAGTGTAGTGGTTATC
>smaRNA_Female_1_1471_x1766
GCCGTGATCGTATAGTGGTTAGTACTCTGCG
>smaRNA_Female_1_1950_x85
CATATGGTCTAGCGGTTAGGATTCC
>smaRNA_Female_1_2006_x4519
GGTTCCATGGTGTAATGGTTAGCACTCTG
>smaRNA_Female_1_2031_x20500
GCATTGGTGGTTCAGTGGTAGAATTCTC
>smaRNA_Female_1_2192_x372
TCCCTGGTGGTCTAGTGGTTAGGATTC
>smaRNA_Female_1_2272_x6012
GCATTGTGGTTCAGTGGTAGAATTCTC
>smaRNA_Female_1_2267_x1138
TCCCTGGTGGTCTAGTGGTTAGGATTCG
>smaRNA_Female_1_2514_x11
GCATTGGTGGTTCAGTGGTAGGATTCTC
>smaRNA_Female_1_2570_x315
GTTTCCGTAGTGTAGAGG
>smaRNA_Female_1_2762_x1315
GCATTGTGGTTCAGTGGTAGAATTCTCGC
>smaRNA_Female_1_2915_x2286
TCCCATATGGTCTAGCGGTTAGGATTCCT
>smaRNA_Female_1_2900_x205
TCCTCGTTAGTATAGTGGACAGTATCTC
>smaRNA_Female_1_3041_x364
GCATTGGTGGTTCAGTGGTAGAATT
>smaRNA_Female_1_3091_x2052
GCATTGTGGTTCAGTGGTAGAATTCTCGCCT
>smaRNA_Female_1_3536_x16
CTGGTGGTCTAGTGGTTAGGATTCGG
>smaRNA_Female_1_3376_x405
GGTCCCATGGTGTAATGGTTAGCACTCTG
>smaRNA_Female_1_3867_x36
CTAGCTCAGTCGGTAGAGCATGAGACTC
>smaRNA_Female_1_3894_x500
GCCTGGCTAGCTCAGTCGGTAGAGCATGAGACTC
>smaRNA_Female_1_4035_x499
GTTTCCGTAGTGTAGAGGTTATCACGTTC
>smaRNA_Female_1_4333_x4
GCCCGGCTAGCTCAGTCGGTAGAGCCTGAGAC
>smaRNA_Female_1_5150_x33
GTAGTCGTGGCCGAGAGGTTAAGGC
>smaRNA_Female_1_5629_x13
GGTTCTATGGTGTAATGGTTAGCACTCTGGA
>smaRNA_Female_1_5864_x3352
GCATTGGTGGTTCAGTGGTAGAATTCTCGC
>smaRNA_Female_1_6013_x220
GCATTGTGGTTCAGTGGTAGAATTCTCG
>smaRNA_Female_1_6339_x164
GGTTCCATAGTGTAATGGTTAGCACTCTG
>smaRNA_Female_1_6749_x6
TTAATCTCAGGGTCGTGGGTTCG
>smaRNA_Female_1_7328_x6
GTTTCCGTAGTGTAGTGGTT
>smaRNA_Female_1_7248_x10
GCCCGGCTAGCTCAGGCGGTAGAGCATGAGACTC
>smaRNA_Female_1_8485_x1328
TCCCTGGTGGTCTAGTGGTTAGGATTCGGC
>smaRNA_Female_1_8623_x474
GTTTCCGTAGTGTAGAGGTTATCAC
>smaRNA_Female_1_9132_x85
TCCTCGTTAGTATAGTGGACAGT
>smaRNA_Female_1_9144_x65
GCCCGGCTAGCTCAGTCGGTAGAGCAGG
>smaRNA_Female_1_9568_x371
GCATTGGTGGTTCAGTGGTAGAATTCTCGCCTGC
>smaRNA_Female_1_10243_x49
GCATTGGTGGTTCAGTGGTAGAATTG
>smaRNA_Female_1_10283_x345
GGTTCCATGGTGTAATGGTTAGCACTCGG
>smaRNA_Female_1_10545_x1173
GCATTGTGGTTCAGTGGTAGAATTCT
>smaRNA_Female_1_10605_x1128
GCCCGGCTAGCTCAGTCGGTAGAGCATGAGACT
>smaRNA_Female_1_10804_x48
GTTAGCACTCTGGACTCTGAATCC
>smaRNA_Female_1_11109_x1761
TCCCTGGTGGTCTAGTGGTTAGGATTCGGCGCT
>smaRNA_Female_1_11377_x31
GTTTCCGTAGTGTAGTGG
>smaRNA_Female_1_11622_x243
GTTTCCGTAGTGTAGAGGTTATCACGTTCG
>smaRNA_Female_1_11733_x132
TCCCATATGGTCTAGCGGTTAGGAT
>smaRNA_Female_1_11849_x416
GCATTGTGGTTCAGTGGTAGAATTCTCGCCTG
>smaRNA_Female_1_12051_x345
GGTTCCATGGTGTAATGGTTAGCACTCTGG
>smaRNA_Female_1_12070_x192
GCATTGGTGGTTCAGTGGTAGAATTCTCGCCA
>smaRNA_Female_1_12187_x795
GCATTGGTGGTTCAGTGGTAGAATTCTCG
>smaRNA_Female_1_12490_x8
AGTGGTTAGGATTCGGCGCTCTCACC
>smaRNA_Female_1_13380_x10
TAGCACTCTGGACTTTGAATCC
>smaRNA_Female_1_13651_x2
TCACGCGGAAGACCGGGGTTCGATTCCCCG
>smaRNA_Female_1_13861_x39
TCCTCGTTAGTATAGTGGACA
>smaRNA_Female_1_14170_x381
GTTTCCGTAGTGTAGAGGTTATCACGTT
>smaRNA_Female_1_14803_x353
GCCCGGCTAACTCAGTCGGTAGAGCATGAGACTC
>smaRNA_Female_1_14874_x2
GTGGTAGAGCATTTGACT
>smaRNA_Female_1_15384_x145
TGCTAATCCATTGTGCTCTGCACGCGTG
>smaRNA_Female_1_15470_x4
AGTGGACAGTATCTCCGCCTGTCACGCGGAAGAC
>smaRNA_Female_1_15476_x532
GCATTTGTGGTTCAGTGGTAGAATTCTC
>smaRNA_Female_1_15627_x20
GACGAGGTGGCCGAGTGG
>smaRNA_Female_1_15677_x2221
TCCCTGGTGGTCTAGTGGTTAGGATTCGG
>smaRNA_Female_1_15965_x61
GTTTCCGTAGTGTAGAGGTT
>smaRNA_Female_1_16171_x446
GCCCGACTAGCTCAGTCGGTAGAGCATGAGACTC
>smaRNA_Female_1_16179_x72
GCCCGGATAGCTCAGTCGGTAGAGCATCAGAC
>smaRNA_Female_1_16425_x850
GCCCGGCTAGCTCAGTCGGTAGAGCATGAGAC
>smaRNA_Female_1_16750_x1348
TCCCTGGTGGTCTAGTGGTTAGGATTCGGCG
>smaRNA_Female_1_17007_x61
GTTTCCGTAGTGTAGTGGTTATCA
>smaRNA_Female_1_17302_x11
CCGTGATCGTATAGTGGTTAGTACTCTGCGTT
>smaRNA_Female_1_17829_x257
GCCGTGATCGTATAGTGGTTAGTACTCTG
>smaRNA_Female_1_18021_x6
ATTGTGGTTCAGTGGTAGAATTCTCGCCT
>smaRNA_Female_1_18271_x24
TCCTCGTTAGTATAGTGGACAGTA
>smaRNA_Female_1_18328_x501
GGTTCTATGGTGTAATGGTTAGCACTCTG
>smaRNA_Female_1_18418_x52
TGGTTAGGATTCGGCGCTCTCACCGCCG
>smaRNA_Female_1_18493_x20
GCCCGGCTAGCTCAGTCGGCAGAGCATGAGACTC
>smaRNA_Female_1_18611_x30
GCCCGGCTAGCTCAGCCGGTAGAGCATGAGACTC
>smaRNA_Female_1_18645_x24
GTTTCTGTAGTGTAGTGG
>smaRNA_Female_1_18798_x283
TCCTCGTTAGTATAGTGGACAGTATCTCCG
>smaRNA_Female_1_18766_x1
GTTCCATAGTGTAGTGGTTATCACGTCTG
>smaRNA_Female_1_18799_x1250
GTTTCCGTAGTGTAGAGGTTATC
>smaRNA_Female_1_18856_x645
GCATTGGTGGTTCAGTGGTAGAATTCTCGCCTG
>smaRNA_Female_1_19853_x28
TGCTAATCCATTGTGCTCTGCACGCGGG
>smaRNA_Female_1_20076_x115
GTTTCTGTAGTGTAGTGGTCATCACGTTCGC
>smaRNA_Female_1_20249_x82
GGTTCCATGGTGTAACGGTTAGCACTCTG
>smaRNA_Female_1_20349_x119
GCGTTGGTGGTATAGTGGTTAGCATAGC
>smaRNA_Female_1_20404_x451
GCATTTGTGGTTCAGTGGTAGAATTCTCGCC
>smaRNA_Female_1_20881_x127
GGGGATGTAGCTCAGTGGTAGAGC
>smaRNA_Female_1_21079_x70
TGGTTAGGATTCGGCGCTCTCACCG
>smaRNA_Female_1_21762_x327
GTTTCTGTAGTGTAGTGGTCATCAC
>smaRNA_Female_1_22060_x13
CTCGTTAGTATAGTGGACAGTATCTCCG
>smaRNA_Female_1_23102_x8
GCATTGGTGGTTCAGTGGTAGAATTCTCGT
>smaRNA_Female_1_23499_x106
GCCCGGCTAGCTCAGTCGGTAGAGCCTGAGACTC
>smaRNA_Female_1_23540_x31
TTAGGATTCGGCGCTCTCACCGCCG
>smaRNA_Female_1_23614_x367
TCCCATATGGTCTAGCGGTTAGGATT
>smaRNA_Female_1_23675_x387
TGGTTAGGATTCGGCGCTCTCACCGCC
>smaRNA_Female_1_23738_x4
ACTCTGGACTCTGAATCCAG
>smaRNA_Female_1_23898_x122
GCATTTGTGGTTCAGTGGTAGAATTCTCGCCT
>smaRNA_Female_1_24040_x191
GGTTCCATTGTGTAATGGTTAGCACTCTG
>smaRNA_Female_1_24047_x1
CACTCTGGACTCTGAATCG
>smaRNA_Female_1_24136_x10
CGGTAGAGCATCAGACTT
>smaRNA_Female_1_24935_x259
GTAGTCGTGGCCGAGTGGTTAAGG
>smaRNA_Female_1_25387_x887
TCCCATATGGTCTAGCGGTTAGGATTCCTGG
>smaRNA_Female_1_25676_x23
GCATTGGTGGTTCAGTGGTAGA
>smaRNA_Female_1_25968_x178
ATTGGTGGTTCAGTGGTAGAATTCTC
>smaRNA_Female_1_26359_x3
TCAGTGGTAGAATTCTCGCCTGCC
>smaRNA_Female_1_26404_x35
GTTTCCGTAGTGTAGAGGTTAT
>smaRNA_Female_1_27514_x162
TCGGTAGAGCATGAGACTC
>smaRNA_Female_1_28038_x3
GTTTCCGTATTGTAGTGGTTATC
>smaRNA_Female_1_29015_x4
TGGACTGCTAATCCATTGTG
>smaRNA_Female_1_29139_x48
GCATTAGTGGTTCAGTGGTAGAATTCTC
>smaRNA_Female_1_29272_x5
AATGGTTAGCACTCTGGACTCTGAATCCA
>smaRNA_Female_1_29318_x41
GTTGTCGTGGCCGAGTGGTTAAGG
>smaRNA_Female_1_29907_x153
GCTCAGTCGGTAGAGCATGAGACTC
>smaRNA_Female_1_30023_x7
AAACATTAGACTGTGAATCT
>smaRNA_Female_1_30050_x121
TAGTGGTTAGGATTCGGCGCT
>smaRNA_Female_1_29985_x21
CACTCTGGACTCTGAATCCAG
>smaRNA_Female_1_30203_x1
ATTGGTGGTTCAGTGGAAGAATTCTC
>smaRNA_Female_1_30743_x289
GTTTCTGTAGTGTAGTGGTCATCACGTT
>smaRNA_Female_1_30949_x2
GGTTCCATGGTGCAATGGTTAGCACTCTG
>smaRNA_Female_1_31055_x419
GTTTCCGTAGTGTAGAGGTTATCACGTTCGCC
>smaRNA_Female_1_31313_x65
GTAGTCGTGGCCGAGAGGT
>smaRNA_Female_1_31425_x46
TCCTCGTTAGTATAGTGGACAGTATCTCCGC
>smaRNA_Female_1_31877_x90
CACTCTGGACTCTGAATCC
>smaRNA_Female_1_32050_x1
TCAGTGGTAGAATTCTTGCC
>smaRNA_Female_1_32094_x69
TTGGTGGTTCAGTGGTAGAATTCTCGCC
>smaRNA_Female_1_32190_x154
GTTTCCGTAGTGTAGTGGTTATCACGTTCG
>smaRNA_Female_1_32212_x2
TCCCTGGTGGTCTAGTGGTTAGGATTCA
>smaRNA_Female_1_32291_x219
AGCTCAGTCGGTAGAGCATGAGACTC
>smaRNA_Female_1_32984_x52
GGGGATGTAGCTCAGTGGTA
>smaRNA_Female_1_33311_x20
CCTGGTGGTCTAGTGGTTAGGATTCGGCGCT
>smaRNA_Female_1_34018_x791
GCATTGTGGTTCAGTGGTAGAATTC
>smaRNA_Female_1_34038_x3
GCCCGGCTAGCTCAGTAGGTAGAGCATGAGACTC
>smaRNA_Female_1_34318_x1
GCCCTGGTGGTCTAGTGGTTAGGATTCGG
>smaRNA_Female_1_34360_x615
GCCCGGATAGCTCAGTCGGTAGAGCATCAGACTT
>smaRNA_Female_1_34576_x2
AGTGGTTAGGATTCGGCGCTC
>smaRNA_Female_1_35275_x9
GCATTGGTGGTTCAGTGGTAGAATTCTCGAC
>smaRNA_Female_1_35293_x21
TATGGTCTAGCGGTTAGGATTCC
>smaRNA_Female_1_35558_x168
GACGAGGTGGCCGAGTGGTTAAGG
>smaRNA_Female_1_35632_x52
CCATATGGTCTAGCGGTTAGGATTCC
>smaRNA_Female_1_36520_x240
GGTTCTATGGTGTAATGGTTAGCACTCTGG
>smaRNA_Female_1_36662_x19
GCCCGGATAGCTCAGTCGGTAGAGCATC
>smaRNA_Female_1_37144_x68
CCCTGGTGGTCTAGTGGTTAGGATTCG
>smaRNA_Female_1_37252_x7
GGTTCCATAGTGTAGCGGTTATCACGTCTGC
>smaRNA_Female_1_37463_x23
GTTTCCGTAGTGTAGTGGTTAT
>smaRNA_Female_1_39120_x7
CTCTGGACTCTGAATCCAG
>smaRNA_Female_1_39440_x150
GTAGTCGTGGCCGAGAGGTTAAGG
>smaRNA_Female_1_39619_x11
ATGGTTAGCACTCTGGACT
>smaRNA_Female_1_40024_x18
GTGGACAGTATCTCCGCCTGTCACGCGGA
>smaRNA_Female_1_40036_x4
GTCGGTAGAGCATCAGACTT
>smaRNA_Female_1_40147_x332
TTAGCACTCTGGACTTTGAATCC
>smaRNA_Female_1_41486_x119
CTGGTGGTCTAGTGGTTAGGATTCGGCGCT
>smaRNA_Female_1_41756_x76
GCATTGTGGTTCAGTGGTAGAATT
>smaRNA_Female_1_42023_x1
CATAATCTGAAGGGCGTGAGT
>smaRNA_Female_1_42459_x58
CCGTGATCGTATAGTGGTTAGTACTCTGC
>smaRNA_Female_1_42481_x16
GGTTCCATTGTGTAATGGTTAGCACTCTGG
>smaRNA_Female_1_42684_x5
TCATTGGTGGTTCAGTGGTAGAATTCTCGCC
>smaRNA_Female_1_42883_x86
GGGGATGTAGCTCAGTGG
>smaRNA_Female_1_42969_x54
GTTTCCGTAGTGTAGTGGTTATCACGTTCGCCTC
>smaRNA_Female_1_43166_x1
TTAGCACTCTGGACTCTAAATCCAG
>smaRNA_Female_1_44682_x361
TCCCTGGTGGTCTAGTGGTTAGGATT
>smaRNA_Female_1_45403_x12
GGCTCTGTGGCGCAATGGATAGCGCATTG
>smaRNA_Female_1_45923_x194
GTTTCCGTAGTGTAGTGGTTATCACGTTCGCCT
>smaRNA_Female_1_46386_x51
TAGGATTCGGCGCTCTCACCGCCG
>smaRNA_Female_1_46649_x2
TCCTATATGGTCTAGCGGTTAGGATTCCT
>smaRNA_Female_1_46834_x251
GCCCGGCTAGCTCAGTCGGTAGAGCATGAGA
>smaRNA_Female_1_47040_x7
CCCGGCTAGCTCAGTCGGTAGAGCATGA
>smaRNA_Female_1_47435_x3
TGGTAGAATTCTCGCCTGCC
>smaRNA_Female_1_48111_x4
AGGCCCGGGTTCGTTTCCCG
>smaRNA_Female_1_48249_x213
GCCCGGCTAGCTCAGTTGGTAGAGCATGAGACTC
>smaRNA_Female_1_49079_x1
CTGGACTCTGAATCCAGCGATCCGAGTT
>smaRNA_Female_1_49388_x1
GCCCGGCTAGCTCAGTCGGTAGACCATGAGACTC
>smaRNA_Female_1_49721_x353
GTTTCCGTAGTGTAGTGGTTATCACGTT
>smaRNA_Female_1_49788_x232
GCATTGTGGTTCAGTGGTAGAATTCTCGCCTGC
>smaRNA_Female_1_49830_x19
CTGGTGGTCTAGTGGTTAGGATTCG
>smaRNA_Female_1_50145_x19
GTAGTCGTGGCCGAGAGGTTA
>smaRNA_Female_1_50381_x43
GTTTCTGTAGTGTAGTGGTCATCACG
>smaRNA_Female_1_50459_x93
TCCCATATGGTCTAGCGGTTAGGATTC
>smaRNA_Female_1_50773_x50
GCATTGGTGGTTCAGTGGTAGAATTGTCGC
>smaRNA_Female_1_51373_x35
GCACTCTGGACTCTGAATCC
>smaRNA_Female_1_51572_x134
AGCACTCTGGACTCTGAATCCAG
>smaRNA_Female_1_51619_x182
TCCCATATGGTCTAGCGGTTAGGATTCCTGGT
>smaRNA_Female_1_51746_x21
GCCCGGCTAGCTCAGTCGGTAGAGTATGAGACTC
>smaRNA_Female_1_52232_x56
GTTTCCGTAGTGTAGAGGTTATCA
>smaRNA_Female_1_52603_x251
CCGTAGTGTAGTGGTTATC
>smaRNA_Female_1_52935_x108
CCGGCTAGCTCAGTCGGTAGAGCATGAGACTC
>smaRNA_Female_1_53096_x33
GTTTCCATAGTGTAGTGGTTATCACGTTC
>smaRNA_Female_1_53794_x2
GCATTGGTGGTTCAGTGGTAGAATTTTCGCC
>smaRNA_Female_1_54107_x3
GACGAGGTGGCCGAGTGGTTAAA
>smaRNA_Female_1_54095_x4
TCCCATATGGTCTAGCGGCTAGGATTCCT
>smaRNA_Female_1_54501_x179
TCCCATATGGTCTAGCGGTTAGGATTCCTGGTT
>smaRNA_Female_1_54944_x1
GTTAGGATTCCTGGTTTTCACCCAG
>smaRNA_Female_1_55605_x7
TTAGTACTCTGCGTTGTGGCCGC
>smaRNA_Female_1_55618_x14
GCCCGGCTAGCTCAGTCGGTAGAGCATGAGACAC
>smaRNA_Female_1_56398_x109
GTTTCCGTAGTGTAGTGGTTATCACGTTCGC
>smaRNA_Female_1_56409_x4
GCCAGGGATTGTGGGTTC
>smaRNA_Female_1_56418_x7
TGGTTAGGATTCGGCGCTCTCA
>smaRNA_Female_1_56463_x110
GTAGTCGTGGCCGAGAGG
>smaRNA_Female_1_56521_x47
GACGAGGTGGCCGAGTGGTTAAG
>smaRNA_Female_1_57132_x188
TCCTCGTTAGTATAGTGGACAGTATCTCCGCC
>smaRNA_Female_1_57283_x36
GGGGATGTAGCTCAGTGGTAGAG
>smaRNA_Female_1_57308_x4
GCATTGGTGGTTCAGTGGTAGAATCC
>smaRNA_Female_1_58061_x4
CGAGATTTGAACTCGGATTGCTGG
>smaRNA_Female_1_58309_x4
TCAGCCTTCGAAGCTGGGGATTGTG
>smaRNA_Female_1_58619_x41
TCCCATATGGTCTAGCGGTTAGGATTCT
>smaRNA_Female_1_58796_x116
TGGTTAGGATTCGGCGCT
>smaRNA_Female_1_58942_x98
GGGGATGTAGCTCAGTGGT
>smaRNA_Female_1_59326_x82
TTTCCGTAGTGTAGTGGTTATC
>smaRNA_Female_1_59664_x148
GTTTCCGTAGTGTAGAGGTTATCACGTTCGC
>smaRNA_Female_1_60022_x45
GGTTAGCACTCTGGACTTTGAATCC
>smaRNA_Female_1_60068_x35
GGGGAATTAGCTCAAATGGTAGA
>smaRNA_Female_1_60097_x1
CTCTGAACTCTGAATCCAG
>smaRNA_Female_1_60121_x285
GCATTGGTGGTTCAGTGGTAGAATTGTC
>smaRNA_Female_1_60542_x58
GTTTCCGTAGTGTAGTGGTTATCACTTTC
>smaRNA_Female_1_60921_x468
GTTTCCGTAGTGTAGTGGTTATCACGTTCGCC
>smaRNA_Female_1_61218_x1
GGGGATGTAGCTCAGTGGTAGAGCGCATGCT
>smaRNA_Female_1_61728_x41
TGGCTTCCTAAGCCAGGGATTGTGGG
>smaRNA_Female_1_61977_x143
CAGTCGGTAGAGCATGAGACTC
>smaRNA_Female_1_62886_x2
GGTTCCGTGGTGTAATGGTTAGCACTCTG
>smaRNA_Female_1_63025_x159
TCCTCGTTAGTATAGTGGACAGTATC
>smaRNA_Female_1_63390_x68
ACATTGGTGGTTCAGTGGTAGAATTCTC
>smaRNA_Female_1_64297_x93
GCCGTGATCGTATAGTGGTTAGTACTCT
>smaRNA_Female_1_64323_x37
AGTCGGTAGAGCATGAGACTC
>smaRNA_Female_1_65689_x35
GTTTCTGTAGTGTAGTGGTCATCACGTTCGCC
>smaRNA_Female_1_65709_x7
GCATTGGTGGTTCAGTGGTAGAATTT
>smaRNA_Female_1_66727_x60
GCCGTGATCGTATAGTGGTTAGTACT
>smaRNA_Female_1_66878_x4
GTGGTTCAGTGGTAGAATTCTC
>smaRNA_Female_1_67252_x2
GGTTCCGTGGTGTAATGGTTAGCACTCT
>smaRNA_Female_1_67269_x16
GCCCGACTAGCTCAGTCGGTAGAGCATGAGAC
>smaRNA_Female_1_67399_x5
TCCCTGGCGGTCTAGTGGTTAGGATTCGG
>smaRNA_Female_1_67733_x2
GCATTGTTGGTTCAGTGGTAGAATTCTCGCC
>smaRNA_Female_1_68033_x44
CCCGGCTAGCTCAGTCGGTAGAGCATGAGACTC
>smaRNA_Female_1_68134_x1
ATCACGTTCGCCTTACACGC
>smaRNA_Female_1_68439_x14
TAGACTGTGAATCTGACA
>smaRNA_Female_1_68721_x55
TCCCATATGGTCTAGCGGTTAGGATTCCTGGTTT
>smaRNA_Female_1_69339_x61
GCATTAGTGGTTCAGTGGTAGAATTCTCGCC
>smaRNA_Female_1_70251_x16
GCGTTGGTGGTATAGTGGTTAGCATAGCTGCC
>smaRNA_Female_1_70337_x1
GGTTCCATGGTGTAATAGTTAGCACTCTG
>smaRNA_Female_1_70425_x25
CTGGTGGTCTAGTGGTTAGGATTCGGC
>smaRNA_Female_1_70544_x5
TTGGTTAAAGCGTCTGTCTCGTAAAC
>smaRNA_Female_1_70790_x14
GCATTGGTGGTTCAGTGGTA
>smaRNA_Female_1_70937_x6
TGTGGTTCAGTGGTAGAATTCTCGCC
>smaRNA_Female_1_71234_x4
GCATTGGTGGTTCAGTGGTAGGATTCTCGCCT
>smaRNA_Female_1_71556_x163
GCCCGTCTAGCTCAGTCGGTAGAGCATGAGACTC
>smaRNA_Female_1_71672_x40
TGGTTAGCACTCTGGACTCTGAATCC
>smaRNA_Female_1_71843_x257
TCCTCGTTAGTATAGTGGACAGTATCT
>smaRNA_Female_1_71960_x5
CTGTCACGCGGAAGACCGGGGT
>smaRNA_Female_1_73367_x8
GTAGTCGTGACCGAGTGGTTAAGG
>smaRNA_Female_1_73364_x28
CCGGCTAGCTCAGTCGGTAGAGCATGAGACT
>smaRNA_Female_1_73483_x33
GGGGAATTAGCTCAAATGG
>smaRNA_Female_1_73882_x3
CGTGATCGTATAGTGGTTAGTACTCT
>smaRNA_Female_1_74301_x6
TTTGGTCTAGGGGTATGATTCTCGCT
>smaRNA_Female_1_74614_x313
CCTTCGATAGCTCAGCTGGTAGAGC
>smaRNA_Female_1_74764_x160
ATGGACTGCTAATCCATTGTGCTCT
>smaRNA_Female_1_75260_x33
AAAAAACATTAGACTGTG
>smaRNA_Female_1_76089_x38
TCCCTGGTGGTCTAGTGGTTAGGATTCGGCA
>smaRNA_Female_1_76831_x19
TCCTCGTTAGTATAGTGGAC
>smaRNA_Female_1_77443_x27
GCCCGGATAGCTCAGTCGGTAGAG
>smaRNA_Female_1_78498_x10
CATAATCTGAAGGTCGTGAGT
>smaRNA_Female_1_78627_x9
TCCCATATGGTCTAGCGGTTAGT
>smaRNA_Female_1_78639_x1
TCCATTGTGCTCTGCACGCG
>smaRNA_Female_1_79376_x38
GGCTAGCTCAGTCGGTAGAGCATGAGACTC
>smaRNA_Female_1_80923_x145
GCGTTGGTGGTATAGTGGTGAGCATAGC
>smaRNA_Female_1_82001_x9
TTGGTGGTTCAGTGGTAGAATTCTC
>smaRNA_Female_1_82432_x25
ATTGGTGGTTCAGTGGTAGAATTCT
>smaRNA_Female_1_83091_x77
TCCCTGGTGGTCTAGTGGTTAGGATTCGGCGCC
>smaRNA_Female_1_83205_x6
CGAGTGGTCTAAGGCGCTGGATTTA
>smaRNA_Female_1_83406_x261
TCCTCGTTAGTATAGTGGACAGTATCTCC
>smaRNA_Female_1_84514_x37
GCCCGGCTAGCTCAGTCGGTAGAGCATGAGACTCT
>smaRNA_Female_1_85015_x26
CCCGGCTAGCTCAGTCGGTAGAGCATGAGAC
>smaRNA_Female_1_85251_x209
TCCCTGGTGGTCTAGTGGTTAGGATTCGGCGCTC
>smaRNA_Female_1_85417_x55
TAGGATTCGGCGCTCTCACCGCC
>smaRNA_Female_1_85562_x88
CATATGGTCTAGCGGTTAGGATTCCT
>smaRNA_Female_1_86318_x1
GGTTAGGATTCGGCGCTCTCACCGC
>smaRNA_Female_1_86460_x69
CCCATATGGTCTAGCGGTTAGGATTCCT
>smaRNA_Female_1_86565_x89
GCCCGGCTAGCTCAGTCGGTAGAGCATGA
>smaRNA_Female_1_87265_x6
TAGCACTCTGGACTCTGAATCCA
>smaRNA_Female_1_88194_x24
TCCCATATGGTCTAGCGGTTAGGATTCCTGGTTTT
>smaRNA_Female_1_88373_x98
CGGTAGAGCATGAGACTC
>smaRNA_Female_1_88371_x35
GCACTCTGGACTCTGAATCCAG
>smaRNA_Female_1_88875_x2
TGGTTAGGATTCGGCGCTCTC
>smaRNA_Female_1_89081_x31
TGGTTAGCACTCTGGACTTTGAATCC
>smaRNA_Female_1_89739_x30
AGACTGTGAATCTGACAAC
>smaRNA_Female_1_89776_x5
CCTTCGATAGCTCAGCTGG
>smaRNA_Female_1_90275_x3
TGGTAGAGCGCATGCTTT
>smaRNA_Female_1_90370_x4
GTGGTTCAGTGGTAGAATTC
>smaRNA_Female_1_90569_x9
GCGCCTGTAGCTCAGTGGA
>smaRNA_Female_1_90631_x3
CAGTGGTAGAGCATTTGACTGC
>smaRNA_Female_1_91335_x4
GCATTGGTGGTTCAGTGGTAGAATTCCCGCC
>smaRNA_Female_1_92147_x8
TCCCATATGGTCTAGCGGTCAGGATTCCT
>smaRNA_Female_1_92397_x14
GCATTGGTGGTTCAGTGGTAGAATTCTCGTC
>smaRNA_Female_1_92639_x13
GCCCGGCTAGCTCAGTCGGTAGAGCATGAGACCC
>smaRNA_Female_1_92803_x19
AACATTAGACTGTGAATC
>smaRNA_Female_1_95014_x70
CCGTGATCGTATAGTGGTTAGTACTCTGCG
>smaRNA_Female_1_95428_x3
CAGGATGGCCGAGTGGTCTAAGGCG
>smaRNA_Female_1_96299_x19
TGGACAAACTGAACCAAA
>smaRNA_Female_1_96416_x5
GTTAGCACTCTGGACTCTGAATCCA
>smaRNA_Female_1_96489_x37
TCCCTGGTGGTCTAGTGGTTAGGATTCGGCGC
>smaRNA_Female_1_96710_x6
CTAAGCCAGGGATTGTGGGT
>smaRNA_Female_1_96923_x4
TGGTCTAGCGGTTAGGATTCCTGGT
>smaRNA_Female_1_97855_x9
GCATTGGTGGTTCAGTGGTAGAATTCAC
>smaRNA_Female_1_98567_x20
TGGATAACGCGTCTGACTACGA
>smaRNA_Female_1_98781_x23
TCCTAAGCCAGGGATTGTGGGTTCGA
>smaRNA_Female_1_99218_x1
CTAGGGGTATGATTCACGCTTC
>smaRNA_Female_1_99283_x3
ACCAGGATGGCCGAGTGGTTAAGGC
>smaRNA_Female_1_99297_x4
CTAGGGGTATGATTCTCGCTTC
>smaRNA_Female_1_99343_x1
AATGGACTGCTAATCCATTGTGCTCT
>smaRNA_Female_1_100200_x10
GCCCGGATAGCTCAGTCGGTAGAGCA
>smaRNA_Female_1_100570_x19
TTGTGGTTCAGTGGTAGAATTCTCGCC
>smaRNA_Female_1_100856_x3
TCTTAATCTCAGGGTCGTGG
>smaRNA_Female_1_101214_x2
CGCGTCAGTCTCATAATCTG
>smaRNA_Female_1_101599_x2
GCCGTGATCGTATAGTGGTTAGTACTCTGAG
>smaRNA_Female_1_102007_x5
GCATTGGTGGCTCAGTGGTAGAATTCTCGCC
>smaRNA_Female_1_102806_x1
TGGTTAGGATTCGGCGCTCTCACCGCCGCGGC
>smaRNA_Female_1_102895_x159
GTAGTCGTGGCCGAGAGGTTAAG
>smaRNA_Female_1_103078_x3
TCTAAGGCGCTGCGTTCAGG
>smaRNA_Female_1_103567_x14
GCATTAGTGGTTCAGTGGTAGAATTC
>smaRNA_Female_1_104590_x6
TCAGTCGGTAGAGCATCAGACTT
>smaRNA_Female_1_105711_x146
GCCGTGATCGTATAGTGGTTAGTACTCTGCGTT
>smaRNA_Female_1_105897_x2
CTTAATCTCAGGGTCGTGGG
>smaRNA_Female_1_105989_x5
GCATTGGTGGTTCAGTGGT
>smaRNA_Female_1_108710_x1
CGGATAGCTCAGTCGGTAGAGCATCAGAC
>smaRNA_Female_1_108853_x72
TAGCACTCTGGACTCTGAATCC
>smaRNA_Female_1_110076_x10
GCCCGGCTATCTCAGTCGGTAGAGCATGAGACTC
>smaRNA_Female_1_112915_x1
GGGGATGTAGCTCAGTGGTAGATCGCATGC
>smaRNA_Female_1_113432_x1
TCCCTGGTGGTCTAGTGGTTAAGATTCG
>smaRNA_Female_1_113647_x33
GCTAGCTCAGTCGGTAGAGCATGAGACTC
>smaRNA_Female_1_113699_x26
GCCCGGCTAGCTCAGTCGGTAGAGCATGAGACTT
>smaRNA_Female_1_114018_x11
GCTCGGCTAGCTCAGTCGGTAGAGCATGAGACTC
>smaRNA_Female_1_116527_x94
CCCATATGGTCTAGCGGTTAGGATTCC
>smaRNA_Female_1_116856_x114
GCATTGGTGGTTCAGTGGTAGAATTCTCGCT
>smaRNA_Female_1_117817_x1
GCGTTGGTGGTATAGTGGTTAGC
>smaRNA_Female_1_117914_x47
TTAGGATTCGGCGCTCTCACCGCC
>smaRNA_Female_1_118882_x30
GCATTGGTGGTTCAGTGGTAGAATTCTTGCC
>smaRNA_Female_1_118885_x1
CTGTCTCGTAAACAGGAGATCCTGGGT
>smaRNA_Female_1_118944_x99
GTTTCTGTAGTGTAGTGGTCATCACGTTCGCCT
>smaRNA_Female_1_121691_x3
TCATAATCTGAAGGTCGTGAGTTCGAGC
>smaRNA_Female_1_121865_x1
TAAACCGAAGATCGCGGGTTCGAACC
>smaRNA_Female_1_122930_x12
GCATTGGTGGTTCAGTGGTGGAATTCTCGCC
>smaRNA_Female_1_123208_x6
TTAGCACTCTGGACTTTG
>smaRNA_Female_1_123686_x10
GCATGGGTGGTTCAGTGGTAGAATTCTC
>smaRNA_Female_1_124083_x16
TCCCATATGGTCTAGCGGTTAGGATTCCTT
>smaRNA_Female_1_124095_x19
GCGTTGGTGGTATAGTGGTGAGC
>smaRNA_Female_1_124156_x6
TAAACCGAAGATCGCGGGTTCG
>smaRNA_Female_1_124730_x7
GCCTTGGTGGTTCAGTGGTAGAATTCTCGCC
>smaRNA_Female_1_125027_x5
GCCCGGCTAGCTCAGTCGGTAGGGCATGAGACT
>smaRNA_Female_1_125927_x5
GCCCGTCTAGCTCAGTCGGTAGAGCATGAGAC
>smaRNA_Female_1_127297_x115
GCCCGGCTAGCTCAGTCGGTAGAGCATGAG
>smaRNA_Female_1_128257_x46
GTTGTCGTGGCCGAGTGG
>smaRNA_Female_1_128364_x386
GCCGTGATCGTATAGTGGTTAGTACTCTGC
>smaRNA_Female_1_128806_x17
ATTGGTGGTTCAGTGGTAGAATTC
>smaRNA_Female_1_129905_x59
GCATTGGTGGTTCAGTGGTAGAATTCTCGCCTGCC
>smaRNA_Female_1_130191_x24
TGGATAACGCGTCTGACTACG
>smaRNA_Female_1_130554_x15
GTAGTCGTGGCCGAGTGGTTAA
>smaRNA_Female_1_130604_x65
TTAGCACTCTGGACTCTGAATCCGG
>smaRNA_Female_1_130908_x66
GCGTTGGTGGTATAGTGGTGAGCATAGCTGCC
>smaRNA_Female_1_131401_x15
GCATTGGTGGTTCAGTGGTAGAATTCA
>smaRNA_Female_1_131672_x2
GTTTCCTTAGTGTAGTGGTTATCACGTTCG
>smaRNA_Female_1_131920_x7
TTCCGTAGTGTAGTGGTTATC
>smaRNA_Female_1_132698_x2
AGTGGTTAGGATTCGGCGCTCTC
>smaRNA_Female_1_133404_x72
GTAGTCGTGGCCGAGTGG
>smaRNA_Female_1_133551_x74
TCAGTCGGTAGAGCATGAGACTC
>smaRNA_Female_1_133707_x12
GCATTGGTGGTTCAGTGGTAGAATCCTC
>smaRNA_Female_1_134615_x5
TGGACTTGAAATCCATTGGGGTTT
>smaRNA_Female_1_134749_x28
CCTGGTGGTCTAGTGGTTAGGATTCGG
>smaRNA_Female_1_136152_x53
GCGTTGTGGTATAGTGGTGAGCATAGC
>smaRNA_Female_1_136430_x3
TCCCTGGTAGTCTAGTGGTTAGGATTCGGCG
>smaRNA_Female_1_137991_x3
CCTGTCACGCGGGAGACCGGGGT
>smaRNA_Female_1_138138_x96
GCATTTGTGGTTCAGTGGTAGAATTC
>smaRNA_Female_1_138342_x19
TCTAGTGGTTAGGATTCGGCGCT
>smaRNA_Female_1_138754_x83
GTTTCCGTAGTGTAGAGGTTATCACGTTCGCCT
>smaRNA_Female_1_139208_x1
GCGGGTGTAGCTCAGTGGTAGAG
>smaRNA_Female_1_139518_x18
GTGTAATGGTTAGCACTCTGG
>smaRNA_Female_1_139934_x1
CCGGCTAGCTCAGTCGGTAGAGCATGAG
>smaRNA_Female_1_140859_x11
GCGTTGGTGGTATAGTGGTTAGCATAGCTG
>smaRNA_Female_1_140953_x32
TCAGTGGTAGAATTCTCGCCTGC
>smaRNA_Female_1_141197_x3
ATTTGTGGTTCAGTGGTAGAATTCTC
>smaRNA_Female_1_141254_x41
TAATCTGAAGGTCGTGAGTTCGAGCCTC
>smaRNA_Female_1_141968_x24
CCTTCGATAGCTCAGCTGGCAGAGC
>smaRNA_Female_1_142214_x79
TCCCTGGTGGTCTAGTGGTTAGGATTCGGCGCTCT
>smaRNA_Female_1_142676_x10
CAGTGGTAGAATTCTCGCCTGC
>smaRNA_Female_1_142679_x2
GTAATGGTTAGCACTCTGGACTTTGAATCC
>smaRNA_Female_1_143068_x8
AGGATTCGGCGCTCTCACCGCCG
>smaRNA_Female_1_143204_x5
TCCCACATGGTCTAGCGGTTAGGATTCCTG
>smaRNA_Female_1_144177_x21
GCCCGGCTAGCTCAGTCGGTAGAGCA
>smaRNA_Female_1_144470_x30
CGTGATCGTATAGTGGTTAGTACTCTGC
>smaRNA_Female_1_144596_x102
GCCCGGCTAGCTCAGTCGGTAGAGCATG
>smaRNA_Female_1_145392_x2
GTTTCCGTAGTGTAGTGGTTATCACATT
>smaRNA_Female_1_145850_x9
TCCCACATGGTCTAGCGGTTAGGATTCC
>smaRNA_Female_1_145988_x2
TGCTAATCCATTGTGCTCTGCACGC
>smaRNA_Female_1_147083_x3
CCGGCTAGCTCAGTCGGTAGAGCATGAGA
>smaRNA_Female_1_148500_x3
TAAGATCCAATGGACAAATGTTCTCGTG
>smaRNA_Female_1_148690_x30
GCATTGGTGATTCAGTGGTAGAATTCTC
>smaRNA_Female_1_148744_x140
GGGGGTATAGCTCAGTGGTAGAGCATTTGACT
>smaRNA_Female_1_149406_x5
TGGTAGAATTCTCGCCTGCCACGCGGG
>smaRNA_Female_1_150134_x4
GGGGGTGTAGCTCAGTGGTAGAGC
>smaRNA_Female_1_151100_x1
TGCTAATCTATTGTGCTCTGCACGCGT
>smaRNA_Female_1_151910_x9
GCCCGGCTAGCTCAGTCGGTAGAGCATAAGACTC
>smaRNA_Female_1_153306_x1
GGTAGAGCATGAGACTCTTAATCTCA
>smaRNA_Female_1_153540_x3
TTTCGATCCATCGACCTCTGGGTTA
>smaRNA_Female_1_154366_x1
AGTCGGTAGGGCATGAGACTC
>smaRNA_Female_1_154819_x95
TAGCACTCTGGACTCTGAATCCAG
>smaRNA_Female_1_155612_x35
CCGTGATCGTATAGTGGTTAGTACTCTG
>smaRNA_Female_1_155874_x19
CAAAAAACATTAGACTGTG
>smaRNA_Female_1_158125_x16
GCATTGGTGGTTCAGTGGCAGAATTCTC
>smaRNA_Female_1_158179_x7
GGGGATGTAGCTCAGATGGT
>smaRNA_Female_1_158814_x87
CCCTGGTGGTCTAGTGGTTAGGATTCGG
>smaRNA_Female_1_158972_x3
CTGGTGGTCTAGTGGTTAGGATTCGGCGCC
>smaRNA_Female_1_158977_x21
CATATGGTCTAGCGGTTAGGATTCCTGG
>smaRNA_Female_1_160497_x11
CTGGTGGTCTAGTGGTTAGGATTCGGCGCTC
>smaRNA_Female_1_160556_x4
GCCCGGCTAGCTCAGTCGGTAGAGAATGAGACTC
>smaRNA_Female_1_162118_x23
CTGTCACGCGGGAGACCGGGGT
>smaRNA_Female_1_162243_x23
TTAGCACTCTGGACTCTGAATCCA
>smaRNA_Female_1_163125_x7
TTCCCCGCACAGGTTCGAATCC
>smaRNA_Female_1_163803_x6
TGGTTAGGATTCGGCGCC
>smaRNA_Female_1_164327_x12
GGGGGATTAGCTCAGATGGT
>smaRNA_Female_1_164419_x41
TCCCATATGGTCTAGCGGTTAGG
>smaRNA_Female_1_164475_x3
TTTTAATCTGAGGGTCCAGGGTTCAAG
>smaRNA_Female_1_164508_x10
GTTTCTGTAGTGTAGTGGTTATCACGTTC
>smaRNA_Female_1_164746_x1
TTGGTGGTTCAGTGGTAGAATTCTCACC
>smaRNA_Female_1_165260_x72
GTTTCCGTAGTGTAGAGGTTATCACG
>smaRNA_Female_1_165293_x3
GCATTGGTGGTTCAGTGGTAAAATTCTCGC
>smaRNA_Female_1_165568_x13
TCACGCGGAAGACCGGGGTTCGATT
>smaRNA_Female_1_165897_x51
TGGTTAGGATTCGGCGCTCTCACC
>smaRNA_Female_1_166690_x53
ACTCTGGACTCTGAATCC
>smaRNA_Female_1_167116_x43
TGGACAGTATCTCCGCCTGTCACGCGGA
>smaRNA_Female_1_167512_x25
GTAGTCGTGGCCGAGAGGTTAA
>smaRNA_Female_1_167641_x13
AACATTAGACTGTGAATCTG
>smaRNA_Female_1_167820_x3
GTGGACGTGCCGGAGTGG
>smaRNA_Female_1_168053_x5
TCCAGATCAGAAGGTTGCGTGTTCAAATC
>smaRNA_Female_1_168467_x1
TGGACATATGTCTGCGTGGGT
>smaRNA_Female_1_170342_x26
GCATTGGTGGTTCAGTGGTAGAATTGT
>smaRNA_Female_1_170427_x6
CGTGATCGTATAGTGGTTAGTACT
>smaRNA_Female_1_170718_x7
GCATTGGTGGTTCAGTGGTAGAGTTCTCGCC
>smaRNA_Female_1_171233_x4
TCCCATATGGTCTAGCGGTTAGGATTTC
>smaRNA_Female_1_171567_x23
TAGTGGTTAGGATTCGGCG
>smaRNA_Female_1_171768_x1
TGAGACTCTTAATCTCAGGGTCGTGGG
>smaRNA_Female_1_172067_x6
TTAGCACTCTGGACTTTGAATC
>smaRNA_Female_1_172372_x4
GCAGTGGTGGTTCAGTGGTAGAATTCTCGC
>smaRNA_Female_1_174093_x56
ATTGTGGTTCAGTGGTAGAATTCTC
>smaRNA_Female_1_174662_x17
GGGGAATTAGCTCAAATGGTAGAGC
>smaRNA_Female_1_175157_x3
GGGGATGTAGCTCAGTGGG
>smaRNA_Female_1_175672_x51
GCATTGGTGGTTCAGTGGTAGAAT
>smaRNA_Female_1_176223_x2
GCCCGGCTAGCTCAGTCGGTAGAGCATTAGACTC
>smaRNA_Female_1_177059_x28
GACGAAGTGGCCGAGTGGTTAAGG
>smaRNA_Female_1_177244_x36
GGTTCCATGGTGTAACGGTTAGCACTCTGG
>smaRNA_Female_1_177856_x85
GTAGTCGTGGCCGAGAGGTT
>smaRNA_Female_1_178454_x1
GACGAGGTGGCCGAGTGGTTAAGGCAATGGACTGC
>smaRNA_Female_1_179310_x5
ATGGTCTAGCGGTTAGGATTCC
>smaRNA_Female_1_180000_x8
GCATGGGTGGTTCAGTGGTAGAATTCTCGCC
>smaRNA_Female_1_180901_x2
GTTTCTGTAGTGTAGTGGTCATCACGTTA
>smaRNA_Female_1_181417_x60
GTAGTCGTGGCCGAGTGGTTAAG
>smaRNA_Female_1_181563_x5
GCCCGGCTAGCTCAGTCGGTAGAGCATGATACTC
>smaRNA_Female_1_183082_x16
CTCAGTCGGTAGAGCATGAGACTC
>smaRNA_Female_1_183944_x44
GCATTGGTGGTTCAGTGGTAGAATTGTCG
>smaRNA_Female_1_184659_x1
TCGTGTAATGGTTAGCACTCTGG
>smaRNA_Female_1_185017_x8
TCTAGGGGTATGATTCTCGCT
>smaRNA_Female_1_185179_x4
GCTTTGGGTGCGAGAGGTCCCG
>smaRNA_Female_1_185483_x1
TGCTAATCCATTGTGCTCTGCACGCGAG
>smaRNA_Female_1_185787_x1
GCATTGGTGGTTCAGTGGTACAATTCTCGC
>smaRNA_Female_1_185930_x6
TCTAGTGGTTAGGATTCGGCG
>smaRNA_Female_1_186165_x2
GCATTGGTGGATCAGTGGTAGAATTCTC
>smaRNA_Female_1_187322_x2
GGCTCGTTGGTCTAGGGGTATGATTC
>smaRNA_Female_1_187423_x33
GCATGTGTGGTTCAGTGGTAGAATTCTC
>smaRNA_Female_1_187660_x1
GCATTGGTGGTTCAGTGGTAGAATTCTCGCGTG
>smaRNA_Female_1_190687_x29
TAAGATCCAATGGACAAATGTCCTCGTG
>smaRNA_Female_1_190866_x1
CAGGCGGCCCGGGTTCGACTCCCG
>smaRNA_Female_1_191233_x23
GCCCGGATAGCTCAGTCGG
>smaRNA_Female_1_191619_x1
GTTTCTGTAGTGTAGTGGTCATCACATTCGC
>smaRNA_Female_1_192525_x4
AGTGGTTAGGATTCGGCGCTCT
>smaRNA_Female_1_193551_x8
TGGTAGAATTCTCGCCTGCCACGCGG
>smaRNA_Female_1_193731_x6
ACTCTGGACTCTGAATCCA
>smaRNA_Female_1_195479_x37
CCTTCGATAGCTCAGCTGGTAGA
>smaRNA_Female_1_195902_x29
GCATTGGTGATTCAGTGGTAGAATTCTCGCC
>smaRNA_Female_1_196425_x42
TCCTCGTTAGTATAGTGGACAGTATCTCTGCC
>smaRNA_Female_1_196429_x4
GCCTTGGTGGTTCAGTGGTAGAATTCTCGCCT
>smaRNA_Female_1_198856_x26
GTTTCTGTAGTGTAGTGGTCATCACGTTCG
>smaRNA_Female_1_198859_x7
TCCTAAGCCAGGGATTGTGGGTTCG
>smaRNA_Female_1_199332_x18
TCCCTGGTAGTCTAGTGGTTAGGATTCGGCGCT
>smaRNA_Female_1_199951_x37
GTGTAATGGTTAGCACTCTG
>smaRNA_Female_1_201435_x1
TGGTTAGCACTCTGGACTTTGAATC
>smaRNA_Female_1_201713_x2
GCATTGGTGGTTCAGCGGTAGAATTCTC
>smaRNA_Female_1_201703_x27
GCCCGGATAGCTCAGTCGGTAGAGC
>smaRNA_Female_1_202177_x4
TAACGGTTAGCACTCTGGACTCTGAATC
>smaRNA_Female_1_202692_x5
GTCGGTAGAGCATGAGACTCT
>smaRNA_Female_1_204204_x8
GGTCCCATCGTGTAATGGTTAGCACTCTG
>smaRNA_Female_1_205702_x4
GCATTGGTGGTTCAGTGGTAAAATTCTC
>smaRNA_Female_1_205932_x3
GCCCGGATGAACCTCGGTGGTC
>smaRNA_Female_1_206129_x13
GCCGTGATCGTATAGTGGTTAGTACTCTGCGTTG
>smaRNA_Female_1_207136_x9
GTGGTCTAGTGGTTAGGATTCGGCGCT
>smaRNA_Female_1_207421_x1
TCTAGTGGTTAGGATTCGGCGCTCTCACCG
>smaRNA_Female_1_207675_x9
GGGGGTATAGCTCAGTGGTAGAG
>smaRNA_Female_1_207776_x6
GCATTGGTGGTTCAGTTGTAGAATTCTCGCC
>smaRNA_Female_1_208068_x23
GTTTCTGTAGTGTAGTGGTC
>smaRNA_Female_1_209029_x22
GCATTGGTGGTTCAGTGGTAGAACTGTC
>smaRNA_Female_1_209228_x6
CATTGGACTTCTAATTCA
>smaRNA_Female_1_209400_x2
GCACTCTGGACTCTGAATCTAG
>smaRNA_Female_1_209696_x59
GCCGTGATCGTATAGTGGTTAGTACTCTGCGT
>smaRNA_Female_1_210270_x1
GCCGAAATAGCTCAGTTGGGA
>smaRNA_Female_1_210430_x9
GCGTTGGTGGTATAGTGGTGAGCATAGCTGCCT
>smaRNA_Female_1_210457_x2
TAAGATCCAATGGACAAATGTCCTCGT
>smaRNA_Female_1_210605_x2
GCATTGGTGGTTCAGTGGTAGAATTCTCACCA
>smaRNA_Female_1_212591_x7
ACATTGGTGGTTCAGTGGTAGAATTCT
>smaRNA_Female_1_212780_x6
GCGGGAGACCGGGGTTCAATTCCCCGACGGG
>smaRNA_Female_1_213432_x25
TGGATAACGCGTCTGACTACGGA
>smaRNA_Female_1_213982_x26
AACATTAGACTGTGAATCT
>smaRNA_Female_1_214374_x5
CCATAGTGTAGTGGTTATC
>smaRNA_Female_1_214475_x15
GCATGGGTGGTTCAGTGGTAGAATTCTCGC
>smaRNA_Female_1_214891_x2
GTTAGCACTCTGGACTCTGAATCCAGCGATC
>smaRNA_Female_1_215863_x5
CCTGGTGGTCTAGTGGTTAGGATTCGGCG
>smaRNA_Female_1_215987_x218
TCCCATATGGTCTAGCGGTTAGGATTCCTG
>smaRNA_Female_1_216174_x18
GCAGTGGTGGTTCAGTGGTAGAATTCTC
>smaRNA_Female_1_216262_x29
GCCCGGCTAGCTCAGTCAGTAGAGCATGAGACTC
>smaRNA_Female_1_216526_x8
AGCAGAGTGGCGCAGCGGAAGCGTGCTGGGCCC
>smaRNA_Female_1_216585_x33
GTTAGGATTCGGCGCTCTCACCGCC
>smaRNA_Female_1_216912_x8
AGCACTCTGGACTCTGAATCCAGC
>smaRNA_Female_1_217491_x1
TCCCTGGTGGTCCAGTGGTTAGGATTCG
>smaRNA_Female_1_219383_x13
GTTTCTGTAGTGTAGTGGTCATCACGTTCGCCTC
>smaRNA_Female_1_219664_x14
TGGTCTAGCGGTTAGGATTCCTGG
>smaRNA_Female_1_220797_x17
TCCCATATGGTCTAGCGGTTAGGATTCCTGT
>smaRNA_Female_1_221450_x37
GGGGGTATAGCTCAGTGGTAGAGCATTTGACTGC
>smaRNA_Female_1_221462_x11
GTTTCTGTAGTGTAGTGGTCATCACGT
>smaRNA_Female_1_221496_x1
GCATCGGTGGTTCAGTGGTAGAATTCTCG
>smaRNA_Female_1_221976_x32
GCATTGTGGTTCAGTGGTAGAATTCTCGCCTGCC
>smaRNA_Female_1_222778_x14
TCCCTGGTGGTCTAGTGGTTAGGATTCGGT
>smaRNA_Female_1_223278_x3
GAATTGGTGGTTCAGTGGTAGAATTCTC
>smaRNA_Female_1_224543_x1
GGTTAGGATTCGGCGCTCTCACCGCCGCGGC
>smaRNA_Female_1_225192_x1
TCCCTGGTGGTCTAGTGGTTAGGGTTCGGCGCT
>smaRNA_Female_1_226091_x18
GCCCGGCTAGCTCGGTCGGTAGAGCATGAGACTC
>smaRNA_Female_1_226379_x2
GTTTCTATAGTGTAGTGGTCATC
>smaRNA_Female_1_227020_x11
TTCAGTGGTAGAATTCTC
>smaRNA_Female_1_227299_x5
GCCCGGCTAGCTCAGTCCGTAGAGCATGAGACTC
>smaRNA_Female_1_227789_x52
AGTGGTTAGGATTCGGCG
>smaRNA_Female_1_228248_x38
TGCTAATCCATTGTGCTCTGCAC
>smaRNA_Female_1_228750_x49
ATGGACTGCTAATCCATTGTGCTC
>smaRNA_Female_1_229898_x10
CATTGTGGTTCAGTGGTAGAATTCTCGCC
>smaRNA_Female_1_229942_x9
GCATTGGTGGTTCAGTGGTAGAACTCTC
>smaRNA_Female_1_230182_x40
GTTTCTGTAGTGTAGTGGTCATCA
>smaRNA_Female_1_230437_x1
TGAACTCGGATCACTGGATTCA
>smaRNA_Female_1_230483_x28
GGTTAGCACTCTGGACTCTGAATCC
>smaRNA_Female_1_231327_x9
TCCGTAGTGTAGTGGTTATCACGTTC
>smaRNA_Female_1_231780_x22
GCCCGGATAGCTCAGTCGGTAGAGCATCA
>smaRNA_Female_1_232129_x1
CGCTCTCACCGCCGCGGC
>smaRNA_Female_1_234082_x17
GCCCAGCTAGCTCAGTCGGTAGAGCATGAGACTC
>smaRNA_Female_1_234564_x1
TTCCAAGCAGTTGACCCGGGTTCGATT
>smaRNA_Female_1_234653_x1
GTGGACTGCTAATCCATTGTGCTCT
>smaRNA_Female_1_235726_x3
GCATTGGTGGGTCAGTGGTAGAATTCTC
>smaRNA_Female_1_236417_x4
TAACTCAGTCGGTAGAGCATGAGACTC
>smaRNA_Female_1_237245_x8
TCTTAATCTCAGGGTCGTGGGTTCGAGC
>smaRNA_Female_1_237322_x3
GTGATCGTATAGTGGTTAGTACTCTGC
>smaRNA_Female_1_237343_x2
GCCTGGATAGCTCAGTCGGTAGAGCATC
>smaRNA_Female_1_238597_x12
GTTCAGTGGTAGAATTCTCGCC
>smaRNA_Female_1_238673_x9
AGCACTCTGGACTTTGAATC
>smaRNA_Female_1_239774_x16
GCCCGGCTAGCTCAGTCGGTAGAGCATGAGACA
>smaRNA_Female_1_240688_x2
GCCCGGCTAGCTCAGTCAGTAGAGCATGAGACT
>smaRNA_Female_1_240787_x6
TGGACTGCTAATCCATTGTGC
>smaRNA_Female_1_242580_x2
GGTTAGGATTCCTGGTTTTCACCCAGG
>smaRNA_Female_1_242674_x22
GGTTCTATGGTGTAATGGTTAGCACTCT
>smaRNA_Female_1_243341_x1
CCTAATGGATAAGGCACTG
>smaRNA_Female_1_243409_x2
GGGGATTAGCTCAGATGGTAGAGC
>smaRNA_Female_1_244446_x33
GCATTGTGGTTCAGTGGTAGAATTCTTGCC
>smaRNA_Female_1_244511_x34
AGTGGACAGTATCTCCGCCTGTCACGCGGA
>smaRNA_Female_1_245856_x41
TCCTCGTTAGTATAGTGGACAG
>smaRNA_Female_1_246334_x64
CCATATGGTCTAGCGGTTAGGATTCCT
>smaRNA_Female_1_246869_x60
GTTAGCACTCTGGACTCTGAATCCAG
>smaRNA_Female_1_247148_x146
GCCCGGATAGCTCAGTCGGTAGAGCATCAGACT
>smaRNA_Female_1_247251_x4
ATGGATAACGCGTCTGACTAA
>smaRNA_Female_1_247967_x27
ATTGGTGGTTCAGTGGTAGAATTCTCGCCT
>smaRNA_Female_1_249508_x4
GTAGAATTCTCGCCTGCCACGCGGG
>smaRNA_Female_1_250431_x3
CCTGGTGGTCTAGTGGTTAGGATTC
>smaRNA_Female_1_251216_x2
TTTCGATCCATCGACCTCTGGGTT
>smaRNA_Female_1_253106_x1
TTTCCGTAGTGTAGTGGTTATCACGTTCGCC
>smaRNA_Female_1_253372_x1
GGCTAGCTCAGTCGGTAGAGCAGG
>smaRNA_Female_1_253542_x8
GCATGTGTGGTTCAGTGGTAGAATTCT
>smaRNA_Female_1_253547_x1
TTGTAAACCAGGGGTCGCGAGT
>smaRNA_Female_1_254142_x12
GCGTTGGTGGTATAGTGGTGAGCATAGCTG
>smaRNA_Female_1_254149_x3
CTTCGATAGCTCAGCTGGTAGAGCGG
>smaRNA_Female_1_254687_x1
CGGTTATCACGTCTGCTTTAC
>smaRNA_Female_1_256399_x32
TCCCTGGTGGTCTAGTGGTTAGGATTCT
>smaRNA_Female_1_257451_x1
CCTCACACGCGAAAGGTCCCCG
>smaRNA_Female_1_258252_x1
GTGATCGTATAGTGGTTAGTACTCTGCGTTGT
>smaRNA_Female_1_258904_x2
GCATTGGTGGTTCAGTGGTAGAATTCTCGCG
>smaRNA_Female_1_260650_x5
TGGTTCAGTGGTAGAATTCTCGCC
>smaRNA_Female_1_263758_x6
GATCAGAAGATTCTAGGTTCGACTCCTG
>smaRNA_Female_1_265180_x15
GCATTGGTGGTTCAGTGGTAGAATTCTTGCCT
>smaRNA_Female_1_265686_x9
TCCCTGGTGGTCTAGTGGTTAGGAT
>smaRNA_Female_1_265740_x5
TGTCACGCGGAAGACCGGGGTTCGATT
>smaRNA_Female_1_266240_x24
GCATTGGTGGTTCAGTGGTAGAATTCC
>smaRNA_Female_1_266370_x2
GACTGCTAATCCATTGTGCTCT
>smaRNA_Female_1_266387_x1
GTAACGGTTAGCACTCTGGATTCTGAATCC
>smaRNA_Female_1_268818_x1
TCCTCGTTAGTATAGTGGTTAGTATCCCCG
>smaRNA_Female_1_269161_x2
GGCTCTGTGGCGCAATGG
>smaRNA_Female_1_269197_x1
CAGATTAAAAGTCTGATGCTCTACCGAC
>smaRNA_Female_1_269510_x3
CCGTAGTGTAGTGGTTAT
>smaRNA_Female_1_270124_x3
TGGTTCAGTGGTAGAATTCTCGCCT
>smaRNA_Female_1_270294_x32
ATGGACTGCTAATCCATTGTGCTCTGC
>smaRNA_Female_1_271797_x2
GTTTCTGTAGTGTAGTGGTCATCACATTCGCC
>smaRNA_Female_1_271804_x1
AGACTGTGAATCTGAAAA
>smaRNA_Female_1_271835_x6
CCCGGCTAGCTCAGTCGGTAGAGCATGAGACT
>smaRNA_Female_1_273185_x6
TGCTAATCCATTGTGCTCTGCACGCG
>smaRNA_Female_1_273699_x1
ATCTCCGCCTGTCACGCGG
>smaRNA_Female_1_273930_x17
ATTGGTGGTTCAGTGGTAGAATTCTCGCC
>smaRNA_Female_1_274142_x4
GGGACTGGGGATTGAAAC
>smaRNA_Female_1_275809_x2
TGGTTATCGCGTTCGCCTCACACGCG
>smaRNA_Female_1_277668_x1
TCCCTGGTGGTCTAGTGGTTAGGATTCGGCGCCC
>smaRNA_Female_1_279467_x128
GCATTTGTGGTTCAGTGGTAGAATTCT
>smaRNA_Female_1_279632_x1
ATTCGGCGCTCTCACCGCCG
>smaRNA_Female_1_279793_x3
CTGGCTTCCTAAGCCAGGGATTGTGGGT
>smaRNA_Female_1_280131_x31
TGGATAACGCGTCTGACTACGG
>smaRNA_Female_1_280535_x1
ATCTCCGCCTGTCACGCGGAAGACCGGG
>smaRNA_Female_1_281150_x17
TTAGCACTCTGGACTTTGAATCCAG
>smaRNA_Female_1_281926_x2
GCCCGGCTAGCTCCGTCGGTAGAGCATGAGACTC
>smaRNA_Female_1_282574_x4
GCATTGGTGGTTCAGTGGTAGAAC
>smaRNA_Female_1_283385_x8
TAATGGTTAGCACTCTGGACTCTGAATCC
>smaRNA_Female_1_283862_x22
GGCTCGTTGGTCTAGGGGTATGATTCTC
>smaRNA_Female_1_283975_x1
GACGAGGTGACCGAGTGGTTAAGG
>smaRNA_Female_1_285346_x4
AGGCATCAGCCTCCGGAGCTGGGGATTGTGGGTTC
>smaRNA_Female_1_288148_x4
GCATTGTGGTTCAGTGGTAGAAT
>smaRNA_Female_1_288895_x3
ATGGACTGCTAATCCATTGTGCTCC
>smaRNA_Female_1_290896_x37
GCCCGGCTACCTCAGTCGGTAGAGCATGAGACTC
>smaRNA_Female_1_292555_x11
CCCGGATAGCTCAGTCGGTAGAGCATCAGACTT
>smaRNA_Female_1_292695_x4
CATTGGTGGTTCAGTGGTAGAATTCT
>smaRNA_Female_1_293754_x23
TAGTGGTTAGTACTCTGCGTT
>smaRNA_Female_1_293954_x6
CAGTCGGTAGAGCATGAGACTCT
>smaRNA_Female_1_293975_x10
TGGTTAGCACTCTGGACTCTGAATCCAG
>smaRNA_Female_1_294083_x2
TAGCTCAGTCGGTAGAGCATGAGACTCTT
>smaRNA_Female_1_294357_x3
GGTTAGCACTCTGGACTTTGAATT
>smaRNA_Female_1_296434_x7
GCCCGGATAGCTCAGTCGGTAG
>smaRNA_Female_1_296595_x17
TTCGAAGCTGGGGATTGTGGGTT
>smaRNA_Female_1_297080_x1
TCCGCCTGTCACGCGGAAGACCGGGG
>smaRNA_Female_1_298125_x51
CCGGCTAGCTCAGTCGGTAGAGCATGAGAC
>smaRNA_Female_1_298324_x1
TCCCTGGTGGTCTAGTGGCTAGGATTCGGCGCTCT
>smaRNA_Female_1_298491_x56
TAGCTCAGTCGGTAGAGCATGAGACTC
>smaRNA_Female_1_298593_x2
GTTTCCGTAGTGTAGTGGTTATCACTTT
>smaRNA_Female_1_298951_x2
TTGGTTCAGTGGTAGAATTCTCGCC
>smaRNA_Female_1_299370_x1
GCAATGGATAACGCGTCTGACTACA
>smaRNA_Female_1_299490_x18
GTTTCCGTAGTGTAGTGGTTATCATGTTC
>smaRNA_Female_1_300000_x6
CCTTGGAGGCGTGGGTTC
>smaRNA_Female_1_300504_x59
AGTGGTTAGGATTCGGCGCT
>smaRNA_Female_1_300602_x39
GTTTCCGTAGTGTAGTGGTTATCACATTC
>smaRNA_Female_1_302441_x8
TGGTAGAATTCTCGCCTGCCACGCGGGA
>smaRNA_Female_1_302596_x50
TGGATAACGCGTCTGACTAC
>smaRNA_Female_1_303272_x2
TAATGGATAAGGCATCAGC
>smaRNA_Female_1_303312_x6
TTGGTCTAGGGGTATGATTCT
>smaRNA_Female_1_303393_x2
GCGCCGCTGGTGTAGTGGTATCATGCAAGATTC
>smaRNA_Female_1_305002_x1
GGCCGGTTAGCTCAGTTGGTTAGAGTGTGGTGCTG
>smaRNA_Female_1_307385_x4
TTTTAATCTGAGGGTCCAGGGTTCA
>smaRNA_Female_1_307420_x1
GCCCGGCTAGCTCAGTCGGTAGAACATGAGACT
>smaRNA_Female_1_307612_x5
GCCCGGCTAGCTCAGTCGGTAGAGGATGAGACTC
>smaRNA_Female_1_308496_x5
GGGGGTATAGCTCAGTGGTAGAGCATT
>smaRNA_Female_1_308983_x4
GCCGGCTAGCTCAGTCGGTAGAGCATGAGACTC
>smaRNA_Female_1_309563_x6
GGGGGTATAGCTCAGTGGTAGAGCATTTGACGG
>smaRNA_Female_1_309757_x4
GTGGTTAGGATTCGGCGCTCTCAC
>smaRNA_Female_1_310540_x3
GGGGAATTAGCTCAAATGGTAGAGCGC
>smaRNA_Female_1_310693_x11
ATTGGTGGTTCAGTGGTAGAATT
>smaRNA_Female_1_310832_x1
TCCCTGGTGGTCTAGTGGTTAGGATTCGGCAC
>smaRNA_Female_1_310919_x4
GCCCGGCTAGCGCAGTCGGTAGAGCATGAGACTC
>smaRNA_Female_1_311037_x4
TTAGCACTCTGGACTCTGAATCCAGCG
>smaRNA_Female_1_311100_x57
CCCTGGTGGTCTAGTGGTTAGGATTCGGCGCT
>smaRNA_Female_1_311503_x34
ATGGACTGCTAATCCATTGTGCTCTG
>smaRNA_Female_1_311869_x11
GGGGATGTAGCTCAGTGGTAGA
>smaRNA_Female_1_311981_x4
CCCATATGGTCTAGCGGTTAGGATT
>smaRNA_Female_1_312041_x7
ATGGACTGCTAATCCATTGTGCTCGG
>smaRNA_Female_1_313646_x7
CTAAGCCAGGGATTGTGGGTT
>smaRNA_Female_1_314838_x1
GCCGTGATCGTAGAGTGGTTAGTACTCTGCG
>smaRNA_Female_1_314900_x5
GCCCGGATAGCTCAGTCGGTAGAGCATCAGACGT
>smaRNA_Female_1_315547_x21
CGTAGTGTAGTGGTTATC
>smaRNA_Female_1_315897_x1
GAAGACCGGGGTTCGATT
>smaRNA_Female_1_317137_x18
TGGACTGCTAATCCATTGTGCTCT
>smaRNA_Female_1_317593_x1
CCGTGATCGTATAGTGGTTAGTACTC
>smaRNA_Female_1_318011_x8
GGGGATGTAGCTCAGCGGTAGAGC
>smaRNA_Female_1_318105_x44
CGGCTAGCTCAGTCGGTAGAGCATGAGACTC
>smaRNA_Female_1_318458_x2
CAGCTGGTAGAGCGGAGGACTGT
>smaRNA_Female_1_320837_x4
GACGAGGTAGCCGAGTGGTTAAGGCGATG
>smaRNA_Female_1_321070_x27
CACTCTGGACTTTGAATCC
>smaRNA_Female_1_321584_x2
AATTCTCGCCTGCCACGCGGGAGACCCGGG
>smaRNA_Female_1_322166_x8
GGGGGATTAGCTCAGATG
>smaRNA_Female_1_322298_x21
TGGTAGAATTCTCGCCTGCCACGCG
>smaRNA_Female_1_323697_x25
CTAGTGGTTAGGATTCGGCGCT
>smaRNA_Female_1_324787_x1
AGATTCTAGGTTCGGCTCC
>smaRNA_Female_1_325014_x2
CGTATAGTGGTTAGTACTCTGCG
>smaRNA_Female_1_325449_x29
TGGATAACGCGTCTGACTACA
>smaRNA_Female_1_326704_x14
GCATTGGTGGTTCAGTGGTAGAACTGT
>smaRNA_Female_1_327018_x30
AGGATTCGGCGCTCTCACCGCC
>smaRNA_Female_1_327249_x27
CCCTGGTGGTCTAGTGGTTAGGATTCGGC
>smaRNA_Female_1_328251_x2
TCGTATAGTGGTTAGTACTCTG
>smaRNA_Female_1_329151_x1
GCCAGGATAGCTCAGTCGGTAGAGCATCAGACTT
>smaRNA_Female_1_329849_x1
ATGGACTGCTAATCCATTGTACTCT
>smaRNA_Female_1_329844_x1
TCCCTGGTAGTCTAGTGGTTAGGATTCGGCGC
>smaRNA_Female_1_331620_x1
GCCCGGCTAGCTCAGTCGGTAGAGCAGGAGAC
>smaRNA_Female_1_332883_x13
AAACATTAGACTGTGAATC
>smaRNA_Female_1_333357_x17
GTGGTTAGGATTCGGCGCT
>smaRNA_Female_1_334038_x17
GGCTCGTTGGTCTAGGGGTATGATTCTCG
>smaRNA_Female_1_334301_x13
GGGGATGTAGCTCAGTGGTAG
>smaRNA_Female_1_334335_x2
ATAGTGGTTAGTACTCTGCGTT
>smaRNA_Female_1_335461_x2
TGGTGGTCTAGTGGTTAGGAT
>smaRNA_Female_1_335654_x4
GGGGATGTAGCTCAGCGGTAGAG
>smaRNA_Female_1_335787_x2
TTTCTGTAGTGTAGTGGTCATCACGTTCGC
>smaRNA_Female_1_335992_x1
GATAGCTCAGCTGGTAGAGCGGAGGAC
>smaRNA_Female_1_336178_x10
AGTGGTAGAATTCTCGCCTGC
>smaRNA_Female_1_336365_x2
GCCAGGGATTGTGGGTTCG
>smaRNA_Female_1_336510_x3
GGGGATGTAGCTCAGTGGTAGAGCA
>smaRNA_Female_1_337955_x14
TTTCCGTAGTGTAGTGGTTATCACGTTC
>smaRNA_Female_1_339074_x5
TCAAATCTCGGTGGAACCT
>smaRNA_Female_1_340427_x2
TAGGATTCCTGGTTTTCACCCAGG
>smaRNA_Female_1_340951_x3
GTAAACCAGGGGTCGCGAGTT
>smaRNA_Female_1_342584_x6
GCCCGGCTAACTCAGTCGGTAGAGCATGAG
>smaRNA_Female_1_342964_x21
GCCCGGCTAGCTCAGTCGGTAGAGCATGGGACTC
>smaRNA_Female_1_343182_x56
GGGGGTATAGCTCAGTGGTAGAGCATTTGACTG
>smaRNA_Female_1_343731_x4
GTTTCCGTAGTGTAGTGGTTATT
>smaRNA_Female_1_343987_x3
GCCCGGATAGCTCAGTCGGTAGAACATC
>smaRNA_Female_1_346042_x3
GCCCGGATGATCCTCAGTG
>smaRNA_Female_1_346325_x4
TTGGTCTAGGGGTATGATTCTCGCTT
>smaRNA_Female_1_346815_x1
GCCCGGCTAGCTCAGTCGGTAGATCATGAGACTC
>smaRNA_Female_1_347034_x4
GTTCAGTGGTAGAATTCTCGCCT
>smaRNA_Female_1_347055_x2
AGTATCTCCGCCTGTCACG
>smaRNA_Female_1_348819_x3
GTCTCTGTTGCGCAATCGG
>smaRNA_Female_1_351046_x46
GGGGAATTAGCTCAAATGGT
>smaRNA_Female_1_351975_x5
AGTGGTAGAGCATTTGACTGC
>smaRNA_Female_1_352519_x1
TGGCCTCCTAAGCCAGGGATTGT
>smaRNA_Female_1_353153_x4
GCATTGGTGGTCAGTGGTAGAATTCTC
>smaRNA_Female_1_353252_x2
GCCCGGCTAGCTCAGTCGGTAGAGCATGAGACTCA
>smaRNA_Female_1_354179_x5
GTTCGATTCCCCGACGGGGA
>smaRNA_Female_1_354995_x4
ACGCGGAAGACCGGGGTTCGATTCCCCGACGGG
>smaRNA_Female_1_355346_x16
GTTTCCGTAGTGTAGTGGTTATCAC
>smaRNA_Female_1_356002_x19
GTCAGGATGGCCGAGCGGT
>smaRNA_Female_1_356638_x4
GTTTCTGTAGTGTAGCGGTCATCACGTTC
>smaRNA_Female_1_356845_x1
GCCTGGCTAGCTCAGTCGGTAGAGCATGAGACTA
>smaRNA_Female_1_357280_x7
TTAGCACTCTGGACTCTG
>smaRNA_Female_1_357425_x1
GCATTGGAGGTTCAGTGGTAGAATTC
>smaRNA_Female_1_357484_x4
GGGGATGTAGCTCAGTGGTAGAGCGC
>smaRNA_Female_1_359492_x9
GTTTCCGTAGTGTAGTGGTTATCACG
>smaRNA_Female_1_360795_x9
GCCCGGCTAACTCAGTCGGTAGAGCATGAGA
>smaRNA_Female_1_360958_x2
TTCGATCCATCGACCTCTGGGTTATG
>smaRNA_Female_1_361025_x6
AGCACTCTGGACTCTGAATCCA
>smaRNA_Female_1_361329_x10
TTGGTGGTTCAGTGGTAGAATTCT
>smaRNA_Female_1_361337_x11
CATTGGTGGTTCAGTGGTAGAATTC
>smaRNA_Female_1_361942_x26
GCATTGGTGGTTCAGTGGTAGAATTCTCACC
>smaRNA_Female_1_363248_x3
GTGTAATGGTTAGCACTCTGGACTCTGAATCC
>smaRNA_Female_1_364527_x1
CCGTCTAGCTCAGTCGGTAGAGCATGAGAC
>smaRNA_Female_1_364552_x2
GCATTGGTGGTTCAGTGGTAGAATACT
>smaRNA_Female_1_364860_x13
TCCTCATTAGTATAGTGGACAGTATCTCC
>smaRNA_Female_1_365718_x1
TCCCATATGGTCTAGCGGTAAGGATTCC
>smaRNA_Female_1_366219_x4
AACATTAGACTGTGAATCTA
>smaRNA_Female_1_366789_x2
GCGTTGGTGGTATAGTGGTGAGCATAG
>smaRNA_Female_1_366848_x20
GCCCGGCTAGCTCAGTCGGTAGAGCATGAGACC
>smaRNA_Female_1_367495_x1
GGTTCCATGGTGTAATGGTTAGCGCTCTG
>smaRNA_Female_1_367508_x13
GTGGTTAGGATTCGGCGCTCTCACCG
>smaRNA_Female_1_367986_x1
CGATAGCTCAGCTGGTAGAGCGGA
>smaRNA_Female_1_368198_x1
GGTCTAGCGGTTAGGATTCCTGG
>smaRNA_Female_1_369548_x1
TTGGTCTAGGGGTATGATTCTCGCCT
>smaRNA_Female_1_369683_x11
CCCTGGTGGTCTAGTGGTTAGGATTC
>smaRNA_Female_1_370644_x2
TGGTTCAGTGGTAGAATTCTCGCCTGC
>smaRNA_Female_1_371206_x4
TCACGCGGAAGACCGGGGTTC
>smaRNA_Female_1_371217_x16
GCATTGGTGGTTCAGTGGTAGAATTCTT
>smaRNA_Female_1_372426_x2
TCCCTGGTGGTCTAGTGTTTAGGATTCG
>smaRNA_Female_1_372503_x6
TGGACAGTATCTCCGCCTGTCACGCGGAAG
>smaRNA_Female_1_372978_x15
GTTGTCGTGGCCGAGTGGTTAAG
>smaRNA_Female_1_373466_x2
ATATGGTCTAGCGGTTAGGATTCCT
>smaRNA_Female_1_373575_x1
AGGTCCCGGGTTCAGATCCC
>smaRNA_Female_1_374782_x28
TCCCTAGTGGTCTAGTGGTTAGGATTCGG
>smaRNA_Female_1_375450_x1
GCACTCTGGACTTTGAATC
>smaRNA_Female_1_375443_x1
GGTTCCATAGTGTAGTGGTTATCACGTCTGC
>smaRNA_Female_1_376051_x19
AGCACTCTGGACTCTGAATCC
>smaRNA_Female_1_376434_x2
GTAGTGTAGTGGTTATCACGTTCGCC
>smaRNA_Female_1_376507_x5
CAGTCGGTAGAGCATCAGAC
>smaRNA_Female_1_377189_x19
TGGACTGCTAATCCATTGTGCTC
>smaRNA_Female_1_377713_x5
GCGTTGTGGTATAGTGGTGAGCATAGCTG
>smaRNA_Female_1_378280_x5
GCATTGGTGGTTCAGTGGTAGAACT
>smaRNA_Female_1_378803_x4
TGGTTAGGATTCGGCGCTCTCACCGCT
>smaRNA_Female_1_379957_x10
GGTTCCATAGTGTAGCGGTTATCACGTC
>smaRNA_Female_1_380025_x10
TGGTTAGTACTCTGCGTTGTGGCCGC
>smaRNA_Female_1_380227_x2
AGTGGTCTGGGGTGCAGG
>smaRNA_Female_1_380405_x1
GCCATGATCGTATAGTGGTTAGTAC
>smaRNA_Female_1_380464_x17
TGGTTAGGATTCGGCGCTCTCACCGCCGC
>smaRNA_Female_1_381196_x20
GGGGGATTAGCTCAGATGGTAGAGC
>smaRNA_Female_1_381485_x1
GCATTGGTGGTTCAGTGGTAGAATTCTCGCCTTC
>smaRNA_Female_1_382382_x3
TCCCTGGTGGTCTAGTGGTTAGGATTCGA
>smaRNA_Female_1_382442_x6
GTTTCCGTAGTGTAGAGGTTA
>smaRNA_Female_1_382885_x4
GCATTGGTGGTTCGGTGGTAGAATTCT
>smaRNA_Female_1_382985_x1
TGGTTAAGGCGATGGACTA
>smaRNA_Female_1_384410_x5
CAGTCGGTAGAGCATCAGA
>smaRNA_Female_1_384892_x54
ACATTGGTGGTTCAGTGGTAGAATTCTCGCC
>smaRNA_Female_1_385866_x1
GCATTGGTGGTTCAGTGGTGGAATTCT
>smaRNA_Female_1_385901_x9
ATGGACTGCTAATCCATTGTGCT
>smaRNA_Female_1_386588_x6
GCGTTGTGGTATAGTGGTGAGCATAGCT
>smaRNA_Female_1_389702_x10
GTTTCCGTAGTGTAGTGGTTATCACGTTCGCA
>smaRNA_Female_1_389794_x7
CCTGGTGGTCTAGTGGTTAGGATTCGGCGCTC
>smaRNA_Female_1_390793_x2
CGGCCCGGGTTCGACTCCC
>smaRNA_Female_1_392028_x1
GTAGTCGTGGCCGAGGGG
>smaRNA_Female_1_392181_x2
GGGGGATTAGCTCAGATGGTAGA
>smaRNA_Female_1_393249_x33
ACCCGGCTAGCTCAGTCGGTAGAGCATGAGACTC
>smaRNA_Female_1_393348_x1
TAGTGGTTAGTACTCTGCGTTGTG
>smaRNA_Female_1_394447_x1
ATAAGGCATCAGCCTTCGAAGCTGGGGATTGTG
>smaRNA_Female_1_394779_x12
CCCGGCTAGCTCAGTCGGTAGAGCATGAGA
>smaRNA_Female_1_394835_x19
CGTGATCGTATAGTGGTTAGTACTCTGCG
>smaRNA_Female_1_395165_x50
GCCCGCCTAGCTCAGTCGGTAGAGCATGAGACTC
>smaRNA_Female_1_395203_x3
TAATCTGAAGGTCGTGAGTTCGAGCCTCA
>smaRNA_Female_1_395556_x5
GATAAGGCACTGGCCTCCTAAGC
>smaRNA_Female_1_397637_x10
GTTAGCACTCTGGACTTTGAATCC
>smaRNA_Female_1_397804_x13
AATGGTTAGCACTCTGGACTTTGAATCC
>smaRNA_Female_1_397890_x1
ATTGGTGGTTCAGTGGTAGAATTCTCA
>smaRNA_Female_1_398489_x3
GCATTGGTGGTTCAGTGGTAAAATTCTCGCC
>smaRNA_Female_1_399598_x1
ATAACCCAGAGGTCGATGGATTGAAACCA
>smaRNA_Female_1_400680_x12
CCCTGGTGGTCTAGTGGTTAGGATTCGGCG
>smaRNA_Female_1_401235_x16
GGGGAATTAGCTCAAATGGTA
>smaRNA_Female_1_401891_x10
GACGAAGTGGCCGAGTGGTTAAG
>smaRNA_Female_1_402645_x1
TCCCACATGGTCTAGCGGTTAGGATTCCTGGTTTT
>smaRNA_Female_1_402976_x1
AGCACTCTGGACTCCGAATC
>smaRNA_Female_1_404127_x2
GTCTCTGTGGCGCAATCGGCTAG
>smaRNA_Female_1_405363_x1
ATCTGAGGGTCCAGGGTTCATGTCCCTGTTCGGG
>smaRNA_Female_1_406013_x3
CTAGCGGTTAGGATTCCTGGT
>smaRNA_Female_1_406463_x16
TGGTGGTCTAGTGGTTAGGATTCGGCGCT
>smaRNA_Female_1_406734_x8
CCGTGATCGTATAGTGGTTAGTACT
>smaRNA_Female_1_406799_x4
CATATGGTCTAGCGGTTAGGATTCCTGGT
>smaRNA_Female_1_407909_x4
AAACATTAGACTGTGAATCTG
>smaRNA_Female_1_408491_x14
ATATGGTCTAGCGGTTAGGATTCC
>smaRNA_Female_1_408722_x4
CTCTTAATCTCAGGGTCGTGG
>smaRNA_Female_1_408934_x7
TTGGGTGCGAGAGGTCCCGGGTTT
>smaRNA_Female_1_409627_x4
GCATTGGTGGTTCAGTGGTAGAATTCTCGCCTT
>smaRNA_Female_1_409785_x2
GTGGTCTAGTGGTTAGGATTCGGCGCTC
>smaRNA_Female_1_410639_x2
TATGGTCTAGCGGTTAGGATTCCT
>smaRNA_Female_1_410986_x16
TCCCTGGTGGTCTAGTGGTTAGGATTCGGTG
>smaRNA_Female_1_411284_x3
GCCCGGATAGCTCAGTCGGTAGAGCAC
>smaRNA_Female_1_412412_x1
GGGGTATAGCTCAGTGGTAGAGCATTTGACTGC
>smaRNA_Female_1_413245_x1
GGTGGTTCAGTGGTAGAATT
>smaRNA_Female_1_414169_x1
GTTGTCGTGGCTGAGTGG
>smaRNA_Female_1_415396_x1
GCTTCAAACCTGTAGCTGT
>smaRNA_Female_1_416326_x23
CATATGGTCTAGCGGTTAGGATTCCTGGTT
>smaRNA_Female_1_417718_x1
TTACAAGACAGGTGCTTTGACCGG
>smaRNA_Female_1_418039_x1
GGTAGCGTGGCCGAGTGG
>smaRNA_Female_1_418296_x10
GCGTTGGTGGTATAGTGGTTAGCATAGCTGC
>smaRNA_Female_1_418972_x1
TCCCATATGGTCTAGCGGTCAGGATTCCTGGT
>smaRNA_Female_1_422618_x8
TTCCGTAGTGTAGTGGTTATCACGTTC
>smaRNA_Female_1_423504_x5
TATAGTGGTTAGTACTCTGCGTT
>smaRNA_Female_1_425252_x3
GCGTTGGTGGTTCAGTGGTAGAATTCTCGCC
>smaRNA_Female_1_425816_x16
AGCCAGGGATTGTGGGTTCG
>smaRNA_Female_1_426083_x2
GCCCGGATAACTCAGTCGGTAGAG
>smaRNA_Female_1_426507_x2
TCGGTAGAGCATGAGACC
>smaRNA_Female_1_427039_x1
GCATTGGTGGTTCAGTGGTAGAAATC
>smaRNA_Female_1_427102_x2
GGCTCTGTAGCGCAATGGATAGCGCATTG
>smaRNA_Female_1_428335_x18
GTTTCTGTAGTGTAGTGGTCATCACATTC
>smaRNA_Female_1_429597_x1
TTCCGTAGTGTAGTGGTTATCACTTTC
>smaRNA_Female_1_429840_x3
ATAGTGGTTAGTACTCTGCGTTGT
>smaRNA_Female_1_429894_x7
GCATTGGTGGTCCAGTGGTAGAATTCTC
>smaRNA_Female_1_430935_x12
GGTCCCATTGTGTAATGGTTAGCACTCTG
>smaRNA_Female_1_431364_x1
TTGGGAGAGCGTTAGACTGAAGAT
>smaRNA_Female_1_431812_x2
ACTCGGATCACTGGATTCAAAGTCCAG
>smaRNA_Female_1_431921_x21
GCATTTGTGGTTCAGTGGTAGAATTCTCG
>smaRNA_Female_1_432636_x1
AGTTCCATGGTGTAATGGTTAGCACTCTG
>smaRNA_Female_1_432659_x1
TCCTCGTTAGTATAGTGGACAGTATCTCCACC
>smaRNA_Female_1_432759_x4
CATAATCTGAAGGTCGTGAGTTC
>smaRNA_Female_1_435379_x1
TCCAGATCAGAAGGTTGCGTGTTC
>smaRNA_Female_1_438631_x5
GGTAGCGTGGCCGAGCGGTCTAAGG
>smaRNA_Female_1_439229_x4
GCATTGGTGGTTCAGTAGTAGAATTCTC
>smaRNA_Female_1_439389_x2
TTTTAATCTGAGGGTCCAGGGT
>smaRNA_Female_1_441812_x7
TTCGAACTGGGGACCTTTCGCGTG
>smaRNA_Female_1_443667_x3
CTTTACACGCAGAAGGTCCTGG
>smaRNA_Female_1_444243_x3
TCACGCGGAAGACCGGGGTTCGATTC
>smaRNA_Female_1_444409_x13
GTTCCATGGTGTAATGGTTAGCACTCTG
>smaRNA_Female_1_444951_x2
ATGTGGTTCAGTGGTAGAATTCTCGC
>smaRNA_Female_1_446020_x1
ATAAGGCACTGGCCTCCTAAGCC
>smaRNA_Female_1_446278_x11
TGGACAGTATCTCCGCCTGTCACGCGG
>smaRNA_Female_1_446316_x1
TTTTCCATTAGGCCACTGGG
>smaRNA_Female_1_446884_x2
CATTGTGGTTCAGTGGTAGAATTCTCG
>smaRNA_Female_1_447576_x1
GTTTCCGTAGCGTAGTGGTTATCACGTTCGCC
>smaRNA_Female_1_448109_x16
GCCCGGCTAGCTCAGTCGGTAGAGCACGAGACTC
>smaRNA_Female_1_448954_x12
GGTTCCATAGTGTAATGGTTAGCACTCTGG
>smaRNA_Female_1_449224_x8
AGCAGAGTGGCGCAGCGGAAGCGTGCTGGGC
>smaRNA_Female_1_449635_x3
GCATTGGTGGTTCAGTGGTAGAGTTCTC
>smaRNA_Female_1_450531_x4
GCCCGGATAGCTCAGTCGGTAGAACATCA
>smaRNA_Female_1_451105_x23
TCCCTAGTGGTCTAGTGGTTAGGATTCGGCG
>smaRNA_Female_1_452010_x2
ATTCCCATTCTTGCGACCCGGGT
>smaRNA_Female_1_452156_x1
TGGATAACGCGTCTGACTACGGATC
>smaRNA_Female_1_454979_x5
TCCTCGTTAGTATAGTGGACAGTAT
>smaRNA_Female_1_455807_x5
GGTCCCATGGTGTAATGGTTAGCACTCTGG
>smaRNA_Female_1_455990_x2
GTTTCTATAGTGTAGTGGTCATCAC
>smaRNA_Female_1_457558_x12
GGGGGTGTAGCTCAGTGGTAGAGCATTTGACT
>smaRNA_Female_1_457766_x2
GTAGAATTCTCGCCTGCCACGCGGGAGACCCGGG
>smaRNA_Female_1_458639_x6
CCTGGTGGTCTAGTGGTTAGGATTCGGC
>smaRNA_Female_1_459360_x1
CGAAAGGGCGTGGGTTCA
>smaRNA_Female_1_459734_x2
GGTTCTATAGTGTAATGGTTAGCACTCTGG
>smaRNA_Female_1_461410_x1
TTCGATCTCGGGTTTCGGCA
>smaRNA_Female_1_461420_x1
CCTTTAGATCTTCAGTCTAACGCTCTCC
>smaRNA_Female_1_462886_x2
TGCACGCGTGGGTTCGAATCCCATC
>smaRNA_Female_1_463477_x1
GAGGTCTTAGCTTAATTAA
>smaRNA_Female_1_463836_x27
GTTTCCGTAGTGTAGAGGT
>smaRNA_Female_1_464422_x29
GTTTCCTTAGTGTAGTGGTTATCACGTTC
>smaRNA_Female_1_465551_x1
GTTAGACTGAAGATCTAAAGGTCA
>smaRNA_Female_1_465936_x2
GCATTGGTGGTTCAGTGGTAGAATACTC
>smaRNA_Female_1_466303_x1
TAAGCACTCTGGACTCTGAATCC
>smaRNA_Female_1_466684_x2
CTCTGGACTCTGAATCCAGC
>smaRNA_Female_1_467162_x1
TCGTAAACCGAAGATCGCGGGT
>smaRNA_Female_1_467788_x2
GCGTTGGTGGTATAGTGGTG
>smaRNA_Female_1_468839_x11
CACTCTGGACTTTGAATC
>smaRNA_Female_1_469627_x1
GCATTGGTGGTTCAGTGGTAGGATTC
>smaRNA_Female_1_470770_x1
GCCCGGCTAGTTCAGTCGGTAGAGCATGAGACT
>smaRNA_Female_1_471517_x11
ATTGTGGTTCAGTGGTAGAATTCT
>smaRNA_Female_1_471546_x1
GTCAGAATGGCCGAGCGGTC
>smaRNA_Female_1_471989_x2
TGGTTAGCACTCTGGACTTTGAATCCA
>smaRNA_Female_1_476727_x7
CTAGCGGTTAGGATTCCTGGTT
>smaRNA_Female_1_477839_x2
TTCAGTGGTAGAATTCTCG
>smaRNA_Female_1_479364_x1
TTCCGTAGTGTAGTGGTTATCACGTTTGC
>smaRNA_Female_1_479744_x9
TCGTTAGTATAGTGGACAGTATCTCCG
>smaRNA_Female_1_480149_x6
TCCCTGGTGGTCTAGTGGTTAGGATTTGGCGCT
>smaRNA_Female_1_481037_x1
GCATTGGTGGTTCAGTGTTAGAATTCTCGC
>smaRNA_Female_1_481043_x11
TCTGAAGGTCGTGAGTTCGAGCCTC
>smaRNA_Female_1_481384_x5
TCCCTGGTAGTCTAGTGGTTAGGATTCGG
>smaRNA_Female_1_481396_x4
GCGTTGGTGGTTCAGTGGTAGAATTCTCGC
>smaRNA_Female_1_481855_x1
GCTGCGATGGCCGAGTGGT
>smaRNA_Female_1_482149_x2
CACGCGGAAGACCGGGGT
>smaRNA_Female_1_484039_x2
GGTCCCATGGTGCAATGGTTAGCACTCTG
>smaRNA_Female_1_485569_x1
TGCGAGAGGTCCCGGGTTCAAATCCGG
>smaRNA_Female_1_486160_x3
AGCTCAGTCGGTAGAGCATCAGACTT
>smaRNA_Female_1_486864_x5
GCATTGGTGGTTCAGCGGTAGAATTCTCGCC
>smaRNA_Female_1_488415_x5
CTAAGCCAGGGATTGTGGGTTCG
>smaRNA_Female_1_488918_x2
GCATTGATGGTTCAGTGGTAGAATTCTCGCC
>smaRNA_Female_1_489357_x2
CACGCGGGAGACCCGGGTCCGATTCC
>smaRNA_Female_1_489763_x4
AGGGGTATGATTCTCGCT
>smaRNA_Female_1_491907_x2
TCCAAGCAGTTGACCCGGG
>smaRNA_Female_1_492037_x2
TAGCTCAGTGGTAGAGCATTTGACTG
>smaRNA_Female_1_493422_x13
TCCCATATGGTCTAGCGGT
>smaRNA_Female_1_494503_x13
GGTTAGGATTCGGCGCTCTCACCG
>smaRNA_Female_1_494528_x1
GTTTCTGTAGTGTAGTGGTCATCACATT
>smaRNA_Female_1_496356_x15
ATGGACTGCTAATCCATTGTGC
>smaRNA_Female_1_496936_x3
GCCTGACTAGCTCAGTCGGTAGAGCATGAGACTC
>smaRNA_Female_1_497898_x2
TATGGTCTAGCGGTTAGGATTCCTGGTT
>smaRNA_Female_1_500025_x1
GCATTGGTGGTTCAGTGGTATAATTCTC
>smaRNA_Female_1_500742_x3
AGATCAAGAGGTCCCCAGT
>smaRNA_Female_1_501632_x1
CAGTCGGTAGAGCATCAGACT
>smaRNA_Female_1_503372_x2
GTGGACAGTATCTCCGCC
>smaRNA_Female_1_503782_x3
GGGGAATTAGCTCAAATGGTT
>smaRNA_Female_1_504230_x1
CAGGCGGCCCGGGTTCGACTCCCGGTATGGGA
>smaRNA_Female_1_506144_x3
TCCCTGGTGGTCTAGTGGTTAGGATTCGGGG
>smaRNA_Female_1_506158_x1
TGTGATGGCCGAGTGGTTAAG
>smaRNA_Female_1_506248_x6
GCATTGGTGGTTCAGTGG
>smaRNA_Female_1_506875_x20
GCGCCGCTGGTGTAGTGGTATCATGCAAGATT
>smaRNA_Female_1_507454_x2
GGATCCATGGTGTAATGGTTAGCACTCTG
>smaRNA_Female_1_507571_x13
GCCCGGCTAACTCAGTCGGTAGAGCATGAGACT
>smaRNA_Female_1_508457_x8
TGGACTGCTAATCCATTGTGCTCTGC
>smaRNA_Female_1_509067_x2
GGTAGAGCATGAGACTCTTAATCTCAGGGTCGTGG
>smaRNA_Female_1_509640_x4
GGTGGTTCAGTGGTAGAATTCTCGCC
>smaRNA_Female_1_509664_x4
TTGTGGTTCAGTGGTAGAATTCTC
>smaRNA_Female_1_510915_x4
GGCTCCATAGCTCAGGGGTTAGAGCACTGG
>smaRNA_Female_1_511941_x3
TTCTCGCCTGCCACGCGGGAGACCCGG
>smaRNA_Female_1_513422_x1
CGCCGCGGCCCGGGTTCGATTCCCGGTCAGGG
>smaRNA_Female_1_514084_x5
GCCCGGATAGCTCAGTCGGTAGAGCATCAG
>smaRNA_Female_1_515258_x1
ACAAAAAACATTAGACTGT
>smaRNA_Female_1_515961_x15
AGACTGTGAATCTGACAACA
>smaRNA_Female_1_518871_x3
GCCCGGCTAGCTCAGTCGGTAAAGCATGAGACTC
>smaRNA_Female_1_519181_x3
GTGGTTAGGATTCGGCGCTCT
>smaRNA_Female_1_520370_x5
TGGTCTAGTGGTTAGGATTCGGCGCT
>smaRNA_Female_1_520544_x2
AATGGATAAGGCACTGGCTTT
>smaRNA_Female_1_520639_x1
TTAGCACTCTTGACTCTGAATCCAG
>smaRNA_Female_1_521142_x5
GGTTAGGATTCGGCGCTCTCACCGCCG
>smaRNA_Female_1_521610_x5
CAGTGGTAGAGCATTTGACTG
>smaRNA_Female_1_521991_x8
TAGAATTCTCGCCTGCCACGCG
>smaRNA_Female_1_522172_x5
GGTGGTCTAGTGGTTAGGATTCG
>smaRNA_Female_1_522999_x8
TAGACTGTGAATCTGACAA
>smaRNA_Female_1_523227_x3
CAGCGCGCGGTACTTATAAGGC
>smaRNA_Female_1_523719_x9
TTCGATCCATCGACCTCTGGGTTA
>smaRNA_Female_1_525042_x1
GTCTCTGTGGCGCAATCGGCTAGCG
>smaRNA_Female_1_525630_x7
TCCCTAGTGGTCTAGTGGTTAGGATTCG
>smaRNA_Female_1_525676_x15
TTGGTCTAGGGGTATGATTCTCGCT
>smaRNA_Female_1_527249_x5
GGTGGTTCAGTGGTAGAATTCTCGCCT
>smaRNA_Female_1_527296_x1
CTTCAAACCTGTAGCTGTTT
>smaRNA_Female_1_528455_x2
GGTTAGTACTCTGCGTTG
>smaRNA_Female_1_528816_x2
AGCGTGCTGGGCCCATAACCCAG
>smaRNA_Female_1_530056_x18
TCCCATATGGTCTAGCGGTTAG
>smaRNA_Female_1_530254_x9
GCCCGGCTAGCTCAGTCGGTAGAGCAAGAGACTC
>smaRNA_Female_1_530751_x6
TTCAGTGGTAGAATTCTCGCCT
>smaRNA_Female_1_531019_x37
CATTGGTGGTTCAGTGGTAGAATTCTCGCC
>smaRNA_Female_1_532085_x4
TCCCATATGGTCTAGCGGTTAGGATTCCTGTT
>smaRNA_Female_1_532847_x6
GCCCGGCTAGCTCAGTCGGAAGAGCATGAGACTC
>smaRNA_Female_1_532888_x3
CGCTCTCACCGCCGCGGCCCGGG
>smaRNA_Female_1_533573_x22
CCCATATGGTCTAGCGGTTAGGATTCCTGG
>smaRNA_Female_1_534498_x13
TTCGATAGCTCAGCTGGTAGAGCGGAG
>smaRNA_Female_1_535033_x1
TTCTGTAGTGTAGTGGTCATCACGTTC
>smaRNA_Female_1_535617_x4
GCGGGAGACCGGGGTTCGATTCCCCGAC
>smaRNA_Female_1_535835_x1
CTCTGGACTCTGAATCCAGCGATCCGAG
>smaRNA_Female_1_535970_x2
CCTGTCACGCGGGAGACCGGGGC
>smaRNA_Female_1_536937_x2
TGGTAGAATTCTCGCCTGCCACGCAGGAGA
>smaRNA_Female_1_537708_x3
AATGGTTAGCACTCTGGACTTTGAATT
>smaRNA_Female_1_537824_x7
GCCCGGCTAGCTCAGTCGGTAGAGCATGAGGCTC
>smaRNA_Female_1_537847_x2
TTGGTCTAGGGGTATGATTCTCG
>smaRNA_Female_1_538696_x1
CCATTCTTGCGACCCGGGT
[truncated: 53,388 more rows]

## Sheet: snRNA.map.fas
>smaRNA_Female_1_3970_x46
TAATATCTGATACGTCCCCTACCCGGG
>smaRNA_Female_1_18179_x5
GGGAATCTCGACTGCATAATTTCTG
>smaRNA_Female_1_21533_x2
AATATCTGATACGTCCCCTATC
>smaRNA_Female_1_38034_x7
TCGACTGCATAATTTATGG
>smaRNA_Female_1_39686_x6
TCTCGACTGCATAATTTATGGTA
>smaRNA_Female_1_40222_x1
CGATACAGAGAAGATTAGCATGGC
>smaRNA_Female_1_45618_x6
CTCGACTGCATAATTTATGG
>smaRNA_Female_1_49445_x2
TTTTGGCTAAGATCACGTG
>smaRNA_Female_1_69566_x1
TTACTAAAGATTTCCGGG
>smaRNA_Female_1_70091_x1
TTACTAAAGATTTCCGTG
>smaRNA_Female_1_76194_x29
CGTTCGCGCTCTCCCCTG
>smaRNA_Female_1_78304_x1
TAGTTTAATATCTGATACGTCCCCTA
>smaRNA_Female_1_92257_x2
TTTAATATCTGATACGTGCCCTACCCGGG
>smaRNA_Female_1_92345_x1
GCAAATTCGTGAAGCGTTCCTCA
>smaRNA_Female_1_117683_x1
TAATATCTGATACGTCCCCTACCCG
>smaRNA_Female_1_122583_x2
ATTGCAGTACTTCCGGGAACGGTGCACCA
>smaRNA_Female_1_123447_x3
AAAATTGGAACGATACAGA
>smaRNA_Female_1_141921_x2
GGGAAGAACACTATGAGT
>smaRNA_Female_1_146425_x2
GATACGTGCCCTACCCGGGCA
>smaRNA_Female_1_187613_x1
TAATATCTGATACGTCCCCTATCCGGGGA
>smaRNA_Female_1_189789_x4
CGTTCGCGCTCTCCCCGG
>smaRNA_Female_1_194900_x3
CATTGCTGGTTGAAAACTT
>smaRNA_Female_1_200444_x1
CGCCAGGATGACTTGAAAT
>smaRNA_Female_1_207504_x3
CACGCATCGACCCGGTATTGCA
>smaRNA_Female_1_220071_x13
TCGACTGCATAATTTCTGGT
>smaRNA_Female_1_220418_x2
ACGCATCGGCCTGGTATTGCAGT
>smaRNA_Female_1_254776_x9
CGACTGCATAATTTATGGTA
>smaRNA_Female_1_256449_x6
CTCGGCCTTTTGGCTAAGATCAAGTGTA
>smaRNA_Female_1_270060_x3
TGGGAATCTCGACTGCATAATTTATG
>smaRNA_Female_1_284464_x7
TAATATCTGATACGTCCCCTATCCGGG
>smaRNA_Female_1_294348_x1
AATCTCGACTGCATAATTTATG
>smaRNA_Female_1_295550_x2
TGTGGGAATCTCGACTGCATAATTTATGG
>smaRNA_Female_1_315818_x1
TTGCACTCCGGATGTGCTGACCCCTGCG
>smaRNA_Female_1_328950_x1
TGAAAACTTTACCCAATA
>smaRNA_Female_1_330428_x4
TATACTAAAATTGGAACGATA
>smaRNA_Female_1_348577_x1
AAATTGGAACGATACAGAGAAG
>smaRNA_Female_1_377039_x1
CAAATGTGGGAATCTCGACTGCA
>smaRNA_Female_1_383828_x9
TCTCGACTGCATAATTTATGGT
>smaRNA_Female_1_391339_x1
TGTATGAAAGGAGAGAAGGTTAGCACTC
>smaRNA_Female_1_404893_x2
TAGATAGATAGATAGATAGATGATA
>smaRNA_Female_1_437016_x2
TTTAATATCTGATACGTC
>smaRNA_Female_1_463930_x10
TCGACTGCATAATTTATGGTA
>smaRNA_Female_1_464359_x1
ATCGCTTCTCGGCCTTTTGG
>smaRNA_Female_1_469281_x1
TAATATCTGATACGTCCCTTACCCGG
>smaRNA_Female_1_469680_x1
AGCATGGCCCCTGCGAAAGGATGACA
>smaRNA_Female_1_474847_x2
AATCTCGACTGCATAATTTCTGG
>smaRNA_Female_1_477220_x2
AAATGTGGGAATCTCGACTG
>smaRNA_Female_1_480921_x4
TCTCGACTGCATAATTTATGG
>smaRNA_Female_1_503661_x2
TAAAATTGGAACGATACAGA
>smaRNA_Female_1_511069_x10
TAATATCTGATACGTCCCCTACCCGGGG
>smaRNA_Female_1_535341_x1
TATCTGATACGTCCCCTACCCGGGGA
>smaRNA_Female_1_540500_x4
ACTGCGTTCGCGCTCTCCCCTA
>smaRNA_Female_1_547568_x1
CCGGTATTGCAGTACTTCCGGGAACGGTGCACCC
>smaRNA_Female_1_570189_x1
TATCTATCCATCCATCCATCCATC
>smaRNA_Female_1_574974_x3
TATCTGATACGTCCCCTATCCGGGG
>smaRNA_Female_1_597912_x7
CTCGACTGCATAATTTATGGTA
>smaRNA_Female_1_607395_x1
CTTCAGATCGTATAAATCTTTCGCCTTTTACT
>smaRNA_Female_1_608923_x2
GGGAATCTCGACTGCATAATTTCTGGT
>smaRNA_Female_1_609966_x1
TCGACTGCATAATTTGTGGTAGTGGGGGAC
>smaRNA_Female_1_613605_x2
TAGTCGGCACTGGCAATTTTTGACAGT
>smaRNA_Female_1_627150_x2
TTATGACGAAGGCTCTCC
>smaRNA_Female_1_627767_x1
TCGACTGCATAATTTGTGGTAGTGGGGG
>smaRNA_Female_1_632835_x4
AATCTCGACTGCATAATTTCTGGTAGT
>smaRNA_Female_1_633084_x1
GCTAAGATCAAGAGTAGTATCTGTTCTT
>smaRNA_Female_1_642902_x3
TCTCGACTGCATAATTTCTGG
>smaRNA_Female_1_643939_x3
TCTCGACTGCATAATTTCTGGT
>smaRNA_Female_1_654455_x4
GTTTAATATCTGATACGT
>smaRNA_Female_1_660140_x1
TGGGAATCTCGACTGCATAATTTATGGTAG
>smaRNA_Female_1_692384_x4
GGAATCTCGACTGCATAATTT
>smaRNA_Female_1_713438_x3
TAATATCTGATACGTCCCCTATCCGG
>smaRNA_Female_1_729437_x1
TGGGATTACAGGTGTGCAC
>smaRNA_Female_1_736971_x2
ATACTTACCTGGCAGGGGAGACACC
>smaRNA_Female_1_743143_x2
CGGTTGTGCTGACCCCTGC
>smaRNA_Female_1_749683_x1
CTAAAATTGGATCGATACAG
>smaRNA_Female_1_751187_x3
CTGCGTTCGCGCTCTCCCCGG
>smaRNA_Female_1_752901_x1
TTAAGGCATTGCCACCTACTTCGTG
>smaRNA_Female_1_760679_x1
AAATGGATTTTTGGAGCAGA
>smaRNA_Female_1_773189_x10
TCGACTGCATAATTTATGGT
>smaRNA_Female_1_774024_x4
TCAAGTGTAGTATCTGTTCTTGTCAGTT
>smaRNA_Female_1_786613_x4
TGTATGAAAGGAGAGAAGGT
>smaRNA_Female_1_789021_x1
TAAGATCAAGTGTAGTATCTGTTGTTA
>smaRNA_Female_1_794045_x1
TCCCCAAATGTGGGAATCTCGACTG
>smaRNA_Female_1_806479_x1
TCCCCAAATGTGGGAATCTCGACGG
>smaRNA_Female_1_810474_x2
CGACTGCATAATTTCTGGTAGT
>smaRNA_Female_1_825534_x11
GCGTTCGCGCTCTCCCCTG
>smaRNA_Female_1_879788_x6
TAATATCTGATACGTCCCCTACCCGG
>smaRNA_Female_1_880787_x2
TAAGATCAAGTGTAGTATCTGTTGTTATC
>smaRNA_Female_1_895711_x1
ATCTGATACGTCCCCTATCCGGGGA
>smaRNA_Female_1_909842_x8
ACTGCGTTCGCGCTCTCCCCTG
>smaRNA_Female_1_922372_x5
CCGTGACGACTTGAAATATA
>smaRNA_Female_1_931797_x4
TATCTGATACGTCCCCTACCCGGGG
>smaRNA_Female_1_932720_x2
TTCGTGGCATCTCTAACCAAGTTTT
>smaRNA_Female_1_955336_x1
TGCATAATTTGTGGTAGTGGGGGACTG
>smaRNA_Female_1_958344_x1
TAATATCTGATACGTGCCCTACCCGGGC
>smaRNA_Female_1_971416_x1
CGACTGCATAATTTCTGGT
>smaRNA_Female_1_1003156_x2
CAAGTGTAGTATCTGTTCTTATCGGTT
>smaRNA_Female_1_1005698_x2
TCCACTCCACGCATCGGCCTGGTATTGCAGTG
>smaRNA_Female_1_1012628_x4
ATCTCGACTGCATAATTTATGGTA
>smaRNA_Female_1_1018333_x1
AATTCGTGAAGCGTTCCTCATTTTT
>smaRNA_Female_1_1020473_x1
AATCTCGACTGCATAATTTATGG
>smaRNA_Female_1_1026856_x1
TTCTTCTGGTGTGTCTGAA
>smaRNA_Female_1_1028939_x5
ATCTCGACTGCATAATTTATGGT
>smaRNA_Female_1_1038093_x1
TTTAATATCTGATACGTCCCCTACCCGGGG
>smaRNA_Female_1_1058906_x1
TCGTCCATTGCACTCCGGCTGTG
>smaRNA_Female_1_1069290_x2
ATCTCGACTGCATAATTTCTGGTA
>smaRNA_Female_1_1078417_x1
CCAAATGTGGGAATCTCGACTG
>smaRNA_Female_1_1084825_x2
GTGCTGACCCCTGCGAATTC
>smaRNA_Female_1_1115405_x1
ATCTGATACGTGCCCTACCCGGGCA
>smaRNA_Female_1_1118716_x1
ATCTGATACGTGCCCTACCCGGG
>smaRNA_Female_1_1120359_x1
GACCCGGTATTGCAGTACTTCCG
>smaRNA_Female_1_1131974_x1
TATTAAATTGATTTTTGGAGC
>smaRNA_Female_1_1142722_x1
GGAATCTCGACTGCATAATTTATGGTAGTGG
>smaRNA_Female_1_1150864_x2
CGTGGCATCTCTAACCAAGTTTT
>smaRNA_Female_1_1157136_x12
TCGACTGCATAATTTCTGGTA
>smaRNA_Female_1_1180371_x4
TTGCTGGTTGAAAACTTTACCC
>smaRNA_Female_1_1210216_x2
TAATATCTGATACGTCCCCTACCC
>smaRNA_Female_1_1213348_x2
ATACTAAAATTGGATCGATAC
>smaRNA_Female_1_1213780_x10
AACCATCCTCTGCTACCA
>smaRNA_Female_1_1223730_x2
TACTAAAGATTTCCGTGGAGGGGA
>smaRNA_Female_1_1226303_x1
TCGACTGCATAATTTGTG
>smaRNA_Female_1_1230748_x5
TCGACCCGGTATTGCAGTACTTCCG
>smaRNA_Female_1_1230948_x1
CTAAAATTGGATCGATACAGAGAA
>smaRNA_Female_1_1239751_x5
CAAGTGTAGTATCTGTTCTTATCAGC
>smaRNA_Female_1_1245423_x1
AATCTCGACTGCATAATTTATGGTAG
>smaRNA_Female_1_1251838_x1
TAATATCTGATACGTCCTCTATCC
>smaRNA_Female_1_1272378_x2
TAGCATGGCCCCTGCGAAAGGAT
>smaRNA_Female_1_1292862_x1
TAGATGATAGATAGATAGATAGATA
>smaRNA_Female_1_1315527_x2
ATTGCTGGTTGAAAACTTTAC
>smaRNA_Female_1_1317627_x1
TCAAGTGTAGTATCTGCTCTTATCAGTT
>smaRNA_Female_1_1338861_x1
ATACCCCGCCGTGACGACTT
>smaRNA_Female_1_1351699_x1
TCGACTGCATAATTTATGGTAGTGGGGGACTGC
>smaRNA_Female_1_1357652_x2
TGTGCTGACCCCTGCGAATTCC
>smaRNA_Female_1_1367826_x2
GACCCGGTATTGCAGTACTTCCGGGAACGGTGC
>smaRNA_Female_1_1371704_x1
TAATATCTGATACGTCCCCTATC
>smaRNA_Female_1_1372694_x1
CCCCAAATGTGGGAATCTCGACTGCA
>smaRNA_Female_1_1382927_x4
TATTGCAGTACTTCCGGGAACGGTGCACCA
>smaRNA_Female_1_1385329_x1
TGGCTTAGATCAAGTGTAGTATCTGTTCT
>smaRNA_Female_1_1406185_x2
CTGCGTTCGCGCTCTCCCCTT
>smaRNA_Female_1_1413781_x1
ATTTGTGGTAGTGGGGGACTG
>smaRNA_Female_1_1428645_x1
TAATACTGTTAAACTGGT
>smaRNA_Female_1_1429981_x2
TAATATCTGATACGTGCCCTACCCGGG
>smaRNA_Female_1_1430482_x1
AATTCCCCAAATGTGGGAATCTCGACGG
>smaRNA_Female_1_1445474_x1
TTATATATGTGTGTGTGTGTGTG
>smaRNA_Female_1_1450971_x4
TCGACTGCATAATTTATG
>smaRNA_Female_1_1483066_x1
TGAAATATAGTCGGCACT
>smaRNA_Female_1_1483920_x2
GTTTAATATCTGATACGTG
>smaRNA_Female_1_1486873_x1
TACTAAAATTGGAACGATACA
>smaRNA_Female_1_1497940_x2
TCTGTTGTTATCAGTTTAATATCTG
>smaRNA_Female_1_1500429_x1
ATGTGGGAATCTCGACTGCA
>smaRNA_Female_1_1509403_x3
CTGCGTTCGCGCTCTCCCCTG
>smaRNA_Female_1_1522912_x3
TCTCGACTGCATAATTTATG
>smaRNA_Female_1_1553975_x2
CCAGGGCGAGGCTCAGCCATTG
>smaRNA_Female_1_1570735_x2
AAGCGTAGTATCTGTTCTTATC
>smaRNA_Female_1_1582939_x1
TCGACTGCATAATTTCTGG
>smaRNA_Female_1_1599984_x1
TACTAAAATTGGAACGATACAGAGA
>smaRNA_Female_1_1652005_x1
TACTAAAATTGGATCGATA
>smaRNA_Female_1_1656443_x1
CAGGTGTAGTATCTGTTCTTATCAG
>smaRNA_Female_1_1666872_x1
TCGACCCGGTATTGCAGTACTT
>smaRNA_Female_1_1682252_x4
AGGTTTATCCGAGGCGCGATC
>smaRNA_Female_1_1684863_x2
TGGGAATCTCGACTGCATAATTTCTGGTAG
>smaRNA_Female_1_1727910_x1
CGACTGCATAATTTCTGGTA
>smaRNA_Female_1_1735255_x2
TGGGAATCTCGACTGCATAATTTATGG
>smaRNA_Female_1_1739233_x3
TTTAATATCTGATACGTCCCCT
>smaRNA_Female_1_1753072_x1
ACCCGGTATTGCAGTACTTCCG
>smaRNA_Female_1_1754661_x1
TTCTGGTAGTGGGGGACTG
>smaRNA_Female_1_1778232_x3
TCTGTCCACTCCACGCATCGGCCTGG
>smaRNA_Female_1_1780190_x6
TTAATATCTGATACGTGC
>smaRNA_Female_1_1792503_x5
TCCCCAAATGTGGGAATCTCGACTGT
>smaRNA_Female_1_1810928_x1
ACTCATGTTTCTCTTCAG
>smaRNA_Female_1_1820795_x2
TAAATGTGTGTGTGTGTGTGTG
>smaRNA_Female_1_1830703_x1
AATTCGTGAAGCGTTCCTCATTT
>smaRNA_Female_1_1837401_x2
TAGATAGATAGATAGATAGATAGATGA
>smaRNA_Female_1_1845853_x4
TAATATCTGATACGTCCCCTATCCG
>smaRNA_Female_1_1850403_x1
AGTGTAGTATCTGTTGTTATC
>smaRNA_Female_1_1860736_x1
CTCGACTGCATAATTTGTGG
>smaRNA_Female_1_1864202_x2
CTAAAATTGGATCGATACAGAGAAGA
>smaRNA_Female_1_1873685_x1
ACGCATCGACCTGGTATTGCAG
>smaRNA_Female_1_1881649_x4
CCCGGTATTGCAGTACTTCCG
>smaRNA_Female_1_1887403_x2
TGGAACGATACAGAGAAGATTAGC
>smaRNA_Female_1_1891022_x1
ACTGCGTTCGCGCTCTCCCCGG
>smaRNA_Female_1_1892740_x4
CCCAGGGCGAGGCTCAGCCAT
>smaRNA_Female_1_1906934_x1
TTTTAGAGGATGTGCTGC
>smaRNA_Female_1_1917460_x1
TGTGGGAATCTCGACTGCATAATTTATG
>smaRNA_Female_1_1919184_x1
AATTTATGGTAGTGGGGG
>smaRNA_Female_1_1927437_x1
TATCTATCCATCCATCCATCCAT
>smaRNA_Female_1_1928261_x2
TCTCGACTGCATAATTTC
>smaRNA_Female_1_1937751_x1
GCTAAGATCAAATGTAGTGTCTGTTCTT
>smaRNA_Female_1_1950838_x1
TCCACGCATCGGCCTGGTATTGCAGTG
>smaRNA_Female_1_1951248_x2
TATACTAAAATTGGATCGATACAGAG
>smaRNA_Female_1_1983670_x1
ATTGGAACGATACAGAGAA
>smaRNA_Female_1_1990415_x1
CTTTGCGCAGTGGCAGTATCGTAGCCT
>smaRNA_Female_1_1996415_x2
CTGCGTTCGCGCTCTCCCCTA
>smaRNA_Female_1_2009512_x1
CGACTGCATAATTTGTGGTA
>smaRNA_Female_1_2011445_x1
TTAGCATGGCCCCTGCGAAAGGATGACAC
>smaRNA_Female_1_2017483_x4
ACCCAATACCCCGCCGTGACGACT
>smaRNA_Female_1_2027954_x1
TTCAGATCGTATAAATCTTTCGCCTTTTACT
>smaRNA_Female_1_2028483_x1
TGTGGGAATCTCGACTGCATAATTTAT
>smaRNA_Female_1_2055489_x7
TATCTATCTATCTATCTATCTATCAT
>smaRNA_Female_1_2055996_x1
TAATATCTGATACGTGCCC
>smaRNA_Female_1_2082176_x1
TCAAGTGTAGTATCTGTTCTTATCAGGT
>smaRNA_Female_1_2082801_x1
TCTCGACTGCATAATTTCTGGTAGTG
>smaRNA_Female_1_2097433_x2
TGGATTTTTGGAAGTAGGA
>smaRNA_Female_1_2097705_x4
CATTGCTGGTTGAAAACTTTACC
>smaRNA_Female_1_2098919_x1
ATTGCTGGTTGAAAACTTTACC
>smaRNA_Female_1_2114121_x1
TAATTTATGGTAGTGGGG
>smaRNA_Female_1_2119248_x1
TGTGGTATCTGTTCTTATC
>smaRNA_Female_1_2148394_x2
ATAGATAGATACATAGATAGATAGAC
>smaRNA_Female_1_2180928_x1
TCGACTGCATAATTTGTGG
>smaRNA_Female_1_2200090_x1
AACTCGACTGCATAATTTGTGG
>smaRNA_Female_1_2208324_x1
ATACTTACCTGGCAGGGGA
>smaRNA_Female_1_2225298_x1
AAAGGATAAACAGGCTGAG
>smaRNA_Female_1_2231985_x6
CGACTGCATAATTTATGGT
>smaRNA_Female_1_2254214_x4
TCGACTGCATAATTTCTGGTAGT
>smaRNA_Female_1_2260255_x5
TAGATAGATAGATAGATAGATAGATG
>smaRNA_Female_1_2260508_x1
GTATTGCAGTACTTCCGG
>smaRNA_Female_1_2276491_x2
CTCGACTGCATAATTTATGGT
>smaRNA_Female_1_2276902_x4
TTGCAGTACTTCCGGGAACGGTGCACCA
>smaRNA_Female_1_2283202_x1
TAACGACGCGGGGTGACGC
>smaRNA_Female_1_2297657_x1
CTCGACTGCATAATTTCTGGTAGTGG
>smaRNA_Female_1_2299128_x2
GCATGGCCCCTGCGAAAGGATGACA
>smaRNA_Female_1_2313109_x1
ATGGATTTTTGGAACTAGG
>smaRNA_Female_1_2330656_x2
CTGGTATTGCAGTGTCTC
>smaRNA_Female_1_2373234_x2
GCTTGCTCTGTCCACTCCACGCATC
>smaRNA_Female_1_2386576_x1
CGTCTGTGTGTGTGTGTG
>smaRNA_Female_1_2396326_x3
CATAAATCTTTCGCCTTTTACTAAAGA
>smaRNA_Female_1_2402887_x1
CTGACCCCTGCGAATTCCCCAAATGTGG
>smaRNA_Female_1_2404782_x1
TCGTGGCATCTCTAACCAAGTTTTT
>smaRNA_Female_1_2415479_x1
CGTTCGCGCTCTCCCCTA
>smaRNA_Female_1_2425089_x3
ACATATACTAAAATTGGATCGATA
>smaRNA_Female_1_2434110_x1
TTGGCTAAGATCAAGTGTAGTATATGTTCTT
>smaRNA_Female_1_2434912_x3
CTTCCGGGAACGGTGCACCA
>smaRNA_Female_1_2442270_x4
CTAAAATTGGATCGATACAGAGAAG
>smaRNA_Female_1_2455394_x3
TCGACTACATAATTTCTGGTA
>smaRNA_Female_1_2472609_x1
CAATACCCCGCCGTGACGACTTGAAATA
>smaRNA_Female_1_2474736_x1
TACTAAAATTGGAACGATA
>smaRNA_Female_1_2486305_x2
CATCGACCCGGTATTGCAGTACT
>smaRNA_Female_1_2532552_x1
GACTGCGTTCGCGCTCTCCCCGG
>smaRNA_Female_1_2535844_x1
GACTGCGTTCGCGCTCTCCCCTG
>smaRNA_Female_1_2546754_x2
AAATGGATTTTTGGAAATA
>smaRNA_Female_1_2561393_x1
AGAGAAGATTAGCATGGCCCCT
>smaRNA_Female_1_2562674_x3
ATCATGTGTAGTATCTGTTCTTATCAG
>smaRNA_Female_1_2574968_x3
AATCTCGACTGCATAATTTATGGTAGTG
>smaRNA_Female_1_2580254_x3
ATCAAGAAGGCGGTTCACC
>smaRNA_Female_1_2615780_x1
AAGATTAGCATGGCCCCTGCGA
>smaRNA_Female_1_2615964_x1
GCCGAGATTGTGCCACTGCACT
>smaRNA_Female_1_2629367_x1
AAATGGATTTTTGGAACT
>smaRNA_Female_1_2632383_x1
TACTAAAATTGGAACGATAC
>smaRNA_Female_1_2632461_x1
CTCGACTGCATAATTTCTGGTAGTG
>smaRNA_Female_1_2647003_x1
TATGACGTAGGCTCAACC
>smaRNA_Female_1_2654171_x1
GGGAATCTCGACTGCATAATTTCTGG
>smaRNA_Female_1_2654529_x1
AAGATTAGCATGGCCCCTGAAA
>smaRNA_Female_1_2656099_x2
GTGAAGCGTTCCTCATTTTT
>smaRNA_Female_1_2658155_x1
TGGCAGGGGAGATACCATGATC
>smaRNA_Female_1_2664562_x2
ATCTCGACTGCATAATTTATGGTAG
>smaRNA_Female_1_2681598_x1
ATCAGTTTAATATCTGATACGTGC
>smaRNA_Female_1_2721787_x1
AAAATTAAACTGATAAGAACA
>smaRNA_Female_1_2727937_x1
CCCAATACCCCGCCGTGACGACTTG
>smaRNA_Female_1_2739638_x3
TATAAATCTTTCGCCTTTTACTAAAG
>smaRNA_Female_1_2743289_x4
ATCTGATACGTGCCCTACCCGGGCAC
>smaRNA_Female_1_2747678_x1
ATTTCCGTGGGGAGGAACACAATG
>smaRNA_Female_1_2754886_x1
TTTAGTGAGCTCGTCGTG
>smaRNA_Female_1_2766718_x2
AAAATTGGAACGATACAGAGAAG
>smaRNA_Female_1_2776243_x1
TTCCCCAAATGTGGGAATCTCGACTG
>smaRNA_Female_1_2781244_x1
GTGGGGAGGAACACAATGAGT
>smaRNA_Female_1_2787699_x1
GTGGGGAAGAACACTATGAGTAT
>smaRNA_Female_1_2787973_x3
ATCGCTTCTCGGCCTTTTGGCTAAGATC
>smaRNA_Female_1_2805473_x1
AATCTCGACTGCATAATTTATGGTA
>smaRNA_Female_1_2815839_x1
TTATTATTATTATTACTACTACTACTA
>smaRNA_Female_1_2830075_x1
CTCCGGATGTGCTGACCCCTGCG
>smaRNA_Female_1_2830319_x1
ATACTAAAATTGGAACGATACAGAGA
>smaRNA_Female_1_2835016_x1
TAGATAGACAGACAGATAGATC
>smaRNA_Female_1_2837993_x2
CGACTGCATAATTTCTGG
>smaRNA_Female_1_2842127_x1
CATCGACCTGGTATTGCAGTACT
>smaRNA_Female_1_2858840_x4
CCGGTATTGCAGTACTTCCGGGAACG
>smaRNA_Female_1_2863594_x1
TAATATCTGATACGTCCTCTATC
>smaRNA_Female_1_2877945_x1
GAAACTCGACTGCATAATTTG
>smaRNA_Female_1_2882068_x2
TAATATCTGACACGTCCCCTACCCGGG
>smaRNA_Female_1_2899388_x1
TGGTATTGCAGTGTCTCCAGGAACA
>smaRNA_Female_1_2905321_x1
CATGGCCCCTGCGAAAGGATGACAC
>smaRNA_Female_1_2911695_x1
TGGTATTGCAGTGTCTCCAGGAAC
>smaRNA_Female_1_2937583_x1
ATAATTTCTGGTAGTGGGGGA
>smaRNA_Female_1_2944620_x1
TATGTATATATATGTGTGTGTGTGT
>smaRNA_Female_1_2955580_x2
TCGATACAGAGAAGATTAGCATGGCCCCT
>smaRNA_Female_1_2980520_x1
TCGACTGCATAATTTCTGGTAGTGGGG
>smaRNA_Female_1_3051602_x1
CGACTGCATAATTTATGG
>smaRNA_Female_1_3059436_x1
TAATATCTGATACGTCCCCTATCTGGG
>smaRNA_Female_1_3066338_x1
ATCGCTTCTCGGCCTTTTGGCTAAGA
>smaRNA_Female_1_3079325_x1
TTGGCTAAGATCAAGTGTAGTATCGG
>smaRNA_Female_1_3083132_x2
TTAATATCTGATACGTCCCCTATCCGGG
>smaRNA_Female_1_3085352_x1
AATACCCCGCCGTGACGACTT
>smaRNA_Female_1_3089327_x1
GGAGGAACACAATGAGTATAAAC
>smaRNA_Female_1_3104975_x1
TGGATTTTTGGAAGTAGG
>smaRNA_Female_1_3107790_x1
TCTGTATCGATCCAATTTTAGTATATG
>smaRNA_Female_1_3114309_x1
ACACTCATGTTTCTCTTCAGATCGT
>smaRNA_Female_1_3114740_x1
ATATACTAAAATTGGATCGATA
>smaRNA_Female_1_3143383_x2
TCCGGTTGTGCTGACCCCTGCG
>smaRNA_Female_1_3144771_x7
AAATAATTTTTTGATGCCCTGC
>smaRNA_Female_1_3153472_x2
ATAATTTATGGTAGTGGGGGACTGC
>smaRNA_Female_1_3174654_x1
TTTCCGTGGAGGGGAACTTT
>smaRNA_Female_1_3187405_x1
AAAGATTTCCGTGGGGAGGAACACAATGAGT
>smaRNA_Female_1_3198167_x1
TTTACCCAATACCCCGCCGTG
>smaRNA_Female_2_1963_x2
TTTCTCTTCAGATCGTATAAATCTTT
>smaRNA_Female_2_11844_x16
TAATATCTGATACGTCCCCTACCCGGGG
>smaRNA_Female_2_41305_x8
CGACTGCATAATTTATGGT
>smaRNA_Female_2_49413_x1
CCCAAATGTGGGAATCTCGACGG
>smaRNA_Female_2_49480_x23
TCGACTGCATAATTTATGGT
>smaRNA_Female_2_55282_x2
TTAATATCTGATACGTCCCCTACCCGGGG
>smaRNA_Female_2_77836_x1
TAAAATTGGATCGATACAGAG
>smaRNA_Female_2_106946_x7
CGACTGCATAATTTATGGTA
>smaRNA_Female_2_118617_x1
GTGTAGTATCTTTTCTTATC
>smaRNA_Female_2_146819_x34
TAATATCTGATACGTCCCCTACCCGGG
>smaRNA_Female_2_165045_x1
TATACTAAAATTGGATCGATACAGAGAAGA
>smaRNA_Female_2_165156_x1
GTGGGAATCTCGACTGCATAATTTATGG
>smaRNA_Female_2_177781_x1
CACATATACTAAAATTGGATCGATACA
>smaRNA_Female_2_177921_x8
ACTGCGTTCGCGCTCTCCCCTG
>smaRNA_Female_2_180079_x1
TACTAAAGATTTCCGTGGAGGGGAACTTT
>smaRNA_Female_2_190464_x1
TCAAGTGTAGTATCTGTTCTTATCAGGT
>smaRNA_Female_2_202228_x4
TTGCAGTACTTCCGGGAACGGTGCACCA
>smaRNA_Female_2_243894_x1
CAAATGTGGGAATCTCGACTGCA
>smaRNA_Female_2_253805_x1
AAGTGTAGTATCTGTTCTTATCAGTTC
>smaRNA_Female_2_254807_x2
CTAAAATTGGAACGATACAGA
>smaRNA_Female_2_255052_x4
CGACTGCATAATTTCTGGT
>smaRNA_Female_2_257573_x2
TTTAATATCTGATACGTCCCCTACCCGGGG
>smaRNA_Female_2_259929_x14
CTGCGTTCGCGCTCTCCCCTG
>smaRNA_Female_2_285657_x1
CAGCCATTGCACTCCGGT
>smaRNA_Female_2_285846_x2
AGATCAAGTGTAGTATCTGTTGTTATC
>smaRNA_Female_2_294792_x3
TCAAGTGTAGTATCTGTTCTTATCAGC
>smaRNA_Female_2_298785_x1
TATCTATCTATCTATCTATCATCT
>smaRNA_Female_2_302439_x1
ATTGGATCGATACAGAGAAGATTAGC
>smaRNA_Female_2_303469_x35
CGTTCGCGCTCTCCCCTG
>smaRNA_Female_2_317444_x1
CGCCAGGATGACTTGAAATA
>smaRNA_Female_2_340975_x3
GGCTTAGATCAAGTGTAGTATCTGTTCT
>smaRNA_Female_2_349729_x1
AATCTCGACTGCATAATTTATGGTAG
>smaRNA_Female_2_350133_x1
TCAAGTGTAGTATCTGTACTTATCAGTT
>smaRNA_Female_2_364116_x2
TATGTGTGTGTATATATGTATGTATAT
>smaRNA_Female_2_374461_x2
ATCTCGACTGCATAATTTATGGTA
>smaRNA_Female_2_378287_x2
GCTAAGATCAAGTGTAGTGTCTGTTCTT
>smaRNA_Female_2_378994_x1
AAGATTAGCATGGCCCCTGAAA
>smaRNA_Female_2_403967_x1
CACGCATCGACCCGGTATTGCAG
>smaRNA_Female_2_427769_x1
TCTCGACTGCATAATTTCTGGT
>smaRNA_Female_2_436795_x2
GGCTTAGATCAAGTGTAGTATCTGTTCTT
>smaRNA_Female_2_443701_x1
TACTAAAATTGGATCGATA
>smaRNA_Female_2_443722_x10
TAATATCTGATACGTCCCCTATCCGGG
>smaRNA_Female_2_452651_x7
TAATATCTGATACGTCCCCTACCCGG
>smaRNA_Female_2_459778_x15
AACCATCCTCTGCTACCA
>smaRNA_Female_2_489784_x3
GTGGGAATCTCGACTGCATAATTTC
>smaRNA_Female_2_492977_x5
TCTCGACTGCATAATTTCTGG
>smaRNA_Female_2_516364_x8
TCTGTCCACTCCACGCATCGGCCTGG
>smaRNA_Female_2_516919_x2
CTAATTGAAAACTTTACCCAATA
>smaRNA_Female_2_529741_x1
AATCTCGACTGCATAATTTATGGTA
>smaRNA_Female_2_565323_x1
TCGGCACTGGCAATTTTTGAC
>smaRNA_Female_2_592737_x2
CTAAAGATTTCCGTGGAGGGGAA
>smaRNA_Female_2_622285_x1
GTTTCTCTTCAGATCGTAT
>smaRNA_Female_2_628768_x2
GACTGCGTTCGCGCTCTCCCCTG
>smaRNA_Female_2_632917_x1
ATGTGGGAATCTCGACTGCATAATTTATGG
>smaRNA_Female_2_634914_x1
TAATATCTGATACGTCCCCTATCCGG
>smaRNA_Female_2_637403_x2
ATAGATGATAGATAGATAGA
>smaRNA_Female_2_639668_x2
CGGTATTGCAGTACTTCCGGG
>smaRNA_Female_2_655314_x1
TCCCCAAATGTGGGAATCTCGACTGC
>smaRNA_Female_2_657464_x1
TTATATGTGCTCTGGAAG
>smaRNA_Female_2_668517_x2
TTGGAACGATACAGAGAAGATTAGC
>smaRNA_Female_2_670030_x1
CACGCATCGACCCGGTATT
>smaRNA_Female_2_701385_x2
AAGATTAGCATGGCCCCTGCGA
>smaRNA_Female_2_730869_x1
TCCGGGAACGGTGCACCCCCC
>smaRNA_Female_2_735714_x4
CCGGTATTGCAGTACTTCCGGGA
>smaRNA_Female_2_737633_x3
AAATTGGATCGATACAGA
>smaRNA_Female_2_746321_x3
AATGGATTTTTGGAGCTGGGA
>smaRNA_Female_2_781805_x2
TGTGTAGTATCTGTTCTTATC
>smaRNA_Female_2_810660_x2
GTGCTGACCCCTGTGAATTCCCC
>smaRNA_Female_2_812019_x1
TATAGAGAGAGAGAGAGAG
>smaRNA_Female_2_813973_x1
CGTTCGCGCTTTCCCCTT
>smaRNA_Female_2_836571_x6
TCTCGACTGCATAATTTATGGTA
>smaRNA_Female_2_886474_x15
TCTCGACTGCATAATTTATGG
>smaRNA_Female_2_891987_x1
TTTAATATCTGATACGTCCCCTAT
>smaRNA_Female_2_903682_x2
TTTCCGTGGAGGGGAACTTTT
>smaRNA_Female_2_944929_x1
AATGTGGGAATCTCGACTGCATAATTTATGG
>smaRNA_Female_2_953801_x3
ACTGCGTTCGCGCTCTCCCCGG
>smaRNA_Female_2_957005_x3
TGCGTTCGCGCTCTCCCCTG
>smaRNA_Female_2_958779_x1
TATACTAAAATTGGACCGATACAGA
>smaRNA_Female_2_965769_x2
CTCGACTGCATAATTTCTGG
>smaRNA_Female_2_968339_x1
AATTGGAACGATACAGAGAAGT
>smaRNA_Female_2_1014004_x5
TCGACTGCATAATTTATG
>smaRNA_Female_2_1017185_x1
CGTGACGACTTGAAATAT
>smaRNA_Female_2_1024022_x1
CCCGCCAGGATGACTTGAA
>smaRNA_Female_2_1069134_x1
CTCTCTCTCTCTCTCTCTCTCTATATA
>smaRNA_Female_2_1072240_x11
CGTTCGCGCTCTCCCCGG
>smaRNA_Female_2_1087004_x4
TAATATCTGATACGTCCCCTATCCG
>smaRNA_Female_2_1087640_x1
TGGCAGGGGAGACACCATGATC
>smaRNA_Female_2_1088684_x1
CAAGTGTAGTATCTGTTCTTATCAGC
>smaRNA_Female_2_1141183_x11
CTCGACTGCATAATTTATGGT
>smaRNA_Female_2_1143664_x1
CCAAATGTGGGAATCTCGACTGCA
>smaRNA_Female_2_1183364_x1
TAAGATCTAGTGTAGTATCTGTTC
>smaRNA_Female_2_1191214_x1
TTTATACGATCTGAGGTGAAACA
>smaRNA_Female_2_1216226_x1
CGTATAAATCTTTCGCCTTTTACTAAA
>smaRNA_Female_2_1219422_x8
TCGACTGCATAATTTCTGGT
>smaRNA_Female_2_1247089_x1
TGGGAATCTCGACTGCATAATTTATGGTA
>smaRNA_Female_2_1248862_x1
CAGGGGAGATACCATGATC
>smaRNA_Female_2_1256334_x1
CGTTCGCGCTTTCCCCTA
>smaRNA_Female_2_1266859_x1
CGTTCGCGCTTTCCCCTG
>smaRNA_Female_2_1278697_x1
ACTCATGTTTCTCTTCAG
>smaRNA_Female_2_1281148_x1
TGGAACGATACAGAGAAGA
>smaRNA_Female_2_1285227_x1
AGTTTAATATCTGATACGTG
>smaRNA_Female_2_1286825_x1
ATCGCTTCTCGGCCTTTTGGCTAAGAT
>smaRNA_Female_2_1296950_x2
TCTCGACTGCATAATTTCTG
>smaRNA_Female_2_1301839_x1
ATAATTTATGGTAGTGGGGGACTG
>smaRNA_Female_2_1321671_x8
TCGACTGCATAATTTATGGTA
>smaRNA_Female_2_1323216_x4
ATCTCGACTGCATAATTTATGGT
>smaRNA_Female_2_1338714_x4
TAAAATTGGATCGATACA
>smaRNA_Female_2_1343233_x1
CTTCTCGGCGTTTTGGCTA
>smaRNA_Female_2_1349162_x1
TATTTGTCCAGTAGGTTTCCTTT
>smaRNA_Female_2_1353539_x2
TCGACTGCATAATTTCTGG
>smaRNA_Female_2_1359062_x2
CGACTGCATAATTTATGG
>smaRNA_Female_2_1373830_x1
CGGTTGTGCTGACCCCTGC
>smaRNA_Female_2_1387329_x1
TAGATAGATAGATGATAGAT
>smaRNA_Female_2_1395972_x1
AGTTTAATATCTGATACGTGCCCTACCC
>smaRNA_Female_2_1409655_x1
CGACTGCATAATTTCTGG
>smaRNA_Female_2_1409715_x1
TCTCGACTGCATAATTTCTGGTAGTGG
>smaRNA_Female_2_1411957_x1
ATTTCTGGTAGTGGGGGACTG
>smaRNA_Female_2_1419246_x2
CTGGTATTGCAGTGTCTCC
>smaRNA_Female_2_1441825_x1
TCAAGTGTAGTATCTGTTGTTATC
>smaRNA_Female_2_1455934_x1
ATAGTCGGCACTGGCAATTTTTGAC
>smaRNA_Female_2_1483668_x1
GACCCGGTATTGCAGTACTTCCG
>smaRNA_Female_2_1484325_x2
CTTCCGGGAACGGTGCACCA
>smaRNA_Female_2_1493008_x5
CTCGACTGCATAATTTATGGTA
>smaRNA_Female_2_1511196_x1
ATGTGGGAATCTCGACTG
>smaRNA_Female_2_1511418_x1
TCCGGTTGTGCTGACCCCTGCGAATTC
>smaRNA_Female_2_1512627_x2
AAGTGTAGTATCTGTTCTTGTCAGTT
>smaRNA_Female_2_1512995_x4
TCGACTGCATAATTTATGG
>smaRNA_Female_2_1513309_x1
AATTGGATCGATACAGAGA
>smaRNA_Female_2_1521169_x1
AAGAGATTTCGGATGCATAATT
>smaRNA_Female_2_1529079_x2
TAATATCTGATACGTCCCCTATC
>smaRNA_Female_2_1547884_x1
CTTGCTCTGTCCACTCCACGCATCG
>smaRNA_Female_2_1550359_x4
TAGATAGATAGATAGATAGATG
>smaRNA_Female_2_1555253_x3
ATCTCGACTGCATAATTTATG
>smaRNA_Female_2_1561935_x5
TATCTGATACGTCCCCTACCCGGG
>smaRNA_Female_2_1577694_x2
CAAGTGTAGTATCTGTTCTTGTCAGTT
>smaRNA_Female_2_1583046_x1
AAGAATTTTTGAGCGGGT
>smaRNA_Female_2_1607810_x1
ATCGCTTCTCGGCCTTTTGGCTAAGATCAAG
>smaRNA_Female_2_1630156_x3
AATGGATTTTTGGAGCTGGGAG
>smaRNA_Female_2_1665572_x1
CTGCGCAAGGATGACACGC
>smaRNA_Female_2_1665843_x1
TACCCCGCCGTGACGACTTGAAAT
>smaRNA_Female_2_1673036_x1
GCGTTCGCGCTCTCCCCTG
>smaRNA_Female_2_1680566_x1
TACCTGGCAGGGGAGACACCATGATC
>smaRNA_Female_2_1681737_x2
ACACACACACACACACACACATAC
>smaRNA_Female_2_1689289_x1
TTAATATCTGATACGTCCCCTACCCGGGGA
>smaRNA_Female_2_1689991_x1
CCGGGCACCATATATTAAATTGAT
>smaRNA_Female_2_1696665_x2
ATCTCGACTGCATAATTTCTG
>smaRNA_Female_2_1708005_x4
TTGCTGGTTGAAAACTTTAC
>smaRNA_Female_2_1716456_x4
TGGGAATCTCGACTGCATAATTTATGGTAG
>smaRNA_Female_2_1722184_x1
GAATCTCGACTGCATAATTTATG
>smaRNA_Female_2_1724785_x1
TAAAATTGGATCGATACAGAGA
>smaRNA_Female_2_1740741_x2
ATACTAAAATTGGAACGATACAGAGAA
>smaRNA_Female_2_1744633_x3
CTCGACTGCATAATTTCTGGT
>smaRNA_Female_2_1753902_x1
ATTCGTGAAGCGTTCCTCATTT
>smaRNA_Female_2_1756672_x1
CGACTGCATAATTTATGGC
>smaRNA_Female_2_1758053_x1
TATAGTCGGCTTTGGCAATT
>smaRNA_Female_2_1758454_x2
CAGTTTAATATCTGATACGTCCCCTATC
>smaRNA_Female_2_1773456_x1
TAGATAGATAGATAGATAGATAGATAGATG
>smaRNA_Female_2_1778338_x1
TTGCAGTACTTCCGGGAACGGTGCACCC
>smaRNA_Female_2_1817402_x3
TTTTGGCTAAGATCACGTG
>smaRNA_Female_2_1820785_x1
GTTTAATATCTGATACGTGC
>smaRNA_Female_2_1821208_x1
CGGTATTGCAGTACTTCCGGGAACGGTGCACC
>smaRNA_Female_2_1833551_x3
ATTGCAGTACTTCCGGGAACGGTGCACCA
>smaRNA_Female_2_1836095_x1
CCAATACCCCGCCGTGACGACTTGAAAT
>smaRNA_Female_2_1843779_x1
TTGGCAATTTTTGACGGTCTCT
>smaRNA_Female_2_1862687_x1
TGGCCCCTGCGAAAGGATGACACGCAAATCC
>smaRNA_Female_2_1878386_x2
TCTCGACTGCATAATTTCTGGTA
>smaRNA_Female_2_1881599_x3
TTGCTCTGTCCACTCCACGCATCGGCCTGG
>smaRNA_Female_2_1886546_x2
TTACTAAAGATTTCCGTGGAGGGGAACTTT
>smaRNA_Female_2_1888154_x1
ATGGAAGAGATGAAGAATG
>smaRNA_Female_2_1888846_x2
CAGTTTAATATCTGATACGTCCCCTA
>smaRNA_Female_2_1889625_x2
AATTGGATCGATACAGAGAAGA
>smaRNA_Female_2_1891128_x1
CGGTATTGCAGTACTTCCGG
>smaRNA_Female_2_1908757_x5
CTGCGTTCGCGCTCTCCCCGG
>smaRNA_Female_2_1932958_x2
CGACTGCATAATTTCTGGTAGT
>smaRNA_Female_2_1943110_x1
TTAGCATGGCCCCTGTGAAAGGATGACACG
>smaRNA_Female_2_1955112_x1
TTTAATATCTGATACGTCCCCTACCCGGG
>smaRNA_Female_2_1957717_x1
GGTAGTGGGGGACTGCGTTCGCGCTTTCCCCTG
>smaRNA_Female_2_1970271_x1
CTAAGATCAAGTGTAGTATCTGTTGTT
>smaRNA_Female_2_1971301_x2
TCGACTGCATAATTTCTGGTAGTGGGGGACTG
>smaRNA_Female_2_1971580_x2
ATGGCCCCTGCGAAAGGATGACAC
>smaRNA_Female_2_1998560_x4
AATCTCGACTGCATAATTTATGG
>smaRNA_Female_2_2011575_x1
AATATCTGATACGTGCCC
>smaRNA_Female_2_2012648_x1
CAATACCCCGCCGTGACGACT
>smaRNA_Female_2_2018768_x1
TCTGTTCTTATCAGTTTAATATCTGAA
>smaRNA_Female_2_2021188_x2
TAATATCTGATACGTCCCCTATCCGGGG
>smaRNA_Female_2_2045862_x1
TCATGTGTAGTATCTGTTCTTATCAGTT
>smaRNA_Female_2_2048579_x1
TGCATAATTTCTGGTAGTG
>smaRNA_Female_2_2058018_x2
ACACACACACACACACACGCACA
>smaRNA_Female_2_2088718_x1
TCGACTGCATAATTTCTGGTA
>smaRNA_Female_2_2090662_x2
CATCGACCCGGTATTGCAGTACTTCCG
>smaRNA_Female_2_2142143_x1
TAATATCTGATACATCCCCTACCCG
>smaRNA_Female_2_2152928_x1
TAATATCTGATACGTTCCCTACCCGGG
>smaRNA_Female_2_2179658_x1
TCATGTTTCTCTTCAGATCGTATAAATC
>smaRNA_Female_2_2184875_x2
CTCGACTGCATAATTTCTG
>smaRNA_Female_2_2185830_x1
TTGGATAAAAGTGAAGTG
>smaRNA_Female_2_2196038_x2
CACGCATCGACCCGGTATTGCA
>smaRNA_Female_2_2197265_x1
TTCTCGATCTGTGCATGG
>smaRNA_Female_2_2198775_x2
TAATATCTGATACGTCCCCTACCC
>smaRNA_Female_2_2208980_x1
TAGATAGATAGATAGATAGATAGATAGATGA
>smaRNA_Female_2_2232029_x1
TAAAGATTTCCGTGGAGGGGAACTTTTG
>smaRNA_Female_2_2237475_x2
TGTGGGAATCTCGACTGCATAATTTATGGTA
>smaRNA_Female_2_2239541_x1
AAGGATGACACGCAAATCCGTGAAGCGCTC
>smaRNA_Female_2_2243430_x1
TCAAGTGTAGTATCTGTTCTTATCGGTT
>smaRNA_Female_2_2261782_x1
AATATCTGATACGTGCCCT
>smaRNA_Female_2_2299520_x1
TTTAATATCTGATACGTCCCC
>smaRNA_Female_2_2303307_x1
ACACTCATGTTTCTCTTCAGAT
>smaRNA_Female_2_2314485_x1
TAACTGTATGCATTTTGT
>smaRNA_Female_2_2319588_x1
GCTACGGCGGCACATATACTAAAATT
>smaRNA_Female_2_2340167_x2
TCTCGACTGCATAATTTATGGT
>smaRNA_Female_2_2341887_x1
TCCGGTTGTGCTGACCCCTGCGAATTCC
>smaRNA_Female_2_2343781_x1
TAGATAGATAGATAGATAGATACT
>smaRNA_Female_2_2344151_x1
ATATAGTCGGCACTGGCAATTTTTGAC
>smaRNA_Female_2_2350475_x2
ATCTCGACTGCATAATTTATGG
>smaRNA_Female_2_2355832_x1
TACTAAAATTGGATCGATACAGAGA
>smaRNA_Female_2_2382948_x1
TAAAATTGGAACGATACAGA
>smaRNA_Female_2_2397373_x1
ATGTGGGAATCTCGACTGCATAATTTCTGGT
>smaRNA_Female_2_2398018_x3
TACTAAAATTGGAACGATA
>smaRNA_Female_2_2400753_x1
ATGGCCCCTGCGAAAGGATGACACG
>smaRNA_Female_2_2403319_x1
ACACTCATGTTTCTCTTCAGATC
>smaRNA_Female_2_2408076_x1
AATGTGGGAATCTCGACTGC
>smaRNA_Female_2_2410976_x3
TAGTGGGGGACTGCGTTCGCGCTC
>smaRNA_Female_2_2417980_x2
CAAATTCGTGAAGCGTTCCTCATT
>smaRNA_Female_2_2424860_x2
TAATATCTGATACGTCCCCTATCCGGGGA
>smaRNA_Female_2_2438492_x2
TCCCCAAATGTGGGAATCTCGACTGCATA
>smaRNA_Female_2_2461619_x1
TAATATCTGATACGTGCCCTACCCGGGC
>smaRNA_Female_2_2474027_x3
CAGTTTAATATCTGATACGTTCCCTACCCGG
>smaRNA_Female_2_2488656_x1
AATCTCGACTGCATAATTTCTGGTAG
>smaRNA_Female_2_2506167_x1
TAGATAGATAGATAGATAGATGA
>smaRNA_Female_2_2510749_x1
GGAATCTCGACTGCATAATTTCTGGTA
>smaRNA_Female_2_2511804_x1
ATGGCCCCTGCGAAAGGAT
>smaRNA_Female_2_2520267_x2
CTAAAATTGGAACGATACAGAGAA
>smaRNA_Female_2_2526331_x1
TCGTGGCATCTCTAACCAAGTTTTT
>smaRNA_Female_2_2526636_x1
TGATCAAGAAGGTGGTTC
>smaRNA_Female_2_2535457_x1
TAATATCTGATACGTCCCCTACCCGGGGA
>smaRNA_Female_2_2552180_x1
CAGAGAAGATTAGCATGGCC
>smaRNA_Female_2_2563267_x3
CGACTGCATAATTTCTGGTAG
>smaRNA_Female_2_2569092_x1
TATCTATCTATCTATCTATCTATCAT
>smaRNA_Female_2_2572057_x1
CGACCCGGTATTGCAGTACTT
>smaRNA_Female_2_2596027_x2
CTCGACTGCATAATTTCTGGTAGT
>smaRNA_Female_2_2596692_x2
TATTACTACTACTACTACTACTA
>smaRNA_Female_2_2643224_x1
TCGACTGCATAATTTATGGTAG
>smaRNA_Female_2_2653940_x1
TGCTTGGTCTTTGATAAAA
>smaRNA_Female_2_2663736_x1
TGCTGGTTGAAAACTTTAC
>smaRNA_Female_2_2673699_x1
TATATACACACACACACACACA
>smaRNA_Female_2_2683013_x1
CCCGGTATTGCAGTACTTCCGGGAACGGTGCACCA
>smaRNA_Female_2_2686982_x1
ACTCCGGTTGTGCTGACCCCTGCGAATT
>smaRNA_Female_2_2691253_x1
TACTAAAATTGGAACGATACAGAGAAGATT
>smaRNA_Female_2_2697796_x1
TGATGAGTAAGGAAAATAACGACGCG
>smaRNA_Female_2_2698410_x1
CCGGTATTGCAGTACTTCCGGGAACG
>smaRNA_Female_2_2699852_x2
CTGCGTTCGCGCTCTCCCCTT
>smaRNA_Female_2_2721172_x1
AGTTTAATATCTGATACGTGCCCTACCCGGG
>smaRNA_Female_2_2746650_x1
TCGACTGCATAATTTCTGGTAGTG
>smaRNA_Female_2_2764083_x2
GCCTTTTGGCTAAGATCAAGTGTAGTATT
>smaRNA_Female_2_2798609_x1
TTTTACTAAAGATTTCCGGG
>smaRNA_Female_2_2798969_x1
GCGGCACATATACTAAAATTGGATC
>smaRNA_Female_2_2807405_x1
CTAAAATTGGATCGATACAGAGAAGATTAGC
>smaRNA_Female_2_2807690_x1
TCGACTGCATAATTTCTG
>smaRNA_Female_2_2808070_x1
TATCTATCATCTATCTATCTATCTAT
>smaRNA_Female_2_2821764_x1
ACTGCGTTCGCGCTCTCCCCTA
>smaRNA_Female_2_2822173_x2
CTCGACTGCATAATTTATGG
>smaRNA_Female_2_2826345_x2
ACTAAAATTGGATCGATACAGAGAAG
>smaRNA_Female_2_2843031_x2
TATCTATCTATCTATCTATCATCTAT
>smaRNA_Female_2_2881190_x1
ATACCATGATCAAGAAGGTGGTTCACC
>smaRNA_Female_2_2890009_x1
TAATTTCTGGTAGTGGGGGACTG
>smaRNA_Female_2_2902186_x1
TACTAAAATTGGAACGATACAGAGAAG
>smaRNA_Female_2_2912812_x1
TATACTAAAATTGGAACG
>smaRNA_Female_2_2921571_x2
TTGGATCGATACAGAGAAGATTAGCA
>smaRNA_Female_2_2935288_x2
CCCAAATGTGGGAATCTCGACTGC
>smaRNA_Female_2_2952009_x2
CAAATCCGTGAAGCGCTC
>smaRNA_Female_2_2952130_x2
CTGCGAATTCCCCAAATGTGGG
>smaRNA_Female_2_2965631_x1
ATGACACGCAAATTCTTGAAGC
>smaRNA_Female_2_2982860_x1
TGTGGGAATCTCGACTGCATAATT
>smaRNA_Female_2_2988460_x3
CGTTCGCGCTCTCCCCTA
>smaRNA_Female_2_3016675_x1
ACTGCGTTCGCGCTCTCCCCTT
>smaRNA_Female_2_3026109_x2
ATACTAAAATTGGATCGATA
>smaRNA_Female_2_3028838_x1
CTGATACGTCCCCTATCCGGGGAC
>smaRNA_Female_2_3045382_x1
TCGGCACTGGCAATTTTTGACGG
>smaRNA_Female_2_3066559_x1
GTAGACTGTCAAGAATTGC
>smaRNA_Female_2_3088328_x2
TTTAATATCTGATACGTGCCCTACCCGGG
>smaRNA_Female_2_3130215_x1
ATACCCCGCCGTGACGACTT
>smaRNA_Female_2_3130864_x1
ATATAGTCGGCACTGGCAATTTTTGACGG
>smaRNA_Female_2_3136241_x2
ATCGCTTCTCGGCCTTTTGGCTAAGA
>smaRNA_Female_2_3136252_x2
ATCTCGACTGCATAATTTCTGG
>smaRNA_Female_2_3138610_x1
CTCCAGGAACGGTGTGCC
>smaRNA_Female_2_3155179_x1
TATATATATACACACACACACACACAC
>smaRNA_Female_2_3168534_x1
TTGAAAACTTTACCCAATACCCCGCCG
>smaRNA_Female_2_3172682_x1
TAGATAGATAGATAGATAGATAGATAGATAG
>smaRNA_Female_2_3172786_x1
TACTAAAATTGGAACGATACAGAGAAGA
>smaRNA_Female_2_3183985_x1
TGCAGTCGAGATTCCCACATTTGGG
>smaRNA_Female_2_3190609_x1
CAATCCGCATCACCTGAACT
>smaRNA_Female_2_3218550_x1
CAGTACCTCTGGGAACGGTGCACCC
>smaRNA_Female_2_3235449_x1
TTAATATCTGATACGTCCCCTACCC
>smaRNA_Female_2_3237180_x1
CGCCAGGATGACTTGAAATACA
>smaRNA_Female_2_3249742_x1
ACATATACTAAAATTGGATCGATAC
>smaRNA_Female_2_3249955_x1
CTAAGATCAAGTGTAGTGTCTGTTCTT
>smaRNA_Female_2_3256818_x1
TATTATTATTATTGTTGTTGTTGTTG
>smaRNA_Female_2_3263543_x1
ATAAACCTCATAGGCTACGATACTG
>smaRNA_Female_2_3270500_x1
TACAGAGAAGATTAGCATGGCA
>smaRNA_Female_2_3283380_x1
TTCCCCAAATGTGGGAATCTCGACGG
>smaRNA_Female_2_3326269_x1
TCAAGTGTGGTATCTGTTCTTATCAG
>smaRNA_Female_2_3335797_x1
TCCCCAAATGTGGGAATCTCGACGG
>smaRNA_Female_2_3347454_x2
CTAAAATTGGATCGATACAGA
>smaRNA_Female_2_3353274_x1
TTGCTCTGTCCACTCCACGCATCGG
>smaRNA_Female_2_3367910_x1
TATTGCAGTACTTCCGGGAACGGTGCACCA
>smaRNA_Female_2_3382190_x1
AATTTATGGTAGTGGGGGAC
>smaRNA_Female_2_3383035_x1
AATCTTTCGCCTTTTACTAAAG
>smaRNA_Female_2_3392015_x1
GGGCGAGGCTCAGCCATTGCACTCCGGTTGTGC
>smaRNA_Female_2_3397341_x1
TGTCTGTGCTGCTGAAGA
>smaRNA_Female_2_3422009_x1
TGTGTGTGTGTGTGTGTGTGTGTGCA
>smaRNA_Female_2_3422457_x2
TTTAATATCTGATACGTGCCCTACCCGGGCA
>smaRNA_Female_2_3450065_x2
CCCAAATGTGGGAAACTCGACTG
>smaRNA_Female_2_3466173_x1
GCTGACCCCTGCGATTTCC
>smaRNA_Female_2_3472623_x1
TAATTTATGGTAGTGGGGGACTGCG
>smaRNA_Female_2_3476251_x2
CCGTGGGGAGGAACACAATGA
>smaRNA_Female_2_3492274_x1
TGTGGGAATCTCGACTGCATAATTTATGG
>smaRNA_Female_2_3497563_x1
CTCGACTGCATAATTTGT
>smaRNA_Female_2_3502365_x2
CTGCGTTCGCGCTCTCCCCT
>smaRNA_Female_2_3512955_x1
TGCGTTCGCGCTCTCCCCTT
>smaRNA_Female_2_3531217_x2
CAGGGCGAGGCTCAGCCAT
>smaRNA_Female_2_3540083_x1
TACTAAAATTGGAACGATACAG
>smaRNA_Female_2_3555791_x1
TGGTTCACCCAGGGCGAGGC
>smaRNA_Female_2_3569157_x1
TCGACTGCATAATTTCTGGTAGT
>smaRNA_Female_2_3618847_x2
GATTTCCGTGGGGAGGAACACAATGAG
>smaRNA_Female_2_3621096_x1
AATCTCGACTGCATAATTTC
>smaRNA_Female_2_3632615_x1
TATCTATCTATCTATCTATCATC
>smaRNA_Female_2_3633782_x1
ATACTAAAATTGGAACGATACA
>smaRNA_Female_2_3659205_x1
ACTAAAATTGGAACGATACAGAGAAGATT
>smaRNA_Female_2_3671989_x1
TTACTAAAGATTTCCGTGGAGGGGAAC
>smaRNA_Female_2_3680441_x1
TACACTTGATCTTGGCCAAAAGGCC
>smaRNA_Female_2_3682076_x1
ATTGCTGGTTGAAAACTTTACCC
>smaRNA_Female_2_3683863_x3
CACTCCGGTTGTGCTGACCCCTGCGAATTC
>smaRNA_Female_2_3708990_x1
CGGATGTGCTGACCCCTGCA
>smaRNA_Female_2_3729211_x2
GGGAATCTCGACTGCATAATTTATGGTAG
>smaRNA_Female_2_3729796_x2
TTTTGGTAGAATGGACTTT
>smaRNA_Female_2_3743743_x1
TAGTGGGGGACTGCGTTCGCGC
>smaRNA_Female_2_3763740_x1
AAGTGTAGTATCTGTTGTTATCAGTTT
>smaRNA_Female_2_3789107_x1
CGGTATTGCAGTACTTCCGGGAACGGTGCACCA
>smaRNA_Female_2_3806011_x2
GATTAGCATGGCCCCTGCGAAAGGATGACACG
>smaRNA_Female_2_3819101_x1
ATCGACCCGGTATTGCAGTACTTCCG
>smaRNA_Female_2_3828340_x2
TGGGAATCTCGACTGCATAATTTCT
>smaRNA_Female_2_3832170_x1
TAAAATTGGATCGATACAGAGAAGA
>smaRNA_Female_2_3834432_x1
AAACTGATGAGTAAGGAAA
>smaRNA_Female_2_3846477_x1
TATACTAAAATTGGATCGATACAGAGAA
>smaRNA_Female_2_3854212_x2
TCCACGCATCGGCCTGGTATTGCAGTGC
>smaRNA_Female_2_3869086_x1
ATCTGATACGTCCCCTACCCGGGGA
>smaRNA_Female_2_3869111_x1
ATCTCGACTGCATAATTTCTGGT
>smaRNA_Female_2_3872810_x1
ACTCATGTTTCTCTTCAGATC
>smaRNA_Female_2_3886291_x1
ATCATTGCTGGTTGAAAACTTTACCC
>smaRNA_Female_2_3887588_x2
TAGTATCTGTTCTTATCAC
>smaRNA_Female_2_3912833_x1
ATGGATTTTTGGAAATAGG
>smaRNA_Female_2_3913937_x1
AATCTCGACTGCATAATTTCT
>smaRNA_Female_2_3957388_x1
TAATATCTGATACGTCCCCTACCCG
>smaRNA_Female_2_3969941_x1
AGCATGGCCCCTGCGAAAGGA
>smaRNA_Female_2_3971134_x2
CGCATCGGCCTGGTATTGCAG
>smaRNA_Female_2_3997554_x1
CAGTATCGTAGCCTATGAGGT
>smaRNA_Female_2_4010403_x1
TTCCCCAAATGTGGGAATCTCGACTG
>smaRNA_Female_2_4016416_x1
TGCTCTGTCCACTCCACGCA
>smaRNA_Female_3_13216_x2
TATACTAAAATTGGATCGATACAGAGA
>smaRNA_Female_3_52549_x14
AACCATCCTCTGCTACCA
>smaRNA_Female_3_63437_x2
GACCCGGTATTGCAGTACTTCCG
>smaRNA_Female_3_79318_x1
ATTATTATTATTACTACTACTACTA
>smaRNA_Female_3_90704_x1
TCGACTGCATAATTTGTGG
>smaRNA_Female_3_112414_x2
AATCTCGACTGCATAATTTATGGT
>smaRNA_Female_3_135246_x1
TATACTGTGTGTGTGTGTGTGTGTG
>smaRNA_Female_3_136479_x2
CATTGCTGGTTGAAAACTTTACCC
>smaRNA_Female_3_146550_x1
TACTAAAATTGGAACGATACA
>smaRNA_Female_3_152841_x12
CTGCGTTCGCGCTCTCCCCTG
>smaRNA_Female_3_156201_x13
CTCGACTGCATAATTTATGGTA
>smaRNA_Female_3_164013_x1
GGAATCTCGACTGCATAATTTCTGGTAGTG
>smaRNA_Female_3_175739_x2
ACATATACTAAAATTGGAACGATACAGA
>smaRNA_Female_3_203084_x2
AGTGTAGTATCTGTTCTTATCGGTTTA
>smaRNA_Female_3_204730_x1
TCCACGCATCGGCCTGGTATTGCAGT
>smaRNA_Female_3_214256_x1
TATATGTATGTGTGTGTGTGTG
>smaRNA_Female_3_220828_x7
CGTTCGCGCTCTCCCCGG
>smaRNA_Female_3_228444_x2
TGATACGTCCCCTACCCGGGG
>smaRNA_Female_3_235295_x12
ACTGCGTTCGCGCTCTCCCCTG
>smaRNA_Female_3_253412_x3
CGACTGCATAATTTATGGTA
>smaRNA_Female_3_256264_x35
TAATATCTGATACGTCCCCTACCCGGG
>smaRNA_Female_3_258748_x1
AAAATTGGATCGATACAGAGAAT
>smaRNA_Female_3_258872_x7
TCGACTGCATAATTTATG
>smaRNA_Female_3_270544_x1
CCGTGGGGAAGAACACTATG
>smaRNA_Female_3_272590_x3
GGGGGACTGCGTTCGCGC
>smaRNA_Female_3_278663_x17
TAATATCTGATACGTCCCCTATCCGGG
>smaRNA_Female_3_283277_x1
ACGTAGGCTCTGCCACTTTGG
>smaRNA_Female_3_346039_x3
CTGGCAGGGGTGACTCCATGAT
>smaRNA_Female_3_352108_x1
TCGCCTTTTACTAAAGATTTCCGT
>smaRNA_Female_3_365396_x40
CGTTCGCGCTCTCCCCTG
>smaRNA_Female_3_369146_x2
AAGATTAGCATGGCCCCTGCGA
>smaRNA_Female_3_376612_x2
TGGGAATCTCGACTGCATAATTTATGGTAG
>smaRNA_Female_3_389602_x2
CCCCAAATGTGGGAATCTCGACTG
>smaRNA_Female_3_390563_x1
ATTAGCATGGCCCCTGCGAAAGGATGACA
>smaRNA_Female_3_391044_x1
GGGAATCTCGACTGCATAATTTATGG
>smaRNA_Female_3_403593_x1
TATCTATCTATCTATCTATCTATCA
>smaRNA_Female_3_422393_x6
CTCGACTGCATAATTTATGG
>smaRNA_Female_3_454619_x2
TCTCGACTGCATAATTTC
>smaRNA_Female_3_468396_x1
CAGTTTAATATCTGATACGTCCCCTACCCGG
>smaRNA_Female_3_477842_x2
TTGCTGGTTGAAAACTTTACC
>smaRNA_Female_3_485489_x1
TCGACTGCATAATTTATGGTAG
>smaRNA_Female_3_486719_x2
TTGCAGTACTTCCGGGAACGGTGCACCA
>smaRNA_Female_3_493159_x3
CAGAGAAGATTAGCATGGCC
>smaRNA_Female_3_501999_x11
CGACTGCATAATTTATGG
>smaRNA_Female_3_505015_x5
CGACTGCATAATTTATGGT
>smaRNA_Female_3_512457_x1
GTTTAATATCTGATACGTG
>smaRNA_Female_3_515419_x7
TATCTATCTATCTATCTATCTATCAT
>smaRNA_Female_3_541013_x1
AATCTCGACTGCATAATTTC
>smaRNA_Female_3_545420_x5
TCGACTGCATAATTTCTGGTAGT
>smaRNA_Female_3_558875_x4
CCCAAATGTGGGAATCTCGACTG
>smaRNA_Female_3_561245_x1
TATATATATATACACACACACACACACA
>smaRNA_Female_3_577737_x1
AGTTTAATATCTGATACGTGCCCTACC
>smaRNA_Female_3_608202_x1
AATTCGTGAAGCGTTCCTCATTTTT
>smaRNA_Female_3_635589_x2
ATGTGAGAATCTCGACTGC
>smaRNA_Female_3_640001_x9
TCGACTGCATAATTTATGGT
>smaRNA_Female_3_648132_x2
AATCTCGACTGCATAATTTATGGTAG
>smaRNA_Female_3_668318_x1
CAAATGTGGGAATCTCGACTGCA
>smaRNA_Female_3_675207_x2
CGACTGCATAATTTCTGGT
>smaRNA_Female_3_680702_x11
TAATATCTGATACGTCCCCTACCCGGGG
>smaRNA_Female_3_683589_x2
CTCGACTGCATAATTTCTGGTAGT
>smaRNA_Female_3_684725_x1
TCAGATCGTATAAATCTTTCGCCTTTTA
>smaRNA_Female_3_714915_x1
TTAATATCTGATACGTGCCCTACCCGGGC
>smaRNA_Female_3_716457_x3
GTGGGGAGGAACACAATGAGT
>smaRNA_Female_3_719425_x1
ATTTCCGTGGAGGGGAACTTTTG
>smaRNA_Female_3_731781_x1
TTTAATATCTGATACGTGCCCTACCCGGG
>smaRNA_Female_3_736610_x8
TCGACTGCATAATTTATGG
>smaRNA_Female_3_752541_x7
TAATATCTGATACGTCCCCTATCCGG
>smaRNA_Female_3_757073_x2
AAATGTGGGAATCTCGACTGCA
>smaRNA_Female_3_759303_x2
TCGACTGCATAATTTCTGGTAGTG
>smaRNA_Female_3_763625_x1
AATCTCGACTGCATAATTTATGGTAGTG
>smaRNA_Female_3_788800_x1
ATCTCGACTGCATAATTTATGGTAG
>smaRNA_Female_3_793308_x3
TCGACTGCATAATTTCTGGTAG
>smaRNA_Female_3_794481_x1
TGGAGCTGGGAGATGGAAT
>smaRNA_Female_3_795169_x1
CTGGCAGGGGAGATACCATGATC
>smaRNA_Female_3_813300_x1
CTCGACTGCATAATTTATG
>smaRNA_Female_3_826323_x1
CCAAATGTGGGAATCTCGACTG
>smaRNA_Female_3_831777_x1
CAGTTTAATATCTGATACGT
>smaRNA_Female_3_844852_x1
CCGTGACGACTTGAAATA
>smaRNA_Female_3_862811_x2
TATCTATCTATCTATCTATCAT
>smaRNA_Female_3_895497_x1
ACTAAAGATTTCCGTGGAGGGGAAC
>smaRNA_Female_3_926764_x1
CGAGGCTCGTCCATTGCAC
>smaRNA_Female_3_932186_x1
AATTCGTGAAGCGTTCCTCATTT
>smaRNA_Female_3_935720_x1
GCTACGGCGGCACATATACTAAAATT
>smaRNA_Female_3_936207_x1
CCAAATGTGGGAATCTCGACTGT
>smaRNA_Female_3_939595_x1
TCCGGTTGTGCTGACCCCTGCGA
>smaRNA_Female_3_955012_x1
TAAGATCAAGTGTAGTATCTGTTGTTA
>smaRNA_Female_3_959753_x1
TGGGAATCTCGACTGCATAATTTATGG
>smaRNA_Female_3_966549_x1
ACTAAAATTGGAACGATACAGAG
>smaRNA_Female_3_989589_x2
TTGGCTAAGATCAGGTGTAGTATCTGTTCT
>smaRNA_Female_3_990464_x2
CGACTGCATAATTTCTGGTA
>smaRNA_Female_3_1040336_x1
ATGTGGGAATCTCGACGG
>smaRNA_Female_3_1041283_x1
TCTCGACTGCATAATTTCTGGTAGTG
>smaRNA_Female_3_1046528_x1
TCCGTGGAGGGGAACTTTTG
>smaRNA_Female_3_1051085_x1
TACTAAAATTGGATCGATACAGAGAA
>smaRNA_Female_3_1053266_x4
CTCGACTGCATAATTTCTGG
>smaRNA_Female_3_1069262_x1
GCAAATTCGTGAAGCGTTCCTCATTTTT
>smaRNA_Female_3_1078115_x1
ATCTCGACTGCATAATTTATGG
>smaRNA_Female_3_1101441_x1
AATACCCCGCCGTGACGACTGG
>smaRNA_Female_3_1101844_x2
AATACCCCGCCGTGACGACTTG
>smaRNA_Female_3_1110587_x1
AGAGAAGATTAGCATGGCCCCT
>smaRNA_Female_3_1146070_x2
GACTGCGTTCGCGCTCTCCCCGG
>smaRNA_Female_3_1151524_x1
CGCCGTGACGACTTGAAATAT
>smaRNA_Female_3_1166334_x1
AAATGGATTTTTGGAGCAGG
>smaRNA_Female_3_1210672_x2
CATGTGTAGTATCTGTTCTTATCAGTTT
>smaRNA_Female_3_1228046_x1
CCGCCGTGACGACTTGAAATA
>smaRNA_Female_3_1229260_x3
TTCGTGAAGCGTTCCTCATTTTT
>smaRNA_Female_3_1231228_x4
TCTCGACTGCATAATTTATGGT
>smaRNA_Female_3_1236869_x1
TATACTAAAATTGGATCGATA
>smaRNA_Female_3_1239989_x1
CTAAGATCAAGTGTAGTATCTGTTG
>smaRNA_Female_3_1247009_x1
TGGGGAGGAACACAATGAGTATAAACT
>smaRNA_Female_3_1267948_x2
TCTGTCCACTCCACGCATCGGCCTGG
>smaRNA_Female_3_1278605_x1
TAAGATCAAGTGTAGTATCTGTTGT
>smaRNA_Female_3_1309217_x1
AATTGGATCGATACAGAGA
>smaRNA_Female_3_1323046_x1
AATGTGGGAATCTCGACTGC
>smaRNA_Female_3_1358470_x2
TGGGAATCTCGACTGCATAATTTATG
>smaRNA_Female_3_1386122_x1
AAATTCGTGAAGCGTTCC
>smaRNA_Female_3_1391689_x1
GTGGGAATCTCGACTGCATAATTTATGG
>smaRNA_Female_3_1396371_x1
TGTGGGAATCTCGACTGCATAATTT
>smaRNA_Female_3_1402575_x7
TCGACTGCATAATTTATGGTA
>smaRNA_Female_3_1421422_x5
TCTCGACTGCATAATTTCTGGT
>smaRNA_Female_3_1437237_x1
TCAACTGCATAATTTCTGCTA
>smaRNA_Female_3_1457545_x1
TTATGACGAAGGCTCTCC
>smaRNA_Female_3_1466664_x6
TCGACTGCATAATTTCTGGT
>smaRNA_Female_3_1490181_x6
TGTGGGAATCTCGACTGCATAATTTATGG
>smaRNA_Female_3_1497025_x3
TAATATCTGATACGTCCCCTACCCGG
>smaRNA_Female_3_1508432_x1
CGGTATTGCAGTACTTCCG
>smaRNA_Female_3_1547191_x2
GCGTTCGCGCTCTCCCCTG
>smaRNA_Female_3_1552333_x1
CTGTGCTGATCTTCTTGGTA
>smaRNA_Female_3_1552980_x1
ATCAGGTGTAGTATCTGTTCTTATC
>smaRNA_Female_3_1555869_x2
AGAAGAGAAAGAAAGAGAGA
>smaRNA_Female_3_1556920_x1
TCGACTGCATAATTTGTG
>smaRNA_Female_3_1556923_x2
AGTGTAGTATCTGTTCTTATCAGTTA
>smaRNA_Female_3_1558902_x1
AACTAATTTTTTGATGCCCTGCTT
>smaRNA_Female_3_1558904_x1
TTTAATATCTGATACGTGGC
>smaRNA_Female_3_1559007_x10
TCTCGACTGCATAATTTATGG
>smaRNA_Female_3_1561289_x3
CTGCGTTCGCGCTCTCCCCGG
>smaRNA_Female_3_1570633_x1
GTTTAATATCTGATACGT
>smaRNA_Female_3_1577112_x1
TTAATATCTGATACGTGCCCTACCCGGG
>smaRNA_Female_3_1578233_x1
TCGGCTGCCAATTTTGCA
>smaRNA_Female_3_1584044_x2
TTTTGGCTAAGATCACGTGT
>smaRNA_Female_3_1616850_x5
CAGTTTAATATCTGATACGTCCCCTATC
>smaRNA_Female_3_1643955_x1
TGGGGACTGCGTTCGCGCTTT
>smaRNA_Female_3_1658754_x1
AATCTCGACTGCATAATTTATG
>smaRNA_Female_3_1664747_x2
TCTCGACTGCATAATTTATGGTAGT
>smaRNA_Female_3_1669827_x1
CGTGGGGAGGAACACAATGAGT
>smaRNA_Female_3_1679653_x1
ATATACTAAAATTGGAACGATA
>smaRNA_Female_3_1679698_x1
TTGCTCTGTCCACTCCACGCATCGGCCTGG
>smaRNA_Female_3_1680160_x1
TGCGTTCGCGCTCTCCCCTG
>smaRNA_Female_3_1689145_x1
TTAATATCTGATACGTCCCCTATCCGGG
>smaRNA_Female_3_1705237_x1
TCCATAGAGACTGTTAAA
>smaRNA_Female_3_1722562_x1
CATAAATCTTTCGCCTTTTACTAAA
>smaRNA_Female_3_1728506_x1
TTTGGAGCAGGGAGATGGAAT
>smaRNA_Female_3_1731151_x1
TAGCATGGCCCCTGCGAAAGGATGACA
>smaRNA_Female_3_1755356_x1
CAAATCCGTGAAGCGCTC
>smaRNA_Female_3_1759341_x3
CGTGGCATCTCTAACCAAGTTTTT
>smaRNA_Female_3_1781141_x1
TACTAAAATTGGATCGATACAGAGAAGAT
>smaRNA_Female_3_1785552_x3
AAAAGTAATTGTGGTTTTTGC
>smaRNA_Female_3_1801939_x1
CAAGTGTAGTATCTGTTGTTATCAGTT
>smaRNA_Female_3_1806149_x1
ATCTCGACTGCATAATTTCTGGTAGTG
>smaRNA_Female_3_1807311_x2
TATTGCAGTACTTCCGGGAACGGTGCACCA
>smaRNA_Female_3_1821824_x1
AATGGATTTTTGGAGCAGG
>smaRNA_Female_3_1846553_x1
TGAAATATAGTCGGCTTTGGCAA
>smaRNA_Female_3_1847355_x1
TGGGAAACTCGACTGCATAATT
>smaRNA_Female_3_1848294_x1
GGAATCTCGACTGCATAATTTCTGGTA
>smaRNA_Female_3_1849035_x2
TATCTGATACGTCCCCTACCCGGGGAC
>smaRNA_Female_3_1850935_x1
ATTTTTGACAGTCTTTACGGAGA
>smaRNA_Female_3_1854539_x1
AATCTCGACTGCATAATTTATGG
>smaRNA_Female_3_1858488_x1
TGCTAAGATCAAGTGTAGTATCTGTTCTT
>smaRNA_Female_3_1858631_x2
CCCGCCGTGACGACTTGAAATATA
>smaRNA_Female_3_1869625_x1
CCGGTATTGCAGTACTTCCGGGAACGGTGCACCA
>smaRNA_Female_3_1915987_x2
ACTAAAATTGGATCGATA
>smaRNA_Female_3_1942401_x3
AATATATGTGTGTGTGTGTGTG
>smaRNA_Female_3_1950531_x3
CGGTATTGCAGTACTTCCGGG
>smaRNA_Female_3_1953368_x1
CACGCATCGGCCTGGTATTGCAGTG
>smaRNA_Female_3_1953700_x1
TCATTGCTGGTTGAAAACTTTACCC
>smaRNA_Female_3_1954676_x1
TCTCGACTGCATAATTTCTGGTA
>smaRNA_Female_3_1959182_x1
ATCTCGACTGCATAATTTCTGGTAGT
>smaRNA_Female_3_1969480_x1
ATCAAGTGTAGTATCTGTTCTTGTCAGTT
>smaRNA_Female_3_1986814_x2
TAATATCTGATACGTCCCCTACCCGGGGA
>smaRNA_Female_3_2001888_x1
CGGTATTGCAGTACTTCCGGGAACGGTGCACCA
>smaRNA_Female_3_2011202_x6
TAGATAGATAGATAGATAGATG
>smaRNA_Female_3_2041508_x3
TCCACGCATCGGCCTGGTATTGCAGTG
>smaRNA_Female_3_2044335_x1
CATCTCTGGAGTCGTTCC
>smaRNA_Female_3_2080030_x1
TTACTAAAGATTTCCGTGGAGGGGAAC
>smaRNA_Female_3_2093468_x1
AAATATAGTCGGCATTGGCAAT
>smaRNA_Female_3_2128290_x2
ACCATCCTCTGCTACCAC
>smaRNA_Female_3_2154577_x2
TTTCTGCTAGTGGGGACTG
>smaRNA_Female_3_2193249_x3
TAATATCTGATACGTCCCCTACCC
>smaRNA_Female_3_2194364_x1
ATAGTCGGCACTGGCAATTTTTGACA
>smaRNA_Female_3_2198778_x3
GACTGCGTTCGCGCTCTCCCCTT
>smaRNA_Female_3_2203174_x1
CTCGACTGCATAATTTCTGGT
>smaRNA_Female_3_2206287_x1
TATTGCAGTACTTCCGGGAACGGTGCACC
>smaRNA_Female_3_2224020_x1
TGAGTGTGTGTGTGTGTGTGTGTGTGTG
>smaRNA_Female_3_2234594_x1
AAGTGTAGTATCTGTTCTTATCAGGT
>smaRNA_Female_3_2242127_x1
CTCCAGGAACGGTGTGCC
>smaRNA_Female_3_2246380_x1
GAAGATTAGCATGGCCCA
>smaRNA_Female_3_2284497_x1
CATCGACCTGGTATTGCAG
>smaRNA_Female_3_2300083_x1
TCGACTGCACAATTTCTGGTAGT
>smaRNA_Female_3_2300488_x1
TCGACTGCATAATTTCTGGTAGTGGGGGAC
>smaRNA_Female_3_2311976_x3
ATCTCGACTGCATAATTTATGGT
>smaRNA_Female_3_2321291_x2
TACTAAAATTGGATCGAT
>smaRNA_Female_3_2340788_x1
ATGAGGTTTATCCGAGGCGC
>smaRNA_Female_3_2362702_x1
TCAGCCATTGCACTCCGGTTGTG
>smaRNA_Female_3_2371074_x1
AGTTTAATATCTGATACGTCCCC
>smaRNA_Female_3_2373508_x1
TTAATATCTGATACGTCCCCTACCC
>smaRNA_Female_3_2382274_x1
GGGAATCTCGACTGCATAATTTCTGGT
>smaRNA_Female_3_2399777_x1
CCGGTATTGCAGTACTTCCGGGAACGGTGCACC
>smaRNA_Female_3_2424965_x1
ATTGCTGGTTGAAAACTTTACC
>smaRNA_Female_3_2472003_x2
TGGGAATCTCGACTGCATAATTTATGGTAGTG
>smaRNA_Female_3_2473598_x1
TATCTATCTATCTATCTATCATCT
>smaRNA_Female_3_2495501_x1
ATTGCAGTACTTCCGGGAACGGTGCACCA
>smaRNA_Female_3_2511455_x1
ATCGCTTCTCGGCTTTTTGGCTAAGATC
>smaRNA_Female_3_2512166_x1
TGGGAATCTCGACTGCATAATTTATGGTA
>smaRNA_Female_3_2520632_x1
GGGAATCTCGACTGCATAATTTATGGTAG
>smaRNA_Female_3_2523146_x1
TCTCGACTGCATAATTTCTG
>smaRNA_Female_3_2544955_x1
TATCTGATACGTCCCCTATCCGGG
>smaRNA_Female_3_2576485_x1
TGTGGGAATCTCGACTGCATAATTTC
>smaRNA_Female_3_2581295_x1
TGGGGGACTGCGTTCGCGC
>smaRNA_Female_3_2593318_x1
CACGCATCGACCCGGTATTGC
>smaRNA_Female_3_2599879_x2
ATCTCGACTGCATAATTTATGGTA
>smaRNA_Female_3_2638847_x1
CACGCATCGACCCGGTATTG
>smaRNA_Female_3_2639816_x1
GCGTTCGCGCTCTCCCCGG
>smaRNA_Female_3_2659802_x3
TGGGGAGGAACACAATGAGT
>smaRNA_Female_3_2673379_x1
GTGGTTCACCCAGGGCGAG
>smaRNA_Female_3_2693762_x1
GAATTCCCCAAATGTGGGAATCTCGACTG
>smaRNA_Female_3_2703109_x3
TCAAGTGTAGTATCTGTTCTTGTCAGTT
>smaRNA_Female_3_2721194_x1
GATTTCCGTGGGGAGGAACACAATG
>smaRNA_Female_3_2730135_x1
ATTTTTGGATCAGGGAGATGG
>smaRNA_Female_3_2739251_x1
TGGAACGATACAGAGAAG
>smaRNA_Female_3_2799883_x1
AAGTGTAGTATCTGTTCTTATCAGTC
>smaRNA_Female_3_2817812_x1
TCGACTGCATAATTTCTGGTA
>smaRNA_Female_3_2819960_x1
ACTCATGTTTCTCTTCAGAT
>smaRNA_Female_3_2827941_x1
ATCAAGTGTAGTATCTGTTCTTATCAC
>smaRNA_Female_3_2839515_x2
TACGGCGGCACATATACTAA
>smaRNA_Female_3_2857631_x1
TGTGTGTGTATGTGTGTGTGTG
>smaRNA_Female_3_2863183_x1
CATATACTAAAATTGGAACGATACAGAG
>smaRNA_Female_3_2868266_x2
TATCTGATACGTCCCCTACCCGGG
>smaRNA_Female_3_2871640_x2
TAGATAGATAGATAGATAGATGATA
>smaRNA_Female_3_2879293_x1
GTTGGAATAGGAGCTTGCTCC
>smaRNA_Female_3_2895521_x2
ATTCGTGAAGCGTTCCTCATTT
>smaRNA_Female_3_2908838_x1
TTGGATCGATACAGAGAAGATT
>smaRNA_Female_3_2914555_x1
ATGATAGATAGATAGATAGATA
>smaRNA_Female_3_2917017_x1
TGGCTAAGATCATGTGTAGTATCTGTTCT
>smaRNA_Female_3_2934284_x1
TCGGCCTTTTGGCTAAGATCAAGTGTAGTATT
>smaRNA_Female_3_2991308_x2
TTTTGGATCAGGGAGATG
>smaRNA_Female_3_2996302_x5
CGACTGCATAATTTCTGG
>smaRNA_Female_3_2999563_x1
CATTGCACTCCGGTTGTGCTGACCCCTGCGAAT
>smaRNA_Female_3_3007760_x1
CCCAAATGTGGGAATCTCGACTGCA
>smaRNA_Female_3_3036476_x2
TAATATCTGATACGTCCCCTATCCG
>smaRNA_Female_3_3039681_x1
TCATTGCTGGTTGAAAAC
>smaRNA_Female_3_3043170_x1
AAACTCGACTGCATAATTTG
>smaRNA_Female_3_3044470_x1
CAGTTTAATATCTGATACGTG
>smaRNA_Female_3_3047929_x3
TAGATAGATAGATAGATAGATGAT
>smaRNA_Female_3_3064258_x2
TGTTTCTCTTCAGATCGTAT
>smaRNA_Female_3_3068735_x1
AAGGAAAATAACGACGCGGGGTGA
>smaRNA_Female_3_3077545_x1
ATATACTAAAATTGGATCGATAC
>smaRNA_Female_3_3083320_x1
ATGCCTTAAACTGATGAGTA
>smaRNA_Female_3_3088458_x3
CGTGACGACTTGAAATATA
>smaRNA_Female_3_3090598_x2
ACTGCGTTCGCGCTCTCCCCGG
>smaRNA_Female_3_3127557_x1
TACCATGATCAAGAAGGTGGTTCACC
>smaRNA_Female_3_3172311_x1
GGCTTAGATCAAGTGTAGTATCTGTTCTT
>smaRNA_Female_3_3176658_x1
GAGATGGAATAGGGGCTTGCTCCGTC
>smaRNA_Female_3_3178477_x1
TTTATGGTAGTGGGGGACTGCG
>smaRNA_Female_3_3187623_x1
TAGTGGGGGACTGCGTTCGCGCTCTCCC
>smaRNA_Female_3_3198164_x1
TAAAATTGGATCGATACAGA
>smaRNA_Female_3_3202945_x2
TGCTAATTGAAAACTTTACCCAATACC
>smaRNA_Female_3_3203115_x1
TTCCGTGGAGGGGAACTTT
>smaRNA_Female_3_3220328_x1
GGGAATCTCGACTGCATAATTTCTG
>smaRNA_Female_3_3234073_x1
TTTCCGTGGAGGGGAACTTTT
>smaRNA_Female_3_3249344_x1
TCGGCACTGGCAATTTTTGACGG
>smaRNA_Female_3_3256584_x1
TCATTGCTGGTTGAAAACTTTAC
>smaRNA_Female_3_3262075_x4
AGTTTAATATCTGATACGTCCCCTACCCGGG
>smaRNA_Female_3_3277771_x1
TACTTCCGGGAACGGTGCACCA
>smaRNA_Female_3_3307584_x1
ATCTCGACTGCATAATTTCTGG
>smaRNA_Female_3_3310114_x1
ATCTCGACTGCATAATTTC
>smaRNA_Female_3_3312527_x2
ATCTGATACGTGCCCTACCCGGGCA
>smaRNA_Female_3_3318401_x1
ATCTCGGCTCACTGCAACCTCCG
>smaRNA_Female_3_3324832_x1
CACACACACAAACACACACACACAC
>smaRNA_Female_3_3325893_x2
TTGCTGGTTGAAAACTTTACCC
>smaRNA_Female_3_3338396_x1
TGCATAATTTGTGGTAGTGGGGA
>smaRNA_Female_3_3340001_x1
CATGTGTAGTATCTGTTC
>smaRNA_Female_3_3341105_x1
CGCAAATTCGTGAAGCGTTCCTCATTTT
>smaRNA_Female_3_3341636_x1
TCAGATATTAAACTGATAAGAACGG
>smaRNA_Female_3_3341708_x2
TCGACTGCATAATTTATGGC
>smaRNA_Female_3_3374180_x1
CTTCCGGGAACGGTGCACCA
>smaRNA_Female_3_3391315_x1
ACCCGGGCACCATATATTAAATTGAT
>smaRNA_Female_3_3394390_x1
AGGATGACACGCAAATCCGTGAAGCGCTCC
>smaRNA_Female_3_3415858_x1
TTGGATCGATACAGAGAAGAT
>smaRNA_Female_3_3432865_x2
TCGTGTAGTATCTGTTCTTATCAGTTT
>smaRNA_Female_3_3457665_x1
ATCTCGACTGCATAATTTCTGGT
>smaRNA_Female_3_3466141_x1
CATCGACCCGGTATTGCAGTACTT
>smaRNA_Female_3_3473299_x1
TGGTATTGCAGTGTTTCCAGGAAC
>smaRNA_Female_3_3477528_x1
TAATATCTGATACGTGCCCTACCCGGGC
>smaRNA_Female_3_3484537_x1
AATTCCCCAAATGTGGGAATCTCGACTG
>smaRNA_Female_3_3485646_x1
TAGATAGATAGATAGATGATAGATA
>smaRNA_Female_3_3491709_x1
CTTGCTCTGTCCACTCCACGC
>smaRNA_Female_3_3505187_x1
TAAAGATTTCCGTGGAGGG
>smaRNA_Female_3_3505659_x1
GCTAAGATCAAGTGTAGTATCTGTTCTC
>smaRNA_Female_3_3508804_x2
CCCCTGCGAAAGGATGACACGC
>smaRNA_Female_3_3512963_x1
ATATACTAAAATTGGATCGATACAGAGAA
>smaRNA_Female_3_3518667_x1
AATGGTGCAATTTTTGGAAC
>smaRNA_Female_3_3532037_x1
TCGACTGCATAATTTCTGG
>smaRNA_Female_3_3535762_x1
ATCCGAGGCGCGATTATTGCTAATTG
>smaRNA_Female_3_3542187_x1
TGTAGTATCTGTTCTTATCAGTTA
>smaRNA_Female_3_3542543_x2
AAATTGGATCGATACAGAGAAG
>smaRNA_Female_3_3560513_x1
ACTCATGTTTCTCTTCAGATCGTATAA
>smaRNA_Female_3_3560753_x1
TTCCCCAAATGTGGGAATCTCGACT
>smaRNA_Female_3_3574595_x1
AATCTCGACTGCATAATTTATGGTA
>smaRNA_Female_3_3584116_x1
AACGATACAGAGAAGATTAGC
>smaRNA_Female_3_3613468_x3
ATTACTACTACTACTACTACTA
>smaRNA_Female_3_3617911_x1
TCTCGACTGCATAATTTATGGTA
>smaRNA_Female_3_3618749_x1
TTAATATCTGATACGTGCCCTACCCGG
>smaRNA_Female_3_3642607_x2
CGCATCGACCCGGTATTGCAGTACT
>smaRNA_Female_3_3667311_x1
CGTATAAATCTTTCGCCTTTTACTAAA
>smaRNA_Female_3_3672071_x1
TTTGGATCAGGGAGATGGAATAGG
>smaRNA_Female_3_3676452_x1
GAAGATTAGCATGGCCCCTGCA
>smaRNA_Female_3_3686563_x3
GGAATCTCGACTGCATAATTTATGGTAG
>smaRNA_Female_3_3690869_x1
AAAGTGTAGTATCTGTTCTTATCAGTTTA
>smaRNA_Female_3_3701848_x1
CGCCGTGACGACTTGAAATATA
>smaRNA_Female_3_3703432_x2
TCCGGATGTGCTGACCCCTGC
>smaRNA_Female_3_3711413_x1
AGGATGACTTGAAATACA
>smaRNA_Female_3_3720580_x1
TAAGATCAAGTGTAGTGTCT
>smaRNA_Female_3_3726852_x1
CCGGGCACCATATATTAAATTGATTTTT
>smaRNA_Female_3_3738100_x1
CTCGACTGCATAATTTATGGT
>smaRNA_Female_3_3765970_x1
TTAGCATGGCCCCTGCGCAAGGAGG
>smaRNA_Female_3_3773334_x1
CGGCACTGGCAATTTTTGACGG
>smaRNA_Female_3_3780874_x1
TTCGTGAAGCGTTCCTCATTT
>smaRNA_Female_3_3784748_x1
TATACACACACACACACACAC
>smaRNA_Female_3_3794535_x1
CATATACTAAAATTGGATCGATACAGAGAA
>smaRNA_Female_3_3829753_x2
ATTGCTGGTTGAAAACTTTACCC
>smaRNA_Female_3_3856498_x1
TATCTATCTATCTATCTATCTATCTATCAT
>smaRNA_Female_3_3860040_x1
ATACTTACCTGGCAGGGGAGACACC
>smaRNA_Female_3_3881155_x2
CACATATACTAAAATTGGATCGATA
>smaRNA_Female_3_3881585_x1
CTGCGTTCGCGCTCTCCCCTT
>smaRNA_Female_3_3884156_x2
AGTGGCAGTATCGTAGCCTATGAGG
>smaRNA_Female_3_3888628_x1
TTGGATCGATACAGAGAAGATTAGCATG
>smaRNA_Female_3_3948612_x1
GGGGCTTGCTCTGTCCACTCCA
>smaRNA_Female_3_3954371_x1
TAAGATCAAGTGTAGTATCTGTTGTTATC
>smaRNA_male_1_331_x6
CAACTGCATAATTTCTGC
>smaRNA_male_1_3512_x3
GTGGCAGTATCGTAGCCTATG
>smaRNA_male_1_3864_x2
AGCATGGCCCCTGCGCAAGGATGACACG
>smaRNA_male_1_4576_x320
CGTTCGCGCTCTCCCCTG
[truncated: 8,472 more rows]

## Sheet: snoRNA.map.fas
>smaRNA_Female_1_4213_x16
TGGCTGTGATGACAAACTT
>smaRNA_Female_1_11302_x107
GTGCACTGTTCGTAACCTGTTTCAGC
>smaRNA_Female_1_14855_x1
CACCCTGATGAACTGAAT
>smaRNA_Female_1_17676_x3
CTTGGCTGTCTGAGCACA
>smaRNA_Female_1_17812_x2
AATGAGCTTTTTAACCCTGAGC
>smaRNA_Female_1_23428_x2
ATTTCCCATGCTGCCTTCCTTCTGACA
>smaRNA_Female_1_31902_x1
AATTCGTCACTACCACTGAGA
>smaRNA_Female_1_43292_x4
TAAAGAACTATAGAAATGATCCCTG
>smaRNA_Female_1_50478_x1
TTGCTGTGATGACTATCTT
>smaRNA_Female_1_53625_x1
TCACCCTTGACTGATGGCT
>smaRNA_Female_1_55440_x44
ACGGATCTGACTACTGAGTT
>smaRNA_Female_1_72144_x109
GTGCACTGTTCGTAACCTGTTTCAGCC
>smaRNA_Female_1_72998_x1
ATGAGCTTTTTAACCCTGAGC
>smaRNA_Female_1_74831_x1
AGTGATGCAGTTTAAGACTCTGAGGA
>smaRNA_Female_1_75430_x8
TTCAGTGATGATACGATGACGA
>smaRNA_Female_1_76066_x1
ATTTAAGTCTCTGATGATT
>smaRNA_Female_1_77920_x72
ACACTTGAACTGAGCTCA
>smaRNA_Female_1_79891_x1
TTGCTGTGATGACCATCTTAGGACAC
>smaRNA_Female_1_81879_x8
TTCAGTGATGATACGATGACGAG
>smaRNA_Female_1_90970_x38
AGCGAGACTAGAGTCACATC
>smaRNA_Female_1_102585_x40
TACGGATCTGACTACTGAGTT
>smaRNA_Female_1_108046_x5
TTACGTGCACTACCATCTGAGACAA
>smaRNA_Female_1_113133_x54
TGGCTGTGATGACAAACT
>smaRNA_Female_1_116195_x1
CCCGAATCTGAGCCAAGTT
>smaRNA_Female_1_120584_x4
CGTTCCATGACGTTGGATAGCAAGCT
>smaRNA_Female_1_125105_x8
CTCTGTGATGAAGATACTTAGCT
>smaRNA_Female_1_126632_x6
CCTTCCTTGGATGTCTGAGCGA
>smaRNA_Female_1_128756_x33
CTTCAGTGATGATACGATGACGA
>smaRNA_Female_1_130012_x4
CTTCAGTGATGATACGATGAC
>smaRNA_Female_1_139963_x6
CGTCTGTGATGTTCTGCT
>smaRNA_Female_1_153269_x25
AAGTGATGCAGTTTAAGACTCTGAGG
>smaRNA_Female_1_154335_x44
CTTCAGTGATGATACGATGACGAGT
>smaRNA_Female_1_155071_x2
TGGCTGTGATGACAAACAA
>smaRNA_Female_1_178856_x3
AGCCAAATCCTCTGAAACCA
>smaRNA_Female_1_193833_x1
TAGAGGCATTTGTCTGAGAAGG
>smaRNA_Female_1_200827_x3
GAGTATGATCTGAGTGGT
>smaRNA_Female_1_201221_x6
TACGTGCACTACCATCTGAGACA
>smaRNA_Female_1_201469_x32
TGATGCAGTTTAAGACTCTGAGGA
>smaRNA_Female_1_209714_x1
GTTCTGTGATGAGGCTCT
>smaRNA_Female_1_214799_x1
CTCTAAGAAGTTCTGAGT
>smaRNA_Female_1_224452_x2
TGACGTTGGATAGCAAGCT
>smaRNA_Female_1_228775_x24
CTACACTTGAACTGAGCTCA
>smaRNA_Female_1_229674_x4
GCCACATGATGTGACGTAGATTGC
>smaRNA_Female_1_242705_x8
TTGCTGTGATGACCATCTTAGGACACC
>smaRNA_Female_1_243699_x3
TGCAGATGATGTGAAAGA
>smaRNA_Female_1_249221_x1
GTGCACTGTTCGTAACCTGTTTCA
>smaRNA_Female_1_250212_x10
ACCTTCCTTGGATGTCTGAGCGA
>smaRNA_Female_1_252425_x5
TTGCTGTGATGACTATCTTAGGACACCTT
>smaRNA_Female_1_252729_x2
TATAACGGCGATTCTGATCTCA
>smaRNA_Female_1_259489_x2
ATTGATTGTTAAGCTGAAA
>smaRNA_Female_1_265795_x9
TTGCTGTGATGACTATCTTAGGAC
>smaRNA_Female_1_266141_x8
TTTTTAACCCTGAGCAAC
>smaRNA_Female_1_274154_x2
ACGGACAGATACGGGGCAGACAAT
>smaRNA_Female_1_276844_x1
TGGTGATGATGATGACATT
>smaRNA_Female_1_278826_x3
CACATTGACCGTCTGATT
>smaRNA_Female_1_284069_x6
CGGATCTGACTACTGAGTT
>smaRNA_Female_1_303710_x17
TTTTGTGATGATCCCCATGCGTGTCAACTGATC
>smaRNA_Female_1_316060_x19
GATGCAGTTTAAGACTCTGAGGA
>smaRNA_Female_1_317862_x1
CTGCATCCACTGATAGACC
>smaRNA_Female_1_333469_x1
TCTCTGTGATGAAGATACTTA
>smaRNA_Female_1_335653_x6
AAGAACCTTCCTTGGATGTCTGAGCGA
>smaRNA_Female_1_342287_x4
TAACGGCGATTCTGATCTCA
>smaRNA_Female_1_344082_x3
CTTAATGATGAACAATGT
>smaRNA_Female_1_354006_x1
ATGAGTGATGACAAGATG
>smaRNA_Female_1_375740_x7
GCAGATGATGTGACAGAAT
>smaRNA_Female_1_386694_x8
GTAATCTTCTCTCTGAGC
>smaRNA_Female_1_390326_x1
TGCAATGATGATGAAACT
>smaRNA_Female_1_392355_x1
CTTTACGTGCACTACCATCTGAGACAA
>smaRNA_Female_1_396752_x49
TGGCTGTGATGACAAACA
>smaRNA_Female_1_408782_x5
TTGCTGTGATGACCATCTT
>smaRNA_Female_1_417567_x5
CTTCCTTGGATGTCTGAGCGA
>smaRNA_Female_1_424704_x4
TTCATACTGTCTGATCCAC
>smaRNA_Female_1_432252_x1
CCTTGGAGAACTGATGCCC
>smaRNA_Female_1_432703_x1
CACCTTTGGATTAATGATGAAA
>smaRNA_Female_1_435133_x9
TTCAGTGATGATACGATGACG
>smaRNA_Female_1_441574_x3
TCTCTGTGATGAAGATAC
>smaRNA_Female_1_443099_x3
TTTCGCTCCTATCTGATG
>smaRNA_Female_1_444466_x1
TTCAAGACGGGACTGAAG
>smaRNA_Female_1_445216_x17
TCTCTGTGATGAAGATACTTAGC
>smaRNA_Female_1_445350_x4
TTATGAGATATGAGGGTGT
>smaRNA_Female_1_445860_x17
TGGCTGTGATGACAAACTTG
>smaRNA_Female_1_452717_x4
CGTGCACTACCATCTGAGACA
>smaRNA_Female_1_455496_x2
CGCTGTGATGATGGATTCC
>smaRNA_Female_1_457581_x17
ACGTGCACTACCATCTGAGACAA
>smaRNA_Female_1_459391_x2
GGTTAATGATGTTGCTCTTTT
>smaRNA_Female_1_468299_x16
GCACATTGACCGTCTGATT
>smaRNA_Female_1_478406_x6
TTGGGTTTTCATGAGCTG
>smaRNA_Female_1_479926_x2
TTGCTGTGATGACTATCTTAGGACAC
>smaRNA_Female_1_498456_x2
CTTCTCTTGGCTGTCTGATT
>smaRNA_Female_1_511298_x1
CTGAGATATTTCTGATGTGCTAGA
>smaRNA_Female_1_524585_x1
TTTGTGATGATCCCCATGCGTGTCAACTGATC
>smaRNA_Female_1_526351_x13
TGGCTGTGATGACAAACTTGCCCTCTCTGAGA
>smaRNA_Female_1_541107_x1
GATTATGAGATATGAGGGTGT
>smaRNA_Female_1_541804_x2
GTCCAGTGGCTTATGTTTCA
>smaRNA_Female_1_556304_x7
CCAACGTGGACATCCTGTGAGAT
>smaRNA_Female_1_557390_x2
TCGCTGTGATGATGGATT
>smaRNA_Female_1_567812_x1
TCCCATGCTGCCTTCCTTCTGACA
>smaRNA_Female_1_568883_x1
AGGTTTCTACACTTGAACTGAGCTCA
>smaRNA_Female_1_569469_x1
TAAATTGCAATTCTGATT
>smaRNA_Female_1_573424_x27
AAGTGATGCAGTTTAAGACTCTGAGGA
>smaRNA_Female_1_579123_x8
ACGTGCACTACCATCTGAGACA
>smaRNA_Female_1_579308_x1
TGGCTGTGATGACAAACTTGCCCTCTCT
>smaRNA_Female_1_587063_x1
TCAAATGAGCTTTTTAACCCTGAGCA
>smaRNA_Female_1_592232_x3
TCTCTGTGATGAAGATACT
>smaRNA_Female_1_606112_x1
TGGCTGTGATGACAAACTTGCCCTCTCTGAGAG
>smaRNA_Female_1_609755_x2
GTGAGGATGAAGTTATCTGAGG
>smaRNA_Female_1_610421_x1
TCTAAGAAGTTCTGAGCC
>smaRNA_Female_1_614458_x26
TACACTTGAACTGAGCTCA
>smaRNA_Female_1_615156_x3
TAGGATTCGTCATAGTTACACTGACACA
>smaRNA_Female_1_623148_x6
AAGAAGTATGATCTGAGT
>smaRNA_Female_1_626453_x1
TATGATGACTGAACTTTTTTC
>smaRNA_Female_1_626767_x1
GCGGATATGGGACTGAGATCA
>smaRNA_Female_1_632937_x5
CTGACGACACTGCCTTATGGCATCACTGATGC
>smaRNA_Female_1_633193_x2
CCACGATGATGAGTTTTGAT
>smaRNA_Female_1_633834_x1
CTGTTGCTGTTGCTGCTGCTGC
>smaRNA_Female_1_639304_x1
TCTGACACCTCGTATGAACGCTGT
>smaRNA_Female_1_641068_x42
CTACGGATCTGACTACTGAGTT
>smaRNA_Female_1_642805_x2
TCTCGACAGGTTCTGATCG
>smaRNA_Female_1_656077_x1
TTATGCTGGAAGTTCTGAGAG
>smaRNA_Female_1_661330_x1
AAAGAAGTATGATCTGAGT
>smaRNA_Female_1_667267_x3
GAGCTTTTTAACCCTGAGCA
>smaRNA_Female_1_672374_x1
TCTGACACCTCGTATGAACGCTGTT
>smaRNA_Female_1_673217_x4
TTGCTGTGATGACCATCTTAGGACA
>smaRNA_Female_1_684606_x15
GATGCAGTTTAAGACTCTGAGG
>smaRNA_Female_1_695479_x1
TGATGCAGTTTAAGACTCTGAGGAA
>smaRNA_Female_1_701517_x5
AAATAAGCCAAATCCTCTGAAACCA
>smaRNA_Female_1_724053_x1
CTACGGATCTGACTACTGAGT
>smaRNA_Female_1_727997_x21
TGGCTGTGATGACAAACTTGC
>smaRNA_Female_1_728542_x7
AAGACTATACTTTCAGGGAT
>smaRNA_Female_1_734999_x1
TCTGCTTTTTCTCTCTGG
>smaRNA_Female_1_735698_x4
ATGTATTACCTGAGCACA
>smaRNA_Female_1_755043_x2
TTAGGATTCGTCATAGTTACACTGACACA
>smaRNA_Female_1_758013_x2
TTCAGTGATGATACGATGACGAGT
>smaRNA_Female_1_764276_x2
TGGCTGTGATGACAAACTTGCCCTCTCTGAG
>smaRNA_Female_1_782887_x10
GTTTAATCTTCTCTCTGAGCTG
>smaRNA_Female_1_784005_x8
GTCAGTGATGAGATGTAAAAGGTCTGAAG
>smaRNA_Female_1_790245_x1
AAGACTATACTTTCAGGG
>smaRNA_Female_1_797497_x5
AAGTGATGCAGTTTAAGACTCTGAGGAA
>smaRNA_Female_1_799292_x9
ATTATCACCAAGATCGCTGATGC
>smaRNA_Female_1_801544_x16
TGGCTGTGATGACAAAAA
>smaRNA_Female_1_809939_x7
TTCACAGTGCACTGAACA
>smaRNA_Female_1_811739_x1
AATAAGCCAAATCCTCTGAAA
>smaRNA_Female_1_818900_x21
GTTTAATCTTCTCTCTGAGC
>smaRNA_Female_1_838145_x2
TTGCTGTGATGACTATCTTAGGACA
>smaRNA_Female_1_850341_x1
ATAACGGCGATTCTGATC
>smaRNA_Female_1_857283_x1
CCGAATCTGAGCCAAGTTTGATGAT
>smaRNA_Female_1_865976_x2
ATACATGATGATCTCACA
>smaRNA_Female_1_873586_x3
TGATGCAGTTTAAGACTCTGAGG
>smaRNA_Female_1_880027_x5
TGCGATTATGAGATATGAGGGTG
>smaRNA_Female_1_880551_x1
ATAACGGCGATTCTGATCTCA
>smaRNA_Female_1_881449_x3
ATTATCACCAAGATCGCTGATGCA
>smaRNA_Female_1_886962_x4
CTGATGAAGCCAAACTTTCTGTCCTGAGA
>smaRNA_Female_1_888941_x5
ATTTCTCTTGGCTGTCTGATT
>smaRNA_Female_1_890052_x1
AAGTACCTTCCTTGGATGTCTGAGCG
>smaRNA_Female_1_892729_x1
CTTAATGATGAACAATGTA
>smaRNA_Female_1_899823_x2
TTTCTCTTGGCTGTCTGATT
>smaRNA_Female_1_920905_x5
GCATGTATTACCTGAGCACA
>smaRNA_Female_1_931466_x2
GCCACATGATGTGACGTAGATT
>smaRNA_Female_1_932434_x1
ATGTCATCTTACTACTGAAA
>smaRNA_Female_1_937422_x1
TTTACGTGCACTACCATCTGAGACA
>smaRNA_Female_1_962861_x1
GACACCTCGTATGAACGCTGT
>smaRNA_Female_1_969609_x2
ATGCACTACCAGCTGAGACA
>smaRNA_Female_1_982659_x1
GCCACATGATGTGACGTAGATTGCA
>smaRNA_Female_1_982640_x11
TGCGGATATGGGACTGAGATCA
>smaRNA_Female_1_987072_x5
ATTCATACTGTCTGATCCAC
>smaRNA_Female_1_988149_x5
GCCACATGATGTGATGTAGATT
>smaRNA_Female_1_991703_x1
ACTTCTCTTGGCTGTCTGATT
>smaRNA_Female_1_999628_x4
AAGCTGTGATGATGATGAC
>smaRNA_Female_1_1005941_x1
GTTCCTTCCTTGGATGTCTGAGCGA
>smaRNA_Female_1_1014833_x18
CGAGCTTTTTAACCCTGAGCA
>smaRNA_Female_1_1015278_x1
TTAATCTTCTCTCTGAGCT
>smaRNA_Female_1_1033157_x11
TCTCTGTGATGAAGATACTTAGCTC
>smaRNA_Female_1_1033187_x1
GTTTAAGACTCTGAGGAA
>smaRNA_Female_1_1038065_x1
TGGTTAATGATGTTGCTCTTTTTTCCC
>smaRNA_Female_1_1041101_x4
TGCTGAGAACACTGAGGC
>smaRNA_Female_1_1046312_x1
AAATGAGCTTTTTAACCCTGAGC
>smaRNA_Female_1_1047214_x3
TTTACGTGCACTACCATCTGAGACAA
>smaRNA_Female_1_1053909_x1
GTTAATGATGTTGCTCTTTT
>smaRNA_Female_1_1056201_x3
CACATTACCCGTCTGACA
>smaRNA_Female_1_1056854_x5
CTTCAGTGATGACACGATGACG
>smaRNA_Female_1_1059947_x1
TTTGATAGTAACCTGAGCCACAATG
>smaRNA_Female_1_1066383_x2
GTGATGCAGTTTAAGACTCTGAGGAA
>smaRNA_Female_1_1073447_x1
GTTTTGTGATGATCCCCATGCGTGTC
>smaRNA_Female_1_1075685_x1
TATGATTTCAGTGGAAGTTCTGATA
>smaRNA_Female_1_1080910_x5
AGTTTAAGACTCTGAGGA
>smaRNA_Female_1_1082255_x3
ATGCTGCCTTCCTTCTGACA
>smaRNA_Female_1_1091929_x6
CTTCAGTGATGATACGATGACGAGTCGGAAC
>smaRNA_Female_1_1106560_x7
CTTGCAGTGTGCTCTGAGGAAA
>smaRNA_Female_1_1121721_x1
TTTTTAACCCTGAGCAAT
>smaRNA_Female_1_1122172_x1
ATACATGATGATCTCACACAAC
>smaRNA_Female_1_1123813_x4
TTGTCCTCTAAGAAGTTCTGAGCC
>smaRNA_Female_1_1125810_x1
TCACTACCTCATCTGAGCTTG
>smaRNA_Female_1_1127948_x2
AAGTAAACGCTCTGATGC
>smaRNA_Female_1_1131756_x2
TGGCTGTGATGACAAACTTGCCCTCTCTGA
>smaRNA_Female_1_1132233_x1
ACTTGCGGATATGGGACTGAGATCA
>smaRNA_Female_1_1141869_x8
CTTCAGTGATGATACGATGACGAG
>smaRNA_Female_1_1151547_x2
TGCTGTGATGACCATCTTAGGACAC
>smaRNA_Female_1_1164436_x6
AGAGGCATTTGTCTGAGAAGG
>smaRNA_Female_1_1181240_x1
AACCTTCCTTGGATGTCTGAGCG
>smaRNA_Female_1_1187003_x8
CATGTATTACCTGAGCACA
>smaRNA_Female_1_1203130_x1
CCACGAGGACGAGACGTA
>smaRNA_Female_1_1219491_x2
ATAAGCCAAATCCTCTGAAACCA
>smaRNA_Female_1_1221890_x2
CGTGCACTACCATCTGAGACAA
>smaRNA_Female_1_1244967_x1
TATAACGGCGATTCTGATC
>smaRNA_Female_1_1249134_x1
CCACGATGATGAGTTTTGATACTC
>smaRNA_Female_1_1250213_x1
CCCATGCTGCCTTCCTTCTGACA
>smaRNA_Female_1_1254912_x1
ACGGACCTCAGCTGATAATGGGAGCTG
>smaRNA_Female_1_1259212_x1
GTGCACTGTTCGTAACCT
>smaRNA_Female_1_1275025_x2
AAGTGATGCAGTTTAAGACTCTGAGGAAG
>smaRNA_Female_1_1283168_x1
AGAAAATGATGATTGGAGC
>smaRNA_Female_1_1287603_x1
CTGAGTATAACGGCGATTCTGATCTC
>smaRNA_Female_1_1292509_x6
ACGGATCTGACTACTGAGT
>smaRNA_Female_1_1293209_x1
GACAACTGATTATGCTGGAAGTTCTGAGAG
>smaRNA_Female_1_1298176_x1
CACTTCTCTTGGCTGTCTGATT
>smaRNA_Female_1_1305240_x2
GCGAACAGGAATCTGAGC
>smaRNA_Female_1_1307255_x1
CATGCACTACCAGCTGAGACA
>smaRNA_Female_1_1310632_x1
AGTGATGCAGTTTAAGACTCTGAGGAAG
>smaRNA_Female_1_1313315_x8
AGCGAGACTAGAGTCACATCC
>smaRNA_Female_1_1323004_x1
TGCAGATGATGTGAAAGAATATTTG
>smaRNA_Female_1_1331609_x1
TCTTTGGTAATCTGAGGGCA
>smaRNA_Female_1_1345575_x3
TCGCTAACTTGACTGATG
>smaRNA_Female_1_1356177_x1
TGAAATGATGGTCTACCATCTTTCGGGACT
>smaRNA_Female_1_1359557_x1
GGTTTGATAGTAACCTGAGCCACAATG
>smaRNA_Female_1_1372946_x1
GATGTTGGTAGGGACATCTGAGA
>smaRNA_Female_1_1380084_x1
GTTAATGATGTTGCTCTTT
>smaRNA_Female_1_1383340_x2
TTCTCTGACTGTTTGGTGAAGA
>smaRNA_Female_1_1393103_x1
ACACACACACATACACACACACT
>smaRNA_Female_1_1394238_x11
TTGCTGTGATGACTATCTTAGGACACCTTT
>smaRNA_Female_1_1405913_x3
CCATGCTGCCTTCCTTCTGACA
>smaRNA_Female_1_1407073_x1
CTTCCACCAAGATCGCTGATGC
>smaRNA_Female_1_1415247_x3
TGGCTGTGATGACAAACTTGCCCTCTCTGAGAGA
>smaRNA_Female_1_1418432_x1
TGCAAATGATGTTTCTTCTCACGATG
>smaRNA_Female_1_1425760_x5
TTGCTGTGATGACCATCTTAGGAC
>smaRNA_Female_1_1436082_x2
ATCATACGCTATTCTGAGCCTT
>smaRNA_Female_1_1441660_x1
TTGAAATGAAATATGCTGATG
>smaRNA_Female_1_1451806_x2
TTAGTGGAAATTCTGATT
>smaRNA_Female_1_1455250_x1
CTTCAGTGATGATACGATGA
>smaRNA_Female_1_1458560_x2
CCAAATCCTCTGAAACCA
>smaRNA_Female_1_1471339_x1
CTTCCTTGGATGTCTGAGCG
>smaRNA_Female_1_1480331_x3
TGCAGATGATGTGACAGAAT
>smaRNA_Female_1_1493724_x1
GGTCAGTGATGAGATGTAAAA
>smaRNA_Female_1_1495714_x6
CTTCAGTGATGATACGATGACG
>smaRNA_Female_1_1517640_x2
AAAAGAGTATGATCTGAGT
>smaRNA_Female_1_1535076_x2
AAGAGTATGATCTGAGTG
>smaRNA_Female_1_1541038_x1
CCACTGTGCTGACACTCAC
>smaRNA_Female_1_1543283_x2
GTGATGCAGTTTAAGACTCTGAGGA
>smaRNA_Female_1_1561882_x1
TTAATCTTCTCTCTGAGC
>smaRNA_Female_1_1569058_x5
CTTCCTGTTTTAGTACCACCCATCTGCTT
>smaRNA_Female_1_1574528_x10
TCTACACTTGAACTGAGCTCA
>smaRNA_Female_1_1577956_x1
CAAGCACCTTCCTTGGATGTCTGAGCG
>smaRNA_Female_1_1579126_x1
TGGGGTTTGATAGTAACCTGAGCCACAATG
>smaRNA_Female_1_1601427_x5
AGCGAGACTAGAGTCACATCCTG
>smaRNA_Female_1_1607826_x1
CTTTCGCTCCTATCTGATG
>smaRNA_Female_1_1615174_x1
CTCTGTGATGAAGATACTTAGC
>smaRNA_Female_1_1615828_x1
AGTATAACGGCGATTCTGATCTCA
>smaRNA_Female_1_1627809_x1
CAAAGTAAACGCTCTGATGCA
>smaRNA_Female_1_1643773_x3
GTGCACTACCATCTGAGAC
>smaRNA_Female_1_1648513_x4
TACGTGCACTACCATCTGAGACAA
>smaRNA_Female_1_1661503_x1
GTGATGACTATCTTAGGACACCTTTGGATT
>smaRNA_Female_1_1682383_x6
TTCAAATGAGCTTTTTAACCCTGAGCA
>smaRNA_Female_1_1690845_x4
AGCCGCTGATGACTTCTA
>smaRNA_Female_1_1695758_x2
GAGGAAATTTCCCATGCTGCCTTCCTTCTGACA
>smaRNA_Female_1_1696351_x2
AAGACTATACTTTCAGGGATCAT
>smaRNA_Female_1_1696396_x1
ATGGTGACTGCTGGATGAAACT
>smaRNA_Female_1_1698634_x1
AATACGAGCTTTTTAACCCTGAGCA
>smaRNA_Female_1_1711936_x2
GAGACTTGGAAATCTGATT
>smaRNA_Female_1_1718288_x1
CTTCTAATCCAACTCTGATC
>smaRNA_Female_1_1724661_x2
CCTCTAAGAAGTTCTGAGT
>smaRNA_Female_1_1742755_x1
TGAACTGATGATATCATT
>smaRNA_Female_1_1754837_x1
CTGTAAACGCTTTCTGATG
>smaRNA_Female_1_1762628_x3
CGAGCTTTTTAACCCTGAGCAAC
>smaRNA_Female_1_1762984_x5
AAATGAGCTTTTTAACCCTGAGCA
>smaRNA_Female_1_1765622_x1
TACTGGATTCTGAGGTTC
>smaRNA_Female_1_1772948_x1
AAGACTATACTTTCAGGGA
>smaRNA_Female_1_1775437_x1
CGGATATGGGACTGAGATCA
>smaRNA_Female_1_1779833_x1
AGCTTTTTAACCCTGAGCA
>smaRNA_Female_1_1785915_x2
ATGTTAGGATTCGTCATAGTTACACTGACACA
>smaRNA_Female_1_1793381_x2
TATGGAGGTCTCTGTCTGA
>smaRNA_Female_1_1794225_x1
GTGATGACAAACTTGCCCTCTCTGAGA
>smaRNA_Female_1_1798922_x2
CGGATCTGGCTTCTGAGA
>smaRNA_Female_1_1801085_x4
TTTTGTGATGATCCCCATGCGTGT
>smaRNA_Female_1_1818184_x3
GTATTCATACTGTCTGACCC
>smaRNA_Female_1_1819491_x1
GGATATGGGACTGAGATCA
>smaRNA_Female_1_1844076_x2
TTAGGATTCGTCATAGTTACACTGACA
>smaRNA_Female_1_1863491_x1
GATTTAATGAGCCTGATC
>smaRNA_Female_1_1864326_x1
AACCTTCCTTGGATGTCTGAGCGA
>smaRNA_Female_1_1876270_x2
TCTCTGTGATGAAGATACTTAG
>smaRNA_Female_1_1891656_x1
TTTAAGACTCTGAGGAAG
>smaRNA_Female_1_1906337_x4
TACGGACCTCAGCTGATAATGGGAG
>smaRNA_Female_1_1910485_x1
GATTTAGAGGCATTTGTCTGAGA
>smaRNA_Female_1_1918884_x1
GAGCTTTTTAACCCTGAGC
>smaRNA_Female_1_1933353_x1
CAGTTTAAGACTCTGAGG
>smaRNA_Female_1_1933789_x2
TGGCTGTGATGACAAACTTGCCCTCTCTG
>smaRNA_Female_1_1944008_x1
TAAGCCAAATCCTCTGAA
>smaRNA_Female_1_1952957_x4
TATCACCAAGATCGCTGATGC
>smaRNA_Female_1_1966239_x2
CACGGTTGTCTGACAGAC
>smaRNA_Female_1_1980227_x1
TCTCTTGGCTGTCTGATT
>smaRNA_Female_1_1990047_x1
CTGACGACACTGCCTTATGGCATCACTGATGCA
>smaRNA_Female_1_1994847_x3
CACTGAGTATAACGGCGATTCTGATCTCA
>smaRNA_Female_1_1995227_x3
TATTCATACTGTCTGATCC
>smaRNA_Female_1_2010944_x2
GAAAAGAGTATGATCTGAGTG
>smaRNA_Female_1_2017387_x1
GAGTATAACGGCGATTCTGATCTCA
>smaRNA_Female_1_2025903_x1
ACTGAGCTTTTTAACCCTGAGCA
>smaRNA_Female_1_2035479_x1
GAACCTTCCTTGGATGTCTGAGCGA
>smaRNA_Female_1_2052652_x2
TGAAGCTGGGCCTTGAGTCT
>smaRNA_Female_1_2058343_x2
AGGATTCGTCATAGTTACACTGACAC
>smaRNA_Female_1_2074992_x7
AAGCTGTGATGATGATGACC
>smaRNA_Female_1_2079956_x3
TGCAATGATGTCTTGAATTTCT
>smaRNA_Female_1_2080033_x1
AAGCGTGATGATTGGGTG
>smaRNA_Female_1_2089095_x1
CTGCTGTGATGATCTTTTGAA
>smaRNA_Female_1_2089159_x1
CAAGAACCTTCCTTGGATGTCTGAGCG
>smaRNA_Female_1_2114134_x1
TAAAGAACTATAGAAATGATCCCT
>smaRNA_Female_1_2114684_x3
TCTGAATTAGACTGAAAG
>smaRNA_Female_1_2116922_x2
CAGCGTCCTGTATATTCCTACATCT
>smaRNA_Female_1_2127189_x2
TTGGATTCTCATGCTGTGTG
>smaRNA_Female_1_2133034_x1
TTCCTTGGATGTCTGAGCG
>smaRNA_Female_1_2135682_x1
TCATACTGTCTGATCCAC
>smaRNA_Female_1_2153137_x3
GTGGTGATGATCGGTTTTCTGAGC
>smaRNA_Female_1_2154086_x2
TCCTCTAAGAAGTTCTGAGCC
>smaRNA_Female_1_2156800_x2
TATCACCCAAGACTGATGGCT
>smaRNA_Female_1_2156875_x1
TTCTTTTGTAGTCTGTGC
>smaRNA_Female_1_2163616_x6
CAACTGATCCCAGACTCCCTGCAGTGCTC
>smaRNA_Female_1_2177314_x2
TACCTTCCTTGGATGTCTGAGCGA
>smaRNA_Female_1_2184372_x1
TTTGGTAATCTGAGGGCA
>smaRNA_Female_1_2188152_x1
TCTGTCTTTTGTTGTTGAA
>smaRNA_Female_1_2193606_x5
CACTTGCAGTGTGCTCTGAGGAAA
>smaRNA_Female_1_2199551_x2
AAAAGACGCGTTATTCTG
>smaRNA_Female_1_2208094_x2
TTCAGTGATGATACGATGACGAGTC
>smaRNA_Female_1_2210943_x6
TGTTAGGATTCGTCATAGTTACACTGACACA
>smaRNA_Female_1_2213271_x4
ATACGAGCTTTTTAACCCTGAGCA
>smaRNA_Female_1_2232110_x2
TGAAAATAAGCCAAATCCTCTGAA
>smaRNA_Female_1_2236446_x1
ACTGAGTATAACGGCGATTCTGATCTC
>smaRNA_Female_1_2241898_x6
CTGCAATGATGTCTTGAATTTCT
>smaRNA_Female_1_2252872_x2
GATGCAGTTTAAGACTCTGAGGAAG
>smaRNA_Female_1_2253854_x3
TGGCTGTGATGACAAACTTGCCCTCTCTGAGAGAG
>smaRNA_Female_1_2267087_x4
ACCATGCAGTGCACAGCC
>smaRNA_Female_1_2304397_x1
GCAGTGTGCTCTGAGGAAA
>smaRNA_Female_1_2321424_x1
TCTTTCGCTCCTATCTGATG
>smaRNA_Female_1_2322345_x5
ATGCAGTTTAAGACTCTGAGGA
>smaRNA_Female_1_2337772_x4
TTACGTGCACTACCATCTGAGACA
>smaRNA_Female_1_2372460_x3
TGCTGTGATGAGATGACT
>smaRNA_Female_1_2374854_x4
TTGCTGTGATGACCATCTTAGGACACCTT
>smaRNA_Female_1_2387032_x1
TTGCCGTGATGACCATCTTAGGACACCT
>smaRNA_Female_1_2387850_x3
CTTTTAAGCCAGTATGTCTGACA
>smaRNA_Female_1_2388178_x8
TTGCTGTGATGACCATCTTAGGACACCT
>smaRNA_Female_1_2388503_x1
ATCGTTACCCAATTTCTGTCTGAGA
>smaRNA_Female_1_2393760_x2
GGTCAGTGATGAGATGTAAAAGGTCTGAAGCCT
>smaRNA_Female_1_2420683_x3
ATGTTCAAGTATTCATACTGTCTGATCCA
>smaRNA_Female_1_2437743_x2
ATCACCAAGATCGCTGATGC
>smaRNA_Female_1_2448790_x1
TCAAACAAGTGCTGAGCAA
>smaRNA_Female_1_2478614_x1
AAAAGAGTATGATCTGAGTG
>smaRNA_Female_1_2480287_x5
AGGGAACGCAGTCTGAGT
>smaRNA_Female_1_2480904_x1
TGGCTGTGATGACAAACTTGCCCTCT
>smaRNA_Female_1_2485724_x1
TTTTGTGATGATCCCCATGCG
>smaRNA_Female_1_2489566_x1
GTTTTGATACTCTTTTCTGAGCGTG
>smaRNA_Female_1_2489725_x4
CTCTAAGAAGTTCTGAGC
>smaRNA_Female_1_2490089_x2
GCCACATGATGTGACGTAGATTGCATTA
>smaRNA_Female_1_2490251_x1
TTTTGTGATGATCCCCATGCGTG
>smaRNA_Female_1_2496066_x1
TTTAATCTTCTCTCTGAGC
>smaRNA_Female_1_2519646_x1
CTGCAATGATGTCTTGAAT
>smaRNA_Female_1_2535122_x1
ATGGTGACTGCTGGATGAAACTTG
>smaRNA_Female_1_2535928_x4
GCCAAATCCTCTGAAACCA
>smaRNA_Female_1_2539879_x1
TTGCTGTGATGACTATCTTAGGACACC
>smaRNA_Female_1_2555337_x1
AACTGATAAGATCTGATT
>smaRNA_Female_1_2556069_x1
TGAAGACATAGAGGCATTTGTCTGAGAAGG
>smaRNA_Female_1_2557013_x1
AACGGGTCTCTGAGGGTT
>smaRNA_Female_1_2559867_x1
TCAAACAAGTGCTGAGCA
>smaRNA_Female_1_2598501_x1
CTTGCGGATATGGGACTGAGATCA
>smaRNA_Female_1_2606542_x1
AAAGAGTATGATCTGAGTG
>smaRNA_Female_1_2606794_x1
TTTTGTGATGATCCCCATGCGTGTCAACTGAT
>smaRNA_Female_1_2608648_x1
ACTGAGCTTTTTAACCCTGAGC
>smaRNA_Female_1_2612066_x1
CTGTGGACTCAAAGCAGGG
>smaRNA_Female_1_2624379_x1
GAGCTTTTTAACCCTGAGT
>smaRNA_Female_1_2625383_x3
AGAGCCCTCTGAGCTAGGACT
>smaRNA_Female_1_2630996_x1
ATGATGTTGGTAGGGACATCTGAGA
>smaRNA_Female_1_2633439_x3
AAAGACGCGTTATTCTGAGGGATTCCACT
>smaRNA_Female_1_2636520_x1
CCAACGTGGACATCCTGTGAGATG
>smaRNA_Female_1_2647980_x1
TTTTGTGATGACTTCATA
>smaRNA_Female_1_2657571_x1
TAATTCGTCACTACCACTGAGAC
>smaRNA_Female_1_2665161_x2
TTATGAGATATGAGGGTG
>smaRNA_Female_1_2678267_x1
CAGAGGCTGTTTCTGAGC
>smaRNA_Female_1_2688164_x3
CTCTAAGAAGTTCTGAGCC
>smaRNA_Female_1_2700832_x2
CGAGCTTTTTAACCCTGAGT
>smaRNA_Female_1_2714061_x2
TGCGGATATGGGACTGAGAT
>smaRNA_Female_1_2720525_x1
AGCTTTTTAACCCTGAGCAAC
>smaRNA_Female_1_2724257_x8
CTGAGTATAACGGCGATTCTGATCT
>smaRNA_Female_1_2731191_x1
TCTTACTCTGTTCACAGCGAC
>smaRNA_Female_1_2739655_x2
TGATCTTTCTTCTGTGGA
>smaRNA_Female_1_2743073_x1
AAACCTGCTCTCTGATGACCG
>smaRNA_Female_1_2745894_x1
AAGACGGGACTGAAGGCG
>smaRNA_Female_1_2754848_x1
CCCAATTTCTGTCTGAGA
>smaRNA_Female_1_2754862_x4
AAACTTGCGGATATGGGACTGAGATCA
>smaRNA_Female_1_2754905_x1
ATTAGCTCTATCTGATCATT
>smaRNA_Female_1_2754915_x5
TTAAGCCAATTTATCTGAAG
>smaRNA_Female_1_2789195_x1
ACGAGCTTTTTAACCCTGAGCAA
>smaRNA_Female_1_2798733_x1
TTGCAGTGTGCTCTGAGGAAA
>smaRNA_Female_1_2814847_x1
TCTCTGTGATGAAGATACTT
>smaRNA_Female_1_2814980_x1
ACATGGAGGTCTCTGTCGG
>smaRNA_Female_1_2816769_x1
ACATGGAGGTCTCTGTCTG
>smaRNA_Female_1_2820510_x1
CAAAATGATTACTCTGAAG
>smaRNA_Female_1_2823925_x1
AAAGAGTATGATCTGAGT
>smaRNA_Female_1_2830490_x3
AGAGAGTGAGTGTGTGTGT
>smaRNA_Female_1_2832810_x5
GTATAACGGCGATTCTGATCTCA
>smaRNA_Female_1_2836961_x1
AAGACTATACTTTCAGGGATC
>smaRNA_Female_1_2840463_x1
ACTTTACGTGCACTACCATCTGAGACA
>smaRNA_Female_1_2845211_x2
CACCTTCCTTGGATGTCTGAGCGA
>smaRNA_Female_1_2856834_x1
TCCTTGGATGTCTGAGCGA
>smaRNA_Female_1_2870249_x1
AGTATAACGGCGATTCTGATC
>smaRNA_Female_1_2875760_x1
TTCACTGAGTATAACGGCGATTCTGATCTC
>smaRNA_Female_1_2878749_x1
TTAATCTTCTCTCTGAGCTG
>smaRNA_Female_1_2899257_x1
TGCAAATGATGACTGCATAGTTCAGCAGA
>smaRNA_Female_1_2916792_x1
TTCAGTGATGACACGATGACG
>smaRNA_Female_1_2923634_x1
TCTAAGAAGTTCTGAGCTT
>smaRNA_Female_1_2926295_x1
TTGCATGATGACTTGAAT
>smaRNA_Female_1_2927266_x1
TGCAAGACTGAGCAGTGTT
>smaRNA_Female_1_2927880_x1
AAAGTAAACGCTCTGATGC
>smaRNA_Female_1_2937234_x1
TCCACCAAGATCGCTGATGC
>smaRNA_Female_1_2970253_x1
CATGCACTACCAGCTGAGACAA
>smaRNA_Female_1_2972174_x2
ACACTTGCAGTGTGCTCTGAGGAAA
>smaRNA_Female_1_2981372_x1
TACAGATGGATCTAGAAACCCT
>smaRNA_Female_1_2982759_x1
CCTCTAAGAAGTTCTGAGC
>smaRNA_Female_1_2995105_x1
TTCCTCTGATGACTTCCTGT
>smaRNA_Female_1_3001655_x1
GAGGACACAGTCTGAGTGGT
>smaRNA_Female_1_3006941_x1
GTGATGCAGTTTAAGACTCTGAGG
>smaRNA_Female_1_3012693_x2
GATTATGCTGGAAGTTCTGAGAG
>smaRNA_Female_1_3033718_x1
ATCGTTACCCAATTTCTGTCTGAGATA
>smaRNA_Female_1_3052406_x2
CCCACTGAATTAGAGTCTGAGCTCTCC
>smaRNA_Female_1_3069303_x1
TGCACTACCATCTGAGACA
>smaRNA_Female_1_3108979_x2
AAAATACGAGCTTTTTAACCCTGAGCA
>smaRNA_Female_1_3109978_x1
TGATGCAGTTTAAGACTCTGAGGAAG
>smaRNA_Female_1_3113217_x1
CGACACTGCCTTATGGCATCACTGATGC
>smaRNA_Female_1_3120962_x2
ATTCGTCACTACCACTGAGA
>smaRNA_Female_1_3123836_x1
TCCTTCCTTGGATGTCTGAGCGA
>smaRNA_Female_1_3133415_x1
AGTGATGCAGTTTAAGACTCTGAGG
>smaRNA_Female_1_3146673_x1
AGATAGTCAAGTTCTGATC
>smaRNA_Female_1_3147794_x2
TACAGTGTGTGTGTGTGTGTG
>smaRNA_Female_1_3149792_x1
CTAAGAAGTTCTGAGCTT
>smaRNA_Female_1_3149876_x1
GTGATGACTATCTTAGGACACCTTTGGAT
>smaRNA_Female_1_3155851_x1
ATGCTGGAAGTTCTGAGAG
>smaRNA_Female_1_3170019_x2
GATTGTCCTCTAAGAAGTTCTGAGC
>smaRNA_Female_1_3179601_x1
AAGACTATACTTTCAGGGATCATT
>smaRNA_Female_2_9619_x19
TTTTGTGATGATCCCCATGCGTGTCAACTGATC
>smaRNA_Female_2_10504_x16
CGGATCTGACTACTGAGTT
>smaRNA_Female_2_12227_x1
ACACACACACACACACACACTCAC
>smaRNA_Female_2_17576_x42
ACACTTGAACTGAGCTCA
>smaRNA_Female_2_20246_x121
GTGCACTGTTCGTAACCTGTTTCAGC
>smaRNA_Female_2_24359_x45
AGCGAGACTAGAGTCACATC
>smaRNA_Female_2_27986_x2
ATGAGCTTTTTAACCCTGAGCA
>smaRNA_Female_2_30936_x14
TTCAGTGATGATACGATGACGA
>smaRNA_Female_2_34449_x1
ACGGACCTCAGCTGATAATGGGAGCTGAGT
>smaRNA_Female_2_36040_x28
ACGGATCTGACTACTGAGTT
>smaRNA_Female_2_42865_x1
GCCACATGATGTGATGTAGATT
>smaRNA_Female_2_43688_x6
TGATGCAGTTTAAGACTCTGAGG
>smaRNA_Female_2_44143_x1
TGCAGTTTAAGACTCTGAGGA
>smaRNA_Female_2_48455_x5
AAAGAAGTATGATCTGAGT
>smaRNA_Female_2_49882_x2
GAAAGAAGTATGATCTGAGTG
>smaRNA_Female_2_50325_x11
GTCAGTGATGAGATGTAAAAGGTCTGAAG
>smaRNA_Female_2_52284_x7
TTACGTGCACTACCATCTGAGACAA
>smaRNA_Female_2_54621_x36
TGGCTGTGATGACAAACA
>smaRNA_Female_2_55278_x41
AAGTGATGCAGTTTAAGACTCTGAGGA
>smaRNA_Female_2_83374_x6
CTCTAAGAAGTTCTGAGT
>smaRNA_Female_2_86076_x1
CTTAACTAGGAAATGTGTTTCGAAA
>smaRNA_Female_2_91331_x7
TTGCTGTGATGACCATCTTAGGACACC
>smaRNA_Female_2_93047_x97
GTGCACTGTTCGTAACCTGTTTCAGCC
>smaRNA_Female_2_97488_x1
TCTCTGTGATGAAGATACTT
>smaRNA_Female_2_109598_x11
TCTCTGTGATGAAGATACT
>smaRNA_Female_2_115075_x4
CTCTGTGATGAAGATACTTAGCTC
>smaRNA_Female_2_117978_x26
TGGCTGTGATGACAAACTTGC
>smaRNA_Female_2_121407_x1
CTGTGATGAAGATACTTAGC
>smaRNA_Female_2_124717_x9
ACCTTCCTTGGATGTCTGAGCGA
>smaRNA_Female_2_132790_x17
TTCACAGTGCACTGAACA
>smaRNA_Female_2_143796_x1
CTCTAAGAAGTTCTGAGCT
>smaRNA_Female_2_150168_x1
CCTTGGATGTCTGAGCGA
>smaRNA_Female_2_153991_x2
GCCACATGATGTGACGTAGATT
>smaRNA_Female_2_156709_x34
TGGCTGTGATGACAAACT
>smaRNA_Female_2_164536_x10
TAAAGAACTATAGAAATGATCCCTG
>smaRNA_Female_2_166795_x10
CGTGCACTACCATCTGAGACAA
>smaRNA_Female_2_178673_x1
TCATGTGATGTTACACTTCTCTTGGCTGTCTGATT
>smaRNA_Female_2_179171_x13
TGGCTGTGATGACAAACTTG
>smaRNA_Female_2_195097_x18
GCACATTGACCGTCTGATT
>smaRNA_Female_2_199359_x1
TTACCCAATTTCTGTCTGAGA
>smaRNA_Female_2_200580_x27
TACGGATCTGACTACTGAGTT
>smaRNA_Female_2_206006_x2
CGATTATGAGATATGAGGGTG
>smaRNA_Female_2_206690_x2
AGATAGTCAAGTGCTGATC
>smaRNA_Female_2_215487_x3
TTGCATCATTGACAGCTCAGA
>smaRNA_Female_2_223819_x1
TAAAAAGACGCGTTATTCTG
>smaRNA_Female_2_226931_x1
ATGGATGAGGAAATGCACT
>smaRNA_Female_2_240998_x2
GTCTGTGATGAATTGCTTTG
>smaRNA_Female_2_250807_x1
CACTTGCAGTGTGCTCTGAGGAA
>smaRNA_Female_2_257037_x11
GTTTAATCTTCTCTCTGAGCTG
>smaRNA_Female_2_262581_x38
AAGTGATGCAGTTTAAGACTCTGAGG
>smaRNA_Female_2_266137_x2
TTTAATCTTCTCTCTGAGCTG
>smaRNA_Female_2_266497_x1
TTTTGTCACTACCTCATCTGAGCTTG
>smaRNA_Female_2_272144_x1
GATATGGGACTGAGATCA
>smaRNA_Female_2_273639_x2
TATTCATACTGTCTGATCC
>smaRNA_Female_2_285081_x12
GATGCAGTTTAAGACTCTGAGG
>smaRNA_Female_2_288142_x5
AGGATTCGTCATAGTTACACTGACA
>smaRNA_Female_2_288907_x1
AATTTCCCATGCTGCCTTCCTTCTGACA
>smaRNA_Female_2_289606_x2
TTGCTGTGATGACCATCTTAGGACAC
>smaRNA_Female_2_304328_x23
TGGCTGTGATGACAAACTTGCCCTCTCTGAGA
>smaRNA_Female_2_307982_x3
TTCTCTTGGCTGTCTGATT
>smaRNA_Female_2_310849_x4
TTGCTGTGATGACCATCTTAGGACA
>smaRNA_Female_2_310912_x2
TTAATCTTCTCTCTGAGC
>smaRNA_Female_2_317774_x2
ATAGAGGCATTTGTCTGAGAAGG
>smaRNA_Female_2_320329_x28
CTTCAGTGATGATACGATGACGA
>smaRNA_Female_2_323265_x1
TCTCTGTGATGAAGATACTTAGCTCAC
>smaRNA_Female_2_336376_x1
GTGCACTGTTCGTAACCTGT
>smaRNA_Female_2_340818_x2
GGTTAATGATGTTGCTCT
>smaRNA_Female_2_353030_x3
TTTTTGTCACTACCTCATCTGAGCTTG
>smaRNA_Female_2_360653_x1
GTAGAGGCATTTGTCTGAGAAGG
>smaRNA_Female_2_363611_x8
ACGTGCACTACCATCTGAGACA
>smaRNA_Female_2_369195_x10
CTACACTTGAACTGAGCTCA
>smaRNA_Female_2_389785_x11
GATGCAGTTTAAGACTCTGAGGA
>smaRNA_Female_2_390997_x4
TTCAAGTATTCATACTGTCTGATCC
>smaRNA_Female_2_398968_x18
TACACTTGAACTGAGCTCA
>smaRNA_Female_2_416619_x3
TTCAGTGATGATACGATGACG
>smaRNA_Female_2_418022_x5
TTACGTGCACTACCATCTGAGACA
>smaRNA_Female_2_418640_x2
GAGTATGATCTGAGTGGT
>smaRNA_Female_2_420306_x2
AAGTATTCATACTGTCTGACCCAA
>smaRNA_Female_2_436288_x32
CTACGGATCTGACTACTGAGTT
>smaRNA_Female_2_446614_x2
GGAAATTTCCCATGCTGCCTTCCTTCTGACA
>smaRNA_Female_2_460372_x6
TGGCTGTGATGACAAAAA
>smaRNA_Female_2_469692_x8
TCTCTGTGATGAAGATACTTAGC
>smaRNA_Female_2_470002_x3
GGATCTGACTACTGAGTT
>smaRNA_Female_2_478144_x1
AGCACCTTCCTTGGATGTCTGAGCGA
>smaRNA_Female_2_485383_x1
GTAAACCATGCAGTGCACAACC
>smaRNA_Female_2_485870_x1
ACCCTGTGATTATAAAAAGACGCGTTATTCTGAGG
>smaRNA_Female_2_500420_x2
CCAACGTGGACATCCTGTGAGA
>smaRNA_Female_2_518475_x7
TGATGCAGTTTAAGACTCTGAGGA
>smaRNA_Female_2_521716_x3
GCAGTGTGCTCTGAGGAAA
>smaRNA_Female_2_534099_x21
GTTTAATCTTCTCTCTGAGC
>smaRNA_Female_2_545068_x2
GTATAACGGCGATTCTGATCTCA
>smaRNA_Female_2_578066_x1
AAGTACCTTCCTTGGATGTCTGAGCG
>smaRNA_Female_2_578775_x13
CTTGCAGTGTGCTCTGAGGAAA
>smaRNA_Female_2_582392_x1
AGCGAGACTAGAGTCACATCCTG
>smaRNA_Female_2_594256_x1
ATGGTGACTGCTGGATGAAACT
>smaRNA_Female_2_596436_x7
TGAAATGATGGTCTACCATCTTTCGGGACT
>smaRNA_Female_2_598354_x8
GCCACATGATGTGACGTAGATTGC
>smaRNA_Female_2_601377_x4
AAAGTAAACGCTCTGATGCA
>smaRNA_Female_2_604597_x3
TTTAATCTTCTCTCTGAGC
>smaRNA_Female_2_605240_x1
CAGTTTAAGACTCTGAGGAAG
>smaRNA_Female_2_614999_x1
AGCCGCTGATGACTTCTA
>smaRNA_Female_2_618396_x3
AAGTAAACGCTCTGATGC
>smaRNA_Female_2_625894_x7
TCTCTTGGCTGTCTGATT
>smaRNA_Female_2_628635_x1
TACGAGCTTTTTAACCCTGAGCAAC
>smaRNA_Female_2_639799_x1
ATATCATACGCTATTCTGAGCCTT
>smaRNA_Female_2_658991_x1
AAATACGAGCTTTTTAACCCTGAGCA
>smaRNA_Female_2_660495_x1
AAAGAGTATGATCTGAGTG
>smaRNA_Female_2_669298_x1
TAAAGAACTATAGAAATGATCCCT
>smaRNA_Female_2_678770_x5
TACGAGCTTTTTAACCCTGAGCA
>smaRNA_Female_2_689750_x12
TGCGGATATGGGACTGAGATCA
>smaRNA_Female_2_693756_x3
ACGGATCTGACTACTGAGT
>smaRNA_Female_2_696908_x3
CTTGCAGTGTGCTCTGAGGAA
>smaRNA_Female_2_704393_x10
CTTCAGTGATGATACGATGACG
>smaRNA_Female_2_708899_x1
GGATATGGGACTGAGATCA
>smaRNA_Female_2_724832_x1
CTTTAGACTAGAGTCTCTG
>smaRNA_Female_2_759119_x1
CCACGATGATGAGTTTTGA
>smaRNA_Female_2_760176_x3
ACTGAGTATAACGGCGATTCTGATCTCA
>smaRNA_Female_2_778957_x1
ATCCTCAATCACTGGAACACGC
>smaRNA_Female_2_786678_x1
TTAGCAAGACTGAGGCTT
>smaRNA_Female_2_811199_x2
TCCTCTAAGAAGTTCTGAGCCT
>smaRNA_Female_2_811952_x3
GCAGTTTAAGACTCTGAGGA
>smaRNA_Female_2_815680_x5
TACGGATCTGACTACTGAGT
>smaRNA_Female_2_820590_x5
TACGTGCACTACCATCTGAGACAA
>smaRNA_Female_2_821120_x3
CTACGGATCTGACTACTGAGT
>smaRNA_Female_2_830188_x4
TCTACACTTGAACTGAGCTCA
>smaRNA_Female_2_832642_x2
GTTTAATCTTCTCTCTGAGCT
>smaRNA_Female_2_833884_x4
ATAACGGCGATTCTGATCTCA
>smaRNA_Female_2_837569_x1
CTTCTCTTGGCTGTCTGATT
>smaRNA_Female_2_837735_x2
AACCATGCAGTGCACACTA
>smaRNA_Female_2_845615_x3
ATGTATTACCTGAGCACA
>smaRNA_Female_2_850085_x2
TAACGGCGATTCTGATCTCA
>smaRNA_Female_2_862229_x1
CACCCTGTGATTATAAAAAGACGCGT
>smaRNA_Female_2_866187_x14
CGAGCTTTTTAACCCTGAGCA
>smaRNA_Female_2_884010_x44
CTTCAGTGATGATACGATGACGAGT
>smaRNA_Female_2_884304_x7
CTCTAAGAAGTTCTGAGC
>smaRNA_Female_2_897038_x14
TGGCTGTGATGACAAACTT
>smaRNA_Female_2_904788_x1
AGTTTTGATACTCTTTTCTGAGCGT
>smaRNA_Female_2_913925_x1
ACCATGCAGTGCACAGCC
>smaRNA_Female_2_918023_x2
CACTTGCAGTGTGCTCTGAGGAAA
>smaRNA_Female_2_925153_x3
AGCGAGACTAGAGTCACATCC
>smaRNA_Female_2_933347_x4
CCATGCACCACTCTGATG
>smaRNA_Female_2_933640_x4
TGCGGATATGGGACTGAGATC
>smaRNA_Female_2_934245_x11
CCAACGTGGACATCCTGTGAGAT
>smaRNA_Female_2_940841_x3
AACCTTGGAGAACTGAAC
>smaRNA_Female_2_981153_x4
AAGTGATGCAGTTTAAGACTCTGAGGAAG
>smaRNA_Female_2_997760_x1
GTGCACTGTTCGTAACCTGTTTC
>smaRNA_Female_2_1032797_x5
AATACGAGCTTTTTAACCCTGAGCA
>smaRNA_Female_2_1035079_x3
GTCCTCTAAGAAGTTCTGAGC
>smaRNA_Female_2_1061476_x1
CTTCAGTGATGATACGATGACGAGTCGGAACGG
>smaRNA_Female_2_1082621_x1
CAAGCACCTTCCTTGGATGTCTGAGCGA
>smaRNA_Female_2_1093169_x5
AAGACTATACTTTCAGGGAT
>smaRNA_Female_2_1114432_x2
AAAACTGATTTAATGAGCCTGACAC
>smaRNA_Female_2_1118489_x3
CTTCAGTGATGATACGATGACGAGTCGGAAC
>smaRNA_Female_2_1120520_x1
ACGGCGATTCTGATCTCA
>smaRNA_Female_2_1120876_x4
TACGTGCACTACCATCTGAGACA
>smaRNA_Female_2_1135366_x1
ACGAGCTTTTTAACCCTGAGCA
>smaRNA_Female_2_1140146_x2
TTGCATCATTGACAGCTCAGAGT
>smaRNA_Female_2_1141964_x2
ACTTGCAGTGTGCTCTGAGGAAA
>smaRNA_Female_2_1144684_x8
CTTCAGTGATGATACGATGACGAG
>smaRNA_Female_2_1152384_x3
AAGTGATGCAGTTTAAGACTCTGAGGAA
>smaRNA_Female_2_1153074_x2
GTAATCTTCTCTCTGAGC
>smaRNA_Female_2_1155660_x4
CGTGCACTACCATCTGAGACA
>smaRNA_Female_2_1155908_x5
CTTCCTTGGATGTCTGAGCGA
>smaRNA_Female_2_1170383_x1
AGTTTAAGACTCTGAGGAAG
>smaRNA_Female_2_1174581_x2
TTATGAGATATGAGGGTGT
>smaRNA_Female_2_1184673_x7
CCTCTAAGAAGTTCTGAGC
>smaRNA_Female_2_1189344_x3
GTGATGCAGTTTAAGACTCTGAGGAAG
>smaRNA_Female_2_1206635_x1
TTTCAAATGAGCTTTTTAACCCTGAGCA
>smaRNA_Female_2_1251337_x1
GAGGAATGATGACAAGAAA
>smaRNA_Female_2_1255775_x5
ATACGAGCTTTTTAACCCTGAGCA
>smaRNA_Female_2_1269040_x5
CGAGCTTTTTAACCCTGAGCAAC
>smaRNA_Female_2_1282935_x2
TTTACGTGCACTACCATCTGAGAC
>smaRNA_Female_2_1293010_x1
GAAAAGAGTATGATCTGAGT
>smaRNA_Female_2_1295106_x1
AAGTACCTTCCTTGGATGTCTGAGCGA
>smaRNA_Female_2_1304111_x2
ACCCTGTGATTATAAAAAGACGCGTT
>smaRNA_Female_2_1312308_x6
TTGCAGTGTGCTCTGAGGAAA
>smaRNA_Female_2_1320379_x6
TCTCTGTGATGAAGATACTTAGCTC
>smaRNA_Female_2_1332960_x6
ACGTGCACTACCATCTGAGACAA
>smaRNA_Female_2_1349438_x1
TTCAGTGATGATACGATGACGAGTCGGAAC
>smaRNA_Female_2_1362944_x8
TTCAGTGATGATACGATGACGAGT
>smaRNA_Female_2_1371727_x1
AACGTGGACATCCTGTGAGA
>smaRNA_Female_2_1380005_x1
CTTTGGTAATCTGAGGGCA
>smaRNA_Female_2_1419994_x1
ACGATGATGAGTTTTGATACT
>smaRNA_Female_2_1421461_x4
TTGCTGTGATGACCATCTTAGGAC
>smaRNA_Female_2_1422530_x2
ATGAGTTCAGAATGATGT
>smaRNA_Female_2_1422551_x1
CTGAGTATAACGGCGATTCTGATCTCA
>smaRNA_Female_2_1431253_x3
TGGCTGTGATGACAAACTTGCCCTCTCTG
>smaRNA_Female_2_1433308_x1
CAGTTTAAGACTCTGAGGA
>smaRNA_Female_2_1436162_x1
ATGCTGGAAGTTCTGAGAG
>smaRNA_Female_2_1443210_x6
CAGTGTGCTCTGAGGAAA
>smaRNA_Female_2_1455578_x3
AAGAACCTTCCTTGGATGTCTGAGCGA
>smaRNA_Female_2_1467240_x1
CTTAATACTGAAACCTGATGTT
>smaRNA_Female_2_1475219_x3
CCCATGCTGCCTTCCTTCTGACA
>smaRNA_Female_2_1476807_x1
AAGACTATACTTTCAGGG
>smaRNA_Female_2_1479003_x1
TTCAGTGATGATACGATGAC
>smaRNA_Female_2_1481152_x2
TTCTACACTTGAACTGAGCTCA
>smaRNA_Female_2_1488771_x1
CAGTTTAAGACTCTGAGG
>smaRNA_Female_2_1489944_x1
AACAAATGACTGTCCAGTGATAACA
>smaRNA_Female_2_1495574_x1
CCAAATCCTCTGAAACCA
>smaRNA_Female_2_1497479_x1
CATAGTTACACTGACACAT
>smaRNA_Female_2_1497762_x1
GAACCTTCCTTGGATGTCTGAGCG
>smaRNA_Female_2_1503102_x5
CTCTGTGATGAAGATACT
>smaRNA_Female_2_1507444_x2
GGTCAGTGATGAGATGTAAAAGGTCTGAAGC
>smaRNA_Female_2_1519494_x1
CGAGCTTTTTAACCCTGAGCAA
>smaRNA_Female_2_1522399_x1
AATTCGTCACTACCACTGAGAC
>smaRNA_Female_2_1529020_x1
TTCAGTGATGATACGATGACGAGTC
>smaRNA_Female_2_1535283_x1
GAGTATAACGGCGATTCTGATCT
>smaRNA_Female_2_1538225_x5
ACCTTCCTTGGATGTCTGAGCG
>smaRNA_Female_2_1555464_x5
GGTCAGTGATGAGATGTAAAAGGTCTGAAGCCT
>smaRNA_Female_2_1576496_x11
CCTTCCTTGGATGTCTGAGCGA
>smaRNA_Female_2_1587468_x2
GCCACATGATGTGACGTAGATTGCATT
>smaRNA_Female_2_1588541_x6
ATTATCACCAAGATCGCTGATGC
>smaRNA_Female_2_1590540_x2
AGTGATGCAGTTTAAGACTCTGAGGA
>smaRNA_Female_2_1603025_x1
TGTGTGTGTGTGTGTGTGTAGA
>smaRNA_Female_2_1622458_x2
TTGATCTAGATTTCTGAG
>smaRNA_Female_2_1638558_x3
AGTATAACGGCGATTCTGATCT
>smaRNA_Female_2_1639231_x1
TTGCGGATATGGGACTGAGATCA
>smaRNA_Female_2_1656043_x1
ATCACCAAGATCGCTGATGC
>smaRNA_Female_2_1659963_x1
CTTTCGCTCCTAGCTGATGCA
>smaRNA_Female_2_1665721_x1
AATACTTTACGTGCACTACCATCTGAGACAA
>smaRNA_Female_2_1673820_x3
TTCATACTGTCTGATCCAC
>smaRNA_Female_2_1674307_x1
GGTTAATGATGTTGCTCTTTT
>smaRNA_Female_2_1675062_x1
CACCAGCTCAGAAACATGC
>smaRNA_Female_2_1687119_x3
ATTCGTCATAGTTACACTGACA
>smaRNA_Female_2_1693603_x3
CCTCTAAGAAGTTCTGAGT
>smaRNA_Female_2_1694823_x1
ATTTTTGTGTGTCTGATC
>smaRNA_Female_2_1708079_x1
GTTTAAGACTCTGAGGAAG
>smaRNA_Female_2_1708294_x2
TGATAGTAACCTGAGCCACAATG
>smaRNA_Female_2_1714563_x1
TCAAAGTAAACGCTCTGATGC
>smaRNA_Female_2_1734949_x1
ACTAAAACTTAATTCTGATA
>smaRNA_Female_2_1737186_x1
CAATGGGAATCTCTCTGAATTAGACTG
>smaRNA_Female_2_1741923_x1
CATGCTGCCTTCCTTCTGACA
>smaRNA_Female_2_1745696_x4
CTTCAGTGATGATACGATGA
>smaRNA_Female_2_1765429_x1
ATGCAGTTTAAGACTCTGAGGA
>smaRNA_Female_2_1765968_x1
TTGGCTGTGATGACAAACTTGCCCTCTCTGAGAG
>smaRNA_Female_2_1776400_x1
TTTTTAACCCTGAGCAAC
>smaRNA_Female_2_1779465_x1
TTCAGGGATCATTTCTATAGTT
>smaRNA_Female_2_1801311_x2
AGTGATGCAGTTTAAGACTCTGAGGAAG
>smaRNA_Female_2_1801584_x1
TGGCTGTGATGACAAACTTGCCC
>smaRNA_Female_2_1805742_x1
TGCACTACCAGCTGAGACA
>smaRNA_Female_2_1819014_x3
ATGCACTACCAGCTGAGACA
>smaRNA_Female_2_1838960_x1
TCAAATGAGCTTTTTAACCCTGAGCA
>smaRNA_Female_2_1853080_x3
CTTTACGTGCACTACCATCTGAGACAA
>smaRNA_Female_2_1857061_x2
TTGCTGTGATGACTATCTTAGGACACCTTTGGAAT
>smaRNA_Female_2_1857921_x1
TTTTGTGGAAGTTCTGATA
>smaRNA_Female_2_1863796_x6
ATGCTGCCTTCCTTCTGACA
>smaRNA_Female_2_1867470_x1
TGGCTGTGATGACAAACTTGCC
>smaRNA_Female_2_1879175_x2
CTTGCGGATATGGGACTGAGATCA
>smaRNA_Female_2_1889544_x3
ATCACCCAAGACTGATGGCT
>smaRNA_Female_2_1892995_x1
ACTTGCGGATATGGGACTGAGAT
>smaRNA_Female_2_1894984_x1
GTTACCCAATTTCTGTCTGAGA
>smaRNA_Female_2_1895680_x3
AAAAGAGTATGATCTGAGTGG
>smaRNA_Female_2_1896239_x3
CTCTGTGATGAAGATACTTAGCTCACTT
>smaRNA_Female_2_1903935_x2
TTTACGTGCACTACCATCTGAGACA
>smaRNA_Female_2_1904191_x1
AAACCATGCAGTGCACAGCC
>smaRNA_Female_2_1906385_x3
GCATGTATTACCTGAGCACA
>smaRNA_Female_2_1909769_x2
AACCATGCAGTGCACAACC
>smaRNA_Female_2_1916786_x3
GTGATGCAGTTTAAGACTCTGAGGA
>smaRNA_Female_2_1919844_x1
ACGGACCTCAGCTGATAATGGGAGCT
>smaRNA_Female_2_1956403_x1
AGGCATTTGTCTGAGAAGG
>smaRNA_Female_2_1960953_x1
GAAACTTGCGGATATGGGACTGAGATCA
>smaRNA_Female_2_1962310_x1
TTTTGTGATGATCCCCATGCGTGT
>smaRNA_Female_2_1964074_x1
GTTACACTTCTCTTGGCTGTCTGATT
>smaRNA_Female_2_1968945_x2
TTGCTGTGATGACCATCT
>smaRNA_Female_2_1970784_x1
CTTCAGTGATGACACGATGACGAGTC
>smaRNA_Female_2_1976090_x1
TTATAGACAGGTGCAAACA
>smaRNA_Female_2_1986329_x2
TCTCTGTGATGAAGATAC
>smaRNA_Female_2_2005204_x1
TTCTAATCCAACTCTGATC
>smaRNA_Female_2_2008116_x1
GTGCACTACCATCTGAGACA
>smaRNA_Female_2_2018943_x1
AAGTAAACGCTCTGATGCAC
>smaRNA_Female_2_2019092_x2
CTGAGTATAACGGCGATTCTGATCTC
>smaRNA_Female_2_2027446_x1
GTGCACTACCATCTGAGA
>smaRNA_Female_2_2027581_x2
GATGCAGTTTAAGACTCTGAGGAAG
>smaRNA_Female_2_2046219_x1
TGAGTATAACGGCGATTCTGATC
>smaRNA_Female_2_2066843_x1
TACGGACCTCAGCTGATAATGGGAGCTGAG
>smaRNA_Female_2_2067109_x1
GAACCTTCCTTGGATGTCTGAGCGA
>smaRNA_Female_2_2080210_x4
TGGCTGTGATGACAAACTTGCCCTCTCTGA
>smaRNA_Female_2_2091671_x1
TACTGAAGTCTCTGAGGATA
>smaRNA_Female_2_2106038_x1
TCACCCAAGACTGATGGCT
>smaRNA_Female_2_2110241_x1
GTGCACTGTTCGTAACCTGTT
>smaRNA_Female_2_2116904_x1
TGATGCGATAACTGACGA
>smaRNA_Female_2_2123534_x2
AGTCTGTGATGAATTGCTTT
>smaRNA_Female_2_2146735_x1
TTCACTGAGGGATTCCTGA
>smaRNA_Female_2_2185530_x1
AAAACTGATTTAATGAGCCTGACA
>smaRNA_Female_2_2194646_x1
ATTTCTCTTGGCTGTCTGATT
>smaRNA_Female_2_2212964_x1
ATACCAGAGAATGGTTTCGCTAACTTGACTGATG
>smaRNA_Female_2_2218504_x2
CAAGCGGTGATGAAGATG
>smaRNA_Female_2_2222813_x2
TGACCTGATGTCATGTGATGATAC
>smaRNA_Female_2_2223667_x3
TCTTTCGCTCCTAGCTGATGCAT
>smaRNA_Female_2_2226517_x1
TGGATGTAATCAACAAAGG
>smaRNA_Female_2_2227593_x3
CTCTGTGATGAAGATACTTAGCTCAC
>smaRNA_Female_2_2233657_x2
CTTCCTTGGATGTCTGAGCG
>smaRNA_Female_2_2243546_x1
TCCCATGCTGCCTTCCTTCTGACA
>smaRNA_Female_2_2256407_x1
ATAAGTGATGAAAAAAGTT
>smaRNA_Female_2_2260837_x2
TTGGGTTTTCATGAGCTG
>smaRNA_Female_2_2263208_x2
CAGAACACTAGCAAAGACA
>smaRNA_Female_2_2264735_x1
TTTAAGCCAATTTATCTGAAG
>smaRNA_Female_2_2288056_x2
TTAAGCCAATTTATCTGAAG
>smaRNA_Female_2_2298549_x1
TGGTTAATGATGTTGCTCTTTT
>smaRNA_Female_2_2299105_x1
TGCAGTGTGCTCTGAGGAA
>smaRNA_Female_2_2306331_x1
GCCACATGATGTGATGTAGATTG
>smaRNA_Female_2_2311346_x2
ACGACGTTGGATAGCAAGCTT
>smaRNA_Female_2_2317983_x5
GCGGATATGGGACTGAGATCA
>smaRNA_Female_2_2318511_x8
GTTAATGATGTTGCTCTTTT
>smaRNA_Female_2_2330767_x1
ATGAAACTTGCGGATATGGGACTGAGATCA
>smaRNA_Female_2_2343060_x1
TAAAGAACTATAGAAATGAT
>smaRNA_Female_2_2357047_x1
ACGACGTTGGATAGCAAGCT
>smaRNA_Female_2_2361310_x1
ATACTTTACGTGCACTACCATCTGAGACA
>smaRNA_Female_2_2375952_x1
CTGCAATGATGTCTTGAATT
>smaRNA_Female_2_2386160_x1
CACCCTGTGATTATAAAAAGAC
>smaRNA_Female_2_2393487_x1
TCTGTCCAGTTCTGCTACTGA
>smaRNA_Female_2_2410354_x1
AGTTTAAGACTCTGAGGA
>smaRNA_Female_2_2423543_x1
TACGTGCACTACCATCTGAGAC
>smaRNA_Female_2_2447140_x1
CCAACGTGGACATCCTGTGAGATG
>smaRNA_Female_2_2452393_x3
CTGACGACACTGCCTTATGGCATCACTGATGC
>smaRNA_Female_2_2453300_x1
TGGTGACTGCTGGATGAAACTTGC
>smaRNA_Female_2_2455757_x1
TTTCTACACTTGAACTGAGCTCA
>smaRNA_Female_2_2457990_x1
CTCTGACGACACTGCCTTATGGCATCACTGATGC
>smaRNA_Female_2_2468394_x2
TGCAGTGTGCTCTGAGGAAA
>smaRNA_Female_2_2476733_x1
TGGCTGTGATGACAAACTTGCCCTCTCTGAGAGA
>smaRNA_Female_2_2478000_x1
TTGTCACTACCTCATCTGAGCTTG
>smaRNA_Female_2_2486677_x2
CAGAACATGATGATTGGATT
>smaRNA_Female_2_2496710_x2
CTAGGAAATGTGTTTCGAAAGTGTT
>smaRNA_Female_2_2498340_x2
ACATAGAGGCATTTGTCTGAGAA
>smaRNA_Female_2_2502538_x1
AATGAGCTTTTTAACCCTGAGCA
>smaRNA_Female_2_2523428_x2
AAGAAATGATGAATCGATC
>smaRNA_Female_2_2528444_x1
TCATAGTTACACTGACACA
>smaRNA_Female_2_2543521_x2
ATGTGATGTTACACTTCTCTTGGCTGTCTGATT
>smaRNA_Female_2_2551108_x3
CGGATATGGGACTGAGATCA
>smaRNA_Female_2_2580310_x2
TTTTGTGATGATCCCCATGCGTGTC
>smaRNA_Female_2_2581647_x1
TTTTCATCTCTTCTGCAGG
>smaRNA_Female_2_2596369_x1
AAGACTATATTTTCAGGGAT
>smaRNA_Female_2_2596467_x1
TTGCTGTGATGACTATCTTAGGA
>smaRNA_Female_2_2599560_x1
TTATTTGTGTGTGTGTGTGTGTGTG
>smaRNA_Female_2_2617141_x3
TCCTCTAAGAAGTTCTGAGCC
>smaRNA_Female_2_2640626_x1
AACCTTCCTTGGATGTCTGAGCGA
>smaRNA_Female_2_2641074_x1
ACGGACAGATACGGGGCAGACAAT
>smaRNA_Female_2_2646091_x1
GTGATGCAGTTTAAGACTCTGAGGAA
>smaRNA_Female_2_2651471_x3
TACCTTCCTTGGATGTCTGAGCGA
>smaRNA_Female_2_2658097_x3
TCTCGTGATGAAAACTCTG
>smaRNA_Female_2_2661549_x1
AGAACCTTCCTTGGATGTCTGAGCG
>smaRNA_Female_2_2662631_x1
GAGTATAACGGCGATTCTGATC
>smaRNA_Female_2_2664386_x2
AGTGATGCAGTTTAAGACTCTGAGG
>smaRNA_Female_2_2677095_x1
CAAATGAGCTTTTTAACCCTGAGCA
>smaRNA_Female_2_2677425_x2
TGCGGATATGGGACTGAGAT
>smaRNA_Female_2_2704698_x3
GAGCTTTTTAACCCTGAGCA
>smaRNA_Female_2_2713412_x2
AGCTTTTTAACCCTGAGCAAC
>smaRNA_Female_2_2716711_x1
TTTCTCTTGGCTGTCTGATT
>smaRNA_Female_2_2735071_x2
ATGCAGTTTAAGACTCTGAGGAA
>smaRNA_Female_2_2746300_x1
AATCTTCTCTCTGAGCGG
>smaRNA_Female_2_2747339_x1
GCCACATGATGTGATGTAGATTGC
>smaRNA_Female_2_2756761_x1
TGCAAATGATGACTGCATAGTTCAGCAGA
>smaRNA_Female_2_2760931_x1
GTCTGTGATGAATTGCTTT
>smaRNA_Female_2_2766000_x2
CATGTGATGTTACACTTCTCTTGGCTGTCTGATT
>smaRNA_Female_2_2788107_x1
TCACCAAGATCGCTGATGC
>smaRNA_Female_2_2807754_x2
TGGCTGTGATGACAAACTTGCCCTCTC
>smaRNA_Female_2_2811305_x2
ACGGACAGATACGGGGCAGACAATT
>smaRNA_Female_2_2817359_x1
AGTCTGATCGTTCACCTC
>smaRNA_Female_2_2830136_x2
AGTATAACGGCGATTCTGATCTCA
>smaRNA_Female_2_2841582_x1
AAACTGATTTAATGAGCCTGACA
>smaRNA_Female_2_2859568_x5
TCCTCTAAGAAGTTCTGAGC
>smaRNA_Female_2_2862061_x1
TACAACAAGAACACAAGA
>smaRNA_Female_2_2868696_x1
AATAATTTTAAGACTGAGA
>smaRNA_Female_2_2879079_x2
TTTGGTAATCTGAGGGCA
>smaRNA_Female_2_2888676_x1
TCTGTCTCTGTGTGTGTGT
>smaRNA_Female_2_2897194_x1
AGCCAAATCCTCTGAAACC
>smaRNA_Female_2_2898965_x2
GTGATGCAGTTTAAGACTCTGAGG
>smaRNA_Female_2_2899827_x2
ATTTCCCATGCTGCCTTCCTTCTGACA
>smaRNA_Female_2_2901722_x1
TAGAGGCATTTGTCTGAGAAGG
>smaRNA_Female_2_2913564_x2
CATGCACTACCAGCTGAGACAA
>smaRNA_Female_2_2921974_x1
TGAAGACATAGAGGCATTTGTCTGAGAAGG
>smaRNA_Female_2_2930928_x1
TGCACTACCATCTGAGGCC
>smaRNA_Female_2_2931601_x1
CACACACACACACACACTCTCA
>smaRNA_Female_2_2931858_x3
TATCACCAAGATCGCTGATGC
>smaRNA_Female_2_2939080_x1
ACAGCCCGGTTGCAGAAACATGT
>smaRNA_Female_2_2942550_x1
TAATAATTGTCTCTTTCTG
>smaRNA_Female_2_2957038_x1
GTTTCCACCAAGATCACTGATGCA
>smaRNA_Female_2_2963509_x1
TCTAAGAAGTTCTGAGCTT
>smaRNA_Female_2_2974163_x1
TAAAGAACTATAGAAATGATCCCTGA
>smaRNA_Female_2_2979116_x1
AAGGTCTGTAATCTTGGT
>smaRNA_Female_2_2990095_x1
TATAACGGCGATTCTGATCT
>smaRNA_Female_2_3030364_x2
AAGGTTTCTACACTTGAACTGAGCTC
>smaRNA_Female_2_3032076_x1
TACAGATGGATCTAGAAACC
>smaRNA_Female_2_3038270_x4
AAATGAGCTTTTTAACCCTGAGCA
>smaRNA_Female_2_3049023_x1
GATTCGTCATAGTTACACTGACA
>smaRNA_Female_2_3054091_x1
ATTCATACTGTCTGACCC
>smaRNA_Female_2_3054310_x1
ACTGATTATGCTGGAAGTTCTGAGAG
>smaRNA_Female_2_3061492_x1
ACGTGCACTACCATCTGAGA
>smaRNA_Female_2_3068428_x1
ATAGAGGCATTTGTCTGAGAAG
>smaRNA_Female_2_3082456_x1
CTATTGGCTGGTAATCTTG
>smaRNA_Female_2_3114737_x1
AAGACTATATTTTCAGGGATC
>smaRNA_Female_2_3117877_x1
CATAGAGGCATTTGTCTGAGAAGG
>smaRNA_Female_2_3133662_x1
GCGATTATGAGATATGAGGGT
>smaRNA_Female_2_3169488_x1
GTACCTTCCTTGGATGTCTGAGCGA
>smaRNA_Female_2_3170925_x2
CGATGATGAGTTTTGATACT
>smaRNA_Female_2_3184003_x1
CCTCTAAGAAGTTCTGAGCTT
>smaRNA_Female_2_3189956_x1
GATTATGCTGGAAGTTCTGAGAG
>smaRNA_Female_2_3200207_x1
CTTCAGTGATGATAAGATGACGAGT
>smaRNA_Female_2_3222238_x1
AGTGCCGTCTGATGCGAGAACTGAC
>smaRNA_Female_2_3229729_x1
ACTTGCGGATATGGGACTGAGATCA
>smaRNA_Female_2_3240377_x2
GCCAAATCCTCTGAAACCA
>smaRNA_Female_2_3245284_x1
AAGTAAACGCTCTGATGCA
>smaRNA_Female_2_3255910_x1
ATGTTGGTAGGGACATCTGAGA
>smaRNA_Female_2_3261175_x1
TCATACTGTCTGATCCAC
>smaRNA_Female_2_3274546_x1
GTGATGATGATGATGATG
>smaRNA_Female_2_3309024_x1
CATGACGTTGGATAGCAAGCT
>smaRNA_Female_2_3321898_x1
CAAGAACCTTCCTTGGATGTCTGAGCG
>smaRNA_Female_2_3342199_x1
AATAAGCCAAATCCTCTGAAACCA
>smaRNA_Female_2_3363804_x1
AGAACCTTCCTTGGATGTCTGAGCGA
>smaRNA_Female_2_3369867_x1
ATGAGTTTTGATACTCTTTTCTGAGCGTG
>smaRNA_Female_2_3382231_x1
CCTCTAAGAAGTTCTGAGCC
>smaRNA_Female_2_3389296_x1
CTTCAGTGATGATACGATGAC
>smaRNA_Female_2_3391148_x1
TAGGATTCGTCATAGTTACACTGACA
>smaRNA_Female_2_3407110_x3
TGCGATTATGAGATATGAGGGTG
>smaRNA_Female_2_3441125_x2
AAGCTGTGATGATGATGAC
>smaRNA_Female_2_3446989_x1
TTGCTGTGATGACCATCTT
>smaRNA_Female_2_3471336_x1
AAAAGAGTATGATCTGAGTGGT
>smaRNA_Female_2_3479724_x2
AAGCTGTGATGATGATGACC
>smaRNA_Female_2_3488075_x1
CCACGATGATGAGTTTTGATA
>smaRNA_Female_2_3517108_x1
CTTCAGTGATGATACGATGACGAGTCGGAACG
>smaRNA_Female_2_3547328_x1
TAGTAACCTGAGCCACAATG
>smaRNA_Female_2_3550188_x1
TTCAGTGATGATACGATGACGAG
>smaRNA_Female_2_3564824_x1
AAGCCAAATCCTCTGAAACCA
>smaRNA_Female_2_3576428_x1
TCTCTGTGATGAAGATACTTAGCTCACTTT
>smaRNA_Female_2_3588150_x1
AGCCTGTGATGCTTTAAGA
>smaRNA_Female_2_3588584_x1
ATAACGGCGATTCTGATC
>smaRNA_Female_2_3591259_x1
TAAAGATGGTATGATGAATA
>smaRNA_Female_2_3592324_x1
AACTCTGATCTCACTCTGA
>smaRNA_Female_2_3607735_x2
GTTTTGATACTCTTTTCTGAGC
>smaRNA_Female_2_3624073_x1
TGTGTGTGTGTCTCTCTCTC
>smaRNA_Female_2_3643375_x1
TTGCTGTGATGACTATCTTA
>smaRNA_Female_2_3644216_x3
CTTCGGTGATGATACGATGACGAG
>smaRNA_Female_2_3665116_x2
TGCACTACCATCTGAGACA
>smaRNA_Female_2_3671708_x1
TGATCTTTCTTCTGTGGA
>smaRNA_Female_2_3686748_x2
TCACTGAGTATAACGGCGATTCTGATCT
>smaRNA_Female_2_3698790_x1
TCACTGAGTATAACGGCGATTCTGATC
>smaRNA_Female_2_3705571_x1
ACCCTGTGATTATAAAAAG
>smaRNA_Female_2_3722891_x1
CCCGGTTGCAGAAACATGT
>smaRNA_Female_2_3728926_x1
ATCATACGCTATTCTGAGCCTT
>smaRNA_Female_2_3732355_x1
ATAACGGCGATTCTGATCTC
>smaRNA_Female_2_3736886_x2
AGCGAGACTAGAGTCACA
>smaRNA_Female_2_3747688_x1
CATGCACTACCAGCTGAGACA
>smaRNA_Female_2_3752827_x1
ACCCTGTGATTATAAAAAGACG
>smaRNA_Female_2_3760015_x1
CAAGTATTCATACTGTCTGATCC
>smaRNA_Female_2_3766143_x3
CACTACCTCATCTGAGCTTG
>smaRNA_Female_2_3781039_x1
GATTATGCTGGAAGTTCTGAGA
>smaRNA_Female_2_3791347_x1
AAGACATAGAGGCATTTGTCTGAGAAGG
>smaRNA_Female_2_3815767_x1
TTTTGTGATGATCCCCATGCGTG
>smaRNA_Female_2_3827128_x2
TTAATCTTCTCTCTGAGCTG
>smaRNA_Female_2_3836808_x1
TCTCTGTGATGAAGATACTTAGCTCACTT
>smaRNA_Female_2_3840991_x1
CTCTGTGATGAAGATACTTAGC
>smaRNA_Female_2_3845547_x1
TTTACGTGCACTACCATCTGAGACAA
>smaRNA_Female_2_3850763_x1
TTCCTGGGGAGACTGTTG
>smaRNA_Female_2_3869826_x1
TTGCTGTGATGACTATCTTAGGAC
>smaRNA_Female_2_3886999_x1
TAACGGCGATTCTGATCTC
>smaRNA_Female_2_3899307_x1
TGGCTGTGATGACAAACTTGCCCTCTCTGAG
>smaRNA_Female_2_3904503_x1
CCACGATGATGAGTTTTGATACTCTTTT
>smaRNA_Female_2_3923111_x1
CACATTGACCGTCTGATT
>smaRNA_Female_2_3933829_x1
GCTGCCTTCCTTCTGACA
>smaRNA_Female_2_3945066_x1
ATTATGAGATATGAGGGTG
>smaRNA_Female_2_3946830_x2
TTTTTTGTCACTACCTCATCTGAGCTT
>smaRNA_Female_2_3954901_x1
AACCTTCCTTGGATGTCTGAGCG
>smaRNA_Female_2_3971816_x1
TGAGCTTTTTAACCCTGAGCA
>smaRNA_Female_2_3974514_x1
TACACTTCTCTTGGCTGTCTGATT
>smaRNA_Female_2_3978245_x1
TGGCTGTGATGACAAACTTGCCCTCTCTGAGAG
>smaRNA_Female_2_4001661_x1
TTGCTGTGATGACCATCTTAGGACACCTT
>smaRNA_Female_2_4002880_x1
CGGATCTGACTACTGAGT
>smaRNA_Female_2_4017557_x1
GCCACATGATGTGATGTAGAT
>smaRNA_Female_2_4018301_x1
TCAAGTATTCATACTGTCTGACC
>smaRNA_Female_3_7450_x118
GTGCACTGTTCGTAACCTGTTTCAGC
>smaRNA_Female_3_8040_x1
TCTGTGATGGAGCCCATGCGT
>smaRNA_Female_3_17382_x16
GTCAGTGATGAGATGTAAAAGGTCTGAAG
>smaRNA_Female_3_22676_x30
CTACGGATCTGACTACTGAGTT
>smaRNA_Female_3_23405_x8
AAATGAGCTTTTTAACCCTGAGCA
>smaRNA_Female_3_60333_x5
TAAAGAACTATAGAAATGAT
>smaRNA_Female_3_69523_x1
CGTCATAGTTACACTGACA
>smaRNA_Female_3_73765_x3
GTTTTGTGATGATCCCCATGCGTGTC
>smaRNA_Female_3_75477_x3
CAGTGTGCTCTGAGGAAA
>smaRNA_Female_3_75817_x3
CTTCTAATCCAACTCTGATCT
>smaRNA_Female_3_77112_x8
GTTTAATCTTCTCTCTGAGCTG
>smaRNA_Female_3_77718_x42
TACGGATCTGACTACTGAGTT
>smaRNA_Female_3_99253_x5
ATCATACGCTATTCTGAGCCTT
>smaRNA_Female_3_100538_x119
GTGCACTGTTCGTAACCTGTTTCAGCC
>smaRNA_Female_3_105929_x4
CTCTAAGAAGTTCTGAGT
>smaRNA_Female_3_106726_x45
ACGGATCTGACTACTGAGTT
>smaRNA_Female_3_109776_x60
ACACTTGAACTGAGCTCA
>smaRNA_Female_3_121373_x1
TTGTCCTCTAAGAAGTTCTGAGCCA
>smaRNA_Female_3_128482_x17
GATGCAGTTTAAGACTCTGAGGA
>smaRNA_Female_3_131272_x16
CGGATCTGACTACTGAGTT
>smaRNA_Female_3_132281_x33
CTTCAGTGATGATACGATGACGAGT
>smaRNA_Female_3_142447_x1
CTTCAGTGATGATACGATGACGAGTCGGAACGG
>smaRNA_Female_3_148405_x2
GTGCACTGTTCGTAACCTGTTT
>smaRNA_Female_3_149938_x3
AGTAATTCGTCACTACCACTGAGAC
>smaRNA_Female_3_150119_x32
GTTTAATCTTCTCTCTGAGC
>smaRNA_Female_3_155797_x2
TAAAGAACTATAGAAATGATCCCTG
>smaRNA_Female_3_157533_x14
TGCGGATATGGGACTGAGATCA
>smaRNA_Female_3_160686_x1
AAGTACCTTCCTTGGATGTCTGAGCGA
>smaRNA_Female_3_165694_x16
GCACATTGACCGTCTGATT
>smaRNA_Female_3_167454_x1
CGGATATGGGACTGAGATCA
>smaRNA_Female_3_178581_x1
TAACGACCATGAGAATACTT
>smaRNA_Female_3_178854_x37
TGGCTGTGATGACAAACT
>smaRNA_Female_3_179715_x1
AAAATAAGCCAAATCCTCTGAAA
>smaRNA_Female_3_181990_x1
CAACGTGGACATCCTGTGAGAT
>smaRNA_Female_3_186679_x1
ATGCAGTTTAAGACTCTGAGGAAG
>smaRNA_Female_3_195548_x42
TGGCTGTGATGACAAACA
>smaRNA_Female_3_197804_x32
AAGTGATGCAGTTTAAGACTCTGAGGA
>smaRNA_Female_3_205313_x2
CCACGATGATGAGTTTTGATACT
>smaRNA_Female_3_230039_x7
GTGATGCAGTTTAAGACTCTGAGGA
>smaRNA_Female_3_230334_x1
GCTTTTTAACCCTGAGCA
>smaRNA_Female_3_231859_x27
TGGCTGTGATGACAAACTTGC
>smaRNA_Female_3_235004_x1
AAAGAAGTATGATCTGAGT
>smaRNA_Female_3_237659_x15
AGCGAGACTAGAGTCACATC
>smaRNA_Female_3_248927_x7
ACCTTCCTTGGATGTCTGAGCGA
>smaRNA_Female_3_249511_x15
TTCAGTGATGATACGATGACGAGT
>smaRNA_Female_3_257919_x1
TACGCTATTCTGAGCCTT
>smaRNA_Female_3_259084_x1
GTTTCTGACAACTGATTATGCTGGAAGTTCTGAGA
>smaRNA_Female_3_262732_x3
CCTCTAAGAAGTTCTGAGCC
>smaRNA_Female_3_270026_x26
AAGTGATGCAGTTTAAGACTCTGAGG
>smaRNA_Female_3_276227_x11
TTGCTGTGATGACCATCTTAGGACACC
>smaRNA_Female_3_294735_x1
TGGTTAATGATGTTGCTCTTTT
>smaRNA_Female_3_295205_x1
TGAGTATAACGGCGATTCTGATCT
>smaRNA_Female_3_296102_x1
TAGTAAAGCAAGTTCTTCATT
>smaRNA_Female_3_296357_x1
ACTGAGTATAACGGCGATTCTGATCTC
>smaRNA_Female_3_311095_x3
CTCTGTGATGAAGATACTTAGCTC
>smaRNA_Female_3_314130_x10
TGGCTGTGATGACAAAAA
>smaRNA_Female_3_323882_x1
CTTCCACCAAGATCGCTGATGC
>smaRNA_Female_3_336227_x5
GATGCAGTTTAAGACTCTGAGGAAG
>smaRNA_Female_3_341805_x1
GTTTAATCTTCTCTCTGAGCT
>smaRNA_Female_3_357869_x9
TTACGTGCACTACCATCTGAGACAA
>smaRNA_Female_3_370939_x1
CTGCAATGATGTCTTGAATTTCT
>smaRNA_Female_3_379752_x4
GTGCACTGTTCGTAACCTGTT
>smaRNA_Female_3_398009_x5
CTTCAGTGATGATACGATGACG
>smaRNA_Female_3_418699_x1
GTGATGCAGTTTAAGACTCTGAGGAA
>smaRNA_Female_3_422873_x10
TTCAGTGATGATACGATGACG
>smaRNA_Female_3_431050_x1
CACCCTGTGATTATAAAAAGACG
>smaRNA_Female_3_436196_x1
CTGCAATGATGTCTTGAAT
>smaRNA_Female_3_439469_x1
TGTGTGTGTGTGTGTGTGTGTGTGTGAGA
>smaRNA_Female_3_453350_x10
TTTTGTGATGATCCCCATGCGTGTCAACTGATC
>smaRNA_Female_3_454030_x12
TGATGCAGTTTAAGACTCTGAGG
>smaRNA_Female_3_467914_x1
AACCTTGGAGAACTGAAC
>smaRNA_Female_3_469853_x1
TTGAAAATAAGCCAAATCCTCTGAAACCA
>smaRNA_Female_3_477552_x1
AGAGCTTTTTAACCCTGAGCA
>smaRNA_Female_3_487972_x1
ATGCTGGAAGTTCTGAGAG
>smaRNA_Female_3_497393_x2
TCTCTGTGATGAAGATACTTAGC
>smaRNA_Female_3_501679_x16
TGGCTGTGATGACAAACTTGCCCTCTCTGAGA
>smaRNA_Female_3_505832_x1
CGAGTTTAACGACCATGAGAATA
>smaRNA_Female_3_507009_x1
TTCAAATGAGCTTTTTAACCCTGAGCA
>smaRNA_Female_3_511226_x1
TAGACAGGTGCAAACAAT
>smaRNA_Female_3_518255_x1
CTGCAATGATGTCTTGAATTTCTTCACC
>smaRNA_Female_3_525230_x1
TTGCTGTGATGACCATCTTAGGA
>smaRNA_Female_3_526219_x5
AAGACTATATTTTCAGGGATC
>smaRNA_Female_3_526305_x1
TTCAGTGATGATACGATGACGAGTCGGAAC
>smaRNA_Female_3_527230_x2
ATGTCCCTGCGCTTTCTGCCT
>smaRNA_Female_3_546279_x2
CTTCCTTGGATGTCTGAGCG
>smaRNA_Female_3_551173_x1
CTGAGTATAACGGCGATTCTGATC
>smaRNA_Female_3_565876_x1
TTAGGATTCGTCATAGTTACACTGACACA
>smaRNA_Female_3_566599_x16
CGAGCTTTTTAACCCTGAGCA
>smaRNA_Female_3_586292_x1
AGCCAAATCCTCTGAAACC
>smaRNA_Female_3_593202_x3
CCTCTAAGAAGTTCTGAGT
[truncated: 6,222 more rows]
