# Supplementary material for: Differential Expression of miRNAs, lncRNAs, and circRNAs between Ovaries and Testes in Common Carp (Cyprinus carpio)
Source: Cells. 2023 Nov 15;12(22):2631. doi: 10.3390/cells12222631 (PMC10670750; doi:10.3390/cells12222631)
Supplement: Supplementary file 1 [file cells-12-02631-s001.zip › Table S20. lncRNAcircRNA-miRNA-mRNA regulatory relationship in the common carp gonads.xlsx]

## Sheet: lncRNA_miRNA_mRNA
miRNA_ID	lncRNA_ID	Pearson_value	Pvalue	mRNA_ID	Pearson_value	Pvalue
ccr-let-7a	TCONS_00002680	-0.960509	0.00230846	109045400	-0.996406	1.93493e-05
ccr-let-7a	TCONS_00002680	-0.960509	0.00230846	109045458	-0.873237	0.0230847
ccr-let-7a	TCONS_00002680	-0.960509	0.00230846	109047856	-0.983617	0.000400384
ccr-let-7a	TCONS_00002680	-0.960509	0.00230846	109048143	-0.975244	0.000911674
ccr-let-7a	TCONS_00002680	-0.960509	0.00230846	109054485	-0.989135	0.000176439
ccr-let-7a	TCONS_00002680	-0.960509	0.00230846	109063442	-0.998636	2.78865e-06
ccr-let-7a	TCONS_00002680	-0.960509	0.00230846	109063841	-0.996968	1.37756e-05
ccr-let-7a	TCONS_00002680	-0.960509	0.00230846	109066556	-0.922616	0.00875069
ccr-let-7a	TCONS_00002680	-0.960509	0.00230846	109071240	-0.88232	0.0199579
ccr-let-7a	TCONS_00002680	-0.960509	0.00230846	109077559	-0.996455	1.8824e-05
ccr-let-7a	TCONS_00002680	-0.960509	0.00230846	109082837	-0.997467	9.61853e-06
ccr-let-7a	TCONS_00002680	-0.960509	0.00230846	109087279	-0.981204	0.000526597
ccr-let-7a	TCONS_00002680	-0.960509	0.00230846	109099394	-0.970809	0.00126574
ccr-let-7a	TCONS_00002680	-0.960509	0.00230846	109099411	-0.996446	1.89187e-05
ccr-let-7a	TCONS_00002680	-0.960509	0.00230846	109105599	-0.899086	0.0147616
ccr-let-7a	TCONS_00002680	-0.960509	0.00230846	109113255	-0.962509	0.00208204
ccr-let-7a	TCONS_00002680	-0.960509	0.00230846	122147477	-0.996512	1.82306e-05
ccr-let-7a	TCONS_00002680	-0.960509	0.00230846	XLOC_015056	-0.996678	1.65383e-05
ccr-let-7a	TCONS_00002680	-0.960509	0.00230846	XLOC_015600	-0.981233	0.000524978
ccr-let-7a	TCONS_00002680	-0.960509	0.00230846	XLOC_031909	-0.992551	8.30248e-05
ccr-let-7a	TCONS_00002680	-0.960509	0.00230846	XLOC_049757	-0.952076	0.0033901
ccr-let-7a	TCONS_00002680	-0.960509	0.00230846	XLOC_054663	-0.99797	6.17546e-06
ccr-let-7a	TCONS_00008348	-0.990004	0.000149381	109045400	-0.996406	1.93493e-05
ccr-let-7a	TCONS_00008348	-0.990004	0.000149381	109045458	-0.873237	0.0230847
ccr-let-7a	TCONS_00008348	-0.990004	0.000149381	109047856	-0.983617	0.000400384
ccr-let-7a	TCONS_00008348	-0.990004	0.000149381	109048143	-0.975244	0.000911674
ccr-let-7a	TCONS_00008348	-0.990004	0.000149381	109054485	-0.989135	0.000176439
ccr-let-7a	TCONS_00008348	-0.990004	0.000149381	109063442	-0.998636	2.78865e-06
ccr-let-7a	TCONS_00008348	-0.990004	0.000149381	109063841	-0.996968	1.37756e-05
ccr-let-7a	TCONS_00008348	-0.990004	0.000149381	109066556	-0.922616	0.00875069
ccr-let-7a	TCONS_00008348	-0.990004	0.000149381	109071240	-0.88232	0.0199579
ccr-let-7a	TCONS_00008348	-0.990004	0.000149381	109077559	-0.996455	1.8824e-05
ccr-let-7a	TCONS_00008348	-0.990004	0.000149381	109082837	-0.997467	9.61853e-06
ccr-let-7a	TCONS_00008348	-0.990004	0.000149381	109087279	-0.981204	0.000526597
ccr-let-7a	TCONS_00008348	-0.990004	0.000149381	109099394	-0.970809	0.00126574
ccr-let-7a	TCONS_00008348	-0.990004	0.000149381	109099411	-0.996446	1.89187e-05
ccr-let-7a	TCONS_00008348	-0.990004	0.000149381	109105599	-0.899086	0.0147616
ccr-let-7a	TCONS_00008348	-0.990004	0.000149381	109113255	-0.962509	0.00208204
ccr-let-7a	TCONS_00008348	-0.990004	0.000149381	122147477	-0.996512	1.82306e-05
ccr-let-7a	TCONS_00008348	-0.990004	0.000149381	XLOC_015056	-0.996678	1.65383e-05
ccr-let-7a	TCONS_00008348	-0.990004	0.000149381	XLOC_015600	-0.981233	0.000524978
ccr-let-7a	TCONS_00008348	-0.990004	0.000149381	XLOC_031909	-0.992551	8.30248e-05
ccr-let-7a	TCONS_00008348	-0.990004	0.000149381	XLOC_049757	-0.952076	0.0033901
ccr-let-7a	TCONS_00008348	-0.990004	0.000149381	XLOC_054663	-0.99797	6.17546e-06
ccr-let-7a	TCONS_00011670	-0.992442	8.54671e-05	109045400	-0.996406	1.93493e-05
ccr-let-7a	TCONS_00011670	-0.992442	8.54671e-05	109045458	-0.873237	0.0230847
ccr-let-7a	TCONS_00011670	-0.992442	8.54671e-05	109047856	-0.983617	0.000400384
ccr-let-7a	TCONS_00011670	-0.992442	8.54671e-05	109048143	-0.975244	0.000911674
ccr-let-7a	TCONS_00011670	-0.992442	8.54671e-05	109054485	-0.989135	0.000176439
ccr-let-7a	TCONS_00011670	-0.992442	8.54671e-05	109063442	-0.998636	2.78865e-06
ccr-let-7a	TCONS_00011670	-0.992442	8.54671e-05	109063841	-0.996968	1.37756e-05
ccr-let-7a	TCONS_00011670	-0.992442	8.54671e-05	109066556	-0.922616	0.00875069
ccr-let-7a	TCONS_00011670	-0.992442	8.54671e-05	109071240	-0.88232	0.0199579
ccr-let-7a	TCONS_00011670	-0.992442	8.54671e-05	109077559	-0.996455	1.8824e-05
ccr-let-7a	TCONS_00011670	-0.992442	8.54671e-05	109082837	-0.997467	9.61853e-06
ccr-let-7a	TCONS_00011670	-0.992442	8.54671e-05	109087279	-0.981204	0.000526597
ccr-let-7a	TCONS_00011670	-0.992442	8.54671e-05	109099394	-0.970809	0.00126574
ccr-let-7a	TCONS_00011670	-0.992442	8.54671e-05	109099411	-0.996446	1.89187e-05
ccr-let-7a	TCONS_00011670	-0.992442	8.54671e-05	109105599	-0.899086	0.0147616
ccr-let-7a	TCONS_00011670	-0.992442	8.54671e-05	109113255	-0.962509	0.00208204
ccr-let-7a	TCONS_00011670	-0.992442	8.54671e-05	122147477	-0.996512	1.82306e-05
ccr-let-7a	TCONS_00011670	-0.992442	8.54671e-05	XLOC_015056	-0.996678	1.65383e-05
ccr-let-7a	TCONS_00011670	-0.992442	8.54671e-05	XLOC_015600	-0.981233	0.000524978
ccr-let-7a	TCONS_00011670	-0.992442	8.54671e-05	XLOC_031909	-0.992551	8.30248e-05
ccr-let-7a	TCONS_00011670	-0.992442	8.54671e-05	XLOC_049757	-0.952076	0.0033901
ccr-let-7a	TCONS_00011670	-0.992442	8.54671e-05	XLOC_054663	-0.99797	6.17546e-06
ccr-let-7a	TCONS_00011730	-0.994668	4.2576e-05	109045400	-0.996406	1.93493e-05
ccr-let-7a	TCONS_00011730	-0.994668	4.2576e-05	109045458	-0.873237	0.0230847
ccr-let-7a	TCONS_00011730	-0.994668	4.2576e-05	109047856	-0.983617	0.000400384
ccr-let-7a	TCONS_00011730	-0.994668	4.2576e-05	109048143	-0.975244	0.000911674
ccr-let-7a	TCONS_00011730	-0.994668	4.2576e-05	109054485	-0.989135	0.000176439
ccr-let-7a	TCONS_00011730	-0.994668	4.2576e-05	109063442	-0.998636	2.78865e-06
ccr-let-7a	TCONS_00011730	-0.994668	4.2576e-05	109063841	-0.996968	1.37756e-05
ccr-let-7a	TCONS_00011730	-0.994668	4.2576e-05	109066556	-0.922616	0.00875069
ccr-let-7a	TCONS_00011730	-0.994668	4.2576e-05	109071240	-0.88232	0.0199579
ccr-let-7a	TCONS_00011730	-0.994668	4.2576e-05	109077559	-0.996455	1.8824e-05
ccr-let-7a	TCONS_00011730	-0.994668	4.2576e-05	109082837	-0.997467	9.61853e-06
ccr-let-7a	TCONS_00011730	-0.994668	4.2576e-05	109087279	-0.981204	0.000526597
ccr-let-7a	TCONS_00011730	-0.994668	4.2576e-05	109099394	-0.970809	0.00126574
ccr-let-7a	TCONS_00011730	-0.994668	4.2576e-05	109099411	-0.996446	1.89187e-05
ccr-let-7a	TCONS_00011730	-0.994668	4.2576e-05	109105599	-0.899086	0.0147616
ccr-let-7a	TCONS_00011730	-0.994668	4.2576e-05	109113255	-0.962509	0.00208204
ccr-let-7a	TCONS_00011730	-0.994668	4.2576e-05	122147477	-0.996512	1.82306e-05
ccr-let-7a	TCONS_00011730	-0.994668	4.2576e-05	XLOC_015056	-0.996678	1.65383e-05
ccr-let-7a	TCONS_00011730	-0.994668	4.2576e-05	XLOC_015600	-0.981233	0.000524978
ccr-let-7a	TCONS_00011730	-0.994668	4.2576e-05	XLOC_031909	-0.992551	8.30248e-05
ccr-let-7a	TCONS_00011730	-0.994668	4.2576e-05	XLOC_049757	-0.952076	0.0033901
ccr-let-7a	TCONS_00011730	-0.994668	4.2576e-05	XLOC_054663	-0.99797	6.17546e-06
ccr-let-7a	TCONS_00013409	-0.975653	0.000881926	109045400	-0.996406	1.93493e-05
ccr-let-7a	TCONS_00013409	-0.975653	0.000881926	109045458	-0.873237	0.0230847
ccr-let-7a	TCONS_00013409	-0.975653	0.000881926	109047856	-0.983617	0.000400384
ccr-let-7a	TCONS_00013409	-0.975653	0.000881926	109048143	-0.975244	0.000911674
ccr-let-7a	TCONS_00013409	-0.975653	0.000881926	109054485	-0.989135	0.000176439
ccr-let-7a	TCONS_00013409	-0.975653	0.000881926	109063442	-0.998636	2.78865e-06
ccr-let-7a	TCONS_00013409	-0.975653	0.000881926	109063841	-0.996968	1.37756e-05
ccr-let-7a	TCONS_00013409	-0.975653	0.000881926	109066556	-0.922616	0.00875069
ccr-let-7a	TCONS_00013409	-0.975653	0.000881926	109071240	-0.88232	0.0199579
ccr-let-7a	TCONS_00013409	-0.975653	0.000881926	109077559	-0.996455	1.8824e-05
ccr-let-7a	TCONS_00013409	-0.975653	0.000881926	109082837	-0.997467	9.61853e-06
ccr-let-7a	TCONS_00013409	-0.975653	0.000881926	109087279	-0.981204	0.000526597
ccr-let-7a	TCONS_00013409	-0.975653	0.000881926	109099394	-0.970809	0.00126574
ccr-let-7a	TCONS_00013409	-0.975653	0.000881926	109099411	-0.996446	1.89187e-05
ccr-let-7a	TCONS_00013409	-0.975653	0.000881926	109105599	-0.899086	0.0147616
ccr-let-7a	TCONS_00013409	-0.975653	0.000881926	109113255	-0.962509	0.00208204
ccr-let-7a	TCONS_00013409	-0.975653	0.000881926	122147477	-0.996512	1.82306e-05
ccr-let-7a	TCONS_00013409	-0.975653	0.000881926	XLOC_015056	-0.996678	1.65383e-05
ccr-let-7a	TCONS_00013409	-0.975653	0.000881926	XLOC_015600	-0.981233	0.000524978
ccr-let-7a	TCONS_00013409	-0.975653	0.000881926	XLOC_031909	-0.992551	8.30248e-05
ccr-let-7a	TCONS_00013409	-0.975653	0.000881926	XLOC_049757	-0.952076	0.0033901
ccr-let-7a	TCONS_00013409	-0.975653	0.000881926	XLOC_054663	-0.99797	6.17546e-06
ccr-let-7a	TCONS_00013991	-0.950616	0.00359795	109045400	-0.996406	1.93493e-05
ccr-let-7a	TCONS_00013991	-0.950616	0.00359795	109045458	-0.873237	0.0230847
ccr-let-7a	TCONS_00013991	-0.950616	0.00359795	109047856	-0.983617	0.000400384
ccr-let-7a	TCONS_00013991	-0.950616	0.00359795	109048143	-0.975244	0.000911674
ccr-let-7a	TCONS_00013991	-0.950616	0.00359795	109054485	-0.989135	0.000176439
ccr-let-7a	TCONS_00013991	-0.950616	0.00359795	109063442	-0.998636	2.78865e-06
ccr-let-7a	TCONS_00013991	-0.950616	0.00359795	109063841	-0.996968	1.37756e-05
ccr-let-7a	TCONS_00013991	-0.950616	0.00359795	109066556	-0.922616	0.00875069
ccr-let-7a	TCONS_00013991	-0.950616	0.00359795	109071240	-0.88232	0.0199579
ccr-let-7a	TCONS_00013991	-0.950616	0.00359795	109077559	-0.996455	1.8824e-05
ccr-let-7a	TCONS_00013991	-0.950616	0.00359795	109082837	-0.997467	9.61853e-06
ccr-let-7a	TCONS_00013991	-0.950616	0.00359795	109087279	-0.981204	0.000526597
ccr-let-7a	TCONS_00013991	-0.950616	0.00359795	109099394	-0.970809	0.00126574
ccr-let-7a	TCONS_00013991	-0.950616	0.00359795	109099411	-0.996446	1.89187e-05
ccr-let-7a	TCONS_00013991	-0.950616	0.00359795	109105599	-0.899086	0.0147616
ccr-let-7a	TCONS_00013991	-0.950616	0.00359795	109113255	-0.962509	0.00208204
ccr-let-7a	TCONS_00013991	-0.950616	0.00359795	122147477	-0.996512	1.82306e-05
ccr-let-7a	TCONS_00013991	-0.950616	0.00359795	XLOC_015056	-0.996678	1.65383e-05
ccr-let-7a	TCONS_00013991	-0.950616	0.00359795	XLOC_015600	-0.981233	0.000524978
ccr-let-7a	TCONS_00013991	-0.950616	0.00359795	XLOC_031909	-0.992551	8.30248e-05
ccr-let-7a	TCONS_00013991	-0.950616	0.00359795	XLOC_049757	-0.952076	0.0033901
ccr-let-7a	TCONS_00013991	-0.950616	0.00359795	XLOC_054663	-0.99797	6.17546e-06
ccr-let-7a	TCONS_00015661	-0.927727	0.00764635	109045400	-0.996406	1.93493e-05
ccr-let-7a	TCONS_00015661	-0.927727	0.00764635	109045458	-0.873237	0.0230847
ccr-let-7a	TCONS_00015661	-0.927727	0.00764635	109047856	-0.983617	0.000400384
ccr-let-7a	TCONS_00015661	-0.927727	0.00764635	109048143	-0.975244	0.000911674
ccr-let-7a	TCONS_00015661	-0.927727	0.00764635	109054485	-0.989135	0.000176439
ccr-let-7a	TCONS_00015661	-0.927727	0.00764635	109063442	-0.998636	2.78865e-06
ccr-let-7a	TCONS_00015661	-0.927727	0.00764635	109063841	-0.996968	1.37756e-05
ccr-let-7a	TCONS_00015661	-0.927727	0.00764635	109066556	-0.922616	0.00875069
ccr-let-7a	TCONS_00015661	-0.927727	0.00764635	109071240	-0.88232	0.0199579
ccr-let-7a	TCONS_00015661	-0.927727	0.00764635	109077559	-0.996455	1.8824e-05
ccr-let-7a	TCONS_00015661	-0.927727	0.00764635	109082837	-0.997467	9.61853e-06
ccr-let-7a	TCONS_00015661	-0.927727	0.00764635	109087279	-0.981204	0.000526597
ccr-let-7a	TCONS_00015661	-0.927727	0.00764635	109099394	-0.970809	0.00126574
ccr-let-7a	TCONS_00015661	-0.927727	0.00764635	109099411	-0.996446	1.89187e-05
ccr-let-7a	TCONS_00015661	-0.927727	0.00764635	109105599	-0.899086	0.0147616
ccr-let-7a	TCONS_00015661	-0.927727	0.00764635	109113255	-0.962509	0.00208204
ccr-let-7a	TCONS_00015661	-0.927727	0.00764635	122147477	-0.996512	1.82306e-05
ccr-let-7a	TCONS_00015661	-0.927727	0.00764635	XLOC_015056	-0.996678	1.65383e-05
ccr-let-7a	TCONS_00015661	-0.927727	0.00764635	XLOC_015600	-0.981233	0.000524978
ccr-let-7a	TCONS_00015661	-0.927727	0.00764635	XLOC_031909	-0.992551	8.30248e-05
ccr-let-7a	TCONS_00015661	-0.927727	0.00764635	XLOC_049757	-0.952076	0.0033901
ccr-let-7a	TCONS_00015661	-0.927727	0.00764635	XLOC_054663	-0.99797	6.17546e-06
ccr-let-7a	TCONS_00017017	-0.98856	0.000195562	109045400	-0.996406	1.93493e-05
ccr-let-7a	TCONS_00017017	-0.98856	0.000195562	109045458	-0.873237	0.0230847
ccr-let-7a	TCONS_00017017	-0.98856	0.000195562	109047856	-0.983617	0.000400384
ccr-let-7a	TCONS_00017017	-0.98856	0.000195562	109048143	-0.975244	0.000911674
ccr-let-7a	TCONS_00017017	-0.98856	0.000195562	109054485	-0.989135	0.000176439
ccr-let-7a	TCONS_00017017	-0.98856	0.000195562	109063442	-0.998636	2.78865e-06
ccr-let-7a	TCONS_00017017	-0.98856	0.000195562	109063841	-0.996968	1.37756e-05
ccr-let-7a	TCONS_00017017	-0.98856	0.000195562	109066556	-0.922616	0.00875069
ccr-let-7a	TCONS_00017017	-0.98856	0.000195562	109071240	-0.88232	0.0199579
ccr-let-7a	TCONS_00017017	-0.98856	0.000195562	109077559	-0.996455	1.8824e-05
ccr-let-7a	TCONS_00017017	-0.98856	0.000195562	109082837	-0.997467	9.61853e-06
ccr-let-7a	TCONS_00017017	-0.98856	0.000195562	109087279	-0.981204	0.000526597
ccr-let-7a	TCONS_00017017	-0.98856	0.000195562	109099394	-0.970809	0.00126574
ccr-let-7a	TCONS_00017017	-0.98856	0.000195562	109099411	-0.996446	1.89187e-05
ccr-let-7a	TCONS_00017017	-0.98856	0.000195562	109105599	-0.899086	0.0147616
ccr-let-7a	TCONS_00017017	-0.98856	0.000195562	109113255	-0.962509	0.00208204
ccr-let-7a	TCONS_00017017	-0.98856	0.000195562	122147477	-0.996512	1.82306e-05
ccr-let-7a	TCONS_00017017	-0.98856	0.000195562	XLOC_015056	-0.996678	1.65383e-05
ccr-let-7a	TCONS_00017017	-0.98856	0.000195562	XLOC_015600	-0.981233	0.000524978
ccr-let-7a	TCONS_00017017	-0.98856	0.000195562	XLOC_031909	-0.992551	8.30248e-05
ccr-let-7a	TCONS_00017017	-0.98856	0.000195562	XLOC_049757	-0.952076	0.0033901
ccr-let-7a	TCONS_00017017	-0.98856	0.000195562	XLOC_054663	-0.99797	6.17546e-06
ccr-let-7a	TCONS_00017655	-0.994245	4.95877e-05	109045400	-0.996406	1.93493e-05
ccr-let-7a	TCONS_00017655	-0.994245	4.95877e-05	109045458	-0.873237	0.0230847
ccr-let-7a	TCONS_00017655	-0.994245	4.95877e-05	109047856	-0.983617	0.000400384
ccr-let-7a	TCONS_00017655	-0.994245	4.95877e-05	109048143	-0.975244	0.000911674
ccr-let-7a	TCONS_00017655	-0.994245	4.95877e-05	109054485	-0.989135	0.000176439
ccr-let-7a	TCONS_00017655	-0.994245	4.95877e-05	109063442	-0.998636	2.78865e-06
ccr-let-7a	TCONS_00017655	-0.994245	4.95877e-05	109063841	-0.996968	1.37756e-05
ccr-let-7a	TCONS_00017655	-0.994245	4.95877e-05	109066556	-0.922616	0.00875069
ccr-let-7a	TCONS_00017655	-0.994245	4.95877e-05	109071240	-0.88232	0.0199579
ccr-let-7a	TCONS_00017655	-0.994245	4.95877e-05	109077559	-0.996455	1.8824e-05
ccr-let-7a	TCONS_00017655	-0.994245	4.95877e-05	109082837	-0.997467	9.61853e-06
ccr-let-7a	TCONS_00017655	-0.994245	4.95877e-05	109087279	-0.981204	0.000526597
ccr-let-7a	TCONS_00017655	-0.994245	4.95877e-05	109099394	-0.970809	0.00126574
ccr-let-7a	TCONS_00017655	-0.994245	4.95877e-05	109099411	-0.996446	1.89187e-05
ccr-let-7a	TCONS_00017655	-0.994245	4.95877e-05	109105599	-0.899086	0.0147616
ccr-let-7a	TCONS_00017655	-0.994245	4.95877e-05	109113255	-0.962509	0.00208204
ccr-let-7a	TCONS_00017655	-0.994245	4.95877e-05	122147477	-0.996512	1.82306e-05
ccr-let-7a	TCONS_00017655	-0.994245	4.95877e-05	XLOC_015056	-0.996678	1.65383e-05
ccr-let-7a	TCONS_00017655	-0.994245	4.95877e-05	XLOC_015600	-0.981233	0.000524978
ccr-let-7a	TCONS_00017655	-0.994245	4.95877e-05	XLOC_031909	-0.992551	8.30248e-05
ccr-let-7a	TCONS_00017655	-0.994245	4.95877e-05	XLOC_049757	-0.952076	0.0033901
ccr-let-7a	TCONS_00017655	-0.994245	4.95877e-05	XLOC_054663	-0.99797	6.17546e-06
ccr-let-7a	TCONS_00018165	-0.921304	0.00904591	109045400	-0.996406	1.93493e-05
ccr-let-7a	TCONS_00018165	-0.921304	0.00904591	109045458	-0.873237	0.0230847
ccr-let-7a	TCONS_00018165	-0.921304	0.00904591	109047856	-0.983617	0.000400384
ccr-let-7a	TCONS_00018165	-0.921304	0.00904591	109048143	-0.975244	0.000911674
ccr-let-7a	TCONS_00018165	-0.921304	0.00904591	109054485	-0.989135	0.000176439
ccr-let-7a	TCONS_00018165	-0.921304	0.00904591	109063442	-0.998636	2.78865e-06
ccr-let-7a	TCONS_00018165	-0.921304	0.00904591	109063841	-0.996968	1.37756e-05
ccr-let-7a	TCONS_00018165	-0.921304	0.00904591	109066556	-0.922616	0.00875069
ccr-let-7a	TCONS_00018165	-0.921304	0.00904591	109071240	-0.88232	0.0199579
ccr-let-7a	TCONS_00018165	-0.921304	0.00904591	109077559	-0.996455	1.8824e-05
ccr-let-7a	TCONS_00018165	-0.921304	0.00904591	109082837	-0.997467	9.61853e-06
ccr-let-7a	TCONS_00018165	-0.921304	0.00904591	109087279	-0.981204	0.000526597
ccr-let-7a	TCONS_00018165	-0.921304	0.00904591	109099394	-0.970809	0.00126574
ccr-let-7a	TCONS_00018165	-0.921304	0.00904591	109099411	-0.996446	1.89187e-05
ccr-let-7a	TCONS_00018165	-0.921304	0.00904591	109105599	-0.899086	0.0147616
ccr-let-7a	TCONS_00018165	-0.921304	0.00904591	109113255	-0.962509	0.00208204
ccr-let-7a	TCONS_00018165	-0.921304	0.00904591	122147477	-0.996512	1.82306e-05
ccr-let-7a	TCONS_00018165	-0.921304	0.00904591	XLOC_015056	-0.996678	1.65383e-05
ccr-let-7a	TCONS_00018165	-0.921304	0.00904591	XLOC_015600	-0.981233	0.000524978
ccr-let-7a	TCONS_00018165	-0.921304	0.00904591	XLOC_031909	-0.992551	8.30248e-05
ccr-let-7a	TCONS_00018165	-0.921304	0.00904591	XLOC_049757	-0.952076	0.0033901
ccr-let-7a	TCONS_00018165	-0.921304	0.00904591	XLOC_054663	-0.99797	6.17546e-06
ccr-let-7a	TCONS_00022430	-0.997095	1.26478e-05	109045400	-0.996406	1.93493e-05
ccr-let-7a	TCONS_00022430	-0.997095	1.26478e-05	109045458	-0.873237	0.0230847
ccr-let-7a	TCONS_00022430	-0.997095	1.26478e-05	109047856	-0.983617	0.000400384
ccr-let-7a	TCONS_00022430	-0.997095	1.26478e-05	109048143	-0.975244	0.000911674
ccr-let-7a	TCONS_00022430	-0.997095	1.26478e-05	109054485	-0.989135	0.000176439
ccr-let-7a	TCONS_00022430	-0.997095	1.26478e-05	109063442	-0.998636	2.78865e-06
ccr-let-7a	TCONS_00022430	-0.997095	1.26478e-05	109063841	-0.996968	1.37756e-05
ccr-let-7a	TCONS_00022430	-0.997095	1.26478e-05	109066556	-0.922616	0.00875069
ccr-let-7a	TCONS_00022430	-0.997095	1.26478e-05	109071240	-0.88232	0.0199579
ccr-let-7a	TCONS_00022430	-0.997095	1.26478e-05	109077559	-0.996455	1.8824e-05
ccr-let-7a	TCONS_00022430	-0.997095	1.26478e-05	109082837	-0.997467	9.61853e-06
ccr-let-7a	TCONS_00022430	-0.997095	1.26478e-05	109087279	-0.981204	0.000526597
ccr-let-7a	TCONS_00022430	-0.997095	1.26478e-05	109099394	-0.970809	0.00126574
ccr-let-7a	TCONS_00022430	-0.997095	1.26478e-05	109099411	-0.996446	1.89187e-05
ccr-let-7a	TCONS_00022430	-0.997095	1.26478e-05	109105599	-0.899086	0.0147616
ccr-let-7a	TCONS_00022430	-0.997095	1.26478e-05	109113255	-0.962509	0.00208204
ccr-let-7a	TCONS_00022430	-0.997095	1.26478e-05	122147477	-0.996512	1.82306e-05
ccr-let-7a	TCONS_00022430	-0.997095	1.26478e-05	XLOC_015056	-0.996678	1.65383e-05
ccr-let-7a	TCONS_00022430	-0.997095	1.26478e-05	XLOC_015600	-0.981233	0.000524978
ccr-let-7a	TCONS_00022430	-0.997095	1.26478e-05	XLOC_031909	-0.992551	8.30248e-05
ccr-let-7a	TCONS_00022430	-0.997095	1.26478e-05	XLOC_049757	-0.952076	0.0033901
ccr-let-7a	TCONS_00022430	-0.997095	1.26478e-05	XLOC_054663	-0.99797	6.17546e-06
ccr-let-7a	TCONS_00023261	-0.994609	4.3519e-05	109045400	-0.996406	1.93493e-05
ccr-let-7a	TCONS_00023261	-0.994609	4.3519e-05	109045458	-0.873237	0.0230847
ccr-let-7a	TCONS_00023261	-0.994609	4.3519e-05	109047856	-0.983617	0.000400384
ccr-let-7a	TCONS_00023261	-0.994609	4.3519e-05	109048143	-0.975244	0.000911674
ccr-let-7a	TCONS_00023261	-0.994609	4.3519e-05	109054485	-0.989135	0.000176439
ccr-let-7a	TCONS_00023261	-0.994609	4.3519e-05	109063442	-0.998636	2.78865e-06
ccr-let-7a	TCONS_00023261	-0.994609	4.3519e-05	109063841	-0.996968	1.37756e-05
ccr-let-7a	TCONS_00023261	-0.994609	4.3519e-05	109066556	-0.922616	0.00875069
ccr-let-7a	TCONS_00023261	-0.994609	4.3519e-05	109071240	-0.88232	0.0199579
ccr-let-7a	TCONS_00023261	-0.994609	4.3519e-05	109077559	-0.996455	1.8824e-05
ccr-let-7a	TCONS_00023261	-0.994609	4.3519e-05	109082837	-0.997467	9.61853e-06
ccr-let-7a	TCONS_00023261	-0.994609	4.3519e-05	109087279	-0.981204	0.000526597
ccr-let-7a	TCONS_00023261	-0.994609	4.3519e-05	109099394	-0.970809	0.00126574
ccr-let-7a	TCONS_00023261	-0.994609	4.3519e-05	109099411	-0.996446	1.89187e-05
ccr-let-7a	TCONS_00023261	-0.994609	4.3519e-05	109105599	-0.899086	0.0147616
ccr-let-7a	TCONS_00023261	-0.994609	4.3519e-05	109113255	-0.962509	0.00208204
ccr-let-7a	TCONS_00023261	-0.994609	4.3519e-05	122147477	-0.996512	1.82306e-05
ccr-let-7a	TCONS_00023261	-0.994609	4.3519e-05	XLOC_015056	-0.996678	1.65383e-05
ccr-let-7a	TCONS_00023261	-0.994609	4.3519e-05	XLOC_015600	-0.981233	0.000524978
ccr-let-7a	TCONS_00023261	-0.994609	4.3519e-05	XLOC_031909	-0.992551	8.30248e-05
ccr-let-7a	TCONS_00023261	-0.994609	4.3519e-05	XLOC_049757	-0.952076	0.0033901
ccr-let-7a	TCONS_00023261	-0.994609	4.3519e-05	XLOC_054663	-0.99797	6.17546e-06
ccr-let-7a	TCONS_00024044	-0.982042	0.000480847	109045400	-0.996406	1.93493e-05
ccr-let-7a	TCONS_00024044	-0.982042	0.000480847	109045458	-0.873237	0.0230847
ccr-let-7a	TCONS_00024044	-0.982042	0.000480847	109047856	-0.983617	0.000400384
ccr-let-7a	TCONS_00024044	-0.982042	0.000480847	109048143	-0.975244	0.000911674
ccr-let-7a	TCONS_00024044	-0.982042	0.000480847	109054485	-0.989135	0.000176439
ccr-let-7a	TCONS_00024044	-0.982042	0.000480847	109063442	-0.998636	2.78865e-06
ccr-let-7a	TCONS_00024044	-0.982042	0.000480847	109063841	-0.996968	1.37756e-05
ccr-let-7a	TCONS_00024044	-0.982042	0.000480847	109066556	-0.922616	0.00875069
ccr-let-7a	TCONS_00024044	-0.982042	0.000480847	109071240	-0.88232	0.0199579
ccr-let-7a	TCONS_00024044	-0.982042	0.000480847	109077559	-0.996455	1.8824e-05
ccr-let-7a	TCONS_00024044	-0.982042	0.000480847	109082837	-0.997467	9.61853e-06
ccr-let-7a	TCONS_00024044	-0.982042	0.000480847	109087279	-0.981204	0.000526597
ccr-let-7a	TCONS_00024044	-0.982042	0.000480847	109099394	-0.970809	0.00126574
ccr-let-7a	TCONS_00024044	-0.982042	0.000480847	109099411	-0.996446	1.89187e-05
ccr-let-7a	TCONS_00024044	-0.982042	0.000480847	109105599	-0.899086	0.0147616
ccr-let-7a	TCONS_00024044	-0.982042	0.000480847	109113255	-0.962509	0.00208204
ccr-let-7a	TCONS_00024044	-0.982042	0.000480847	122147477	-0.996512	1.82306e-05
ccr-let-7a	TCONS_00024044	-0.982042	0.000480847	XLOC_015056	-0.996678	1.65383e-05
ccr-let-7a	TCONS_00024044	-0.982042	0.000480847	XLOC_015600	-0.981233	0.000524978
ccr-let-7a	TCONS_00024044	-0.982042	0.000480847	XLOC_031909	-0.992551	8.30248e-05
ccr-let-7a	TCONS_00024044	-0.982042	0.000480847	XLOC_049757	-0.952076	0.0033901
ccr-let-7a	TCONS_00024044	-0.982042	0.000480847	XLOC_054663	-0.99797	6.17546e-06
ccr-let-7a	TCONS_00024877	-0.988747	0.000189245	109045400	-0.996406	1.93493e-05
ccr-let-7a	TCONS_00024877	-0.988747	0.000189245	109045458	-0.873237	0.0230847
ccr-let-7a	TCONS_00024877	-0.988747	0.000189245	109047856	-0.983617	0.000400384
ccr-let-7a	TCONS_00024877	-0.988747	0.000189245	109048143	-0.975244	0.000911674
ccr-let-7a	TCONS_00024877	-0.988747	0.000189245	109054485	-0.989135	0.000176439
ccr-let-7a	TCONS_00024877	-0.988747	0.000189245	109063442	-0.998636	2.78865e-06
ccr-let-7a	TCONS_00024877	-0.988747	0.000189245	109063841	-0.996968	1.37756e-05
ccr-let-7a	TCONS_00024877	-0.988747	0.000189245	109066556	-0.922616	0.00875069
ccr-let-7a	TCONS_00024877	-0.988747	0.000189245	109071240	-0.88232	0.0199579
ccr-let-7a	TCONS_00024877	-0.988747	0.000189245	109077559	-0.996455	1.8824e-05
ccr-let-7a	TCONS_00024877	-0.988747	0.000189245	109082837	-0.997467	9.61853e-06
ccr-let-7a	TCONS_00024877	-0.988747	0.000189245	109087279	-0.981204	0.000526597
ccr-let-7a	TCONS_00024877	-0.988747	0.000189245	109099394	-0.970809	0.00126574
ccr-let-7a	TCONS_00024877	-0.988747	0.000189245	109099411	-0.996446	1.89187e-05
ccr-let-7a	TCONS_00024877	-0.988747	0.000189245	109105599	-0.899086	0.0147616
ccr-let-7a	TCONS_00024877	-0.988747	0.000189245	109113255	-0.962509	0.00208204
ccr-let-7a	TCONS_00024877	-0.988747	0.000189245	122147477	-0.996512	1.82306e-05
ccr-let-7a	TCONS_00024877	-0.988747	0.000189245	XLOC_015056	-0.996678	1.65383e-05
ccr-let-7a	TCONS_00024877	-0.988747	0.000189245	XLOC_015600	-0.981233	0.000524978
ccr-let-7a	TCONS_00024877	-0.988747	0.000189245	XLOC_031909	-0.992551	8.30248e-05
ccr-let-7a	TCONS_00024877	-0.988747	0.000189245	XLOC_049757	-0.952076	0.0033901
ccr-let-7a	TCONS_00024877	-0.988747	0.000189245	XLOC_054663	-0.99797	6.17546e-06
ccr-let-7a	TCONS_00026455	-0.99719	1.18345e-05	109045400	-0.996406	1.93493e-05
ccr-let-7a	TCONS_00026455	-0.99719	1.18345e-05	109045458	-0.873237	0.0230847
ccr-let-7a	TCONS_00026455	-0.99719	1.18345e-05	109047856	-0.983617	0.000400384
ccr-let-7a	TCONS_00026455	-0.99719	1.18345e-05	109048143	-0.975244	0.000911674
ccr-let-7a	TCONS_00026455	-0.99719	1.18345e-05	109054485	-0.989135	0.000176439
ccr-let-7a	TCONS_00026455	-0.99719	1.18345e-05	109063442	-0.998636	2.78865e-06
ccr-let-7a	TCONS_00026455	-0.99719	1.18345e-05	109063841	-0.996968	1.37756e-05
ccr-let-7a	TCONS_00026455	-0.99719	1.18345e-05	109066556	-0.922616	0.00875069
ccr-let-7a	TCONS_00026455	-0.99719	1.18345e-05	109071240	-0.88232	0.0199579
ccr-let-7a	TCONS_00026455	-0.99719	1.18345e-05	109077559	-0.996455	1.8824e-05
ccr-let-7a	TCONS_00026455	-0.99719	1.18345e-05	109082837	-0.997467	9.61853e-06
ccr-let-7a	TCONS_00026455	-0.99719	1.18345e-05	109087279	-0.981204	0.000526597
ccr-let-7a	TCONS_00026455	-0.99719	1.18345e-05	109099394	-0.970809	0.00126574
ccr-let-7a	TCONS_00026455	-0.99719	1.18345e-05	109099411	-0.996446	1.89187e-05
ccr-let-7a	TCONS_00026455	-0.99719	1.18345e-05	109105599	-0.899086	0.0147616
ccr-let-7a	TCONS_00026455	-0.99719	1.18345e-05	109113255	-0.962509	0.00208204
ccr-let-7a	TCONS_00026455	-0.99719	1.18345e-05	122147477	-0.996512	1.82306e-05
ccr-let-7a	TCONS_00026455	-0.99719	1.18345e-05	XLOC_015056	-0.996678	1.65383e-05
ccr-let-7a	TCONS_00026455	-0.99719	1.18345e-05	XLOC_015600	-0.981233	0.000524978
ccr-let-7a	TCONS_00026455	-0.99719	1.18345e-05	XLOC_031909	-0.992551	8.30248e-05
ccr-let-7a	TCONS_00026455	-0.99719	1.18345e-05	XLOC_049757	-0.952076	0.0033901
ccr-let-7a	TCONS_00026455	-0.99719	1.18345e-05	XLOC_054663	-0.99797	6.17546e-06
ccr-let-7a	TCONS_00029253	-0.999528	3.34689e-07	109045400	-0.996406	1.93493e-05
ccr-let-7a	TCONS_00029253	-0.999528	3.34689e-07	109045458	-0.873237	0.0230847
ccr-let-7a	TCONS_00029253	-0.999528	3.34689e-07	109047856	-0.983617	0.000400384
ccr-let-7a	TCONS_00029253	-0.999528	3.34689e-07	109048143	-0.975244	0.000911674
ccr-let-7a	TCONS_00029253	-0.999528	3.34689e-07	109054485	-0.989135	0.000176439
ccr-let-7a	TCONS_00029253	-0.999528	3.34689e-07	109063442	-0.998636	2.78865e-06
ccr-let-7a	TCONS_00029253	-0.999528	3.34689e-07	109063841	-0.996968	1.37756e-05
ccr-let-7a	TCONS_00029253	-0.999528	3.34689e-07	109066556	-0.922616	0.00875069
ccr-let-7a	TCONS_00029253	-0.999528	3.34689e-07	109071240	-0.88232	0.0199579
ccr-let-7a	TCONS_00029253	-0.999528	3.34689e-07	109077559	-0.996455	1.8824e-05
ccr-let-7a	TCONS_00029253	-0.999528	3.34689e-07	109082837	-0.997467	9.61853e-06
ccr-let-7a	TCONS_00029253	-0.999528	3.34689e-07	109087279	-0.981204	0.000526597
ccr-let-7a	TCONS_00029253	-0.999528	3.34689e-07	109099394	-0.970809	0.00126574
ccr-let-7a	TCONS_00029253	-0.999528	3.34689e-07	109099411	-0.996446	1.89187e-05
ccr-let-7a	TCONS_00029253	-0.999528	3.34689e-07	109105599	-0.899086	0.0147616
ccr-let-7a	TCONS_00029253	-0.999528	3.34689e-07	109113255	-0.962509	0.00208204
ccr-let-7a	TCONS_00029253	-0.999528	3.34689e-07	122147477	-0.996512	1.82306e-05
ccr-let-7a	TCONS_00029253	-0.999528	3.34689e-07	XLOC_015056	-0.996678	1.65383e-05
ccr-let-7a	TCONS_00029253	-0.999528	3.34689e-07	XLOC_015600	-0.981233	0.000524978
ccr-let-7a	TCONS_00029253	-0.999528	3.34689e-07	XLOC_031909	-0.992551	8.30248e-05
ccr-let-7a	TCONS_00029253	-0.999528	3.34689e-07	XLOC_049757	-0.952076	0.0033901
ccr-let-7a	TCONS_00029253	-0.999528	3.34689e-07	XLOC_054663	-0.99797	6.17546e-06
ccr-let-7a	TCONS_00030617	-0.999432	4.83607e-07	109045400	-0.996406	1.93493e-05
ccr-let-7a	TCONS_00030617	-0.999432	4.83607e-07	109045458	-0.873237	0.0230847
ccr-let-7a	TCONS_00030617	-0.999432	4.83607e-07	109047856	-0.983617	0.000400384
ccr-let-7a	TCONS_00030617	-0.999432	4.83607e-07	109048143	-0.975244	0.000911674
ccr-let-7a	TCONS_00030617	-0.999432	4.83607e-07	109054485	-0.989135	0.000176439
ccr-let-7a	TCONS_00030617	-0.999432	4.83607e-07	109063442	-0.998636	2.78865e-06
ccr-let-7a	TCONS_00030617	-0.999432	4.83607e-07	109063841	-0.996968	1.37756e-05
ccr-let-7a	TCONS_00030617	-0.999432	4.83607e-07	109066556	-0.922616	0.00875069
ccr-let-7a	TCONS_00030617	-0.999432	4.83607e-07	109071240	-0.88232	0.0199579
ccr-let-7a	TCONS_00030617	-0.999432	4.83607e-07	109077559	-0.996455	1.8824e-05
ccr-let-7a	TCONS_00030617	-0.999432	4.83607e-07	109082837	-0.997467	9.61853e-06
ccr-let-7a	TCONS_00030617	-0.999432	4.83607e-07	109087279	-0.981204	0.000526597
ccr-let-7a	TCONS_00030617	-0.999432	4.83607e-07	109099394	-0.970809	0.00126574
ccr-let-7a	TCONS_00030617	-0.999432	4.83607e-07	109099411	-0.996446	1.89187e-05
ccr-let-7a	TCONS_00030617	-0.999432	4.83607e-07	109105599	-0.899086	0.0147616
ccr-let-7a	TCONS_00030617	-0.999432	4.83607e-07	109113255	-0.962509	0.00208204
ccr-let-7a	TCONS_00030617	-0.999432	4.83607e-07	122147477	-0.996512	1.82306e-05
ccr-let-7a	TCONS_00030617	-0.999432	4.83607e-07	XLOC_015056	-0.996678	1.65383e-05
ccr-let-7a	TCONS_00030617	-0.999432	4.83607e-07	XLOC_015600	-0.981233	0.000524978
ccr-let-7a	TCONS_00030617	-0.999432	4.83607e-07	XLOC_031909	-0.992551	8.30248e-05
ccr-let-7a	TCONS_00030617	-0.999432	4.83607e-07	XLOC_049757	-0.952076	0.0033901
ccr-let-7a	TCONS_00030617	-0.999432	4.83607e-07	XLOC_054663	-0.99797	6.17546e-06
ccr-let-7a	TCONS_00031681	-0.983159	0.000423017	109045400	-0.996406	1.93493e-05
ccr-let-7a	TCONS_00031681	-0.983159	0.000423017	109045458	-0.873237	0.0230847
ccr-let-7a	TCONS_00031681	-0.983159	0.000423017	109047856	-0.983617	0.000400384
ccr-let-7a	TCONS_00031681	-0.983159	0.000423017	109048143	-0.975244	0.000911674
ccr-let-7a	TCONS_00031681	-0.983159	0.000423017	109054485	-0.989135	0.000176439
ccr-let-7a	TCONS_00031681	-0.983159	0.000423017	109063442	-0.998636	2.78865e-06
ccr-let-7a	TCONS_00031681	-0.983159	0.000423017	109063841	-0.996968	1.37756e-05
ccr-let-7a	TCONS_00031681	-0.983159	0.000423017	109066556	-0.922616	0.00875069
ccr-let-7a	TCONS_00031681	-0.983159	0.000423017	109071240	-0.88232	0.0199579
ccr-let-7a	TCONS_00031681	-0.983159	0.000423017	109077559	-0.996455	1.8824e-05
ccr-let-7a	TCONS_00031681	-0.983159	0.000423017	109082837	-0.997467	9.61853e-06
ccr-let-7a	TCONS_00031681	-0.983159	0.000423017	109087279	-0.981204	0.000526597
ccr-let-7a	TCONS_00031681	-0.983159	0.000423017	109099394	-0.970809	0.00126574
ccr-let-7a	TCONS_00031681	-0.983159	0.000423017	109099411	-0.996446	1.89187e-05
ccr-let-7a	TCONS_00031681	-0.983159	0.000423017	109105599	-0.899086	0.0147616
ccr-let-7a	TCONS_00031681	-0.983159	0.000423017	109113255	-0.962509	0.00208204
ccr-let-7a	TCONS_00031681	-0.983159	0.000423017	122147477	-0.996512	1.82306e-05
ccr-let-7a	TCONS_00031681	-0.983159	0.000423017	XLOC_015056	-0.996678	1.65383e-05
ccr-let-7a	TCONS_00031681	-0.983159	0.000423017	XLOC_015600	-0.981233	0.000524978
ccr-let-7a	TCONS_00031681	-0.983159	0.000423017	XLOC_031909	-0.992551	8.30248e-05
ccr-let-7a	TCONS_00031681	-0.983159	0.000423017	XLOC_049757	-0.952076	0.0033901
ccr-let-7a	TCONS_00031681	-0.983159	0.000423017	XLOC_054663	-0.99797	6.17546e-06
ccr-let-7a	TCONS_00032995	-0.980492	0.00056712	109045400	-0.996406	1.93493e-05
ccr-let-7a	TCONS_00032995	-0.980492	0.00056712	109045458	-0.873237	0.0230847
ccr-let-7a	TCONS_00032995	-0.980492	0.00056712	109047856	-0.983617	0.000400384
ccr-let-7a	TCONS_00032995	-0.980492	0.00056712	109048143	-0.975244	0.000911674
ccr-let-7a	TCONS_00032995	-0.980492	0.00056712	109054485	-0.989135	0.000176439
ccr-let-7a	TCONS_00032995	-0.980492	0.00056712	109063442	-0.998636	2.78865e-06
ccr-let-7a	TCONS_00032995	-0.980492	0.00056712	109063841	-0.996968	1.37756e-05
ccr-let-7a	TCONS_00032995	-0.980492	0.00056712	109066556	-0.922616	0.00875069
ccr-let-7a	TCONS_00032995	-0.980492	0.00056712	109071240	-0.88232	0.0199579
ccr-let-7a	TCONS_00032995	-0.980492	0.00056712	109077559	-0.996455	1.8824e-05
ccr-let-7a	TCONS_00032995	-0.980492	0.00056712	109082837	-0.997467	9.61853e-06
ccr-let-7a	TCONS_00032995	-0.980492	0.00056712	109087279	-0.981204	0.000526597
ccr-let-7a	TCONS_00032995	-0.980492	0.00056712	109099394	-0.970809	0.00126574
ccr-let-7a	TCONS_00032995	-0.980492	0.00056712	109099411	-0.996446	1.89187e-05
ccr-let-7a	TCONS_00032995	-0.980492	0.00056712	109105599	-0.899086	0.0147616
ccr-let-7a	TCONS_00032995	-0.980492	0.00056712	109113255	-0.962509	0.00208204
ccr-let-7a	TCONS_00032995	-0.980492	0.00056712	122147477	-0.996512	1.82306e-05
ccr-let-7a	TCONS_00032995	-0.980492	0.00056712	XLOC_015056	-0.996678	1.65383e-05
ccr-let-7a	TCONS_00032995	-0.980492	0.00056712	XLOC_015600	-0.981233	0.000524978
ccr-let-7a	TCONS_00032995	-0.980492	0.00056712	XLOC_031909	-0.992551	8.30248e-05
ccr-let-7a	TCONS_00032995	-0.980492	0.00056712	XLOC_049757	-0.952076	0.0033901
ccr-let-7a	TCONS_00032995	-0.980492	0.00056712	XLOC_054663	-0.99797	6.17546e-06
ccr-let-7a	TCONS_00033029	-0.984197	0.000372645	109045400	-0.996406	1.93493e-05
ccr-let-7a	TCONS_00033029	-0.984197	0.000372645	109045458	-0.873237	0.0230847
ccr-let-7a	TCONS_00033029	-0.984197	0.000372645	109047856	-0.983617	0.000400384
ccr-let-7a	TCONS_00033029	-0.984197	0.000372645	109048143	-0.975244	0.000911674
ccr-let-7a	TCONS_00033029	-0.984197	0.000372645	109054485	-0.989135	0.000176439
ccr-let-7a	TCONS_00033029	-0.984197	0.000372645	109063442	-0.998636	2.78865e-06
ccr-let-7a	TCONS_00033029	-0.984197	0.000372645	109063841	-0.996968	1.37756e-05
ccr-let-7a	TCONS_00033029	-0.984197	0.000372645	109066556	-0.922616	0.00875069
ccr-let-7a	TCONS_00033029	-0.984197	0.000372645	109071240	-0.88232	0.0199579
ccr-let-7a	TCONS_00033029	-0.984197	0.000372645	109077559	-0.996455	1.8824e-05
ccr-let-7a	TCONS_00033029	-0.984197	0.000372645	109082837	-0.997467	9.61853e-06
ccr-let-7a	TCONS_00033029	-0.984197	0.000372645	109087279	-0.981204	0.000526597
ccr-let-7a	TCONS_00033029	-0.984197	0.000372645	109099394	-0.970809	0.00126574
ccr-let-7a	TCONS_00033029	-0.984197	0.000372645	109099411	-0.996446	1.89187e-05
ccr-let-7a	TCONS_00033029	-0.984197	0.000372645	109105599	-0.899086	0.0147616
ccr-let-7a	TCONS_00033029	-0.984197	0.000372645	109113255	-0.962509	0.00208204
ccr-let-7a	TCONS_00033029	-0.984197	0.000372645	122147477	-0.996512	1.82306e-05
ccr-let-7a	TCONS_00033029	-0.984197	0.000372645	XLOC_015056	-0.996678	1.65383e-05
ccr-let-7a	TCONS_00033029	-0.984197	0.000372645	XLOC_015600	-0.981233	0.000524978
ccr-let-7a	TCONS_00033029	-0.984197	0.000372645	XLOC_031909	-0.992551	8.30248e-05
ccr-let-7a	TCONS_00033029	-0.984197	0.000372645	XLOC_049757	-0.952076	0.0033901
ccr-let-7a	TCONS_00033029	-0.984197	0.000372645	XLOC_054663	-0.99797	6.17546e-06
ccr-let-7a	TCONS_00037511	-0.993568	6.1918e-05	109045400	-0.996406	1.93493e-05
ccr-let-7a	TCONS_00037511	-0.993568	6.1918e-05	109045458	-0.873237	0.0230847
ccr-let-7a	TCONS_00037511	-0.993568	6.1918e-05	109047856	-0.983617	0.000400384
ccr-let-7a	TCONS_00037511	-0.993568	6.1918e-05	109048143	-0.975244	0.000911674
ccr-let-7a	TCONS_00037511	-0.993568	6.1918e-05	109054485	-0.989135	0.000176439
ccr-let-7a	TCONS_00037511	-0.993568	6.1918e-05	109063442	-0.998636	2.78865e-06
ccr-let-7a	TCONS_00037511	-0.993568	6.1918e-05	109063841	-0.996968	1.37756e-05
ccr-let-7a	TCONS_00037511	-0.993568	6.1918e-05	109066556	-0.922616	0.00875069
ccr-let-7a	TCONS_00037511	-0.993568	6.1918e-05	109071240	-0.88232	0.0199579
ccr-let-7a	TCONS_00037511	-0.993568	6.1918e-05	109077559	-0.996455	1.8824e-05
ccr-let-7a	TCONS_00037511	-0.993568	6.1918e-05	109082837	-0.997467	9.61853e-06
ccr-let-7a	TCONS_00037511	-0.993568	6.1918e-05	109087279	-0.981204	0.000526597
ccr-let-7a	TCONS_00037511	-0.993568	6.1918e-05	109099394	-0.970809	0.00126574
ccr-let-7a	TCONS_00037511	-0.993568	6.1918e-05	109099411	-0.996446	1.89187e-05
ccr-let-7a	TCONS_00037511	-0.993568	6.1918e-05	109105599	-0.899086	0.0147616
ccr-let-7a	TCONS_00037511	-0.993568	6.1918e-05	109113255	-0.962509	0.00208204
ccr-let-7a	TCONS_00037511	-0.993568	6.1918e-05	122147477	-0.996512	1.82306e-05
ccr-let-7a	TCONS_00037511	-0.993568	6.1918e-05	XLOC_015056	-0.996678	1.65383e-05
ccr-let-7a	TCONS_00037511	-0.993568	6.1918e-05	XLOC_015600	-0.981233	0.000524978
ccr-let-7a	TCONS_00037511	-0.993568	6.1918e-05	XLOC_031909	-0.992551	8.30248e-05
ccr-let-7a	TCONS_00037511	-0.993568	6.1918e-05	XLOC_049757	-0.952076	0.0033901
ccr-let-7a	TCONS_00037511	-0.993568	6.1918e-05	XLOC_054663	-0.99797	6.17546e-06
ccr-let-7a	TCONS_00041177	-0.974229	0.000987663	109045400	-0.996406	1.93493e-05
ccr-let-7a	TCONS_00041177	-0.974229	0.000987663	109045458	-0.873237	0.0230847
ccr-let-7a	TCONS_00041177	-0.974229	0.000987663	109047856	-0.983617	0.000400384
ccr-let-7a	TCONS_00041177	-0.974229	0.000987663	109048143	-0.975244	0.000911674
ccr-let-7a	TCONS_00041177	-0.974229	0.000987663	109054485	-0.989135	0.000176439
ccr-let-7a	TCONS_00041177	-0.974229	0.000987663	109063442	-0.998636	2.78865e-06
ccr-let-7a	TCONS_00041177	-0.974229	0.000987663	109063841	-0.996968	1.37756e-05
ccr-let-7a	TCONS_00041177	-0.974229	0.000987663	109066556	-0.922616	0.00875069
ccr-let-7a	TCONS_00041177	-0.974229	0.000987663	109071240	-0.88232	0.0199579
ccr-let-7a	TCONS_00041177	-0.974229	0.000987663	109077559	-0.996455	1.8824e-05
ccr-let-7a	TCONS_00041177	-0.974229	0.000987663	109082837	-0.997467	9.61853e-06
ccr-let-7a	TCONS_00041177	-0.974229	0.000987663	109087279	-0.981204	0.000526597
ccr-let-7a	TCONS_00041177	-0.974229	0.000987663	109099394	-0.970809	0.00126574
ccr-let-7a	TCONS_00041177	-0.974229	0.000987663	109099411	-0.996446	1.89187e-05
ccr-let-7a	TCONS_00041177	-0.974229	0.000987663	109105599	-0.899086	0.0147616
ccr-let-7a	TCONS_00041177	-0.974229	0.000987663	109113255	-0.962509	0.00208204
ccr-let-7a	TCONS_00041177	-0.974229	0.000987663	122147477	-0.996512	1.82306e-05
ccr-let-7a	TCONS_00041177	-0.974229	0.000987663	XLOC_015056	-0.996678	1.65383e-05
ccr-let-7a	TCONS_00041177	-0.974229	0.000987663	XLOC_015600	-0.981233	0.000524978
ccr-let-7a	TCONS_00041177	-0.974229	0.000987663	XLOC_031909	-0.992551	8.30248e-05
ccr-let-7a	TCONS_00041177	-0.974229	0.000987663	XLOC_049757	-0.952076	0.0033901
ccr-let-7a	TCONS_00041177	-0.974229	0.000987663	XLOC_054663	-0.99797	6.17546e-06
ccr-let-7a	TCONS_00041463	-0.874353	0.0226888	109045400	-0.996406	1.93493e-05
ccr-let-7a	TCONS_00041463	-0.874353	0.0226888	109045458	-0.873237	0.0230847
ccr-let-7a	TCONS_00041463	-0.874353	0.0226888	109047856	-0.983617	0.000400384
ccr-let-7a	TCONS_00041463	-0.874353	0.0226888	109048143	-0.975244	0.000911674
ccr-let-7a	TCONS_00041463	-0.874353	0.0226888	109054485	-0.989135	0.000176439
ccr-let-7a	TCONS_00041463	-0.874353	0.0226888	109063442	-0.998636	2.78865e-06
ccr-let-7a	TCONS_00041463	-0.874353	0.0226888	109063841	-0.996968	1.37756e-05
ccr-let-7a	TCONS_00041463	-0.874353	0.0226888	109066556	-0.922616	0.00875069
ccr-let-7a	TCONS_00041463	-0.874353	0.0226888	109071240	-0.88232	0.0199579
ccr-let-7a	TCONS_00041463	-0.874353	0.0226888	109077559	-0.996455	1.8824e-05
ccr-let-7a	TCONS_00041463	-0.874353	0.0226888	109082837	-0.997467	9.61853e-06
ccr-let-7a	TCONS_00041463	-0.874353	0.0226888	109087279	-0.981204	0.000526597
ccr-let-7a	TCONS_00041463	-0.874353	0.0226888	109099394	-0.970809	0.00126574
ccr-let-7a	TCONS_00041463	-0.874353	0.0226888	109099411	-0.996446	1.89187e-05
ccr-let-7a	TCONS_00041463	-0.874353	0.0226888	109105599	-0.899086	0.0147616
ccr-let-7a	TCONS_00041463	-0.874353	0.0226888	109113255	-0.962509	0.00208204
ccr-let-7a	TCONS_00041463	-0.874353	0.0226888	122147477	-0.996512	1.82306e-05
ccr-let-7a	TCONS_00041463	-0.874353	0.0226888	XLOC_015056	-0.996678	1.65383e-05
ccr-let-7a	TCONS_00041463	-0.874353	0.0226888	XLOC_015600	-0.981233	0.000524978
ccr-let-7a	TCONS_00041463	-0.874353	0.0226888	XLOC_031909	-0.992551	8.30248e-05
ccr-let-7a	TCONS_00041463	-0.874353	0.0226888	XLOC_049757	-0.952076	0.0033901
ccr-let-7a	TCONS_00041463	-0.874353	0.0226888	XLOC_054663	-0.99797	6.17546e-06
ccr-let-7a	TCONS_00043528	-0.975308	0.000907028	109045400	-0.996406	1.93493e-05
ccr-let-7a	TCONS_00043528	-0.975308	0.000907028	109045458	-0.873237	0.0230847
ccr-let-7a	TCONS_00043528	-0.975308	0.000907028	109047856	-0.983617	0.000400384
ccr-let-7a	TCONS_00043528	-0.975308	0.000907028	109048143	-0.975244	0.000911674
ccr-let-7a	TCONS_00043528	-0.975308	0.000907028	109054485	-0.989135	0.000176439
ccr-let-7a	TCONS_00043528	-0.975308	0.000907028	109063442	-0.998636	2.78865e-06
ccr-let-7a	TCONS_00043528	-0.975308	0.000907028	109063841	-0.996968	1.37756e-05
ccr-let-7a	TCONS_00043528	-0.975308	0.000907028	109066556	-0.922616	0.00875069
ccr-let-7a	TCONS_00043528	-0.975308	0.000907028	109071240	-0.88232	0.0199579
ccr-let-7a	TCONS_00043528	-0.975308	0.000907028	109077559	-0.996455	1.8824e-05
ccr-let-7a	TCONS_00043528	-0.975308	0.000907028	109082837	-0.997467	9.61853e-06
ccr-let-7a	TCONS_00043528	-0.975308	0.000907028	109087279	-0.981204	0.000526597
ccr-let-7a	TCONS_00043528	-0.975308	0.000907028	109099394	-0.970809	0.00126574
ccr-let-7a	TCONS_00043528	-0.975308	0.000907028	109099411	-0.996446	1.89187e-05
ccr-let-7a	TCONS_00043528	-0.975308	0.000907028	109105599	-0.899086	0.0147616
ccr-let-7a	TCONS_00043528	-0.975308	0.000907028	109113255	-0.962509	0.00208204
ccr-let-7a	TCONS_00043528	-0.975308	0.000907028	122147477	-0.996512	1.82306e-05
ccr-let-7a	TCONS_00043528	-0.975308	0.000907028	XLOC_015056	-0.996678	1.65383e-05
ccr-let-7a	TCONS_00043528	-0.975308	0.000907028	XLOC_015600	-0.981233	0.000524978
ccr-let-7a	TCONS_00043528	-0.975308	0.000907028	XLOC_031909	-0.992551	8.30248e-05
ccr-let-7a	TCONS_00043528	-0.975308	0.000907028	XLOC_049757	-0.952076	0.0033901
ccr-let-7a	TCONS_00043528	-0.975308	0.000907028	XLOC_054663	-0.99797	6.17546e-06
ccr-let-7a	TCONS_00043895	-0.998581	3.02048e-06	109045400	-0.996406	1.93493e-05
ccr-let-7a	TCONS_00043895	-0.998581	3.02048e-06	109045458	-0.873237	0.0230847
ccr-let-7a	TCONS_00043895	-0.998581	3.02048e-06	109047856	-0.983617	0.000400384
ccr-let-7a	TCONS_00043895	-0.998581	3.02048e-06	109048143	-0.975244	0.000911674
ccr-let-7a	TCONS_00043895	-0.998581	3.02048e-06	109054485	-0.989135	0.000176439
ccr-let-7a	TCONS_00043895	-0.998581	3.02048e-06	109063442	-0.998636	2.78865e-06
ccr-let-7a	TCONS_00043895	-0.998581	3.02048e-06	109063841	-0.996968	1.37756e-05
ccr-let-7a	TCONS_00043895	-0.998581	3.02048e-06	109066556	-0.922616	0.00875069
ccr-let-7a	TCONS_00043895	-0.998581	3.02048e-06	109071240	-0.88232	0.0199579
ccr-let-7a	TCONS_00043895	-0.998581	3.02048e-06	109077559	-0.996455	1.8824e-05
ccr-let-7a	TCONS_00043895	-0.998581	3.02048e-06	109082837	-0.997467	9.61853e-06
ccr-let-7a	TCONS_00043895	-0.998581	3.02048e-06	109087279	-0.981204	0.000526597
ccr-let-7a	TCONS_00043895	-0.998581	3.02048e-06	109099394	-0.970809	0.00126574
ccr-let-7a	TCONS_00043895	-0.998581	3.02048e-06	109099411	-0.996446	1.89187e-05
ccr-let-7a	TCONS_00043895	-0.998581	3.02048e-06	109105599	-0.899086	0.0147616
ccr-let-7a	TCONS_00043895	-0.998581	3.02048e-06	109113255	-0.962509	0.00208204
ccr-let-7a	TCONS_00043895	-0.998581	3.02048e-06	122147477	-0.996512	1.82306e-05
ccr-let-7a	TCONS_00043895	-0.998581	3.02048e-06	XLOC_015056	-0.996678	1.65383e-05
ccr-let-7a	TCONS_00043895	-0.998581	3.02048e-06	XLOC_015600	-0.981233	0.000524978
ccr-let-7a	TCONS_00043895	-0.998581	3.02048e-06	XLOC_031909	-0.992551	8.30248e-05
ccr-let-7a	TCONS_00043895	-0.998581	3.02048e-06	XLOC_049757	-0.952076	0.0033901
ccr-let-7a	TCONS_00043895	-0.998581	3.02048e-06	XLOC_054663	-0.99797	6.17546e-06
ccr-let-7a	TCONS_00045517	-0.998989	1.53212e-06	109045400	-0.996406	1.93493e-05
ccr-let-7a	TCONS_00045517	-0.998989	1.53212e-06	109045458	-0.873237	0.0230847
ccr-let-7a	TCONS_00045517	-0.998989	1.53212e-06	109047856	-0.983617	0.000400384
ccr-let-7a	TCONS_00045517	-0.998989	1.53212e-06	109048143	-0.975244	0.000911674
ccr-let-7a	TCONS_00045517	-0.998989	1.53212e-06	109054485	-0.989135	0.000176439
ccr-let-7a	TCONS_00045517	-0.998989	1.53212e-06	109063442	-0.998636	2.78865e-06
ccr-let-7a	TCONS_00045517	-0.998989	1.53212e-06	109063841	-0.996968	1.37756e-05
ccr-let-7a	TCONS_00045517	-0.998989	1.53212e-06	109066556	-0.922616	0.00875069
ccr-let-7a	TCONS_00045517	-0.998989	1.53212e-06	109071240	-0.88232	0.0199579
ccr-let-7a	TCONS_00045517	-0.998989	1.53212e-06	109077559	-0.996455	1.8824e-05
ccr-let-7a	TCONS_00045517	-0.998989	1.53212e-06	109082837	-0.997467	9.61853e-06
ccr-let-7a	TCONS_00045517	-0.998989	1.53212e-06	109087279	-0.981204	0.000526597
ccr-let-7a	TCONS_00045517	-0.998989	1.53212e-06	109099394	-0.970809	0.00126574
ccr-let-7a	TCONS_00045517	-0.998989	1.53212e-06	109099411	-0.996446	1.89187e-05
ccr-let-7a	TCONS_00045517	-0.998989	1.53212e-06	109105599	-0.899086	0.0147616
ccr-let-7a	TCONS_00045517	-0.998989	1.53212e-06	109113255	-0.962509	0.00208204
ccr-let-7a	TCONS_00045517	-0.998989	1.53212e-06	122147477	-0.996512	1.82306e-05
ccr-let-7a	TCONS_00045517	-0.998989	1.53212e-06	XLOC_015056	-0.996678	1.65383e-05
ccr-let-7a	TCONS_00045517	-0.998989	1.53212e-06	XLOC_015600	-0.981233	0.000524978
ccr-let-7a	TCONS_00045517	-0.998989	1.53212e-06	XLOC_031909	-0.992551	8.30248e-05
ccr-let-7a	TCONS_00045517	-0.998989	1.53212e-06	XLOC_049757	-0.952076	0.0033901
ccr-let-7a	TCONS_00045517	-0.998989	1.53212e-06	XLOC_054663	-0.99797	6.17546e-06
ccr-let-7a	TCONS_00046897	-0.982855	0.000438382	109045400	-0.996406	1.93493e-05
ccr-let-7a	TCONS_00046897	-0.982855	0.000438382	109045458	-0.873237	0.0230847
ccr-let-7a	TCONS_00046897	-0.982855	0.000438382	109047856	-0.983617	0.000400384
ccr-let-7a	TCONS_00046897	-0.982855	0.000438382	109048143	-0.975244	0.000911674
ccr-let-7a	TCONS_00046897	-0.982855	0.000438382	109054485	-0.989135	0.000176439
ccr-let-7a	TCONS_00046897	-0.982855	0.000438382	109063442	-0.998636	2.78865e-06
ccr-let-7a	TCONS_00046897	-0.982855	0.000438382	109063841	-0.996968	1.37756e-05
ccr-let-7a	TCONS_00046897	-0.982855	0.000438382	109066556	-0.922616	0.00875069
ccr-let-7a	TCONS_00046897	-0.982855	0.000438382	109071240	-0.88232	0.0199579
ccr-let-7a	TCONS_00046897	-0.982855	0.000438382	109077559	-0.996455	1.8824e-05
ccr-let-7a	TCONS_00046897	-0.982855	0.000438382	109082837	-0.997467	9.61853e-06
ccr-let-7a	TCONS_00046897	-0.982855	0.000438382	109087279	-0.981204	0.000526597
ccr-let-7a	TCONS_00046897	-0.982855	0.000438382	109099394	-0.970809	0.00126574
ccr-let-7a	TCONS_00046897	-0.982855	0.000438382	109099411	-0.996446	1.89187e-05
ccr-let-7a	TCONS_00046897	-0.982855	0.000438382	109105599	-0.899086	0.0147616
ccr-let-7a	TCONS_00046897	-0.982855	0.000438382	109113255	-0.962509	0.00208204
ccr-let-7a	TCONS_00046897	-0.982855	0.000438382	122147477	-0.996512	1.82306e-05
ccr-let-7a	TCONS_00046897	-0.982855	0.000438382	XLOC_015056	-0.996678	1.65383e-05
ccr-let-7a	TCONS_00046897	-0.982855	0.000438382	XLOC_015600	-0.981233	0.000524978
ccr-let-7a	TCONS_00046897	-0.982855	0.000438382	XLOC_031909	-0.992551	8.30248e-05
ccr-let-7a	TCONS_00046897	-0.982855	0.000438382	XLOC_049757	-0.952076	0.0033901
ccr-let-7a	TCONS_00046897	-0.982855	0.000438382	XLOC_054663	-0.99797	6.17546e-06
ccr-let-7a	TCONS_00049016	-0.963027	0.00202528	109045400	-0.996406	1.93493e-05
ccr-let-7a	TCONS_00049016	-0.963027	0.00202528	109045458	-0.873237	0.0230847
ccr-let-7a	TCONS_00049016	-0.963027	0.00202528	109047856	-0.983617	0.000400384
ccr-let-7a	TCONS_00049016	-0.963027	0.00202528	109048143	-0.975244	0.000911674
ccr-let-7a	TCONS_00049016	-0.963027	0.00202528	109054485	-0.989135	0.000176439
ccr-let-7a	TCONS_00049016	-0.963027	0.00202528	109063442	-0.998636	2.78865e-06
ccr-let-7a	TCONS_00049016	-0.963027	0.00202528	109063841	-0.996968	1.37756e-05
ccr-let-7a	TCONS_00049016	-0.963027	0.00202528	109066556	-0.922616	0.00875069
ccr-let-7a	TCONS_00049016	-0.963027	0.00202528	109071240	-0.88232	0.0199579
ccr-let-7a	TCONS_00049016	-0.963027	0.00202528	109077559	-0.996455	1.8824e-05
ccr-let-7a	TCONS_00049016	-0.963027	0.00202528	109082837	-0.997467	9.61853e-06
ccr-let-7a	TCONS_00049016	-0.963027	0.00202528	109087279	-0.981204	0.000526597
ccr-let-7a	TCONS_00049016	-0.963027	0.00202528	109099394	-0.970809	0.00126574
ccr-let-7a	TCONS_00049016	-0.963027	0.00202528	109099411	-0.996446	1.89187e-05
ccr-let-7a	TCONS_00049016	-0.963027	0.00202528	109105599	-0.899086	0.0147616
ccr-let-7a	TCONS_00049016	-0.963027	0.00202528	109113255	-0.962509	0.00208204
ccr-let-7a	TCONS_00049016	-0.963027	0.00202528	122147477	-0.996512	1.82306e-05
ccr-let-7a	TCONS_00049016	-0.963027	0.00202528	XLOC_015056	-0.996678	1.65383e-05
ccr-let-7a	TCONS_00049016	-0.963027	0.00202528	XLOC_015600	-0.981233	0.000524978
ccr-let-7a	TCONS_00049016	-0.963027	0.00202528	XLOC_031909	-0.992551	8.30248e-05
ccr-let-7a	TCONS_00049016	-0.963027	0.00202528	XLOC_049757	-0.952076	0.0033901
ccr-let-7a	TCONS_00049016	-0.963027	0.00202528	XLOC_054663	-0.99797	6.17546e-06
ccr-let-7a	TCONS_00051897	-0.991004	0.000121015	109045400	-0.996406	1.93493e-05
ccr-let-7a	TCONS_00051897	-0.991004	0.000121015	109045458	-0.873237	0.0230847
ccr-let-7a	TCONS_00051897	-0.991004	0.000121015	109047856	-0.983617	0.000400384
ccr-let-7a	TCONS_00051897	-0.991004	0.000121015	109048143	-0.975244	0.000911674
ccr-let-7a	TCONS_00051897	-0.991004	0.000121015	109054485	-0.989135	0.000176439
ccr-let-7a	TCONS_00051897	-0.991004	0.000121015	109063442	-0.998636	2.78865e-06
ccr-let-7a	TCONS_00051897	-0.991004	0.000121015	109063841	-0.996968	1.37756e-05
ccr-let-7a	TCONS_00051897	-0.991004	0.000121015	109066556	-0.922616	0.00875069
ccr-let-7a	TCONS_00051897	-0.991004	0.000121015	109071240	-0.88232	0.0199579
ccr-let-7a	TCONS_00051897	-0.991004	0.000121015	109077559	-0.996455	1.8824e-05
ccr-let-7a	TCONS_00051897	-0.991004	0.000121015	109082837	-0.997467	9.61853e-06
ccr-let-7a	TCONS_00051897	-0.991004	0.000121015	109087279	-0.981204	0.000526597
ccr-let-7a	TCONS_00051897	-0.991004	0.000121015	109099394	-0.970809	0.00126574
ccr-let-7a	TCONS_00051897	-0.991004	0.000121015	109099411	-0.996446	1.89187e-05
ccr-let-7a	TCONS_00051897	-0.991004	0.000121015	109105599	-0.899086	0.0147616
ccr-let-7a	TCONS_00051897	-0.991004	0.000121015	109113255	-0.962509	0.00208204
ccr-let-7a	TCONS_00051897	-0.991004	0.000121015	122147477	-0.996512	1.82306e-05
ccr-let-7a	TCONS_00051897	-0.991004	0.000121015	XLOC_015056	-0.996678	1.65383e-05
ccr-let-7a	TCONS_00051897	-0.991004	0.000121015	XLOC_015600	-0.981233	0.000524978
ccr-let-7a	TCONS_00051897	-0.991004	0.000121015	XLOC_031909	-0.992551	8.30248e-05
ccr-let-7a	TCONS_00051897	-0.991004	0.000121015	XLOC_049757	-0.952076	0.0033901
ccr-let-7a	TCONS_00051897	-0.991004	0.000121015	XLOC_054663	-0.99797	6.17546e-06
ccr-let-7a	TCONS_00059718	-0.962151	0.00212176	109045400	-0.996406	1.93493e-05
ccr-let-7a	TCONS_00059718	-0.962151	0.00212176	109045458	-0.873237	0.0230847
ccr-let-7a	TCONS_00059718	-0.962151	0.00212176	109047856	-0.983617	0.000400384
ccr-let-7a	TCONS_00059718	-0.962151	0.00212176	109048143	-0.975244	0.000911674
ccr-let-7a	TCONS_00059718	-0.962151	0.00212176	109054485	-0.989135	0.000176439
ccr-let-7a	TCONS_00059718	-0.962151	0.00212176	109063442	-0.998636	2.78865e-06
ccr-let-7a	TCONS_00059718	-0.962151	0.00212176	109063841	-0.996968	1.37756e-05
ccr-let-7a	TCONS_00059718	-0.962151	0.00212176	109066556	-0.922616	0.00875069
ccr-let-7a	TCONS_00059718	-0.962151	0.00212176	109071240	-0.88232	0.0199579
ccr-let-7a	TCONS_00059718	-0.962151	0.00212176	109077559	-0.996455	1.8824e-05
ccr-let-7a	TCONS_00059718	-0.962151	0.00212176	109082837	-0.997467	9.61853e-06
ccr-let-7a	TCONS_00059718	-0.962151	0.00212176	109087279	-0.981204	0.000526597
ccr-let-7a	TCONS_00059718	-0.962151	0.00212176	109099394	-0.970809	0.00126574
ccr-let-7a	TCONS_00059718	-0.962151	0.00212176	109099411	-0.996446	1.89187e-05
ccr-let-7a	TCONS_00059718	-0.962151	0.00212176	109105599	-0.899086	0.0147616
ccr-let-7a	TCONS_00059718	-0.962151	0.00212176	109113255	-0.962509	0.00208204
ccr-let-7a	TCONS_00059718	-0.962151	0.00212176	122147477	-0.996512	1.82306e-05
ccr-let-7a	TCONS_00059718	-0.962151	0.00212176	XLOC_015056	-0.996678	1.65383e-05
ccr-let-7a	TCONS_00059718	-0.962151	0.00212176	XLOC_015600	-0.981233	0.000524978
ccr-let-7a	TCONS_00059718	-0.962151	0.00212176	XLOC_031909	-0.992551	8.30248e-05
ccr-let-7a	TCONS_00059718	-0.962151	0.00212176	XLOC_049757	-0.952076	0.0033901
ccr-let-7a	TCONS_00059718	-0.962151	0.00212176	XLOC_054663	-0.99797	6.17546e-06
ccr-let-7a	TCONS_00062441	-0.988848	0.000185868	109045400	-0.996406	1.93493e-05
ccr-let-7a	TCONS_00062441	-0.988848	0.000185868	109045458	-0.873237	0.0230847
ccr-let-7a	TCONS_00062441	-0.988848	0.000185868	109047856	-0.983617	0.000400384
ccr-let-7a	TCONS_00062441	-0.988848	0.000185868	109048143	-0.975244	0.000911674
ccr-let-7a	TCONS_00062441	-0.988848	0.000185868	109054485	-0.989135	0.000176439
ccr-let-7a	TCONS_00062441	-0.988848	0.000185868	109063442	-0.998636	2.78865e-06
ccr-let-7a	TCONS_00062441	-0.988848	0.000185868	109063841	-0.996968	1.37756e-05
ccr-let-7a	TCONS_00062441	-0.988848	0.000185868	109066556	-0.922616	0.00875069
ccr-let-7a	TCONS_00062441	-0.988848	0.000185868	109071240	-0.88232	0.0199579
ccr-let-7a	TCONS_00062441	-0.988848	0.000185868	109077559	-0.996455	1.8824e-05
ccr-let-7a	TCONS_00062441	-0.988848	0.000185868	109082837	-0.997467	9.61853e-06
ccr-let-7a	TCONS_00062441	-0.988848	0.000185868	109087279	-0.981204	0.000526597
ccr-let-7a	TCONS_00062441	-0.988848	0.000185868	109099394	-0.970809	0.00126574
ccr-let-7a	TCONS_00062441	-0.988848	0.000185868	109099411	-0.996446	1.89187e-05
ccr-let-7a	TCONS_00062441	-0.988848	0.000185868	109105599	-0.899086	0.0147616
ccr-let-7a	TCONS_00062441	-0.988848	0.000185868	109113255	-0.962509	0.00208204
ccr-let-7a	TCONS_00062441	-0.988848	0.000185868	122147477	-0.996512	1.82306e-05
ccr-let-7a	TCONS_00062441	-0.988848	0.000185868	XLOC_015056	-0.996678	1.65383e-05
ccr-let-7a	TCONS_00062441	-0.988848	0.000185868	XLOC_015600	-0.981233	0.000524978
ccr-let-7a	TCONS_00062441	-0.988848	0.000185868	XLOC_031909	-0.992551	8.30248e-05
ccr-let-7a	TCONS_00062441	-0.988848	0.000185868	XLOC_049757	-0.952076	0.0033901
ccr-let-7a	TCONS_00062441	-0.988848	0.000185868	XLOC_054663	-0.99797	6.17546e-06
ccr-let-7a	TCONS_00063102	-0.999506	3.65279e-07	109045400	-0.996406	1.93493e-05
ccr-let-7a	TCONS_00063102	-0.999506	3.65279e-07	109045458	-0.873237	0.0230847
ccr-let-7a	TCONS_00063102	-0.999506	3.65279e-07	109047856	-0.983617	0.000400384
ccr-let-7a	TCONS_00063102	-0.999506	3.65279e-07	109048143	-0.975244	0.000911674
ccr-let-7a	TCONS_00063102	-0.999506	3.65279e-07	109054485	-0.989135	0.000176439
ccr-let-7a	TCONS_00063102	-0.999506	3.65279e-07	109063442	-0.998636	2.78865e-06
ccr-let-7a	TCONS_00063102	-0.999506	3.65279e-07	109063841	-0.996968	1.37756e-05
ccr-let-7a	TCONS_00063102	-0.999506	3.65279e-07	109066556	-0.922616	0.00875069
ccr-let-7a	TCONS_00063102	-0.999506	3.65279e-07	109071240	-0.88232	0.0199579
ccr-let-7a	TCONS_00063102	-0.999506	3.65279e-07	109077559	-0.996455	1.8824e-05
ccr-let-7a	TCONS_00063102	-0.999506	3.65279e-07	109082837	-0.997467	9.61853e-06
ccr-let-7a	TCONS_00063102	-0.999506	3.65279e-07	109087279	-0.981204	0.000526597
ccr-let-7a	TCONS_00063102	-0.999506	3.65279e-07	109099394	-0.970809	0.00126574
ccr-let-7a	TCONS_00063102	-0.999506	3.65279e-07	109099411	-0.996446	1.89187e-05
ccr-let-7a	TCONS_00063102	-0.999506	3.65279e-07	109105599	-0.899086	0.0147616
ccr-let-7a	TCONS_00063102	-0.999506	3.65279e-07	109113255	-0.962509	0.00208204
ccr-let-7a	TCONS_00063102	-0.999506	3.65279e-07	122147477	-0.996512	1.82306e-05
ccr-let-7a	TCONS_00063102	-0.999506	3.65279e-07	XLOC_015056	-0.996678	1.65383e-05
ccr-let-7a	TCONS_00063102	-0.999506	3.65279e-07	XLOC_015600	-0.981233	0.000524978
ccr-let-7a	TCONS_00063102	-0.999506	3.65279e-07	XLOC_031909	-0.992551	8.30248e-05
ccr-let-7a	TCONS_00063102	-0.999506	3.65279e-07	XLOC_049757	-0.952076	0.0033901
ccr-let-7a	TCONS_00063102	-0.999506	3.65279e-07	XLOC_054663	-0.99797	6.17546e-06
ccr-let-7a	TCONS_00063226	-0.996906	1.43476e-05	109045400	-0.996406	1.93493e-05
ccr-let-7a	TCONS_00063226	-0.996906	1.43476e-05	109045458	-0.873237	0.0230847
ccr-let-7a	TCONS_00063226	-0.996906	1.43476e-05	109047856	-0.983617	0.000400384
ccr-let-7a	TCONS_00063226	-0.996906	1.43476e-05	109048143	-0.975244	0.000911674
ccr-let-7a	TCONS_00063226	-0.996906	1.43476e-05	109054485	-0.989135	0.000176439
ccr-let-7a	TCONS_00063226	-0.996906	1.43476e-05	109063442	-0.998636	2.78865e-06
ccr-let-7a	TCONS_00063226	-0.996906	1.43476e-05	109063841	-0.996968	1.37756e-05
ccr-let-7a	TCONS_00063226	-0.996906	1.43476e-05	109066556	-0.922616	0.00875069
ccr-let-7a	TCONS_00063226	-0.996906	1.43476e-05	109071240	-0.88232	0.0199579
ccr-let-7a	TCONS_00063226	-0.996906	1.43476e-05	109077559	-0.996455	1.8824e-05
ccr-let-7a	TCONS_00063226	-0.996906	1.43476e-05	109082837	-0.997467	9.61853e-06
ccr-let-7a	TCONS_00063226	-0.996906	1.43476e-05	109087279	-0.981204	0.000526597
ccr-let-7a	TCONS_00063226	-0.996906	1.43476e-05	109099394	-0.970809	0.00126574
ccr-let-7a	TCONS_00063226	-0.996906	1.43476e-05	109099411	-0.996446	1.89187e-05
ccr-let-7a	TCONS_00063226	-0.996906	1.43476e-05	109105599	-0.899086	0.0147616
ccr-let-7a	TCONS_00063226	-0.996906	1.43476e-05	109113255	-0.962509	0.00208204
ccr-let-7a	TCONS_00063226	-0.996906	1.43476e-05	122147477	-0.996512	1.82306e-05
ccr-let-7a	TCONS_00063226	-0.996906	1.43476e-05	XLOC_015056	-0.996678	1.65383e-05
ccr-let-7a	TCONS_00063226	-0.996906	1.43476e-05	XLOC_015600	-0.981233	0.000524978
ccr-let-7a	TCONS_00063226	-0.996906	1.43476e-05	XLOC_031909	-0.992551	8.30248e-05
ccr-let-7a	TCONS_00063226	-0.996906	1.43476e-05	XLOC_049757	-0.952076	0.0033901
ccr-let-7a	TCONS_00063226	-0.996906	1.43476e-05	XLOC_054663	-0.99797	6.17546e-06
ccr-let-7a	TCONS_00063546	-0.999209	9.38507e-07	109045400	-0.996406	1.93493e-05
ccr-let-7a	TCONS_00063546	-0.999209	9.38507e-07	109045458	-0.873237	0.0230847
ccr-let-7a	TCONS_00063546	-0.999209	9.38507e-07	109047856	-0.983617	0.000400384
ccr-let-7a	TCONS_00063546	-0.999209	9.38507e-07	109048143	-0.975244	0.000911674
ccr-let-7a	TCONS_00063546	-0.999209	9.38507e-07	109054485	-0.989135	0.000176439
ccr-let-7a	TCONS_00063546	-0.999209	9.38507e-07	109063442	-0.998636	2.78865e-06
ccr-let-7a	TCONS_00063546	-0.999209	9.38507e-07	109063841	-0.996968	1.37756e-05
ccr-let-7a	TCONS_00063546	-0.999209	9.38507e-07	109066556	-0.922616	0.00875069
ccr-let-7a	TCONS_00063546	-0.999209	9.38507e-07	109071240	-0.88232	0.0199579
ccr-let-7a	TCONS_00063546	-0.999209	9.38507e-07	109077559	-0.996455	1.8824e-05
ccr-let-7a	TCONS_00063546	-0.999209	9.38507e-07	109082837	-0.997467	9.61853e-06
ccr-let-7a	TCONS_00063546	-0.999209	9.38507e-07	109087279	-0.981204	0.000526597
ccr-let-7a	TCONS_00063546	-0.999209	9.38507e-07	109099394	-0.970809	0.00126574
ccr-let-7a	TCONS_00063546	-0.999209	9.38507e-07	109099411	-0.996446	1.89187e-05
ccr-let-7a	TCONS_00063546	-0.999209	9.38507e-07	109105599	-0.899086	0.0147616
ccr-let-7a	TCONS_00063546	-0.999209	9.38507e-07	109113255	-0.962509	0.00208204
ccr-let-7a	TCONS_00063546	-0.999209	9.38507e-07	122147477	-0.996512	1.82306e-05
ccr-let-7a	TCONS_00063546	-0.999209	9.38507e-07	XLOC_015056	-0.996678	1.65383e-05
ccr-let-7a	TCONS_00063546	-0.999209	9.38507e-07	XLOC_015600	-0.981233	0.000524978
ccr-let-7a	TCONS_00063546	-0.999209	9.38507e-07	XLOC_031909	-0.992551	8.30248e-05
ccr-let-7a	TCONS_00063546	-0.999209	9.38507e-07	XLOC_049757	-0.952076	0.0033901
ccr-let-7a	TCONS_00063546	-0.999209	9.38507e-07	XLOC_054663	-0.99797	6.17546e-06
ccr-let-7a	TCONS_00066777	-0.930269	0.00712403	109045400	-0.996406	1.93493e-05
ccr-let-7a	TCONS_00066777	-0.930269	0.00712403	109045458	-0.873237	0.0230847
ccr-let-7a	TCONS_00066777	-0.930269	0.00712403	109047856	-0.983617	0.000400384
ccr-let-7a	TCONS_00066777	-0.930269	0.00712403	109048143	-0.975244	0.000911674
ccr-let-7a	TCONS_00066777	-0.930269	0.00712403	109054485	-0.989135	0.000176439
ccr-let-7a	TCONS_00066777	-0.930269	0.00712403	109063442	-0.998636	2.78865e-06
ccr-let-7a	TCONS_00066777	-0.930269	0.00712403	109063841	-0.996968	1.37756e-05
ccr-let-7a	TCONS_00066777	-0.930269	0.00712403	109066556	-0.922616	0.00875069
ccr-let-7a	TCONS_00066777	-0.930269	0.00712403	109071240	-0.88232	0.0199579
ccr-let-7a	TCONS_00066777	-0.930269	0.00712403	109077559	-0.996455	1.8824e-05
ccr-let-7a	TCONS_00066777	-0.930269	0.00712403	109082837	-0.997467	9.61853e-06
ccr-let-7a	TCONS_00066777	-0.930269	0.00712403	109087279	-0.981204	0.000526597
ccr-let-7a	TCONS_00066777	-0.930269	0.00712403	109099394	-0.970809	0.00126574
ccr-let-7a	TCONS_00066777	-0.930269	0.00712403	109099411	-0.996446	1.89187e-05
ccr-let-7a	TCONS_00066777	-0.930269	0.00712403	109105599	-0.899086	0.0147616
ccr-let-7a	TCONS_00066777	-0.930269	0.00712403	109113255	-0.962509	0.00208204
ccr-let-7a	TCONS_00066777	-0.930269	0.00712403	122147477	-0.996512	1.82306e-05
ccr-let-7a	TCONS_00066777	-0.930269	0.00712403	XLOC_015056	-0.996678	1.65383e-05
ccr-let-7a	TCONS_00066777	-0.930269	0.00712403	XLOC_015600	-0.981233	0.000524978
ccr-let-7a	TCONS_00066777	-0.930269	0.00712403	XLOC_031909	-0.992551	8.30248e-05
ccr-let-7a	TCONS_00066777	-0.930269	0.00712403	XLOC_049757	-0.952076	0.0033901
ccr-let-7a	TCONS_00066777	-0.930269	0.00712403	XLOC_054663	-0.99797	6.17546e-06
ccr-let-7a	TCONS_00067168	-0.99345	6.42181e-05	109045400	-0.996406	1.93493e-05
ccr-let-7a	TCONS_00067168	-0.99345	6.42181e-05	109045458	-0.873237	0.0230847
ccr-let-7a	TCONS_00067168	-0.99345	6.42181e-05	109047856	-0.983617	0.000400384
ccr-let-7a	TCONS_00067168	-0.99345	6.42181e-05	109048143	-0.975244	0.000911674
ccr-let-7a	TCONS_00067168	-0.99345	6.42181e-05	109054485	-0.989135	0.000176439
ccr-let-7a	TCONS_00067168	-0.99345	6.42181e-05	109063442	-0.998636	2.78865e-06
ccr-let-7a	TCONS_00067168	-0.99345	6.42181e-05	109063841	-0.996968	1.37756e-05
ccr-let-7a	TCONS_00067168	-0.99345	6.42181e-05	109066556	-0.922616	0.00875069
ccr-let-7a	TCONS_00067168	-0.99345	6.42181e-05	109071240	-0.88232	0.0199579
ccr-let-7a	TCONS_00067168	-0.99345	6.42181e-05	109077559	-0.996455	1.8824e-05
ccr-let-7a	TCONS_00067168	-0.99345	6.42181e-05	109082837	-0.997467	9.61853e-06
ccr-let-7a	TCONS_00067168	-0.99345	6.42181e-05	109087279	-0.981204	0.000526597
ccr-let-7a	TCONS_00067168	-0.99345	6.42181e-05	109099394	-0.970809	0.00126574
ccr-let-7a	TCONS_00067168	-0.99345	6.42181e-05	109099411	-0.996446	1.89187e-05
ccr-let-7a	TCONS_00067168	-0.99345	6.42181e-05	109105599	-0.899086	0.0147616
ccr-let-7a	TCONS_00067168	-0.99345	6.42181e-05	109113255	-0.962509	0.00208204
ccr-let-7a	TCONS_00067168	-0.99345	6.42181e-05	122147477	-0.996512	1.82306e-05
ccr-let-7a	TCONS_00067168	-0.99345	6.42181e-05	XLOC_015056	-0.996678	1.65383e-05
ccr-let-7a	TCONS_00067168	-0.99345	6.42181e-05	XLOC_015600	-0.981233	0.000524978
ccr-let-7a	TCONS_00067168	-0.99345	6.42181e-05	XLOC_031909	-0.992551	8.30248e-05
ccr-let-7a	TCONS_00067168	-0.99345	6.42181e-05	XLOC_049757	-0.952076	0.0033901
ccr-let-7a	TCONS_00067168	-0.99345	6.42181e-05	XLOC_054663	-0.99797	6.17546e-06
ccr-let-7a	TCONS_00068606	-0.981627	0.000503256	109045400	-0.996406	1.93493e-05
ccr-let-7a	TCONS_00068606	-0.981627	0.000503256	109045458	-0.873237	0.0230847
ccr-let-7a	TCONS_00068606	-0.981627	0.000503256	109047856	-0.983617	0.000400384
ccr-let-7a	TCONS_00068606	-0.981627	0.000503256	109048143	-0.975244	0.000911674
ccr-let-7a	TCONS_00068606	-0.981627	0.000503256	109054485	-0.989135	0.000176439
ccr-let-7a	TCONS_00068606	-0.981627	0.000503256	109063442	-0.998636	2.78865e-06
ccr-let-7a	TCONS_00068606	-0.981627	0.000503256	109063841	-0.996968	1.37756e-05
ccr-let-7a	TCONS_00068606	-0.981627	0.000503256	109066556	-0.922616	0.00875069
ccr-let-7a	TCONS_00068606	-0.981627	0.000503256	109071240	-0.88232	0.0199579
ccr-let-7a	TCONS_00068606	-0.981627	0.000503256	109077559	-0.996455	1.8824e-05
ccr-let-7a	TCONS_00068606	-0.981627	0.000503256	109082837	-0.997467	9.61853e-06
ccr-let-7a	TCONS_00068606	-0.981627	0.000503256	109087279	-0.981204	0.000526597
ccr-let-7a	TCONS_00068606	-0.981627	0.000503256	109099394	-0.970809	0.00126574
ccr-let-7a	TCONS_00068606	-0.981627	0.000503256	109099411	-0.996446	1.89187e-05
ccr-let-7a	TCONS_00068606	-0.981627	0.000503256	109105599	-0.899086	0.0147616
ccr-let-7a	TCONS_00068606	-0.981627	0.000503256	109113255	-0.962509	0.00208204
ccr-let-7a	TCONS_00068606	-0.981627	0.000503256	122147477	-0.996512	1.82306e-05
ccr-let-7a	TCONS_00068606	-0.981627	0.000503256	XLOC_015056	-0.996678	1.65383e-05
ccr-let-7a	TCONS_00068606	-0.981627	0.000503256	XLOC_015600	-0.981233	0.000524978
ccr-let-7a	TCONS_00068606	-0.981627	0.000503256	XLOC_031909	-0.992551	8.30248e-05
ccr-let-7a	TCONS_00068606	-0.981627	0.000503256	XLOC_049757	-0.952076	0.0033901
ccr-let-7a	TCONS_00068606	-0.981627	0.000503256	XLOC_054663	-0.99797	6.17546e-06
ccr-let-7a	TCONS_00068943	-0.997736	7.68084e-06	109045400	-0.996406	1.93493e-05
ccr-let-7a	TCONS_00068943	-0.997736	7.68084e-06	109045458	-0.873237	0.0230847
ccr-let-7a	TCONS_00068943	-0.997736	7.68084e-06	109047856	-0.983617	0.000400384
ccr-let-7a	TCONS_00068943	-0.997736	7.68084e-06	109048143	-0.975244	0.000911674
ccr-let-7a	TCONS_00068943	-0.997736	7.68084e-06	109054485	-0.989135	0.000176439
ccr-let-7a	TCONS_00068943	-0.997736	7.68084e-06	109063442	-0.998636	2.78865e-06
ccr-let-7a	TCONS_00068943	-0.997736	7.68084e-06	109063841	-0.996968	1.37756e-05
ccr-let-7a	TCONS_00068943	-0.997736	7.68084e-06	109066556	-0.922616	0.00875069
ccr-let-7a	TCONS_00068943	-0.997736	7.68084e-06	109071240	-0.88232	0.0199579
ccr-let-7a	TCONS_00068943	-0.997736	7.68084e-06	109077559	-0.996455	1.8824e-05
ccr-let-7a	TCONS_00068943	-0.997736	7.68084e-06	109082837	-0.997467	9.61853e-06
ccr-let-7a	TCONS_00068943	-0.997736	7.68084e-06	109087279	-0.981204	0.000526597
ccr-let-7a	TCONS_00068943	-0.997736	7.68084e-06	109099394	-0.970809	0.00126574
ccr-let-7a	TCONS_00068943	-0.997736	7.68084e-06	109099411	-0.996446	1.89187e-05
ccr-let-7a	TCONS_00068943	-0.997736	7.68084e-06	109105599	-0.899086	0.0147616
ccr-let-7a	TCONS_00068943	-0.997736	7.68084e-06	109113255	-0.962509	0.00208204
ccr-let-7a	TCONS_00068943	-0.997736	7.68084e-06	122147477	-0.996512	1.82306e-05
ccr-let-7a	TCONS_00068943	-0.997736	7.68084e-06	XLOC_015056	-0.996678	1.65383e-05
ccr-let-7a	TCONS_00068943	-0.997736	7.68084e-06	XLOC_015600	-0.981233	0.000524978
ccr-let-7a	TCONS_00068943	-0.997736	7.68084e-06	XLOC_031909	-0.992551	8.30248e-05
ccr-let-7a	TCONS_00068943	-0.997736	7.68084e-06	XLOC_049757	-0.952076	0.0033901
ccr-let-7a	TCONS_00068943	-0.997736	7.68084e-06	XLOC_054663	-0.99797	6.17546e-06
ccr-let-7a	TCONS_00069027	-0.995892	2.5283e-05	109045400	-0.996406	1.93493e-05
ccr-let-7a	TCONS_00069027	-0.995892	2.5283e-05	109045458	-0.873237	0.0230847
ccr-let-7a	TCONS_00069027	-0.995892	2.5283e-05	109047856	-0.983617	0.000400384
ccr-let-7a	TCONS_00069027	-0.995892	2.5283e-05	109048143	-0.975244	0.000911674
ccr-let-7a	TCONS_00069027	-0.995892	2.5283e-05	109054485	-0.989135	0.000176439
ccr-let-7a	TCONS_00069027	-0.995892	2.5283e-05	109063442	-0.998636	2.78865e-06
ccr-let-7a	TCONS_00069027	-0.995892	2.5283e-05	109063841	-0.996968	1.37756e-05
ccr-let-7a	TCONS_00069027	-0.995892	2.5283e-05	109066556	-0.922616	0.00875069
ccr-let-7a	TCONS_00069027	-0.995892	2.5283e-05	109071240	-0.88232	0.0199579
ccr-let-7a	TCONS_00069027	-0.995892	2.5283e-05	109077559	-0.996455	1.8824e-05
ccr-let-7a	TCONS_00069027	-0.995892	2.5283e-05	109082837	-0.997467	9.61853e-06
ccr-let-7a	TCONS_00069027	-0.995892	2.5283e-05	109087279	-0.981204	0.000526597
ccr-let-7a	TCONS_00069027	-0.995892	2.5283e-05	109099394	-0.970809	0.00126574
ccr-let-7a	TCONS_00069027	-0.995892	2.5283e-05	109099411	-0.996446	1.89187e-05
ccr-let-7a	TCONS_00069027	-0.995892	2.5283e-05	109105599	-0.899086	0.0147616
ccr-let-7a	TCONS_00069027	-0.995892	2.5283e-05	109113255	-0.962509	0.00208204
ccr-let-7a	TCONS_00069027	-0.995892	2.5283e-05	122147477	-0.996512	1.82306e-05
ccr-let-7a	TCONS_00069027	-0.995892	2.5283e-05	XLOC_015056	-0.996678	1.65383e-05
ccr-let-7a	TCONS_00069027	-0.995892	2.5283e-05	XLOC_015600	-0.981233	0.000524978
ccr-let-7a	TCONS_00069027	-0.995892	2.5283e-05	XLOC_031909	-0.992551	8.30248e-05
ccr-let-7a	TCONS_00069027	-0.995892	2.5283e-05	XLOC_049757	-0.952076	0.0033901
ccr-let-7a	TCONS_00069027	-0.995892	2.5283e-05	XLOC_054663	-0.99797	6.17546e-06
ccr-let-7a	TCONS_00071599	-0.979264	0.0006405	109045400	-0.996406	1.93493e-05
ccr-let-7a	TCONS_00071599	-0.979264	0.0006405	109045458	-0.873237	0.0230847
ccr-let-7a	TCONS_00071599	-0.979264	0.0006405	109047856	-0.983617	0.000400384
ccr-let-7a	TCONS_00071599	-0.979264	0.0006405	109048143	-0.975244	0.000911674
ccr-let-7a	TCONS_00071599	-0.979264	0.0006405	109054485	-0.989135	0.000176439
ccr-let-7a	TCONS_00071599	-0.979264	0.0006405	109063442	-0.998636	2.78865e-06
ccr-let-7a	TCONS_00071599	-0.979264	0.0006405	109063841	-0.996968	1.37756e-05
ccr-let-7a	TCONS_00071599	-0.979264	0.0006405	109066556	-0.922616	0.00875069
ccr-let-7a	TCONS_00071599	-0.979264	0.0006405	109071240	-0.88232	0.0199579
ccr-let-7a	TCONS_00071599	-0.979264	0.0006405	109077559	-0.996455	1.8824e-05
ccr-let-7a	TCONS_00071599	-0.979264	0.0006405	109082837	-0.997467	9.61853e-06
ccr-let-7a	TCONS_00071599	-0.979264	0.0006405	109087279	-0.981204	0.000526597
ccr-let-7a	TCONS_00071599	-0.979264	0.0006405	109099394	-0.970809	0.00126574
ccr-let-7a	TCONS_00071599	-0.979264	0.0006405	109099411	-0.996446	1.89187e-05
ccr-let-7a	TCONS_00071599	-0.979264	0.0006405	109105599	-0.899086	0.0147616
ccr-let-7a	TCONS_00071599	-0.979264	0.0006405	109113255	-0.962509	0.00208204
ccr-let-7a	TCONS_00071599	-0.979264	0.0006405	122147477	-0.996512	1.82306e-05
ccr-let-7a	TCONS_00071599	-0.979264	0.0006405	XLOC_015056	-0.996678	1.65383e-05
ccr-let-7a	TCONS_00071599	-0.979264	0.0006405	XLOC_015600	-0.981233	0.000524978
ccr-let-7a	TCONS_00071599	-0.979264	0.0006405	XLOC_031909	-0.992551	8.30248e-05
ccr-let-7a	TCONS_00071599	-0.979264	0.0006405	XLOC_049757	-0.952076	0.0033901
ccr-let-7a	TCONS_00071599	-0.979264	0.0006405	XLOC_054663	-0.99797	6.17546e-06
ccr-let-7a	TCONS_00075539	-0.997709	7.86487e-06	109045400	-0.996406	1.93493e-05
ccr-let-7a	TCONS_00075539	-0.997709	7.86487e-06	109045458	-0.873237	0.0230847
ccr-let-7a	TCONS_00075539	-0.997709	7.86487e-06	109047856	-0.983617	0.000400384
ccr-let-7a	TCONS_00075539	-0.997709	7.86487e-06	109048143	-0.975244	0.000911674
ccr-let-7a	TCONS_00075539	-0.997709	7.86487e-06	109054485	-0.989135	0.000176439
ccr-let-7a	TCONS_00075539	-0.997709	7.86487e-06	109063442	-0.998636	2.78865e-06
ccr-let-7a	TCONS_00075539	-0.997709	7.86487e-06	109063841	-0.996968	1.37756e-05
ccr-let-7a	TCONS_00075539	-0.997709	7.86487e-06	109066556	-0.922616	0.00875069
ccr-let-7a	TCONS_00075539	-0.997709	7.86487e-06	109071240	-0.88232	0.0199579
ccr-let-7a	TCONS_00075539	-0.997709	7.86487e-06	109077559	-0.996455	1.8824e-05
ccr-let-7a	TCONS_00075539	-0.997709	7.86487e-06	109082837	-0.997467	9.61853e-06
ccr-let-7a	TCONS_00075539	-0.997709	7.86487e-06	109087279	-0.981204	0.000526597
ccr-let-7a	TCONS_00075539	-0.997709	7.86487e-06	109099394	-0.970809	0.00126574
ccr-let-7a	TCONS_00075539	-0.997709	7.86487e-06	109099411	-0.996446	1.89187e-05
ccr-let-7a	TCONS_00075539	-0.997709	7.86487e-06	109105599	-0.899086	0.0147616
ccr-let-7a	TCONS_00075539	-0.997709	7.86487e-06	109113255	-0.962509	0.00208204
ccr-let-7a	TCONS_00075539	-0.997709	7.86487e-06	122147477	-0.996512	1.82306e-05
ccr-let-7a	TCONS_00075539	-0.997709	7.86487e-06	XLOC_015056	-0.996678	1.65383e-05
ccr-let-7a	TCONS_00075539	-0.997709	7.86487e-06	XLOC_015600	-0.981233	0.000524978
ccr-let-7a	TCONS_00075539	-0.997709	7.86487e-06	XLOC_031909	-0.992551	8.30248e-05
ccr-let-7a	TCONS_00075539	-0.997709	7.86487e-06	XLOC_049757	-0.952076	0.0033901
ccr-let-7a	TCONS_00075539	-0.997709	7.86487e-06	XLOC_054663	-0.99797	6.17546e-06
ccr-let-7a	TCONS_00078719	-0.998643	2.76242e-06	109045400	-0.996406	1.93493e-05
ccr-let-7a	TCONS_00078719	-0.998643	2.76242e-06	109045458	-0.873237	0.0230847
ccr-let-7a	TCONS_00078719	-0.998643	2.76242e-06	109047856	-0.983617	0.000400384
ccr-let-7a	TCONS_00078719	-0.998643	2.76242e-06	109048143	-0.975244	0.000911674
ccr-let-7a	TCONS_00078719	-0.998643	2.76242e-06	109054485	-0.989135	0.000176439
ccr-let-7a	TCONS_00078719	-0.998643	2.76242e-06	109063442	-0.998636	2.78865e-06
ccr-let-7a	TCONS_00078719	-0.998643	2.76242e-06	109063841	-0.996968	1.37756e-05
ccr-let-7a	TCONS_00078719	-0.998643	2.76242e-06	109066556	-0.922616	0.00875069
ccr-let-7a	TCONS_00078719	-0.998643	2.76242e-06	109071240	-0.88232	0.0199579
ccr-let-7a	TCONS_00078719	-0.998643	2.76242e-06	109077559	-0.996455	1.8824e-05
ccr-let-7a	TCONS_00078719	-0.998643	2.76242e-06	109082837	-0.997467	9.61853e-06
ccr-let-7a	TCONS_00078719	-0.998643	2.76242e-06	109087279	-0.981204	0.000526597
ccr-let-7a	TCONS_00078719	-0.998643	2.76242e-06	109099394	-0.970809	0.00126574
ccr-let-7a	TCONS_00078719	-0.998643	2.76242e-06	109099411	-0.996446	1.89187e-05
ccr-let-7a	TCONS_00078719	-0.998643	2.76242e-06	109105599	-0.899086	0.0147616
ccr-let-7a	TCONS_00078719	-0.998643	2.76242e-06	109113255	-0.962509	0.00208204
ccr-let-7a	TCONS_00078719	-0.998643	2.76242e-06	122147477	-0.996512	1.82306e-05
ccr-let-7a	TCONS_00078719	-0.998643	2.76242e-06	XLOC_015056	-0.996678	1.65383e-05
ccr-let-7a	TCONS_00078719	-0.998643	2.76242e-06	XLOC_015600	-0.981233	0.000524978
ccr-let-7a	TCONS_00078719	-0.998643	2.76242e-06	XLOC_031909	-0.992551	8.30248e-05
ccr-let-7a	TCONS_00078719	-0.998643	2.76242e-06	XLOC_049757	-0.952076	0.0033901
ccr-let-7a	TCONS_00078719	-0.998643	2.76242e-06	XLOC_054663	-0.99797	6.17546e-06
ccr-let-7a	TCONS_00079036	-0.972873	0.00109384	109045400	-0.996406	1.93493e-05
ccr-let-7a	TCONS_00079036	-0.972873	0.00109384	109045458	-0.873237	0.0230847
ccr-let-7a	TCONS_00079036	-0.972873	0.00109384	109047856	-0.983617	0.000400384
ccr-let-7a	TCONS_00079036	-0.972873	0.00109384	109048143	-0.975244	0.000911674
ccr-let-7a	TCONS_00079036	-0.972873	0.00109384	109054485	-0.989135	0.000176439
ccr-let-7a	TCONS_00079036	-0.972873	0.00109384	109063442	-0.998636	2.78865e-06
ccr-let-7a	TCONS_00079036	-0.972873	0.00109384	109063841	-0.996968	1.37756e-05
ccr-let-7a	TCONS_00079036	-0.972873	0.00109384	109066556	-0.922616	0.00875069
ccr-let-7a	TCONS_00079036	-0.972873	0.00109384	109071240	-0.88232	0.0199579
ccr-let-7a	TCONS_00079036	-0.972873	0.00109384	109077559	-0.996455	1.8824e-05
ccr-let-7a	TCONS_00079036	-0.972873	0.00109384	109082837	-0.997467	9.61853e-06
ccr-let-7a	TCONS_00079036	-0.972873	0.00109384	109087279	-0.981204	0.000526597
ccr-let-7a	TCONS_00079036	-0.972873	0.00109384	109099394	-0.970809	0.00126574
ccr-let-7a	TCONS_00079036	-0.972873	0.00109384	109099411	-0.996446	1.89187e-05
ccr-let-7a	TCONS_00079036	-0.972873	0.00109384	109105599	-0.899086	0.0147616
ccr-let-7a	TCONS_00079036	-0.972873	0.00109384	109113255	-0.962509	0.00208204
ccr-let-7a	TCONS_00079036	-0.972873	0.00109384	122147477	-0.996512	1.82306e-05
ccr-let-7a	TCONS_00079036	-0.972873	0.00109384	XLOC_015056	-0.996678	1.65383e-05
ccr-let-7a	TCONS_00079036	-0.972873	0.00109384	XLOC_015600	-0.981233	0.000524978
ccr-let-7a	TCONS_00079036	-0.972873	0.00109384	XLOC_031909	-0.992551	8.30248e-05
ccr-let-7a	TCONS_00079036	-0.972873	0.00109384	XLOC_049757	-0.952076	0.0033901
ccr-let-7a	TCONS_00079036	-0.972873	0.00109384	XLOC_054663	-0.99797	6.17546e-06
ccr-let-7a	TCONS_00079037	-0.992334	8.79365e-05	109045400	-0.996406	1.93493e-05
ccr-let-7a	TCONS_00079037	-0.992334	8.79365e-05	109045458	-0.873237	0.0230847
ccr-let-7a	TCONS_00079037	-0.992334	8.79365e-05	109047856	-0.983617	0.000400384
ccr-let-7a	TCONS_00079037	-0.992334	8.79365e-05	109048143	-0.975244	0.000911674
ccr-let-7a	TCONS_00079037	-0.992334	8.79365e-05	109054485	-0.989135	0.000176439
ccr-let-7a	TCONS_00079037	-0.992334	8.79365e-05	109063442	-0.998636	2.78865e-06
ccr-let-7a	TCONS_00079037	-0.992334	8.79365e-05	109063841	-0.996968	1.37756e-05
ccr-let-7a	TCONS_00079037	-0.992334	8.79365e-05	109066556	-0.922616	0.00875069
ccr-let-7a	TCONS_00079037	-0.992334	8.79365e-05	109071240	-0.88232	0.0199579
ccr-let-7a	TCONS_00079037	-0.992334	8.79365e-05	109077559	-0.996455	1.8824e-05
ccr-let-7a	TCONS_00079037	-0.992334	8.79365e-05	109082837	-0.997467	9.61853e-06
ccr-let-7a	TCONS_00079037	-0.992334	8.79365e-05	109087279	-0.981204	0.000526597
ccr-let-7a	TCONS_00079037	-0.992334	8.79365e-05	109099394	-0.970809	0.00126574
ccr-let-7a	TCONS_00079037	-0.992334	8.79365e-05	109099411	-0.996446	1.89187e-05
ccr-let-7a	TCONS_00079037	-0.992334	8.79365e-05	109105599	-0.899086	0.0147616
ccr-let-7a	TCONS_00079037	-0.992334	8.79365e-05	109113255	-0.962509	0.00208204
ccr-let-7a	TCONS_00079037	-0.992334	8.79365e-05	122147477	-0.996512	1.82306e-05
ccr-let-7a	TCONS_00079037	-0.992334	8.79365e-05	XLOC_015056	-0.996678	1.65383e-05
ccr-let-7a	TCONS_00079037	-0.992334	8.79365e-05	XLOC_015600	-0.981233	0.000524978
ccr-let-7a	TCONS_00079037	-0.992334	8.79365e-05	XLOC_031909	-0.992551	8.30248e-05
ccr-let-7a	TCONS_00079037	-0.992334	8.79365e-05	XLOC_049757	-0.952076	0.0033901
ccr-let-7a	TCONS_00079037	-0.992334	8.79365e-05	XLOC_054663	-0.99797	6.17546e-06
ccr-let-7a	TCONS_00079954	-0.967723	0.00154587	109045400	-0.996406	1.93493e-05
ccr-let-7a	TCONS_00079954	-0.967723	0.00154587	109045458	-0.873237	0.0230847
ccr-let-7a	TCONS_00079954	-0.967723	0.00154587	109047856	-0.983617	0.000400384
ccr-let-7a	TCONS_00079954	-0.967723	0.00154587	109048143	-0.975244	0.000911674
ccr-let-7a	TCONS_00079954	-0.967723	0.00154587	109054485	-0.989135	0.000176439
ccr-let-7a	TCONS_00079954	-0.967723	0.00154587	109063442	-0.998636	2.78865e-06
ccr-let-7a	TCONS_00079954	-0.967723	0.00154587	109063841	-0.996968	1.37756e-05
ccr-let-7a	TCONS_00079954	-0.967723	0.00154587	109066556	-0.922616	0.00875069
ccr-let-7a	TCONS_00079954	-0.967723	0.00154587	109071240	-0.88232	0.0199579
ccr-let-7a	TCONS_00079954	-0.967723	0.00154587	109077559	-0.996455	1.8824e-05
ccr-let-7a	TCONS_00079954	-0.967723	0.00154587	109082837	-0.997467	9.61853e-06
ccr-let-7a	TCONS_00079954	-0.967723	0.00154587	109087279	-0.981204	0.000526597
ccr-let-7a	TCONS_00079954	-0.967723	0.00154587	109099394	-0.970809	0.00126574
ccr-let-7a	TCONS_00079954	-0.967723	0.00154587	109099411	-0.996446	1.89187e-05
ccr-let-7a	TCONS_00079954	-0.967723	0.00154587	109105599	-0.899086	0.0147616
ccr-let-7a	TCONS_00079954	-0.967723	0.00154587	109113255	-0.962509	0.00208204
ccr-let-7a	TCONS_00079954	-0.967723	0.00154587	122147477	-0.996512	1.82306e-05
ccr-let-7a	TCONS_00079954	-0.967723	0.00154587	XLOC_015056	-0.996678	1.65383e-05
ccr-let-7a	TCONS_00079954	-0.967723	0.00154587	XLOC_015600	-0.981233	0.000524978
ccr-let-7a	TCONS_00079954	-0.967723	0.00154587	XLOC_031909	-0.992551	8.30248e-05
ccr-let-7a	TCONS_00079954	-0.967723	0.00154587	XLOC_049757	-0.952076	0.0033901
ccr-let-7a	TCONS_00079954	-0.967723	0.00154587	XLOC_054663	-0.99797	6.17546e-06
ccr-let-7a	TCONS_00080156	-0.950083	0.00367533	109045400	-0.996406	1.93493e-05
ccr-let-7a	TCONS_00080156	-0.950083	0.00367533	109045458	-0.873237	0.0230847
ccr-let-7a	TCONS_00080156	-0.950083	0.00367533	109047856	-0.983617	0.000400384
ccr-let-7a	TCONS_00080156	-0.950083	0.00367533	109048143	-0.975244	0.000911674
ccr-let-7a	TCONS_00080156	-0.950083	0.00367533	109054485	-0.989135	0.000176439
ccr-let-7a	TCONS_00080156	-0.950083	0.00367533	109063442	-0.998636	2.78865e-06
ccr-let-7a	TCONS_00080156	-0.950083	0.00367533	109063841	-0.996968	1.37756e-05
ccr-let-7a	TCONS_00080156	-0.950083	0.00367533	109066556	-0.922616	0.00875069
ccr-let-7a	TCONS_00080156	-0.950083	0.00367533	109071240	-0.88232	0.0199579
ccr-let-7a	TCONS_00080156	-0.950083	0.00367533	109077559	-0.996455	1.8824e-05
ccr-let-7a	TCONS_00080156	-0.950083	0.00367533	109082837	-0.997467	9.61853e-06
ccr-let-7a	TCONS_00080156	-0.950083	0.00367533	109087279	-0.981204	0.000526597
ccr-let-7a	TCONS_00080156	-0.950083	0.00367533	109099394	-0.970809	0.00126574
ccr-let-7a	TCONS_00080156	-0.950083	0.00367533	109099411	-0.996446	1.89187e-05
ccr-let-7a	TCONS_00080156	-0.950083	0.00367533	109105599	-0.899086	0.0147616
ccr-let-7a	TCONS_00080156	-0.950083	0.00367533	109113255	-0.962509	0.00208204
ccr-let-7a	TCONS_00080156	-0.950083	0.00367533	122147477	-0.996512	1.82306e-05
ccr-let-7a	TCONS_00080156	-0.950083	0.00367533	XLOC_015056	-0.996678	1.65383e-05
ccr-let-7a	TCONS_00080156	-0.950083	0.00367533	XLOC_015600	-0.981233	0.000524978
ccr-let-7a	TCONS_00080156	-0.950083	0.00367533	XLOC_031909	-0.992551	8.30248e-05
ccr-let-7a	TCONS_00080156	-0.950083	0.00367533	XLOC_049757	-0.952076	0.0033901
ccr-let-7a	TCONS_00080156	-0.950083	0.00367533	XLOC_054663	-0.99797	6.17546e-06
ccr-let-7a	TCONS_00080158	-0.90101	0.0142136	109045400	-0.996406	1.93493e-05
ccr-let-7a	TCONS_00080158	-0.90101	0.0142136	109045458	-0.873237	0.0230847
ccr-let-7a	TCONS_00080158	-0.90101	0.0142136	109047856	-0.983617	0.000400384
ccr-let-7a	TCONS_00080158	-0.90101	0.0142136	109048143	-0.975244	0.000911674
ccr-let-7a	TCONS_00080158	-0.90101	0.0142136	109054485	-0.989135	0.000176439
ccr-let-7a	TCONS_00080158	-0.90101	0.0142136	109063442	-0.998636	2.78865e-06
ccr-let-7a	TCONS_00080158	-0.90101	0.0142136	109063841	-0.996968	1.37756e-05
ccr-let-7a	TCONS_00080158	-0.90101	0.0142136	109066556	-0.922616	0.00875069
ccr-let-7a	TCONS_00080158	-0.90101	0.0142136	109071240	-0.88232	0.0199579
ccr-let-7a	TCONS_00080158	-0.90101	0.0142136	109077559	-0.996455	1.8824e-05
ccr-let-7a	TCONS_00080158	-0.90101	0.0142136	109082837	-0.997467	9.61853e-06
ccr-let-7a	TCONS_00080158	-0.90101	0.0142136	109087279	-0.981204	0.000526597
ccr-let-7a	TCONS_00080158	-0.90101	0.0142136	109099394	-0.970809	0.00126574
ccr-let-7a	TCONS_00080158	-0.90101	0.0142136	109099411	-0.996446	1.89187e-05
ccr-let-7a	TCONS_00080158	-0.90101	0.0142136	109105599	-0.899086	0.0147616
ccr-let-7a	TCONS_00080158	-0.90101	0.0142136	109113255	-0.962509	0.00208204
ccr-let-7a	TCONS_00080158	-0.90101	0.0142136	122147477	-0.996512	1.82306e-05
ccr-let-7a	TCONS_00080158	-0.90101	0.0142136	XLOC_015056	-0.996678	1.65383e-05
ccr-let-7a	TCONS_00080158	-0.90101	0.0142136	XLOC_015600	-0.981233	0.000524978
ccr-let-7a	TCONS_00080158	-0.90101	0.0142136	XLOC_031909	-0.992551	8.30248e-05
ccr-let-7a	TCONS_00080158	-0.90101	0.0142136	XLOC_049757	-0.952076	0.0033901
ccr-let-7a	TCONS_00080158	-0.90101	0.0142136	XLOC_054663	-0.99797	6.17546e-06
ccr-let-7a	TCONS_00080173	-0.998405	3.81201e-06	109045400	-0.996406	1.93493e-05
ccr-let-7a	TCONS_00080173	-0.998405	3.81201e-06	109045458	-0.873237	0.0230847
ccr-let-7a	TCONS_00080173	-0.998405	3.81201e-06	109047856	-0.983617	0.000400384
ccr-let-7a	TCONS_00080173	-0.998405	3.81201e-06	109048143	-0.975244	0.000911674
ccr-let-7a	TCONS_00080173	-0.998405	3.81201e-06	109054485	-0.989135	0.000176439
ccr-let-7a	TCONS_00080173	-0.998405	3.81201e-06	109063442	-0.998636	2.78865e-06
ccr-let-7a	TCONS_00080173	-0.998405	3.81201e-06	109063841	-0.996968	1.37756e-05
ccr-let-7a	TCONS_00080173	-0.998405	3.81201e-06	109066556	-0.922616	0.00875069
ccr-let-7a	TCONS_00080173	-0.998405	3.81201e-06	109071240	-0.88232	0.0199579
ccr-let-7a	TCONS_00080173	-0.998405	3.81201e-06	109077559	-0.996455	1.8824e-05
ccr-let-7a	TCONS_00080173	-0.998405	3.81201e-06	109082837	-0.997467	9.61853e-06
ccr-let-7a	TCONS_00080173	-0.998405	3.81201e-06	109087279	-0.981204	0.000526597
ccr-let-7a	TCONS_00080173	-0.998405	3.81201e-06	109099394	-0.970809	0.00126574
ccr-let-7a	TCONS_00080173	-0.998405	3.81201e-06	109099411	-0.996446	1.89187e-05
ccr-let-7a	TCONS_00080173	-0.998405	3.81201e-06	109105599	-0.899086	0.0147616
ccr-let-7a	TCONS_00080173	-0.998405	3.81201e-06	109113255	-0.962509	0.00208204
ccr-let-7a	TCONS_00080173	-0.998405	3.81201e-06	122147477	-0.996512	1.82306e-05
ccr-let-7a	TCONS_00080173	-0.998405	3.81201e-06	XLOC_015056	-0.996678	1.65383e-05
ccr-let-7a	TCONS_00080173	-0.998405	3.81201e-06	XLOC_015600	-0.981233	0.000524978
ccr-let-7a	TCONS_00080173	-0.998405	3.81201e-06	XLOC_031909	-0.992551	8.30248e-05
ccr-let-7a	TCONS_00080173	-0.998405	3.81201e-06	XLOC_049757	-0.952076	0.0033901
ccr-let-7a	TCONS_00080173	-0.998405	3.81201e-06	XLOC_054663	-0.99797	6.17546e-06
ccr-let-7a	TCONS_00080221	-0.979856	0.000604559	109045400	-0.996406	1.93493e-05
ccr-let-7a	TCONS_00080221	-0.979856	0.000604559	109045458	-0.873237	0.0230847
ccr-let-7a	TCONS_00080221	-0.979856	0.000604559	109047856	-0.983617	0.000400384
ccr-let-7a	TCONS_00080221	-0.979856	0.000604559	109048143	-0.975244	0.000911674
ccr-let-7a	TCONS_00080221	-0.979856	0.000604559	109054485	-0.989135	0.000176439
ccr-let-7a	TCONS_00080221	-0.979856	0.000604559	109063442	-0.998636	2.78865e-06
ccr-let-7a	TCONS_00080221	-0.979856	0.000604559	109063841	-0.996968	1.37756e-05
ccr-let-7a	TCONS_00080221	-0.979856	0.000604559	109066556	-0.922616	0.00875069
ccr-let-7a	TCONS_00080221	-0.979856	0.000604559	109071240	-0.88232	0.0199579
ccr-let-7a	TCONS_00080221	-0.979856	0.000604559	109077559	-0.996455	1.8824e-05
ccr-let-7a	TCONS_00080221	-0.979856	0.000604559	109082837	-0.997467	9.61853e-06
ccr-let-7a	TCONS_00080221	-0.979856	0.000604559	109087279	-0.981204	0.000526597
ccr-let-7a	TCONS_00080221	-0.979856	0.000604559	109099394	-0.970809	0.00126574
ccr-let-7a	TCONS_00080221	-0.979856	0.000604559	109099411	-0.996446	1.89187e-05
ccr-let-7a	TCONS_00080221	-0.979856	0.000604559	109105599	-0.899086	0.0147616
ccr-let-7a	TCONS_00080221	-0.979856	0.000604559	109113255	-0.962509	0.00208204
ccr-let-7a	TCONS_00080221	-0.979856	0.000604559	122147477	-0.996512	1.82306e-05
ccr-let-7a	TCONS_00080221	-0.979856	0.000604559	XLOC_015056	-0.996678	1.65383e-05
ccr-let-7a	TCONS_00080221	-0.979856	0.000604559	XLOC_015600	-0.981233	0.000524978
ccr-let-7a	TCONS_00080221	-0.979856	0.000604559	XLOC_031909	-0.992551	8.30248e-05
ccr-let-7a	TCONS_00080221	-0.979856	0.000604559	XLOC_049757	-0.952076	0.0033901
ccr-let-7a	TCONS_00080221	-0.979856	0.000604559	XLOC_054663	-0.99797	6.17546e-06
ccr-let-7a	TCONS_00080224	-0.962264	0.00210917	109045400	-0.996406	1.93493e-05
ccr-let-7a	TCONS_00080224	-0.962264	0.00210917	109045458	-0.873237	0.0230847
ccr-let-7a	TCONS_00080224	-0.962264	0.00210917	109047856	-0.983617	0.000400384
ccr-let-7a	TCONS_00080224	-0.962264	0.00210917	109048143	-0.975244	0.000911674
ccr-let-7a	TCONS_00080224	-0.962264	0.00210917	109054485	-0.989135	0.000176439
ccr-let-7a	TCONS_00080224	-0.962264	0.00210917	109063442	-0.998636	2.78865e-06
ccr-let-7a	TCONS_00080224	-0.962264	0.00210917	109063841	-0.996968	1.37756e-05
ccr-let-7a	TCONS_00080224	-0.962264	0.00210917	109066556	-0.922616	0.00875069
ccr-let-7a	TCONS_00080224	-0.962264	0.00210917	109071240	-0.88232	0.0199579
ccr-let-7a	TCONS_00080224	-0.962264	0.00210917	109077559	-0.996455	1.8824e-05
ccr-let-7a	TCONS_00080224	-0.962264	0.00210917	109082837	-0.997467	9.61853e-06
ccr-let-7a	TCONS_00080224	-0.962264	0.00210917	109087279	-0.981204	0.000526597
ccr-let-7a	TCONS_00080224	-0.962264	0.00210917	109099394	-0.970809	0.00126574
ccr-let-7a	TCONS_00080224	-0.962264	0.00210917	109099411	-0.996446	1.89187e-05
ccr-let-7a	TCONS_00080224	-0.962264	0.00210917	109105599	-0.899086	0.0147616
ccr-let-7a	TCONS_00080224	-0.962264	0.00210917	109113255	-0.962509	0.00208204
ccr-let-7a	TCONS_00080224	-0.962264	0.00210917	122147477	-0.996512	1.82306e-05
ccr-let-7a	TCONS_00080224	-0.962264	0.00210917	XLOC_015056	-0.996678	1.65383e-05
ccr-let-7a	TCONS_00080224	-0.962264	0.00210917	XLOC_015600	-0.981233	0.000524978
ccr-let-7a	TCONS_00080224	-0.962264	0.00210917	XLOC_031909	-0.992551	8.30248e-05
ccr-let-7a	TCONS_00080224	-0.962264	0.00210917	XLOC_049757	-0.952076	0.0033901
ccr-let-7a	TCONS_00080224	-0.962264	0.00210917	XLOC_054663	-0.99797	6.17546e-06
ccr-let-7a	TCONS_00080732	-0.991447	0.000109421	109045400	-0.996406	1.93493e-05
ccr-let-7a	TCONS_00080732	-0.991447	0.000109421	109045458	-0.873237	0.0230847
ccr-let-7a	TCONS_00080732	-0.991447	0.000109421	109047856	-0.983617	0.000400384
ccr-let-7a	TCONS_00080732	-0.991447	0.000109421	109048143	-0.975244	0.000911674
ccr-let-7a	TCONS_00080732	-0.991447	0.000109421	109054485	-0.989135	0.000176439
ccr-let-7a	TCONS_00080732	-0.991447	0.000109421	109063442	-0.998636	2.78865e-06
ccr-let-7a	TCONS_00080732	-0.991447	0.000109421	109063841	-0.996968	1.37756e-05
ccr-let-7a	TCONS_00080732	-0.991447	0.000109421	109066556	-0.922616	0.00875069
ccr-let-7a	TCONS_00080732	-0.991447	0.000109421	109071240	-0.88232	0.0199579
ccr-let-7a	TCONS_00080732	-0.991447	0.000109421	109077559	-0.996455	1.8824e-05
ccr-let-7a	TCONS_00080732	-0.991447	0.000109421	109082837	-0.997467	9.61853e-06
ccr-let-7a	TCONS_00080732	-0.991447	0.000109421	109087279	-0.981204	0.000526597
ccr-let-7a	TCONS_00080732	-0.991447	0.000109421	109099394	-0.970809	0.00126574
ccr-let-7a	TCONS_00080732	-0.991447	0.000109421	109099411	-0.996446	1.89187e-05
ccr-let-7a	TCONS_00080732	-0.991447	0.000109421	109105599	-0.899086	0.0147616
ccr-let-7a	TCONS_00080732	-0.991447	0.000109421	109113255	-0.962509	0.00208204
ccr-let-7a	TCONS_00080732	-0.991447	0.000109421	122147477	-0.996512	1.82306e-05
ccr-let-7a	TCONS_00080732	-0.991447	0.000109421	XLOC_015056	-0.996678	1.65383e-05
ccr-let-7a	TCONS_00080732	-0.991447	0.000109421	XLOC_015600	-0.981233	0.000524978
ccr-let-7a	TCONS_00080732	-0.991447	0.000109421	XLOC_031909	-0.992551	8.30248e-05
ccr-let-7a	TCONS_00080732	-0.991447	0.000109421	XLOC_049757	-0.952076	0.0033901
ccr-let-7a	TCONS_00080732	-0.991447	0.000109421	XLOC_054663	-0.99797	6.17546e-06
ccr-let-7a	TCONS_00082183	-0.96662	0.00165277	109045400	-0.996406	1.93493e-05
ccr-let-7a	TCONS_00082183	-0.96662	0.00165277	109045458	-0.873237	0.0230847
ccr-let-7a	TCONS_00082183	-0.96662	0.00165277	109047856	-0.983617	0.000400384
ccr-let-7a	TCONS_00082183	-0.96662	0.00165277	109048143	-0.975244	0.000911674
ccr-let-7a	TCONS_00082183	-0.96662	0.00165277	109054485	-0.989135	0.000176439
ccr-let-7a	TCONS_00082183	-0.96662	0.00165277	109063442	-0.998636	2.78865e-06
ccr-let-7a	TCONS_00082183	-0.96662	0.00165277	109063841	-0.996968	1.37756e-05
ccr-let-7a	TCONS_00082183	-0.96662	0.00165277	109066556	-0.922616	0.00875069
ccr-let-7a	TCONS_00082183	-0.96662	0.00165277	109071240	-0.88232	0.0199579
ccr-let-7a	TCONS_00082183	-0.96662	0.00165277	109077559	-0.996455	1.8824e-05
ccr-let-7a	TCONS_00082183	-0.96662	0.00165277	109082837	-0.997467	9.61853e-06
ccr-let-7a	TCONS_00082183	-0.96662	0.00165277	109087279	-0.981204	0.000526597
ccr-let-7a	TCONS_00082183	-0.96662	0.00165277	109099394	-0.970809	0.00126574
ccr-let-7a	TCONS_00082183	-0.96662	0.00165277	109099411	-0.996446	1.89187e-05
ccr-let-7a	TCONS_00082183	-0.96662	0.00165277	109105599	-0.899086	0.0147616
ccr-let-7a	TCONS_00082183	-0.96662	0.00165277	109113255	-0.962509	0.00208204
ccr-let-7a	TCONS_00082183	-0.96662	0.00165277	122147477	-0.996512	1.82306e-05
ccr-let-7a	TCONS_00082183	-0.96662	0.00165277	XLOC_015056	-0.996678	1.65383e-05
ccr-let-7a	TCONS_00082183	-0.96662	0.00165277	XLOC_015600	-0.981233	0.000524978
ccr-let-7a	TCONS_00082183	-0.96662	0.00165277	XLOC_031909	-0.992551	8.30248e-05
ccr-let-7a	TCONS_00082183	-0.96662	0.00165277	XLOC_049757	-0.952076	0.0033901
ccr-let-7a	TCONS_00082183	-0.96662	0.00165277	XLOC_054663	-0.99797	6.17546e-06
ccr-let-7a	TCONS_00082796	-0.991422	0.000110047	109045400	-0.996406	1.93493e-05
ccr-let-7a	TCONS_00082796	-0.991422	0.000110047	109045458	-0.873237	0.0230847
ccr-let-7a	TCONS_00082796	-0.991422	0.000110047	109047856	-0.983617	0.000400384
ccr-let-7a	TCONS_00082796	-0.991422	0.000110047	109048143	-0.975244	0.000911674
ccr-let-7a	TCONS_00082796	-0.991422	0.000110047	109054485	-0.989135	0.000176439
ccr-let-7a	TCONS_00082796	-0.991422	0.000110047	109063442	-0.998636	2.78865e-06
ccr-let-7a	TCONS_00082796	-0.991422	0.000110047	109063841	-0.996968	1.37756e-05
ccr-let-7a	TCONS_00082796	-0.991422	0.000110047	109066556	-0.922616	0.00875069
ccr-let-7a	TCONS_00082796	-0.991422	0.000110047	109071240	-0.88232	0.0199579
ccr-let-7a	TCONS_00082796	-0.991422	0.000110047	109077559	-0.996455	1.8824e-05
ccr-let-7a	TCONS_00082796	-0.991422	0.000110047	109082837	-0.997467	9.61853e-06
ccr-let-7a	TCONS_00082796	-0.991422	0.000110047	109087279	-0.981204	0.000526597
ccr-let-7a	TCONS_00082796	-0.991422	0.000110047	109099394	-0.970809	0.00126574
ccr-let-7a	TCONS_00082796	-0.991422	0.000110047	109099411	-0.996446	1.89187e-05
ccr-let-7a	TCONS_00082796	-0.991422	0.000110047	109105599	-0.899086	0.0147616
ccr-let-7a	TCONS_00082796	-0.991422	0.000110047	109113255	-0.962509	0.00208204
ccr-let-7a	TCONS_00082796	-0.991422	0.000110047	122147477	-0.996512	1.82306e-05
ccr-let-7a	TCONS_00082796	-0.991422	0.000110047	XLOC_015056	-0.996678	1.65383e-05
ccr-let-7a	TCONS_00082796	-0.991422	0.000110047	XLOC_015600	-0.981233	0.000524978
ccr-let-7a	TCONS_00082796	-0.991422	0.000110047	XLOC_031909	-0.992551	8.30248e-05
ccr-let-7a	TCONS_00082796	-0.991422	0.000110047	XLOC_049757	-0.952076	0.0033901
ccr-let-7a	TCONS_00082796	-0.991422	0.000110047	XLOC_054663	-0.99797	6.17546e-06
ccr-let-7a	TCONS_00084048	-0.994522	4.49294e-05	109045400	-0.996406	1.93493e-05
ccr-let-7a	TCONS_00084048	-0.994522	4.49294e-05	109045458	-0.873237	0.0230847
ccr-let-7a	TCONS_00084048	-0.994522	4.49294e-05	109047856	-0.983617	0.000400384
ccr-let-7a	TCONS_00084048	-0.994522	4.49294e-05	109048143	-0.975244	0.000911674
ccr-let-7a	TCONS_00084048	-0.994522	4.49294e-05	109054485	-0.989135	0.000176439
ccr-let-7a	TCONS_00084048	-0.994522	4.49294e-05	109063442	-0.998636	2.78865e-06
ccr-let-7a	TCONS_00084048	-0.994522	4.49294e-05	109063841	-0.996968	1.37756e-05
ccr-let-7a	TCONS_00084048	-0.994522	4.49294e-05	109066556	-0.922616	0.00875069
ccr-let-7a	TCONS_00084048	-0.994522	4.49294e-05	109071240	-0.88232	0.0199579
ccr-let-7a	TCONS_00084048	-0.994522	4.49294e-05	109077559	-0.996455	1.8824e-05
ccr-let-7a	TCONS_00084048	-0.994522	4.49294e-05	109082837	-0.997467	9.61853e-06
ccr-let-7a	TCONS_00084048	-0.994522	4.49294e-05	109087279	-0.981204	0.000526597
ccr-let-7a	TCONS_00084048	-0.994522	4.49294e-05	109099394	-0.970809	0.00126574
ccr-let-7a	TCONS_00084048	-0.994522	4.49294e-05	109099411	-0.996446	1.89187e-05
ccr-let-7a	TCONS_00084048	-0.994522	4.49294e-05	109105599	-0.899086	0.0147616
ccr-let-7a	TCONS_00084048	-0.994522	4.49294e-05	109113255	-0.962509	0.00208204
ccr-let-7a	TCONS_00084048	-0.994522	4.49294e-05	122147477	-0.996512	1.82306e-05
ccr-let-7a	TCONS_00084048	-0.994522	4.49294e-05	XLOC_015056	-0.996678	1.65383e-05
ccr-let-7a	TCONS_00084048	-0.994522	4.49294e-05	XLOC_015600	-0.981233	0.000524978
ccr-let-7a	TCONS_00084048	-0.994522	4.49294e-05	XLOC_031909	-0.992551	8.30248e-05
ccr-let-7a	TCONS_00084048	-0.994522	4.49294e-05	XLOC_049757	-0.952076	0.0033901
ccr-let-7a	TCONS_00084048	-0.994522	4.49294e-05	XLOC_054663	-0.99797	6.17546e-06
ccr-let-7a	TCONS_00084099	-0.99744	9.82507e-06	109045400	-0.996406	1.93493e-05
ccr-let-7a	TCONS_00084099	-0.99744	9.82507e-06	109045458	-0.873237	0.0230847
ccr-let-7a	TCONS_00084099	-0.99744	9.82507e-06	109047856	-0.983617	0.000400384
ccr-let-7a	TCONS_00084099	-0.99744	9.82507e-06	109048143	-0.975244	0.000911674
ccr-let-7a	TCONS_00084099	-0.99744	9.82507e-06	109054485	-0.989135	0.000176439
ccr-let-7a	TCONS_00084099	-0.99744	9.82507e-06	109063442	-0.998636	2.78865e-06
ccr-let-7a	TCONS_00084099	-0.99744	9.82507e-06	109063841	-0.996968	1.37756e-05
ccr-let-7a	TCONS_00084099	-0.99744	9.82507e-06	109066556	-0.922616	0.00875069
ccr-let-7a	TCONS_00084099	-0.99744	9.82507e-06	109071240	-0.88232	0.0199579
ccr-let-7a	TCONS_00084099	-0.99744	9.82507e-06	109077559	-0.996455	1.8824e-05
ccr-let-7a	TCONS_00084099	-0.99744	9.82507e-06	109082837	-0.997467	9.61853e-06
ccr-let-7a	TCONS_00084099	-0.99744	9.82507e-06	109087279	-0.981204	0.000526597
ccr-let-7a	TCONS_00084099	-0.99744	9.82507e-06	109099394	-0.970809	0.00126574
ccr-let-7a	TCONS_00084099	-0.99744	9.82507e-06	109099411	-0.996446	1.89187e-05
ccr-let-7a	TCONS_00084099	-0.99744	9.82507e-06	109105599	-0.899086	0.0147616
ccr-let-7a	TCONS_00084099	-0.99744	9.82507e-06	109113255	-0.962509	0.00208204
ccr-let-7a	TCONS_00084099	-0.99744	9.82507e-06	122147477	-0.996512	1.82306e-05
ccr-let-7a	TCONS_00084099	-0.99744	9.82507e-06	XLOC_015056	-0.996678	1.65383e-05
ccr-let-7a	TCONS_00084099	-0.99744	9.82507e-06	XLOC_015600	-0.981233	0.000524978
ccr-let-7a	TCONS_00084099	-0.99744	9.82507e-06	XLOC_031909	-0.992551	8.30248e-05
ccr-let-7a	TCONS_00084099	-0.99744	9.82507e-06	XLOC_049757	-0.952076	0.0033901
ccr-let-7a	TCONS_00084099	-0.99744	9.82507e-06	XLOC_054663	-0.99797	6.17546e-06
ccr-let-7a	TCONS_00084177	-0.988311	0.000204144	109045400	-0.996406	1.93493e-05
ccr-let-7a	TCONS_00084177	-0.988311	0.000204144	109045458	-0.873237	0.0230847
ccr-let-7a	TCONS_00084177	-0.988311	0.000204144	109047856	-0.983617	0.000400384
ccr-let-7a	TCONS_00084177	-0.988311	0.000204144	109048143	-0.975244	0.000911674
ccr-let-7a	TCONS_00084177	-0.988311	0.000204144	109054485	-0.989135	0.000176439
ccr-let-7a	TCONS_00084177	-0.988311	0.000204144	109063442	-0.998636	2.78865e-06
ccr-let-7a	TCONS_00084177	-0.988311	0.000204144	109063841	-0.996968	1.37756e-05
ccr-let-7a	TCONS_00084177	-0.988311	0.000204144	109066556	-0.922616	0.00875069
ccr-let-7a	TCONS_00084177	-0.988311	0.000204144	109071240	-0.88232	0.0199579
ccr-let-7a	TCONS_00084177	-0.988311	0.000204144	109077559	-0.996455	1.8824e-05
ccr-let-7a	TCONS_00084177	-0.988311	0.000204144	109082837	-0.997467	9.61853e-06
ccr-let-7a	TCONS_00084177	-0.988311	0.000204144	109087279	-0.981204	0.000526597
ccr-let-7a	TCONS_00084177	-0.988311	0.000204144	109099394	-0.970809	0.00126574
ccr-let-7a	TCONS_00084177	-0.988311	0.000204144	109099411	-0.996446	1.89187e-05
ccr-let-7a	TCONS_00084177	-0.988311	0.000204144	109105599	-0.899086	0.0147616
ccr-let-7a	TCONS_00084177	-0.988311	0.000204144	109113255	-0.962509	0.00208204
ccr-let-7a	TCONS_00084177	-0.988311	0.000204144	122147477	-0.996512	1.82306e-05
ccr-let-7a	TCONS_00084177	-0.988311	0.000204144	XLOC_015056	-0.996678	1.65383e-05
ccr-let-7a	TCONS_00084177	-0.988311	0.000204144	XLOC_015600	-0.981233	0.000524978
ccr-let-7a	TCONS_00084177	-0.988311	0.000204144	XLOC_031909	-0.992551	8.30248e-05
ccr-let-7a	TCONS_00084177	-0.988311	0.000204144	XLOC_049757	-0.952076	0.0033901
ccr-let-7a	TCONS_00084177	-0.988311	0.000204144	XLOC_054663	-0.99797	6.17546e-06
ccr-let-7a	TCONS_00084269	-0.997428	9.91393e-06	109045400	-0.996406	1.93493e-05
ccr-let-7a	TCONS_00084269	-0.997428	9.91393e-06	109045458	-0.873237	0.0230847
ccr-let-7a	TCONS_00084269	-0.997428	9.91393e-06	109047856	-0.983617	0.000400384
ccr-let-7a	TCONS_00084269	-0.997428	9.91393e-06	109048143	-0.975244	0.000911674
ccr-let-7a	TCONS_00084269	-0.997428	9.91393e-06	109054485	-0.989135	0.000176439
ccr-let-7a	TCONS_00084269	-0.997428	9.91393e-06	109063442	-0.998636	2.78865e-06
ccr-let-7a	TCONS_00084269	-0.997428	9.91393e-06	109063841	-0.996968	1.37756e-05
ccr-let-7a	TCONS_00084269	-0.997428	9.91393e-06	109066556	-0.922616	0.00875069
ccr-let-7a	TCONS_00084269	-0.997428	9.91393e-06	109071240	-0.88232	0.0199579
ccr-let-7a	TCONS_00084269	-0.997428	9.91393e-06	109077559	-0.996455	1.8824e-05
ccr-let-7a	TCONS_00084269	-0.997428	9.91393e-06	109082837	-0.997467	9.61853e-06
ccr-let-7a	TCONS_00084269	-0.997428	9.91393e-06	109087279	-0.981204	0.000526597
ccr-let-7a	TCONS_00084269	-0.997428	9.91393e-06	109099394	-0.970809	0.00126574
ccr-let-7a	TCONS_00084269	-0.997428	9.91393e-06	109099411	-0.996446	1.89187e-05
ccr-let-7a	TCONS_00084269	-0.997428	9.91393e-06	109105599	-0.899086	0.0147616
ccr-let-7a	TCONS_00084269	-0.997428	9.91393e-06	109113255	-0.962509	0.00208204
ccr-let-7a	TCONS_00084269	-0.997428	9.91393e-06	122147477	-0.996512	1.82306e-05
ccr-let-7a	TCONS_00084269	-0.997428	9.91393e-06	XLOC_015056	-0.996678	1.65383e-05
ccr-let-7a	TCONS_00084269	-0.997428	9.91393e-06	XLOC_015600	-0.981233	0.000524978
ccr-let-7a	TCONS_00084269	-0.997428	9.91393e-06	XLOC_031909	-0.992551	8.30248e-05
ccr-let-7a	TCONS_00084269	-0.997428	9.91393e-06	XLOC_049757	-0.952076	0.0033901
ccr-let-7a	TCONS_00084269	-0.997428	9.91393e-06	XLOC_054663	-0.99797	6.17546e-06
ccr-let-7a	TCONS_00084277	-0.994829	4.0042e-05	109045400	-0.996406	1.93493e-05
ccr-let-7a	TCONS_00084277	-0.994829	4.0042e-05	109045458	-0.873237	0.0230847
ccr-let-7a	TCONS_00084277	-0.994829	4.0042e-05	109047856	-0.983617	0.000400384
ccr-let-7a	TCONS_00084277	-0.994829	4.0042e-05	109048143	-0.975244	0.000911674
ccr-let-7a	TCONS_00084277	-0.994829	4.0042e-05	109054485	-0.989135	0.000176439
ccr-let-7a	TCONS_00084277	-0.994829	4.0042e-05	109063442	-0.998636	2.78865e-06
ccr-let-7a	TCONS_00084277	-0.994829	4.0042e-05	109063841	-0.996968	1.37756e-05
ccr-let-7a	TCONS_00084277	-0.994829	4.0042e-05	109066556	-0.922616	0.00875069
ccr-let-7a	TCONS_00084277	-0.994829	4.0042e-05	109071240	-0.88232	0.0199579
ccr-let-7a	TCONS_00084277	-0.994829	4.0042e-05	109077559	-0.996455	1.8824e-05
ccr-let-7a	TCONS_00084277	-0.994829	4.0042e-05	109082837	-0.997467	9.61853e-06
ccr-let-7a	TCONS_00084277	-0.994829	4.0042e-05	109087279	-0.981204	0.000526597
ccr-let-7a	TCONS_00084277	-0.994829	4.0042e-05	109099394	-0.970809	0.00126574
ccr-let-7a	TCONS_00084277	-0.994829	4.0042e-05	109099411	-0.996446	1.89187e-05
ccr-let-7a	TCONS_00084277	-0.994829	4.0042e-05	109105599	-0.899086	0.0147616
ccr-let-7a	TCONS_00084277	-0.994829	4.0042e-05	109113255	-0.962509	0.00208204
ccr-let-7a	TCONS_00084277	-0.994829	4.0042e-05	122147477	-0.996512	1.82306e-05
ccr-let-7a	TCONS_00084277	-0.994829	4.0042e-05	XLOC_015056	-0.996678	1.65383e-05
ccr-let-7a	TCONS_00084277	-0.994829	4.0042e-05	XLOC_015600	-0.981233	0.000524978
ccr-let-7a	TCONS_00084277	-0.994829	4.0042e-05	XLOC_031909	-0.992551	8.30248e-05
ccr-let-7a	TCONS_00084277	-0.994829	4.0042e-05	XLOC_049757	-0.952076	0.0033901
ccr-let-7a	TCONS_00084277	-0.994829	4.0042e-05	XLOC_054663	-0.99797	6.17546e-06
ccr-let-7a	TCONS_00084462	-0.916488	0.0101701	109045400	-0.996406	1.93493e-05
ccr-let-7a	TCONS_00084462	-0.916488	0.0101701	109045458	-0.873237	0.0230847
ccr-let-7a	TCONS_00084462	-0.916488	0.0101701	109047856	-0.983617	0.000400384
ccr-let-7a	TCONS_00084462	-0.916488	0.0101701	109048143	-0.975244	0.000911674
ccr-let-7a	TCONS_00084462	-0.916488	0.0101701	109054485	-0.989135	0.000176439
ccr-let-7a	TCONS_00084462	-0.916488	0.0101701	109063442	-0.998636	2.78865e-06
ccr-let-7a	TCONS_00084462	-0.916488	0.0101701	109063841	-0.996968	1.37756e-05
ccr-let-7a	TCONS_00084462	-0.916488	0.0101701	109066556	-0.922616	0.00875069
ccr-let-7a	TCONS_00084462	-0.916488	0.0101701	109071240	-0.88232	0.0199579
ccr-let-7a	TCONS_00084462	-0.916488	0.0101701	109077559	-0.996455	1.8824e-05
ccr-let-7a	TCONS_00084462	-0.916488	0.0101701	109082837	-0.997467	9.61853e-06
ccr-let-7a	TCONS_00084462	-0.916488	0.0101701	109087279	-0.981204	0.000526597
ccr-let-7a	TCONS_00084462	-0.916488	0.0101701	109099394	-0.970809	0.00126574
ccr-let-7a	TCONS_00084462	-0.916488	0.0101701	109099411	-0.996446	1.89187e-05
ccr-let-7a	TCONS_00084462	-0.916488	0.0101701	109105599	-0.899086	0.0147616
ccr-let-7a	TCONS_00084462	-0.916488	0.0101701	109113255	-0.962509	0.00208204
ccr-let-7a	TCONS_00084462	-0.916488	0.0101701	122147477	-0.996512	1.82306e-05
ccr-let-7a	TCONS_00084462	-0.916488	0.0101701	XLOC_015056	-0.996678	1.65383e-05
ccr-let-7a	TCONS_00084462	-0.916488	0.0101701	XLOC_015600	-0.981233	0.000524978
ccr-let-7a	TCONS_00084462	-0.916488	0.0101701	XLOC_031909	-0.992551	8.30248e-05
ccr-let-7a	TCONS_00084462	-0.916488	0.0101701	XLOC_049757	-0.952076	0.0033901
ccr-let-7a	TCONS_00084462	-0.916488	0.0101701	XLOC_054663	-0.99797	6.17546e-06
ccr-let-7a	TCONS_00085423	-0.981773	0.00049529	109045400	-0.996406	1.93493e-05
ccr-let-7a	TCONS_00085423	-0.981773	0.00049529	109045458	-0.873237	0.0230847
ccr-let-7a	TCONS_00085423	-0.981773	0.00049529	109047856	-0.983617	0.000400384
ccr-let-7a	TCONS_00085423	-0.981773	0.00049529	109048143	-0.975244	0.000911674
ccr-let-7a	TCONS_00085423	-0.981773	0.00049529	109054485	-0.989135	0.000176439
ccr-let-7a	TCONS_00085423	-0.981773	0.00049529	109063442	-0.998636	2.78865e-06
ccr-let-7a	TCONS_00085423	-0.981773	0.00049529	109063841	-0.996968	1.37756e-05
ccr-let-7a	TCONS_00085423	-0.981773	0.00049529	109066556	-0.922616	0.00875069
ccr-let-7a	TCONS_00085423	-0.981773	0.00049529	109071240	-0.88232	0.0199579
ccr-let-7a	TCONS_00085423	-0.981773	0.00049529	109077559	-0.996455	1.8824e-05
ccr-let-7a	TCONS_00085423	-0.981773	0.00049529	109082837	-0.997467	9.61853e-06
ccr-let-7a	TCONS_00085423	-0.981773	0.00049529	109087279	-0.981204	0.000526597
ccr-let-7a	TCONS_00085423	-0.981773	0.00049529	109099394	-0.970809	0.00126574
ccr-let-7a	TCONS_00085423	-0.981773	0.00049529	109099411	-0.996446	1.89187e-05
ccr-let-7a	TCONS_00085423	-0.981773	0.00049529	109105599	-0.899086	0.0147616
ccr-let-7a	TCONS_00085423	-0.981773	0.00049529	109113255	-0.962509	0.00208204
ccr-let-7a	TCONS_00085423	-0.981773	0.00049529	122147477	-0.996512	1.82306e-05
ccr-let-7a	TCONS_00085423	-0.981773	0.00049529	XLOC_015056	-0.996678	1.65383e-05
ccr-let-7a	TCONS_00085423	-0.981773	0.00049529	XLOC_015600	-0.981233	0.000524978
ccr-let-7a	TCONS_00085423	-0.981773	0.00049529	XLOC_031909	-0.992551	8.30248e-05
ccr-let-7a	TCONS_00085423	-0.981773	0.00049529	XLOC_049757	-0.952076	0.0033901
ccr-let-7a	TCONS_00085423	-0.981773	0.00049529	XLOC_054663	-0.99797	6.17546e-06
ccr-let-7a	TCONS_00086239	-0.968977	0.0014287	109045400	-0.996406	1.93493e-05
ccr-let-7a	TCONS_00086239	-0.968977	0.0014287	109045458	-0.873237	0.0230847
ccr-let-7a	TCONS_00086239	-0.968977	0.0014287	109047856	-0.983617	0.000400384
ccr-let-7a	TCONS_00086239	-0.968977	0.0014287	109048143	-0.975244	0.000911674
ccr-let-7a	TCONS_00086239	-0.968977	0.0014287	109054485	-0.989135	0.000176439
ccr-let-7a	TCONS_00086239	-0.968977	0.0014287	109063442	-0.998636	2.78865e-06
ccr-let-7a	TCONS_00086239	-0.968977	0.0014287	109063841	-0.996968	1.37756e-05
ccr-let-7a	TCONS_00086239	-0.968977	0.0014287	109066556	-0.922616	0.00875069
ccr-let-7a	TCONS_00086239	-0.968977	0.0014287	109071240	-0.88232	0.0199579
ccr-let-7a	TCONS_00086239	-0.968977	0.0014287	109077559	-0.996455	1.8824e-05
ccr-let-7a	TCONS_00086239	-0.968977	0.0014287	109082837	-0.997467	9.61853e-06
ccr-let-7a	TCONS_00086239	-0.968977	0.0014287	109087279	-0.981204	0.000526597
ccr-let-7a	TCONS_00086239	-0.968977	0.0014287	109099394	-0.970809	0.00126574
ccr-let-7a	TCONS_00086239	-0.968977	0.0014287	109099411	-0.996446	1.89187e-05
ccr-let-7a	TCONS_00086239	-0.968977	0.0014287	109105599	-0.899086	0.0147616
ccr-let-7a	TCONS_00086239	-0.968977	0.0014287	109113255	-0.962509	0.00208204
ccr-let-7a	TCONS_00086239	-0.968977	0.0014287	122147477	-0.996512	1.82306e-05
ccr-let-7a	TCONS_00086239	-0.968977	0.0014287	XLOC_015056	-0.996678	1.65383e-05
ccr-let-7a	TCONS_00086239	-0.968977	0.0014287	XLOC_015600	-0.981233	0.000524978
ccr-let-7a	TCONS_00086239	-0.968977	0.0014287	XLOC_031909	-0.992551	8.30248e-05
ccr-let-7a	TCONS_00086239	-0.968977	0.0014287	XLOC_049757	-0.952076	0.0033901
ccr-let-7a	TCONS_00086239	-0.968977	0.0014287	XLOC_054663	-0.99797	6.17546e-06
ccr-let-7a	TCONS_00089299	-0.999142	1.1028e-06	109045400	-0.996406	1.93493e-05
ccr-let-7a	TCONS_00089299	-0.999142	1.1028e-06	109045458	-0.873237	0.0230847
ccr-let-7a	TCONS_00089299	-0.999142	1.1028e-06	109047856	-0.983617	0.000400384
ccr-let-7a	TCONS_00089299	-0.999142	1.1028e-06	109048143	-0.975244	0.000911674
ccr-let-7a	TCONS_00089299	-0.999142	1.1028e-06	109054485	-0.989135	0.000176439
ccr-let-7a	TCONS_00089299	-0.999142	1.1028e-06	109063442	-0.998636	2.78865e-06
ccr-let-7a	TCONS_00089299	-0.999142	1.1028e-06	109063841	-0.996968	1.37756e-05
ccr-let-7a	TCONS_00089299	-0.999142	1.1028e-06	109066556	-0.922616	0.00875069
ccr-let-7a	TCONS_00089299	-0.999142	1.1028e-06	109071240	-0.88232	0.0199579
ccr-let-7a	TCONS_00089299	-0.999142	1.1028e-06	109077559	-0.996455	1.8824e-05
ccr-let-7a	TCONS_00089299	-0.999142	1.1028e-06	109082837	-0.997467	9.61853e-06
ccr-let-7a	TCONS_00089299	-0.999142	1.1028e-06	109087279	-0.981204	0.000526597
ccr-let-7a	TCONS_00089299	-0.999142	1.1028e-06	109099394	-0.970809	0.00126574
ccr-let-7a	TCONS_00089299	-0.999142	1.1028e-06	109099411	-0.996446	1.89187e-05
ccr-let-7a	TCONS_00089299	-0.999142	1.1028e-06	109105599	-0.899086	0.0147616
ccr-let-7a	TCONS_00089299	-0.999142	1.1028e-06	109113255	-0.962509	0.00208204
ccr-let-7a	TCONS_00089299	-0.999142	1.1028e-06	122147477	-0.996512	1.82306e-05
ccr-let-7a	TCONS_00089299	-0.999142	1.1028e-06	XLOC_015056	-0.996678	1.65383e-05
ccr-let-7a	TCONS_00089299	-0.999142	1.1028e-06	XLOC_015600	-0.981233	0.000524978
ccr-let-7a	TCONS_00089299	-0.999142	1.1028e-06	XLOC_031909	-0.992551	8.30248e-05
ccr-let-7a	TCONS_00089299	-0.999142	1.1028e-06	XLOC_049757	-0.952076	0.0033901
ccr-let-7a	TCONS_00089299	-0.999142	1.1028e-06	XLOC_054663	-0.99797	6.17546e-06
ccr-let-7a	TCONS_00095063	-0.98511	0.000330914	109045400	-0.996406	1.93493e-05
ccr-let-7a	TCONS_00095063	-0.98511	0.000330914	109045458	-0.873237	0.0230847
ccr-let-7a	TCONS_00095063	-0.98511	0.000330914	109047856	-0.983617	0.000400384
ccr-let-7a	TCONS_00095063	-0.98511	0.000330914	109048143	-0.975244	0.000911674
ccr-let-7a	TCONS_00095063	-0.98511	0.000330914	109054485	-0.989135	0.000176439
ccr-let-7a	TCONS_00095063	-0.98511	0.000330914	109063442	-0.998636	2.78865e-06
ccr-let-7a	TCONS_00095063	-0.98511	0.000330914	109063841	-0.996968	1.37756e-05
ccr-let-7a	TCONS_00095063	-0.98511	0.000330914	109066556	-0.922616	0.00875069
ccr-let-7a	TCONS_00095063	-0.98511	0.000330914	109071240	-0.88232	0.0199579
ccr-let-7a	TCONS_00095063	-0.98511	0.000330914	109077559	-0.996455	1.8824e-05
ccr-let-7a	TCONS_00095063	-0.98511	0.000330914	109082837	-0.997467	9.61853e-06
ccr-let-7a	TCONS_00095063	-0.98511	0.000330914	109087279	-0.981204	0.000526597
ccr-let-7a	TCONS_00095063	-0.98511	0.000330914	109099394	-0.970809	0.00126574
ccr-let-7a	TCONS_00095063	-0.98511	0.000330914	109099411	-0.996446	1.89187e-05
ccr-let-7a	TCONS_00095063	-0.98511	0.000330914	109105599	-0.899086	0.0147616
ccr-let-7a	TCONS_00095063	-0.98511	0.000330914	109113255	-0.962509	0.00208204
ccr-let-7a	TCONS_00095063	-0.98511	0.000330914	122147477	-0.996512	1.82306e-05
ccr-let-7a	TCONS_00095063	-0.98511	0.000330914	XLOC_015056	-0.996678	1.65383e-05
ccr-let-7a	TCONS_00095063	-0.98511	0.000330914	XLOC_015600	-0.981233	0.000524978
ccr-let-7a	TCONS_00095063	-0.98511	0.000330914	XLOC_031909	-0.992551	8.30248e-05
ccr-let-7a	TCONS_00095063	-0.98511	0.000330914	XLOC_049757	-0.952076	0.0033901
ccr-let-7a	TCONS_00095063	-0.98511	0.000330914	XLOC_054663	-0.99797	6.17546e-06
ccr-let-7a	TCONS_00099033	-0.997445	9.78539e-06	109045400	-0.996406	1.93493e-05
ccr-let-7a	TCONS_00099033	-0.997445	9.78539e-06	109045458	-0.873237	0.0230847
ccr-let-7a	TCONS_00099033	-0.997445	9.78539e-06	109047856	-0.983617	0.000400384
ccr-let-7a	TCONS_00099033	-0.997445	9.78539e-06	109048143	-0.975244	0.000911674
ccr-let-7a	TCONS_00099033	-0.997445	9.78539e-06	109054485	-0.989135	0.000176439
ccr-let-7a	TCONS_00099033	-0.997445	9.78539e-06	109063442	-0.998636	2.78865e-06
ccr-let-7a	TCONS_00099033	-0.997445	9.78539e-06	109063841	-0.996968	1.37756e-05
ccr-let-7a	TCONS_00099033	-0.997445	9.78539e-06	109066556	-0.922616	0.00875069
ccr-let-7a	TCONS_00099033	-0.997445	9.78539e-06	109071240	-0.88232	0.0199579
ccr-let-7a	TCONS_00099033	-0.997445	9.78539e-06	109077559	-0.996455	1.8824e-05
ccr-let-7a	TCONS_00099033	-0.997445	9.78539e-06	109082837	-0.997467	9.61853e-06
ccr-let-7a	TCONS_00099033	-0.997445	9.78539e-06	109087279	-0.981204	0.000526597
ccr-let-7a	TCONS_00099033	-0.997445	9.78539e-06	109099394	-0.970809	0.00126574
ccr-let-7a	TCONS_00099033	-0.997445	9.78539e-06	109099411	-0.996446	1.89187e-05
ccr-let-7a	TCONS_00099033	-0.997445	9.78539e-06	109105599	-0.899086	0.0147616
ccr-let-7a	TCONS_00099033	-0.997445	9.78539e-06	109113255	-0.962509	0.00208204
ccr-let-7a	TCONS_00099033	-0.997445	9.78539e-06	122147477	-0.996512	1.82306e-05
ccr-let-7a	TCONS_00099033	-0.997445	9.78539e-06	XLOC_015056	-0.996678	1.65383e-05
ccr-let-7a	TCONS_00099033	-0.997445	9.78539e-06	XLOC_015600	-0.981233	0.000524978
ccr-let-7a	TCONS_00099033	-0.997445	9.78539e-06	XLOC_031909	-0.992551	8.30248e-05
ccr-let-7a	TCONS_00099033	-0.997445	9.78539e-06	XLOC_049757	-0.952076	0.0033901
ccr-let-7a	TCONS_00099033	-0.997445	9.78539e-06	XLOC_054663	-0.99797	6.17546e-06
ccr-let-7a	TCONS_00099506	-0.999064	1.31356e-06	109045400	-0.996406	1.93493e-05
ccr-let-7a	TCONS_00099506	-0.999064	1.31356e-06	109045458	-0.873237	0.0230847
ccr-let-7a	TCONS_00099506	-0.999064	1.31356e-06	109047856	-0.983617	0.000400384
ccr-let-7a	TCONS_00099506	-0.999064	1.31356e-06	109048143	-0.975244	0.000911674
ccr-let-7a	TCONS_00099506	-0.999064	1.31356e-06	109054485	-0.989135	0.000176439
ccr-let-7a	TCONS_00099506	-0.999064	1.31356e-06	109063442	-0.998636	2.78865e-06
ccr-let-7a	TCONS_00099506	-0.999064	1.31356e-06	109063841	-0.996968	1.37756e-05
ccr-let-7a	TCONS_00099506	-0.999064	1.31356e-06	109066556	-0.922616	0.00875069
ccr-let-7a	TCONS_00099506	-0.999064	1.31356e-06	109071240	-0.88232	0.0199579
ccr-let-7a	TCONS_00099506	-0.999064	1.31356e-06	109077559	-0.996455	1.8824e-05
ccr-let-7a	TCONS_00099506	-0.999064	1.31356e-06	109082837	-0.997467	9.61853e-06
ccr-let-7a	TCONS_00099506	-0.999064	1.31356e-06	109087279	-0.981204	0.000526597
ccr-let-7a	TCONS_00099506	-0.999064	1.31356e-06	109099394	-0.970809	0.00126574
ccr-let-7a	TCONS_00099506	-0.999064	1.31356e-06	109099411	-0.996446	1.89187e-05
ccr-let-7a	TCONS_00099506	-0.999064	1.31356e-06	109105599	-0.899086	0.0147616
ccr-let-7a	TCONS_00099506	-0.999064	1.31356e-06	109113255	-0.962509	0.00208204
ccr-let-7a	TCONS_00099506	-0.999064	1.31356e-06	122147477	-0.996512	1.82306e-05
ccr-let-7a	TCONS_00099506	-0.999064	1.31356e-06	XLOC_015056	-0.996678	1.65383e-05
ccr-let-7a	TCONS_00099506	-0.999064	1.31356e-06	XLOC_015600	-0.981233	0.000524978
ccr-let-7a	TCONS_00099506	-0.999064	1.31356e-06	XLOC_031909	-0.992551	8.30248e-05
ccr-let-7a	TCONS_00099506	-0.999064	1.31356e-06	XLOC_049757	-0.952076	0.0033901
ccr-let-7a	TCONS_00099506	-0.999064	1.31356e-06	XLOC_054663	-0.99797	6.17546e-06
ccr-let-7a	TCONS_00100568	-0.987453	0.000235146	109045400	-0.996406	1.93493e-05
ccr-let-7a	TCONS_00100568	-0.987453	0.000235146	109045458	-0.873237	0.0230847
ccr-let-7a	TCONS_00100568	-0.987453	0.000235146	109047856	-0.983617	0.000400384
ccr-let-7a	TCONS_00100568	-0.987453	0.000235146	109048143	-0.975244	0.000911674
ccr-let-7a	TCONS_00100568	-0.987453	0.000235146	109054485	-0.989135	0.000176439
ccr-let-7a	TCONS_00100568	-0.987453	0.000235146	109063442	-0.998636	2.78865e-06
ccr-let-7a	TCONS_00100568	-0.987453	0.000235146	109063841	-0.996968	1.37756e-05
ccr-let-7a	TCONS_00100568	-0.987453	0.000235146	109066556	-0.922616	0.00875069
ccr-let-7a	TCONS_00100568	-0.987453	0.000235146	109071240	-0.88232	0.0199579
ccr-let-7a	TCONS_00100568	-0.987453	0.000235146	109077559	-0.996455	1.8824e-05
ccr-let-7a	TCONS_00100568	-0.987453	0.000235146	109082837	-0.997467	9.61853e-06
ccr-let-7a	TCONS_00100568	-0.987453	0.000235146	109087279	-0.981204	0.000526597
ccr-let-7a	TCONS_00100568	-0.987453	0.000235146	109099394	-0.970809	0.00126574
ccr-let-7a	TCONS_00100568	-0.987453	0.000235146	109099411	-0.996446	1.89187e-05
ccr-let-7a	TCONS_00100568	-0.987453	0.000235146	109105599	-0.899086	0.0147616
ccr-let-7a	TCONS_00100568	-0.987453	0.000235146	109113255	-0.962509	0.00208204
ccr-let-7a	TCONS_00100568	-0.987453	0.000235146	122147477	-0.996512	1.82306e-05
ccr-let-7a	TCONS_00100568	-0.987453	0.000235146	XLOC_015056	-0.996678	1.65383e-05
ccr-let-7a	TCONS_00100568	-0.987453	0.000235146	XLOC_015600	-0.981233	0.000524978
ccr-let-7a	TCONS_00100568	-0.987453	0.000235146	XLOC_031909	-0.992551	8.30248e-05
ccr-let-7a	TCONS_00100568	-0.987453	0.000235146	XLOC_049757	-0.952076	0.0033901
ccr-let-7a	TCONS_00100568	-0.987453	0.000235146	XLOC_054663	-0.99797	6.17546e-06
ccr-let-7a	TCONS_00105206	-0.886463	0.0186041	109045400	-0.996406	1.93493e-05
ccr-let-7a	TCONS_00105206	-0.886463	0.0186041	109045458	-0.873237	0.0230847
ccr-let-7a	TCONS_00105206	-0.886463	0.0186041	109047856	-0.983617	0.000400384
ccr-let-7a	TCONS_00105206	-0.886463	0.0186041	109048143	-0.975244	0.000911674
ccr-let-7a	TCONS_00105206	-0.886463	0.0186041	109054485	-0.989135	0.000176439
ccr-let-7a	TCONS_00105206	-0.886463	0.0186041	109063442	-0.998636	2.78865e-06
ccr-let-7a	TCONS_00105206	-0.886463	0.0186041	109063841	-0.996968	1.37756e-05
ccr-let-7a	TCONS_00105206	-0.886463	0.0186041	109066556	-0.922616	0.00875069
ccr-let-7a	TCONS_00105206	-0.886463	0.0186041	109071240	-0.88232	0.0199579
ccr-let-7a	TCONS_00105206	-0.886463	0.0186041	109077559	-0.996455	1.8824e-05
ccr-let-7a	TCONS_00105206	-0.886463	0.0186041	109082837	-0.997467	9.61853e-06
ccr-let-7a	TCONS_00105206	-0.886463	0.0186041	109087279	-0.981204	0.000526597
ccr-let-7a	TCONS_00105206	-0.886463	0.0186041	109099394	-0.970809	0.00126574
ccr-let-7a	TCONS_00105206	-0.886463	0.0186041	109099411	-0.996446	1.89187e-05
ccr-let-7a	TCONS_00105206	-0.886463	0.0186041	109105599	-0.899086	0.0147616
ccr-let-7a	TCONS_00105206	-0.886463	0.0186041	109113255	-0.962509	0.00208204
ccr-let-7a	TCONS_00105206	-0.886463	0.0186041	122147477	-0.996512	1.82306e-05
ccr-let-7a	TCONS_00105206	-0.886463	0.0186041	XLOC_015056	-0.996678	1.65383e-05
ccr-let-7a	TCONS_00105206	-0.886463	0.0186041	XLOC_015600	-0.981233	0.000524978
ccr-let-7a	TCONS_00105206	-0.886463	0.0186041	XLOC_031909	-0.992551	8.30248e-05
ccr-let-7a	TCONS_00105206	-0.886463	0.0186041	XLOC_049757	-0.952076	0.0033901
ccr-let-7a	TCONS_00105206	-0.886463	0.0186041	XLOC_054663	-0.99797	6.17546e-06
ccr-let-7a	TCONS_00105262	-0.995252	3.3763e-05	109045400	-0.996406	1.93493e-05
ccr-let-7a	TCONS_00105262	-0.995252	3.3763e-05	109045458	-0.873237	0.0230847
ccr-let-7a	TCONS_00105262	-0.995252	3.3763e-05	109047856	-0.983617	0.000400384
ccr-let-7a	TCONS_00105262	-0.995252	3.3763e-05	109048143	-0.975244	0.000911674
ccr-let-7a	TCONS_00105262	-0.995252	3.3763e-05	109054485	-0.989135	0.000176439
ccr-let-7a	TCONS_00105262	-0.995252	3.3763e-05	109063442	-0.998636	2.78865e-06
ccr-let-7a	TCONS_00105262	-0.995252	3.3763e-05	109063841	-0.996968	1.37756e-05
ccr-let-7a	TCONS_00105262	-0.995252	3.3763e-05	109066556	-0.922616	0.00875069
ccr-let-7a	TCONS_00105262	-0.995252	3.3763e-05	109071240	-0.88232	0.0199579
ccr-let-7a	TCONS_00105262	-0.995252	3.3763e-05	109077559	-0.996455	1.8824e-05
ccr-let-7a	TCONS_00105262	-0.995252	3.3763e-05	109082837	-0.997467	9.61853e-06
ccr-let-7a	TCONS_00105262	-0.995252	3.3763e-05	109087279	-0.981204	0.000526597
ccr-let-7a	TCONS_00105262	-0.995252	3.3763e-05	109099394	-0.970809	0.00126574
ccr-let-7a	TCONS_00105262	-0.995252	3.3763e-05	109099411	-0.996446	1.89187e-05
ccr-let-7a	TCONS_00105262	-0.995252	3.3763e-05	109105599	-0.899086	0.0147616
ccr-let-7a	TCONS_00105262	-0.995252	3.3763e-05	109113255	-0.962509	0.00208204
ccr-let-7a	TCONS_00105262	-0.995252	3.3763e-05	122147477	-0.996512	1.82306e-05
ccr-let-7a	TCONS_00105262	-0.995252	3.3763e-05	XLOC_015056	-0.996678	1.65383e-05
ccr-let-7a	TCONS_00105262	-0.995252	3.3763e-05	XLOC_015600	-0.981233	0.000524978
ccr-let-7a	TCONS_00105262	-0.995252	3.3763e-05	XLOC_031909	-0.992551	8.30248e-05
ccr-let-7a	TCONS_00105262	-0.995252	3.3763e-05	XLOC_049757	-0.952076	0.0033901
ccr-let-7a	TCONS_00105262	-0.995252	3.3763e-05	XLOC_054663	-0.99797	6.17546e-06
ccr-let-7a	TCONS_00111687	-0.977511	0.000752961	109045400	-0.996406	1.93493e-05
ccr-let-7a	TCONS_00111687	-0.977511	0.000752961	109045458	-0.873237	0.0230847
ccr-let-7a	TCONS_00111687	-0.977511	0.000752961	109047856	-0.983617	0.000400384
ccr-let-7a	TCONS_00111687	-0.977511	0.000752961	109048143	-0.975244	0.000911674
ccr-let-7a	TCONS_00111687	-0.977511	0.000752961	109054485	-0.989135	0.000176439
ccr-let-7a	TCONS_00111687	-0.977511	0.000752961	109063442	-0.998636	2.78865e-06
ccr-let-7a	TCONS_00111687	-0.977511	0.000752961	109063841	-0.996968	1.37756e-05
ccr-let-7a	TCONS_00111687	-0.977511	0.000752961	109066556	-0.922616	0.00875069
ccr-let-7a	TCONS_00111687	-0.977511	0.000752961	109071240	-0.88232	0.0199579
ccr-let-7a	TCONS_00111687	-0.977511	0.000752961	109077559	-0.996455	1.8824e-05
ccr-let-7a	TCONS_00111687	-0.977511	0.000752961	109082837	-0.997467	9.61853e-06
ccr-let-7a	TCONS_00111687	-0.977511	0.000752961	109087279	-0.981204	0.000526597
ccr-let-7a	TCONS_00111687	-0.977511	0.000752961	109099394	-0.970809	0.00126574
ccr-let-7a	TCONS_00111687	-0.977511	0.000752961	109099411	-0.996446	1.89187e-05
ccr-let-7a	TCONS_00111687	-0.977511	0.000752961	109105599	-0.899086	0.0147616
ccr-let-7a	TCONS_00111687	-0.977511	0.000752961	109113255	-0.962509	0.00208204
ccr-let-7a	TCONS_00111687	-0.977511	0.000752961	122147477	-0.996512	1.82306e-05
ccr-let-7a	TCONS_00111687	-0.977511	0.000752961	XLOC_015056	-0.996678	1.65383e-05
ccr-let-7a	TCONS_00111687	-0.977511	0.000752961	XLOC_015600	-0.981233	0.000524978
ccr-let-7a	TCONS_00111687	-0.977511	0.000752961	XLOC_031909	-0.992551	8.30248e-05
ccr-let-7a	TCONS_00111687	-0.977511	0.000752961	XLOC_049757	-0.952076	0.0033901
ccr-let-7a	TCONS_00111687	-0.977511	0.000752961	XLOC_054663	-0.99797	6.17546e-06
ccr-let-7a	TCONS_00112697	-0.974005	0.00100484	109045400	-0.996406	1.93493e-05
ccr-let-7a	TCONS_00112697	-0.974005	0.00100484	109045458	-0.873237	0.0230847
ccr-let-7a	TCONS_00112697	-0.974005	0.00100484	109047856	-0.983617	0.000400384
ccr-let-7a	TCONS_00112697	-0.974005	0.00100484	109048143	-0.975244	0.000911674
ccr-let-7a	TCONS_00112697	-0.974005	0.00100484	109054485	-0.989135	0.000176439
ccr-let-7a	TCONS_00112697	-0.974005	0.00100484	109063442	-0.998636	2.78865e-06
ccr-let-7a	TCONS_00112697	-0.974005	0.00100484	109063841	-0.996968	1.37756e-05
ccr-let-7a	TCONS_00112697	-0.974005	0.00100484	109066556	-0.922616	0.00875069
ccr-let-7a	TCONS_00112697	-0.974005	0.00100484	109071240	-0.88232	0.0199579
ccr-let-7a	TCONS_00112697	-0.974005	0.00100484	109077559	-0.996455	1.8824e-05
ccr-let-7a	TCONS_00112697	-0.974005	0.00100484	109082837	-0.997467	9.61853e-06
ccr-let-7a	TCONS_00112697	-0.974005	0.00100484	109087279	-0.981204	0.000526597
ccr-let-7a	TCONS_00112697	-0.974005	0.00100484	109099394	-0.970809	0.00126574
ccr-let-7a	TCONS_00112697	-0.974005	0.00100484	109099411	-0.996446	1.89187e-05
ccr-let-7a	TCONS_00112697	-0.974005	0.00100484	109105599	-0.899086	0.0147616
ccr-let-7a	TCONS_00112697	-0.974005	0.00100484	109113255	-0.962509	0.00208204
ccr-let-7a	TCONS_00112697	-0.974005	0.00100484	122147477	-0.996512	1.82306e-05
ccr-let-7a	TCONS_00112697	-0.974005	0.00100484	XLOC_015056	-0.996678	1.65383e-05
ccr-let-7a	TCONS_00112697	-0.974005	0.00100484	XLOC_015600	-0.981233	0.000524978
ccr-let-7a	TCONS_00112697	-0.974005	0.00100484	XLOC_031909	-0.992551	8.30248e-05
ccr-let-7a	TCONS_00112697	-0.974005	0.00100484	XLOC_049757	-0.952076	0.0033901
ccr-let-7a	TCONS_00112697	-0.974005	0.00100484	XLOC_054663	-0.99797	6.17546e-06
ccr-let-7a	TCONS_00117378	-0.927981	0.00759329	109045400	-0.996406	1.93493e-05
ccr-let-7a	TCONS_00117378	-0.927981	0.00759329	109045458	-0.873237	0.0230847
ccr-let-7a	TCONS_00117378	-0.927981	0.00759329	109047856	-0.983617	0.000400384
ccr-let-7a	TCONS_00117378	-0.927981	0.00759329	109048143	-0.975244	0.000911674
ccr-let-7a	TCONS_00117378	-0.927981	0.00759329	109054485	-0.989135	0.000176439
ccr-let-7a	TCONS_00117378	-0.927981	0.00759329	109063442	-0.998636	2.78865e-06
ccr-let-7a	TCONS_00117378	-0.927981	0.00759329	109063841	-0.996968	1.37756e-05
ccr-let-7a	TCONS_00117378	-0.927981	0.00759329	109066556	-0.922616	0.00875069
ccr-let-7a	TCONS_00117378	-0.927981	0.00759329	109071240	-0.88232	0.0199579
ccr-let-7a	TCONS_00117378	-0.927981	0.00759329	109077559	-0.996455	1.8824e-05
ccr-let-7a	TCONS_00117378	-0.927981	0.00759329	109082837	-0.997467	9.61853e-06
ccr-let-7a	TCONS_00117378	-0.927981	0.00759329	109087279	-0.981204	0.000526597
ccr-let-7a	TCONS_00117378	-0.927981	0.00759329	109099394	-0.970809	0.00126574
ccr-let-7a	TCONS_00117378	-0.927981	0.00759329	109099411	-0.996446	1.89187e-05
ccr-let-7a	TCONS_00117378	-0.927981	0.00759329	109105599	-0.899086	0.0147616
ccr-let-7a	TCONS_00117378	-0.927981	0.00759329	109113255	-0.962509	0.00208204
ccr-let-7a	TCONS_00117378	-0.927981	0.00759329	122147477	-0.996512	1.82306e-05
ccr-let-7a	TCONS_00117378	-0.927981	0.00759329	XLOC_015056	-0.996678	1.65383e-05
ccr-let-7a	TCONS_00117378	-0.927981	0.00759329	XLOC_015600	-0.981233	0.000524978
ccr-let-7a	TCONS_00117378	-0.927981	0.00759329	XLOC_031909	-0.992551	8.30248e-05
ccr-let-7a	TCONS_00117378	-0.927981	0.00759329	XLOC_049757	-0.952076	0.0033901
ccr-let-7a	TCONS_00117378	-0.927981	0.00759329	XLOC_054663	-0.99797	6.17546e-06
ccr-let-7a	TCONS_00117379	-0.966797	0.00163537	109045400	-0.996406	1.93493e-05
ccr-let-7a	TCONS_00117379	-0.966797	0.00163537	109045458	-0.873237	0.0230847
ccr-let-7a	TCONS_00117379	-0.966797	0.00163537	109047856	-0.983617	0.000400384
ccr-let-7a	TCONS_00117379	-0.966797	0.00163537	109048143	-0.975244	0.000911674
ccr-let-7a	TCONS_00117379	-0.966797	0.00163537	109054485	-0.989135	0.000176439
ccr-let-7a	TCONS_00117379	-0.966797	0.00163537	109063442	-0.998636	2.78865e-06
ccr-let-7a	TCONS_00117379	-0.966797	0.00163537	109063841	-0.996968	1.37756e-05
ccr-let-7a	TCONS_00117379	-0.966797	0.00163537	109066556	-0.922616	0.00875069
ccr-let-7a	TCONS_00117379	-0.966797	0.00163537	109071240	-0.88232	0.0199579
ccr-let-7a	TCONS_00117379	-0.966797	0.00163537	109077559	-0.996455	1.8824e-05
ccr-let-7a	TCONS_00117379	-0.966797	0.00163537	109082837	-0.997467	9.61853e-06
ccr-let-7a	TCONS_00117379	-0.966797	0.00163537	109087279	-0.981204	0.000526597
ccr-let-7a	TCONS_00117379	-0.966797	0.00163537	109099394	-0.970809	0.00126574
ccr-let-7a	TCONS_00117379	-0.966797	0.00163537	109099411	-0.996446	1.89187e-05
ccr-let-7a	TCONS_00117379	-0.966797	0.00163537	109105599	-0.899086	0.0147616
ccr-let-7a	TCONS_00117379	-0.966797	0.00163537	109113255	-0.962509	0.00208204
ccr-let-7a	TCONS_00117379	-0.966797	0.00163537	122147477	-0.996512	1.82306e-05
ccr-let-7a	TCONS_00117379	-0.966797	0.00163537	XLOC_015056	-0.996678	1.65383e-05
ccr-let-7a	TCONS_00117379	-0.966797	0.00163537	XLOC_015600	-0.981233	0.000524978
ccr-let-7a	TCONS_00117379	-0.966797	0.00163537	XLOC_031909	-0.992551	8.30248e-05
ccr-let-7a	TCONS_00117379	-0.966797	0.00163537	XLOC_049757	-0.952076	0.0033901
ccr-let-7a	TCONS_00117379	-0.966797	0.00163537	XLOC_054663	-0.99797	6.17546e-06
ccr-let-7a	TCONS_00118793	-0.989065	0.000178694	109045400	-0.996406	1.93493e-05
ccr-let-7a	TCONS_00118793	-0.989065	0.000178694	109045458	-0.873237	0.0230847
ccr-let-7a	TCONS_00118793	-0.989065	0.000178694	109047856	-0.983617	0.000400384
ccr-let-7a	TCONS_00118793	-0.989065	0.000178694	109048143	-0.975244	0.000911674
ccr-let-7a	TCONS_00118793	-0.989065	0.000178694	109054485	-0.989135	0.000176439
ccr-let-7a	TCONS_00118793	-0.989065	0.000178694	109063442	-0.998636	2.78865e-06
ccr-let-7a	TCONS_00118793	-0.989065	0.000178694	109063841	-0.996968	1.37756e-05
ccr-let-7a	TCONS_00118793	-0.989065	0.000178694	109066556	-0.922616	0.00875069
ccr-let-7a	TCONS_00118793	-0.989065	0.000178694	109071240	-0.88232	0.0199579
ccr-let-7a	TCONS_00118793	-0.989065	0.000178694	109077559	-0.996455	1.8824e-05
ccr-let-7a	TCONS_00118793	-0.989065	0.000178694	109082837	-0.997467	9.61853e-06
ccr-let-7a	TCONS_00118793	-0.989065	0.000178694	109087279	-0.981204	0.000526597
ccr-let-7a	TCONS_00118793	-0.989065	0.000178694	109099394	-0.970809	0.00126574
ccr-let-7a	TCONS_00118793	-0.989065	0.000178694	109099411	-0.996446	1.89187e-05
ccr-let-7a	TCONS_00118793	-0.989065	0.000178694	109105599	-0.899086	0.0147616
ccr-let-7a	TCONS_00118793	-0.989065	0.000178694	109113255	-0.962509	0.00208204
ccr-let-7a	TCONS_00118793	-0.989065	0.000178694	122147477	-0.996512	1.82306e-05
ccr-let-7a	TCONS_00118793	-0.989065	0.000178694	XLOC_015056	-0.996678	1.65383e-05
ccr-let-7a	TCONS_00118793	-0.989065	0.000178694	XLOC_015600	-0.981233	0.000524978
ccr-let-7a	TCONS_00118793	-0.989065	0.000178694	XLOC_031909	-0.992551	8.30248e-05
ccr-let-7a	TCONS_00118793	-0.989065	0.000178694	XLOC_049757	-0.952076	0.0033901
ccr-let-7a	TCONS_00118793	-0.989065	0.000178694	XLOC_054663	-0.99797	6.17546e-06
ccr-let-7a	TCONS_00121838	-0.99708	1.2778e-05	109045400	-0.996406	1.93493e-05
ccr-let-7a	TCONS_00121838	-0.99708	1.2778e-05	109045458	-0.873237	0.0230847
ccr-let-7a	TCONS_00121838	-0.99708	1.2778e-05	109047856	-0.983617	0.000400384
ccr-let-7a	TCONS_00121838	-0.99708	1.2778e-05	109048143	-0.975244	0.000911674
ccr-let-7a	TCONS_00121838	-0.99708	1.2778e-05	109054485	-0.989135	0.000176439
ccr-let-7a	TCONS_00121838	-0.99708	1.2778e-05	109063442	-0.998636	2.78865e-06
ccr-let-7a	TCONS_00121838	-0.99708	1.2778e-05	109063841	-0.996968	1.37756e-05
ccr-let-7a	TCONS_00121838	-0.99708	1.2778e-05	109066556	-0.922616	0.00875069
ccr-let-7a	TCONS_00121838	-0.99708	1.2778e-05	109071240	-0.88232	0.0199579
ccr-let-7a	TCONS_00121838	-0.99708	1.2778e-05	109077559	-0.996455	1.8824e-05
ccr-let-7a	TCONS_00121838	-0.99708	1.2778e-05	109082837	-0.997467	9.61853e-06
ccr-let-7a	TCONS_00121838	-0.99708	1.2778e-05	109087279	-0.981204	0.000526597
ccr-let-7a	TCONS_00121838	-0.99708	1.2778e-05	109099394	-0.970809	0.00126574
ccr-let-7a	TCONS_00121838	-0.99708	1.2778e-05	109099411	-0.996446	1.89187e-05
ccr-let-7a	TCONS_00121838	-0.99708	1.2778e-05	109105599	-0.899086	0.0147616
ccr-let-7a	TCONS_00121838	-0.99708	1.2778e-05	109113255	-0.962509	0.00208204
ccr-let-7a	TCONS_00121838	-0.99708	1.2778e-05	122147477	-0.996512	1.82306e-05
ccr-let-7a	TCONS_00121838	-0.99708	1.2778e-05	XLOC_015056	-0.996678	1.65383e-05
ccr-let-7a	TCONS_00121838	-0.99708	1.2778e-05	XLOC_015600	-0.981233	0.000524978
ccr-let-7a	TCONS_00121838	-0.99708	1.2778e-05	XLOC_031909	-0.992551	8.30248e-05
ccr-let-7a	TCONS_00121838	-0.99708	1.2778e-05	XLOC_049757	-0.952076	0.0033901
ccr-let-7a	TCONS_00121838	-0.99708	1.2778e-05	XLOC_054663	-0.99797	6.17546e-06
ccr-let-7a	TCONS_00122351	-0.990357	0.000139043	109045400	-0.996406	1.93493e-05
ccr-let-7a	TCONS_00122351	-0.990357	0.000139043	109045458	-0.873237	0.0230847
ccr-let-7a	TCONS_00122351	-0.990357	0.000139043	109047856	-0.983617	0.000400384
ccr-let-7a	TCONS_00122351	-0.990357	0.000139043	109048143	-0.975244	0.000911674
ccr-let-7a	TCONS_00122351	-0.990357	0.000139043	109054485	-0.989135	0.000176439
ccr-let-7a	TCONS_00122351	-0.990357	0.000139043	109063442	-0.998636	2.78865e-06
ccr-let-7a	TCONS_00122351	-0.990357	0.000139043	109063841	-0.996968	1.37756e-05
ccr-let-7a	TCONS_00122351	-0.990357	0.000139043	109066556	-0.922616	0.00875069
ccr-let-7a	TCONS_00122351	-0.990357	0.000139043	109071240	-0.88232	0.0199579
ccr-let-7a	TCONS_00122351	-0.990357	0.000139043	109077559	-0.996455	1.8824e-05
ccr-let-7a	TCONS_00122351	-0.990357	0.000139043	109082837	-0.997467	9.61853e-06
ccr-let-7a	TCONS_00122351	-0.990357	0.000139043	109087279	-0.981204	0.000526597
ccr-let-7a	TCONS_00122351	-0.990357	0.000139043	109099394	-0.970809	0.00126574
ccr-let-7a	TCONS_00122351	-0.990357	0.000139043	109099411	-0.996446	1.89187e-05
ccr-let-7a	TCONS_00122351	-0.990357	0.000139043	109105599	-0.899086	0.0147616
ccr-let-7a	TCONS_00122351	-0.990357	0.000139043	109113255	-0.962509	0.00208204
ccr-let-7a	TCONS_00122351	-0.990357	0.000139043	122147477	-0.996512	1.82306e-05
ccr-let-7a	TCONS_00122351	-0.990357	0.000139043	XLOC_015056	-0.996678	1.65383e-05
ccr-let-7a	TCONS_00122351	-0.990357	0.000139043	XLOC_015600	-0.981233	0.000524978
ccr-let-7a	TCONS_00122351	-0.990357	0.000139043	XLOC_031909	-0.992551	8.30248e-05
ccr-let-7a	TCONS_00122351	-0.990357	0.000139043	XLOC_049757	-0.952076	0.0033901
ccr-let-7a	TCONS_00122351	-0.990357	0.000139043	XLOC_054663	-0.99797	6.17546e-06
ccr-let-7a	TCONS_00123273	-0.978141	0.000711524	109045400	-0.996406	1.93493e-05
ccr-let-7a	TCONS_00123273	-0.978141	0.000711524	109045458	-0.873237	0.0230847
ccr-let-7a	TCONS_00123273	-0.978141	0.000711524	109047856	-0.983617	0.000400384
ccr-let-7a	TCONS_00123273	-0.978141	0.000711524	109048143	-0.975244	0.000911674
ccr-let-7a	TCONS_00123273	-0.978141	0.000711524	109054485	-0.989135	0.000176439
ccr-let-7a	TCONS_00123273	-0.978141	0.000711524	109063442	-0.998636	2.78865e-06
ccr-let-7a	TCONS_00123273	-0.978141	0.000711524	109063841	-0.996968	1.37756e-05
ccr-let-7a	TCONS_00123273	-0.978141	0.000711524	109066556	-0.922616	0.00875069
ccr-let-7a	TCONS_00123273	-0.978141	0.000711524	109071240	-0.88232	0.0199579
ccr-let-7a	TCONS_00123273	-0.978141	0.000711524	109077559	-0.996455	1.8824e-05
ccr-let-7a	TCONS_00123273	-0.978141	0.000711524	109082837	-0.997467	9.61853e-06
ccr-let-7a	TCONS_00123273	-0.978141	0.000711524	109087279	-0.981204	0.000526597
ccr-let-7a	TCONS_00123273	-0.978141	0.000711524	109099394	-0.970809	0.00126574
ccr-let-7a	TCONS_00123273	-0.978141	0.000711524	109099411	-0.996446	1.89187e-05
ccr-let-7a	TCONS_00123273	-0.978141	0.000711524	109105599	-0.899086	0.0147616
ccr-let-7a	TCONS_00123273	-0.978141	0.000711524	109113255	-0.962509	0.00208204
ccr-let-7a	TCONS_00123273	-0.978141	0.000711524	122147477	-0.996512	1.82306e-05
ccr-let-7a	TCONS_00123273	-0.978141	0.000711524	XLOC_015056	-0.996678	1.65383e-05
ccr-let-7a	TCONS_00123273	-0.978141	0.000711524	XLOC_015600	-0.981233	0.000524978
ccr-let-7a	TCONS_00123273	-0.978141	0.000711524	XLOC_031909	-0.992551	8.30248e-05
ccr-let-7a	TCONS_00123273	-0.978141	0.000711524	XLOC_049757	-0.952076	0.0033901
ccr-let-7a	TCONS_00123273	-0.978141	0.000711524	XLOC_054663	-0.99797	6.17546e-06
ccr-let-7a	TCONS_00124321	-0.993071	7.18531e-05	109045400	-0.996406	1.93493e-05
ccr-let-7a	TCONS_00124321	-0.993071	7.18531e-05	109045458	-0.873237	0.0230847
ccr-let-7a	TCONS_00124321	-0.993071	7.18531e-05	109047856	-0.983617	0.000400384
ccr-let-7a	TCONS_00124321	-0.993071	7.18531e-05	109048143	-0.975244	0.000911674
ccr-let-7a	TCONS_00124321	-0.993071	7.18531e-05	109054485	-0.989135	0.000176439
ccr-let-7a	TCONS_00124321	-0.993071	7.18531e-05	109063442	-0.998636	2.78865e-06
ccr-let-7a	TCONS_00124321	-0.993071	7.18531e-05	109063841	-0.996968	1.37756e-05
ccr-let-7a	TCONS_00124321	-0.993071	7.18531e-05	109066556	-0.922616	0.00875069
ccr-let-7a	TCONS_00124321	-0.993071	7.18531e-05	109071240	-0.88232	0.0199579
ccr-let-7a	TCONS_00124321	-0.993071	7.18531e-05	109077559	-0.996455	1.8824e-05
ccr-let-7a	TCONS_00124321	-0.993071	7.18531e-05	109082837	-0.997467	9.61853e-06
ccr-let-7a	TCONS_00124321	-0.993071	7.18531e-05	109087279	-0.981204	0.000526597
ccr-let-7a	TCONS_00124321	-0.993071	7.18531e-05	109099394	-0.970809	0.00126574
ccr-let-7a	TCONS_00124321	-0.993071	7.18531e-05	109099411	-0.996446	1.89187e-05
ccr-let-7a	TCONS_00124321	-0.993071	7.18531e-05	109105599	-0.899086	0.0147616
ccr-let-7a	TCONS_00124321	-0.993071	7.18531e-05	109113255	-0.962509	0.00208204
ccr-let-7a	TCONS_00124321	-0.993071	7.18531e-05	122147477	-0.996512	1.82306e-05
ccr-let-7a	TCONS_00124321	-0.993071	7.18531e-05	XLOC_015056	-0.996678	1.65383e-05
ccr-let-7a	TCONS_00124321	-0.993071	7.18531e-05	XLOC_015600	-0.981233	0.000524978
ccr-let-7a	TCONS_00124321	-0.993071	7.18531e-05	XLOC_031909	-0.992551	8.30248e-05
ccr-let-7a	TCONS_00124321	-0.993071	7.18531e-05	XLOC_049757	-0.952076	0.0033901
ccr-let-7a	TCONS_00124321	-0.993071	7.18531e-05	XLOC_054663	-0.99797	6.17546e-06
ccr-let-7a	TCONS_00127361	-0.960536	0.00230542	109045400	-0.996406	1.93493e-05
ccr-let-7a	TCONS_00127361	-0.960536	0.00230542	109045458	-0.873237	0.0230847
ccr-let-7a	TCONS_00127361	-0.960536	0.00230542	109047856	-0.983617	0.000400384
ccr-let-7a	TCONS_00127361	-0.960536	0.00230542	109048143	-0.975244	0.000911674
ccr-let-7a	TCONS_00127361	-0.960536	0.00230542	109054485	-0.989135	0.000176439
ccr-let-7a	TCONS_00127361	-0.960536	0.00230542	109063442	-0.998636	2.78865e-06
ccr-let-7a	TCONS_00127361	-0.960536	0.00230542	109063841	-0.996968	1.37756e-05
ccr-let-7a	TCONS_00127361	-0.960536	0.00230542	109066556	-0.922616	0.00875069
ccr-let-7a	TCONS_00127361	-0.960536	0.00230542	109071240	-0.88232	0.0199579
ccr-let-7a	TCONS_00127361	-0.960536	0.00230542	109077559	-0.996455	1.8824e-05
ccr-let-7a	TCONS_00127361	-0.960536	0.00230542	109082837	-0.997467	9.61853e-06
ccr-let-7a	TCONS_00127361	-0.960536	0.00230542	109087279	-0.981204	0.000526597
ccr-let-7a	TCONS_00127361	-0.960536	0.00230542	109099394	-0.970809	0.00126574
ccr-let-7a	TCONS_00127361	-0.960536	0.00230542	109099411	-0.996446	1.89187e-05
ccr-let-7a	TCONS_00127361	-0.960536	0.00230542	109105599	-0.899086	0.0147616
ccr-let-7a	TCONS_00127361	-0.960536	0.00230542	109113255	-0.962509	0.00208204
ccr-let-7a	TCONS_00127361	-0.960536	0.00230542	122147477	-0.996512	1.82306e-05
ccr-let-7a	TCONS_00127361	-0.960536	0.00230542	XLOC_015056	-0.996678	1.65383e-05
ccr-let-7a	TCONS_00127361	-0.960536	0.00230542	XLOC_015600	-0.981233	0.000524978
ccr-let-7a	TCONS_00127361	-0.960536	0.00230542	XLOC_031909	-0.992551	8.30248e-05
ccr-let-7a	TCONS_00127361	-0.960536	0.00230542	XLOC_049757	-0.952076	0.0033901
ccr-let-7a	TCONS_00127361	-0.960536	0.00230542	XLOC_054663	-0.99797	6.17546e-06
ccr-let-7a	TCONS_00127385	-0.973608	0.00103562	109045400	-0.996406	1.93493e-05
ccr-let-7a	TCONS_00127385	-0.973608	0.00103562	109045458	-0.873237	0.0230847
ccr-let-7a	TCONS_00127385	-0.973608	0.00103562	109047856	-0.983617	0.000400384
ccr-let-7a	TCONS_00127385	-0.973608	0.00103562	109048143	-0.975244	0.000911674
ccr-let-7a	TCONS_00127385	-0.973608	0.00103562	109054485	-0.989135	0.000176439
ccr-let-7a	TCONS_00127385	-0.973608	0.00103562	109063442	-0.998636	2.78865e-06
ccr-let-7a	TCONS_00127385	-0.973608	0.00103562	109063841	-0.996968	1.37756e-05
ccr-let-7a	TCONS_00127385	-0.973608	0.00103562	109066556	-0.922616	0.00875069
ccr-let-7a	TCONS_00127385	-0.973608	0.00103562	109071240	-0.88232	0.0199579
ccr-let-7a	TCONS_00127385	-0.973608	0.00103562	109077559	-0.996455	1.8824e-05
ccr-let-7a	TCONS_00127385	-0.973608	0.00103562	109082837	-0.997467	9.61853e-06
ccr-let-7a	TCONS_00127385	-0.973608	0.00103562	109087279	-0.981204	0.000526597
ccr-let-7a	TCONS_00127385	-0.973608	0.00103562	109099394	-0.970809	0.00126574
ccr-let-7a	TCONS_00127385	-0.973608	0.00103562	109099411	-0.996446	1.89187e-05
ccr-let-7a	TCONS_00127385	-0.973608	0.00103562	109105599	-0.899086	0.0147616
ccr-let-7a	TCONS_00127385	-0.973608	0.00103562	109113255	-0.962509	0.00208204
ccr-let-7a	TCONS_00127385	-0.973608	0.00103562	122147477	-0.996512	1.82306e-05
ccr-let-7a	TCONS_00127385	-0.973608	0.00103562	XLOC_015056	-0.996678	1.65383e-05
ccr-let-7a	TCONS_00127385	-0.973608	0.00103562	XLOC_015600	-0.981233	0.000524978
ccr-let-7a	TCONS_00127385	-0.973608	0.00103562	XLOC_031909	-0.992551	8.30248e-05
ccr-let-7a	TCONS_00127385	-0.973608	0.00103562	XLOC_049757	-0.952076	0.0033901
ccr-let-7a	TCONS_00127385	-0.973608	0.00103562	XLOC_054663	-0.99797	6.17546e-06
ccr-let-7a	TCONS_00127732	-0.904203	0.0133261	109045400	-0.996406	1.93493e-05
ccr-let-7a	TCONS_00127732	-0.904203	0.0133261	109045458	-0.873237	0.0230847
ccr-let-7a	TCONS_00127732	-0.904203	0.0133261	109047856	-0.983617	0.000400384
ccr-let-7a	TCONS_00127732	-0.904203	0.0133261	109048143	-0.975244	0.000911674
ccr-let-7a	TCONS_00127732	-0.904203	0.0133261	109054485	-0.989135	0.000176439
ccr-let-7a	TCONS_00127732	-0.904203	0.0133261	109063442	-0.998636	2.78865e-06
ccr-let-7a	TCONS_00127732	-0.904203	0.0133261	109063841	-0.996968	1.37756e-05
ccr-let-7a	TCONS_00127732	-0.904203	0.0133261	109066556	-0.922616	0.00875069
ccr-let-7a	TCONS_00127732	-0.904203	0.0133261	109071240	-0.88232	0.0199579
ccr-let-7a	TCONS_00127732	-0.904203	0.0133261	109077559	-0.996455	1.8824e-05
ccr-let-7a	TCONS_00127732	-0.904203	0.0133261	109082837	-0.997467	9.61853e-06
ccr-let-7a	TCONS_00127732	-0.904203	0.0133261	109087279	-0.981204	0.000526597
ccr-let-7a	TCONS_00127732	-0.904203	0.0133261	109099394	-0.970809	0.00126574
ccr-let-7a	TCONS_00127732	-0.904203	0.0133261	109099411	-0.996446	1.89187e-05
ccr-let-7a	TCONS_00127732	-0.904203	0.0133261	109105599	-0.899086	0.0147616
ccr-let-7a	TCONS_00127732	-0.904203	0.0133261	109113255	-0.962509	0.00208204
ccr-let-7a	TCONS_00127732	-0.904203	0.0133261	122147477	-0.996512	1.82306e-05
ccr-let-7a	TCONS_00127732	-0.904203	0.0133261	XLOC_015056	-0.996678	1.65383e-05
ccr-let-7a	TCONS_00127732	-0.904203	0.0133261	XLOC_015600	-0.981233	0.000524978
ccr-let-7a	TCONS_00127732	-0.904203	0.0133261	XLOC_031909	-0.992551	8.30248e-05
ccr-let-7a	TCONS_00127732	-0.904203	0.0133261	XLOC_049757	-0.952076	0.0033901
ccr-let-7a	TCONS_00127732	-0.904203	0.0133261	XLOC_054663	-0.99797	6.17546e-06
ccr-let-7a	TCONS_00129517	-0.995824	2.6121e-05	109045400	-0.996406	1.93493e-05
ccr-let-7a	TCONS_00129517	-0.995824	2.6121e-05	109045458	-0.873237	0.0230847
ccr-let-7a	TCONS_00129517	-0.995824	2.6121e-05	109047856	-0.983617	0.000400384
ccr-let-7a	TCONS_00129517	-0.995824	2.6121e-05	109048143	-0.975244	0.000911674
ccr-let-7a	TCONS_00129517	-0.995824	2.6121e-05	109054485	-0.989135	0.000176439
ccr-let-7a	TCONS_00129517	-0.995824	2.6121e-05	109063442	-0.998636	2.78865e-06
ccr-let-7a	TCONS_00129517	-0.995824	2.6121e-05	109063841	-0.996968	1.37756e-05
ccr-let-7a	TCONS_00129517	-0.995824	2.6121e-05	109066556	-0.922616	0.00875069
ccr-let-7a	TCONS_00129517	-0.995824	2.6121e-05	109071240	-0.88232	0.0199579
ccr-let-7a	TCONS_00129517	-0.995824	2.6121e-05	109077559	-0.996455	1.8824e-05
ccr-let-7a	TCONS_00129517	-0.995824	2.6121e-05	109082837	-0.997467	9.61853e-06
ccr-let-7a	TCONS_00129517	-0.995824	2.6121e-05	109087279	-0.981204	0.000526597
ccr-let-7a	TCONS_00129517	-0.995824	2.6121e-05	109099394	-0.970809	0.00126574
ccr-let-7a	TCONS_00129517	-0.995824	2.6121e-05	109099411	-0.996446	1.89187e-05
ccr-let-7a	TCONS_00129517	-0.995824	2.6121e-05	109105599	-0.899086	0.0147616
ccr-let-7a	TCONS_00129517	-0.995824	2.6121e-05	109113255	-0.962509	0.00208204
ccr-let-7a	TCONS_00129517	-0.995824	2.6121e-05	122147477	-0.996512	1.82306e-05
ccr-let-7a	TCONS_00129517	-0.995824	2.6121e-05	XLOC_015056	-0.996678	1.65383e-05
ccr-let-7a	TCONS_00129517	-0.995824	2.6121e-05	XLOC_015600	-0.981233	0.000524978
ccr-let-7a	TCONS_00129517	-0.995824	2.6121e-05	XLOC_031909	-0.992551	8.30248e-05
ccr-let-7a	TCONS_00129517	-0.995824	2.6121e-05	XLOC_049757	-0.952076	0.0033901
ccr-let-7a	TCONS_00129517	-0.995824	2.6121e-05	XLOC_054663	-0.99797	6.17546e-06
ccr-let-7a	TCONS_00129632	-0.99572	2.74344e-05	109045400	-0.996406	1.93493e-05
ccr-let-7a	TCONS_00129632	-0.99572	2.74344e-05	109045458	-0.873237	0.0230847
ccr-let-7a	TCONS_00129632	-0.99572	2.74344e-05	109047856	-0.983617	0.000400384
ccr-let-7a	TCONS_00129632	-0.99572	2.74344e-05	109048143	-0.975244	0.000911674
ccr-let-7a	TCONS_00129632	-0.99572	2.74344e-05	109054485	-0.989135	0.000176439
ccr-let-7a	TCONS_00129632	-0.99572	2.74344e-05	109063442	-0.998636	2.78865e-06
ccr-let-7a	TCONS_00129632	-0.99572	2.74344e-05	109063841	-0.996968	1.37756e-05
ccr-let-7a	TCONS_00129632	-0.99572	2.74344e-05	109066556	-0.922616	0.00875069
ccr-let-7a	TCONS_00129632	-0.99572	2.74344e-05	109071240	-0.88232	0.0199579
ccr-let-7a	TCONS_00129632	-0.99572	2.74344e-05	109077559	-0.996455	1.8824e-05
ccr-let-7a	TCONS_00129632	-0.99572	2.74344e-05	109082837	-0.997467	9.61853e-06
ccr-let-7a	TCONS_00129632	-0.99572	2.74344e-05	109087279	-0.981204	0.000526597
ccr-let-7a	TCONS_00129632	-0.99572	2.74344e-05	109099394	-0.970809	0.00126574
ccr-let-7a	TCONS_00129632	-0.99572	2.74344e-05	109099411	-0.996446	1.89187e-05
ccr-let-7a	TCONS_00129632	-0.99572	2.74344e-05	109105599	-0.899086	0.0147616
ccr-let-7a	TCONS_00129632	-0.99572	2.74344e-05	109113255	-0.962509	0.00208204
ccr-let-7a	TCONS_00129632	-0.99572	2.74344e-05	122147477	-0.996512	1.82306e-05
ccr-let-7a	TCONS_00129632	-0.99572	2.74344e-05	XLOC_015056	-0.996678	1.65383e-05
ccr-let-7a	TCONS_00129632	-0.99572	2.74344e-05	XLOC_015600	-0.981233	0.000524978
ccr-let-7a	TCONS_00129632	-0.99572	2.74344e-05	XLOC_031909	-0.992551	8.30248e-05
ccr-let-7a	TCONS_00129632	-0.99572	2.74344e-05	XLOC_049757	-0.952076	0.0033901
ccr-let-7a	TCONS_00129632	-0.99572	2.74344e-05	XLOC_054663	-0.99797	6.17546e-06
ccr-let-7a	TCONS_00135990	-0.999382	5.73186e-07	109045400	-0.996406	1.93493e-05
ccr-let-7a	TCONS_00135990	-0.999382	5.73186e-07	109045458	-0.873237	0.0230847
ccr-let-7a	TCONS_00135990	-0.999382	5.73186e-07	109047856	-0.983617	0.000400384
ccr-let-7a	TCONS_00135990	-0.999382	5.73186e-07	109048143	-0.975244	0.000911674
ccr-let-7a	TCONS_00135990	-0.999382	5.73186e-07	109054485	-0.989135	0.000176439
ccr-let-7a	TCONS_00135990	-0.999382	5.73186e-07	109063442	-0.998636	2.78865e-06
ccr-let-7a	TCONS_00135990	-0.999382	5.73186e-07	109063841	-0.996968	1.37756e-05
ccr-let-7a	TCONS_00135990	-0.999382	5.73186e-07	109066556	-0.922616	0.00875069
ccr-let-7a	TCONS_00135990	-0.999382	5.73186e-07	109071240	-0.88232	0.0199579
ccr-let-7a	TCONS_00135990	-0.999382	5.73186e-07	109077559	-0.996455	1.8824e-05
ccr-let-7a	TCONS_00135990	-0.999382	5.73186e-07	109082837	-0.997467	9.61853e-06
ccr-let-7a	TCONS_00135990	-0.999382	5.73186e-07	109087279	-0.981204	0.000526597
ccr-let-7a	TCONS_00135990	-0.999382	5.73186e-07	109099394	-0.970809	0.00126574
ccr-let-7a	TCONS_00135990	-0.999382	5.73186e-07	109099411	-0.996446	1.89187e-05
ccr-let-7a	TCONS_00135990	-0.999382	5.73186e-07	109105599	-0.899086	0.0147616
ccr-let-7a	TCONS_00135990	-0.999382	5.73186e-07	109113255	-0.962509	0.00208204
ccr-let-7a	TCONS_00135990	-0.999382	5.73186e-07	122147477	-0.996512	1.82306e-05
ccr-let-7a	TCONS_00135990	-0.999382	5.73186e-07	XLOC_015056	-0.996678	1.65383e-05
ccr-let-7a	TCONS_00135990	-0.999382	5.73186e-07	XLOC_015600	-0.981233	0.000524978
ccr-let-7a	TCONS_00135990	-0.999382	5.73186e-07	XLOC_031909	-0.992551	8.30248e-05
ccr-let-7a	TCONS_00135990	-0.999382	5.73186e-07	XLOC_049757	-0.952076	0.0033901
ccr-let-7a	TCONS_00135990	-0.999382	5.73186e-07	XLOC_054663	-0.99797	6.17546e-06
ccr-let-7a	TCONS_00136751	-0.9979	6.60971e-06	109045400	-0.996406	1.93493e-05
ccr-let-7a	TCONS_00136751	-0.9979	6.60971e-06	109045458	-0.873237	0.0230847
ccr-let-7a	TCONS_00136751	-0.9979	6.60971e-06	109047856	-0.983617	0.000400384
ccr-let-7a	TCONS_00136751	-0.9979	6.60971e-06	109048143	-0.975244	0.000911674
ccr-let-7a	TCONS_00136751	-0.9979	6.60971e-06	109054485	-0.989135	0.000176439
ccr-let-7a	TCONS_00136751	-0.9979	6.60971e-06	109063442	-0.998636	2.78865e-06
ccr-let-7a	TCONS_00136751	-0.9979	6.60971e-06	109063841	-0.996968	1.37756e-05
ccr-let-7a	TCONS_00136751	-0.9979	6.60971e-06	109066556	-0.922616	0.00875069
ccr-let-7a	TCONS_00136751	-0.9979	6.60971e-06	109071240	-0.88232	0.0199579
ccr-let-7a	TCONS_00136751	-0.9979	6.60971e-06	109077559	-0.996455	1.8824e-05
ccr-let-7a	TCONS_00136751	-0.9979	6.60971e-06	109082837	-0.997467	9.61853e-06
ccr-let-7a	TCONS_00136751	-0.9979	6.60971e-06	109087279	-0.981204	0.000526597
ccr-let-7a	TCONS_00136751	-0.9979	6.60971e-06	109099394	-0.970809	0.00126574
ccr-let-7a	TCONS_00136751	-0.9979	6.60971e-06	109099411	-0.996446	1.89187e-05
ccr-let-7a	TCONS_00136751	-0.9979	6.60971e-06	109105599	-0.899086	0.0147616
ccr-let-7a	TCONS_00136751	-0.9979	6.60971e-06	109113255	-0.962509	0.00208204
ccr-let-7a	TCONS_00136751	-0.9979	6.60971e-06	122147477	-0.996512	1.82306e-05
ccr-let-7a	TCONS_00136751	-0.9979	6.60971e-06	XLOC_015056	-0.996678	1.65383e-05
ccr-let-7a	TCONS_00136751	-0.9979	6.60971e-06	XLOC_015600	-0.981233	0.000524978
ccr-let-7a	TCONS_00136751	-0.9979	6.60971e-06	XLOC_031909	-0.992551	8.30248e-05
ccr-let-7a	TCONS_00136751	-0.9979	6.60971e-06	XLOC_049757	-0.952076	0.0033901
ccr-let-7a	TCONS_00136751	-0.9979	6.60971e-06	XLOC_054663	-0.99797	6.17546e-06
ccr-let-7a	TCONS_00137065	-0.976645	0.000811806	109045400	-0.996406	1.93493e-05
ccr-let-7a	TCONS_00137065	-0.976645	0.000811806	109045458	-0.873237	0.0230847
ccr-let-7a	TCONS_00137065	-0.976645	0.000811806	109047856	-0.983617	0.000400384
ccr-let-7a	TCONS_00137065	-0.976645	0.000811806	109048143	-0.975244	0.000911674
ccr-let-7a	TCONS_00137065	-0.976645	0.000811806	109054485	-0.989135	0.000176439
ccr-let-7a	TCONS_00137065	-0.976645	0.000811806	109063442	-0.998636	2.78865e-06
ccr-let-7a	TCONS_00137065	-0.976645	0.000811806	109063841	-0.996968	1.37756e-05
ccr-let-7a	TCONS_00137065	-0.976645	0.000811806	109066556	-0.922616	0.00875069
ccr-let-7a	TCONS_00137065	-0.976645	0.000811806	109071240	-0.88232	0.0199579
ccr-let-7a	TCONS_00137065	-0.976645	0.000811806	109077559	-0.996455	1.8824e-05
ccr-let-7a	TCONS_00137065	-0.976645	0.000811806	109082837	-0.997467	9.61853e-06
ccr-let-7a	TCONS_00137065	-0.976645	0.000811806	109087279	-0.981204	0.000526597
ccr-let-7a	TCONS_00137065	-0.976645	0.000811806	109099394	-0.970809	0.00126574
ccr-let-7a	TCONS_00137065	-0.976645	0.000811806	109099411	-0.996446	1.89187e-05
ccr-let-7a	TCONS_00137065	-0.976645	0.000811806	109105599	-0.899086	0.0147616
ccr-let-7a	TCONS_00137065	-0.976645	0.000811806	109113255	-0.962509	0.00208204
ccr-let-7a	TCONS_00137065	-0.976645	0.000811806	122147477	-0.996512	1.82306e-05
ccr-let-7a	TCONS_00137065	-0.976645	0.000811806	XLOC_015056	-0.996678	1.65383e-05
ccr-let-7a	TCONS_00137065	-0.976645	0.000811806	XLOC_015600	-0.981233	0.000524978
ccr-let-7a	TCONS_00137065	-0.976645	0.000811806	XLOC_031909	-0.992551	8.30248e-05
ccr-let-7a	TCONS_00137065	-0.976645	0.000811806	XLOC_049757	-0.952076	0.0033901
ccr-let-7a	TCONS_00137065	-0.976645	0.000811806	XLOC_054663	-0.99797	6.17546e-06
ccr-let-7a	TCONS_00138720	-0.999328	6.78059e-07	109045400	-0.996406	1.93493e-05
ccr-let-7a	TCONS_00138720	-0.999328	6.78059e-07	109045458	-0.873237	0.0230847
ccr-let-7a	TCONS_00138720	-0.999328	6.78059e-07	109047856	-0.983617	0.000400384
ccr-let-7a	TCONS_00138720	-0.999328	6.78059e-07	109048143	-0.975244	0.000911674
ccr-let-7a	TCONS_00138720	-0.999328	6.78059e-07	109054485	-0.989135	0.000176439
ccr-let-7a	TCONS_00138720	-0.999328	6.78059e-07	109063442	-0.998636	2.78865e-06
ccr-let-7a	TCONS_00138720	-0.999328	6.78059e-07	109063841	-0.996968	1.37756e-05
ccr-let-7a	TCONS_00138720	-0.999328	6.78059e-07	109066556	-0.922616	0.00875069
ccr-let-7a	TCONS_00138720	-0.999328	6.78059e-07	109071240	-0.88232	0.0199579
ccr-let-7a	TCONS_00138720	-0.999328	6.78059e-07	109077559	-0.996455	1.8824e-05
ccr-let-7a	TCONS_00138720	-0.999328	6.78059e-07	109082837	-0.997467	9.61853e-06
ccr-let-7a	TCONS_00138720	-0.999328	6.78059e-07	109087279	-0.981204	0.000526597
ccr-let-7a	TCONS_00138720	-0.999328	6.78059e-07	109099394	-0.970809	0.00126574
ccr-let-7a	TCONS_00138720	-0.999328	6.78059e-07	109099411	-0.996446	1.89187e-05
ccr-let-7a	TCONS_00138720	-0.999328	6.78059e-07	109105599	-0.899086	0.0147616
ccr-let-7a	TCONS_00138720	-0.999328	6.78059e-07	109113255	-0.962509	0.00208204
ccr-let-7a	TCONS_00138720	-0.999328	6.78059e-07	122147477	-0.996512	1.82306e-05
ccr-let-7a	TCONS_00138720	-0.999328	6.78059e-07	XLOC_015056	-0.996678	1.65383e-05
ccr-let-7a	TCONS_00138720	-0.999328	6.78059e-07	XLOC_015600	-0.981233	0.000524978
ccr-let-7a	TCONS_00138720	-0.999328	6.78059e-07	XLOC_031909	-0.992551	8.30248e-05
ccr-let-7a	TCONS_00138720	-0.999328	6.78059e-07	XLOC_049757	-0.952076	0.0033901
ccr-let-7a	TCONS_00138720	-0.999328	6.78059e-07	XLOC_054663	-0.99797	6.17546e-06
ccr-let-7a	TCONS_00138781	-0.986659	0.000265772	109045400	-0.996406	1.93493e-05
ccr-let-7a	TCONS_00138781	-0.986659	0.000265772	109045458	-0.873237	0.0230847
ccr-let-7a	TCONS_00138781	-0.986659	0.000265772	109047856	-0.983617	0.000400384
ccr-let-7a	TCONS_00138781	-0.986659	0.000265772	109048143	-0.975244	0.000911674
ccr-let-7a	TCONS_00138781	-0.986659	0.000265772	109054485	-0.989135	0.000176439
ccr-let-7a	TCONS_00138781	-0.986659	0.000265772	109063442	-0.998636	2.78865e-06
ccr-let-7a	TCONS_00138781	-0.986659	0.000265772	109063841	-0.996968	1.37756e-05
ccr-let-7a	TCONS_00138781	-0.986659	0.000265772	109066556	-0.922616	0.00875069
ccr-let-7a	TCONS_00138781	-0.986659	0.000265772	109071240	-0.88232	0.0199579
ccr-let-7a	TCONS_00138781	-0.986659	0.000265772	109077559	-0.996455	1.8824e-05
ccr-let-7a	TCONS_00138781	-0.986659	0.000265772	109082837	-0.997467	9.61853e-06
ccr-let-7a	TCONS_00138781	-0.986659	0.000265772	109087279	-0.981204	0.000526597
ccr-let-7a	TCONS_00138781	-0.986659	0.000265772	109099394	-0.970809	0.00126574
ccr-let-7a	TCONS_00138781	-0.986659	0.000265772	109099411	-0.996446	1.89187e-05
ccr-let-7a	TCONS_00138781	-0.986659	0.000265772	109105599	-0.899086	0.0147616
ccr-let-7a	TCONS_00138781	-0.986659	0.000265772	109113255	-0.962509	0.00208204
ccr-let-7a	TCONS_00138781	-0.986659	0.000265772	122147477	-0.996512	1.82306e-05
ccr-let-7a	TCONS_00138781	-0.986659	0.000265772	XLOC_015056	-0.996678	1.65383e-05
ccr-let-7a	TCONS_00138781	-0.986659	0.000265772	XLOC_015600	-0.981233	0.000524978
ccr-let-7a	TCONS_00138781	-0.986659	0.000265772	XLOC_031909	-0.992551	8.30248e-05
ccr-let-7a	TCONS_00138781	-0.986659	0.000265772	XLOC_049757	-0.952076	0.0033901
ccr-let-7a	TCONS_00138781	-0.986659	0.000265772	XLOC_054663	-0.99797	6.17546e-06
ccr-let-7a	TCONS_00141607	-0.903355	0.0135591	109045400	-0.996406	1.93493e-05
ccr-let-7a	TCONS_00141607	-0.903355	0.0135591	109045458	-0.873237	0.0230847
ccr-let-7a	TCONS_00141607	-0.903355	0.0135591	109047856	-0.983617	0.000400384
ccr-let-7a	TCONS_00141607	-0.903355	0.0135591	109048143	-0.975244	0.000911674
ccr-let-7a	TCONS_00141607	-0.903355	0.0135591	109054485	-0.989135	0.000176439
ccr-let-7a	TCONS_00141607	-0.903355	0.0135591	109063442	-0.998636	2.78865e-06
ccr-let-7a	TCONS_00141607	-0.903355	0.0135591	109063841	-0.996968	1.37756e-05
ccr-let-7a	TCONS_00141607	-0.903355	0.0135591	109066556	-0.922616	0.00875069
ccr-let-7a	TCONS_00141607	-0.903355	0.0135591	109071240	-0.88232	0.0199579
ccr-let-7a	TCONS_00141607	-0.903355	0.0135591	109077559	-0.996455	1.8824e-05
ccr-let-7a	TCONS_00141607	-0.903355	0.0135591	109082837	-0.997467	9.61853e-06
ccr-let-7a	TCONS_00141607	-0.903355	0.0135591	109087279	-0.981204	0.000526597
ccr-let-7a	TCONS_00141607	-0.903355	0.0135591	109099394	-0.970809	0.00126574
ccr-let-7a	TCONS_00141607	-0.903355	0.0135591	109099411	-0.996446	1.89187e-05
ccr-let-7a	TCONS_00141607	-0.903355	0.0135591	109105599	-0.899086	0.0147616
ccr-let-7a	TCONS_00141607	-0.903355	0.0135591	109113255	-0.962509	0.00208204
ccr-let-7a	TCONS_00141607	-0.903355	0.0135591	122147477	-0.996512	1.82306e-05
ccr-let-7a	TCONS_00141607	-0.903355	0.0135591	XLOC_015056	-0.996678	1.65383e-05
ccr-let-7a	TCONS_00141607	-0.903355	0.0135591	XLOC_015600	-0.981233	0.000524978
ccr-let-7a	TCONS_00141607	-0.903355	0.0135591	XLOC_031909	-0.992551	8.30248e-05
ccr-let-7a	TCONS_00141607	-0.903355	0.0135591	XLOC_049757	-0.952076	0.0033901
ccr-let-7a	TCONS_00141607	-0.903355	0.0135591	XLOC_054663	-0.99797	6.17546e-06
ccr-let-7a	TCONS_00141608	-0.925605	0.00809596	109045400	-0.996406	1.93493e-05
ccr-let-7a	TCONS_00141608	-0.925605	0.00809596	109045458	-0.873237	0.0230847
ccr-let-7a	TCONS_00141608	-0.925605	0.00809596	109047856	-0.983617	0.000400384
ccr-let-7a	TCONS_00141608	-0.925605	0.00809596	109048143	-0.975244	0.000911674
ccr-let-7a	TCONS_00141608	-0.925605	0.00809596	109054485	-0.989135	0.000176439
ccr-let-7a	TCONS_00141608	-0.925605	0.00809596	109063442	-0.998636	2.78865e-06
ccr-let-7a	TCONS_00141608	-0.925605	0.00809596	109063841	-0.996968	1.37756e-05
ccr-let-7a	TCONS_00141608	-0.925605	0.00809596	109066556	-0.922616	0.00875069
ccr-let-7a	TCONS_00141608	-0.925605	0.00809596	109071240	-0.88232	0.0199579
ccr-let-7a	TCONS_00141608	-0.925605	0.00809596	109077559	-0.996455	1.8824e-05
ccr-let-7a	TCONS_00141608	-0.925605	0.00809596	109082837	-0.997467	9.61853e-06
ccr-let-7a	TCONS_00141608	-0.925605	0.00809596	109087279	-0.981204	0.000526597
ccr-let-7a	TCONS_00141608	-0.925605	0.00809596	109099394	-0.970809	0.00126574
ccr-let-7a	TCONS_00141608	-0.925605	0.00809596	109099411	-0.996446	1.89187e-05
ccr-let-7a	TCONS_00141608	-0.925605	0.00809596	109105599	-0.899086	0.0147616
ccr-let-7a	TCONS_00141608	-0.925605	0.00809596	109113255	-0.962509	0.00208204
ccr-let-7a	TCONS_00141608	-0.925605	0.00809596	122147477	-0.996512	1.82306e-05
ccr-let-7a	TCONS_00141608	-0.925605	0.00809596	XLOC_015056	-0.996678	1.65383e-05
ccr-let-7a	TCONS_00141608	-0.925605	0.00809596	XLOC_015600	-0.981233	0.000524978
ccr-let-7a	TCONS_00141608	-0.925605	0.00809596	XLOC_031909	-0.992551	8.30248e-05
ccr-let-7a	TCONS_00141608	-0.925605	0.00809596	XLOC_049757	-0.952076	0.0033901
ccr-let-7a	TCONS_00141608	-0.925605	0.00809596	XLOC_054663	-0.99797	6.17546e-06
ccr-let-7a	TCONS_00141731	-0.971998	0.00116517	109045400	-0.996406	1.93493e-05
ccr-let-7a	TCONS_00141731	-0.971998	0.00116517	109045458	-0.873237	0.0230847
ccr-let-7a	TCONS_00141731	-0.971998	0.00116517	109047856	-0.983617	0.000400384
ccr-let-7a	TCONS_00141731	-0.971998	0.00116517	109048143	-0.975244	0.000911674
ccr-let-7a	TCONS_00141731	-0.971998	0.00116517	109054485	-0.989135	0.000176439
ccr-let-7a	TCONS_00141731	-0.971998	0.00116517	109063442	-0.998636	2.78865e-06
ccr-let-7a	TCONS_00141731	-0.971998	0.00116517	109063841	-0.996968	1.37756e-05
ccr-let-7a	TCONS_00141731	-0.971998	0.00116517	109066556	-0.922616	0.00875069
ccr-let-7a	TCONS_00141731	-0.971998	0.00116517	109071240	-0.88232	0.0199579
ccr-let-7a	TCONS_00141731	-0.971998	0.00116517	109077559	-0.996455	1.8824e-05
ccr-let-7a	TCONS_00141731	-0.971998	0.00116517	109082837	-0.997467	9.61853e-06
ccr-let-7a	TCONS_00141731	-0.971998	0.00116517	109087279	-0.981204	0.000526597
ccr-let-7a	TCONS_00141731	-0.971998	0.00116517	109099394	-0.970809	0.00126574
ccr-let-7a	TCONS_00141731	-0.971998	0.00116517	109099411	-0.996446	1.89187e-05
ccr-let-7a	TCONS_00141731	-0.971998	0.00116517	109105599	-0.899086	0.0147616
ccr-let-7a	TCONS_00141731	-0.971998	0.00116517	109113255	-0.962509	0.00208204
ccr-let-7a	TCONS_00141731	-0.971998	0.00116517	122147477	-0.996512	1.82306e-05
ccr-let-7a	TCONS_00141731	-0.971998	0.00116517	XLOC_015056	-0.996678	1.65383e-05
ccr-let-7a	TCONS_00141731	-0.971998	0.00116517	XLOC_015600	-0.981233	0.000524978
ccr-let-7a	TCONS_00141731	-0.971998	0.00116517	XLOC_031909	-0.992551	8.30248e-05
ccr-let-7a	TCONS_00141731	-0.971998	0.00116517	XLOC_049757	-0.952076	0.0033901
ccr-let-7a	TCONS_00141731	-0.971998	0.00116517	XLOC_054663	-0.99797	6.17546e-06
ccr-let-7a	TCONS_00142144	-0.994885	3.9182e-05	109045400	-0.996406	1.93493e-05
ccr-let-7a	TCONS_00142144	-0.994885	3.9182e-05	109045458	-0.873237	0.0230847
ccr-let-7a	TCONS_00142144	-0.994885	3.9182e-05	109047856	-0.983617	0.000400384
ccr-let-7a	TCONS_00142144	-0.994885	3.9182e-05	109048143	-0.975244	0.000911674
ccr-let-7a	TCONS_00142144	-0.994885	3.9182e-05	109054485	-0.989135	0.000176439
ccr-let-7a	TCONS_00142144	-0.994885	3.9182e-05	109063442	-0.998636	2.78865e-06
ccr-let-7a	TCONS_00142144	-0.994885	3.9182e-05	109063841	-0.996968	1.37756e-05
ccr-let-7a	TCONS_00142144	-0.994885	3.9182e-05	109066556	-0.922616	0.00875069
ccr-let-7a	TCONS_00142144	-0.994885	3.9182e-05	109071240	-0.88232	0.0199579
ccr-let-7a	TCONS_00142144	-0.994885	3.9182e-05	109077559	-0.996455	1.8824e-05
ccr-let-7a	TCONS_00142144	-0.994885	3.9182e-05	109082837	-0.997467	9.61853e-06
ccr-let-7a	TCONS_00142144	-0.994885	3.9182e-05	109087279	-0.981204	0.000526597
ccr-let-7a	TCONS_00142144	-0.994885	3.9182e-05	109099394	-0.970809	0.00126574
ccr-let-7a	TCONS_00142144	-0.994885	3.9182e-05	109099411	-0.996446	1.89187e-05
ccr-let-7a	TCONS_00142144	-0.994885	3.9182e-05	109105599	-0.899086	0.0147616
ccr-let-7a	TCONS_00142144	-0.994885	3.9182e-05	109113255	-0.962509	0.00208204
ccr-let-7a	TCONS_00142144	-0.994885	3.9182e-05	122147477	-0.996512	1.82306e-05
ccr-let-7a	TCONS_00142144	-0.994885	3.9182e-05	XLOC_015056	-0.996678	1.65383e-05
ccr-let-7a	TCONS_00142144	-0.994885	3.9182e-05	XLOC_015600	-0.981233	0.000524978
[truncated: 613,411+ more rows]

## Sheet: circRNA_miRNA_mRNA
miRNA_ID	circRNA_ID	Pearson_value	Pvalue	mRNA_ID	Pearson_value	Pvalue
ccr-let-7a	novel_circ_0000816	-0.944429	0.00454642	109045400	-0.996406	1.93493e-05
ccr-let-7a	novel_circ_0000816	-0.944429	0.00454642	109045458	-0.873237	0.0230847
ccr-let-7a	novel_circ_0000816	-0.944429	0.00454642	109047856	-0.983617	0.000400384
ccr-let-7a	novel_circ_0000816	-0.944429	0.00454642	109048143	-0.975244	0.000911674
ccr-let-7a	novel_circ_0000816	-0.944429	0.00454642	109054485	-0.989135	0.000176439
ccr-let-7a	novel_circ_0000816	-0.944429	0.00454642	109063442	-0.998636	2.78865e-06
ccr-let-7a	novel_circ_0000816	-0.944429	0.00454642	109063841	-0.996968	1.37756e-05
ccr-let-7a	novel_circ_0000816	-0.944429	0.00454642	109066556	-0.922616	0.00875069
ccr-let-7a	novel_circ_0000816	-0.944429	0.00454642	109071240	-0.88232	0.0199579
ccr-let-7a	novel_circ_0000816	-0.944429	0.00454642	109077559	-0.996455	1.8824e-05
ccr-let-7a	novel_circ_0000816	-0.944429	0.00454642	109082837	-0.997467	9.61853e-06
ccr-let-7a	novel_circ_0000816	-0.944429	0.00454642	109087279	-0.981204	0.000526597
ccr-let-7a	novel_circ_0000816	-0.944429	0.00454642	109099394	-0.970809	0.00126574
ccr-let-7a	novel_circ_0000816	-0.944429	0.00454642	109099411	-0.996446	1.89187e-05
ccr-let-7a	novel_circ_0000816	-0.944429	0.00454642	109105599	-0.899086	0.0147616
ccr-let-7a	novel_circ_0000816	-0.944429	0.00454642	109113255	-0.962509	0.00208204
ccr-let-7a	novel_circ_0000816	-0.944429	0.00454642	122147477	-0.996512	1.82306e-05
ccr-let-7a	novel_circ_0000816	-0.944429	0.00454642	XLOC_015056	-0.996678	1.65383e-05
ccr-let-7a	novel_circ_0000816	-0.944429	0.00454642	XLOC_015600	-0.981233	0.000524978
ccr-let-7a	novel_circ_0000816	-0.944429	0.00454642	XLOC_031909	-0.992551	8.30248e-05
ccr-let-7a	novel_circ_0000816	-0.944429	0.00454642	XLOC_049757	-0.952076	0.0033901
ccr-let-7a	novel_circ_0000816	-0.944429	0.00454642	XLOC_054663	-0.99797	6.17546e-06
ccr-let-7a	novel_circ_0003923	-0.997169	1.20092e-05	109045400	-0.996406	1.93493e-05
ccr-let-7a	novel_circ_0003923	-0.997169	1.20092e-05	109045458	-0.873237	0.0230847
ccr-let-7a	novel_circ_0003923	-0.997169	1.20092e-05	109047856	-0.983617	0.000400384
ccr-let-7a	novel_circ_0003923	-0.997169	1.20092e-05	109048143	-0.975244	0.000911674
ccr-let-7a	novel_circ_0003923	-0.997169	1.20092e-05	109054485	-0.989135	0.000176439
ccr-let-7a	novel_circ_0003923	-0.997169	1.20092e-05	109063442	-0.998636	2.78865e-06
ccr-let-7a	novel_circ_0003923	-0.997169	1.20092e-05	109063841	-0.996968	1.37756e-05
ccr-let-7a	novel_circ_0003923	-0.997169	1.20092e-05	109066556	-0.922616	0.00875069
ccr-let-7a	novel_circ_0003923	-0.997169	1.20092e-05	109071240	-0.88232	0.0199579
ccr-let-7a	novel_circ_0003923	-0.997169	1.20092e-05	109077559	-0.996455	1.8824e-05
ccr-let-7a	novel_circ_0003923	-0.997169	1.20092e-05	109082837	-0.997467	9.61853e-06
ccr-let-7a	novel_circ_0003923	-0.997169	1.20092e-05	109087279	-0.981204	0.000526597
ccr-let-7a	novel_circ_0003923	-0.997169	1.20092e-05	109099394	-0.970809	0.00126574
ccr-let-7a	novel_circ_0003923	-0.997169	1.20092e-05	109099411	-0.996446	1.89187e-05
ccr-let-7a	novel_circ_0003923	-0.997169	1.20092e-05	109105599	-0.899086	0.0147616
ccr-let-7a	novel_circ_0003923	-0.997169	1.20092e-05	109113255	-0.962509	0.00208204
ccr-let-7a	novel_circ_0003923	-0.997169	1.20092e-05	122147477	-0.996512	1.82306e-05
ccr-let-7a	novel_circ_0003923	-0.997169	1.20092e-05	XLOC_015056	-0.996678	1.65383e-05
ccr-let-7a	novel_circ_0003923	-0.997169	1.20092e-05	XLOC_015600	-0.981233	0.000524978
ccr-let-7a	novel_circ_0003923	-0.997169	1.20092e-05	XLOC_031909	-0.992551	8.30248e-05
ccr-let-7a	novel_circ_0003923	-0.997169	1.20092e-05	XLOC_049757	-0.952076	0.0033901
ccr-let-7a	novel_circ_0003923	-0.997169	1.20092e-05	XLOC_054663	-0.99797	6.17546e-06
ccr-let-7a	novel_circ_0004033	-0.951746	0.0034365	109045400	-0.996406	1.93493e-05
ccr-let-7a	novel_circ_0004033	-0.951746	0.0034365	109045458	-0.873237	0.0230847
ccr-let-7a	novel_circ_0004033	-0.951746	0.0034365	109047856	-0.983617	0.000400384
ccr-let-7a	novel_circ_0004033	-0.951746	0.0034365	109048143	-0.975244	0.000911674
ccr-let-7a	novel_circ_0004033	-0.951746	0.0034365	109054485	-0.989135	0.000176439
ccr-let-7a	novel_circ_0004033	-0.951746	0.0034365	109063442	-0.998636	2.78865e-06
ccr-let-7a	novel_circ_0004033	-0.951746	0.0034365	109063841	-0.996968	1.37756e-05
ccr-let-7a	novel_circ_0004033	-0.951746	0.0034365	109066556	-0.922616	0.00875069
ccr-let-7a	novel_circ_0004033	-0.951746	0.0034365	109071240	-0.88232	0.0199579
ccr-let-7a	novel_circ_0004033	-0.951746	0.0034365	109077559	-0.996455	1.8824e-05
ccr-let-7a	novel_circ_0004033	-0.951746	0.0034365	109082837	-0.997467	9.61853e-06
ccr-let-7a	novel_circ_0004033	-0.951746	0.0034365	109087279	-0.981204	0.000526597
ccr-let-7a	novel_circ_0004033	-0.951746	0.0034365	109099394	-0.970809	0.00126574
ccr-let-7a	novel_circ_0004033	-0.951746	0.0034365	109099411	-0.996446	1.89187e-05
ccr-let-7a	novel_circ_0004033	-0.951746	0.0034365	109105599	-0.899086	0.0147616
ccr-let-7a	novel_circ_0004033	-0.951746	0.0034365	109113255	-0.962509	0.00208204
ccr-let-7a	novel_circ_0004033	-0.951746	0.0034365	122147477	-0.996512	1.82306e-05
ccr-let-7a	novel_circ_0004033	-0.951746	0.0034365	XLOC_015056	-0.996678	1.65383e-05
ccr-let-7a	novel_circ_0004033	-0.951746	0.0034365	XLOC_015600	-0.981233	0.000524978
ccr-let-7a	novel_circ_0004033	-0.951746	0.0034365	XLOC_031909	-0.992551	8.30248e-05
ccr-let-7a	novel_circ_0004033	-0.951746	0.0034365	XLOC_049757	-0.952076	0.0033901
ccr-let-7a	novel_circ_0004033	-0.951746	0.0034365	XLOC_054663	-0.99797	6.17546e-06
ccr-let-7a	novel_circ_0004042	-0.8743	0.0227078	109045400	-0.996406	1.93493e-05
ccr-let-7a	novel_circ_0004042	-0.8743	0.0227078	109045458	-0.873237	0.0230847
ccr-let-7a	novel_circ_0004042	-0.8743	0.0227078	109047856	-0.983617	0.000400384
ccr-let-7a	novel_circ_0004042	-0.8743	0.0227078	109048143	-0.975244	0.000911674
ccr-let-7a	novel_circ_0004042	-0.8743	0.0227078	109054485	-0.989135	0.000176439
ccr-let-7a	novel_circ_0004042	-0.8743	0.0227078	109063442	-0.998636	2.78865e-06
ccr-let-7a	novel_circ_0004042	-0.8743	0.0227078	109063841	-0.996968	1.37756e-05
ccr-let-7a	novel_circ_0004042	-0.8743	0.0227078	109066556	-0.922616	0.00875069
ccr-let-7a	novel_circ_0004042	-0.8743	0.0227078	109071240	-0.88232	0.0199579
ccr-let-7a	novel_circ_0004042	-0.8743	0.0227078	109077559	-0.996455	1.8824e-05
ccr-let-7a	novel_circ_0004042	-0.8743	0.0227078	109082837	-0.997467	9.61853e-06
ccr-let-7a	novel_circ_0004042	-0.8743	0.0227078	109087279	-0.981204	0.000526597
ccr-let-7a	novel_circ_0004042	-0.8743	0.0227078	109099394	-0.970809	0.00126574
ccr-let-7a	novel_circ_0004042	-0.8743	0.0227078	109099411	-0.996446	1.89187e-05
ccr-let-7a	novel_circ_0004042	-0.8743	0.0227078	109105599	-0.899086	0.0147616
ccr-let-7a	novel_circ_0004042	-0.8743	0.0227078	109113255	-0.962509	0.00208204
ccr-let-7a	novel_circ_0004042	-0.8743	0.0227078	122147477	-0.996512	1.82306e-05
ccr-let-7a	novel_circ_0004042	-0.8743	0.0227078	XLOC_015056	-0.996678	1.65383e-05
ccr-let-7a	novel_circ_0004042	-0.8743	0.0227078	XLOC_015600	-0.981233	0.000524978
ccr-let-7a	novel_circ_0004042	-0.8743	0.0227078	XLOC_031909	-0.992551	8.30248e-05
ccr-let-7a	novel_circ_0004042	-0.8743	0.0227078	XLOC_049757	-0.952076	0.0033901
ccr-let-7a	novel_circ_0004042	-0.8743	0.0227078	XLOC_054663	-0.99797	6.17546e-06
ccr-let-7a	novel_circ_0004144	-0.968175	0.00150317	109045400	-0.996406	1.93493e-05
ccr-let-7a	novel_circ_0004144	-0.968175	0.00150317	109045458	-0.873237	0.0230847
ccr-let-7a	novel_circ_0004144	-0.968175	0.00150317	109047856	-0.983617	0.000400384
ccr-let-7a	novel_circ_0004144	-0.968175	0.00150317	109048143	-0.975244	0.000911674
ccr-let-7a	novel_circ_0004144	-0.968175	0.00150317	109054485	-0.989135	0.000176439
ccr-let-7a	novel_circ_0004144	-0.968175	0.00150317	109063442	-0.998636	2.78865e-06
ccr-let-7a	novel_circ_0004144	-0.968175	0.00150317	109063841	-0.996968	1.37756e-05
ccr-let-7a	novel_circ_0004144	-0.968175	0.00150317	109066556	-0.922616	0.00875069
ccr-let-7a	novel_circ_0004144	-0.968175	0.00150317	109071240	-0.88232	0.0199579
ccr-let-7a	novel_circ_0004144	-0.968175	0.00150317	109077559	-0.996455	1.8824e-05
ccr-let-7a	novel_circ_0004144	-0.968175	0.00150317	109082837	-0.997467	9.61853e-06
ccr-let-7a	novel_circ_0004144	-0.968175	0.00150317	109087279	-0.981204	0.000526597
ccr-let-7a	novel_circ_0004144	-0.968175	0.00150317	109099394	-0.970809	0.00126574
ccr-let-7a	novel_circ_0004144	-0.968175	0.00150317	109099411	-0.996446	1.89187e-05
ccr-let-7a	novel_circ_0004144	-0.968175	0.00150317	109105599	-0.899086	0.0147616
ccr-let-7a	novel_circ_0004144	-0.968175	0.00150317	109113255	-0.962509	0.00208204
ccr-let-7a	novel_circ_0004144	-0.968175	0.00150317	122147477	-0.996512	1.82306e-05
ccr-let-7a	novel_circ_0004144	-0.968175	0.00150317	XLOC_015056	-0.996678	1.65383e-05
ccr-let-7a	novel_circ_0004144	-0.968175	0.00150317	XLOC_015600	-0.981233	0.000524978
ccr-let-7a	novel_circ_0004144	-0.968175	0.00150317	XLOC_031909	-0.992551	8.30248e-05
ccr-let-7a	novel_circ_0004144	-0.968175	0.00150317	XLOC_049757	-0.952076	0.0033901
ccr-let-7a	novel_circ_0004144	-0.968175	0.00150317	XLOC_054663	-0.99797	6.17546e-06
ccr-let-7a	novel_circ_0007443	-0.987189	0.000245118	109045400	-0.996406	1.93493e-05
ccr-let-7a	novel_circ_0007443	-0.987189	0.000245118	109045458	-0.873237	0.0230847
ccr-let-7a	novel_circ_0007443	-0.987189	0.000245118	109047856	-0.983617	0.000400384
ccr-let-7a	novel_circ_0007443	-0.987189	0.000245118	109048143	-0.975244	0.000911674
ccr-let-7a	novel_circ_0007443	-0.987189	0.000245118	109054485	-0.989135	0.000176439
ccr-let-7a	novel_circ_0007443	-0.987189	0.000245118	109063442	-0.998636	2.78865e-06
ccr-let-7a	novel_circ_0007443	-0.987189	0.000245118	109063841	-0.996968	1.37756e-05
ccr-let-7a	novel_circ_0007443	-0.987189	0.000245118	109066556	-0.922616	0.00875069
ccr-let-7a	novel_circ_0007443	-0.987189	0.000245118	109071240	-0.88232	0.0199579
ccr-let-7a	novel_circ_0007443	-0.987189	0.000245118	109077559	-0.996455	1.8824e-05
ccr-let-7a	novel_circ_0007443	-0.987189	0.000245118	109082837	-0.997467	9.61853e-06
ccr-let-7a	novel_circ_0007443	-0.987189	0.000245118	109087279	-0.981204	0.000526597
ccr-let-7a	novel_circ_0007443	-0.987189	0.000245118	109099394	-0.970809	0.00126574
ccr-let-7a	novel_circ_0007443	-0.987189	0.000245118	109099411	-0.996446	1.89187e-05
ccr-let-7a	novel_circ_0007443	-0.987189	0.000245118	109105599	-0.899086	0.0147616
ccr-let-7a	novel_circ_0007443	-0.987189	0.000245118	109113255	-0.962509	0.00208204
ccr-let-7a	novel_circ_0007443	-0.987189	0.000245118	122147477	-0.996512	1.82306e-05
ccr-let-7a	novel_circ_0007443	-0.987189	0.000245118	XLOC_015056	-0.996678	1.65383e-05
ccr-let-7a	novel_circ_0007443	-0.987189	0.000245118	XLOC_015600	-0.981233	0.000524978
ccr-let-7a	novel_circ_0007443	-0.987189	0.000245118	XLOC_031909	-0.992551	8.30248e-05
ccr-let-7a	novel_circ_0007443	-0.987189	0.000245118	XLOC_049757	-0.952076	0.0033901
ccr-let-7a	novel_circ_0007443	-0.987189	0.000245118	XLOC_054663	-0.99797	6.17546e-06
ccr-let-7a	novel_circ_0008147	-0.985462	0.000315483	109045400	-0.996406	1.93493e-05
ccr-let-7a	novel_circ_0008147	-0.985462	0.000315483	109045458	-0.873237	0.0230847
ccr-let-7a	novel_circ_0008147	-0.985462	0.000315483	109047856	-0.983617	0.000400384
ccr-let-7a	novel_circ_0008147	-0.985462	0.000315483	109048143	-0.975244	0.000911674
ccr-let-7a	novel_circ_0008147	-0.985462	0.000315483	109054485	-0.989135	0.000176439
ccr-let-7a	novel_circ_0008147	-0.985462	0.000315483	109063442	-0.998636	2.78865e-06
ccr-let-7a	novel_circ_0008147	-0.985462	0.000315483	109063841	-0.996968	1.37756e-05
ccr-let-7a	novel_circ_0008147	-0.985462	0.000315483	109066556	-0.922616	0.00875069
ccr-let-7a	novel_circ_0008147	-0.985462	0.000315483	109071240	-0.88232	0.0199579
ccr-let-7a	novel_circ_0008147	-0.985462	0.000315483	109077559	-0.996455	1.8824e-05
ccr-let-7a	novel_circ_0008147	-0.985462	0.000315483	109082837	-0.997467	9.61853e-06
ccr-let-7a	novel_circ_0008147	-0.985462	0.000315483	109087279	-0.981204	0.000526597
ccr-let-7a	novel_circ_0008147	-0.985462	0.000315483	109099394	-0.970809	0.00126574
ccr-let-7a	novel_circ_0008147	-0.985462	0.000315483	109099411	-0.996446	1.89187e-05
ccr-let-7a	novel_circ_0008147	-0.985462	0.000315483	109105599	-0.899086	0.0147616
ccr-let-7a	novel_circ_0008147	-0.985462	0.000315483	109113255	-0.962509	0.00208204
ccr-let-7a	novel_circ_0008147	-0.985462	0.000315483	122147477	-0.996512	1.82306e-05
ccr-let-7a	novel_circ_0008147	-0.985462	0.000315483	XLOC_015056	-0.996678	1.65383e-05
ccr-let-7a	novel_circ_0008147	-0.985462	0.000315483	XLOC_015600	-0.981233	0.000524978
ccr-let-7a	novel_circ_0008147	-0.985462	0.000315483	XLOC_031909	-0.992551	8.30248e-05
ccr-let-7a	novel_circ_0008147	-0.985462	0.000315483	XLOC_049757	-0.952076	0.0033901
ccr-let-7a	novel_circ_0008147	-0.985462	0.000315483	XLOC_054663	-0.99797	6.17546e-06
ccr-let-7a	novel_circ_0009094	-0.998297	4.3457e-06	109045400	-0.996406	1.93493e-05
ccr-let-7a	novel_circ_0009094	-0.998297	4.3457e-06	109045458	-0.873237	0.0230847
ccr-let-7a	novel_circ_0009094	-0.998297	4.3457e-06	109047856	-0.983617	0.000400384
ccr-let-7a	novel_circ_0009094	-0.998297	4.3457e-06	109048143	-0.975244	0.000911674
ccr-let-7a	novel_circ_0009094	-0.998297	4.3457e-06	109054485	-0.989135	0.000176439
ccr-let-7a	novel_circ_0009094	-0.998297	4.3457e-06	109063442	-0.998636	2.78865e-06
ccr-let-7a	novel_circ_0009094	-0.998297	4.3457e-06	109063841	-0.996968	1.37756e-05
ccr-let-7a	novel_circ_0009094	-0.998297	4.3457e-06	109066556	-0.922616	0.00875069
ccr-let-7a	novel_circ_0009094	-0.998297	4.3457e-06	109071240	-0.88232	0.0199579
ccr-let-7a	novel_circ_0009094	-0.998297	4.3457e-06	109077559	-0.996455	1.8824e-05
ccr-let-7a	novel_circ_0009094	-0.998297	4.3457e-06	109082837	-0.997467	9.61853e-06
ccr-let-7a	novel_circ_0009094	-0.998297	4.3457e-06	109087279	-0.981204	0.000526597
ccr-let-7a	novel_circ_0009094	-0.998297	4.3457e-06	109099394	-0.970809	0.00126574
ccr-let-7a	novel_circ_0009094	-0.998297	4.3457e-06	109099411	-0.996446	1.89187e-05
ccr-let-7a	novel_circ_0009094	-0.998297	4.3457e-06	109105599	-0.899086	0.0147616
ccr-let-7a	novel_circ_0009094	-0.998297	4.3457e-06	109113255	-0.962509	0.00208204
ccr-let-7a	novel_circ_0009094	-0.998297	4.3457e-06	122147477	-0.996512	1.82306e-05
ccr-let-7a	novel_circ_0009094	-0.998297	4.3457e-06	XLOC_015056	-0.996678	1.65383e-05
ccr-let-7a	novel_circ_0009094	-0.998297	4.3457e-06	XLOC_015600	-0.981233	0.000524978
ccr-let-7a	novel_circ_0009094	-0.998297	4.3457e-06	XLOC_031909	-0.992551	8.30248e-05
ccr-let-7a	novel_circ_0009094	-0.998297	4.3457e-06	XLOC_049757	-0.952076	0.0033901
ccr-let-7a	novel_circ_0009094	-0.998297	4.3457e-06	XLOC_054663	-0.99797	6.17546e-06
ccr-let-7a	novel_circ_0009340	-0.997724	7.76373e-06	109045400	-0.996406	1.93493e-05
ccr-let-7a	novel_circ_0009340	-0.997724	7.76373e-06	109045458	-0.873237	0.0230847
ccr-let-7a	novel_circ_0009340	-0.997724	7.76373e-06	109047856	-0.983617	0.000400384
ccr-let-7a	novel_circ_0009340	-0.997724	7.76373e-06	109048143	-0.975244	0.000911674
ccr-let-7a	novel_circ_0009340	-0.997724	7.76373e-06	109054485	-0.989135	0.000176439
ccr-let-7a	novel_circ_0009340	-0.997724	7.76373e-06	109063442	-0.998636	2.78865e-06
ccr-let-7a	novel_circ_0009340	-0.997724	7.76373e-06	109063841	-0.996968	1.37756e-05
ccr-let-7a	novel_circ_0009340	-0.997724	7.76373e-06	109066556	-0.922616	0.00875069
ccr-let-7a	novel_circ_0009340	-0.997724	7.76373e-06	109071240	-0.88232	0.0199579
ccr-let-7a	novel_circ_0009340	-0.997724	7.76373e-06	109077559	-0.996455	1.8824e-05
ccr-let-7a	novel_circ_0009340	-0.997724	7.76373e-06	109082837	-0.997467	9.61853e-06
ccr-let-7a	novel_circ_0009340	-0.997724	7.76373e-06	109087279	-0.981204	0.000526597
ccr-let-7a	novel_circ_0009340	-0.997724	7.76373e-06	109099394	-0.970809	0.00126574
ccr-let-7a	novel_circ_0009340	-0.997724	7.76373e-06	109099411	-0.996446	1.89187e-05
ccr-let-7a	novel_circ_0009340	-0.997724	7.76373e-06	109105599	-0.899086	0.0147616
ccr-let-7a	novel_circ_0009340	-0.997724	7.76373e-06	109113255	-0.962509	0.00208204
ccr-let-7a	novel_circ_0009340	-0.997724	7.76373e-06	122147477	-0.996512	1.82306e-05
ccr-let-7a	novel_circ_0009340	-0.997724	7.76373e-06	XLOC_015056	-0.996678	1.65383e-05
ccr-let-7a	novel_circ_0009340	-0.997724	7.76373e-06	XLOC_015600	-0.981233	0.000524978
ccr-let-7a	novel_circ_0009340	-0.997724	7.76373e-06	XLOC_031909	-0.992551	8.30248e-05
ccr-let-7a	novel_circ_0009340	-0.997724	7.76373e-06	XLOC_049757	-0.952076	0.0033901
ccr-let-7a	novel_circ_0009340	-0.997724	7.76373e-06	XLOC_054663	-0.99797	6.17546e-06
ccr-let-7a	novel_circ_0009815	-0.979848	0.000605033	109045400	-0.996406	1.93493e-05
ccr-let-7a	novel_circ_0009815	-0.979848	0.000605033	109045458	-0.873237	0.0230847
ccr-let-7a	novel_circ_0009815	-0.979848	0.000605033	109047856	-0.983617	0.000400384
ccr-let-7a	novel_circ_0009815	-0.979848	0.000605033	109048143	-0.975244	0.000911674
ccr-let-7a	novel_circ_0009815	-0.979848	0.000605033	109054485	-0.989135	0.000176439
ccr-let-7a	novel_circ_0009815	-0.979848	0.000605033	109063442	-0.998636	2.78865e-06
ccr-let-7a	novel_circ_0009815	-0.979848	0.000605033	109063841	-0.996968	1.37756e-05
ccr-let-7a	novel_circ_0009815	-0.979848	0.000605033	109066556	-0.922616	0.00875069
ccr-let-7a	novel_circ_0009815	-0.979848	0.000605033	109071240	-0.88232	0.0199579
ccr-let-7a	novel_circ_0009815	-0.979848	0.000605033	109077559	-0.996455	1.8824e-05
ccr-let-7a	novel_circ_0009815	-0.979848	0.000605033	109082837	-0.997467	9.61853e-06
ccr-let-7a	novel_circ_0009815	-0.979848	0.000605033	109087279	-0.981204	0.000526597
ccr-let-7a	novel_circ_0009815	-0.979848	0.000605033	109099394	-0.970809	0.00126574
ccr-let-7a	novel_circ_0009815	-0.979848	0.000605033	109099411	-0.996446	1.89187e-05
ccr-let-7a	novel_circ_0009815	-0.979848	0.000605033	109105599	-0.899086	0.0147616
ccr-let-7a	novel_circ_0009815	-0.979848	0.000605033	109113255	-0.962509	0.00208204
ccr-let-7a	novel_circ_0009815	-0.979848	0.000605033	122147477	-0.996512	1.82306e-05
ccr-let-7a	novel_circ_0009815	-0.979848	0.000605033	XLOC_015056	-0.996678	1.65383e-05
ccr-let-7a	novel_circ_0009815	-0.979848	0.000605033	XLOC_015600	-0.981233	0.000524978
ccr-let-7a	novel_circ_0009815	-0.979848	0.000605033	XLOC_031909	-0.992551	8.30248e-05
ccr-let-7a	novel_circ_0009815	-0.979848	0.000605033	XLOC_049757	-0.952076	0.0033901
ccr-let-7a	novel_circ_0009815	-0.979848	0.000605033	XLOC_054663	-0.99797	6.17546e-06
ccr-let-7a	novel_circ_0010222	-0.986538	0.000270623	109045400	-0.996406	1.93493e-05
ccr-let-7a	novel_circ_0010222	-0.986538	0.000270623	109045458	-0.873237	0.0230847
ccr-let-7a	novel_circ_0010222	-0.986538	0.000270623	109047856	-0.983617	0.000400384
ccr-let-7a	novel_circ_0010222	-0.986538	0.000270623	109048143	-0.975244	0.000911674
ccr-let-7a	novel_circ_0010222	-0.986538	0.000270623	109054485	-0.989135	0.000176439
ccr-let-7a	novel_circ_0010222	-0.986538	0.000270623	109063442	-0.998636	2.78865e-06
ccr-let-7a	novel_circ_0010222	-0.986538	0.000270623	109063841	-0.996968	1.37756e-05
ccr-let-7a	novel_circ_0010222	-0.986538	0.000270623	109066556	-0.922616	0.00875069
ccr-let-7a	novel_circ_0010222	-0.986538	0.000270623	109071240	-0.88232	0.0199579
ccr-let-7a	novel_circ_0010222	-0.986538	0.000270623	109077559	-0.996455	1.8824e-05
ccr-let-7a	novel_circ_0010222	-0.986538	0.000270623	109082837	-0.997467	9.61853e-06
ccr-let-7a	novel_circ_0010222	-0.986538	0.000270623	109087279	-0.981204	0.000526597
ccr-let-7a	novel_circ_0010222	-0.986538	0.000270623	109099394	-0.970809	0.00126574
ccr-let-7a	novel_circ_0010222	-0.986538	0.000270623	109099411	-0.996446	1.89187e-05
ccr-let-7a	novel_circ_0010222	-0.986538	0.000270623	109105599	-0.899086	0.0147616
ccr-let-7a	novel_circ_0010222	-0.986538	0.000270623	109113255	-0.962509	0.00208204
ccr-let-7a	novel_circ_0010222	-0.986538	0.000270623	122147477	-0.996512	1.82306e-05
ccr-let-7a	novel_circ_0010222	-0.986538	0.000270623	XLOC_015056	-0.996678	1.65383e-05
ccr-let-7a	novel_circ_0010222	-0.986538	0.000270623	XLOC_015600	-0.981233	0.000524978
ccr-let-7a	novel_circ_0010222	-0.986538	0.000270623	XLOC_031909	-0.992551	8.30248e-05
ccr-let-7a	novel_circ_0010222	-0.986538	0.000270623	XLOC_049757	-0.952076	0.0033901
ccr-let-7a	novel_circ_0010222	-0.986538	0.000270623	XLOC_054663	-0.99797	6.17546e-06
ccr-let-7a	novel_circ_0011764	-0.987736	0.000224702	109045400	-0.996406	1.93493e-05
ccr-let-7a	novel_circ_0011764	-0.987736	0.000224702	109045458	-0.873237	0.0230847
ccr-let-7a	novel_circ_0011764	-0.987736	0.000224702	109047856	-0.983617	0.000400384
ccr-let-7a	novel_circ_0011764	-0.987736	0.000224702	109048143	-0.975244	0.000911674
ccr-let-7a	novel_circ_0011764	-0.987736	0.000224702	109054485	-0.989135	0.000176439
ccr-let-7a	novel_circ_0011764	-0.987736	0.000224702	109063442	-0.998636	2.78865e-06
ccr-let-7a	novel_circ_0011764	-0.987736	0.000224702	109063841	-0.996968	1.37756e-05
ccr-let-7a	novel_circ_0011764	-0.987736	0.000224702	109066556	-0.922616	0.00875069
ccr-let-7a	novel_circ_0011764	-0.987736	0.000224702	109071240	-0.88232	0.0199579
ccr-let-7a	novel_circ_0011764	-0.987736	0.000224702	109077559	-0.996455	1.8824e-05
ccr-let-7a	novel_circ_0011764	-0.987736	0.000224702	109082837	-0.997467	9.61853e-06
ccr-let-7a	novel_circ_0011764	-0.987736	0.000224702	109087279	-0.981204	0.000526597
ccr-let-7a	novel_circ_0011764	-0.987736	0.000224702	109099394	-0.970809	0.00126574
ccr-let-7a	novel_circ_0011764	-0.987736	0.000224702	109099411	-0.996446	1.89187e-05
ccr-let-7a	novel_circ_0011764	-0.987736	0.000224702	109105599	-0.899086	0.0147616
ccr-let-7a	novel_circ_0011764	-0.987736	0.000224702	109113255	-0.962509	0.00208204
ccr-let-7a	novel_circ_0011764	-0.987736	0.000224702	122147477	-0.996512	1.82306e-05
ccr-let-7a	novel_circ_0011764	-0.987736	0.000224702	XLOC_015056	-0.996678	1.65383e-05
ccr-let-7a	novel_circ_0011764	-0.987736	0.000224702	XLOC_015600	-0.981233	0.000524978
ccr-let-7a	novel_circ_0011764	-0.987736	0.000224702	XLOC_031909	-0.992551	8.30248e-05
ccr-let-7a	novel_circ_0011764	-0.987736	0.000224702	XLOC_049757	-0.952076	0.0033901
ccr-let-7a	novel_circ_0011764	-0.987736	0.000224702	XLOC_054663	-0.99797	6.17546e-06
ccr-let-7a	novel_circ_0011835	-0.986553	0.000270005	109045400	-0.996406	1.93493e-05
ccr-let-7a	novel_circ_0011835	-0.986553	0.000270005	109045458	-0.873237	0.0230847
ccr-let-7a	novel_circ_0011835	-0.986553	0.000270005	109047856	-0.983617	0.000400384
ccr-let-7a	novel_circ_0011835	-0.986553	0.000270005	109048143	-0.975244	0.000911674
ccr-let-7a	novel_circ_0011835	-0.986553	0.000270005	109054485	-0.989135	0.000176439
ccr-let-7a	novel_circ_0011835	-0.986553	0.000270005	109063442	-0.998636	2.78865e-06
ccr-let-7a	novel_circ_0011835	-0.986553	0.000270005	109063841	-0.996968	1.37756e-05
ccr-let-7a	novel_circ_0011835	-0.986553	0.000270005	109066556	-0.922616	0.00875069
ccr-let-7a	novel_circ_0011835	-0.986553	0.000270005	109071240	-0.88232	0.0199579
ccr-let-7a	novel_circ_0011835	-0.986553	0.000270005	109077559	-0.996455	1.8824e-05
ccr-let-7a	novel_circ_0011835	-0.986553	0.000270005	109082837	-0.997467	9.61853e-06
ccr-let-7a	novel_circ_0011835	-0.986553	0.000270005	109087279	-0.981204	0.000526597
ccr-let-7a	novel_circ_0011835	-0.986553	0.000270005	109099394	-0.970809	0.00126574
ccr-let-7a	novel_circ_0011835	-0.986553	0.000270005	109099411	-0.996446	1.89187e-05
ccr-let-7a	novel_circ_0011835	-0.986553	0.000270005	109105599	-0.899086	0.0147616
ccr-let-7a	novel_circ_0011835	-0.986553	0.000270005	109113255	-0.962509	0.00208204
ccr-let-7a	novel_circ_0011835	-0.986553	0.000270005	122147477	-0.996512	1.82306e-05
ccr-let-7a	novel_circ_0011835	-0.986553	0.000270005	XLOC_015056	-0.996678	1.65383e-05
ccr-let-7a	novel_circ_0011835	-0.986553	0.000270005	XLOC_015600	-0.981233	0.000524978
ccr-let-7a	novel_circ_0011835	-0.986553	0.000270005	XLOC_031909	-0.992551	8.30248e-05
ccr-let-7a	novel_circ_0011835	-0.986553	0.000270005	XLOC_049757	-0.952076	0.0033901
ccr-let-7a	novel_circ_0011835	-0.986553	0.000270005	XLOC_054663	-0.99797	6.17546e-06
ccr-let-7a	novel_circ_0011951	-0.86217	0.0271866	109045400	-0.996406	1.93493e-05
ccr-let-7a	novel_circ_0011951	-0.86217	0.0271866	109045458	-0.873237	0.0230847
ccr-let-7a	novel_circ_0011951	-0.86217	0.0271866	109047856	-0.983617	0.000400384
ccr-let-7a	novel_circ_0011951	-0.86217	0.0271866	109048143	-0.975244	0.000911674
ccr-let-7a	novel_circ_0011951	-0.86217	0.0271866	109054485	-0.989135	0.000176439
ccr-let-7a	novel_circ_0011951	-0.86217	0.0271866	109063442	-0.998636	2.78865e-06
ccr-let-7a	novel_circ_0011951	-0.86217	0.0271866	109063841	-0.996968	1.37756e-05
ccr-let-7a	novel_circ_0011951	-0.86217	0.0271866	109066556	-0.922616	0.00875069
ccr-let-7a	novel_circ_0011951	-0.86217	0.0271866	109071240	-0.88232	0.0199579
ccr-let-7a	novel_circ_0011951	-0.86217	0.0271866	109077559	-0.996455	1.8824e-05
ccr-let-7a	novel_circ_0011951	-0.86217	0.0271866	109082837	-0.997467	9.61853e-06
ccr-let-7a	novel_circ_0011951	-0.86217	0.0271866	109087279	-0.981204	0.000526597
ccr-let-7a	novel_circ_0011951	-0.86217	0.0271866	109099394	-0.970809	0.00126574
ccr-let-7a	novel_circ_0011951	-0.86217	0.0271866	109099411	-0.996446	1.89187e-05
ccr-let-7a	novel_circ_0011951	-0.86217	0.0271866	109105599	-0.899086	0.0147616
ccr-let-7a	novel_circ_0011951	-0.86217	0.0271866	109113255	-0.962509	0.00208204
ccr-let-7a	novel_circ_0011951	-0.86217	0.0271866	122147477	-0.996512	1.82306e-05
ccr-let-7a	novel_circ_0011951	-0.86217	0.0271866	XLOC_015056	-0.996678	1.65383e-05
ccr-let-7a	novel_circ_0011951	-0.86217	0.0271866	XLOC_015600	-0.981233	0.000524978
ccr-let-7a	novel_circ_0011951	-0.86217	0.0271866	XLOC_031909	-0.992551	8.30248e-05
ccr-let-7a	novel_circ_0011951	-0.86217	0.0271866	XLOC_049757	-0.952076	0.0033901
ccr-let-7a	novel_circ_0011951	-0.86217	0.0271866	XLOC_054663	-0.99797	6.17546e-06
ccr-let-7b	novel_circ_0000816	-0.948422	0.00392177	109045400	-0.997709	7.8678e-06
ccr-let-7b	novel_circ_0000816	-0.948422	0.00392177	109045458	-0.859947	0.0280486
ccr-let-7b	novel_circ_0000816	-0.948422	0.00392177	109047856	-0.971815	0.00118039
ccr-let-7b	novel_circ_0000816	-0.948422	0.00392177	109048143	-0.979464	0.000628231
ccr-let-7b	novel_circ_0000816	-0.948422	0.00392177	109048320	-0.986089	0.000288948
ccr-let-7b	novel_circ_0000816	-0.948422	0.00392177	109048671	-0.994544	4.45729e-05
ccr-let-7b	novel_circ_0000816	-0.948422	0.00392177	109050570	-0.968989	0.00142759
ccr-let-7b	novel_circ_0000816	-0.948422	0.00392177	109054344	-0.938853	0.00549409
ccr-let-7b	novel_circ_0000816	-0.948422	0.00392177	109054485	-0.979255	0.000641097
ccr-let-7b	novel_circ_0000816	-0.948422	0.00392177	109054570	-0.876826	0.0218235
ccr-let-7b	novel_circ_0000816	-0.948422	0.00392177	109055058	-0.999508	3.62628e-07
ccr-let-7b	novel_circ_0000816	-0.948422	0.00392177	109055720	-0.997864	6.83599e-06
ccr-let-7b	novel_circ_0000816	-0.948422	0.00392177	109056912	-0.969228	0.00140579
ccr-let-7b	novel_circ_0000816	-0.948422	0.00392177	109057017	-0.958071	0.00260021
ccr-let-7b	novel_circ_0000816	-0.948422	0.00392177	109058960	-0.961949	0.00214426
ccr-let-7b	novel_circ_0000816	-0.948422	0.00392177	109058966	-0.950971	0.00354683
ccr-let-7b	novel_circ_0000816	-0.948422	0.00392177	109059697	-0.968811	0.001444
ccr-let-7b	novel_circ_0000816	-0.948422	0.00392177	109059780	-0.985577	0.000310545
ccr-let-7b	novel_circ_0000816	-0.948422	0.00392177	109062008	-0.964202	0.00189928
ccr-let-7b	novel_circ_0000816	-0.948422	0.00392177	109062618	-0.977386	0.000761337
ccr-let-7b	novel_circ_0000816	-0.948422	0.00392177	109063442	-0.990284	0.000141152
ccr-let-7b	novel_circ_0000816	-0.948422	0.00392177	109063841	-0.984762	0.000346506
ccr-let-7b	novel_circ_0000816	-0.948422	0.00392177	109065327	-0.989422	0.000167242
ccr-let-7b	novel_circ_0000816	-0.948422	0.00392177	109066161	-0.977046	0.000784288
ccr-let-7b	novel_circ_0000816	-0.948422	0.00392177	109067107	-0.99399	5.40759e-05
ccr-let-7b	novel_circ_0000816	-0.948422	0.00392177	109067520	-0.993575	6.17955e-05
ccr-let-7b	novel_circ_0000816	-0.948422	0.00392177	109068453	-0.928345	0.00751768
ccr-let-7b	novel_circ_0000816	-0.948422	0.00392177	109070880	-0.995166	3.49998e-05
ccr-let-7b	novel_circ_0000816	-0.948422	0.00392177	109071240	-0.854296	0.030298
ccr-let-7b	novel_circ_0000816	-0.948422	0.00392177	109073004	-0.966179	0.00169641
ccr-let-7b	novel_circ_0000816	-0.948422	0.00392177	109073809	-0.969317	0.00139776
ccr-let-7b	novel_circ_0000816	-0.948422	0.00392177	109075085	-0.994503	4.52487e-05
ccr-let-7b	novel_circ_0000816	-0.948422	0.00392177	109076509	-0.882152	0.0200138
ccr-let-7b	novel_circ_0000816	-0.948422	0.00392177	109077559	-0.990723	0.000128694
ccr-let-7b	novel_circ_0000816	-0.948422	0.00392177	109082837	-0.985367	0.000319631
ccr-let-7b	novel_circ_0000816	-0.948422	0.00392177	109082928	-0.949898	0.00370249
ccr-let-7b	novel_circ_0000816	-0.948422	0.00392177	109084260	-0.988495	0.000197782
ccr-let-7b	novel_circ_0000816	-0.948422	0.00392177	109085701	-0.965144	0.00180124
ccr-let-7b	novel_circ_0000816	-0.948422	0.00392177	109087396	-0.935873	0.00603661
ccr-let-7b	novel_circ_0000816	-0.948422	0.00392177	109094122	-0.968633	0.00146038
ccr-let-7b	novel_circ_0000816	-0.948422	0.00392177	109097534	-0.983316	0.000415222
ccr-let-7b	novel_circ_0000816	-0.948422	0.00392177	109098978	-0.995474	3.06757e-05
ccr-let-7b	novel_circ_0000816	-0.948422	0.00392177	109099394	-0.941242	0.00507736
ccr-let-7b	novel_circ_0000816	-0.948422	0.00392177	109099411	-0.985081	0.000332196
ccr-let-7b	novel_circ_0000816	-0.948422	0.00392177	109099670	-0.998693	2.5605e-06
ccr-let-7b	novel_circ_0000816	-0.948422	0.00392177	109102128	-0.985605	0.000309335
ccr-let-7b	novel_circ_0000816	-0.948422	0.00392177	109104109	-0.980381	0.000573585
ccr-let-7b	novel_circ_0000816	-0.948422	0.00392177	109104349	-0.948584	0.0038975
ccr-let-7b	novel_circ_0000816	-0.948422	0.00392177	109105219	-0.996427	1.91249e-05
ccr-let-7b	novel_circ_0000816	-0.948422	0.00392177	109105599	-0.864627	0.0262484
ccr-let-7b	novel_circ_0000816	-0.948422	0.00392177	109113231	-0.981707	0.000498907
ccr-let-7b	novel_circ_0000816	-0.948422	0.00392177	109113255	-0.981216	0.000525928
ccr-let-7b	novel_circ_0000816	-0.948422	0.00392177	122136421	-0.881395	0.0202664
ccr-let-7b	novel_circ_0000816	-0.948422	0.00392177	122137232	-0.970211	0.00131788
ccr-let-7b	novel_circ_0000816	-0.948422	0.00392177	122139888	-0.994197	5.04088e-05
ccr-let-7b	novel_circ_0000816	-0.948422	0.00392177	122147477	-0.982998	0.000431122
ccr-let-7b	novel_circ_0000816	-0.948422	0.00392177	122148175	-0.906565	0.0126873
ccr-let-7b	novel_circ_0000816	-0.948422	0.00392177	XLOC_015056	-0.987566	0.000230934
ccr-let-7b	novel_circ_0000816	-0.948422	0.00392177	XLOC_015600	-0.961351	0.0022118
ccr-let-7b	novel_circ_0000816	-0.948422	0.00392177	XLOC_031909	-0.988912	0.000183743
ccr-let-7b	novel_circ_0000816	-0.948422	0.00392177	XLOC_049757	-0.929735	0.00723235
ccr-let-7b	novel_circ_0000816	-0.948422	0.00392177	XLOC_054663	-0.98892	0.000183463
ccr-let-7b	novel_circ_0003923	-0.986228	0.000283182	109045400	-0.997709	7.8678e-06
ccr-let-7b	novel_circ_0003923	-0.986228	0.000283182	109045458	-0.859947	0.0280486
ccr-let-7b	novel_circ_0003923	-0.986228	0.000283182	109047856	-0.971815	0.00118039
ccr-let-7b	novel_circ_0003923	-0.986228	0.000283182	109048143	-0.979464	0.000628231
ccr-let-7b	novel_circ_0003923	-0.986228	0.000283182	109048320	-0.986089	0.000288948
ccr-let-7b	novel_circ_0003923	-0.986228	0.000283182	109048671	-0.994544	4.45729e-05
ccr-let-7b	novel_circ_0003923	-0.986228	0.000283182	109050570	-0.968989	0.00142759
ccr-let-7b	novel_circ_0003923	-0.986228	0.000283182	109054344	-0.938853	0.00549409
ccr-let-7b	novel_circ_0003923	-0.986228	0.000283182	109054485	-0.979255	0.000641097
ccr-let-7b	novel_circ_0003923	-0.986228	0.000283182	109054570	-0.876826	0.0218235
ccr-let-7b	novel_circ_0003923	-0.986228	0.000283182	109055058	-0.999508	3.62628e-07
ccr-let-7b	novel_circ_0003923	-0.986228	0.000283182	109055720	-0.997864	6.83599e-06
ccr-let-7b	novel_circ_0003923	-0.986228	0.000283182	109056912	-0.969228	0.00140579
ccr-let-7b	novel_circ_0003923	-0.986228	0.000283182	109057017	-0.958071	0.00260021
ccr-let-7b	novel_circ_0003923	-0.986228	0.000283182	109058960	-0.961949	0.00214426
ccr-let-7b	novel_circ_0003923	-0.986228	0.000283182	109058966	-0.950971	0.00354683
ccr-let-7b	novel_circ_0003923	-0.986228	0.000283182	109059697	-0.968811	0.001444
ccr-let-7b	novel_circ_0003923	-0.986228	0.000283182	109059780	-0.985577	0.000310545
ccr-let-7b	novel_circ_0003923	-0.986228	0.000283182	109062008	-0.964202	0.00189928
ccr-let-7b	novel_circ_0003923	-0.986228	0.000283182	109062618	-0.977386	0.000761337
ccr-let-7b	novel_circ_0003923	-0.986228	0.000283182	109063442	-0.990284	0.000141152
ccr-let-7b	novel_circ_0003923	-0.986228	0.000283182	109063841	-0.984762	0.000346506
ccr-let-7b	novel_circ_0003923	-0.986228	0.000283182	109065327	-0.989422	0.000167242
ccr-let-7b	novel_circ_0003923	-0.986228	0.000283182	109066161	-0.977046	0.000784288
ccr-let-7b	novel_circ_0003923	-0.986228	0.000283182	109067107	-0.99399	5.40759e-05
ccr-let-7b	novel_circ_0003923	-0.986228	0.000283182	109067520	-0.993575	6.17955e-05
ccr-let-7b	novel_circ_0003923	-0.986228	0.000283182	109068453	-0.928345	0.00751768
ccr-let-7b	novel_circ_0003923	-0.986228	0.000283182	109070880	-0.995166	3.49998e-05
ccr-let-7b	novel_circ_0003923	-0.986228	0.000283182	109071240	-0.854296	0.030298
ccr-let-7b	novel_circ_0003923	-0.986228	0.000283182	109073004	-0.966179	0.00169641
ccr-let-7b	novel_circ_0003923	-0.986228	0.000283182	109073809	-0.969317	0.00139776
ccr-let-7b	novel_circ_0003923	-0.986228	0.000283182	109075085	-0.994503	4.52487e-05
ccr-let-7b	novel_circ_0003923	-0.986228	0.000283182	109076509	-0.882152	0.0200138
ccr-let-7b	novel_circ_0003923	-0.986228	0.000283182	109077559	-0.990723	0.000128694
ccr-let-7b	novel_circ_0003923	-0.986228	0.000283182	109082837	-0.985367	0.000319631
ccr-let-7b	novel_circ_0003923	-0.986228	0.000283182	109082928	-0.949898	0.00370249
ccr-let-7b	novel_circ_0003923	-0.986228	0.000283182	109084260	-0.988495	0.000197782
ccr-let-7b	novel_circ_0003923	-0.986228	0.000283182	109085701	-0.965144	0.00180124
ccr-let-7b	novel_circ_0003923	-0.986228	0.000283182	109087396	-0.935873	0.00603661
ccr-let-7b	novel_circ_0003923	-0.986228	0.000283182	109094122	-0.968633	0.00146038
ccr-let-7b	novel_circ_0003923	-0.986228	0.000283182	109097534	-0.983316	0.000415222
ccr-let-7b	novel_circ_0003923	-0.986228	0.000283182	109098978	-0.995474	3.06757e-05
ccr-let-7b	novel_circ_0003923	-0.986228	0.000283182	109099394	-0.941242	0.00507736
ccr-let-7b	novel_circ_0003923	-0.986228	0.000283182	109099411	-0.985081	0.000332196
ccr-let-7b	novel_circ_0003923	-0.986228	0.000283182	109099670	-0.998693	2.5605e-06
ccr-let-7b	novel_circ_0003923	-0.986228	0.000283182	109102128	-0.985605	0.000309335
ccr-let-7b	novel_circ_0003923	-0.986228	0.000283182	109104109	-0.980381	0.000573585
ccr-let-7b	novel_circ_0003923	-0.986228	0.000283182	109104349	-0.948584	0.0038975
ccr-let-7b	novel_circ_0003923	-0.986228	0.000283182	109105219	-0.996427	1.91249e-05
ccr-let-7b	novel_circ_0003923	-0.986228	0.000283182	109105599	-0.864627	0.0262484
ccr-let-7b	novel_circ_0003923	-0.986228	0.000283182	109113231	-0.981707	0.000498907
ccr-let-7b	novel_circ_0003923	-0.986228	0.000283182	109113255	-0.981216	0.000525928
ccr-let-7b	novel_circ_0003923	-0.986228	0.000283182	122136421	-0.881395	0.0202664
ccr-let-7b	novel_circ_0003923	-0.986228	0.000283182	122137232	-0.970211	0.00131788
ccr-let-7b	novel_circ_0003923	-0.986228	0.000283182	122139888	-0.994197	5.04088e-05
ccr-let-7b	novel_circ_0003923	-0.986228	0.000283182	122147477	-0.982998	0.000431122
ccr-let-7b	novel_circ_0003923	-0.986228	0.000283182	122148175	-0.906565	0.0126873
ccr-let-7b	novel_circ_0003923	-0.986228	0.000283182	XLOC_015056	-0.987566	0.000230934
ccr-let-7b	novel_circ_0003923	-0.986228	0.000283182	XLOC_015600	-0.961351	0.0022118
ccr-let-7b	novel_circ_0003923	-0.986228	0.000283182	XLOC_031909	-0.988912	0.000183743
ccr-let-7b	novel_circ_0003923	-0.986228	0.000283182	XLOC_049757	-0.929735	0.00723235
ccr-let-7b	novel_circ_0003923	-0.986228	0.000283182	XLOC_054663	-0.98892	0.000183463
ccr-let-7b	novel_circ_0004033	-0.933648	0.00645779	109045400	-0.997709	7.8678e-06
ccr-let-7b	novel_circ_0004033	-0.933648	0.00645779	109045458	-0.859947	0.0280486
ccr-let-7b	novel_circ_0004033	-0.933648	0.00645779	109047856	-0.971815	0.00118039
ccr-let-7b	novel_circ_0004033	-0.933648	0.00645779	109048143	-0.979464	0.000628231
ccr-let-7b	novel_circ_0004033	-0.933648	0.00645779	109048320	-0.986089	0.000288948
ccr-let-7b	novel_circ_0004033	-0.933648	0.00645779	109048671	-0.994544	4.45729e-05
ccr-let-7b	novel_circ_0004033	-0.933648	0.00645779	109050570	-0.968989	0.00142759
ccr-let-7b	novel_circ_0004033	-0.933648	0.00645779	109054344	-0.938853	0.00549409
ccr-let-7b	novel_circ_0004033	-0.933648	0.00645779	109054485	-0.979255	0.000641097
ccr-let-7b	novel_circ_0004033	-0.933648	0.00645779	109054570	-0.876826	0.0218235
ccr-let-7b	novel_circ_0004033	-0.933648	0.00645779	109055058	-0.999508	3.62628e-07
ccr-let-7b	novel_circ_0004033	-0.933648	0.00645779	109055720	-0.997864	6.83599e-06
ccr-let-7b	novel_circ_0004033	-0.933648	0.00645779	109056912	-0.969228	0.00140579
ccr-let-7b	novel_circ_0004033	-0.933648	0.00645779	109057017	-0.958071	0.00260021
ccr-let-7b	novel_circ_0004033	-0.933648	0.00645779	109058960	-0.961949	0.00214426
ccr-let-7b	novel_circ_0004033	-0.933648	0.00645779	109058966	-0.950971	0.00354683
ccr-let-7b	novel_circ_0004033	-0.933648	0.00645779	109059697	-0.968811	0.001444
ccr-let-7b	novel_circ_0004033	-0.933648	0.00645779	109059780	-0.985577	0.000310545
ccr-let-7b	novel_circ_0004033	-0.933648	0.00645779	109062008	-0.964202	0.00189928
ccr-let-7b	novel_circ_0004033	-0.933648	0.00645779	109062618	-0.977386	0.000761337
ccr-let-7b	novel_circ_0004033	-0.933648	0.00645779	109063442	-0.990284	0.000141152
ccr-let-7b	novel_circ_0004033	-0.933648	0.00645779	109063841	-0.984762	0.000346506
ccr-let-7b	novel_circ_0004033	-0.933648	0.00645779	109065327	-0.989422	0.000167242
ccr-let-7b	novel_circ_0004033	-0.933648	0.00645779	109066161	-0.977046	0.000784288
ccr-let-7b	novel_circ_0004033	-0.933648	0.00645779	109067107	-0.99399	5.40759e-05
ccr-let-7b	novel_circ_0004033	-0.933648	0.00645779	109067520	-0.993575	6.17955e-05
ccr-let-7b	novel_circ_0004033	-0.933648	0.00645779	109068453	-0.928345	0.00751768
ccr-let-7b	novel_circ_0004033	-0.933648	0.00645779	109070880	-0.995166	3.49998e-05
ccr-let-7b	novel_circ_0004033	-0.933648	0.00645779	109071240	-0.854296	0.030298
ccr-let-7b	novel_circ_0004033	-0.933648	0.00645779	109073004	-0.966179	0.00169641
ccr-let-7b	novel_circ_0004033	-0.933648	0.00645779	109073809	-0.969317	0.00139776
ccr-let-7b	novel_circ_0004033	-0.933648	0.00645779	109075085	-0.994503	4.52487e-05
ccr-let-7b	novel_circ_0004033	-0.933648	0.00645779	109076509	-0.882152	0.0200138
ccr-let-7b	novel_circ_0004033	-0.933648	0.00645779	109077559	-0.990723	0.000128694
ccr-let-7b	novel_circ_0004033	-0.933648	0.00645779	109082837	-0.985367	0.000319631
ccr-let-7b	novel_circ_0004033	-0.933648	0.00645779	109082928	-0.949898	0.00370249
ccr-let-7b	novel_circ_0004033	-0.933648	0.00645779	109084260	-0.988495	0.000197782
ccr-let-7b	novel_circ_0004033	-0.933648	0.00645779	109085701	-0.965144	0.00180124
ccr-let-7b	novel_circ_0004033	-0.933648	0.00645779	109087396	-0.935873	0.00603661
ccr-let-7b	novel_circ_0004033	-0.933648	0.00645779	109094122	-0.968633	0.00146038
ccr-let-7b	novel_circ_0004033	-0.933648	0.00645779	109097534	-0.983316	0.000415222
ccr-let-7b	novel_circ_0004033	-0.933648	0.00645779	109098978	-0.995474	3.06757e-05
ccr-let-7b	novel_circ_0004033	-0.933648	0.00645779	109099394	-0.941242	0.00507736
ccr-let-7b	novel_circ_0004033	-0.933648	0.00645779	109099411	-0.985081	0.000332196
ccr-let-7b	novel_circ_0004033	-0.933648	0.00645779	109099670	-0.998693	2.5605e-06
ccr-let-7b	novel_circ_0004033	-0.933648	0.00645779	109102128	-0.985605	0.000309335
ccr-let-7b	novel_circ_0004033	-0.933648	0.00645779	109104109	-0.980381	0.000573585
ccr-let-7b	novel_circ_0004033	-0.933648	0.00645779	109104349	-0.948584	0.0038975
ccr-let-7b	novel_circ_0004033	-0.933648	0.00645779	109105219	-0.996427	1.91249e-05
ccr-let-7b	novel_circ_0004033	-0.933648	0.00645779	109105599	-0.864627	0.0262484
ccr-let-7b	novel_circ_0004033	-0.933648	0.00645779	109113231	-0.981707	0.000498907
ccr-let-7b	novel_circ_0004033	-0.933648	0.00645779	109113255	-0.981216	0.000525928
ccr-let-7b	novel_circ_0004033	-0.933648	0.00645779	122136421	-0.881395	0.0202664
ccr-let-7b	novel_circ_0004033	-0.933648	0.00645779	122137232	-0.970211	0.00131788
ccr-let-7b	novel_circ_0004033	-0.933648	0.00645779	122139888	-0.994197	5.04088e-05
ccr-let-7b	novel_circ_0004033	-0.933648	0.00645779	122147477	-0.982998	0.000431122
ccr-let-7b	novel_circ_0004033	-0.933648	0.00645779	122148175	-0.906565	0.0126873
ccr-let-7b	novel_circ_0004033	-0.933648	0.00645779	XLOC_015056	-0.987566	0.000230934
ccr-let-7b	novel_circ_0004033	-0.933648	0.00645779	XLOC_015600	-0.961351	0.0022118
ccr-let-7b	novel_circ_0004033	-0.933648	0.00645779	XLOC_031909	-0.988912	0.000183743
ccr-let-7b	novel_circ_0004033	-0.933648	0.00645779	XLOC_049757	-0.929735	0.00723235
ccr-let-7b	novel_circ_0004033	-0.933648	0.00645779	XLOC_054663	-0.98892	0.000183463
ccr-let-7b	novel_circ_0004144	-0.987644	0.000228075	109045400	-0.997709	7.8678e-06
ccr-let-7b	novel_circ_0004144	-0.987644	0.000228075	109045458	-0.859947	0.0280486
ccr-let-7b	novel_circ_0004144	-0.987644	0.000228075	109047856	-0.971815	0.00118039
ccr-let-7b	novel_circ_0004144	-0.987644	0.000228075	109048143	-0.979464	0.000628231
ccr-let-7b	novel_circ_0004144	-0.987644	0.000228075	109048320	-0.986089	0.000288948
ccr-let-7b	novel_circ_0004144	-0.987644	0.000228075	109048671	-0.994544	4.45729e-05
ccr-let-7b	novel_circ_0004144	-0.987644	0.000228075	109050570	-0.968989	0.00142759
ccr-let-7b	novel_circ_0004144	-0.987644	0.000228075	109054344	-0.938853	0.00549409
ccr-let-7b	novel_circ_0004144	-0.987644	0.000228075	109054485	-0.979255	0.000641097
ccr-let-7b	novel_circ_0004144	-0.987644	0.000228075	109054570	-0.876826	0.0218235
ccr-let-7b	novel_circ_0004144	-0.987644	0.000228075	109055058	-0.999508	3.62628e-07
ccr-let-7b	novel_circ_0004144	-0.987644	0.000228075	109055720	-0.997864	6.83599e-06
ccr-let-7b	novel_circ_0004144	-0.987644	0.000228075	109056912	-0.969228	0.00140579
ccr-let-7b	novel_circ_0004144	-0.987644	0.000228075	109057017	-0.958071	0.00260021
ccr-let-7b	novel_circ_0004144	-0.987644	0.000228075	109058960	-0.961949	0.00214426
ccr-let-7b	novel_circ_0004144	-0.987644	0.000228075	109058966	-0.950971	0.00354683
ccr-let-7b	novel_circ_0004144	-0.987644	0.000228075	109059697	-0.968811	0.001444
ccr-let-7b	novel_circ_0004144	-0.987644	0.000228075	109059780	-0.985577	0.000310545
ccr-let-7b	novel_circ_0004144	-0.987644	0.000228075	109062008	-0.964202	0.00189928
ccr-let-7b	novel_circ_0004144	-0.987644	0.000228075	109062618	-0.977386	0.000761337
ccr-let-7b	novel_circ_0004144	-0.987644	0.000228075	109063442	-0.990284	0.000141152
ccr-let-7b	novel_circ_0004144	-0.987644	0.000228075	109063841	-0.984762	0.000346506
ccr-let-7b	novel_circ_0004144	-0.987644	0.000228075	109065327	-0.989422	0.000167242
ccr-let-7b	novel_circ_0004144	-0.987644	0.000228075	109066161	-0.977046	0.000784288
ccr-let-7b	novel_circ_0004144	-0.987644	0.000228075	109067107	-0.99399	5.40759e-05
ccr-let-7b	novel_circ_0004144	-0.987644	0.000228075	109067520	-0.993575	6.17955e-05
ccr-let-7b	novel_circ_0004144	-0.987644	0.000228075	109068453	-0.928345	0.00751768
ccr-let-7b	novel_circ_0004144	-0.987644	0.000228075	109070880	-0.995166	3.49998e-05
ccr-let-7b	novel_circ_0004144	-0.987644	0.000228075	109071240	-0.854296	0.030298
ccr-let-7b	novel_circ_0004144	-0.987644	0.000228075	109073004	-0.966179	0.00169641
ccr-let-7b	novel_circ_0004144	-0.987644	0.000228075	109073809	-0.969317	0.00139776
ccr-let-7b	novel_circ_0004144	-0.987644	0.000228075	109075085	-0.994503	4.52487e-05
ccr-let-7b	novel_circ_0004144	-0.987644	0.000228075	109076509	-0.882152	0.0200138
ccr-let-7b	novel_circ_0004144	-0.987644	0.000228075	109077559	-0.990723	0.000128694
ccr-let-7b	novel_circ_0004144	-0.987644	0.000228075	109082837	-0.985367	0.000319631
ccr-let-7b	novel_circ_0004144	-0.987644	0.000228075	109082928	-0.949898	0.00370249
ccr-let-7b	novel_circ_0004144	-0.987644	0.000228075	109084260	-0.988495	0.000197782
ccr-let-7b	novel_circ_0004144	-0.987644	0.000228075	109085701	-0.965144	0.00180124
ccr-let-7b	novel_circ_0004144	-0.987644	0.000228075	109087396	-0.935873	0.00603661
ccr-let-7b	novel_circ_0004144	-0.987644	0.000228075	109094122	-0.968633	0.00146038
ccr-let-7b	novel_circ_0004144	-0.987644	0.000228075	109097534	-0.983316	0.000415222
ccr-let-7b	novel_circ_0004144	-0.987644	0.000228075	109098978	-0.995474	3.06757e-05
ccr-let-7b	novel_circ_0004144	-0.987644	0.000228075	109099394	-0.941242	0.00507736
ccr-let-7b	novel_circ_0004144	-0.987644	0.000228075	109099411	-0.985081	0.000332196
ccr-let-7b	novel_circ_0004144	-0.987644	0.000228075	109099670	-0.998693	2.5605e-06
ccr-let-7b	novel_circ_0004144	-0.987644	0.000228075	109102128	-0.985605	0.000309335
ccr-let-7b	novel_circ_0004144	-0.987644	0.000228075	109104109	-0.980381	0.000573585
ccr-let-7b	novel_circ_0004144	-0.987644	0.000228075	109104349	-0.948584	0.0038975
ccr-let-7b	novel_circ_0004144	-0.987644	0.000228075	109105219	-0.996427	1.91249e-05
ccr-let-7b	novel_circ_0004144	-0.987644	0.000228075	109105599	-0.864627	0.0262484
ccr-let-7b	novel_circ_0004144	-0.987644	0.000228075	109113231	-0.981707	0.000498907
ccr-let-7b	novel_circ_0004144	-0.987644	0.000228075	109113255	-0.981216	0.000525928
ccr-let-7b	novel_circ_0004144	-0.987644	0.000228075	122136421	-0.881395	0.0202664
ccr-let-7b	novel_circ_0004144	-0.987644	0.000228075	122137232	-0.970211	0.00131788
ccr-let-7b	novel_circ_0004144	-0.987644	0.000228075	122139888	-0.994197	5.04088e-05
ccr-let-7b	novel_circ_0004144	-0.987644	0.000228075	122147477	-0.982998	0.000431122
ccr-let-7b	novel_circ_0004144	-0.987644	0.000228075	122148175	-0.906565	0.0126873
ccr-let-7b	novel_circ_0004144	-0.987644	0.000228075	XLOC_015056	-0.987566	0.000230934
ccr-let-7b	novel_circ_0004144	-0.987644	0.000228075	XLOC_015600	-0.961351	0.0022118
ccr-let-7b	novel_circ_0004144	-0.987644	0.000228075	XLOC_031909	-0.988912	0.000183743
ccr-let-7b	novel_circ_0004144	-0.987644	0.000228075	XLOC_049757	-0.929735	0.00723235
ccr-let-7b	novel_circ_0004144	-0.987644	0.000228075	XLOC_054663	-0.98892	0.000183463
ccr-let-7b	novel_circ_0007082	-0.874372	0.0226824	109045400	-0.997709	7.8678e-06
ccr-let-7b	novel_circ_0007082	-0.874372	0.0226824	109045458	-0.859947	0.0280486
ccr-let-7b	novel_circ_0007082	-0.874372	0.0226824	109047856	-0.971815	0.00118039
ccr-let-7b	novel_circ_0007082	-0.874372	0.0226824	109048143	-0.979464	0.000628231
ccr-let-7b	novel_circ_0007082	-0.874372	0.0226824	109048320	-0.986089	0.000288948
ccr-let-7b	novel_circ_0007082	-0.874372	0.0226824	109048671	-0.994544	4.45729e-05
ccr-let-7b	novel_circ_0007082	-0.874372	0.0226824	109050570	-0.968989	0.00142759
ccr-let-7b	novel_circ_0007082	-0.874372	0.0226824	109054344	-0.938853	0.00549409
ccr-let-7b	novel_circ_0007082	-0.874372	0.0226824	109054485	-0.979255	0.000641097
ccr-let-7b	novel_circ_0007082	-0.874372	0.0226824	109054570	-0.876826	0.0218235
ccr-let-7b	novel_circ_0007082	-0.874372	0.0226824	109055058	-0.999508	3.62628e-07
ccr-let-7b	novel_circ_0007082	-0.874372	0.0226824	109055720	-0.997864	6.83599e-06
ccr-let-7b	novel_circ_0007082	-0.874372	0.0226824	109056912	-0.969228	0.00140579
ccr-let-7b	novel_circ_0007082	-0.874372	0.0226824	109057017	-0.958071	0.00260021
ccr-let-7b	novel_circ_0007082	-0.874372	0.0226824	109058960	-0.961949	0.00214426
ccr-let-7b	novel_circ_0007082	-0.874372	0.0226824	109058966	-0.950971	0.00354683
ccr-let-7b	novel_circ_0007082	-0.874372	0.0226824	109059697	-0.968811	0.001444
ccr-let-7b	novel_circ_0007082	-0.874372	0.0226824	109059780	-0.985577	0.000310545
ccr-let-7b	novel_circ_0007082	-0.874372	0.0226824	109062008	-0.964202	0.00189928
ccr-let-7b	novel_circ_0007082	-0.874372	0.0226824	109062618	-0.977386	0.000761337
ccr-let-7b	novel_circ_0007082	-0.874372	0.0226824	109063442	-0.990284	0.000141152
ccr-let-7b	novel_circ_0007082	-0.874372	0.0226824	109063841	-0.984762	0.000346506
ccr-let-7b	novel_circ_0007082	-0.874372	0.0226824	109065327	-0.989422	0.000167242
ccr-let-7b	novel_circ_0007082	-0.874372	0.0226824	109066161	-0.977046	0.000784288
ccr-let-7b	novel_circ_0007082	-0.874372	0.0226824	109067107	-0.99399	5.40759e-05
ccr-let-7b	novel_circ_0007082	-0.874372	0.0226824	109067520	-0.993575	6.17955e-05
ccr-let-7b	novel_circ_0007082	-0.874372	0.0226824	109068453	-0.928345	0.00751768
ccr-let-7b	novel_circ_0007082	-0.874372	0.0226824	109070880	-0.995166	3.49998e-05
ccr-let-7b	novel_circ_0007082	-0.874372	0.0226824	109071240	-0.854296	0.030298
ccr-let-7b	novel_circ_0007082	-0.874372	0.0226824	109073004	-0.966179	0.00169641
ccr-let-7b	novel_circ_0007082	-0.874372	0.0226824	109073809	-0.969317	0.00139776
ccr-let-7b	novel_circ_0007082	-0.874372	0.0226824	109075085	-0.994503	4.52487e-05
ccr-let-7b	novel_circ_0007082	-0.874372	0.0226824	109076509	-0.882152	0.0200138
ccr-let-7b	novel_circ_0007082	-0.874372	0.0226824	109077559	-0.990723	0.000128694
ccr-let-7b	novel_circ_0007082	-0.874372	0.0226824	109082837	-0.985367	0.000319631
ccr-let-7b	novel_circ_0007082	-0.874372	0.0226824	109082928	-0.949898	0.00370249
ccr-let-7b	novel_circ_0007082	-0.874372	0.0226824	109084260	-0.988495	0.000197782
ccr-let-7b	novel_circ_0007082	-0.874372	0.0226824	109085701	-0.965144	0.00180124
ccr-let-7b	novel_circ_0007082	-0.874372	0.0226824	109087396	-0.935873	0.00603661
ccr-let-7b	novel_circ_0007082	-0.874372	0.0226824	109094122	-0.968633	0.00146038
ccr-let-7b	novel_circ_0007082	-0.874372	0.0226824	109097534	-0.983316	0.000415222
ccr-let-7b	novel_circ_0007082	-0.874372	0.0226824	109098978	-0.995474	3.06757e-05
ccr-let-7b	novel_circ_0007082	-0.874372	0.0226824	109099394	-0.941242	0.00507736
ccr-let-7b	novel_circ_0007082	-0.874372	0.0226824	109099411	-0.985081	0.000332196
ccr-let-7b	novel_circ_0007082	-0.874372	0.0226824	109099670	-0.998693	2.5605e-06
ccr-let-7b	novel_circ_0007082	-0.874372	0.0226824	109102128	-0.985605	0.000309335
ccr-let-7b	novel_circ_0007082	-0.874372	0.0226824	109104109	-0.980381	0.000573585
ccr-let-7b	novel_circ_0007082	-0.874372	0.0226824	109104349	-0.948584	0.0038975
ccr-let-7b	novel_circ_0007082	-0.874372	0.0226824	109105219	-0.996427	1.91249e-05
ccr-let-7b	novel_circ_0007082	-0.874372	0.0226824	109105599	-0.864627	0.0262484
ccr-let-7b	novel_circ_0007082	-0.874372	0.0226824	109113231	-0.981707	0.000498907
ccr-let-7b	novel_circ_0007082	-0.874372	0.0226824	109113255	-0.981216	0.000525928
ccr-let-7b	novel_circ_0007082	-0.874372	0.0226824	122136421	-0.881395	0.0202664
ccr-let-7b	novel_circ_0007082	-0.874372	0.0226824	122137232	-0.970211	0.00131788
ccr-let-7b	novel_circ_0007082	-0.874372	0.0226824	122139888	-0.994197	5.04088e-05
ccr-let-7b	novel_circ_0007082	-0.874372	0.0226824	122147477	-0.982998	0.000431122
ccr-let-7b	novel_circ_0007082	-0.874372	0.0226824	122148175	-0.906565	0.0126873
ccr-let-7b	novel_circ_0007082	-0.874372	0.0226824	XLOC_015056	-0.987566	0.000230934
ccr-let-7b	novel_circ_0007082	-0.874372	0.0226824	XLOC_015600	-0.961351	0.0022118
ccr-let-7b	novel_circ_0007082	-0.874372	0.0226824	XLOC_031909	-0.988912	0.000183743
ccr-let-7b	novel_circ_0007082	-0.874372	0.0226824	XLOC_049757	-0.929735	0.00723235
ccr-let-7b	novel_circ_0007082	-0.874372	0.0226824	XLOC_054663	-0.98892	0.000183463
ccr-let-7b	novel_circ_0007443	-0.973605	0.00103584	109045400	-0.997709	7.8678e-06
ccr-let-7b	novel_circ_0007443	-0.973605	0.00103584	109045458	-0.859947	0.0280486
ccr-let-7b	novel_circ_0007443	-0.973605	0.00103584	109047856	-0.971815	0.00118039
ccr-let-7b	novel_circ_0007443	-0.973605	0.00103584	109048143	-0.979464	0.000628231
ccr-let-7b	novel_circ_0007443	-0.973605	0.00103584	109048320	-0.986089	0.000288948
ccr-let-7b	novel_circ_0007443	-0.973605	0.00103584	109048671	-0.994544	4.45729e-05
ccr-let-7b	novel_circ_0007443	-0.973605	0.00103584	109050570	-0.968989	0.00142759
ccr-let-7b	novel_circ_0007443	-0.973605	0.00103584	109054344	-0.938853	0.00549409
ccr-let-7b	novel_circ_0007443	-0.973605	0.00103584	109054485	-0.979255	0.000641097
ccr-let-7b	novel_circ_0007443	-0.973605	0.00103584	109054570	-0.876826	0.0218235
ccr-let-7b	novel_circ_0007443	-0.973605	0.00103584	109055058	-0.999508	3.62628e-07
ccr-let-7b	novel_circ_0007443	-0.973605	0.00103584	109055720	-0.997864	6.83599e-06
ccr-let-7b	novel_circ_0007443	-0.973605	0.00103584	109056912	-0.969228	0.00140579
ccr-let-7b	novel_circ_0007443	-0.973605	0.00103584	109057017	-0.958071	0.00260021
ccr-let-7b	novel_circ_0007443	-0.973605	0.00103584	109058960	-0.961949	0.00214426
ccr-let-7b	novel_circ_0007443	-0.973605	0.00103584	109058966	-0.950971	0.00354683
ccr-let-7b	novel_circ_0007443	-0.973605	0.00103584	109059697	-0.968811	0.001444
ccr-let-7b	novel_circ_0007443	-0.973605	0.00103584	109059780	-0.985577	0.000310545
ccr-let-7b	novel_circ_0007443	-0.973605	0.00103584	109062008	-0.964202	0.00189928
ccr-let-7b	novel_circ_0007443	-0.973605	0.00103584	109062618	-0.977386	0.000761337
ccr-let-7b	novel_circ_0007443	-0.973605	0.00103584	109063442	-0.990284	0.000141152
ccr-let-7b	novel_circ_0007443	-0.973605	0.00103584	109063841	-0.984762	0.000346506
ccr-let-7b	novel_circ_0007443	-0.973605	0.00103584	109065327	-0.989422	0.000167242
ccr-let-7b	novel_circ_0007443	-0.973605	0.00103584	109066161	-0.977046	0.000784288
ccr-let-7b	novel_circ_0007443	-0.973605	0.00103584	109067107	-0.99399	5.40759e-05
ccr-let-7b	novel_circ_0007443	-0.973605	0.00103584	109067520	-0.993575	6.17955e-05
ccr-let-7b	novel_circ_0007443	-0.973605	0.00103584	109068453	-0.928345	0.00751768
ccr-let-7b	novel_circ_0007443	-0.973605	0.00103584	109070880	-0.995166	3.49998e-05
ccr-let-7b	novel_circ_0007443	-0.973605	0.00103584	109071240	-0.854296	0.030298
ccr-let-7b	novel_circ_0007443	-0.973605	0.00103584	109073004	-0.966179	0.00169641
ccr-let-7b	novel_circ_0007443	-0.973605	0.00103584	109073809	-0.969317	0.00139776
ccr-let-7b	novel_circ_0007443	-0.973605	0.00103584	109075085	-0.994503	4.52487e-05
ccr-let-7b	novel_circ_0007443	-0.973605	0.00103584	109076509	-0.882152	0.0200138
ccr-let-7b	novel_circ_0007443	-0.973605	0.00103584	109077559	-0.990723	0.000128694
ccr-let-7b	novel_circ_0007443	-0.973605	0.00103584	109082837	-0.985367	0.000319631
ccr-let-7b	novel_circ_0007443	-0.973605	0.00103584	109082928	-0.949898	0.00370249
ccr-let-7b	novel_circ_0007443	-0.973605	0.00103584	109084260	-0.988495	0.000197782
ccr-let-7b	novel_circ_0007443	-0.973605	0.00103584	109085701	-0.965144	0.00180124
ccr-let-7b	novel_circ_0007443	-0.973605	0.00103584	109087396	-0.935873	0.00603661
ccr-let-7b	novel_circ_0007443	-0.973605	0.00103584	109094122	-0.968633	0.00146038
ccr-let-7b	novel_circ_0007443	-0.973605	0.00103584	109097534	-0.983316	0.000415222
ccr-let-7b	novel_circ_0007443	-0.973605	0.00103584	109098978	-0.995474	3.06757e-05
ccr-let-7b	novel_circ_0007443	-0.973605	0.00103584	109099394	-0.941242	0.00507736
ccr-let-7b	novel_circ_0007443	-0.973605	0.00103584	109099411	-0.985081	0.000332196
ccr-let-7b	novel_circ_0007443	-0.973605	0.00103584	109099670	-0.998693	2.5605e-06
ccr-let-7b	novel_circ_0007443	-0.973605	0.00103584	109102128	-0.985605	0.000309335
ccr-let-7b	novel_circ_0007443	-0.973605	0.00103584	109104109	-0.980381	0.000573585
ccr-let-7b	novel_circ_0007443	-0.973605	0.00103584	109104349	-0.948584	0.0038975
ccr-let-7b	novel_circ_0007443	-0.973605	0.00103584	109105219	-0.996427	1.91249e-05
ccr-let-7b	novel_circ_0007443	-0.973605	0.00103584	109105599	-0.864627	0.0262484
ccr-let-7b	novel_circ_0007443	-0.973605	0.00103584	109113231	-0.981707	0.000498907
ccr-let-7b	novel_circ_0007443	-0.973605	0.00103584	109113255	-0.981216	0.000525928
ccr-let-7b	novel_circ_0007443	-0.973605	0.00103584	122136421	-0.881395	0.0202664
ccr-let-7b	novel_circ_0007443	-0.973605	0.00103584	122137232	-0.970211	0.00131788
ccr-let-7b	novel_circ_0007443	-0.973605	0.00103584	122139888	-0.994197	5.04088e-05
ccr-let-7b	novel_circ_0007443	-0.973605	0.00103584	122147477	-0.982998	0.000431122
ccr-let-7b	novel_circ_0007443	-0.973605	0.00103584	122148175	-0.906565	0.0126873
ccr-let-7b	novel_circ_0007443	-0.973605	0.00103584	XLOC_015056	-0.987566	0.000230934
ccr-let-7b	novel_circ_0007443	-0.973605	0.00103584	XLOC_015600	-0.961351	0.0022118
ccr-let-7b	novel_circ_0007443	-0.973605	0.00103584	XLOC_031909	-0.988912	0.000183743
ccr-let-7b	novel_circ_0007443	-0.973605	0.00103584	XLOC_049757	-0.929735	0.00723235
ccr-let-7b	novel_circ_0007443	-0.973605	0.00103584	XLOC_054663	-0.98892	0.000183463
ccr-let-7b	novel_circ_0008147	-0.982462	0.000458662	109045400	-0.997709	7.8678e-06
ccr-let-7b	novel_circ_0008147	-0.982462	0.000458662	109045458	-0.859947	0.0280486
ccr-let-7b	novel_circ_0008147	-0.982462	0.000458662	109047856	-0.971815	0.00118039
ccr-let-7b	novel_circ_0008147	-0.982462	0.000458662	109048143	-0.979464	0.000628231
ccr-let-7b	novel_circ_0008147	-0.982462	0.000458662	109048320	-0.986089	0.000288948
ccr-let-7b	novel_circ_0008147	-0.982462	0.000458662	109048671	-0.994544	4.45729e-05
ccr-let-7b	novel_circ_0008147	-0.982462	0.000458662	109050570	-0.968989	0.00142759
ccr-let-7b	novel_circ_0008147	-0.982462	0.000458662	109054344	-0.938853	0.00549409
ccr-let-7b	novel_circ_0008147	-0.982462	0.000458662	109054485	-0.979255	0.000641097
ccr-let-7b	novel_circ_0008147	-0.982462	0.000458662	109054570	-0.876826	0.0218235
ccr-let-7b	novel_circ_0008147	-0.982462	0.000458662	109055058	-0.999508	3.62628e-07
ccr-let-7b	novel_circ_0008147	-0.982462	0.000458662	109055720	-0.997864	6.83599e-06
ccr-let-7b	novel_circ_0008147	-0.982462	0.000458662	109056912	-0.969228	0.00140579
ccr-let-7b	novel_circ_0008147	-0.982462	0.000458662	109057017	-0.958071	0.00260021
ccr-let-7b	novel_circ_0008147	-0.982462	0.000458662	109058960	-0.961949	0.00214426
ccr-let-7b	novel_circ_0008147	-0.982462	0.000458662	109058966	-0.950971	0.00354683
ccr-let-7b	novel_circ_0008147	-0.982462	0.000458662	109059697	-0.968811	0.001444
ccr-let-7b	novel_circ_0008147	-0.982462	0.000458662	109059780	-0.985577	0.000310545
ccr-let-7b	novel_circ_0008147	-0.982462	0.000458662	109062008	-0.964202	0.00189928
ccr-let-7b	novel_circ_0008147	-0.982462	0.000458662	109062618	-0.977386	0.000761337
ccr-let-7b	novel_circ_0008147	-0.982462	0.000458662	109063442	-0.990284	0.000141152
ccr-let-7b	novel_circ_0008147	-0.982462	0.000458662	109063841	-0.984762	0.000346506
ccr-let-7b	novel_circ_0008147	-0.982462	0.000458662	109065327	-0.989422	0.000167242
ccr-let-7b	novel_circ_0008147	-0.982462	0.000458662	109066161	-0.977046	0.000784288
ccr-let-7b	novel_circ_0008147	-0.982462	0.000458662	109067107	-0.99399	5.40759e-05
ccr-let-7b	novel_circ_0008147	-0.982462	0.000458662	109067520	-0.993575	6.17955e-05
ccr-let-7b	novel_circ_0008147	-0.982462	0.000458662	109068453	-0.928345	0.00751768
ccr-let-7b	novel_circ_0008147	-0.982462	0.000458662	109070880	-0.995166	3.49998e-05
ccr-let-7b	novel_circ_0008147	-0.982462	0.000458662	109071240	-0.854296	0.030298
ccr-let-7b	novel_circ_0008147	-0.982462	0.000458662	109073004	-0.966179	0.00169641
ccr-let-7b	novel_circ_0008147	-0.982462	0.000458662	109073809	-0.969317	0.00139776
ccr-let-7b	novel_circ_0008147	-0.982462	0.000458662	109075085	-0.994503	4.52487e-05
ccr-let-7b	novel_circ_0008147	-0.982462	0.000458662	109076509	-0.882152	0.0200138
ccr-let-7b	novel_circ_0008147	-0.982462	0.000458662	109077559	-0.990723	0.000128694
ccr-let-7b	novel_circ_0008147	-0.982462	0.000458662	109082837	-0.985367	0.000319631
ccr-let-7b	novel_circ_0008147	-0.982462	0.000458662	109082928	-0.949898	0.00370249
ccr-let-7b	novel_circ_0008147	-0.982462	0.000458662	109084260	-0.988495	0.000197782
ccr-let-7b	novel_circ_0008147	-0.982462	0.000458662	109085701	-0.965144	0.00180124
ccr-let-7b	novel_circ_0008147	-0.982462	0.000458662	109087396	-0.935873	0.00603661
ccr-let-7b	novel_circ_0008147	-0.982462	0.000458662	109094122	-0.968633	0.00146038
ccr-let-7b	novel_circ_0008147	-0.982462	0.000458662	109097534	-0.983316	0.000415222
ccr-let-7b	novel_circ_0008147	-0.982462	0.000458662	109098978	-0.995474	3.06757e-05
ccr-let-7b	novel_circ_0008147	-0.982462	0.000458662	109099394	-0.941242	0.00507736
ccr-let-7b	novel_circ_0008147	-0.982462	0.000458662	109099411	-0.985081	0.000332196
ccr-let-7b	novel_circ_0008147	-0.982462	0.000458662	109099670	-0.998693	2.5605e-06
ccr-let-7b	novel_circ_0008147	-0.982462	0.000458662	109102128	-0.985605	0.000309335
ccr-let-7b	novel_circ_0008147	-0.982462	0.000458662	109104109	-0.980381	0.000573585
ccr-let-7b	novel_circ_0008147	-0.982462	0.000458662	109104349	-0.948584	0.0038975
ccr-let-7b	novel_circ_0008147	-0.982462	0.000458662	109105219	-0.996427	1.91249e-05
ccr-let-7b	novel_circ_0008147	-0.982462	0.000458662	109105599	-0.864627	0.0262484
ccr-let-7b	novel_circ_0008147	-0.982462	0.000458662	109113231	-0.981707	0.000498907
ccr-let-7b	novel_circ_0008147	-0.982462	0.000458662	109113255	-0.981216	0.000525928
ccr-let-7b	novel_circ_0008147	-0.982462	0.000458662	122136421	-0.881395	0.0202664
ccr-let-7b	novel_circ_0008147	-0.982462	0.000458662	122137232	-0.970211	0.00131788
ccr-let-7b	novel_circ_0008147	-0.982462	0.000458662	122139888	-0.994197	5.04088e-05
ccr-let-7b	novel_circ_0008147	-0.982462	0.000458662	122147477	-0.982998	0.000431122
ccr-let-7b	novel_circ_0008147	-0.982462	0.000458662	122148175	-0.906565	0.0126873
ccr-let-7b	novel_circ_0008147	-0.982462	0.000458662	XLOC_015056	-0.987566	0.000230934
ccr-let-7b	novel_circ_0008147	-0.982462	0.000458662	XLOC_015600	-0.961351	0.0022118
ccr-let-7b	novel_circ_0008147	-0.982462	0.000458662	XLOC_031909	-0.988912	0.000183743
ccr-let-7b	novel_circ_0008147	-0.982462	0.000458662	XLOC_049757	-0.929735	0.00723235
ccr-let-7b	novel_circ_0008147	-0.982462	0.000458662	XLOC_054663	-0.98892	0.000183463
ccr-let-7b	novel_circ_0009094	-0.995685	2.78838e-05	109045400	-0.997709	7.8678e-06
ccr-let-7b	novel_circ_0009094	-0.995685	2.78838e-05	109045458	-0.859947	0.0280486
ccr-let-7b	novel_circ_0009094	-0.995685	2.78838e-05	109047856	-0.971815	0.00118039
ccr-let-7b	novel_circ_0009094	-0.995685	2.78838e-05	109048143	-0.979464	0.000628231
ccr-let-7b	novel_circ_0009094	-0.995685	2.78838e-05	109048320	-0.986089	0.000288948
ccr-let-7b	novel_circ_0009094	-0.995685	2.78838e-05	109048671	-0.994544	4.45729e-05
ccr-let-7b	novel_circ_0009094	-0.995685	2.78838e-05	109050570	-0.968989	0.00142759
ccr-let-7b	novel_circ_0009094	-0.995685	2.78838e-05	109054344	-0.938853	0.00549409
ccr-let-7b	novel_circ_0009094	-0.995685	2.78838e-05	109054485	-0.979255	0.000641097
ccr-let-7b	novel_circ_0009094	-0.995685	2.78838e-05	109054570	-0.876826	0.0218235
ccr-let-7b	novel_circ_0009094	-0.995685	2.78838e-05	109055058	-0.999508	3.62628e-07
ccr-let-7b	novel_circ_0009094	-0.995685	2.78838e-05	109055720	-0.997864	6.83599e-06
ccr-let-7b	novel_circ_0009094	-0.995685	2.78838e-05	109056912	-0.969228	0.00140579
ccr-let-7b	novel_circ_0009094	-0.995685	2.78838e-05	109057017	-0.958071	0.00260021
ccr-let-7b	novel_circ_0009094	-0.995685	2.78838e-05	109058960	-0.961949	0.00214426
ccr-let-7b	novel_circ_0009094	-0.995685	2.78838e-05	109058966	-0.950971	0.00354683
ccr-let-7b	novel_circ_0009094	-0.995685	2.78838e-05	109059697	-0.968811	0.001444
ccr-let-7b	novel_circ_0009094	-0.995685	2.78838e-05	109059780	-0.985577	0.000310545
ccr-let-7b	novel_circ_0009094	-0.995685	2.78838e-05	109062008	-0.964202	0.00189928
ccr-let-7b	novel_circ_0009094	-0.995685	2.78838e-05	109062618	-0.977386	0.000761337
ccr-let-7b	novel_circ_0009094	-0.995685	2.78838e-05	109063442	-0.990284	0.000141152
ccr-let-7b	novel_circ_0009094	-0.995685	2.78838e-05	109063841	-0.984762	0.000346506
ccr-let-7b	novel_circ_0009094	-0.995685	2.78838e-05	109065327	-0.989422	0.000167242
ccr-let-7b	novel_circ_0009094	-0.995685	2.78838e-05	109066161	-0.977046	0.000784288
ccr-let-7b	novel_circ_0009094	-0.995685	2.78838e-05	109067107	-0.99399	5.40759e-05
ccr-let-7b	novel_circ_0009094	-0.995685	2.78838e-05	109067520	-0.993575	6.17955e-05
ccr-let-7b	novel_circ_0009094	-0.995685	2.78838e-05	109068453	-0.928345	0.00751768
ccr-let-7b	novel_circ_0009094	-0.995685	2.78838e-05	109070880	-0.995166	3.49998e-05
ccr-let-7b	novel_circ_0009094	-0.995685	2.78838e-05	109071240	-0.854296	0.030298
ccr-let-7b	novel_circ_0009094	-0.995685	2.78838e-05	109073004	-0.966179	0.00169641
ccr-let-7b	novel_circ_0009094	-0.995685	2.78838e-05	109073809	-0.969317	0.00139776
ccr-let-7b	novel_circ_0009094	-0.995685	2.78838e-05	109075085	-0.994503	4.52487e-05
ccr-let-7b	novel_circ_0009094	-0.995685	2.78838e-05	109076509	-0.882152	0.0200138
ccr-let-7b	novel_circ_0009094	-0.995685	2.78838e-05	109077559	-0.990723	0.000128694
ccr-let-7b	novel_circ_0009094	-0.995685	2.78838e-05	109082837	-0.985367	0.000319631
ccr-let-7b	novel_circ_0009094	-0.995685	2.78838e-05	109082928	-0.949898	0.00370249
ccr-let-7b	novel_circ_0009094	-0.995685	2.78838e-05	109084260	-0.988495	0.000197782
ccr-let-7b	novel_circ_0009094	-0.995685	2.78838e-05	109085701	-0.965144	0.00180124
ccr-let-7b	novel_circ_0009094	-0.995685	2.78838e-05	109087396	-0.935873	0.00603661
ccr-let-7b	novel_circ_0009094	-0.995685	2.78838e-05	109094122	-0.968633	0.00146038
ccr-let-7b	novel_circ_0009094	-0.995685	2.78838e-05	109097534	-0.983316	0.000415222
ccr-let-7b	novel_circ_0009094	-0.995685	2.78838e-05	109098978	-0.995474	3.06757e-05
ccr-let-7b	novel_circ_0009094	-0.995685	2.78838e-05	109099394	-0.941242	0.00507736
ccr-let-7b	novel_circ_0009094	-0.995685	2.78838e-05	109099411	-0.985081	0.000332196
ccr-let-7b	novel_circ_0009094	-0.995685	2.78838e-05	109099670	-0.998693	2.5605e-06
ccr-let-7b	novel_circ_0009094	-0.995685	2.78838e-05	109102128	-0.985605	0.000309335
ccr-let-7b	novel_circ_0009094	-0.995685	2.78838e-05	109104109	-0.980381	0.000573585
ccr-let-7b	novel_circ_0009094	-0.995685	2.78838e-05	109104349	-0.948584	0.0038975
ccr-let-7b	novel_circ_0009094	-0.995685	2.78838e-05	109105219	-0.996427	1.91249e-05
ccr-let-7b	novel_circ_0009094	-0.995685	2.78838e-05	109105599	-0.864627	0.0262484
ccr-let-7b	novel_circ_0009094	-0.995685	2.78838e-05	109113231	-0.981707	0.000498907
ccr-let-7b	novel_circ_0009094	-0.995685	2.78838e-05	109113255	-0.981216	0.000525928
ccr-let-7b	novel_circ_0009094	-0.995685	2.78838e-05	122136421	-0.881395	0.0202664
ccr-let-7b	novel_circ_0009094	-0.995685	2.78838e-05	122137232	-0.970211	0.00131788
ccr-let-7b	novel_circ_0009094	-0.995685	2.78838e-05	122139888	-0.994197	5.04088e-05
ccr-let-7b	novel_circ_0009094	-0.995685	2.78838e-05	122147477	-0.982998	0.000431122
ccr-let-7b	novel_circ_0009094	-0.995685	2.78838e-05	122148175	-0.906565	0.0126873
ccr-let-7b	novel_circ_0009094	-0.995685	2.78838e-05	XLOC_015056	-0.987566	0.000230934
ccr-let-7b	novel_circ_0009094	-0.995685	2.78838e-05	XLOC_015600	-0.961351	0.0022118
ccr-let-7b	novel_circ_0009094	-0.995685	2.78838e-05	XLOC_031909	-0.988912	0.000183743
ccr-let-7b	novel_circ_0009094	-0.995685	2.78838e-05	XLOC_049757	-0.929735	0.00723235
ccr-let-7b	novel_circ_0009094	-0.995685	2.78838e-05	XLOC_054663	-0.98892	0.000183463
ccr-let-7b	novel_circ_0009340	-0.998257	4.55656e-06	109045400	-0.997709	7.8678e-06
ccr-let-7b	novel_circ_0009340	-0.998257	4.55656e-06	109045458	-0.859947	0.0280486
ccr-let-7b	novel_circ_0009340	-0.998257	4.55656e-06	109047856	-0.971815	0.00118039
ccr-let-7b	novel_circ_0009340	-0.998257	4.55656e-06	109048143	-0.979464	0.000628231
ccr-let-7b	novel_circ_0009340	-0.998257	4.55656e-06	109048320	-0.986089	0.000288948
ccr-let-7b	novel_circ_0009340	-0.998257	4.55656e-06	109048671	-0.994544	4.45729e-05
ccr-let-7b	novel_circ_0009340	-0.998257	4.55656e-06	109050570	-0.968989	0.00142759
ccr-let-7b	novel_circ_0009340	-0.998257	4.55656e-06	109054344	-0.938853	0.00549409
ccr-let-7b	novel_circ_0009340	-0.998257	4.55656e-06	109054485	-0.979255	0.000641097
ccr-let-7b	novel_circ_0009340	-0.998257	4.55656e-06	109054570	-0.876826	0.0218235
ccr-let-7b	novel_circ_0009340	-0.998257	4.55656e-06	109055058	-0.999508	3.62628e-07
ccr-let-7b	novel_circ_0009340	-0.998257	4.55656e-06	109055720	-0.997864	6.83599e-06
ccr-let-7b	novel_circ_0009340	-0.998257	4.55656e-06	109056912	-0.969228	0.00140579
ccr-let-7b	novel_circ_0009340	-0.998257	4.55656e-06	109057017	-0.958071	0.00260021
ccr-let-7b	novel_circ_0009340	-0.998257	4.55656e-06	109058960	-0.961949	0.00214426
ccr-let-7b	novel_circ_0009340	-0.998257	4.55656e-06	109058966	-0.950971	0.00354683
ccr-let-7b	novel_circ_0009340	-0.998257	4.55656e-06	109059697	-0.968811	0.001444
ccr-let-7b	novel_circ_0009340	-0.998257	4.55656e-06	109059780	-0.985577	0.000310545
ccr-let-7b	novel_circ_0009340	-0.998257	4.55656e-06	109062008	-0.964202	0.00189928
ccr-let-7b	novel_circ_0009340	-0.998257	4.55656e-06	109062618	-0.977386	0.000761337
ccr-let-7b	novel_circ_0009340	-0.998257	4.55656e-06	109063442	-0.990284	0.000141152
ccr-let-7b	novel_circ_0009340	-0.998257	4.55656e-06	109063841	-0.984762	0.000346506
ccr-let-7b	novel_circ_0009340	-0.998257	4.55656e-06	109065327	-0.989422	0.000167242
ccr-let-7b	novel_circ_0009340	-0.998257	4.55656e-06	109066161	-0.977046	0.000784288
ccr-let-7b	novel_circ_0009340	-0.998257	4.55656e-06	109067107	-0.99399	5.40759e-05
ccr-let-7b	novel_circ_0009340	-0.998257	4.55656e-06	109067520	-0.993575	6.17955e-05
ccr-let-7b	novel_circ_0009340	-0.998257	4.55656e-06	109068453	-0.928345	0.00751768
ccr-let-7b	novel_circ_0009340	-0.998257	4.55656e-06	109070880	-0.995166	3.49998e-05
ccr-let-7b	novel_circ_0009340	-0.998257	4.55656e-06	109071240	-0.854296	0.030298
ccr-let-7b	novel_circ_0009340	-0.998257	4.55656e-06	109073004	-0.966179	0.00169641
ccr-let-7b	novel_circ_0009340	-0.998257	4.55656e-06	109073809	-0.969317	0.00139776
ccr-let-7b	novel_circ_0009340	-0.998257	4.55656e-06	109075085	-0.994503	4.52487e-05
ccr-let-7b	novel_circ_0009340	-0.998257	4.55656e-06	109076509	-0.882152	0.0200138
ccr-let-7b	novel_circ_0009340	-0.998257	4.55656e-06	109077559	-0.990723	0.000128694
ccr-let-7b	novel_circ_0009340	-0.998257	4.55656e-06	109082837	-0.985367	0.000319631
ccr-let-7b	novel_circ_0009340	-0.998257	4.55656e-06	109082928	-0.949898	0.00370249
ccr-let-7b	novel_circ_0009340	-0.998257	4.55656e-06	109084260	-0.988495	0.000197782
ccr-let-7b	novel_circ_0009340	-0.998257	4.55656e-06	109085701	-0.965144	0.00180124
ccr-let-7b	novel_circ_0009340	-0.998257	4.55656e-06	109087396	-0.935873	0.00603661
ccr-let-7b	novel_circ_0009340	-0.998257	4.55656e-06	109094122	-0.968633	0.00146038
ccr-let-7b	novel_circ_0009340	-0.998257	4.55656e-06	109097534	-0.983316	0.000415222
ccr-let-7b	novel_circ_0009340	-0.998257	4.55656e-06	109098978	-0.995474	3.06757e-05
ccr-let-7b	novel_circ_0009340	-0.998257	4.55656e-06	109099394	-0.941242	0.00507736
ccr-let-7b	novel_circ_0009340	-0.998257	4.55656e-06	109099411	-0.985081	0.000332196
ccr-let-7b	novel_circ_0009340	-0.998257	4.55656e-06	109099670	-0.998693	2.5605e-06
ccr-let-7b	novel_circ_0009340	-0.998257	4.55656e-06	109102128	-0.985605	0.000309335
ccr-let-7b	novel_circ_0009340	-0.998257	4.55656e-06	109104109	-0.980381	0.000573585
ccr-let-7b	novel_circ_0009340	-0.998257	4.55656e-06	109104349	-0.948584	0.0038975
ccr-let-7b	novel_circ_0009340	-0.998257	4.55656e-06	109105219	-0.996427	1.91249e-05
ccr-let-7b	novel_circ_0009340	-0.998257	4.55656e-06	109105599	-0.864627	0.0262484
ccr-let-7b	novel_circ_0009340	-0.998257	4.55656e-06	109113231	-0.981707	0.000498907
ccr-let-7b	novel_circ_0009340	-0.998257	4.55656e-06	109113255	-0.981216	0.000525928
ccr-let-7b	novel_circ_0009340	-0.998257	4.55656e-06	122136421	-0.881395	0.0202664
ccr-let-7b	novel_circ_0009340	-0.998257	4.55656e-06	122137232	-0.970211	0.00131788
ccr-let-7b	novel_circ_0009340	-0.998257	4.55656e-06	122139888	-0.994197	5.04088e-05
ccr-let-7b	novel_circ_0009340	-0.998257	4.55656e-06	122147477	-0.982998	0.000431122
ccr-let-7b	novel_circ_0009340	-0.998257	4.55656e-06	122148175	-0.906565	0.0126873
ccr-let-7b	novel_circ_0009340	-0.998257	4.55656e-06	XLOC_015056	-0.987566	0.000230934
ccr-let-7b	novel_circ_0009340	-0.998257	4.55656e-06	XLOC_015600	-0.961351	0.0022118
ccr-let-7b	novel_circ_0009340	-0.998257	4.55656e-06	XLOC_031909	-0.988912	0.000183743
ccr-let-7b	novel_circ_0009340	-0.998257	4.55656e-06	XLOC_049757	-0.929735	0.00723235
ccr-let-7b	novel_circ_0009340	-0.998257	4.55656e-06	XLOC_054663	-0.98892	0.000183463
ccr-let-7b	novel_circ_0009815	-0.954379	0.0030744	109045400	-0.997709	7.8678e-06
ccr-let-7b	novel_circ_0009815	-0.954379	0.0030744	109045458	-0.859947	0.0280486
ccr-let-7b	novel_circ_0009815	-0.954379	0.0030744	109047856	-0.971815	0.00118039
ccr-let-7b	novel_circ_0009815	-0.954379	0.0030744	109048143	-0.979464	0.000628231
ccr-let-7b	novel_circ_0009815	-0.954379	0.0030744	109048320	-0.986089	0.000288948
ccr-let-7b	novel_circ_0009815	-0.954379	0.0030744	109048671	-0.994544	4.45729e-05
ccr-let-7b	novel_circ_0009815	-0.954379	0.0030744	109050570	-0.968989	0.00142759
ccr-let-7b	novel_circ_0009815	-0.954379	0.0030744	109054344	-0.938853	0.00549409
ccr-let-7b	novel_circ_0009815	-0.954379	0.0030744	109054485	-0.979255	0.000641097
ccr-let-7b	novel_circ_0009815	-0.954379	0.0030744	109054570	-0.876826	0.0218235
ccr-let-7b	novel_circ_0009815	-0.954379	0.0030744	109055058	-0.999508	3.62628e-07
ccr-let-7b	novel_circ_0009815	-0.954379	0.0030744	109055720	-0.997864	6.83599e-06
ccr-let-7b	novel_circ_0009815	-0.954379	0.0030744	109056912	-0.969228	0.00140579
ccr-let-7b	novel_circ_0009815	-0.954379	0.0030744	109057017	-0.958071	0.00260021
ccr-let-7b	novel_circ_0009815	-0.954379	0.0030744	109058960	-0.961949	0.00214426
ccr-let-7b	novel_circ_0009815	-0.954379	0.0030744	109058966	-0.950971	0.00354683
ccr-let-7b	novel_circ_0009815	-0.954379	0.0030744	109059697	-0.968811	0.001444
ccr-let-7b	novel_circ_0009815	-0.954379	0.0030744	109059780	-0.985577	0.000310545
ccr-let-7b	novel_circ_0009815	-0.954379	0.0030744	109062008	-0.964202	0.00189928
ccr-let-7b	novel_circ_0009815	-0.954379	0.0030744	109062618	-0.977386	0.000761337
ccr-let-7b	novel_circ_0009815	-0.954379	0.0030744	109063442	-0.990284	0.000141152
ccr-let-7b	novel_circ_0009815	-0.954379	0.0030744	109063841	-0.984762	0.000346506
ccr-let-7b	novel_circ_0009815	-0.954379	0.0030744	109065327	-0.989422	0.000167242
ccr-let-7b	novel_circ_0009815	-0.954379	0.0030744	109066161	-0.977046	0.000784288
ccr-let-7b	novel_circ_0009815	-0.954379	0.0030744	109067107	-0.99399	5.40759e-05
ccr-let-7b	novel_circ_0009815	-0.954379	0.0030744	109067520	-0.993575	6.17955e-05
ccr-let-7b	novel_circ_0009815	-0.954379	0.0030744	109068453	-0.928345	0.00751768
ccr-let-7b	novel_circ_0009815	-0.954379	0.0030744	109070880	-0.995166	3.49998e-05
ccr-let-7b	novel_circ_0009815	-0.954379	0.0030744	109071240	-0.854296	0.030298
ccr-let-7b	novel_circ_0009815	-0.954379	0.0030744	109073004	-0.966179	0.00169641
ccr-let-7b	novel_circ_0009815	-0.954379	0.0030744	109073809	-0.969317	0.00139776
ccr-let-7b	novel_circ_0009815	-0.954379	0.0030744	109075085	-0.994503	4.52487e-05
ccr-let-7b	novel_circ_0009815	-0.954379	0.0030744	109076509	-0.882152	0.0200138
ccr-let-7b	novel_circ_0009815	-0.954379	0.0030744	109077559	-0.990723	0.000128694
ccr-let-7b	novel_circ_0009815	-0.954379	0.0030744	109082837	-0.985367	0.000319631
ccr-let-7b	novel_circ_0009815	-0.954379	0.0030744	109082928	-0.949898	0.00370249
ccr-let-7b	novel_circ_0009815	-0.954379	0.0030744	109084260	-0.988495	0.000197782
ccr-let-7b	novel_circ_0009815	-0.954379	0.0030744	109085701	-0.965144	0.00180124
ccr-let-7b	novel_circ_0009815	-0.954379	0.0030744	109087396	-0.935873	0.00603661
ccr-let-7b	novel_circ_0009815	-0.954379	0.0030744	109094122	-0.968633	0.00146038
ccr-let-7b	novel_circ_0009815	-0.954379	0.0030744	109097534	-0.983316	0.000415222
ccr-let-7b	novel_circ_0009815	-0.954379	0.0030744	109098978	-0.995474	3.06757e-05
ccr-let-7b	novel_circ_0009815	-0.954379	0.0030744	109099394	-0.941242	0.00507736
ccr-let-7b	novel_circ_0009815	-0.954379	0.0030744	109099411	-0.985081	0.000332196
ccr-let-7b	novel_circ_0009815	-0.954379	0.0030744	109099670	-0.998693	2.5605e-06
ccr-let-7b	novel_circ_0009815	-0.954379	0.0030744	109102128	-0.985605	0.000309335
ccr-let-7b	novel_circ_0009815	-0.954379	0.0030744	109104109	-0.980381	0.000573585
ccr-let-7b	novel_circ_0009815	-0.954379	0.0030744	109104349	-0.948584	0.0038975
ccr-let-7b	novel_circ_0009815	-0.954379	0.0030744	109105219	-0.996427	1.91249e-05
ccr-let-7b	novel_circ_0009815	-0.954379	0.0030744	109105599	-0.864627	0.0262484
ccr-let-7b	novel_circ_0009815	-0.954379	0.0030744	109113231	-0.981707	0.000498907
ccr-let-7b	novel_circ_0009815	-0.954379	0.0030744	109113255	-0.981216	0.000525928
ccr-let-7b	novel_circ_0009815	-0.954379	0.0030744	122136421	-0.881395	0.0202664
ccr-let-7b	novel_circ_0009815	-0.954379	0.0030744	122137232	-0.970211	0.00131788
ccr-let-7b	novel_circ_0009815	-0.954379	0.0030744	122139888	-0.994197	5.04088e-05
ccr-let-7b	novel_circ_0009815	-0.954379	0.0030744	122147477	-0.982998	0.000431122
ccr-let-7b	novel_circ_0009815	-0.954379	0.0030744	122148175	-0.906565	0.0126873
ccr-let-7b	novel_circ_0009815	-0.954379	0.0030744	XLOC_015056	-0.987566	0.000230934
ccr-let-7b	novel_circ_0009815	-0.954379	0.0030744	XLOC_015600	-0.961351	0.0022118
ccr-let-7b	novel_circ_0009815	-0.954379	0.0030744	XLOC_031909	-0.988912	0.000183743
ccr-let-7b	novel_circ_0009815	-0.954379	0.0030744	XLOC_049757	-0.929735	0.00723235
ccr-let-7b	novel_circ_0009815	-0.954379	0.0030744	XLOC_054663	-0.98892	0.000183463
ccr-let-7b	novel_circ_0010222	-0.983135	0.000424231	109045400	-0.997709	7.8678e-06
ccr-let-7b	novel_circ_0010222	-0.983135	0.000424231	109045458	-0.859947	0.0280486
ccr-let-7b	novel_circ_0010222	-0.983135	0.000424231	109047856	-0.971815	0.00118039
ccr-let-7b	novel_circ_0010222	-0.983135	0.000424231	109048143	-0.979464	0.000628231
ccr-let-7b	novel_circ_0010222	-0.983135	0.000424231	109048320	-0.986089	0.000288948
ccr-let-7b	novel_circ_0010222	-0.983135	0.000424231	109048671	-0.994544	4.45729e-05
ccr-let-7b	novel_circ_0010222	-0.983135	0.000424231	109050570	-0.968989	0.00142759
ccr-let-7b	novel_circ_0010222	-0.983135	0.000424231	109054344	-0.938853	0.00549409
ccr-let-7b	novel_circ_0010222	-0.983135	0.000424231	109054485	-0.979255	0.000641097
ccr-let-7b	novel_circ_0010222	-0.983135	0.000424231	109054570	-0.876826	0.0218235
ccr-let-7b	novel_circ_0010222	-0.983135	0.000424231	109055058	-0.999508	3.62628e-07
ccr-let-7b	novel_circ_0010222	-0.983135	0.000424231	109055720	-0.997864	6.83599e-06
ccr-let-7b	novel_circ_0010222	-0.983135	0.000424231	109056912	-0.969228	0.00140579
ccr-let-7b	novel_circ_0010222	-0.983135	0.000424231	109057017	-0.958071	0.00260021
ccr-let-7b	novel_circ_0010222	-0.983135	0.000424231	109058960	-0.961949	0.00214426
ccr-let-7b	novel_circ_0010222	-0.983135	0.000424231	109058966	-0.950971	0.00354683
ccr-let-7b	novel_circ_0010222	-0.983135	0.000424231	109059697	-0.968811	0.001444
ccr-let-7b	novel_circ_0010222	-0.983135	0.000424231	109059780	-0.985577	0.000310545
ccr-let-7b	novel_circ_0010222	-0.983135	0.000424231	109062008	-0.964202	0.00189928
ccr-let-7b	novel_circ_0010222	-0.983135	0.000424231	109062618	-0.977386	0.000761337
ccr-let-7b	novel_circ_0010222	-0.983135	0.000424231	109063442	-0.990284	0.000141152
ccr-let-7b	novel_circ_0010222	-0.983135	0.000424231	109063841	-0.984762	0.000346506
ccr-let-7b	novel_circ_0010222	-0.983135	0.000424231	109065327	-0.989422	0.000167242
ccr-let-7b	novel_circ_0010222	-0.983135	0.000424231	109066161	-0.977046	0.000784288
ccr-let-7b	novel_circ_0010222	-0.983135	0.000424231	109067107	-0.99399	5.40759e-05
ccr-let-7b	novel_circ_0010222	-0.983135	0.000424231	109067520	-0.993575	6.17955e-05
ccr-let-7b	novel_circ_0010222	-0.983135	0.000424231	109068453	-0.928345	0.00751768
ccr-let-7b	novel_circ_0010222	-0.983135	0.000424231	109070880	-0.995166	3.49998e-05
ccr-let-7b	novel_circ_0010222	-0.983135	0.000424231	109071240	-0.854296	0.030298
ccr-let-7b	novel_circ_0010222	-0.983135	0.000424231	109073004	-0.966179	0.00169641
ccr-let-7b	novel_circ_0010222	-0.983135	0.000424231	109073809	-0.969317	0.00139776
ccr-let-7b	novel_circ_0010222	-0.983135	0.000424231	109075085	-0.994503	4.52487e-05
ccr-let-7b	novel_circ_0010222	-0.983135	0.000424231	109076509	-0.882152	0.0200138
ccr-let-7b	novel_circ_0010222	-0.983135	0.000424231	109077559	-0.990723	0.000128694
ccr-let-7b	novel_circ_0010222	-0.983135	0.000424231	109082837	-0.985367	0.000319631
ccr-let-7b	novel_circ_0010222	-0.983135	0.000424231	109082928	-0.949898	0.00370249
ccr-let-7b	novel_circ_0010222	-0.983135	0.000424231	109084260	-0.988495	0.000197782
ccr-let-7b	novel_circ_0010222	-0.983135	0.000424231	109085701	-0.965144	0.00180124
ccr-let-7b	novel_circ_0010222	-0.983135	0.000424231	109087396	-0.935873	0.00603661
ccr-let-7b	novel_circ_0010222	-0.983135	0.000424231	109094122	-0.968633	0.00146038
ccr-let-7b	novel_circ_0010222	-0.983135	0.000424231	109097534	-0.983316	0.000415222
ccr-let-7b	novel_circ_0010222	-0.983135	0.000424231	109098978	-0.995474	3.06757e-05
ccr-let-7b	novel_circ_0010222	-0.983135	0.000424231	109099394	-0.941242	0.00507736
ccr-let-7b	novel_circ_0010222	-0.983135	0.000424231	109099411	-0.985081	0.000332196
ccr-let-7b	novel_circ_0010222	-0.983135	0.000424231	109099670	-0.998693	2.5605e-06
ccr-let-7b	novel_circ_0010222	-0.983135	0.000424231	109102128	-0.985605	0.000309335
ccr-let-7b	novel_circ_0010222	-0.983135	0.000424231	109104109	-0.980381	0.000573585
ccr-let-7b	novel_circ_0010222	-0.983135	0.000424231	109104349	-0.948584	0.0038975
ccr-let-7b	novel_circ_0010222	-0.983135	0.000424231	109105219	-0.996427	1.91249e-05
ccr-let-7b	novel_circ_0010222	-0.983135	0.000424231	109105599	-0.864627	0.0262484
ccr-let-7b	novel_circ_0010222	-0.983135	0.000424231	109113231	-0.981707	0.000498907
ccr-let-7b	novel_circ_0010222	-0.983135	0.000424231	109113255	-0.981216	0.000525928
ccr-let-7b	novel_circ_0010222	-0.983135	0.000424231	122136421	-0.881395	0.0202664
ccr-let-7b	novel_circ_0010222	-0.983135	0.000424231	122137232	-0.970211	0.00131788
ccr-let-7b	novel_circ_0010222	-0.983135	0.000424231	122139888	-0.994197	5.04088e-05
ccr-let-7b	novel_circ_0010222	-0.983135	0.000424231	122147477	-0.982998	0.000431122
ccr-let-7b	novel_circ_0010222	-0.983135	0.000424231	122148175	-0.906565	0.0126873
ccr-let-7b	novel_circ_0010222	-0.983135	0.000424231	XLOC_015056	-0.987566	0.000230934
ccr-let-7b	novel_circ_0010222	-0.983135	0.000424231	XLOC_015600	-0.961351	0.0022118
ccr-let-7b	novel_circ_0010222	-0.983135	0.000424231	XLOC_031909	-0.988912	0.000183743
ccr-let-7b	novel_circ_0010222	-0.983135	0.000424231	XLOC_049757	-0.929735	0.00723235
ccr-let-7b	novel_circ_0010222	-0.983135	0.000424231	XLOC_054663	-0.98892	0.000183463
ccr-let-7b	novel_circ_0011764	-0.968861	0.00143938	109045400	-0.997709	7.8678e-06
ccr-let-7b	novel_circ_0011764	-0.968861	0.00143938	109045458	-0.859947	0.0280486
ccr-let-7b	novel_circ_0011764	-0.968861	0.00143938	109047856	-0.971815	0.00118039
ccr-let-7b	novel_circ_0011764	-0.968861	0.00143938	109048143	-0.979464	0.000628231
ccr-let-7b	novel_circ_0011764	-0.968861	0.00143938	109048320	-0.986089	0.000288948
ccr-let-7b	novel_circ_0011764	-0.968861	0.00143938	109048671	-0.994544	4.45729e-05
ccr-let-7b	novel_circ_0011764	-0.968861	0.00143938	109050570	-0.968989	0.00142759
ccr-let-7b	novel_circ_0011764	-0.968861	0.00143938	109054344	-0.938853	0.00549409
ccr-let-7b	novel_circ_0011764	-0.968861	0.00143938	109054485	-0.979255	0.000641097
ccr-let-7b	novel_circ_0011764	-0.968861	0.00143938	109054570	-0.876826	0.0218235
ccr-let-7b	novel_circ_0011764	-0.968861	0.00143938	109055058	-0.999508	3.62628e-07
ccr-let-7b	novel_circ_0011764	-0.968861	0.00143938	109055720	-0.997864	6.83599e-06
ccr-let-7b	novel_circ_0011764	-0.968861	0.00143938	109056912	-0.969228	0.00140579
ccr-let-7b	novel_circ_0011764	-0.968861	0.00143938	109057017	-0.958071	0.00260021
ccr-let-7b	novel_circ_0011764	-0.968861	0.00143938	109058960	-0.961949	0.00214426
ccr-let-7b	novel_circ_0011764	-0.968861	0.00143938	109058966	-0.950971	0.00354683
ccr-let-7b	novel_circ_0011764	-0.968861	0.00143938	109059697	-0.968811	0.001444
ccr-let-7b	novel_circ_0011764	-0.968861	0.00143938	109059780	-0.985577	0.000310545
ccr-let-7b	novel_circ_0011764	-0.968861	0.00143938	109062008	-0.964202	0.00189928
ccr-let-7b	novel_circ_0011764	-0.968861	0.00143938	109062618	-0.977386	0.000761337
ccr-let-7b	novel_circ_0011764	-0.968861	0.00143938	109063442	-0.990284	0.000141152
ccr-let-7b	novel_circ_0011764	-0.968861	0.00143938	109063841	-0.984762	0.000346506
ccr-let-7b	novel_circ_0011764	-0.968861	0.00143938	109065327	-0.989422	0.000167242
ccr-let-7b	novel_circ_0011764	-0.968861	0.00143938	109066161	-0.977046	0.000784288
ccr-let-7b	novel_circ_0011764	-0.968861	0.00143938	109067107	-0.99399	5.40759e-05
ccr-let-7b	novel_circ_0011764	-0.968861	0.00143938	109067520	-0.993575	6.17955e-05
ccr-let-7b	novel_circ_0011764	-0.968861	0.00143938	109068453	-0.928345	0.00751768
ccr-let-7b	novel_circ_0011764	-0.968861	0.00143938	109070880	-0.995166	3.49998e-05
ccr-let-7b	novel_circ_0011764	-0.968861	0.00143938	109071240	-0.854296	0.030298
ccr-let-7b	novel_circ_0011764	-0.968861	0.00143938	109073004	-0.966179	0.00169641
ccr-let-7b	novel_circ_0011764	-0.968861	0.00143938	109073809	-0.969317	0.00139776
ccr-let-7b	novel_circ_0011764	-0.968861	0.00143938	109075085	-0.994503	4.52487e-05
ccr-let-7b	novel_circ_0011764	-0.968861	0.00143938	109076509	-0.882152	0.0200138
ccr-let-7b	novel_circ_0011764	-0.968861	0.00143938	109077559	-0.990723	0.000128694
ccr-let-7b	novel_circ_0011764	-0.968861	0.00143938	109082837	-0.985367	0.000319631
ccr-let-7b	novel_circ_0011764	-0.968861	0.00143938	109082928	-0.949898	0.00370249
ccr-let-7b	novel_circ_0011764	-0.968861	0.00143938	109084260	-0.988495	0.000197782
ccr-let-7b	novel_circ_0011764	-0.968861	0.00143938	109085701	-0.965144	0.00180124
ccr-let-7b	novel_circ_0011764	-0.968861	0.00143938	109087396	-0.935873	0.00603661
ccr-let-7b	novel_circ_0011764	-0.968861	0.00143938	109094122	-0.968633	0.00146038
ccr-let-7b	novel_circ_0011764	-0.968861	0.00143938	109097534	-0.983316	0.000415222
ccr-let-7b	novel_circ_0011764	-0.968861	0.00143938	109098978	-0.995474	3.06757e-05
ccr-let-7b	novel_circ_0011764	-0.968861	0.00143938	109099394	-0.941242	0.00507736
ccr-let-7b	novel_circ_0011764	-0.968861	0.00143938	109099411	-0.985081	0.000332196
ccr-let-7b	novel_circ_0011764	-0.968861	0.00143938	109099670	-0.998693	2.5605e-06
ccr-let-7b	novel_circ_0011764	-0.968861	0.00143938	109102128	-0.985605	0.000309335
ccr-let-7b	novel_circ_0011764	-0.968861	0.00143938	109104109	-0.980381	0.000573585
ccr-let-7b	novel_circ_0011764	-0.968861	0.00143938	109104349	-0.948584	0.0038975
ccr-let-7b	novel_circ_0011764	-0.968861	0.00143938	109105219	-0.996427	1.91249e-05
ccr-let-7b	novel_circ_0011764	-0.968861	0.00143938	109105599	-0.864627	0.0262484
ccr-let-7b	novel_circ_0011764	-0.968861	0.00143938	109113231	-0.981707	0.000498907
ccr-let-7b	novel_circ_0011764	-0.968861	0.00143938	109113255	-0.981216	0.000525928
ccr-let-7b	novel_circ_0011764	-0.968861	0.00143938	122136421	-0.881395	0.0202664
ccr-let-7b	novel_circ_0011764	-0.968861	0.00143938	122137232	-0.970211	0.00131788
ccr-let-7b	novel_circ_0011764	-0.968861	0.00143938	122139888	-0.994197	5.04088e-05
ccr-let-7b	novel_circ_0011764	-0.968861	0.00143938	122147477	-0.982998	0.000431122
ccr-let-7b	novel_circ_0011764	-0.968861	0.00143938	122148175	-0.906565	0.0126873
ccr-let-7b	novel_circ_0011764	-0.968861	0.00143938	XLOC_015056	-0.987566	0.000230934
ccr-let-7b	novel_circ_0011764	-0.968861	0.00143938	XLOC_015600	-0.961351	0.0022118
ccr-let-7b	novel_circ_0011764	-0.968861	0.00143938	XLOC_031909	-0.988912	0.000183743
ccr-let-7b	novel_circ_0011764	-0.968861	0.00143938	XLOC_049757	-0.929735	0.00723235
ccr-let-7b	novel_circ_0011764	-0.968861	0.00143938	XLOC_054663	-0.98892	0.000183463
ccr-let-7b	novel_circ_0011835	-0.998109	5.3577e-06	109045400	-0.997709	7.8678e-06
ccr-let-7b	novel_circ_0011835	-0.998109	5.3577e-06	109045458	-0.859947	0.0280486
ccr-let-7b	novel_circ_0011835	-0.998109	5.3577e-06	109047856	-0.971815	0.00118039
ccr-let-7b	novel_circ_0011835	-0.998109	5.3577e-06	109048143	-0.979464	0.000628231
ccr-let-7b	novel_circ_0011835	-0.998109	5.3577e-06	109048320	-0.986089	0.000288948
ccr-let-7b	novel_circ_0011835	-0.998109	5.3577e-06	109048671	-0.994544	4.45729e-05
ccr-let-7b	novel_circ_0011835	-0.998109	5.3577e-06	109050570	-0.968989	0.00142759
ccr-let-7b	novel_circ_0011835	-0.998109	5.3577e-06	109054344	-0.938853	0.00549409
ccr-let-7b	novel_circ_0011835	-0.998109	5.3577e-06	109054485	-0.979255	0.000641097
ccr-let-7b	novel_circ_0011835	-0.998109	5.3577e-06	109054570	-0.876826	0.0218235
ccr-let-7b	novel_circ_0011835	-0.998109	5.3577e-06	109055058	-0.999508	3.62628e-07
ccr-let-7b	novel_circ_0011835	-0.998109	5.3577e-06	109055720	-0.997864	6.83599e-06
ccr-let-7b	novel_circ_0011835	-0.998109	5.3577e-06	109056912	-0.969228	0.00140579
ccr-let-7b	novel_circ_0011835	-0.998109	5.3577e-06	109057017	-0.958071	0.00260021
ccr-let-7b	novel_circ_0011835	-0.998109	5.3577e-06	109058960	-0.961949	0.00214426
ccr-let-7b	novel_circ_0011835	-0.998109	5.3577e-06	109058966	-0.950971	0.00354683
ccr-let-7b	novel_circ_0011835	-0.998109	5.3577e-06	109059697	-0.968811	0.001444
ccr-let-7b	novel_circ_0011835	-0.998109	5.3577e-06	109059780	-0.985577	0.000310545
ccr-let-7b	novel_circ_0011835	-0.998109	5.3577e-06	109062008	-0.964202	0.00189928
ccr-let-7b	novel_circ_0011835	-0.998109	5.3577e-06	109062618	-0.977386	0.000761337
ccr-let-7b	novel_circ_0011835	-0.998109	5.3577e-06	109063442	-0.990284	0.000141152
ccr-let-7b	novel_circ_0011835	-0.998109	5.3577e-06	109063841	-0.984762	0.000346506
ccr-let-7b	novel_circ_0011835	-0.998109	5.3577e-06	109065327	-0.989422	0.000167242
ccr-let-7b	novel_circ_0011835	-0.998109	5.3577e-06	109066161	-0.977046	0.000784288
ccr-let-7b	novel_circ_0011835	-0.998109	5.3577e-06	109067107	-0.99399	5.40759e-05
ccr-let-7b	novel_circ_0011835	-0.998109	5.3577e-06	109067520	-0.993575	6.17955e-05
ccr-let-7b	novel_circ_0011835	-0.998109	5.3577e-06	109068453	-0.928345	0.00751768
ccr-let-7b	novel_circ_0011835	-0.998109	5.3577e-06	109070880	-0.995166	3.49998e-05
ccr-let-7b	novel_circ_0011835	-0.998109	5.3577e-06	109071240	-0.854296	0.030298
ccr-let-7b	novel_circ_0011835	-0.998109	5.3577e-06	109073004	-0.966179	0.00169641
ccr-let-7b	novel_circ_0011835	-0.998109	5.3577e-06	109073809	-0.969317	0.00139776
ccr-let-7b	novel_circ_0011835	-0.998109	5.3577e-06	109075085	-0.994503	4.52487e-05
ccr-let-7b	novel_circ_0011835	-0.998109	5.3577e-06	109076509	-0.882152	0.0200138
ccr-let-7b	novel_circ_0011835	-0.998109	5.3577e-06	109077559	-0.990723	0.000128694
ccr-let-7b	novel_circ_0011835	-0.998109	5.3577e-06	109082837	-0.985367	0.000319631
ccr-let-7b	novel_circ_0011835	-0.998109	5.3577e-06	109082928	-0.949898	0.00370249
ccr-let-7b	novel_circ_0011835	-0.998109	5.3577e-06	109084260	-0.988495	0.000197782
ccr-let-7b	novel_circ_0011835	-0.998109	5.3577e-06	109085701	-0.965144	0.00180124
ccr-let-7b	novel_circ_0011835	-0.998109	5.3577e-06	109087396	-0.935873	0.00603661
ccr-let-7b	novel_circ_0011835	-0.998109	5.3577e-06	109094122	-0.968633	0.00146038
ccr-let-7b	novel_circ_0011835	-0.998109	5.3577e-06	109097534	-0.983316	0.000415222
ccr-let-7b	novel_circ_0011835	-0.998109	5.3577e-06	109098978	-0.995474	3.06757e-05
ccr-let-7b	novel_circ_0011835	-0.998109	5.3577e-06	109099394	-0.941242	0.00507736
ccr-let-7b	novel_circ_0011835	-0.998109	5.3577e-06	109099411	-0.985081	0.000332196
ccr-let-7b	novel_circ_0011835	-0.998109	5.3577e-06	109099670	-0.998693	2.5605e-06
ccr-let-7b	novel_circ_0011835	-0.998109	5.3577e-06	109102128	-0.985605	0.000309335
ccr-let-7b	novel_circ_0011835	-0.998109	5.3577e-06	109104109	-0.980381	0.000573585
ccr-let-7b	novel_circ_0011835	-0.998109	5.3577e-06	109104349	-0.948584	0.0038975
ccr-let-7b	novel_circ_0011835	-0.998109	5.3577e-06	109105219	-0.996427	1.91249e-05
ccr-let-7b	novel_circ_0011835	-0.998109	5.3577e-06	109105599	-0.864627	0.0262484
ccr-let-7b	novel_circ_0011835	-0.998109	5.3577e-06	109113231	-0.981707	0.000498907
ccr-let-7b	novel_circ_0011835	-0.998109	5.3577e-06	109113255	-0.981216	0.000525928
ccr-let-7b	novel_circ_0011835	-0.998109	5.3577e-06	122136421	-0.881395	0.0202664
ccr-let-7b	novel_circ_0011835	-0.998109	5.3577e-06	122137232	-0.970211	0.00131788
ccr-let-7b	novel_circ_0011835	-0.998109	5.3577e-06	122139888	-0.994197	5.04088e-05
ccr-let-7b	novel_circ_0011835	-0.998109	5.3577e-06	122147477	-0.982998	0.000431122
ccr-let-7b	novel_circ_0011835	-0.998109	5.3577e-06	122148175	-0.906565	0.0126873
ccr-let-7b	novel_circ_0011835	-0.998109	5.3577e-06	XLOC_015056	-0.987566	0.000230934
ccr-let-7b	novel_circ_0011835	-0.998109	5.3577e-06	XLOC_015600	-0.961351	0.0022118
ccr-let-7b	novel_circ_0011835	-0.998109	5.3577e-06	XLOC_031909	-0.988912	0.000183743
ccr-let-7b	novel_circ_0011835	-0.998109	5.3577e-06	XLOC_049757	-0.929735	0.00723235
ccr-let-7b	novel_circ_0011835	-0.998109	5.3577e-06	XLOC_054663	-0.98892	0.000183463
ccr-let-7g	novel_circ_0000816	-0.988815	0.00018697	109048611	-0.957809	0.00263262
ccr-let-7g	novel_circ_0000816	-0.988815	0.00018697	109054485	-0.977744	0.000737485
ccr-let-7g	novel_circ_0000816	-0.988815	0.00018697	109063442	-0.969594	0.00137274
ccr-let-7g	novel_circ_0000816	-0.988815	0.00018697	109063841	-0.965398	0.00177525
ccr-let-7g	novel_circ_0000816	-0.988815	0.00018697	109082837	-0.959813	0.00239006
ccr-let-7g	novel_circ_0000816	-0.988815	0.00018697	109083258	-0.911874	0.011307
ccr-let-7g	novel_circ_0000816	-0.988815	0.00018697	XLOC_015056	-0.973753	0.00102429
ccr-let-7g	novel_circ_0000816	-0.988815	0.00018697	XLOC_015600	-0.969897	0.0013456
ccr-let-7g	novel_circ_0000816	-0.988815	0.00018697	XLOC_031909	-0.980232	0.000582274
ccr-let-7g	novel_circ_0000816	-0.988815	0.00018697	XLOC_049757	-0.981575	0.000506096
ccr-let-7g	novel_circ_0000816	-0.988815	0.00018697	XLOC_054663	-0.971559	0.00120183
ccr-let-7g	novel_circ_0003923	-0.970687	0.00127631	109048611	-0.957809	0.00263262
ccr-let-7g	novel_circ_0003923	-0.970687	0.00127631	109054485	-0.977744	0.000737485
ccr-let-7g	novel_circ_0003923	-0.970687	0.00127631	109063442	-0.969594	0.00137274
ccr-let-7g	novel_circ_0003923	-0.970687	0.00127631	109063841	-0.965398	0.00177525
ccr-let-7g	novel_circ_0003923	-0.970687	0.00127631	109082837	-0.959813	0.00239006
ccr-let-7g	novel_circ_0003923	-0.970687	0.00127631	109083258	-0.911874	0.011307
ccr-let-7g	novel_circ_0003923	-0.970687	0.00127631	XLOC_015056	-0.973753	0.00102429
ccr-let-7g	novel_circ_0003923	-0.970687	0.00127631	XLOC_015600	-0.969897	0.0013456
ccr-let-7g	novel_circ_0003923	-0.970687	0.00127631	XLOC_031909	-0.980232	0.000582274
ccr-let-7g	novel_circ_0003923	-0.970687	0.00127631	XLOC_049757	-0.981575	0.000506096
ccr-let-7g	novel_circ_0003923	-0.970687	0.00127631	XLOC_054663	-0.971559	0.00120183
ccr-let-7g	novel_circ_0004033	-0.966198	0.00169456	109048611	-0.957809	0.00263262
ccr-let-7g	novel_circ_0004033	-0.966198	0.00169456	109054485	-0.977744	0.000737485
ccr-let-7g	novel_circ_0004033	-0.966198	0.00169456	109063442	-0.969594	0.00137274
ccr-let-7g	novel_circ_0004033	-0.966198	0.00169456	109063841	-0.965398	0.00177525
ccr-let-7g	novel_circ_0004033	-0.966198	0.00169456	109082837	-0.959813	0.00239006
ccr-let-7g	novel_circ_0004033	-0.966198	0.00169456	109083258	-0.911874	0.011307
ccr-let-7g	novel_circ_0004033	-0.966198	0.00169456	XLOC_015056	-0.973753	0.00102429
ccr-let-7g	novel_circ_0004033	-0.966198	0.00169456	XLOC_015600	-0.969897	0.0013456
ccr-let-7g	novel_circ_0004033	-0.966198	0.00169456	XLOC_031909	-0.980232	0.000582274
ccr-let-7g	novel_circ_0004033	-0.966198	0.00169456	XLOC_049757	-0.981575	0.000506096
ccr-let-7g	novel_circ_0004033	-0.966198	0.00169456	XLOC_054663	-0.971559	0.00120183
ccr-let-7g	novel_circ_0004042	-0.914646	0.0106172	109048611	-0.957809	0.00263262
ccr-let-7g	novel_circ_0004042	-0.914646	0.0106172	109054485	-0.977744	0.000737485
ccr-let-7g	novel_circ_0004042	-0.914646	0.0106172	109063442	-0.969594	0.00137274
ccr-let-7g	novel_circ_0004042	-0.914646	0.0106172	109063841	-0.965398	0.00177525
ccr-let-7g	novel_circ_0004042	-0.914646	0.0106172	109082837	-0.959813	0.00239006
ccr-let-7g	novel_circ_0004042	-0.914646	0.0106172	109083258	-0.911874	0.011307
ccr-let-7g	novel_circ_0004042	-0.914646	0.0106172	XLOC_015056	-0.973753	0.00102429
ccr-let-7g	novel_circ_0004042	-0.914646	0.0106172	XLOC_015600	-0.969897	0.0013456
ccr-let-7g	novel_circ_0004042	-0.914646	0.0106172	XLOC_031909	-0.980232	0.000582274
ccr-let-7g	novel_circ_0004042	-0.914646	0.0106172	XLOC_049757	-0.981575	0.000506096
ccr-let-7g	novel_circ_0004042	-0.914646	0.0106172	XLOC_054663	-0.971559	0.00120183
ccr-let-7g	novel_circ_0004144	-0.948092	0.00397179	109048611	-0.957809	0.00263262
ccr-let-7g	novel_circ_0004144	-0.948092	0.00397179	109054485	-0.977744	0.000737485
ccr-let-7g	novel_circ_0004144	-0.948092	0.00397179	109063442	-0.969594	0.00137274
ccr-let-7g	novel_circ_0004144	-0.948092	0.00397179	109063841	-0.965398	0.00177525
ccr-let-7g	novel_circ_0004144	-0.948092	0.00397179	109082837	-0.959813	0.00239006
ccr-let-7g	novel_circ_0004144	-0.948092	0.00397179	109083258	-0.911874	0.011307
ccr-let-7g	novel_circ_0004144	-0.948092	0.00397179	XLOC_015056	-0.973753	0.00102429
ccr-let-7g	novel_circ_0004144	-0.948092	0.00397179	XLOC_015600	-0.969897	0.0013456
ccr-let-7g	novel_circ_0004144	-0.948092	0.00397179	XLOC_031909	-0.980232	0.000582274
ccr-let-7g	novel_circ_0004144	-0.948092	0.00397179	XLOC_049757	-0.981575	0.000506096
ccr-let-7g	novel_circ_0004144	-0.948092	0.00397179	XLOC_054663	-0.971559	0.00120183
ccr-let-7g	novel_circ_0005140	-0.852189	0.0311573	109048611	-0.957809	0.00263262
ccr-let-7g	novel_circ_0005140	-0.852189	0.0311573	109054485	-0.977744	0.000737485
ccr-let-7g	novel_circ_0005140	-0.852189	0.0311573	109063442	-0.969594	0.00137274
ccr-let-7g	novel_circ_0005140	-0.852189	0.0311573	109063841	-0.965398	0.00177525
ccr-let-7g	novel_circ_0005140	-0.852189	0.0311573	109082837	-0.959813	0.00239006
ccr-let-7g	novel_circ_0005140	-0.852189	0.0311573	109083258	-0.911874	0.011307
ccr-let-7g	novel_circ_0005140	-0.852189	0.0311573	XLOC_015056	-0.973753	0.00102429
ccr-let-7g	novel_circ_0005140	-0.852189	0.0311573	XLOC_015600	-0.969897	0.0013456
ccr-let-7g	novel_circ_0005140	-0.852189	0.0311573	XLOC_031909	-0.980232	0.000582274
ccr-let-7g	novel_circ_0005140	-0.852189	0.0311573	XLOC_049757	-0.981575	0.000506096
ccr-let-7g	novel_circ_0005140	-0.852189	0.0311573	XLOC_054663	-0.971559	0.00120183
ccr-let-7g	novel_circ_0007164	-0.884533	0.0192291	109048611	-0.957809	0.00263262
ccr-let-7g	novel_circ_0007164	-0.884533	0.0192291	109054485	-0.977744	0.000737485
ccr-let-7g	novel_circ_0007164	-0.884533	0.0192291	109063442	-0.969594	0.00137274
ccr-let-7g	novel_circ_0007164	-0.884533	0.0192291	109063841	-0.965398	0.00177525
ccr-let-7g	novel_circ_0007164	-0.884533	0.0192291	109082837	-0.959813	0.00239006
ccr-let-7g	novel_circ_0007164	-0.884533	0.0192291	109083258	-0.911874	0.011307
ccr-let-7g	novel_circ_0007164	-0.884533	0.0192291	XLOC_015056	-0.973753	0.00102429
ccr-let-7g	novel_circ_0007164	-0.884533	0.0192291	XLOC_015600	-0.969897	0.0013456
ccr-let-7g	novel_circ_0007164	-0.884533	0.0192291	XLOC_031909	-0.980232	0.000582274
ccr-let-7g	novel_circ_0007164	-0.884533	0.0192291	XLOC_049757	-0.981575	0.000506096
ccr-let-7g	novel_circ_0007164	-0.884533	0.0192291	XLOC_054663	-0.971559	0.00120183
ccr-let-7g	novel_circ_0007443	-0.931064	0.00696437	109048611	-0.957809	0.00263262
ccr-let-7g	novel_circ_0007443	-0.931064	0.00696437	109054485	-0.977744	0.000737485
ccr-let-7g	novel_circ_0007443	-0.931064	0.00696437	109063442	-0.969594	0.00137274
ccr-let-7g	novel_circ_0007443	-0.931064	0.00696437	109063841	-0.965398	0.00177525
ccr-let-7g	novel_circ_0007443	-0.931064	0.00696437	109082837	-0.959813	0.00239006
ccr-let-7g	novel_circ_0007443	-0.931064	0.00696437	109083258	-0.911874	0.011307
ccr-let-7g	novel_circ_0007443	-0.931064	0.00696437	XLOC_015056	-0.973753	0.00102429
ccr-let-7g	novel_circ_0007443	-0.931064	0.00696437	XLOC_015600	-0.969897	0.0013456
ccr-let-7g	novel_circ_0007443	-0.931064	0.00696437	XLOC_031909	-0.980232	0.000582274
ccr-let-7g	novel_circ_0007443	-0.931064	0.00696437	XLOC_049757	-0.981575	0.000506096
ccr-let-7g	novel_circ_0007443	-0.931064	0.00696437	XLOC_054663	-0.971559	0.00120183
ccr-let-7g	novel_circ_0007444	-0.850815	0.0317239	109048611	-0.957809	0.00263262
ccr-let-7g	novel_circ_0007444	-0.850815	0.0317239	109054485	-0.977744	0.000737485
ccr-let-7g	novel_circ_0007444	-0.850815	0.0317239	109063442	-0.969594	0.00137274
ccr-let-7g	novel_circ_0007444	-0.850815	0.0317239	109063841	-0.965398	0.00177525
ccr-let-7g	novel_circ_0007444	-0.850815	0.0317239	109082837	-0.959813	0.00239006
ccr-let-7g	novel_circ_0007444	-0.850815	0.0317239	109083258	-0.911874	0.011307
ccr-let-7g	novel_circ_0007444	-0.850815	0.0317239	XLOC_015056	-0.973753	0.00102429
ccr-let-7g	novel_circ_0007444	-0.850815	0.0317239	XLOC_015600	-0.969897	0.0013456
ccr-let-7g	novel_circ_0007444	-0.850815	0.0317239	XLOC_031909	-0.980232	0.000582274
ccr-let-7g	novel_circ_0007444	-0.850815	0.0317239	XLOC_049757	-0.981575	0.000506096
ccr-let-7g	novel_circ_0007444	-0.850815	0.0317239	XLOC_054663	-0.971559	0.00120183
ccr-let-7g	novel_circ_0008147	-0.979439	0.000629757	109048611	-0.957809	0.00263262
ccr-let-7g	novel_circ_0008147	-0.979439	0.000629757	109054485	-0.977744	0.000737485
ccr-let-7g	novel_circ_0008147	-0.979439	0.000629757	109063442	-0.969594	0.00137274
ccr-let-7g	novel_circ_0008147	-0.979439	0.000629757	109063841	-0.965398	0.00177525
ccr-let-7g	novel_circ_0008147	-0.979439	0.000629757	109082837	-0.959813	0.00239006
ccr-let-7g	novel_circ_0008147	-0.979439	0.000629757	109083258	-0.911874	0.011307
ccr-let-7g	novel_circ_0008147	-0.979439	0.000629757	XLOC_015056	-0.973753	0.00102429
ccr-let-7g	novel_circ_0008147	-0.979439	0.000629757	XLOC_015600	-0.969897	0.0013456
ccr-let-7g	novel_circ_0008147	-0.979439	0.000629757	XLOC_031909	-0.980232	0.000582274
ccr-let-7g	novel_circ_0008147	-0.979439	0.000629757	XLOC_049757	-0.981575	0.000506096
ccr-let-7g	novel_circ_0008147	-0.979439	0.000629757	XLOC_054663	-0.971559	0.00120183
ccr-let-7g	novel_circ_0009094	-0.97124	0.00122883	109048611	-0.957809	0.00263262
ccr-let-7g	novel_circ_0009094	-0.97124	0.00122883	109054485	-0.977744	0.000737485
ccr-let-7g	novel_circ_0009094	-0.97124	0.00122883	109063442	-0.969594	0.00137274
ccr-let-7g	novel_circ_0009094	-0.97124	0.00122883	109063841	-0.965398	0.00177525
ccr-let-7g	novel_circ_0009094	-0.97124	0.00122883	109082837	-0.959813	0.00239006
ccr-let-7g	novel_circ_0009094	-0.97124	0.00122883	109083258	-0.911874	0.011307
ccr-let-7g	novel_circ_0009094	-0.97124	0.00122883	XLOC_015056	-0.973753	0.00102429
ccr-let-7g	novel_circ_0009094	-0.97124	0.00122883	XLOC_015600	-0.969897	0.0013456
ccr-let-7g	novel_circ_0009094	-0.97124	0.00122883	XLOC_031909	-0.980232	0.000582274
ccr-let-7g	novel_circ_0009094	-0.97124	0.00122883	XLOC_049757	-0.981575	0.000506096
ccr-let-7g	novel_circ_0009094	-0.97124	0.00122883	XLOC_054663	-0.971559	0.00120183
ccr-let-7g	novel_circ_0009340	-0.962432	0.00209052	109048611	-0.957809	0.00263262
ccr-let-7g	novel_circ_0009340	-0.962432	0.00209052	109054485	-0.977744	0.000737485
ccr-let-7g	novel_circ_0009340	-0.962432	0.00209052	109063442	-0.969594	0.00137274
ccr-let-7g	novel_circ_0009340	-0.962432	0.00209052	109063841	-0.965398	0.00177525
ccr-let-7g	novel_circ_0009340	-0.962432	0.00209052	109082837	-0.959813	0.00239006
ccr-let-7g	novel_circ_0009340	-0.962432	0.00209052	109083258	-0.911874	0.011307
ccr-let-7g	novel_circ_0009340	-0.962432	0.00209052	XLOC_015056	-0.973753	0.00102429
ccr-let-7g	novel_circ_0009340	-0.962432	0.00209052	XLOC_015600	-0.969897	0.0013456
ccr-let-7g	novel_circ_0009340	-0.962432	0.00209052	XLOC_031909	-0.980232	0.000582274
ccr-let-7g	novel_circ_0009340	-0.962432	0.00209052	XLOC_049757	-0.981575	0.000506096
ccr-let-7g	novel_circ_0009340	-0.962432	0.00209052	XLOC_054663	-0.971559	0.00120183
ccr-let-7g	novel_circ_0009815	-0.954788	0.00301995	109048611	-0.957809	0.00263262
ccr-let-7g	novel_circ_0009815	-0.954788	0.00301995	109054485	-0.977744	0.000737485
ccr-let-7g	novel_circ_0009815	-0.954788	0.00301995	109063442	-0.969594	0.00137274
ccr-let-7g	novel_circ_0009815	-0.954788	0.00301995	109063841	-0.965398	0.00177525
ccr-let-7g	novel_circ_0009815	-0.954788	0.00301995	109082837	-0.959813	0.00239006
ccr-let-7g	novel_circ_0009815	-0.954788	0.00301995	109083258	-0.911874	0.011307
ccr-let-7g	novel_circ_0009815	-0.954788	0.00301995	XLOC_015056	-0.973753	0.00102429
ccr-let-7g	novel_circ_0009815	-0.954788	0.00301995	XLOC_015600	-0.969897	0.0013456
ccr-let-7g	novel_circ_0009815	-0.954788	0.00301995	XLOC_031909	-0.980232	0.000582274
ccr-let-7g	novel_circ_0009815	-0.954788	0.00301995	XLOC_049757	-0.981575	0.000506096
ccr-let-7g	novel_circ_0009815	-0.954788	0.00301995	XLOC_054663	-0.971559	0.00120183
ccr-let-7g	novel_circ_0010222	-0.979479	0.000627374	109048611	-0.957809	0.00263262
ccr-let-7g	novel_circ_0010222	-0.979479	0.000627374	109054485	-0.977744	0.000737485
ccr-let-7g	novel_circ_0010222	-0.979479	0.000627374	109063442	-0.969594	0.00137274
ccr-let-7g	novel_circ_0010222	-0.979479	0.000627374	109063841	-0.965398	0.00177525
ccr-let-7g	novel_circ_0010222	-0.979479	0.000627374	109082837	-0.959813	0.00239006
ccr-let-7g	novel_circ_0010222	-0.979479	0.000627374	109083258	-0.911874	0.011307
ccr-let-7g	novel_circ_0010222	-0.979479	0.000627374	XLOC_015056	-0.973753	0.00102429
ccr-let-7g	novel_circ_0010222	-0.979479	0.000627374	XLOC_015600	-0.969897	0.0013456
ccr-let-7g	novel_circ_0010222	-0.979479	0.000627374	XLOC_031909	-0.980232	0.000582274
ccr-let-7g	novel_circ_0010222	-0.979479	0.000627374	XLOC_049757	-0.981575	0.000506096
ccr-let-7g	novel_circ_0010222	-0.979479	0.000627374	XLOC_054663	-0.971559	0.00120183
ccr-let-7g	novel_circ_0011396	-0.86037	0.0278836	109048611	-0.957809	0.00263262
ccr-let-7g	novel_circ_0011396	-0.86037	0.0278836	109054485	-0.977744	0.000737485
ccr-let-7g	novel_circ_0011396	-0.86037	0.0278836	109063442	-0.969594	0.00137274
ccr-let-7g	novel_circ_0011396	-0.86037	0.0278836	109063841	-0.965398	0.00177525
ccr-let-7g	novel_circ_0011396	-0.86037	0.0278836	109082837	-0.959813	0.00239006
ccr-let-7g	novel_circ_0011396	-0.86037	0.0278836	109083258	-0.911874	0.011307
ccr-let-7g	novel_circ_0011396	-0.86037	0.0278836	XLOC_015056	-0.973753	0.00102429
ccr-let-7g	novel_circ_0011396	-0.86037	0.0278836	XLOC_015600	-0.969897	0.0013456
ccr-let-7g	novel_circ_0011396	-0.86037	0.0278836	XLOC_031909	-0.980232	0.000582274
ccr-let-7g	novel_circ_0011396	-0.86037	0.0278836	XLOC_049757	-0.981575	0.000506096
ccr-let-7g	novel_circ_0011396	-0.86037	0.0278836	XLOC_054663	-0.971559	0.00120183
ccr-let-7g	novel_circ_0011764	-0.96824	0.00149698	109048611	-0.957809	0.00263262
ccr-let-7g	novel_circ_0011764	-0.96824	0.00149698	109054485	-0.977744	0.000737485
ccr-let-7g	novel_circ_0011764	-0.96824	0.00149698	109063442	-0.969594	0.00137274
ccr-let-7g	novel_circ_0011764	-0.96824	0.00149698	109063841	-0.965398	0.00177525
ccr-let-7g	novel_circ_0011764	-0.96824	0.00149698	109082837	-0.959813	0.00239006
ccr-let-7g	novel_circ_0011764	-0.96824	0.00149698	109083258	-0.911874	0.011307
ccr-let-7g	novel_circ_0011764	-0.96824	0.00149698	XLOC_015056	-0.973753	0.00102429
ccr-let-7g	novel_circ_0011764	-0.96824	0.00149698	XLOC_015600	-0.969897	0.0013456
ccr-let-7g	novel_circ_0011764	-0.96824	0.00149698	XLOC_031909	-0.980232	0.000582274
ccr-let-7g	novel_circ_0011764	-0.96824	0.00149698	XLOC_049757	-0.981575	0.000506096
ccr-let-7g	novel_circ_0011764	-0.96824	0.00149698	XLOC_054663	-0.971559	0.00120183
ccr-let-7g	novel_circ_0011835	-0.952609	0.00331563	109048611	-0.957809	0.00263262
ccr-let-7g	novel_circ_0011835	-0.952609	0.00331563	109054485	-0.977744	0.000737485
ccr-let-7g	novel_circ_0011835	-0.952609	0.00331563	109063442	-0.969594	0.00137274
ccr-let-7g	novel_circ_0011835	-0.952609	0.00331563	109063841	-0.965398	0.00177525
ccr-let-7g	novel_circ_0011835	-0.952609	0.00331563	109082837	-0.959813	0.00239006
ccr-let-7g	novel_circ_0011835	-0.952609	0.00331563	109083258	-0.911874	0.011307
ccr-let-7g	novel_circ_0011835	-0.952609	0.00331563	XLOC_015056	-0.973753	0.00102429
ccr-let-7g	novel_circ_0011835	-0.952609	0.00331563	XLOC_015600	-0.969897	0.0013456
ccr-let-7g	novel_circ_0011835	-0.952609	0.00331563	XLOC_031909	-0.980232	0.000582274
ccr-let-7g	novel_circ_0011835	-0.952609	0.00331563	XLOC_049757	-0.981575	0.000506096
ccr-let-7g	novel_circ_0011835	-0.952609	0.00331563	XLOC_054663	-0.971559	0.00120183
ccr-let-7g	novel_circ_0011951	-0.890289	0.0173945	109048611	-0.957809	0.00263262
ccr-let-7g	novel_circ_0011951	-0.890289	0.0173945	109054485	-0.977744	0.000737485
ccr-let-7g	novel_circ_0011951	-0.890289	0.0173945	109063442	-0.969594	0.00137274
ccr-let-7g	novel_circ_0011951	-0.890289	0.0173945	109063841	-0.965398	0.00177525
ccr-let-7g	novel_circ_0011951	-0.890289	0.0173945	109082837	-0.959813	0.00239006
ccr-let-7g	novel_circ_0011951	-0.890289	0.0173945	109083258	-0.911874	0.011307
ccr-let-7g	novel_circ_0011951	-0.890289	0.0173945	XLOC_015056	-0.973753	0.00102429
ccr-let-7g	novel_circ_0011951	-0.890289	0.0173945	XLOC_015600	-0.969897	0.0013456
ccr-let-7g	novel_circ_0011951	-0.890289	0.0173945	XLOC_031909	-0.980232	0.000582274
ccr-let-7g	novel_circ_0011951	-0.890289	0.0173945	XLOC_049757	-0.981575	0.000506096
ccr-let-7g	novel_circ_0011951	-0.890289	0.0173945	XLOC_054663	-0.971559	0.00120183
ccr-let-7i	novel_circ_0000302	-0.901669	0.014028	109046925	-0.999027	1.41908e-06
ccr-let-7i	novel_circ_0000302	-0.901669	0.014028	109067859	-0.98428	0.000368722
ccr-let-7i	novel_circ_0000302	-0.901669	0.014028	109070251	-0.995776	2.67214e-05
ccr-let-7i	novel_circ_0000302	-0.901669	0.014028	109074990	-0.941118	0.00509851
ccr-let-7i	novel_circ_0000302	-0.901669	0.014028	109084221	-0.981842	0.000491576
ccr-let-7i	novel_circ_0000302	-0.901669	0.014028	109086962	-0.954726	0.00302821
ccr-let-7i	novel_circ_0000302	-0.901669	0.014028	109087775	-0.985449	0.000316054
ccr-let-7i	novel_circ_0000302	-0.901669	0.014028	109098181	-0.967847	0.00153415
ccr-let-7i	novel_circ_0000302	-0.901669	0.014028	109102674	-0.991804	0.000100492
ccr-let-7i	novel_circ_0000302	-0.901669	0.014028	109102770	-0.995448	3.1031e-05
ccr-let-7i	novel_circ_0000302	-0.901669	0.014028	109103277	-0.980007	0.000595611
ccr-let-7i	novel_circ_0000302	-0.901669	0.014028	109108965	-0.914723	0.0105981
ccr-let-7i	novel_circ_0000302	-0.901669	0.014028	109110573	-0.996677	1.65456e-05
ccr-let-7i	novel_circ_0000302	-0.901669	0.014028	122144729	-0.993031	7.26784e-05
ccr-let-7i	novel_circ_0000302	-0.901669	0.014028	XLOC_019713	-0.996066	2.31799e-05
ccr-let-7i	novel_circ_0000671	-0.90055	0.0143437	109046925	-0.999027	1.41908e-06
ccr-let-7i	novel_circ_0000671	-0.90055	0.0143437	109067859	-0.98428	0.000368722
ccr-let-7i	novel_circ_0000671	-0.90055	0.0143437	109070251	-0.995776	2.67214e-05
ccr-let-7i	novel_circ_0000671	-0.90055	0.0143437	109074990	-0.941118	0.00509851
ccr-let-7i	novel_circ_0000671	-0.90055	0.0143437	109084221	-0.981842	0.000491576
ccr-let-7i	novel_circ_0000671	-0.90055	0.0143437	109086962	-0.954726	0.00302821
ccr-let-7i	novel_circ_0000671	-0.90055	0.0143437	109087775	-0.985449	0.000316054
ccr-let-7i	novel_circ_0000671	-0.90055	0.0143437	109098181	-0.967847	0.00153415
ccr-let-7i	novel_circ_0000671	-0.90055	0.0143437	109102674	-0.991804	0.000100492
ccr-let-7i	novel_circ_0000671	-0.90055	0.0143437	109102770	-0.995448	3.1031e-05
ccr-let-7i	novel_circ_0000671	-0.90055	0.0143437	109103277	-0.980007	0.000595611
ccr-let-7i	novel_circ_0000671	-0.90055	0.0143437	109108965	-0.914723	0.0105981
ccr-let-7i	novel_circ_0000671	-0.90055	0.0143437	109110573	-0.996677	1.65456e-05
ccr-let-7i	novel_circ_0000671	-0.90055	0.0143437	122144729	-0.993031	7.26784e-05
ccr-let-7i	novel_circ_0000671	-0.90055	0.0143437	XLOC_019713	-0.996066	2.31799e-05
ccr-let-7i	novel_circ_0000761	-0.899564	0.0146246	109046925	-0.999027	1.41908e-06
ccr-let-7i	novel_circ_0000761	-0.899564	0.0146246	109067859	-0.98428	0.000368722
ccr-let-7i	novel_circ_0000761	-0.899564	0.0146246	109070251	-0.995776	2.67214e-05
ccr-let-7i	novel_circ_0000761	-0.899564	0.0146246	109074990	-0.941118	0.00509851
ccr-let-7i	novel_circ_0000761	-0.899564	0.0146246	109084221	-0.981842	0.000491576
ccr-let-7i	novel_circ_0000761	-0.899564	0.0146246	109086962	-0.954726	0.00302821
ccr-let-7i	novel_circ_0000761	-0.899564	0.0146246	109087775	-0.985449	0.000316054
ccr-let-7i	novel_circ_0000761	-0.899564	0.0146246	109098181	-0.967847	0.00153415
ccr-let-7i	novel_circ_0000761	-0.899564	0.0146246	109102674	-0.991804	0.000100492
ccr-let-7i	novel_circ_0000761	-0.899564	0.0146246	109102770	-0.995448	3.1031e-05
ccr-let-7i	novel_circ_0000761	-0.899564	0.0146246	109103277	-0.980007	0.000595611
ccr-let-7i	novel_circ_0000761	-0.899564	0.0146246	109108965	-0.914723	0.0105981
ccr-let-7i	novel_circ_0000761	-0.899564	0.0146246	109110573	-0.996677	1.65456e-05
ccr-let-7i	novel_circ_0000761	-0.899564	0.0146246	122144729	-0.993031	7.26784e-05
ccr-let-7i	novel_circ_0000761	-0.899564	0.0146246	XLOC_019713	-0.996066	2.31799e-05
ccr-let-7i	novel_circ_0001828	-0.909569	0.011897	109046925	-0.999027	1.41908e-06
ccr-let-7i	novel_circ_0001828	-0.909569	0.011897	109067859	-0.98428	0.000368722
ccr-let-7i	novel_circ_0001828	-0.909569	0.011897	109070251	-0.995776	2.67214e-05
ccr-let-7i	novel_circ_0001828	-0.909569	0.011897	109074990	-0.941118	0.00509851
ccr-let-7i	novel_circ_0001828	-0.909569	0.011897	109084221	-0.981842	0.000491576
ccr-let-7i	novel_circ_0001828	-0.909569	0.011897	109086962	-0.954726	0.00302821
ccr-let-7i	novel_circ_0001828	-0.909569	0.011897	109087775	-0.985449	0.000316054
ccr-let-7i	novel_circ_0001828	-0.909569	0.011897	109098181	-0.967847	0.00153415
ccr-let-7i	novel_circ_0001828	-0.909569	0.011897	109102674	-0.991804	0.000100492
ccr-let-7i	novel_circ_0001828	-0.909569	0.011897	109102770	-0.995448	3.1031e-05
ccr-let-7i	novel_circ_0001828	-0.909569	0.011897	109103277	-0.980007	0.000595611
ccr-let-7i	novel_circ_0001828	-0.909569	0.011897	109108965	-0.914723	0.0105981
ccr-let-7i	novel_circ_0001828	-0.909569	0.011897	109110573	-0.996677	1.65456e-05
ccr-let-7i	novel_circ_0001828	-0.909569	0.011897	122144729	-0.993031	7.26784e-05
ccr-let-7i	novel_circ_0001828	-0.909569	0.011897	XLOC_019713	-0.996066	2.31799e-05
ccr-let-7i	novel_circ_0001892	-0.969801	0.00135416	109046925	-0.999027	1.41908e-06
ccr-let-7i	novel_circ_0001892	-0.969801	0.00135416	109067859	-0.98428	0.000368722
ccr-let-7i	novel_circ_0001892	-0.969801	0.00135416	109070251	-0.995776	2.67214e-05
ccr-let-7i	novel_circ_0001892	-0.969801	0.00135416	109074990	-0.941118	0.00509851
ccr-let-7i	novel_circ_0001892	-0.969801	0.00135416	109084221	-0.981842	0.000491576
ccr-let-7i	novel_circ_0001892	-0.969801	0.00135416	109086962	-0.954726	0.00302821
ccr-let-7i	novel_circ_0001892	-0.969801	0.00135416	109087775	-0.985449	0.000316054
ccr-let-7i	novel_circ_0001892	-0.969801	0.00135416	109098181	-0.967847	0.00153415
ccr-let-7i	novel_circ_0001892	-0.969801	0.00135416	109102674	-0.991804	0.000100492
ccr-let-7i	novel_circ_0001892	-0.969801	0.00135416	109102770	-0.995448	3.1031e-05
ccr-let-7i	novel_circ_0001892	-0.969801	0.00135416	109103277	-0.980007	0.000595611
ccr-let-7i	novel_circ_0001892	-0.969801	0.00135416	109108965	-0.914723	0.0105981
ccr-let-7i	novel_circ_0001892	-0.969801	0.00135416	109110573	-0.996677	1.65456e-05
ccr-let-7i	novel_circ_0001892	-0.969801	0.00135416	122144729	-0.993031	7.26784e-05
ccr-let-7i	novel_circ_0001892	-0.969801	0.00135416	XLOC_019713	-0.996066	2.31799e-05
ccr-let-7i	novel_circ_0002581	-0.96277	0.00205336	109046925	-0.999027	1.41908e-06
ccr-let-7i	novel_circ_0002581	-0.96277	0.00205336	109067859	-0.98428	0.000368722
ccr-let-7i	novel_circ_0002581	-0.96277	0.00205336	109070251	-0.995776	2.67214e-05
ccr-let-7i	novel_circ_0002581	-0.96277	0.00205336	109074990	-0.941118	0.00509851
ccr-let-7i	novel_circ_0002581	-0.96277	0.00205336	109084221	-0.981842	0.000491576
ccr-let-7i	novel_circ_0002581	-0.96277	0.00205336	109086962	-0.954726	0.00302821
ccr-let-7i	novel_circ_0002581	-0.96277	0.00205336	109087775	-0.985449	0.000316054
ccr-let-7i	novel_circ_0002581	-0.96277	0.00205336	109098181	-0.967847	0.00153415
ccr-let-7i	novel_circ_0002581	-0.96277	0.00205336	109102674	-0.991804	0.000100492
ccr-let-7i	novel_circ_0002581	-0.96277	0.00205336	109102770	-0.995448	3.1031e-05
ccr-let-7i	novel_circ_0002581	-0.96277	0.00205336	109103277	-0.980007	0.000595611
ccr-let-7i	novel_circ_0002581	-0.96277	0.00205336	109108965	-0.914723	0.0105981
ccr-let-7i	novel_circ_0002581	-0.96277	0.00205336	109110573	-0.996677	1.65456e-05
ccr-let-7i	novel_circ_0002581	-0.96277	0.00205336	122144729	-0.993031	7.26784e-05
ccr-let-7i	novel_circ_0002581	-0.96277	0.00205336	XLOC_019713	-0.996066	2.31799e-05
ccr-let-7i	novel_circ_0002595	-0.985911	0.000296364	109046925	-0.999027	1.41908e-06
ccr-let-7i	novel_circ_0002595	-0.985911	0.000296364	109067859	-0.98428	0.000368722
ccr-let-7i	novel_circ_0002595	-0.985911	0.000296364	109070251	-0.995776	2.67214e-05
ccr-let-7i	novel_circ_0002595	-0.985911	0.000296364	109074990	-0.941118	0.00509851
ccr-let-7i	novel_circ_0002595	-0.985911	0.000296364	109084221	-0.981842	0.000491576
ccr-let-7i	novel_circ_0002595	-0.985911	0.000296364	109086962	-0.954726	0.00302821
ccr-let-7i	novel_circ_0002595	-0.985911	0.000296364	109087775	-0.985449	0.000316054
ccr-let-7i	novel_circ_0002595	-0.985911	0.000296364	109098181	-0.967847	0.00153415
ccr-let-7i	novel_circ_0002595	-0.985911	0.000296364	109102674	-0.991804	0.000100492
ccr-let-7i	novel_circ_0002595	-0.985911	0.000296364	109102770	-0.995448	3.1031e-05
ccr-let-7i	novel_circ_0002595	-0.985911	0.000296364	109103277	-0.980007	0.000595611
ccr-let-7i	novel_circ_0002595	-0.985911	0.000296364	109108965	-0.914723	0.0105981
ccr-let-7i	novel_circ_0002595	-0.985911	0.000296364	109110573	-0.996677	1.65456e-05
ccr-let-7i	novel_circ_0002595	-0.985911	0.000296364	122144729	-0.993031	7.26784e-05
ccr-let-7i	novel_circ_0002595	-0.985911	0.000296364	XLOC_019713	-0.996066	2.31799e-05
ccr-let-7i	novel_circ_0002596	-0.870022	0.0242436	109046925	-0.999027	1.41908e-06
ccr-let-7i	novel_circ_0002596	-0.870022	0.0242436	109067859	-0.98428	0.000368722
ccr-let-7i	novel_circ_0002596	-0.870022	0.0242436	109070251	-0.995776	2.67214e-05
ccr-let-7i	novel_circ_0002596	-0.870022	0.0242436	109074990	-0.941118	0.00509851
ccr-let-7i	novel_circ_0002596	-0.870022	0.0242436	109084221	-0.981842	0.000491576
ccr-let-7i	novel_circ_0002596	-0.870022	0.0242436	109086962	-0.954726	0.00302821
ccr-let-7i	novel_circ_0002596	-0.870022	0.0242436	109087775	-0.985449	0.000316054
ccr-let-7i	novel_circ_0002596	-0.870022	0.0242436	109098181	-0.967847	0.00153415
ccr-let-7i	novel_circ_0002596	-0.870022	0.0242436	109102674	-0.991804	0.000100492
ccr-let-7i	novel_circ_0002596	-0.870022	0.0242436	109102770	-0.995448	3.1031e-05
ccr-let-7i	novel_circ_0002596	-0.870022	0.0242436	109103277	-0.980007	0.000595611
ccr-let-7i	novel_circ_0002596	-0.870022	0.0242436	109108965	-0.914723	0.0105981
ccr-let-7i	novel_circ_0002596	-0.870022	0.0242436	109110573	-0.996677	1.65456e-05
ccr-let-7i	novel_circ_0002596	-0.870022	0.0242436	122144729	-0.993031	7.26784e-05
ccr-let-7i	novel_circ_0002596	-0.870022	0.0242436	XLOC_019713	-0.996066	2.31799e-05
ccr-let-7i	novel_circ_0002683	-0.989719	0.000158014	109046925	-0.999027	1.41908e-06
ccr-let-7i	novel_circ_0002683	-0.989719	0.000158014	109067859	-0.98428	0.000368722
ccr-let-7i	novel_circ_0002683	-0.989719	0.000158014	109070251	-0.995776	2.67214e-05
ccr-let-7i	novel_circ_0002683	-0.989719	0.000158014	109074990	-0.941118	0.00509851
ccr-let-7i	novel_circ_0002683	-0.989719	0.000158014	109084221	-0.981842	0.000491576
ccr-let-7i	novel_circ_0002683	-0.989719	0.000158014	109086962	-0.954726	0.00302821
ccr-let-7i	novel_circ_0002683	-0.989719	0.000158014	109087775	-0.985449	0.000316054
ccr-let-7i	novel_circ_0002683	-0.989719	0.000158014	109098181	-0.967847	0.00153415
ccr-let-7i	novel_circ_0002683	-0.989719	0.000158014	109102674	-0.991804	0.000100492
ccr-let-7i	novel_circ_0002683	-0.989719	0.000158014	109102770	-0.995448	3.1031e-05
ccr-let-7i	novel_circ_0002683	-0.989719	0.000158014	109103277	-0.980007	0.000595611
ccr-let-7i	novel_circ_0002683	-0.989719	0.000158014	109108965	-0.914723	0.0105981
ccr-let-7i	novel_circ_0002683	-0.989719	0.000158014	109110573	-0.996677	1.65456e-05
ccr-let-7i	novel_circ_0002683	-0.989719	0.000158014	122144729	-0.993031	7.26784e-05
ccr-let-7i	novel_circ_0002683	-0.989719	0.000158014	XLOC_019713	-0.996066	2.31799e-05
ccr-let-7i	novel_circ_0003903	-0.986304	0.000280081	109046925	-0.999027	1.41908e-06
ccr-let-7i	novel_circ_0003903	-0.986304	0.000280081	109067859	-0.98428	0.000368722
ccr-let-7i	novel_circ_0003903	-0.986304	0.000280081	109070251	-0.995776	2.67214e-05
ccr-let-7i	novel_circ_0003903	-0.986304	0.000280081	109074990	-0.941118	0.00509851
ccr-let-7i	novel_circ_0003903	-0.986304	0.000280081	109084221	-0.981842	0.000491576
ccr-let-7i	novel_circ_0003903	-0.986304	0.000280081	109086962	-0.954726	0.00302821
ccr-let-7i	novel_circ_0003903	-0.986304	0.000280081	109087775	-0.985449	0.000316054
ccr-let-7i	novel_circ_0003903	-0.986304	0.000280081	109098181	-0.967847	0.00153415
ccr-let-7i	novel_circ_0003903	-0.986304	0.000280081	109102674	-0.991804	0.000100492
ccr-let-7i	novel_circ_0003903	-0.986304	0.000280081	109102770	-0.995448	3.1031e-05
ccr-let-7i	novel_circ_0003903	-0.986304	0.000280081	109103277	-0.980007	0.000595611
ccr-let-7i	novel_circ_0003903	-0.986304	0.000280081	109108965	-0.914723	0.0105981
ccr-let-7i	novel_circ_0003903	-0.986304	0.000280081	109110573	-0.996677	1.65456e-05
ccr-let-7i	novel_circ_0003903	-0.986304	0.000280081	122144729	-0.993031	7.26784e-05
ccr-let-7i	novel_circ_0003903	-0.986304	0.000280081	XLOC_019713	-0.996066	2.31799e-05
ccr-let-7i	novel_circ_0004574	-0.884479	0.0192467	109046925	-0.999027	1.41908e-06
ccr-let-7i	novel_circ_0004574	-0.884479	0.0192467	109067859	-0.98428	0.000368722
ccr-let-7i	novel_circ_0004574	-0.884479	0.0192467	109070251	-0.995776	2.67214e-05
ccr-let-7i	novel_circ_0004574	-0.884479	0.0192467	109074990	-0.941118	0.00509851
ccr-let-7i	novel_circ_0004574	-0.884479	0.0192467	109084221	-0.981842	0.000491576
ccr-let-7i	novel_circ_0004574	-0.884479	0.0192467	109086962	-0.954726	0.00302821
ccr-let-7i	novel_circ_0004574	-0.884479	0.0192467	109087775	-0.985449	0.000316054
ccr-let-7i	novel_circ_0004574	-0.884479	0.0192467	109098181	-0.967847	0.00153415
ccr-let-7i	novel_circ_0004574	-0.884479	0.0192467	109102674	-0.991804	0.000100492
ccr-let-7i	novel_circ_0004574	-0.884479	0.0192467	109102770	-0.995448	3.1031e-05
ccr-let-7i	novel_circ_0004574	-0.884479	0.0192467	109103277	-0.980007	0.000595611
ccr-let-7i	novel_circ_0004574	-0.884479	0.0192467	109108965	-0.914723	0.0105981
ccr-let-7i	novel_circ_0004574	-0.884479	0.0192467	109110573	-0.996677	1.65456e-05
ccr-let-7i	novel_circ_0004574	-0.884479	0.0192467	122144729	-0.993031	7.26784e-05
ccr-let-7i	novel_circ_0004574	-0.884479	0.0192467	XLOC_019713	-0.996066	2.31799e-05
ccr-let-7i	novel_circ_0005540	-0.938974	0.00547269	109046925	-0.999027	1.41908e-06
ccr-let-7i	novel_circ_0005540	-0.938974	0.00547269	109067859	-0.98428	0.000368722
ccr-let-7i	novel_circ_0005540	-0.938974	0.00547269	109070251	-0.995776	2.67214e-05
ccr-let-7i	novel_circ_0005540	-0.938974	0.00547269	109074990	-0.941118	0.00509851
ccr-let-7i	novel_circ_0005540	-0.938974	0.00547269	109084221	-0.981842	0.000491576
ccr-let-7i	novel_circ_0005540	-0.938974	0.00547269	109086962	-0.954726	0.00302821
ccr-let-7i	novel_circ_0005540	-0.938974	0.00547269	109087775	-0.985449	0.000316054
ccr-let-7i	novel_circ_0005540	-0.938974	0.00547269	109098181	-0.967847	0.00153415
ccr-let-7i	novel_circ_0005540	-0.938974	0.00547269	109102674	-0.991804	0.000100492
ccr-let-7i	novel_circ_0005540	-0.938974	0.00547269	109102770	-0.995448	3.1031e-05
ccr-let-7i	novel_circ_0005540	-0.938974	0.00547269	109103277	-0.980007	0.000595611
ccr-let-7i	novel_circ_0005540	-0.938974	0.00547269	109108965	-0.914723	0.0105981
ccr-let-7i	novel_circ_0005540	-0.938974	0.00547269	109110573	-0.996677	1.65456e-05
ccr-let-7i	novel_circ_0005540	-0.938974	0.00547269	122144729	-0.993031	7.26784e-05
ccr-let-7i	novel_circ_0005540	-0.938974	0.00547269	XLOC_019713	-0.996066	2.31799e-05
ccr-let-7i	novel_circ_0006009	-0.939579	0.00536583	109046925	-0.999027	1.41908e-06
ccr-let-7i	novel_circ_0006009	-0.939579	0.00536583	109067859	-0.98428	0.000368722
ccr-let-7i	novel_circ_0006009	-0.939579	0.00536583	109070251	-0.995776	2.67214e-05
ccr-let-7i	novel_circ_0006009	-0.939579	0.00536583	109074990	-0.941118	0.00509851
ccr-let-7i	novel_circ_0006009	-0.939579	0.00536583	109084221	-0.981842	0.000491576
ccr-let-7i	novel_circ_0006009	-0.939579	0.00536583	109086962	-0.954726	0.00302821
ccr-let-7i	novel_circ_0006009	-0.939579	0.00536583	109087775	-0.985449	0.000316054
ccr-let-7i	novel_circ_0006009	-0.939579	0.00536583	109098181	-0.967847	0.00153415
ccr-let-7i	novel_circ_0006009	-0.939579	0.00536583	109102674	-0.991804	0.000100492
ccr-let-7i	novel_circ_0006009	-0.939579	0.00536583	109102770	-0.995448	3.1031e-05
ccr-let-7i	novel_circ_0006009	-0.939579	0.00536583	109103277	-0.980007	0.000595611
ccr-let-7i	novel_circ_0006009	-0.939579	0.00536583	109108965	-0.914723	0.0105981
ccr-let-7i	novel_circ_0006009	-0.939579	0.00536583	109110573	-0.996677	1.65456e-05
ccr-let-7i	novel_circ_0006009	-0.939579	0.00536583	122144729	-0.993031	7.26784e-05
ccr-let-7i	novel_circ_0006009	-0.939579	0.00536583	XLOC_019713	-0.996066	2.31799e-05
ccr-let-7i	novel_circ_0006010	-0.9287	0.00744439	109046925	-0.999027	1.41908e-06
ccr-let-7i	novel_circ_0006010	-0.9287	0.00744439	109067859	-0.98428	0.000368722
ccr-let-7i	novel_circ_0006010	-0.9287	0.00744439	109070251	-0.995776	2.67214e-05
ccr-let-7i	novel_circ_0006010	-0.9287	0.00744439	109074990	-0.941118	0.00509851
ccr-let-7i	novel_circ_0006010	-0.9287	0.00744439	109084221	-0.981842	0.000491576
ccr-let-7i	novel_circ_0006010	-0.9287	0.00744439	109086962	-0.954726	0.00302821
ccr-let-7i	novel_circ_0006010	-0.9287	0.00744439	109087775	-0.985449	0.000316054
ccr-let-7i	novel_circ_0006010	-0.9287	0.00744439	109098181	-0.967847	0.00153415
ccr-let-7i	novel_circ_0006010	-0.9287	0.00744439	109102674	-0.991804	0.000100492
ccr-let-7i	novel_circ_0006010	-0.9287	0.00744439	109102770	-0.995448	3.1031e-05
ccr-let-7i	novel_circ_0006010	-0.9287	0.00744439	109103277	-0.980007	0.000595611
ccr-let-7i	novel_circ_0006010	-0.9287	0.00744439	109108965	-0.914723	0.0105981
ccr-let-7i	novel_circ_0006010	-0.9287	0.00744439	109110573	-0.996677	1.65456e-05
ccr-let-7i	novel_circ_0006010	-0.9287	0.00744439	122144729	-0.993031	7.26784e-05
ccr-let-7i	novel_circ_0006010	-0.9287	0.00744439	XLOC_019713	-0.996066	2.31799e-05
ccr-let-7i	novel_circ_0006535	-0.99371	5.92205e-05	109046925	-0.999027	1.41908e-06
ccr-let-7i	novel_circ_0006535	-0.99371	5.92205e-05	109067859	-0.98428	0.000368722
ccr-let-7i	novel_circ_0006535	-0.99371	5.92205e-05	109070251	-0.995776	2.67214e-05
ccr-let-7i	novel_circ_0006535	-0.99371	5.92205e-05	109074990	-0.941118	0.00509851
ccr-let-7i	novel_circ_0006535	-0.99371	5.92205e-05	109084221	-0.981842	0.000491576
ccr-let-7i	novel_circ_0006535	-0.99371	5.92205e-05	109086962	-0.954726	0.00302821
ccr-let-7i	novel_circ_0006535	-0.99371	5.92205e-05	109087775	-0.985449	0.000316054
ccr-let-7i	novel_circ_0006535	-0.99371	5.92205e-05	109098181	-0.967847	0.00153415
ccr-let-7i	novel_circ_0006535	-0.99371	5.92205e-05	109102674	-0.991804	0.000100492
ccr-let-7i	novel_circ_0006535	-0.99371	5.92205e-05	109102770	-0.995448	3.1031e-05
ccr-let-7i	novel_circ_0006535	-0.99371	5.92205e-05	109103277	-0.980007	0.000595611
ccr-let-7i	novel_circ_0006535	-0.99371	5.92205e-05	109108965	-0.914723	0.0105981
ccr-let-7i	novel_circ_0006535	-0.99371	5.92205e-05	109110573	-0.996677	1.65456e-05
ccr-let-7i	novel_circ_0006535	-0.99371	5.92205e-05	122144729	-0.993031	7.26784e-05
ccr-let-7i	novel_circ_0006535	-0.99371	5.92205e-05	XLOC_019713	-0.996066	2.31799e-05
ccr-let-7i	novel_circ_0007927	-0.909531	0.0119067	109046925	-0.999027	1.41908e-06
ccr-let-7i	novel_circ_0007927	-0.909531	0.0119067	109067859	-0.98428	0.000368722
ccr-let-7i	novel_circ_0007927	-0.909531	0.0119067	109070251	-0.995776	2.67214e-05
ccr-let-7i	novel_circ_0007927	-0.909531	0.0119067	109074990	-0.941118	0.00509851
ccr-let-7i	novel_circ_0007927	-0.909531	0.0119067	109084221	-0.981842	0.000491576
ccr-let-7i	novel_circ_0007927	-0.909531	0.0119067	109086962	-0.954726	0.00302821
ccr-let-7i	novel_circ_0007927	-0.909531	0.0119067	109087775	-0.985449	0.000316054
ccr-let-7i	novel_circ_0007927	-0.909531	0.0119067	109098181	-0.967847	0.00153415
ccr-let-7i	novel_circ_0007927	-0.909531	0.0119067	109102674	-0.991804	0.000100492
ccr-let-7i	novel_circ_0007927	-0.909531	0.0119067	109102770	-0.995448	3.1031e-05
ccr-let-7i	novel_circ_0007927	-0.909531	0.0119067	109103277	-0.980007	0.000595611
ccr-let-7i	novel_circ_0007927	-0.909531	0.0119067	109108965	-0.914723	0.0105981
ccr-let-7i	novel_circ_0007927	-0.909531	0.0119067	109110573	-0.996677	1.65456e-05
ccr-let-7i	novel_circ_0007927	-0.909531	0.0119067	122144729	-0.993031	7.26784e-05
ccr-let-7i	novel_circ_0007927	-0.909531	0.0119067	XLOC_019713	-0.996066	2.31799e-05
ccr-let-7i	novel_circ_0007945	-0.954143	0.00310604	109046925	-0.999027	1.41908e-06
ccr-let-7i	novel_circ_0007945	-0.954143	0.00310604	109067859	-0.98428	0.000368722
ccr-let-7i	novel_circ_0007945	-0.954143	0.00310604	109070251	-0.995776	2.67214e-05
ccr-let-7i	novel_circ_0007945	-0.954143	0.00310604	109074990	-0.941118	0.00509851
ccr-let-7i	novel_circ_0007945	-0.954143	0.00310604	109084221	-0.981842	0.000491576
ccr-let-7i	novel_circ_0007945	-0.954143	0.00310604	109086962	-0.954726	0.00302821
ccr-let-7i	novel_circ_0007945	-0.954143	0.00310604	109087775	-0.985449	0.000316054
ccr-let-7i	novel_circ_0007945	-0.954143	0.00310604	109098181	-0.967847	0.00153415
ccr-let-7i	novel_circ_0007945	-0.954143	0.00310604	109102674	-0.991804	0.000100492
ccr-let-7i	novel_circ_0007945	-0.954143	0.00310604	109102770	-0.995448	3.1031e-05
ccr-let-7i	novel_circ_0007945	-0.954143	0.00310604	109103277	-0.980007	0.000595611
ccr-let-7i	novel_circ_0007945	-0.954143	0.00310604	109108965	-0.914723	0.0105981
ccr-let-7i	novel_circ_0007945	-0.954143	0.00310604	109110573	-0.996677	1.65456e-05
ccr-let-7i	novel_circ_0007945	-0.954143	0.00310604	122144729	-0.993031	7.26784e-05
ccr-let-7i	novel_circ_0007945	-0.954143	0.00310604	XLOC_019713	-0.996066	2.31799e-05
ccr-let-7i	novel_circ_0008111	-0.972267	0.00114305	109046925	-0.999027	1.41908e-06
ccr-let-7i	novel_circ_0008111	-0.972267	0.00114305	109067859	-0.98428	0.000368722
ccr-let-7i	novel_circ_0008111	-0.972267	0.00114305	109070251	-0.995776	2.67214e-05
ccr-let-7i	novel_circ_0008111	-0.972267	0.00114305	109074990	-0.941118	0.00509851
ccr-let-7i	novel_circ_0008111	-0.972267	0.00114305	109084221	-0.981842	0.000491576
ccr-let-7i	novel_circ_0008111	-0.972267	0.00114305	109086962	-0.954726	0.00302821
ccr-let-7i	novel_circ_0008111	-0.972267	0.00114305	109087775	-0.985449	0.000316054
ccr-let-7i	novel_circ_0008111	-0.972267	0.00114305	109098181	-0.967847	0.00153415
ccr-let-7i	novel_circ_0008111	-0.972267	0.00114305	109102674	-0.991804	0.000100492
ccr-let-7i	novel_circ_0008111	-0.972267	0.00114305	109102770	-0.995448	3.1031e-05
ccr-let-7i	novel_circ_0008111	-0.972267	0.00114305	109103277	-0.980007	0.000595611
ccr-let-7i	novel_circ_0008111	-0.972267	0.00114305	109108965	-0.914723	0.0105981
ccr-let-7i	novel_circ_0008111	-0.972267	0.00114305	109110573	-0.996677	1.65456e-05
ccr-let-7i	novel_circ_0008111	-0.972267	0.00114305	122144729	-0.993031	7.26784e-05
ccr-let-7i	novel_circ_0008111	-0.972267	0.00114305	XLOC_019713	-0.996066	2.31799e-05
ccr-let-7i	novel_circ_0008112	-0.9601	0.0023563	109046925	-0.999027	1.41908e-06
ccr-let-7i	novel_circ_0008112	-0.9601	0.0023563	109067859	-0.98428	0.000368722
ccr-let-7i	novel_circ_0008112	-0.9601	0.0023563	109070251	-0.995776	2.67214e-05
ccr-let-7i	novel_circ_0008112	-0.9601	0.0023563	109074990	-0.941118	0.00509851
ccr-let-7i	novel_circ_0008112	-0.9601	0.0023563	109084221	-0.981842	0.000491576
ccr-let-7i	novel_circ_0008112	-0.9601	0.0023563	109086962	-0.954726	0.00302821
ccr-let-7i	novel_circ_0008112	-0.9601	0.0023563	109087775	-0.985449	0.000316054
ccr-let-7i	novel_circ_0008112	-0.9601	0.0023563	109098181	-0.967847	0.00153415
ccr-let-7i	novel_circ_0008112	-0.9601	0.0023563	109102674	-0.991804	0.000100492
ccr-let-7i	novel_circ_0008112	-0.9601	0.0023563	109102770	-0.995448	3.1031e-05
ccr-let-7i	novel_circ_0008112	-0.9601	0.0023563	109103277	-0.980007	0.000595611
ccr-let-7i	novel_circ_0008112	-0.9601	0.0023563	109108965	-0.914723	0.0105981
ccr-let-7i	novel_circ_0008112	-0.9601	0.0023563	109110573	-0.996677	1.65456e-05
ccr-let-7i	novel_circ_0008112	-0.9601	0.0023563	122144729	-0.993031	7.26784e-05
ccr-let-7i	novel_circ_0008112	-0.9601	0.0023563	XLOC_019713	-0.996066	2.31799e-05
ccr-let-7i	novel_circ_0008563	-0.897203	0.0153077	109046925	-0.999027	1.41908e-06
ccr-let-7i	novel_circ_0008563	-0.897203	0.0153077	109067859	-0.98428	0.000368722
ccr-let-7i	novel_circ_0008563	-0.897203	0.0153077	109070251	-0.995776	2.67214e-05
ccr-let-7i	novel_circ_0008563	-0.897203	0.0153077	109074990	-0.941118	0.00509851
ccr-let-7i	novel_circ_0008563	-0.897203	0.0153077	109084221	-0.981842	0.000491576
ccr-let-7i	novel_circ_0008563	-0.897203	0.0153077	109086962	-0.954726	0.00302821
ccr-let-7i	novel_circ_0008563	-0.897203	0.0153077	109087775	-0.985449	0.000316054
ccr-let-7i	novel_circ_0008563	-0.897203	0.0153077	109098181	-0.967847	0.00153415
ccr-let-7i	novel_circ_0008563	-0.897203	0.0153077	109102674	-0.991804	0.000100492
ccr-let-7i	novel_circ_0008563	-0.897203	0.0153077	109102770	-0.995448	3.1031e-05
ccr-let-7i	novel_circ_0008563	-0.897203	0.0153077	109103277	-0.980007	0.000595611
ccr-let-7i	novel_circ_0008563	-0.897203	0.0153077	109108965	-0.914723	0.0105981
ccr-let-7i	novel_circ_0008563	-0.897203	0.0153077	109110573	-0.996677	1.65456e-05
ccr-let-7i	novel_circ_0008563	-0.897203	0.0153077	122144729	-0.993031	7.26784e-05
ccr-let-7i	novel_circ_0008563	-0.897203	0.0153077	XLOC_019713	-0.996066	2.31799e-05
ccr-let-7i	novel_circ_0009158	-0.971897	0.00117356	109046925	-0.999027	1.41908e-06
ccr-let-7i	novel_circ_0009158	-0.971897	0.00117356	109067859	-0.98428	0.000368722
ccr-let-7i	novel_circ_0009158	-0.971897	0.00117356	109070251	-0.995776	2.67214e-05
ccr-let-7i	novel_circ_0009158	-0.971897	0.00117356	109074990	-0.941118	0.00509851
ccr-let-7i	novel_circ_0009158	-0.971897	0.00117356	109084221	-0.981842	0.000491576
ccr-let-7i	novel_circ_0009158	-0.971897	0.00117356	109086962	-0.954726	0.00302821
ccr-let-7i	novel_circ_0009158	-0.971897	0.00117356	109087775	-0.985449	0.000316054
ccr-let-7i	novel_circ_0009158	-0.971897	0.00117356	109098181	-0.967847	0.00153415
ccr-let-7i	novel_circ_0009158	-0.971897	0.00117356	109102674	-0.991804	0.000100492
ccr-let-7i	novel_circ_0009158	-0.971897	0.00117356	109102770	-0.995448	3.1031e-05
ccr-let-7i	novel_circ_0009158	-0.971897	0.00117356	109103277	-0.980007	0.000595611
ccr-let-7i	novel_circ_0009158	-0.971897	0.00117356	109108965	-0.914723	0.0105981
ccr-let-7i	novel_circ_0009158	-0.971897	0.00117356	109110573	-0.996677	1.65456e-05
ccr-let-7i	novel_circ_0009158	-0.971897	0.00117356	122144729	-0.993031	7.26784e-05
ccr-let-7i	novel_circ_0009158	-0.971897	0.00117356	XLOC_019713	-0.996066	2.31799e-05
ccr-let-7i	novel_circ_0009160	-0.860886	0.0276828	109046925	-0.999027	1.41908e-06
ccr-let-7i	novel_circ_0009160	-0.860886	0.0276828	109067859	-0.98428	0.000368722
ccr-let-7i	novel_circ_0009160	-0.860886	0.0276828	109070251	-0.995776	2.67214e-05
ccr-let-7i	novel_circ_0009160	-0.860886	0.0276828	109074990	-0.941118	0.00509851
ccr-let-7i	novel_circ_0009160	-0.860886	0.0276828	109084221	-0.981842	0.000491576
ccr-let-7i	novel_circ_0009160	-0.860886	0.0276828	109086962	-0.954726	0.00302821
ccr-let-7i	novel_circ_0009160	-0.860886	0.0276828	109087775	-0.985449	0.000316054
ccr-let-7i	novel_circ_0009160	-0.860886	0.0276828	109098181	-0.967847	0.00153415
ccr-let-7i	novel_circ_0009160	-0.860886	0.0276828	109102674	-0.991804	0.000100492
ccr-let-7i	novel_circ_0009160	-0.860886	0.0276828	109102770	-0.995448	3.1031e-05
ccr-let-7i	novel_circ_0009160	-0.860886	0.0276828	109103277	-0.980007	0.000595611
ccr-let-7i	novel_circ_0009160	-0.860886	0.0276828	109108965	-0.914723	0.0105981
ccr-let-7i	novel_circ_0009160	-0.860886	0.0276828	109110573	-0.996677	1.65456e-05
ccr-let-7i	novel_circ_0009160	-0.860886	0.0276828	122144729	-0.993031	7.26784e-05
ccr-let-7i	novel_circ_0009160	-0.860886	0.0276828	XLOC_019713	-0.996066	2.31799e-05
ccr-let-7i	novel_circ_0009161	-0.989121	0.000176876	109046925	-0.999027	1.41908e-06
ccr-let-7i	novel_circ_0009161	-0.989121	0.000176876	109067859	-0.98428	0.000368722
ccr-let-7i	novel_circ_0009161	-0.989121	0.000176876	109070251	-0.995776	2.67214e-05
ccr-let-7i	novel_circ_0009161	-0.989121	0.000176876	109074990	-0.941118	0.00509851
ccr-let-7i	novel_circ_0009161	-0.989121	0.000176876	109084221	-0.981842	0.000491576
ccr-let-7i	novel_circ_0009161	-0.989121	0.000176876	109086962	-0.954726	0.00302821
ccr-let-7i	novel_circ_0009161	-0.989121	0.000176876	109087775	-0.985449	0.000316054
ccr-let-7i	novel_circ_0009161	-0.989121	0.000176876	109098181	-0.967847	0.00153415
ccr-let-7i	novel_circ_0009161	-0.989121	0.000176876	109102674	-0.991804	0.000100492
ccr-let-7i	novel_circ_0009161	-0.989121	0.000176876	109102770	-0.995448	3.1031e-05
ccr-let-7i	novel_circ_0009161	-0.989121	0.000176876	109103277	-0.980007	0.000595611
ccr-let-7i	novel_circ_0009161	-0.989121	0.000176876	109108965	-0.914723	0.0105981
ccr-let-7i	novel_circ_0009161	-0.989121	0.000176876	109110573	-0.996677	1.65456e-05
ccr-let-7i	novel_circ_0009161	-0.989121	0.000176876	122144729	-0.993031	7.26784e-05
ccr-let-7i	novel_circ_0009161	-0.989121	0.000176876	XLOC_019713	-0.996066	2.31799e-05
ccr-let-7i	novel_circ_0009628	-0.957924	0.00261836	109046925	-0.999027	1.41908e-06
ccr-let-7i	novel_circ_0009628	-0.957924	0.00261836	109067859	-0.98428	0.000368722
ccr-let-7i	novel_circ_0009628	-0.957924	0.00261836	109070251	-0.995776	2.67214e-05
ccr-let-7i	novel_circ_0009628	-0.957924	0.00261836	109074990	-0.941118	0.00509851
ccr-let-7i	novel_circ_0009628	-0.957924	0.00261836	109084221	-0.981842	0.000491576
ccr-let-7i	novel_circ_0009628	-0.957924	0.00261836	109086962	-0.954726	0.00302821
ccr-let-7i	novel_circ_0009628	-0.957924	0.00261836	109087775	-0.985449	0.000316054
ccr-let-7i	novel_circ_0009628	-0.957924	0.00261836	109098181	-0.967847	0.00153415
ccr-let-7i	novel_circ_0009628	-0.957924	0.00261836	109102674	-0.991804	0.000100492
ccr-let-7i	novel_circ_0009628	-0.957924	0.00261836	109102770	-0.995448	3.1031e-05
ccr-let-7i	novel_circ_0009628	-0.957924	0.00261836	109103277	-0.980007	0.000595611
ccr-let-7i	novel_circ_0009628	-0.957924	0.00261836	109108965	-0.914723	0.0105981
ccr-let-7i	novel_circ_0009628	-0.957924	0.00261836	109110573	-0.996677	1.65456e-05
ccr-let-7i	novel_circ_0009628	-0.957924	0.00261836	122144729	-0.993031	7.26784e-05
ccr-let-7i	novel_circ_0009628	-0.957924	0.00261836	XLOC_019713	-0.996066	2.31799e-05
ccr-let-7i	novel_circ_0009638	-0.981534	0.000508325	109046925	-0.999027	1.41908e-06
ccr-let-7i	novel_circ_0009638	-0.981534	0.000508325	109067859	-0.98428	0.000368722
ccr-let-7i	novel_circ_0009638	-0.981534	0.000508325	109070251	-0.995776	2.67214e-05
ccr-let-7i	novel_circ_0009638	-0.981534	0.000508325	109074990	-0.941118	0.00509851
ccr-let-7i	novel_circ_0009638	-0.981534	0.000508325	109084221	-0.981842	0.000491576
ccr-let-7i	novel_circ_0009638	-0.981534	0.000508325	109086962	-0.954726	0.00302821
ccr-let-7i	novel_circ_0009638	-0.981534	0.000508325	109087775	-0.985449	0.000316054
ccr-let-7i	novel_circ_0009638	-0.981534	0.000508325	109098181	-0.967847	0.00153415
ccr-let-7i	novel_circ_0009638	-0.981534	0.000508325	109102674	-0.991804	0.000100492
ccr-let-7i	novel_circ_0009638	-0.981534	0.000508325	109102770	-0.995448	3.1031e-05
ccr-let-7i	novel_circ_0009638	-0.981534	0.000508325	109103277	-0.980007	0.000595611
ccr-let-7i	novel_circ_0009638	-0.981534	0.000508325	109108965	-0.914723	0.0105981
ccr-let-7i	novel_circ_0009638	-0.981534	0.000508325	109110573	-0.996677	1.65456e-05
ccr-let-7i	novel_circ_0009638	-0.981534	0.000508325	122144729	-0.993031	7.26784e-05
ccr-let-7i	novel_circ_0009638	-0.981534	0.000508325	XLOC_019713	-0.996066	2.31799e-05
ccr-let-7i	novel_circ_0010077	-0.93345	0.00649599	109046925	-0.999027	1.41908e-06
ccr-let-7i	novel_circ_0010077	-0.93345	0.00649599	109067859	-0.98428	0.000368722
ccr-let-7i	novel_circ_0010077	-0.93345	0.00649599	109070251	-0.995776	2.67214e-05
ccr-let-7i	novel_circ_0010077	-0.93345	0.00649599	109074990	-0.941118	0.00509851
ccr-let-7i	novel_circ_0010077	-0.93345	0.00649599	109084221	-0.981842	0.000491576
ccr-let-7i	novel_circ_0010077	-0.93345	0.00649599	109086962	-0.954726	0.00302821
ccr-let-7i	novel_circ_0010077	-0.93345	0.00649599	109087775	-0.985449	0.000316054
ccr-let-7i	novel_circ_0010077	-0.93345	0.00649599	109098181	-0.967847	0.00153415
ccr-let-7i	novel_circ_0010077	-0.93345	0.00649599	109102674	-0.991804	0.000100492
ccr-let-7i	novel_circ_0010077	-0.93345	0.00649599	109102770	-0.995448	3.1031e-05
ccr-let-7i	novel_circ_0010077	-0.93345	0.00649599	109103277	-0.980007	0.000595611
ccr-let-7i	novel_circ_0010077	-0.93345	0.00649599	109108965	-0.914723	0.0105981
ccr-let-7i	novel_circ_0010077	-0.93345	0.00649599	109110573	-0.996677	1.65456e-05
ccr-let-7i	novel_circ_0010077	-0.93345	0.00649599	122144729	-0.993031	7.26784e-05
ccr-let-7i	novel_circ_0010077	-0.93345	0.00649599	XLOC_019713	-0.996066	2.31799e-05
ccr-let-7i	novel_circ_0011991	-0.977685	0.000741416	109046925	-0.999027	1.41908e-06
ccr-let-7i	novel_circ_0011991	-0.977685	0.000741416	109067859	-0.98428	0.000368722
ccr-let-7i	novel_circ_0011991	-0.977685	0.000741416	109070251	-0.995776	2.67214e-05
ccr-let-7i	novel_circ_0011991	-0.977685	0.000741416	109074990	-0.941118	0.00509851
ccr-let-7i	novel_circ_0011991	-0.977685	0.000741416	109084221	-0.981842	0.000491576
ccr-let-7i	novel_circ_0011991	-0.977685	0.000741416	109086962	-0.954726	0.00302821
ccr-let-7i	novel_circ_0011991	-0.977685	0.000741416	109087775	-0.985449	0.000316054
ccr-let-7i	novel_circ_0011991	-0.977685	0.000741416	109098181	-0.967847	0.00153415
ccr-let-7i	novel_circ_0011991	-0.977685	0.000741416	109102674	-0.991804	0.000100492
ccr-let-7i	novel_circ_0011991	-0.977685	0.000741416	109102770	-0.995448	3.1031e-05
ccr-let-7i	novel_circ_0011991	-0.977685	0.000741416	109103277	-0.980007	0.000595611
ccr-let-7i	novel_circ_0011991	-0.977685	0.000741416	109108965	-0.914723	0.0105981
ccr-let-7i	novel_circ_0011991	-0.977685	0.000741416	109110573	-0.996677	1.65456e-05
ccr-let-7i	novel_circ_0011991	-0.977685	0.000741416	122144729	-0.993031	7.26784e-05
ccr-let-7i	novel_circ_0011991	-0.977685	0.000741416	XLOC_019713	-0.996066	2.31799e-05
ccr-miR-101a	novel_circ_0000342	-0.903912	0.0134057	109051256	-0.936582	0.00590525
ccr-miR-101a	novel_circ_0000342	-0.903912	0.0134057	109095281	-0.987992	0.00021541
ccr-miR-101a	novel_circ_0000342	-0.903912	0.0134057	122145608	-0.978926	0.00066146
ccr-miR-101a	novel_circ_0000342	-0.903912	0.0134057	XLOC_014890	-0.991765	0.000101433
ccr-miR-101a	novel_circ_0000342	-0.903912	0.0134057	XLOC_028048	-0.959577	0.00241801
ccr-miR-101a	novel_circ_0000342	-0.903912	0.0134057	XLOC_037067	-0.988065	0.000212823
ccr-miR-101a	novel_circ_0000342	-0.903912	0.0134057	XLOC_038859	-0.986773	0.000261289
ccr-miR-101a	novel_circ_0000343	-0.978715	0.000674724	109051256	-0.936582	0.00590525
ccr-miR-101a	novel_circ_0000343	-0.978715	0.000674724	109095281	-0.987992	0.00021541
ccr-miR-101a	novel_circ_0000343	-0.978715	0.000674724	122145608	-0.978926	0.00066146
ccr-miR-101a	novel_circ_0000343	-0.978715	0.000674724	XLOC_014890	-0.991765	0.000101433
ccr-miR-101a	novel_circ_0000343	-0.978715	0.000674724	XLOC_028048	-0.959577	0.00241801
ccr-miR-101a	novel_circ_0000343	-0.978715	0.000674724	XLOC_037067	-0.988065	0.000212823
ccr-miR-101a	novel_circ_0000343	-0.978715	0.000674724	XLOC_038859	-0.986773	0.000261289
ccr-miR-101a	novel_circ_0000344	-0.942925	0.0047934	109051256	-0.936582	0.00590525
ccr-miR-101a	novel_circ_0000344	-0.942925	0.0047934	109095281	-0.987992	0.00021541
ccr-miR-101a	novel_circ_0000344	-0.942925	0.0047934	122145608	-0.978926	0.00066146
ccr-miR-101a	novel_circ_0000344	-0.942925	0.0047934	XLOC_014890	-0.991765	0.000101433
ccr-miR-101a	novel_circ_0000344	-0.942925	0.0047934	XLOC_028048	-0.959577	0.00241801
ccr-miR-101a	novel_circ_0000344	-0.942925	0.0047934	XLOC_037067	-0.988065	0.000212823
ccr-miR-101a	novel_circ_0000344	-0.942925	0.0047934	XLOC_038859	-0.986773	0.000261289
ccr-miR-101a	novel_circ_0001611	-0.931311	0.00691524	109051256	-0.936582	0.00590525
ccr-miR-101a	novel_circ_0001611	-0.931311	0.00691524	109095281	-0.987992	0.00021541
ccr-miR-101a	novel_circ_0001611	-0.931311	0.00691524	122145608	-0.978926	0.00066146
ccr-miR-101a	novel_circ_0001611	-0.931311	0.00691524	XLOC_014890	-0.991765	0.000101433
ccr-miR-101a	novel_circ_0001611	-0.931311	0.00691524	XLOC_028048	-0.959577	0.00241801
ccr-miR-101a	novel_circ_0001611	-0.931311	0.00691524	XLOC_037067	-0.988065	0.000212823
ccr-miR-101a	novel_circ_0001611	-0.931311	0.00691524	XLOC_038859	-0.986773	0.000261289
ccr-miR-101a	novel_circ_0003672	-0.925591	0.00809914	109051256	-0.936582	0.00590525
ccr-miR-101a	novel_circ_0003672	-0.925591	0.00809914	109095281	-0.987992	0.00021541
ccr-miR-101a	novel_circ_0003672	-0.925591	0.00809914	122145608	-0.978926	0.00066146
ccr-miR-101a	novel_circ_0003672	-0.925591	0.00809914	XLOC_014890	-0.991765	0.000101433
ccr-miR-101a	novel_circ_0003672	-0.925591	0.00809914	XLOC_028048	-0.959577	0.00241801
ccr-miR-101a	novel_circ_0003672	-0.925591	0.00809914	XLOC_037067	-0.988065	0.000212823
ccr-miR-101a	novel_circ_0003672	-0.925591	0.00809914	XLOC_038859	-0.986773	0.000261289
ccr-miR-101a	novel_circ_0003685	-0.890729	0.0172579	109051256	-0.936582	0.00590525
ccr-miR-101a	novel_circ_0003685	-0.890729	0.0172579	109095281	-0.987992	0.00021541
ccr-miR-101a	novel_circ_0003685	-0.890729	0.0172579	122145608	-0.978926	0.00066146
ccr-miR-101a	novel_circ_0003685	-0.890729	0.0172579	XLOC_014890	-0.991765	0.000101433
ccr-miR-101a	novel_circ_0003685	-0.890729	0.0172579	XLOC_028048	-0.959577	0.00241801
ccr-miR-101a	novel_circ_0003685	-0.890729	0.0172579	XLOC_037067	-0.988065	0.000212823
ccr-miR-101a	novel_circ_0003685	-0.890729	0.0172579	XLOC_038859	-0.986773	0.000261289
ccr-miR-101a	novel_circ_0003936	-0.945484	0.00437705	109051256	-0.936582	0.00590525
ccr-miR-101a	novel_circ_0003936	-0.945484	0.00437705	109095281	-0.987992	0.00021541
ccr-miR-101a	novel_circ_0003936	-0.945484	0.00437705	122145608	-0.978926	0.00066146
ccr-miR-101a	novel_circ_0003936	-0.945484	0.00437705	XLOC_014890	-0.991765	0.000101433
ccr-miR-101a	novel_circ_0003936	-0.945484	0.00437705	XLOC_028048	-0.959577	0.00241801
ccr-miR-101a	novel_circ_0003936	-0.945484	0.00437705	XLOC_037067	-0.988065	0.000212823
ccr-miR-101a	novel_circ_0003936	-0.945484	0.00437705	XLOC_038859	-0.986773	0.000261289
ccr-miR-101a	novel_circ_0005503	-0.940319	0.00523646	109051256	-0.936582	0.00590525
ccr-miR-101a	novel_circ_0005503	-0.940319	0.00523646	109095281	-0.987992	0.00021541
ccr-miR-101a	novel_circ_0005503	-0.940319	0.00523646	122145608	-0.978926	0.00066146
ccr-miR-101a	novel_circ_0005503	-0.940319	0.00523646	XLOC_014890	-0.991765	0.000101433
ccr-miR-101a	novel_circ_0005503	-0.940319	0.00523646	XLOC_028048	-0.959577	0.00241801
ccr-miR-101a	novel_circ_0005503	-0.940319	0.00523646	XLOC_037067	-0.988065	0.000212823
ccr-miR-101a	novel_circ_0005503	-0.940319	0.00523646	XLOC_038859	-0.986773	0.000261289
ccr-miR-101a	novel_circ_0006135	-0.956458	0.0028026	109051256	-0.936582	0.00590525
ccr-miR-101a	novel_circ_0006135	-0.956458	0.0028026	109095281	-0.987992	0.00021541
ccr-miR-101a	novel_circ_0006135	-0.956458	0.0028026	122145608	-0.978926	0.00066146
ccr-miR-101a	novel_circ_0006135	-0.956458	0.0028026	XLOC_014890	-0.991765	0.000101433
ccr-miR-101a	novel_circ_0006135	-0.956458	0.0028026	XLOC_028048	-0.959577	0.00241801
ccr-miR-101a	novel_circ_0006135	-0.956458	0.0028026	XLOC_037067	-0.988065	0.000212823
ccr-miR-101a	novel_circ_0006135	-0.956458	0.0028026	XLOC_038859	-0.986773	0.000261289
ccr-miR-101a	novel_circ_0006880	-0.903319	0.0135689	109051256	-0.936582	0.00590525
ccr-miR-101a	novel_circ_0006880	-0.903319	0.0135689	109095281	-0.987992	0.00021541
ccr-miR-101a	novel_circ_0006880	-0.903319	0.0135689	122145608	-0.978926	0.00066146
ccr-miR-101a	novel_circ_0006880	-0.903319	0.0135689	XLOC_014890	-0.991765	0.000101433
ccr-miR-101a	novel_circ_0006880	-0.903319	0.0135689	XLOC_028048	-0.959577	0.00241801
ccr-miR-101a	novel_circ_0006880	-0.903319	0.0135689	XLOC_037067	-0.988065	0.000212823
ccr-miR-101a	novel_circ_0006880	-0.903319	0.0135689	XLOC_038859	-0.986773	0.000261289
ccr-miR-101a	novel_circ_0006970	-0.89271	0.0166491	109051256	-0.936582	0.00590525
ccr-miR-101a	novel_circ_0006970	-0.89271	0.0166491	109095281	-0.987992	0.00021541
ccr-miR-101a	novel_circ_0006970	-0.89271	0.0166491	122145608	-0.978926	0.00066146
ccr-miR-101a	novel_circ_0006970	-0.89271	0.0166491	XLOC_014890	-0.991765	0.000101433
ccr-miR-101a	novel_circ_0006970	-0.89271	0.0166491	XLOC_028048	-0.959577	0.00241801
ccr-miR-101a	novel_circ_0006970	-0.89271	0.0166491	XLOC_037067	-0.988065	0.000212823
ccr-miR-101a	novel_circ_0006970	-0.89271	0.0166491	XLOC_038859	-0.986773	0.000261289
ccr-miR-101a	novel_circ_0008856	-0.935518	0.00610286	109051256	-0.936582	0.00590525
ccr-miR-101a	novel_circ_0008856	-0.935518	0.00610286	109095281	-0.987992	0.00021541
ccr-miR-101a	novel_circ_0008856	-0.935518	0.00610286	122145608	-0.978926	0.00066146
ccr-miR-101a	novel_circ_0008856	-0.935518	0.00610286	XLOC_014890	-0.991765	0.000101433
ccr-miR-101a	novel_circ_0008856	-0.935518	0.00610286	XLOC_028048	-0.959577	0.00241801
ccr-miR-101a	novel_circ_0008856	-0.935518	0.00610286	XLOC_037067	-0.988065	0.000212823
ccr-miR-101a	novel_circ_0008856	-0.935518	0.00610286	XLOC_038859	-0.986773	0.000261289
ccr-miR-101a	novel_circ_0009023	-0.981038	0.000535914	109051256	-0.936582	0.00590525
ccr-miR-101a	novel_circ_0009023	-0.981038	0.000535914	109095281	-0.987992	0.00021541
ccr-miR-101a	novel_circ_0009023	-0.981038	0.000535914	122145608	-0.978926	0.00066146
ccr-miR-101a	novel_circ_0009023	-0.981038	0.000535914	XLOC_014890	-0.991765	0.000101433
ccr-miR-101a	novel_circ_0009023	-0.981038	0.000535914	XLOC_028048	-0.959577	0.00241801
ccr-miR-101a	novel_circ_0009023	-0.981038	0.000535914	XLOC_037067	-0.988065	0.000212823
ccr-miR-101a	novel_circ_0009023	-0.981038	0.000535914	XLOC_038859	-0.986773	0.000261289
ccr-miR-101a	novel_circ_0009403	-0.962571	0.00207519	109051256	-0.936582	0.00590525
ccr-miR-101a	novel_circ_0009403	-0.962571	0.00207519	109095281	-0.987992	0.00021541
ccr-miR-101a	novel_circ_0009403	-0.962571	0.00207519	122145608	-0.978926	0.00066146
ccr-miR-101a	novel_circ_0009403	-0.962571	0.00207519	XLOC_014890	-0.991765	0.000101433
ccr-miR-101a	novel_circ_0009403	-0.962571	0.00207519	XLOC_028048	-0.959577	0.00241801
ccr-miR-101a	novel_circ_0009403	-0.962571	0.00207519	XLOC_037067	-0.988065	0.000212823
ccr-miR-101a	novel_circ_0009403	-0.962571	0.00207519	XLOC_038859	-0.986773	0.000261289
ccr-miR-101a	novel_circ_0011273	-0.855231	0.0299202	109051256	-0.936582	0.00590525
ccr-miR-101a	novel_circ_0011273	-0.855231	0.0299202	109095281	-0.987992	0.00021541
ccr-miR-101a	novel_circ_0011273	-0.855231	0.0299202	122145608	-0.978926	0.00066146
ccr-miR-101a	novel_circ_0011273	-0.855231	0.0299202	XLOC_014890	-0.991765	0.000101433
ccr-miR-101a	novel_circ_0011273	-0.855231	0.0299202	XLOC_028048	-0.959577	0.00241801
ccr-miR-101a	novel_circ_0011273	-0.855231	0.0299202	XLOC_037067	-0.988065	0.000212823
ccr-miR-101a	novel_circ_0011273	-0.855231	0.0299202	XLOC_038859	-0.986773	0.000261289
ccr-miR-101a	novel_circ_0011966	-0.90146	0.0140867	109051256	-0.936582	0.00590525
ccr-miR-101a	novel_circ_0011966	-0.90146	0.0140867	109095281	-0.987992	0.00021541
ccr-miR-101a	novel_circ_0011966	-0.90146	0.0140867	122145608	-0.978926	0.00066146
ccr-miR-101a	novel_circ_0011966	-0.90146	0.0140867	XLOC_014890	-0.991765	0.000101433
ccr-miR-101a	novel_circ_0011966	-0.90146	0.0140867	XLOC_028048	-0.959577	0.00241801
ccr-miR-101a	novel_circ_0011966	-0.90146	0.0140867	XLOC_037067	-0.988065	0.000212823
ccr-miR-101a	novel_circ_0011966	-0.90146	0.0140867	XLOC_038859	-0.986773	0.000261289
ccr-miR-101b	novel_circ_0000342	-0.887358	0.0183179	122142888	-0.951414	0.00348358
ccr-miR-101b	novel_circ_0000342	-0.887358	0.0183179	XLOC_014890	-0.955791	0.00288845
ccr-miR-101b	novel_circ_0000342	-0.887358	0.0183179	XLOC_028048	-0.895389	0.0158429
ccr-miR-101b	novel_circ_0000342	-0.887358	0.0183179	XLOC_037067	-0.967895	0.00152953
ccr-miR-101b	novel_circ_0000342	-0.887358	0.0183179	XLOC_076129	-0.941419	0.00504705
ccr-miR-101b	novel_circ_0000343	-0.947903	0.00400038	122142888	-0.951414	0.00348358
ccr-miR-101b	novel_circ_0000343	-0.947903	0.00400038	XLOC_014890	-0.955791	0.00288845
ccr-miR-101b	novel_circ_0000343	-0.947903	0.00400038	XLOC_028048	-0.895389	0.0158429
ccr-miR-101b	novel_circ_0000343	-0.947903	0.00400038	XLOC_037067	-0.967895	0.00152953
ccr-miR-101b	novel_circ_0000343	-0.947903	0.00400038	XLOC_076129	-0.941419	0.00504705
ccr-miR-101b	novel_circ_0000344	-0.913092	0.0110014	122142888	-0.951414	0.00348358
ccr-miR-101b	novel_circ_0000344	-0.913092	0.0110014	XLOC_014890	-0.955791	0.00288845
ccr-miR-101b	novel_circ_0000344	-0.913092	0.0110014	XLOC_028048	-0.895389	0.0158429
ccr-miR-101b	novel_circ_0000344	-0.913092	0.0110014	XLOC_037067	-0.967895	0.00152953
ccr-miR-101b	novel_circ_0000344	-0.913092	0.0110014	XLOC_076129	-0.941419	0.00504705
ccr-miR-101b	novel_circ_0001771	-0.883609	0.0195321	122142888	-0.951414	0.00348358
ccr-miR-101b	novel_circ_0001771	-0.883609	0.0195321	XLOC_014890	-0.955791	0.00288845
ccr-miR-101b	novel_circ_0001771	-0.883609	0.0195321	XLOC_028048	-0.895389	0.0158429
ccr-miR-101b	novel_circ_0001771	-0.883609	0.0195321	XLOC_037067	-0.967895	0.00152953
ccr-miR-101b	novel_circ_0001771	-0.883609	0.0195321	XLOC_076129	-0.941419	0.00504705
ccr-miR-101b	novel_circ_0003672	-0.856905	0.0292492	122142888	-0.951414	0.00348358
ccr-miR-101b	novel_circ_0003672	-0.856905	0.0292492	XLOC_014890	-0.955791	0.00288845
ccr-miR-101b	novel_circ_0003672	-0.856905	0.0292492	XLOC_028048	-0.895389	0.0158429
ccr-miR-101b	novel_circ_0003672	-0.856905	0.0292492	XLOC_037067	-0.967895	0.00152953
ccr-miR-101b	novel_circ_0003672	-0.856905	0.0292492	XLOC_076129	-0.941419	0.00504705
ccr-miR-101b	novel_circ_0008856	-0.89208	0.0168415	122142888	-0.951414	0.00348358
ccr-miR-101b	novel_circ_0008856	-0.89208	0.0168415	XLOC_014890	-0.955791	0.00288845
ccr-miR-101b	novel_circ_0008856	-0.89208	0.0168415	XLOC_028048	-0.895389	0.0158429
ccr-miR-101b	novel_circ_0008856	-0.89208	0.0168415	XLOC_037067	-0.967895	0.00152953
ccr-miR-101b	novel_circ_0008856	-0.89208	0.0168415	XLOC_076129	-0.941419	0.00504705
ccr-miR-103	novel_circ_0000124	-0.914076	0.0107572	109046615	-0.983209	0.000420539
ccr-miR-103	novel_circ_0000124	-0.914076	0.0107572	109046637	-0.986916	0.00025566
ccr-miR-103	novel_circ_0000124	-0.914076	0.0107572	109047077	-0.983487	0.000406761
ccr-miR-103	novel_circ_0000124	-0.914076	0.0107572	109048247	-0.995307	3.29896e-05
ccr-miR-103	novel_circ_0000124	-0.914076	0.0107572	109049625	-0.998967	1.5996e-06
ccr-miR-103	novel_circ_0000124	-0.914076	0.0107572	109050531	-0.997386	1.02407e-05
ccr-miR-103	novel_circ_0000124	-0.914076	0.0107572	109050681	-0.991697	0.000103118
ccr-miR-103	novel_circ_0000124	-0.914076	0.0107572	109053521	-0.977619	0.000745763
ccr-miR-103	novel_circ_0000124	-0.914076	0.0107572	109053673	-0.989975	0.000150256
ccr-miR-103	novel_circ_0000124	-0.914076	0.0107572	109058300	-0.997154	1.21359e-05
ccr-miR-103	novel_circ_0000124	-0.914076	0.0107572	109058358	-0.998682	2.6052e-06
ccr-miR-103	novel_circ_0000124	-0.914076	0.0107572	109059536	-0.93883	0.00549824
ccr-miR-103	novel_circ_0000124	-0.914076	0.0107572	109060964	-0.930167	0.00714472
ccr-miR-103	novel_circ_0000124	-0.914076	0.0107572	109062144	-0.990029	0.000148639
ccr-miR-103	novel_circ_0000124	-0.914076	0.0107572	109066488	-0.989439	0.000166712
ccr-miR-103	novel_circ_0000124	-0.914076	0.0107572	109068266	-0.99354	6.2458e-05
ccr-miR-103	novel_circ_0000124	-0.914076	0.0107572	109068887	-0.998287	4.40008e-06
ccr-miR-103	novel_circ_0000124	-0.914076	0.0107572	109069425	-0.998368	3.99115e-06
ccr-miR-103	novel_circ_0000124	-0.914076	0.0107572	109069500	-0.995602	2.89741e-05
ccr-miR-103	novel_circ_0000124	-0.914076	0.0107572	109071551	-0.98895	0.000182479
ccr-miR-103	novel_circ_0000124	-0.914076	0.0107572	109071661	-0.994529	4.48128e-05
ccr-miR-103	novel_circ_0000124	-0.914076	0.0107572	109073245	-0.996911	1.42946e-05
ccr-miR-103	novel_circ_0000124	-0.914076	0.0107572	109074070	-0.940704	0.00516977
ccr-miR-103	novel_circ_0000124	-0.914076	0.0107572	109074171	-0.999144	1.09973e-06
ccr-miR-103	novel_circ_0000124	-0.914076	0.0107572	109081310	-0.951151	0.00352108
ccr-miR-103	novel_circ_0000124	-0.914076	0.0107572	109087775	-0.98714	0.000247005
ccr-miR-103	novel_circ_0000124	-0.914076	0.0107572	109088139	-0.92313	0.00863633
ccr-miR-103	novel_circ_0000124	-0.914076	0.0107572	109088460	-0.987938	0.000217373
ccr-miR-103	novel_circ_0000124	-0.914076	0.0107572	109090726	-0.998368	3.99486e-06
ccr-miR-103	novel_circ_0000124	-0.914076	0.0107572	109093387	-0.919381	0.00948723
ccr-miR-103	novel_circ_0000124	-0.914076	0.0107572	109095188	-0.986698	0.00026423
ccr-miR-103	novel_circ_0000124	-0.914076	0.0107572	109097708	-0.990899	0.000123861
ccr-miR-103	novel_circ_0000124	-0.914076	0.0107572	109100309	-0.995236	3.39929e-05
ccr-miR-103	novel_circ_0000124	-0.914076	0.0107572	109101556	-0.932611	0.00665896
ccr-miR-103	novel_circ_0000124	-0.914076	0.0107572	109102386	-0.973006	0.00108319
ccr-miR-103	novel_circ_0000124	-0.914076	0.0107572	109105266	-0.966309	0.00168353
ccr-miR-103	novel_circ_0000124	-0.914076	0.0107572	109106542	-0.975281	0.000908978
ccr-miR-103	novel_circ_0000124	-0.914076	0.0107572	109109198	-0.998492	3.40979e-06
ccr-miR-103	novel_circ_0000124	-0.914076	0.0107572	109110667	-0.994637	4.30619e-05
ccr-miR-103	novel_circ_0000124	-0.914076	0.0107572	109112116	-0.998019	5.88256e-06
ccr-miR-103	novel_circ_0000124	-0.914076	0.0107572	109112268	-0.997424	9.94179e-06
ccr-miR-103	novel_circ_0000124	-0.914076	0.0107572	109113194	-0.97109	0.00124159
ccr-miR-103	novel_circ_0000124	-0.914076	0.0107572	109113736	-0.998206	4.82312e-06
ccr-miR-103	novel_circ_0000124	-0.914076	0.0107572	122133992	-0.974459	0.000970215
ccr-miR-103	novel_circ_0000124	-0.914076	0.0107572	122135323	-0.924311	0.00837645
ccr-miR-103	novel_circ_0000124	-0.914076	0.0107572	122139982	-0.854963	0.0300282
ccr-miR-103	novel_circ_0000124	-0.914076	0.0107572	122144350	-0.966129	0.0017014
ccr-miR-103	novel_circ_0000266	-0.85751	0.0290086	109046615	-0.983209	0.000420539
ccr-miR-103	novel_circ_0000266	-0.85751	0.0290086	109046637	-0.986916	0.00025566
ccr-miR-103	novel_circ_0000266	-0.85751	0.0290086	109047077	-0.983487	0.000406761
ccr-miR-103	novel_circ_0000266	-0.85751	0.0290086	109048247	-0.995307	3.29896e-05
ccr-miR-103	novel_circ_0000266	-0.85751	0.0290086	109049625	-0.998967	1.5996e-06
ccr-miR-103	novel_circ_0000266	-0.85751	0.0290086	109050531	-0.997386	1.02407e-05
ccr-miR-103	novel_circ_0000266	-0.85751	0.0290086	109050681	-0.991697	0.000103118
ccr-miR-103	novel_circ_0000266	-0.85751	0.0290086	109053521	-0.977619	0.000745763
ccr-miR-103	novel_circ_0000266	-0.85751	0.0290086	109053673	-0.989975	0.000150256
ccr-miR-103	novel_circ_0000266	-0.85751	0.0290086	109058300	-0.997154	1.21359e-05
ccr-miR-103	novel_circ_0000266	-0.85751	0.0290086	109058358	-0.998682	2.6052e-06
ccr-miR-103	novel_circ_0000266	-0.85751	0.0290086	109059536	-0.93883	0.00549824
ccr-miR-103	novel_circ_0000266	-0.85751	0.0290086	109060964	-0.930167	0.00714472
ccr-miR-103	novel_circ_0000266	-0.85751	0.0290086	109062144	-0.990029	0.000148639
ccr-miR-103	novel_circ_0000266	-0.85751	0.0290086	109066488	-0.989439	0.000166712
ccr-miR-103	novel_circ_0000266	-0.85751	0.0290086	109068266	-0.99354	6.2458e-05
ccr-miR-103	novel_circ_0000266	-0.85751	0.0290086	109068887	-0.998287	4.40008e-06
ccr-miR-103	novel_circ_0000266	-0.85751	0.0290086	109069425	-0.998368	3.99115e-06
ccr-miR-103	novel_circ_0000266	-0.85751	0.0290086	109069500	-0.995602	2.89741e-05
ccr-miR-103	novel_circ_0000266	-0.85751	0.0290086	109071551	-0.98895	0.000182479
ccr-miR-103	novel_circ_0000266	-0.85751	0.0290086	109071661	-0.994529	4.48128e-05
ccr-miR-103	novel_circ_0000266	-0.85751	0.0290086	109073245	-0.996911	1.42946e-05
ccr-miR-103	novel_circ_0000266	-0.85751	0.0290086	109074070	-0.940704	0.00516977
ccr-miR-103	novel_circ_0000266	-0.85751	0.0290086	109074171	-0.999144	1.09973e-06
ccr-miR-103	novel_circ_0000266	-0.85751	0.0290086	109081310	-0.951151	0.00352108
ccr-miR-103	novel_circ_0000266	-0.85751	0.0290086	109087775	-0.98714	0.000247005
ccr-miR-103	novel_circ_0000266	-0.85751	0.0290086	109088139	-0.92313	0.00863633
ccr-miR-103	novel_circ_0000266	-0.85751	0.0290086	109088460	-0.987938	0.000217373
ccr-miR-103	novel_circ_0000266	-0.85751	0.0290086	109090726	-0.998368	3.99486e-06
ccr-miR-103	novel_circ_0000266	-0.85751	0.0290086	109093387	-0.919381	0.00948723
ccr-miR-103	novel_circ_0000266	-0.85751	0.0290086	109095188	-0.986698	0.00026423
ccr-miR-103	novel_circ_0000266	-0.85751	0.0290086	109097708	-0.990899	0.000123861
ccr-miR-103	novel_circ_0000266	-0.85751	0.0290086	109100309	-0.995236	3.39929e-05
ccr-miR-103	novel_circ_0000266	-0.85751	0.0290086	109101556	-0.932611	0.00665896
ccr-miR-103	novel_circ_0000266	-0.85751	0.0290086	109102386	-0.973006	0.00108319
ccr-miR-103	novel_circ_0000266	-0.85751	0.0290086	109105266	-0.966309	0.00168353
ccr-miR-103	novel_circ_0000266	-0.85751	0.0290086	109106542	-0.975281	0.000908978
ccr-miR-103	novel_circ_0000266	-0.85751	0.0290086	109109198	-0.998492	3.40979e-06
ccr-miR-103	novel_circ_0000266	-0.85751	0.0290086	109110667	-0.994637	4.30619e-05
ccr-miR-103	novel_circ_0000266	-0.85751	0.0290086	109112116	-0.998019	5.88256e-06
ccr-miR-103	novel_circ_0000266	-0.85751	0.0290086	109112268	-0.997424	9.94179e-06
ccr-miR-103	novel_circ_0000266	-0.85751	0.0290086	109113194	-0.97109	0.00124159
ccr-miR-103	novel_circ_0000266	-0.85751	0.0290086	109113736	-0.998206	4.82312e-06
ccr-miR-103	novel_circ_0000266	-0.85751	0.0290086	122133992	-0.974459	0.000970215
ccr-miR-103	novel_circ_0000266	-0.85751	0.0290086	122135323	-0.924311	0.00837645
ccr-miR-103	novel_circ_0000266	-0.85751	0.0290086	122139982	-0.854963	0.0300282
ccr-miR-103	novel_circ_0000266	-0.85751	0.0290086	122144350	-0.966129	0.0017014
ccr-miR-103	novel_circ_0000479	-0.984737	0.000347657	109046615	-0.983209	0.000420539
ccr-miR-103	novel_circ_0000479	-0.984737	0.000347657	109046637	-0.986916	0.00025566
ccr-miR-103	novel_circ_0000479	-0.984737	0.000347657	109047077	-0.983487	0.000406761
ccr-miR-103	novel_circ_0000479	-0.984737	0.000347657	109048247	-0.995307	3.29896e-05
ccr-miR-103	novel_circ_0000479	-0.984737	0.000347657	109049625	-0.998967	1.5996e-06
ccr-miR-103	novel_circ_0000479	-0.984737	0.000347657	109050531	-0.997386	1.02407e-05
ccr-miR-103	novel_circ_0000479	-0.984737	0.000347657	109050681	-0.991697	0.000103118
ccr-miR-103	novel_circ_0000479	-0.984737	0.000347657	109053521	-0.977619	0.000745763
ccr-miR-103	novel_circ_0000479	-0.984737	0.000347657	109053673	-0.989975	0.000150256
ccr-miR-103	novel_circ_0000479	-0.984737	0.000347657	109058300	-0.997154	1.21359e-05
ccr-miR-103	novel_circ_0000479	-0.984737	0.000347657	109058358	-0.998682	2.6052e-06
ccr-miR-103	novel_circ_0000479	-0.984737	0.000347657	109059536	-0.93883	0.00549824
ccr-miR-103	novel_circ_0000479	-0.984737	0.000347657	109060964	-0.930167	0.00714472
ccr-miR-103	novel_circ_0000479	-0.984737	0.000347657	109062144	-0.990029	0.000148639
ccr-miR-103	novel_circ_0000479	-0.984737	0.000347657	109066488	-0.989439	0.000166712
ccr-miR-103	novel_circ_0000479	-0.984737	0.000347657	109068266	-0.99354	6.2458e-05
ccr-miR-103	novel_circ_0000479	-0.984737	0.000347657	109068887	-0.998287	4.40008e-06
ccr-miR-103	novel_circ_0000479	-0.984737	0.000347657	109069425	-0.998368	3.99115e-06
ccr-miR-103	novel_circ_0000479	-0.984737	0.000347657	109069500	-0.995602	2.89741e-05
ccr-miR-103	novel_circ_0000479	-0.984737	0.000347657	109071551	-0.98895	0.000182479
ccr-miR-103	novel_circ_0000479	-0.984737	0.000347657	109071661	-0.994529	4.48128e-05
ccr-miR-103	novel_circ_0000479	-0.984737	0.000347657	109073245	-0.996911	1.42946e-05
ccr-miR-103	novel_circ_0000479	-0.984737	0.000347657	109074070	-0.940704	0.00516977
ccr-miR-103	novel_circ_0000479	-0.984737	0.000347657	109074171	-0.999144	1.09973e-06
ccr-miR-103	novel_circ_0000479	-0.984737	0.000347657	109081310	-0.951151	0.00352108
ccr-miR-103	novel_circ_0000479	-0.984737	0.000347657	109087775	-0.98714	0.000247005
ccr-miR-103	novel_circ_0000479	-0.984737	0.000347657	109088139	-0.92313	0.00863633
ccr-miR-103	novel_circ_0000479	-0.984737	0.000347657	109088460	-0.987938	0.000217373
ccr-miR-103	novel_circ_0000479	-0.984737	0.000347657	109090726	-0.998368	3.99486e-06
ccr-miR-103	novel_circ_0000479	-0.984737	0.000347657	109093387	-0.919381	0.00948723
ccr-miR-103	novel_circ_0000479	-0.984737	0.000347657	109095188	-0.986698	0.00026423
ccr-miR-103	novel_circ_0000479	-0.984737	0.000347657	109097708	-0.990899	0.000123861
ccr-miR-103	novel_circ_0000479	-0.984737	0.000347657	109100309	-0.995236	3.39929e-05
ccr-miR-103	novel_circ_0000479	-0.984737	0.000347657	109101556	-0.932611	0.00665896
ccr-miR-103	novel_circ_0000479	-0.984737	0.000347657	109102386	-0.973006	0.00108319
ccr-miR-103	novel_circ_0000479	-0.984737	0.000347657	109105266	-0.966309	0.00168353
ccr-miR-103	novel_circ_0000479	-0.984737	0.000347657	109106542	-0.975281	0.000908978
ccr-miR-103	novel_circ_0000479	-0.984737	0.000347657	109109198	-0.998492	3.40979e-06
ccr-miR-103	novel_circ_0000479	-0.984737	0.000347657	109110667	-0.994637	4.30619e-05
ccr-miR-103	novel_circ_0000479	-0.984737	0.000347657	109112116	-0.998019	5.88256e-06
ccr-miR-103	novel_circ_0000479	-0.984737	0.000347657	109112268	-0.997424	9.94179e-06
ccr-miR-103	novel_circ_0000479	-0.984737	0.000347657	109113194	-0.97109	0.00124159
ccr-miR-103	novel_circ_0000479	-0.984737	0.000347657	109113736	-0.998206	4.82312e-06
ccr-miR-103	novel_circ_0000479	-0.984737	0.000347657	122133992	-0.974459	0.000970215
ccr-miR-103	novel_circ_0000479	-0.984737	0.000347657	122135323	-0.924311	0.00837645
ccr-miR-103	novel_circ_0000479	-0.984737	0.000347657	122139982	-0.854963	0.0300282
[truncated: 83,078 more rows]
