# Supplementary material for: Differential Expression of miRNAs, lncRNAs, and circRNAs between Ovaries and Testes in Common Carp (Cyprinus carpio)
Source: Cells. 2023 Nov 15;12(22):2631. doi: 10.3390/cells12222631 (PMC10670750; doi:10.3390/cells12222631)
Supplement: Supplementary file 1 [file cells-12-02631-s001.zip › Table S21. Details of lncRNAcircRNA-novel313-hsd17a┬3 regulatory relationship.xlsx]

## Sheet: lncRNA_miRNA_mRNA.cor
miRNA_ID	lncRNA_ID	Pearson_value	Pvalue	mRNA_ID	Pearson_value
novel_313	TCONS_00000052	-0.898386	0.0149636	109095009	-0.89395
novel_313	TCONS_00000610	-0.923437	0.00856853	109095009	-0.89395
novel_313	TCONS_00000674	-0.97541	0.000899559	109095009	-0.89395
novel_313	TCONS_00000736	-0.90125	0.014146	109095009	-0.89395
novel_313	TCONS_00002487	-0.884535	0.0192284	109095009	-0.89395
novel_313	TCONS_00008237	-0.880016	0.0207306	109095009	-0.89395
novel_313	TCONS_00012197	-0.886346	0.0186417	109095009	-0.89395
novel_313	TCONS_00013220	-0.935155	0.00617102	109095009	-0.89395
novel_313	TCONS_00013994	-0.905198	0.013055	109095009	-0.89395
novel_313	TCONS_00015260	-0.930142	0.00714979	109095009	-0.89395
novel_313	TCONS_00017018	-0.851356	0.0315002	109095009	-0.89395
novel_313	TCONS_00017655	-0.90504	0.0130979	109095009	-0.89395
novel_313	TCONS_00018650	-0.883218	0.0196607	109095009	-0.89395
novel_313	TCONS_00018651	-0.957313	0.00269432	109095009	-0.89395
novel_313	TCONS_00018652	-0.858777	0.0285076	109095009	-0.89395
novel_313	TCONS_00018657	-0.954179	0.00310122	109095009	-0.89395
novel_313	TCONS_00018658	-0.94054	0.00519814	109095009	-0.89395
novel_313	TCONS_00020080	-0.945682	0.0043456	109095009	-0.89395
novel_313	TCONS_00020098	-0.906638	0.0126677	109095009	-0.89395
novel_313	TCONS_00020502	-0.868688	0.024732	109095009	-0.89395
novel_313	TCONS_00021099	-0.881144	0.0203506	109095009	-0.89395
novel_313	TCONS_00021991	-0.91654	0.0101576	109095009	-0.89395
novel_313	TCONS_00022827	-0.901727	0.0140117	109095009	-0.89395
novel_313	TCONS_00023503	-0.888294	0.0180203	109095009	-0.89395
novel_313	TCONS_00023519	-0.875847	0.0221643	109095009	-0.89395
novel_313	TCONS_00023837	-0.861167	0.027574	109095009	-0.89395
novel_313	TCONS_00024045	-0.940669	0.00517589	109095009	-0.89395
novel_313	TCONS_00024833	-0.890492	0.0173315	109095009	-0.89395
novel_313	TCONS_00024845	-0.897931	0.0150953	109095009	-0.89395
novel_313	TCONS_00026267	-0.85973	0.0281336	109095009	-0.89395
novel_313	TCONS_00026989	-0.870167	0.0241906	109095009	-0.89395
novel_313	TCONS_00027143	-0.859521	0.0282155	109095009	-0.89395
novel_313	TCONS_00027258	-0.888761	0.017873	109095009	-0.89395
novel_313	TCONS_00027822	-0.870394	0.024108	109095009	-0.89395
novel_313	TCONS_00030213	-0.882301	0.0199643	109095009	-0.89395
novel_313	TCONS_00032096	-0.987695	0.000226203	109095009	-0.89395
novel_313	TCONS_00033029	-0.931811	0.00681605	109095009	-0.89395
novel_313	TCONS_00036187	-0.91383	0.010818	109095009	-0.89395
novel_313	TCONS_00037493	-0.900526	0.0143505	109095009	-0.89395
novel_313	TCONS_00038099	-0.905668	0.012928	109095009	-0.89395
novel_313	TCONS_00038570	-0.895969	0.0156706	109095009	-0.89395
novel_313	TCONS_00038807	-0.900341	0.0144029	109095009	-0.89395
novel_313	TCONS_00039175	-0.862666	0.0269959	109095009	-0.89395
novel_313	TCONS_00039320	-0.93316	0.00655207	109095009	-0.89395
novel_313	TCONS_00039383	-0.914539	0.0106434	109095009	-0.89395
novel_313	TCONS_00042608	-0.919066	0.00956049	109095009	-0.89395
novel_313	TCONS_00043146	-0.861263	0.0275367	109095009	-0.89395
novel_313	TCONS_00044132	-0.908765	0.012106	109095009	-0.89395
novel_313	TCONS_00045038	-0.925116	0.00820143	109095009	-0.89395
novel_313	TCONS_00046249	-0.942191	0.00491618	109095009	-0.89395
novel_313	TCONS_00047241	-0.95807	0.0026003	109095009	-0.89395
novel_313	TCONS_00050621	-0.85778	0.0289014	109095009	-0.89395
novel_313	TCONS_00053209	-0.955853	0.00288037	109095009	-0.89395
novel_313	TCONS_00054097	-0.88206	0.0200444	109095009	-0.89395
novel_313	TCONS_00055952	-0.925416	0.0081368	109095009	-0.89395
novel_313	TCONS_00058789	-0.864966	0.0261202	109095009	-0.89395
novel_313	TCONS_00060273	-0.850328	0.0319263	109095009	-0.89395
novel_313	TCONS_00060324	-0.86625	0.0256372	109095009	-0.89395
novel_313	TCONS_00062440	-0.892398	0.0167445	109095009	-0.89395
novel_313	TCONS_00062617	-0.867344	0.025229	109095009	-0.89395
novel_313	TCONS_00063901	-0.882306	0.0199626	109095009	-0.89395
novel_313	TCONS_00066941	-0.855034	0.0299996	109095009	-0.89395
novel_313	TCONS_00067327	-0.876331	0.0219952	109095009	-0.89395
novel_313	TCONS_00067496	-0.941391	0.00505193	109095009	-0.89395
novel_313	TCONS_00072497	-0.893547	0.0163953	109095009	-0.89395
novel_313	TCONS_00072719	-0.919203	0.00952842	109095009	-0.89395
novel_313	TCONS_00072720	-0.861467	0.0274578	109095009	-0.89395
novel_313	TCONS_00075539	-0.874373	0.0226819	109095009	-0.89395
novel_313	TCONS_00078158	-0.857464	0.0290268	109095009	-0.89395
novel_313	TCONS_00079643	-0.888497	0.0179563	109095009	-0.89395
novel_313	TCONS_00080084	-0.868146	0.0249321	109095009	-0.89395
novel_313	TCONS_00080732	-0.850275	0.0319481	109095009	-0.89395
novel_313	TCONS_00080957	-0.932213	0.00673682	109095009	-0.89395
novel_313	TCONS_00081688	-0.905	0.0131089	109095009	-0.89395
novel_313	TCONS_00082980	-0.874056	0.0227939	109095009	-0.89395
novel_313	TCONS_00084127	-0.920252	0.00928595	109095009	-0.89395
novel_313	TCONS_00084263	-0.884526	0.0192316	109095009	-0.89395
novel_313	TCONS_00085927	-0.928629	0.00745903	109095009	-0.89395
novel_313	TCONS_00086069	-0.880572	0.0205428	109095009	-0.89395
novel_313	TCONS_00086325	-0.928004	0.00758855	109095009	-0.89395
novel_313	TCONS_00086947	-0.880832	0.0204553	109095009	-0.89395
novel_313	TCONS_00090891	-0.903302	0.0135738	109095009	-0.89395
novel_313	TCONS_00091568	-0.985746	0.000303308	109095009	-0.89395
novel_313	TCONS_00092292	-0.925879	0.00803727	109095009	-0.89395
novel_313	TCONS_00094218	-0.973555	0.00103976	109095009	-0.89395
novel_313	TCONS_00096756	-0.907903	0.0123322	109095009	-0.89395
novel_313	TCONS_00096938	-0.867176	0.0252917	109095009	-0.89395
novel_313	TCONS_00097421	-0.942592	0.00484886	109095009	-0.89395
novel_313	TCONS_00098790	-0.932386	0.00670295	109095009	-0.89395
novel_313	TCONS_00099506	-0.89923	0.0147202	109095009	-0.89395
novel_313	TCONS_00101477	-0.9155	0.0104086	109095009	-0.89395
novel_313	TCONS_00104007	-0.858504	0.0286153	109095009	-0.89395
novel_313	TCONS_00104008	-0.905676	0.0129258	109095009	-0.89395
novel_313	TCONS_00104081	-0.918387	0.00971928	109095009	-0.89395
novel_313	TCONS_00105032	-0.930039	0.0071706	109095009	-0.89395
novel_313	TCONS_00105261	-0.928933	0.00739627	109095009	-0.89395
novel_313	TCONS_00105839	-0.974484	0.000968298	109095009	-0.89395
novel_313	TCONS_00107347	-0.865479	0.0259268	109095009	-0.89395
novel_313	TCONS_00111380	-0.86685	0.0254132	109095009	-0.89395
novel_313	TCONS_00111691	-0.881923	0.02009	109095009	-0.89395
novel_313	TCONS_00111695	-0.862816	0.0269384	109095009	-0.89395
novel_313	TCONS_00112140	-0.920377	0.00925741	109095009	-0.89395
novel_313	TCONS_00112201	-0.984989	0.000336299	109095009	-0.89395
novel_313	TCONS_00112245	-0.854155	0.030355	109095009	-0.89395
novel_313	TCONS_00116020	-0.949457	0.00376732	109095009	-0.89395
novel_313	TCONS_00119031	-0.869096	0.0245821	109095009	-0.89395
novel_313	TCONS_00119032	-0.9174	0.0099524	109095009	-0.89395
novel_313	TCONS_00120489	-0.904746	0.0131777	109095009	-0.89395
novel_313	TCONS_00123273	-0.915505	0.0104076	109095009	-0.89395
novel_313	TCONS_00125652	-0.887348	0.018321	109095009	-0.89395
novel_313	TCONS_00125669	-0.855011	0.0300089	109095009	-0.89395
novel_313	TCONS_00126023	-0.887054	0.0184149	109095009	-0.89395
novel_313	TCONS_00128068	-0.88188	0.0201045	109095009	-0.89395
novel_313	TCONS_00128582	-0.884317	0.0192996	109095009	-0.89395
novel_313	TCONS_00128925	-0.86257	0.0270326	109095009	-0.89395
novel_313	TCONS_00128933	-0.856238	0.0295155	109095009	-0.89395
novel_313	TCONS_00129632	-0.879035	0.0210637	109095009	-0.89395
novel_313	TCONS_00130117	-0.891497	0.0170206	109095009	-0.89395
novel_313	TCONS_00130575	-0.912215	0.0112211	109095009	-0.89395
novel_313	TCONS_00130714	-0.926723	0.00785748	109095009	-0.89395
novel_313	TCONS_00133721	-0.900041	0.0144884	109095009	-0.89395
novel_313	TCONS_00133928	-0.90292	0.0136794	109095009	-0.89395
novel_313	TCONS_00133994	-0.8684	0.0248383	109095009	-0.89395
novel_313	TCONS_00135157	-0.896692	0.0154575	109095009	-0.89395
novel_313	TCONS_00135370	-0.918167	0.00977089	109095009	-0.89395
novel_313	TCONS_00135633	-0.867873	0.0250329	109095009	-0.89395
novel_313	TCONS_00136256	-0.8857	0.0188502	109095009	-0.89395
novel_313	TCONS_00136967	-0.935632	0.00608142	109095009	-0.89395
novel_313	TCONS_00136968	-0.85951	0.0282198	109095009	-0.89395
novel_313	TCONS_00138720	-0.890386	0.0173645	109095009	-0.89395
novel_313	TCONS_00139416	-0.917391	0.00995458	109095009	-0.89395
novel_313	TCONS_00141192	-0.887844	0.0181631	109095009	-0.89395
novel_313	TCONS_00141780	-0.888607	0.0179215	109095009	-0.89395
novel_313	TCONS_00142560	-0.891305	0.0170797	109095009	-0.89395
novel_313	TCONS_00142997	-0.950728	0.00358182	109095009	-0.89395
novel_313	TCONS_00144932	-0.897057	0.0153504	109095009	-0.89395
novel_313	TCONS_00144967	-0.950128	0.00366886	109095009	-0.89395
novel_313	TCONS_00144974	-0.900607	0.0143276	109095009	-0.89395
novel_313	TCONS_00146421	-0.934247	0.00634302	109095009	-0.89395
novel_313	TCONS_00146430	-0.870209	0.0241755	109095009	-0.89395
novel_313	TCONS_00146431	-0.918655	0.00965641	109095009	-0.89395
novel_313	TCONS_00147493	-0.985208	0.000326583	109095009	-0.89395
novel_313	TCONS_00147727	-0.852794	0.0309093	109095009	-0.89395
novel_313	TCONS_00148125	-0.887624	0.018233	109095009	-0.89395
novel_313	TCONS_00149247	-0.905965	0.0128482	109095009	-0.89395
novel_313	TCONS_00149971	-0.915119	0.0105015	109095009	-0.89395
novel_313	TCONS_00151962	-0.852982	0.0308326	109095009	-0.89395
novel_313	TCONS_00152727	-0.919797	0.0093909	109095009	-0.89395
novel_313	TCONS_00152749	-0.907817	0.0123548	109095009	-0.89395
novel_313	TCONS_00153371	-0.86235	0.0271171	109095009	-0.89395
novel_313	TCONS_00153377	-0.913633	0.0108668	109095009	-0.89395
novel_313	TCONS_00153418	-0.949683	0.00373395	109095009	-0.89395
novel_313	TCONS_00153475	-0.868569	0.0247759	109095009	-0.89395
novel_313	TCONS_00154643	-0.917341	0.00996629	109095009	-0.89395
novel_313	TCONS_00154659	-0.900901	0.0142443	109095009	-0.89395
novel_313	TCONS_00156411	-0.895	0.0159587	109095009	-0.89395

## Sheet: circRNA_miRNA_mRNA.cor
miRNA_ID	circRNA_ID	Pearson_value	Pvalue	mRNA_ID	Pearson_value
novel_313	novel_circ_0000432	-0.866936	0.0253811	109095009	-0.89395
novel_313	novel_circ_0000433	-0.907417	0.0124606	109095009	-0.89395
novel_313	novel_circ_0000501	-0.852035	0.0312209	109095009	-0.89395
novel_313	novel_circ_0001044	-0.880831	0.0204559	109095009	-0.89395
novel_313	novel_circ_0002571	-0.969724	0.00136108	109095009	-0.89395
novel_313	novel_circ_0003549	-0.889892	0.0175182	109095009	-0.89395
novel_313	novel_circ_0003951	-0.860445	0.0278544	109095009	-0.89395
novel_313	novel_circ_0003952	-0.940818	0.00515008	109095009	-0.89395
novel_313	novel_circ_0004509	-0.970348	0.00130579	109095009	-0.89395
novel_313	novel_circ_0004759	-0.930391	0.00709942	109095009	-0.89395
novel_313	novel_circ_0006089	-0.872471	0.0233584	109095009	-0.89395
novel_313	novel_circ_0006171	-0.923147	0.00863264	109095009	-0.89395
novel_313	novel_circ_0006530	-0.860546	0.0278151	109095009	-0.89395
novel_313	novel_circ_0006812	-0.957251	0.0027021	109095009	-0.89395
novel_313	novel_circ_0008063	-0.867347	0.0252282	109095009	-0.89395
novel_313	novel_circ_0008595	-0.970431	0.00129852	109095009	-0.89395
novel_313	novel_circ_0008700	-0.880346	0.0206192	109095009	-0.89395
novel_313	novel_circ_0009409	-0.866729	0.0254582	109095009	-0.89395
novel_313	novel_circ_0010288	-0.908377	0.0122075	109095009	-0.89395
novel_313	novel_circ_0010696	-0.899345	0.0146872	109095009	-0.89395
novel_313	novel_circ_0011182	-0.854601	0.0301744	109095009	-0.89395
novel_313	novel_circ_0011727	-0.869405	0.024469	109095009	-0.89395
novel_313	novel_circ_0011842	-0.892325	0.0167665	109095009	-0.89395
