# Supplementary material for: Differential Expression of miRNAs, lncRNAs, and circRNAs between Ovaries and Testes in Common Carp (Cyprinus carpio)
Source: Cells. 2023 Nov 15;12(22):2631. doi: 10.3390/cells12222631 (PMC10670750; doi:10.3390/cells12222631)
Supplement: Supplementary file 1 [file cells-12-02631-s001.zip › Table S3. Details of the miRNAs identified in this study.xlsx]

## Sheet: known_miRNA
>ccr-let-7a
UGAGGUAGUAGGUUGUAUAGUU
>ccr-let-7b
UGAGGUAGUAGGUUGUGUGGUU
>ccr-let-7g
UGAGGUAGUAGUUUGUAUAGUU
>ccr-let-7i
UGAGGUAGUAGUUUGUGCUGU
>ccr-let-7j
UGAGGUAGUUGUUUGUACAGUU
>ccr-miR-1
UGGAAUGUAAAGAAGUAUGUAU
>ccr-miR-100
AACCCGUAGAUCCGAACUUGU
>ccr-miR-101a
UACAGUACUGUGAUAACUGAAG
>ccr-miR-101b
GUACAGUACUAUGAUAACUGA
>ccr-miR-103
AGCAGCAUUGUACAGGGCUAUGA
>ccr-miR-107
AGCAGCAUUGUACAGGGCUAUC
>ccr-miR-10b
UACCCUGUAGAACCGAAUUUGU
>ccr-miR-10c
UACCCUGUAGAUCCGGAUUUGUG
>ccr-miR-10d
UACCCUGUAGAACCGAAUGUGU
>ccr-miR-122
UGGAGUGUGACAAUGGUGUUU
>ccr-miR-124a
UCAAGGUCCGCUGUGAACAC
>ccr-miR-124b
UCAAGGUCCGCCGUGAACACGC
>ccr-miR-125b
UCCCUGAGACCCUAACUUGUGA
>ccr-miR-125c
UCCCUGAGACCCUAACUCGUGA
>ccr-miR-126-5p
CAUUAUUACUUUUGGUACGCG
>ccr-miR-126-3p
CUCGUACCGUGAGUAAUAAUGC
>ccr-miR-128
UCACAGUGAACCGGUCUCUUU
>ccr-miR-129
CUUUUUGCGGUCUGGGCUUGC
>ccr-miR-130a
CAGUGCAAUGUUAAAAGGGCAU
>ccr-miR-130b
CAGUGCAAUAAUGAAAGGGCAU
>ccr-miR-130c
CAGUGCAAUAUUAAAAGGGCAU
>ccr-miR-132a
UAACAGUCUACAGCCAUGGUCG
>ccr-miR-132b
ACCAUGGCUGUAGACUGUUACC
>ccr-miR-133a-5p
AGCUGGUAAAAUGGAACCAAA
>ccr-miR-133a-3p
UUGGUCCCCUUCAACCAGCUGU
>ccr-miR-135c
UAUGGCUUUCUAUUCCUAUGUGA
>ccr-miR-137
UUAUUGCUUAAGAAUACGCGUAG
>ccr-miR-138
AGCUGGUGUUGUGAAUCAGGC
>ccr-miR-139
UCUACAGUGCAUGUGUCUCCAGU
>ccr-miR-140-5p
CAGUGGUUUUACCCUAUGGUAG
>ccr-miR-140-3p
UACCACAGGGUAGAACCACGGA
>ccr-miR-142-5p
CAUAAAGUAGACAGCACUACU
>ccr-miR-142-3p
GUAGUGUUUCCUACUUUAUGG
>ccr-miR-143
UGAGAUGAAGCACUGUAGCU
>ccr-miR-144
CUACAGUAUAGAUGAUGUACU
>ccr-miR-146a
UGAGAACUGAAUUCCAUAGAUGG
>ccr-miR-148
UCAGUGCAUUACAGAACUUUGU
>ccr-miR-153b
UUGCAUAGUCACAAAAAUGAGC
>ccr-miR-153c
UUGCAUAGUCACAAAAAUGAUC
>ccr-miR-155
UUAAUGCUAAUCGUGAUAGGGG
>ccr-miR-15a
UAGCAGCACAGAAUGGUUUGU
>ccr-miR-15b
UAGCAGCACAUCAUGGUUUGU
>ccr-miR-16a
UAGCAGCACGUAAAUAUUGGUG
>ccr-miR-16b
UAGCAGCACGUAAAUAUUGGAG
>ccr-miR-16c
UAGCAGCAUGUAAAUAUUGGA
>ccr-miR-17-5p
CAAAGUGCUUACAGUGCAGGUAG
>ccr-miR-17-3p
ACUGCAGUGGAGGCACUUCUAGC
>ccr-miR-181a
AACAUUCAACGCUGUCGGUGA
>ccr-miR-181b
AACAUUCAUUGCUGUCGGUGG
>ccr-miR-181c
CACAUUCAUUGCUGUCGGUGGG
>ccr-miR-182-5p
UUUGGCAAUGGUAGAACUCACAC
>ccr-miR-183
UAUGGCACUGGUAGAAUUCACUG
>ccr-miR-184
UGGACGGAGAACUGAUAAGGGC
>ccr-miR-187
UCGUGUCUUGUGUUGCAGCCAGU
>ccr-miR-18a
UAAGGUGCAUCUAGUGCAGAUAG
>ccr-miR-18b
UAAGGUGCAUUUAGUGCAGAUAG
>ccr-miR-18c
UAAGGUGCAUCUUGUGUAGUUAG
>ccr-miR-190
UGAUAUGUUUGAUAUAUUAGG
>ccr-miR-192
AUGACCUAUGAAUUGACAGCC
>ccr-miR-193a
AACUGGCCUACAAAGUCCCAGU
>ccr-miR-194
UGUAACAGCAACUCCAUGUGGA
>ccr-miR-196a
UAGGUAGUUUCAUGUUGUUGGG
>ccr-miR-196b
UAGGUAGUUUCAAGUUGUUGGG
>ccr-miR-199-5p
CCCAGUGUUCAGACUACCUGUUC
>ccr-miR-199-3p
ACAGUAGUCUGCACAUUGGUU
>ccr-miR-19d
UGUGCAAACCCAUGCAAAACUGA
>ccr-miR-200a
UAACACUGUCUGGUAACGAUG
>ccr-miR-200b
UAAUACUGCCUGGUAAUGAUGA
>ccr-miR-203a
GUGAAAUGUUUAGGACCACUUG
>ccr-miR-203b-3p
GUGAAAUGUUCAGGACCACUUG
>ccr-miR-205
UCCUUCAUUCCACCGGAGUCUG
>ccr-miR-20a-5p
UAAAGUGCUUAUAGUGCAGGUAG
>ccr-miR-20a-3p
ACUGCAGUGUGAGCACUUGAAGU
>ccr-miR-21
UAGCUUAUCAGACUGGUGUUGGC
>ccr-miR-210
CUGUGCGUGUGACAGCGGCU
>ccr-miR-214
UACAGCAGGCACAGACAGG
>ccr-miR-217
UACUGCAUCAGGAACUGAUUGGA
>ccr-miR-218a
UUGUGCUUGAUCUAACCAUGUG
>ccr-miR-218b
UUGUGCUUGAUCUAACCAUGC
>ccr-miR-221
AGCUACAUUGUCUGCUGGG
>ccr-miR-222
AGCUACAUCUGGCUACUGGG
>ccr-miR-22a
AAGCUGCCAGCUGAAGAACUGU
>ccr-miR-22b
AAGCUGCCAGUUGAAGAGCUGU
>ccr-miR-23a
AUCACAUUGCCAGGGAUUUCC
>ccr-miR-23b
AUCACAUUGCCAGGGAUUACC
>ccr-miR-24
UGGCUCAGUUCAGCAGGAACAG
>ccr-miR-25
CAUUGCACUUGUCUCGGUCUGA
>ccr-miR-26a
UUCAAGUAAUCCAGGAUAGGCU
>ccr-miR-27a
UUCACAGUGGCUAAGUUCCGC
>ccr-miR-27c-5p
CAGGACUUAACCCACUUGUGAAC
>ccr-miR-27c-3p
UUCACAGUGGUUAAGUUCUGCC
>ccr-miR-27d
UUCACAGUGGCUAAGUUCUUC
>ccr-miR-29a
UAGCACCAUUUGAAAUCGGUUA
>ccr-miR-29b
UAGCACCAUUUGAAAUCAGUGUU
>ccr-miR-301a
CAGUGCAAUAGUAUUGUCAAAGC
>ccr-miR-30b
UGUAAACAUCCUACACUCAGCU
>ccr-miR-30d
UGUAAACAUCCCCGACUGGAAGC
>ccr-miR-338
UCCAGCAUCAGUGAUUUUGUUG
>ccr-miR-34
UGGCAGUGUCUUAGCUGGUUGU
>ccr-miR-363
AAUUGCACGGUAUCCAUCUGUA
>ccr-miR-365
UAAUGCCCCUAAAAAUCCUUAU
>ccr-miR-375
UUUGUUCGUUCGGCUCGCGUUA
>ccr-miR-429
UAAUACUGUCUGGUAAUGCCGU
>ccr-miR-430
UAAGUGCUAUUUGUUGGGGUAG
>ccr-miR-454a
UAGUGCAAUAUUGCUAAUAGG
>ccr-miR-454b
UAGUGCAAUAUUGCUUAUAGG
>ccr-miR-455
UAUGUGCCCUUGGACUACAUCG
>ccr-miR-457a
AGCAGCACAUCAAUAUUGGC
>ccr-miR-457b
AGCAGCACAUAAAUACUGGAG
>ccr-miR-459-5p
AGUAACAAGGAUUCAUCCUGUU
>ccr-miR-459-3p
CAGGGAAUCUCUGUUACUGGG
>ccr-miR-460-5p
CCUGCAUUGUACACACUGUGCG
>ccr-miR-460-3p
CACAGCGCAUACAAUGUGGAUG
>ccr-miR-489
UGACAUCAUAUGUACGGCUGCU
>ccr-miR-499
UUAAGACUUGCAGUGAUGUUUA
>ccr-miR-551
GCGACCCAUCCUUGGUUUCUG
>ccr-miR-7132
UGAGGAGUUUAGAGCAAGUAA
>ccr-miR-7133
UAGUUUGAUUCACAGCACAAGA
>ccr-miR-722
UUUUUUGCAGAAACGUUUCAG
>ccr-miR-724
UUAAAGGGAAUUUGCGACUGUU
>ccr-miR-725
UUCAGUCAUUGUUUCUAGUAGU
>ccr-miR-726
UUCACUACUAGCAGAACUCGG
>ccr-miR-727-5p
UCAGUCUUCAAUUCCUCCCAGC
>ccr-miR-727-3p
GUUGAGGCGAGUUGAAGACUUA
>ccr-miR-730
UCCUCAUUGUGCAUGCUGUGUG
>ccr-miR-734
UAAAUGCUGCAGAAUCGUACCG
>ccr-miR-738
GCUACGGCCCGCGUCGGGA
>ccr-miR-7a
UGGAAGACUAGUGAUUUUGUUGUU
>ccr-miR-7b
UGGAAGACUUGUGAUUUUGUUGU
>ccr-miR-9-3p
UCUUUGGUUAUCUAGCUGUAUG
>ccr-miR-9-5p
UAAAGCUAGAUAACCGAAAGUA
>ccr-miR-92a
UAUUGCACUUGUCCCGGCCUGU
>ccr-miR-92b
UAUUGCACUCGUCCCGGCCUCC
>ccr-miR-93
AAAAGUGCUGUUUGUGCAGGUAG
>ccr-miR-96
UUUGGCACUAGCACAUUUUUGCU
>ccr-miR-99
AACCCGUAGAUCCGAUCUUGU

## Sheet: novel_miRNA
>novel_112
uagcaccauaugaaaucgguua
>novel_117
uaggaucuuaaauguccacagacug
>novel_124
uagugcaggcagcuauaugauau
>novel_132
uggcaagauguuggcauagcug
>novel_138
uacuguaaaaagugaucuggcguua
>novel_14
guccaguuuucccaggaaucccu
>novel_158
uucauagauucuaggcuccacuucu
>novel_165
uaauuucaacccgaacucucugagg
>novel_178
uuggaugauaucguuuuguguagcg
>novel_186
ugcacauguaaguucaucagu
>novel_194
ucaguaacugguaucugucccug
>novel_199
ucacaucggguugcauuuugcggg
>novel_200
ugauagauguccuggauugagggg
>novel_201
uaguuugauucauagcacaaga
>novel_204
acagguguggaacauuaauucu
>novel_205
ugccgaaaacugugccccugcc
>novel_206
uauuuuggauccuucacucauuga
>novel_207
uguaauuccccucaagcauacgcug
>novel_209
uuaggaccggcacaugaccagc
>novel_21
uggagugugacaaugguguuugu
>novel_213
ucucccaauccuuguaccagug
>novel_219
uaugaucgcgauauugcguagc
>novel_229
cgugugguugguugaggcu
>novel_230
ugaguguacaugcuggauugcuucc
>novel_244
ucucggguuugcauuauuuuuc
>novel_25
cuuucagucggauguuugcagc
>novel_262
ugagaacugaauuccaagggug
>novel_264
uauggcuuuuuauuccuaugug
>novel_273
auggaaggcaaugggaaccga
>novel_278
uuauugagagucucugggacaccug
>novel_291
ugguuagagaauuggacguguaacc
>novel_297
ucacaacuuaugcgucgaaaguggc
>novel_300
uacgacuguaguauugaacuucucc
>novel_304
uccgagacaauguugcgaaggcaug
>novel_305
ucuuacuggugucucuguucccaga
>novel_313
ugcuugcagcuucugaaacuca
>novel_314
gacuaucgaaaucagcuguugcauc
>novel_325
ucggaaccaagacaaaagccaug
>novel_333
aaaaugaauucugcuggaaugc
>novel_337
gugauucugaugaugaugcucuugc
>novel_339
uaggaaauuagaauggccauggcug
>novel_344
ugaaagugcuguuuguuucugca
>novel_346
uguguuuagauggcaguaggaugug
>novel_349
uguguuaucaaggauuccaucugg
>novel_350
uagacuguggcuagagaggaugcu
>novel_354
ugaagaucuagaccguauguggcca
>novel_355
uaugacugcaguauagaacuacuuc
>novel_358
uauuauaggcuugugcagaau
>novel_359
uacacacgugcacugaugauuucg
>novel_360
uaugacuggauugcucaucgcguuc
>novel_361
uaucucuaaggacaggauccaugug
>novel_365
uacuguauaaacugcaugcuggugc
>novel_4
uagcuuaucagacugguguugacu
>novel_46
ucagugcauuacagaacuuugc
>novel_5
uagcuuaucagacugguguuggc
>novel_65
uucacaguggcuaaguucagu
>novel_74
aggacuuagcucacucugugaaca
