# Supplementary material for: Differential Expression of miRNAs, lncRNAs, and circRNAs between Ovaries and Testes in Common Carp (Cyprinus carpio)
Source: Cells. 2023 Nov 15;12(22):2631. doi: 10.3390/cells12222631 (PMC10670750; doi:10.3390/cells12222631)
Supplement: Supplementary file 1 [file cells-12-02631-s001.zip › Table S5. Analysis of miRNA base editing. Analysis of miRNA base editing.xlsx]

## Sheet: smaRNA_Female_1_editing_stats
>pre-miRNA: ccr-let-7a	39403	22419	0.569
	mature miRNA: ccr-let-7a	37795	0	0
		site1:	62	0.0016
			U->C: 11	0.0003
			U->A: 43	0.0011
			U->G: 8	0.0002
		site2:	14	0.0004
			G->A: 9	0.0002
			G->C: 1	0
			G->U: 4	0.0001
		site3:	19	0.0005
			A->U: 2	0.0001
			A->G: 17	0.0004
		site4:	5	0.0001
			G->C: 1	0
			G->A: 2	0.0001
			G->U: 2	0.0001
		site5:	2	0.0001
			G->A: 2	0.0001
		site6:	8	0.0002
			U->C: 4	0.0001
			U->A: 1	0
			U->G: 3	0.0001
		site7:	25	0.0007
			A->C: 9	0.0002
			A->G: 16	0.0004
		site8:	6	0.0002
			G->U: 6	0.0002
		site9:	19	0.0005
			U->C: 2	0.0001
			U->A: 1	0
			U->G: 16	0.0004
		site10:	1024	0.0271
			A->C: 1	0
			A->U: 1008	0.0267
			A->G: 15	0.0004
		site11:	2	0.0001
			G->C: 2	0.0001
		site12:	19307	0.5108
			G->C: 3	0.0001
			G->A: 19304	0.5108
		site13:	20	0.0005
			U->C: 11	0.0003
			U->A: 1	0
			U->G: 8	0.0002
		site14:	12	0.0003
			U->C: 4	0.0001
			U->A: 5	0.0001
			U->G: 3	0.0001
		site15:	2	0.0001
			G->A: 1	0
			G->C: 1	0
		site16:	15664	0.4144
			U->C: 43	0.0011
			U->A: 15612	0.4131
			U->G: 9	0.0002
		site17:	14	0.0004
			A->U: 1	0
			A->G: 13	0.0003
		site18:	19	0.0005
			U->C: 1	0
			U->A: 16	0.0004
			U->G: 2	0.0001
		site19:	1802	0.0477
			A->U: 4	0.0001
			A->G: 1798	0.0476
		site20:	23	0.0006
			G->C: 2	0.0001
			G->A: 10	0.0003
			G->U: 11	0.0003
		site21:	77	0.002
			U->C: 35	0.0009
			U->A: 36	0.001
			U->G: 6	0.0002
		site22:	126	0.0033
			U->C: 46	0.0012
			U->A: 77	0.002
			U->G: 3	0.0001
>pre-miRNA: ccr-let-7b	4473	2646	0.5915
	mature miRNA: ccr-let-7b	3459	0	0
		site1:	3	0.0009
			U->C: 2	0.0006
			U->A: 1	0.0003
		site3:	2	0.0006
			A->U: 1	0.0003
			A->G: 1	0.0003
		site6:	3	0.0009
			U->A: 2	0.0006
			U->G: 1	0.0003
		site7:	3	0.0009
			A->C: 1	0.0003
			A->G: 2	0.0006
		site10:	1007	0.2911
			A->U: 1004	0.2903
			A->G: 3	0.0009
		site11:	214	0.0619
			G->A: 214	0.0619
		site12:	11	0.0032
			G->A: 10	0.0029
			G->U: 1	0.0003
		site14:	4	0.0012
			U->C: 2	0.0006
			U->A: 2	0.0006
		site17:	1798	0.5198
			G->A: 1798	0.5198
		site18:	2	0.0006
			U->A: 1	0.0003
			U->G: 1	0.0003
		site19:	230	0.0665
			G->A: 13	0.0038
			G->U: 217	0.0627
		site20:	23	0.0066
			G->C: 1	0.0003
			G->A: 19	0.0055
			G->U: 3	0.0009
		site21:	21	0.0061
			U->C: 10	0.0029
			U->A: 11	0.0032
		site22:	71	0.0205
			U->C: 5	0.0014
			U->A: 66	0.0191
>pre-miRNA: ccr-let-7g	21369	19961	0.9341
	mature miRNA: ccr-let-7g	20902	0	0
		site1:	8	0.0004
			U->C: 3	0.0001
			U->A: 4	0.0002
			U->G: 1	0
		site3:	5	0.0002
			A->U: 1	0
			A->G: 4	0.0002
		site4:	1	0
			G->A: 1	0
		site6:	1	0
			U->G: 1	0
		site7:	8	0.0004
			A->C: 4	0.0002
			A->G: 4	0.0002
		site8:	3	0.0001
			G->U: 3	0.0001
		site9:	1	0
			U->C: 1	0
		site10:	2	0.0001
			A->C: 1	0
			A->G: 1	0
		site11:	1	0
			G->U: 1	0
		site12:	19307	0.9237
			U->C: 3	0.0001
			U->A: 19304	0.9235
		site13:	8	0.0004
			U->C: 7	0.0003
			U->G: 1	0
		site14:	4	0.0002
			U->C: 1	0
			U->A: 2	0.0001
			U->G: 1	0
		site16:	15618	0.7472
			U->A: 15609	0.7468
			U->G: 9	0.0004
		site17:	6	0.0003
			A->U: 1	0
			A->G: 5	0.0002
		site18:	194	0.0093
			U->C: 193	0.0092
			U->A: 1	0
		site19:	6	0.0003
			A->G: 6	0.0003
		site20:	1	0
			G->U: 1	0
		site21:	17	0.0008
			U->C: 13	0.0006
			U->A: 3	0.0001
			U->G: 1	0
		site22:	24	0.0011
			U->C: 16	0.0008
			U->A: 8	0.0004
>pre-miRNA: ccr-let-7i	11254	2344	0.2083
	mature miRNA: ccr-let-7i	904	0	0
		site1:	3	0.0033
			U->G: 3	0.0033
		site3:	1	0.0011
			A->G: 1	0.0011
		site9:	2	0.0022
			U->C: 2	0.0022
		site12:	2	0.0022
			U->C: 1	0.0011
			U->G: 1	0.0011
		site14:	2	0.0022
			U->C: 1	0.0011
			U->A: 1	0.0011
		site17:	3	0.0033
			G->A: 3	0.0033
		site19:	10	0.0111
			U->G: 10	0.0111
		site20:	1	0.0011
			G->U: 1	0.0011
		site21:	23	0.0254
			U->C: 9	0.01
			U->A: 14	0.0155
>pre-miRNA: ccr-let-7j	1738	291	0.1674
	mature miRNA: ccr-let-7j	1611	0	0
		site1:	2	0.0012
			U->A: 2	0.0012
		site3:	1	0.0006
			A->U: 1	0.0006
		site4:	2	0.0012
			G->U: 2	0.0012
		site7:	1	0.0006
			A->C: 1	0.0006
		site9:	2	0.0012
			U->C: 2	0.0012
		site10:	193	0.1198
			U->A: 193	0.1198
		site12:	1	0.0006
			U->C: 1	0.0006
		site13:	1	0.0006
			U->C: 1	0.0006
		site14:	1	0.0006
			U->A: 1	0.0006
		site16:	2	0.0012
			U->A: 2	0.0012
		site19:	1	0.0006
			A->G: 1	0.0006
		site20:	1	0.0006
			G->U: 1	0.0006
		site21:	5	0.0031
			U->C: 4	0.0025
			U->A: 1	0.0006
		site22:	15	0.0093
			U->C: 10	0.0062
			U->A: 5	0.0031
>pre-miRNA: ccr-mir-1	3325	911	0.274
	mature miRNA: ccr-miR-1	3008	0	0
		site1:	5	0.0017
			U->C: 2	0.0007
			U->G: 3	0.001
		site4:	6	0.002
			A->G: 6	0.002
		site5:	3	0.001
			A->C: 1	0.0003
			A->G: 2	0.0007
		site6:	3	0.001
			U->C: 2	0.0007
			U->G: 1	0.0003
		site7:	1	0.0003
			G->U: 1	0.0003
		site9:	4	0.0013
			A->G: 4	0.0013
		site11:	63	0.0209
			A->G: 63	0.0209
		site12:	3	0.001
			G->U: 3	0.001
		site13:	2	0.0007
			A->G: 2	0.0007
		site14:	14	0.0047
			A->G: 14	0.0047
		site17:	66	0.0219
			A->C: 1	0.0003
			A->G: 65	0.0216
		site18:	7	0.0023
			U->C: 2	0.0007
			U->A: 4	0.0013
			U->G: 1	0.0003
		site19:	4	0.0013
			G->A: 3	0.001
			G->U: 1	0.0003
		site20:	13	0.0043
			U->C: 3	0.001
			U->A: 2	0.0007
			U->G: 8	0.0027
		site21:	8	0.0027
			A->U: 4	0.0013
			A->G: 4	0.0013
		site22:	617	0.2051
			U->C: 533	0.1772
			U->A: 69	0.0229
			U->G: 15	0.005
>pre-miRNA: ccr-mir-100	85967	16012	0.1863
	mature miRNA: ccr-miR-100	5383	0	0
		site1:	41	0.0076
			A->C: 1	0.0002
			A->U: 1	0.0002
			A->G: 39	0.0072
		site2:	3	0.0006
			A->U: 1	0.0002
			A->G: 2	0.0004
		site3:	2	0.0004
			C->A: 2	0.0004
		site5:	2	0.0004
			C->A: 2	0.0004
		site6:	1	0.0002
			G->A: 1	0.0002
		site7:	3	0.0006
			U->C: 3	0.0006
		site8:	1	0.0002
			A->G: 1	0.0002
		site9:	4	0.0007
			G->U: 4	0.0007
		site10:	1	0.0002
			A->G: 1	0.0002
		site11:	5	0.0009
			U->C: 3	0.0006
			U->A: 2	0.0004
		site12:	1	0.0002
			C->U: 1	0.0002
		site14:	1	0.0002
			G->A: 1	0.0002
		site15:	6	0.0011
			A->G: 6	0.0011
		site16:	11	0.002
			A->C: 8	0.0015
			A->G: 3	0.0006
		site17:	4	0.0007
			C->U: 1	0.0002
			C->A: 3	0.0006
		site18:	10	0.0019
			U->C: 2	0.0004
			U->A: 2	0.0004
			U->G: 6	0.0011
		site19:	35	0.0065
			U->C: 3	0.0006
			U->A: 1	0.0002
			U->G: 31	0.0058
		site20:	1	0.0002
			G->A: 1	0.0002
		site21:	31	0.0058
			U->C: 27	0.005
			U->A: 3	0.0006
			U->G: 1	0.0002
>pre-miRNA: ccr-mir-101a	10326	1908	0.1848
	mature miRNA: ccr-miR-101a	7820	0	0
		site1:	8	0.001
			U->C: 5	0.0006
			U->A: 1	0.0001
			U->G: 2	0.0003
		site2:	15	0.0019
			A->C: 9	0.0012
			A->U: 1	0.0001
			A->G: 5	0.0006
		site3:	2	0.0003
			C->U: 2	0.0003
		site4:	2	0.0003
			A->G: 2	0.0003
		site5:	4	0.0005
			G->C: 1	0.0001
			G->U: 3	0.0004
		site6:	4	0.0005
			U->C: 3	0.0004
			U->A: 1	0.0001
		site8:	3	0.0004
			C->U: 1	0.0001
			C->A: 1	0.0001
			C->G: 1	0.0001
		site9:	5	0.0006
			U->C: 2	0.0003
			U->A: 2	0.0003
			U->G: 1	0.0001
		site10:	1	0.0001
			G->C: 1	0.0001
		site11:	5	0.0006
			U->C: 3	0.0004
			U->A: 2	0.0003
		site12:	2	0.0003
			G->A: 1	0.0001
			G->C: 1	0.0001
		site13:	2	0.0003
			A->G: 2	0.0003
		site15:	1	0.0001
			A->G: 1	0.0001
		site16:	8	0.001
			A->G: 8	0.001
		site18:	3	0.0004
			U->C: 3	0.0004
		site19:	1	0.0001
			G->A: 1	0.0001
		site20:	2	0.0003
			A->U: 1	0.0001
			A->G: 1	0.0001
		site21:	137	0.0175
			A->C: 119	0.0152
			A->U: 9	0.0012
			A->G: 9	0.0012
		site22:	254	0.0325
			G->A: 84	0.0107
			G->C: 97	0.0124
			G->U: 73	0.0093
>pre-miRNA: ccr-mir-101b	447	372	0.8322
	mature miRNA: ccr-miR-101b	0	0
>pre-miRNA: ccr-mir-103	550	80	0.1455
	mature miRNA: ccr-miR-103	496	0	0
		site1:	2	0.004
			A->G: 2	0.004
		site2:	2	0.004
			G->A: 1	0.002
			G->U: 1	0.002
		site8:	1	0.002
			U->G: 1	0.002
		site13:	1	0.002
			C->A: 1	0.002
		site19:	3	0.006
			U->C: 3	0.006
		site20:	1	0.002
			A->U: 1	0.002
		site21:	9	0.0181
			U->A: 2	0.004
			U->G: 7	0.0141
		site22:	3	0.006
			G->A: 2	0.004
			G->U: 1	0.002
		site23:	11	0.0222
			A->U: 11	0.0222
>pre-miRNA: ccr-mir-107	148	36	0.2432
	mature miRNA: ccr-miR-107	57	0	0
		site20:	3	0.0526
			A->U: 3	0.0526
		site21:	2	0.0351
			U->A: 2	0.0351
		site22:	2	0.0351
			C->U: 1	0.0175
			C->A: 1	0.0175
>pre-miRNA: ccr-mir-10b	10181	1592	0.1564
	mature miRNA: ccr-miR-10b	3252	0	0
		site1:	2	0.0006
			U->C: 1	0.0003
			U->A: 1	0.0003
		site2:	5	0.0015
			A->U: 1	0.0003
			A->G: 4	0.0012
		site5:	1	0.0003
			C->A: 1	0.0003
		site6:	2	0.0006
			U->C: 2	0.0006
		site7:	3	0.0009
			G->A: 3	0.0009
		site8:	3	0.0009
			U->C: 3	0.0009
		site9:	2	0.0006
			A->U: 1	0.0003
			A->G: 1	0.0003
		site10:	2	0.0006
			G->A: 2	0.0006
		site11:	1	0.0003
			A->G: 1	0.0003
		site12:	262	0.0806
			A->C: 1	0.0003
			A->U: 260	0.08
			A->G: 1	0.0003
		site14:	3	0.0009
			C->U: 2	0.0006
			C->A: 1	0.0003
		site15:	1	0.0003
			G->A: 1	0.0003
		site18:	2	0.0006
			U->C: 1	0.0003
			U->G: 1	0.0003
		site20:	7	0.0022
			U->C: 2	0.0006
			U->G: 5	0.0015
		site21:	1	0.0003
			G->U: 1	0.0003
		site22:	37	0.0114
			U->C: 28	0.0086
			U->A: 8	0.0025
			U->G: 1	0.0003
>pre-miRNA: ccr-mir-10c	3497	889	0.2542
	mature miRNA: ccr-miR-10c	3200	0	0
		site1:	2	0.0006
			U->C: 2	0.0006
		site2:	5	0.0016
			A->C: 1	0.0003
			A->G: 4	0.0012
		site3:	1	0.0003
			C->U: 1	0.0003
		site4:	1	0.0003
			C->A: 1	0.0003
		site6:	3	0.0009
			U->C: 2	0.0006
			U->A: 1	0.0003
		site7:	1	0.0003
			G->A: 1	0.0003
		site8:	2	0.0006
			U->C: 2	0.0006
		site9:	1	0.0003
			A->U: 1	0.0003
		site12:	1	0.0003
			U->A: 1	0.0003
		site14:	1	0.0003
			C->U: 1	0.0003
		site15:	3	0.0009
			G->A: 1	0.0003
			G->U: 2	0.0006
		site16:	602	0.1881
			G->A: 602	0.1881
		site18:	5	0.0016
			U->C: 2	0.0006
			U->A: 1	0.0003
			U->G: 2	0.0006
		site19:	2	0.0006
			U->G: 2	0.0006
		site20:	3	0.0009
			U->C: 2	0.0006
			U->G: 1	0.0003
		site22:	202	0.0631
			U->C: 11	0.0034
			U->A: 1	0.0003
			U->G: 190	0.0594
		site23:	33	0.0103
			G->C: 2	0.0006
			G->A: 20	0.0062
			G->U: 11	0.0034
>pre-miRNA: ccr-mir-10d	49	18	0.3673
	mature miRNA: ccr-miR-10d	25	0	0
		site9:	2	0.08
			A->G: 2	0.08
		site15:	2	0.08
			G->A: 2	0.08
>pre-miRNA: ccr-mir-122	1279	53	0.0414
	mature miRNA: ccr-miR-122	1277	0	0
		site2:	1	0.0008
			G->C: 1	0.0008
		site4:	2	0.0016
			A->G: 2	0.0016
		site6:	3	0.0023
			U->C: 2	0.0016
			U->A: 1	0.0008
		site7:	1	0.0008
			G->C: 1	0.0008
		site8:	1	0.0008
			U->C: 1	0.0008
		site11:	1	0.0008
			C->U: 1	0.0008
		site12:	2	0.0016
			A->C: 2	0.0016
		site14:	1	0.0008
			U->A: 1	0.0008
		site16:	3	0.0023
			G->A: 3	0.0023
		site18:	2	0.0016
			G->A: 1	0.0008
			G->U: 1	0.0008
		site19:	2	0.0016
			U->C: 1	0.0008
			U->A: 1	0.0008
		site20:	2	0.0016
			U->C: 1	0.0008
			U->G: 1	0.0008
		site21:	31	0.0243
			U->C: 9	0.007
			U->A: 21	0.0164
			U->G: 1	0.0008
>pre-miRNA: ccr-mir-124a	8	3	0.375
	mature miRNA: ccr-miR-124a	0	0
>pre-miRNA: ccr-mir-124b	3	3	1
>pre-miRNA: ccr-mir-125b	2863	470	0.1642
	mature miRNA: ccr-miR-125b	2637	0	0
		site1:	2	0.0008
			U->A: 2	0.0008
		site2:	4	0.0015
			C->U: 3	0.0011
			C->G: 1	0.0004
		site3:	2	0.0008
			C->U: 2	0.0008
		site4:	2	0.0008
			C->U: 1	0.0004
			C->A: 1	0.0004
		site5:	1	0.0004
			U->G: 1	0.0004
		site6:	1	0.0004
			G->A: 1	0.0004
		site8:	1	0.0004
			G->U: 1	0.0004
		site10:	7	0.0027
			C->U: 6	0.0023
			C->A: 1	0.0004
		site11:	7	0.0027
			C->U: 6	0.0023
			C->G: 1	0.0004
		site13:	1	0.0004
			U->G: 1	0.0004
		site17:	1	0.0004
			U->C: 1	0.0004
		site18:	2	0.0008
			U->A: 1	0.0004
			U->G: 1	0.0004
		site20:	98	0.0372
			U->G: 98	0.0372
		site21:	1	0.0004
			G->A: 1	0.0004
		site22:	127	0.0482
			A->C: 3	0.0011
			A->U: 123	0.0466
			A->G: 1	0.0004
>pre-miRNA: ccr-mir-125c	968	105	0.1085
	mature miRNA: ccr-miR-125c	942	0	0
		site1:	1	0.0011
			U->G: 1	0.0011
		site2:	2	0.0021
			C->U: 2	0.0021
		site3:	2	0.0021
			C->U: 2	0.0021
		site5:	4	0.0042
			U->A: 3	0.0032
			U->G: 1	0.0011
		site7:	1	0.0011
			A->G: 1	0.0011
		site8:	1	0.0011
			G->U: 1	0.0011
		site11:	6	0.0064
			C->U: 2	0.0021
			C->G: 4	0.0042
		site14:	3	0.0032
			A->C: 1	0.0011
			A->G: 2	0.0021
		site18:	2	0.0021
			C->A: 1	0.0011
			C->G: 1	0.0011
		site19:	2	0.0021
			G->U: 2	0.0021
		site20:	37	0.0393
			U->G: 37	0.0393
		site22:	24	0.0255
			A->C: 1	0.0011
			A->U: 22	0.0234
			A->G: 1	0.0011
>pre-miRNA: ccr-mir-126	20154	2290	0.1136
	mature miRNA: ccr-miR-126-5p	448	0	0
		site1:	1	0.0022
			C->A: 1	0.0022
		site3:	2	0.0045
			U->C: 2	0.0045
		site4:	2	0.0045
			U->A: 2	0.0045
		site17:	2	0.0045
			A->G: 2	0.0045
		site21:	11	0.0246
			G->C: 1	0.0022
			G->A: 10	0.0223
	mature miRNA: ccr-miR-126-3p	6850	0	0
		site1:	3	0.0004
			C->U: 1	0.0001
			C->A: 1	0.0001
			C->G: 1	0.0001
		site2:	6	0.0009
			U->C: 3	0.0004
			U->A: 1	0.0001
			U->G: 2	0.0003
		site3:	2	0.0003
			C->A: 2	0.0003
		site4:	2	0.0003
			G->A: 2	0.0003
		site5:	2	0.0003
			U->C: 1	0.0001
			U->A: 1	0.0001
		site6:	4	0.0006
			A->G: 4	0.0006
		site7:	2	0.0003
			C->U: 1	0.0001
			C->G: 1	0.0001
		site8:	2	0.0003
			C->U: 1	0.0001
			C->A: 1	0.0001
		site9:	6	0.0009
			G->A: 6	0.0009
		site10:	6	0.0009
			U->C: 4	0.0006
			U->A: 1	0.0001
			U->G: 1	0.0001
		site11:	1	0.0001
			G->A: 1	0.0001
		site12:	5	0.0007
			A->C: 1	0.0001
			A->G: 4	0.0006
		site14:	4	0.0006
			U->C: 2	0.0003
			U->A: 1	0.0001
			U->G: 1	0.0001
		site15:	3	0.0004
			A->G: 3	0.0004
		site16:	2	0.0003
			A->G: 2	0.0003
		site17:	3	0.0004
			U->C: 3	0.0004
		site19:	576	0.0841
			A->C: 1	0.0001
			A->G: 575	0.0839
		site20:	174	0.0254
			U->G: 174	0.0254
		site21:	7	0.001
			G->A: 5	0.0007
			G->U: 2	0.0003
		site22:	108	0.0158
			C->U: 29	0.0042
			C->A: 79	0.0115
>pre-miRNA: ccr-mir-128	2144	737	0.3438
	mature miRNA: ccr-miR-128	1116	0	0
		site1:	3	0.0027
			U->C: 3	0.0027
		site2:	1	0.0009
			C->A: 1	0.0009
		site5:	8	0.0072
			A->C: 1	0.0009
			A->G: 7	0.0063
		site6:	4	0.0036
			G->A: 4	0.0036
		site8:	1	0.0009
			G->A: 1	0.0009
		site11:	5	0.0045
			C->U: 5	0.0045
		site12:	1	0.0009
			C->U: 1	0.0009
		site16:	2	0.0018
			C->U: 2	0.0018
		site19:	1	0.0009
			U->G: 1	0.0009
		site20:	4	0.0036
			U->C: 1	0.0009
			U->G: 3	0.0027
		site21:	25	0.0224
			U->C: 20	0.0179
			U->A: 3	0.0027
			U->G: 2	0.0018
>pre-miRNA: ccr-mir-129	46	14	0.3043
	mature miRNA: ccr-miR-129	32	0	0
		site8:	1	0.0312
			C->U: 1	0.0312
		site19:	1	0.0312
			U->G: 1	0.0312
		site20:	1	0.0312
			G->A: 1	0.0312
		site21:	3	0.0938
			C->U: 2	0.0625
			C->A: 1	0.0312
>pre-miRNA: ccr-mir-130a	2	0	0
	mature miRNA: ccr-miR-130a	0	0
>pre-miRNA: ccr-mir-130b	191	24	0.1257
	mature miRNA: ccr-miR-130b	30	0	0
		site2:	2	0.0667
			A->G: 2	0.0667
		site11:	2	0.0667
			A->G: 2	0.0667
		site21:	5	0.1667
			A->U: 5	0.1667
>pre-miRNA: ccr-mir-130c	16	2	0.125
	mature miRNA: ccr-miR-130c	0	0
>pre-miRNA: ccr-mir-132a	188	173	0.9202
	mature miRNA: ccr-miR-132a	0	0
>pre-miRNA: ccr-mir-132b	188	173	0.9202
	mature miRNA: ccr-miR-132b	0	0
>pre-miRNA: ccr-mir-133a	233	36	0.1545
	mature miRNA: ccr-miR-133a-5p	0	0
	mature miRNA: ccr-miR-133a-3p	100	0	0
		site1:	1	0.01
			U->G: 1	0.01
		site22:	3	0.03
			U->C: 2	0.02
			U->A: 1	0.01
>pre-miRNA: ccr-mir-135c	178	18	0.1011
	mature miRNA: ccr-miR-135c	178	0	0
		site1:	3	0.0169
			U->G: 3	0.0169
		site10:	1	0.0056
			C->A: 1	0.0056
		site20:	1	0.0056
			G->C: 1	0.0056
		site21:	4	0.0225
			U->G: 4	0.0225
		site23:	9	0.0506
			A->U: 9	0.0506
>pre-miRNA: ccr-mir-137	9	3	0.3333
	mature miRNA: ccr-miR-137	0	0
>pre-miRNA: ccr-mir-138	10	7	0.7
	mature miRNA: ccr-miR-138	1	0	0
		site21:	1	1
			C->A: 1	1
>pre-miRNA: ccr-mir-139	354	79	0.2232
	mature miRNA: ccr-miR-139	348	0	0
		site1:	1	0.0029
			U->C: 1	0.0029
		site12:	67	0.1925
			U->C: 67	0.1925
		site20:	1	0.0029
			C->U: 1	0.0029
		site22:	4	0.0115
			G->A: 4	0.0115
		site23:	15	0.0431
			U->C: 10	0.0287
			U->A: 5	0.0144
>pre-miRNA: ccr-mir-140	1446	344	0.2379
	mature miRNA: ccr-miR-140-3p	753	0	0
		site2:	1	0.0013
			A->C: 1	0.0013
		site7:	1	0.0013
			A->G: 1	0.0013
		site10:	1	0.0013
			G->C: 1	0.0013
		site12:	1	0.0013
			A->G: 1	0.0013
		site21:	13	0.0173
			G->A: 2	0.0027
			G->U: 11	0.0146
		site22:	13	0.0173
			A->U: 11	0.0146
			A->G: 2	0.0027
	mature miRNA: ccr-miR-140-5p	202	0	0
		site8:	2	0.0099
			U->C: 1	0.005
			U->A: 1	0.005
		site21:	1	0.005
			A->C: 1	0.005
		site22:	22	0.1089
			G->A: 21	0.104
			G->U: 1	0.005
>pre-miRNA: ccr-mir-142-1	1106	667	0.6031
	mature miRNA: ccr-miR-142-3p	73	0	0
		site3:	6	0.0822
			A->G: 6	0.0822
		site21:	2	0.0274
			G->U: 2	0.0274
	mature miRNA: ccr-miR-142-5p	165	0	0
		site12:	110	0.6667
			C->A: 110	0.6667
		site21:	1	0.0061
			U->A: 1	0.0061
>pre-miRNA: ccr-mir-142-2	1095	662	0.6046
	mature miRNA: ccr-miR-142-3p	73	0	0
		site3:	6	0.0822
			A->G: 6	0.0822
		site21:	2	0.0274
			G->U: 2	0.0274
	mature miRNA: ccr-miR-142-5p	165	0	0
		site12:	110	0.6667
			C->A: 110	0.6667
		site21:	1	0.0061
			U->A: 1	0.0061
>pre-miRNA: ccr-mir-143	164734	50617	0.3073
	mature miRNA: ccr-miR-143	3645	0	0
		site1:	6	0.0016
			U->C: 3	0.0008
			U->G: 3	0.0008
		site3:	4	0.0011
			A->U: 3	0.0008
			A->G: 1	0.0003
		site5:	2	0.0005
			A->G: 2	0.0005
		site6:	3	0.0008
			U->C: 3	0.0008
		site7:	1	0.0003
			G->A: 1	0.0003
		site8:	3	0.0008
			A->G: 3	0.0008
		site9:	19	0.0052
			A->U: 2	0.0005
			A->G: 17	0.0047
		site11:	3	0.0008
			C->U: 1	0.0003
			C->A: 1	0.0003
			C->G: 1	0.0003
		site13:	1	0.0003
			C->A: 1	0.0003
		site14:	2	0.0005
			U->G: 2	0.0005
		site16:	4	0.0011
			U->C: 4	0.0011
		site17:	1	0.0003
			A->G: 1	0.0003
		site18:	1	0.0003
			G->C: 1	0.0003
		site19:	9	0.0025
			C->U: 4	0.0011
			C->A: 5	0.0014
		site20:	150	0.0412
			U->C: 82	0.0225
			U->A: 68	0.0187
>pre-miRNA: ccr-mir-144	363	7	0.0193
	mature miRNA: ccr-miR-144	0	0
>pre-miRNA: ccr-mir-146a	77321	7823	0.1012
	mature miRNA: ccr-miR-146a	74921	0	0
		site1:	75	0.001
			U->C: 43	0.0006
			U->A: 27	0.0004
			U->G: 5	0.0001
		site2:	15	0.0002
			G->C: 1	0
			G->A: 9	0.0001
			G->U: 5	0.0001
		site3:	42	0.0006
			A->C: 3	0
			A->U: 10	0.0001
			A->G: 29	0.0004
		site4:	11	0.0001
			G->A: 4	0.0001
			G->U: 7	0.0001
		site5:	21	0.0003
			A->U: 1	0
			A->G: 20	0.0003
		site6:	32	0.0004
			A->C: 8	0.0001
			A->U: 1	0
			A->G: 23	0.0003
		site7:	14	0.0002
			C->U: 14	0.0002
		site8:	67	0.0009
			U->C: 48	0.0006
			U->A: 19	0.0003
		site9:	27	0.0004
			G->A: 24	0.0003
			G->U: 3	0
		site10:	26	0.0003
			A->G: 26	0.0003
		site11:	21	0.0003
			A->C: 3	0
			A->U: 1	0
			A->G: 17	0.0002
		site12:	52	0.0007
			U->C: 31	0.0004
			U->A: 17	0.0002
			U->G: 4	0.0001
		site13:	46	0.0006
			U->C: 32	0.0004
			U->A: 13	0.0002
			U->G: 1	0
		site14:	19	0.0003
			C->U: 12	0.0002
			C->A: 7	0.0001
		site15:	29	0.0004
			C->U: 19	0.0003
			C->A: 8	0.0001
			C->G: 2	0
		site16:	12	0.0002
			A->C: 1	0
			A->G: 11	0.0001
		site17:	41	0.0005
			U->C: 21	0.0003
			U->A: 13	0.0002
			U->G: 7	0.0001
		site18:	27	0.0004
			A->C: 2	0
			A->U: 4	0.0001
			A->G: 21	0.0003
		site19:	24	0.0003
			G->C: 1	0
			G->A: 5	0.0001
			G->U: 18	0.0002
		site20:	33	0.0004
			A->C: 3	0
			A->U: 3	0
			A->G: 27	0.0004
		site21:	5035	0.0672
			U->C: 18	0.0002
			U->A: 14	0.0002
			U->G: 5003	0.0668
		site22:	735	0.0098
			G->C: 7	0.0001
			G->A: 710	0.0095
			G->U: 18	0.0002
		site23:	716	0.0096
			G->C: 15	0.0002
			G->A: 96	0.0013
			G->U: 605	0.0081
>pre-miRNA: ccr-mir-148	14696	4595	0.3127
	mature miRNA: ccr-miR-148	12846	0	0
		site1:	9	0.0007
			U->C: 4	0.0003
			U->A: 2	0.0002
			U->G: 3	0.0002
		site2:	6	0.0005
			C->U: 5	0.0004
			C->A: 1	0.0001
		site3:	9	0.0007
			A->G: 9	0.0007
		site4:	11	0.0009
			G->C: 1	0.0001
			G->A: 10	0.0008
		site5:	7	0.0005
			U->C: 5	0.0004
			U->A: 1	0.0001
			U->G: 1	0.0001
		site6:	6	0.0005
			G->A: 6	0.0005
		site7:	1	0.0001
			C->G: 1	0.0001
		site8:	7	0.0005
			A->C: 2	0.0002
			A->G: 5	0.0004
		site9:	933	0.0726
			U->C: 928	0.0722
			U->A: 1	0.0001
			U->G: 4	0.0003
		site10:	2217	0.1726
			U->C: 8	0.0006
			U->A: 1	0.0001
			U->G: 2208	0.1719
		site11:	2	0.0002
			A->G: 2	0.0002
		site13:	3	0.0002
			A->G: 3	0.0002
		site14:	5	0.0004
			G->A: 1	0.0001
			G->C: 2	0.0002
			G->U: 2	0.0002
		site15:	5	0.0004
			A->G: 5	0.0004
		site16:	2	0.0002
			A->G: 2	0.0002
		site17:	6	0.0005
			C->U: 3	0.0002
			C->A: 3	0.0002
		site18:	8	0.0006
			U->C: 2	0.0002
			U->A: 1	0.0001
			U->G: 5	0.0004
		site19:	27	0.0021
			U->C: 4	0.0003
			U->A: 1	0.0001
			U->G: 22	0.0017
		site20:	69	0.0054
			U->C: 4	0.0003
			U->A: 1	0.0001
			U->G: 64	0.005
		site21:	123	0.0096
			G->A: 3	0.0002
			G->C: 31	0.0024
			G->U: 89	0.0069
		site22:	854	0.0665
			U->A: 853	0.0664
			U->G: 1	0.0001
>pre-miRNA: ccr-mir-153b	138	5	0.0362
	mature miRNA: ccr-miR-153b	132	0	0
		site3:	1	0.0076
			G->A: 1	0.0076
>pre-miRNA: ccr-mir-153c	97	6	0.0619
	mature miRNA: ccr-miR-153c	65	0	0
		site17:	1	0.0154
			A->G: 1	0.0154
>pre-miRNA: ccr-mir-155	246	22	0.0894
	mature miRNA: ccr-miR-155	39	0	0
		site21:	3	0.0769
			G->A: 2	0.0513
			G->U: 1	0.0256
		site22:	5	0.1282
			G->A: 1	0.0256
			G->U: 4	0.1026
>pre-miRNA: ccr-mir-15a-1	152	32	0.2105
	mature miRNA: ccr-miR-15a	81	0	0
		site21:	1	0.0123
			U->A: 1	0.0123
>pre-miRNA: ccr-mir-15a-2	152	32	0.2105
	mature miRNA: ccr-miR-15a	81	0	0
		site21:	1	0.0123
			U->A: 1	0.0123
>pre-miRNA: ccr-mir-15b	542	290	0.5351
	mature miRNA: ccr-miR-15b	18	0	0
		site1:	4	0.2222
			U->C: 3	0.1667
			U->G: 1	0.0556
		site12:	1	0.0556
			C->G: 1	0.0556
		site20:	2	0.1111
			G->A: 2	0.1111
		site21:	2	0.1111
			U->C: 2	0.1111
>pre-miRNA: ccr-mir-16a	185	20	0.1081
	mature miRNA: ccr-miR-16a	168	0	0
		site4:	2	0.0119
			C->U: 2	0.0119
		site12:	1	0.006
			A->G: 1	0.006
		site13:	1	0.006
			A->G: 1	0.006
		site21:	6	0.0357
			U->C: 6	0.0357
>pre-miRNA: ccr-mir-16b	1590	194	0.122
	mature miRNA: ccr-miR-16b	1070	0	0
		site1:	1	0.0009
			U->C: 1	0.0009
		site3:	1	0.0009
			G->U: 1	0.0009
		site5:	5	0.0047
			A->G: 5	0.0047
		site11:	1	0.0009
			U->G: 1	0.0009
		site12:	1	0.0009
			A->C: 1	0.0009
		site17:	1	0.0009
			U->G: 1	0.0009
		site19:	1	0.0009
			G->U: 1	0.0009
		site21:	6	0.0056
			A->C: 6	0.0056
		site22:	39	0.0364
			G->A: 10	0.0093
			G->C: 22	0.0206
			G->U: 7	0.0065
>pre-miRNA: ccr-mir-16c	313	29	0.0927
	mature miRNA: ccr-miR-16c	153	0	0
		site4:	2	0.0131
			C->U: 1	0.0065
			C->A: 1	0.0065
>pre-miRNA: ccr-mir-17	2102	549	0.2612
	mature miRNA: ccr-miR-17-3p	28	0	0
		site10:	1	0.0357
			G->A: 1	0.0357
		site20:	2	0.0714
			U->A: 2	0.0714
	mature miRNA: ccr-miR-17-5p	2000	0	0
		site1:	2	0.001
			C->U: 2	0.001
		site2:	8	0.004
			A->G: 8	0.004
		site3:	1	0.0005
			A->C: 1	0.0005
		site4:	2	0.001
			A->U: 1	0.0005
			A->G: 1	0.0005
		site8:	2	0.001
			C->A: 2	0.001
		site9:	3	0.0015
			U->C: 2	0.001
			U->G: 1	0.0005
		site10:	422	0.211
			U->C: 422	0.211
		site12:	1	0.0005
			C->U: 1	0.0005
		site13:	3	0.0015
			A->G: 3	0.0015
		site15:	2	0.001
			U->C: 1	0.0005
			U->A: 1	0.0005
		site18:	1	0.0005
			A->C: 1	0.0005
		site19:	162	0.081
			G->C: 2	0.001
			G->A: 160	0.08
		site21:	9	0.0045
			U->C: 4	0.002
			U->A: 4	0.002
			U->G: 1	0.0005
		site22:	20	0.01
			A->C: 15	0.0075
			A->U: 5	0.0025
		site23:	32	0.016
			G->A: 8	0.004
			G->U: 24	0.012
>pre-miRNA: ccr-mir-181a	4351	834	0.1917
	mature miRNA: ccr-miR-181a	2673	0	0
		site1:	5	0.0019
			A->G: 5	0.0019
		site5:	1	0.0004
			U->C: 1	0.0004
		site7:	1	0.0004
			C->G: 1	0.0004
		site8:	2	0.0007
			A->G: 2	0.0007
		site9:	2	0.0007
			A->G: 2	0.0007
		site10:	1	0.0004
			C->U: 1	0.0004
		site11:	1	0.0004
			G->U: 1	0.0004
		site12:	1	0.0004
			C->A: 1	0.0004
		site15:	3	0.0011
			U->C: 3	0.0011
		site16:	1	0.0004
			C->U: 1	0.0004
		site17:	3	0.0011
			G->C: 2	0.0007
			G->U: 1	0.0004
		site19:	24	0.009
			U->C: 3	0.0011
			U->A: 5	0.0019
			U->G: 16	0.006
		site20:	5	0.0019
			G->A: 3	0.0011
			G->U: 2	0.0007
		site21:	18	0.0067
			A->U: 18	0.0067
>pre-miRNA: ccr-mir-181b	353	59	0.1671
	mature miRNA: ccr-miR-181b	104	0	0
		site9:	1	0.0096
			U->A: 1	0.0096
		site19:	1	0.0096
			U->A: 1	0.0096
		site20:	1	0.0096
			G->A: 1	0.0096
		site21:	2	0.0192
			G->U: 2	0.0192
>pre-miRNA: ccr-mir-181c	19	8	0.4211
	mature miRNA: ccr-miR-181c	0	0
>pre-miRNA: ccr-mir-182	36	10	0.2778
	mature miRNA: ccr-miR-182-5p	0	0
>pre-miRNA: ccr-mir-183	46	12	0.2609
	mature miRNA: ccr-miR-183	39	0	0
		site7:	1	0.0256
			A->G: 1	0.0256
		site21:	4	0.1026
			C->A: 4	0.1026
		site22:	2	0.0513
			U->A: 1	0.0256
			U->G: 1	0.0256
>pre-miRNA: ccr-mir-184	319	105	0.3292
	mature miRNA: ccr-miR-184	262	0	0
		site3:	1	0.0038
			G->A: 1	0.0038
		site5:	1	0.0038
			C->U: 1	0.0038
		site10:	1	0.0038
			A->C: 1	0.0038
		site15:	1	0.0038
			A->G: 1	0.0038
		site20:	1	0.0038
			G->U: 1	0.0038
		site22:	46	0.1756
			C->U: 44	0.1679
			C->A: 2	0.0076
>pre-miRNA: ccr-mir-187	74	20	0.2703
	mature miRNA: ccr-miR-187	66	0	0
		site19:	2	0.0303
			C->U: 2	0.0303
		site22:	1	0.0152
			G->A: 1	0.0152
		site23:	9	0.1364
			U->A: 9	0.1364
>pre-miRNA: ccr-mir-18a	12	1	0.0833
	mature miRNA: ccr-miR-18a	0	0
>pre-miRNA: ccr-mir-18b	6	3	0.5
	mature miRNA: ccr-miR-18b	2	0	0
		site17:	2	1
			C->U: 2	1
>pre-miRNA: ccr-mir-18c	153	7	0.0458
	mature miRNA: ccr-miR-18c	142	0	0
		site20:	1	0.007
			U->A: 1	0.007
		site21:	3	0.0211
			U->A: 3	0.0211
		site22:	3	0.0211
			A->C: 3	0.0211
>pre-miRNA: ccr-mir-190	10	0	0
	mature miRNA: ccr-miR-190	0	0
>pre-miRNA: ccr-mir-192	4196	578	0.1378
	mature miRNA: ccr-miR-192	1506	0	0
		site1:	9	0.006
			A->C: 7	0.0046
			A->U: 1	0.0007
			A->G: 1	0.0007
		site2:	1	0.0007
			U->A: 1	0.0007
		site3:	1	0.0007
			G->U: 1	0.0007
		site5:	1	0.0007
			C->A: 1	0.0007
		site9:	1	0.0007
			U->A: 1	0.0007
		site13:	1	0.0007
			U->C: 1	0.0007
		site14:	1	0.0007
			U->C: 1	0.0007
		site16:	1	0.0007
			A->G: 1	0.0007
		site18:	2	0.0013
			A->C: 2	0.0013
		site19:	1	0.0007
			G->A: 1	0.0007
		site20:	12	0.008
			C->U: 10	0.0066
			C->A: 2	0.0013
		site21:	19	0.0126
			C->U: 10	0.0066
			C->A: 9	0.006
>pre-miRNA: ccr-mir-193a	35	6	0.1714
	mature miRNA: ccr-miR-193a	0	0
>pre-miRNA: ccr-mir-194	230	10	0.0435
	mature miRNA: ccr-miR-194	0	0
>pre-miRNA: ccr-mir-196a	54	15	0.2778
	mature miRNA: ccr-miR-196a	27	0	0
		site2:	1	0.037
			A->G: 1	0.037
>pre-miRNA: ccr-mir-196b	174	21	0.1207
	mature miRNA: ccr-miR-196b	40	0	0
		site1:	1	0.025
			U->G: 1	0.025
		site5:	1	0.025
			U->C: 1	0.025
		site22:	5	0.125
			G->A: 5	0.125
>pre-miRNA: ccr-mir-199	8383	1009	0.1204
	mature miRNA: ccr-miR-199-3p	1224	0	0
		site1:	1	0.0008
			A->G: 1	0.0008
		site2:	2	0.0016
			C->A: 1	0.0008
			C->G: 1	0.0008
		site3:	1	0.0008
			A->G: 1	0.0008
		site4:	1	0.0008
			G->C: 1	0.0008
		site5:	1	0.0008
			U->A: 1	0.0008
		site6:	3	0.0025
			A->G: 3	0.0025
		site8:	1	0.0008
			U->C: 1	0.0008
		site10:	173	0.1413
			U->C: 173	0.1413
		site12:	1	0.0008
			C->U: 1	0.0008
		site14:	2	0.0016
			C->U: 2	0.0016
		site16:	2	0.0016
			U->G: 2	0.0016
		site19:	3	0.0025
			G->A: 3	0.0025
		site20:	8	0.0065
			U->C: 5	0.0041
			U->A: 3	0.0025
		site21:	25	0.0204
			U->C: 9	0.0074
			U->A: 16	0.0131
	mature miRNA: ccr-miR-199-5p	5095	0	0
		site1:	6	0.0012
			C->U: 2	0.0004
			C->G: 4	0.0008
		site2:	3	0.0006
			C->U: 1	0.0002
			C->A: 1	0.0002
			C->G: 1	0.0002
		site3:	2	0.0004
			C->A: 2	0.0004
		site4:	1	0.0002
			A->G: 1	0.0002
		site6:	2	0.0004
			U->C: 1	0.0002
			U->A: 1	0.0002
		site8:	2	0.0004
			U->C: 1	0.0002
			U->A: 1	0.0002
		site9:	5	0.001
			U->C: 5	0.001
		site10:	13	0.0026
			C->U: 13	0.0026
		site11:	5	0.001
			A->C: 1	0.0002
			A->G: 4	0.0008
		site13:	2	0.0004
			A->U: 1	0.0002
			A->G: 1	0.0002
		site15:	2	0.0004
			U->C: 1	0.0002
			U->G: 1	0.0002
		site16:	1	0.0002
			A->G: 1	0.0002
		site17:	12	0.0024
			C->U: 12	0.0024
		site18:	1	0.0002
			C->U: 1	0.0002
		site19:	14	0.0027
			U->C: 3	0.0006
			U->A: 7	0.0014
			U->G: 4	0.0008
		site21:	9	0.0018
			U->C: 5	0.001
			U->A: 4	0.0008
		site22:	7	0.0014
			U->C: 5	0.001
			U->A: 2	0.0004
		site23:	26	0.0051
			C->U: 15	0.0029
			C->A: 11	0.0022
>pre-miRNA: ccr-mir-19d	1386	1218	0.8788
	mature miRNA: ccr-miR-19d	1377	0	0
		site5:	1	0.0007
			C->U: 1	0.0007
		site9:	1151	0.8359
			C->U: 1151	0.8359
		site11:	27	0.0196
			C->U: 27	0.0196
		site14:	2	0.0015
			G->A: 2	0.0015
		site15:	19	0.0138
			C->U: 19	0.0138
		site17:	1	0.0007
			A->C: 1	0.0007
		site18:	15	0.0109
			A->G: 15	0.0109
		site19:	5	0.0036
			A->G: 5	0.0036
		site21:	70	0.0508
			U->C: 1	0.0007
			U->G: 69	0.0501
		site22:	3	0.0022
			G->C: 3	0.0022
		site23:	421	0.3057
			A->C: 381	0.2767
			A->U: 40	0.029
>pre-miRNA: ccr-mir-200a	5003	1402	0.2802
	mature miRNA: ccr-miR-200a	1855	0	0
		site1:	1	0.0005
			U->G: 1	0.0005
		site3:	2	0.0011
			A->G: 2	0.0011
		site8:	1	0.0005
			G->A: 1	0.0005
		site10:	5	0.0027
			C->U: 4	0.0022
			C->A: 1	0.0005
		site11:	1	0.0005
			U->C: 1	0.0005
		site12:	3	0.0016
			G->C: 3	0.0016
		site13:	1	0.0005
			G->A: 1	0.0005
		site16:	1	0.0005
			A->G: 1	0.0005
		site17:	3	0.0016
			C->A: 3	0.0016
		site20:	324	0.1747
			U->G: 324	0.1747
		site21:	5	0.0027
			G->A: 5	0.0027
>pre-miRNA: ccr-mir-200b	2802	618	0.2206
	mature miRNA: ccr-miR-200b	1454	0	0
		site1:	3	0.0021
			U->A: 3	0.0021
		site4:	1	0.0007
			U->A: 1	0.0007
		site5:	7	0.0048
			A->G: 7	0.0048
		site7:	1	0.0007
			U->G: 1	0.0007
		site8:	3	0.0021
			G->A: 3	0.0021
		site9:	1	0.0007
			C->U: 1	0.0007
		site11:	24	0.0165
			U->G: 24	0.0165
		site12:	1	0.0007
			G->A: 1	0.0007
		site20:	71	0.0488
			U->A: 1	0.0007
			U->G: 70	0.0481
		site21:	8	0.0055
			G->A: 7	0.0048
			G->U: 1	0.0007
		site22:	129	0.0887
			A->C: 100	0.0688
			A->U: 22	0.0151
			A->G: 7	0.0048
>pre-miRNA: ccr-mir-203a	432	73	0.169
	mature miRNA: ccr-miR-203a	329	0	0
		site7:	1	0.003
			U->A: 1	0.003
		site18:	1	0.003
			A->G: 1	0.003
		site20:	1	0.003
			U->A: 1	0.003
		site21:	23	0.0699
			U->A: 5	0.0152
			U->G: 18	0.0547
>pre-miRNA: ccr-mir-203b	331	47	0.142
	mature miRNA: ccr-miR-203b-3p	228	0	0
		site17:	1	0.0044
			C->A: 1	0.0044
		site20:	1	0.0044
			U->G: 1	0.0044
		site21:	11	0.0482
			U->G: 11	0.0482
		site22:	2	0.0088
			G->U: 2	0.0088
>pre-miRNA: ccr-mir-205	43	8	0.186
	mature miRNA: ccr-miR-205	31	0	0
		site21:	5	0.1613
			U->G: 5	0.1613
>pre-miRNA: ccr-mir-20a	1569	131	0.0835
	mature miRNA: ccr-miR-20a-5p	1448	0	0
		site1:	3	0.0021
			U->C: 1	0.0007
			U->A: 1	0.0007
			U->G: 1	0.0007
		site2:	7	0.0048
			A->G: 7	0.0048
		site3:	3	0.0021
			A->C: 1	0.0007
			A->G: 2	0.0014
		site10:	2	0.0014
			U->C: 2	0.0014
		site12:	2	0.0014
			U->C: 2	0.0014
		site13:	1	0.0007
			A->G: 1	0.0007
		site15:	1	0.0007
			U->C: 1	0.0007
		site17:	1	0.0007
			C->U: 1	0.0007
		site18:	1	0.0007
			A->G: 1	0.0007
		site19:	2	0.0014
			G->A: 1	0.0007
			G->U: 1	0.0007
		site21:	1	0.0007
			U->A: 1	0.0007
		site22:	25	0.0173
			A->C: 24	0.0166
			A->G: 1	0.0007
		site23:	6	0.0041
			G->A: 3	0.0021
			G->U: 3	0.0021
	mature miRNA: ccr-miR-20a-3p	27	0	0
		site7:	1	0.037
			G->A: 1	0.037
		site19:	1	0.037
			G->C: 1	0.037
		site22:	5	0.1852
			G->A: 3	0.1111
			G->U: 2	0.0741
>pre-miRNA: ccr-mir-21	89276	9461	0.106
	mature miRNA: ccr-miR-21	86835	0	0
		site1:	70	0.0008
			U->C: 24	0.0003
			U->A: 25	0.0003
			U->G: 21	0.0002
		site2:	51	0.0006
			A->C: 5	0.0001
			A->U: 3	0
			A->G: 43	0.0005
		site3:	38	0.0004
			G->C: 9	0.0001
			G->A: 17	0.0002
			G->U: 12	0.0001
		site4:	31	0.0004
			C->U: 18	0.0002
			C->A: 13	0.0001
		site5:	53	0.0006
			U->C: 23	0.0003
			U->A: 11	0.0001
			U->G: 19	0.0002
		site6:	33	0.0004
			U->C: 22	0.0003
			U->A: 8	0.0001
			U->G: 3	0
		site7:	16	0.0002
			A->C: 1	0
			A->U: 1	0
			A->G: 14	0.0002
		site8:	38	0.0004
			U->C: 18	0.0002
			U->A: 18	0.0002
			U->G: 2	0
		site9:	15	0.0002
			C->U: 9	0.0001
			C->A: 6	0.0001
		site10:	39	0.0004
			A->U: 3	0
			A->G: 36	0.0004
		site11:	17	0.0002
			G->C: 2	0
			G->A: 10	0.0001
			G->U: 5	0.0001
		site12:	26	0.0003
			A->U: 6	0.0001
			A->G: 20	0.0002
		site13:	10	0.0001
			C->U: 4	0
			C->A: 6	0.0001
		site14:	44	0.0005
			U->C: 23	0.0003
			U->A: 4	0
			U->G: 17	0.0002
		site15:	15	0.0002
			G->A: 7	0.0001
			G->C: 6	0.0001
			G->U: 2	0
		site16:	62	0.0007
			G->C: 1	0
			G->A: 60	0.0007
			G->U: 1	0
		site17:	72	0.0008
			U->C: 17	0.0002
			U->A: 8	0.0001
			U->G: 47	0.0005
		site18:	25	0.0003
			G->A: 19	0.0002
			G->U: 6	0.0001
		site19:	59	0.0007
			U->C: 9	0.0001
			U->A: 11	0.0001
			U->G: 39	0.0004
		site20:	319	0.0037
			U->C: 19	0.0002
			U->A: 11	0.0001
			U->G: 289	0.0033
		site21:	57	0.0007
			G->A: 39	0.0004
			G->C: 3	0
			G->U: 15	0.0002
		site22:	129	0.0015
			G->C: 8	0.0001
			G->U: 121	0.0014
		site23:	6564	0.0756
			C->U: 2069	0.0238
			C->A: 4489	0.0517
			C->G: 6	0.0001
>pre-miRNA: ccr-mir-210	756	98	0.1296
	mature miRNA: ccr-miR-210	52	0	0
		site19:	2	0.0385
			C->A: 2	0.0385
		site20:	4	0.0769
			U->A: 3	0.0577
			U->G: 1	0.0192
>pre-miRNA: ccr-mir-214	936	418	0.4466
	mature miRNA: ccr-miR-214	31	0	0
		site19:	1	0.0323
			G->U: 1	0.0323
>pre-miRNA: ccr-mir-217	593	31	0.0523
	mature miRNA: ccr-miR-217	571	0	0
		site1:	2	0.0035
			U->A: 2	0.0035
		site8:	2	0.0035
			U->A: 1	0.0018
			U->G: 1	0.0018
		site9:	2	0.0035
			C->A: 1	0.0018
			C->G: 1	0.0018
		site13:	1	0.0018
			A->G: 1	0.0018
		site19:	1	0.0018
			U->C: 1	0.0018
		site20:	4	0.007
			U->C: 1	0.0018
			U->A: 3	0.0053
		site22:	10	0.0175
			G->A: 8	0.014
			G->U: 2	0.0035
		site23:	1	0.0018
			A->U: 1	0.0018
>pre-miRNA: ccr-mir-218a	1349	749	0.5552
	mature miRNA: ccr-miR-218a	637	0	0
		site11:	2	0.0031
			U->C: 2	0.0031
		site13:	1	0.0016
			U->C: 1	0.0016
		site16:	1	0.0016
			C->A: 1	0.0016
		site18:	1	0.0016
			A->G: 1	0.0016
		site19:	3	0.0047
			U->A: 1	0.0016
			U->G: 2	0.0031
		site21:	37	0.0581
			U->G: 37	0.0581
		site22:	6	0.0094
			G->A: 5	0.0078
			G->U: 1	0.0016
>pre-miRNA: ccr-mir-218b	19	14	0.7368
	mature miRNA: ccr-miR-218b	7	0	0
		site19:	2	0.2857
			U->G: 2	0.2857
		site21:	1	0.1429
			C->G: 1	0.1429
>pre-miRNA: ccr-mir-221	831	203	0.2443
	mature miRNA: ccr-miR-221	0	0
>pre-miRNA: ccr-mir-222	1272	158	0.1242
	mature miRNA: ccr-miR-222	19	0	0
		site19:	1	0.0526
			G->A: 1	0.0526
>pre-miRNA: ccr-mir-22a	55076	5776	0.1049
	mature miRNA: ccr-miR-22a	51567	0	0
		site1:	61	0.0012
			A->C: 11	0.0002
			A->U: 5	0.0001
			A->G: 45	0.0009
		site2:	49	0.001
			A->C: 21	0.0004
			A->U: 10	0.0002
			A->G: 18	0.0003
		site3:	91	0.0018
			G->C: 16	0.0003
			G->A: 51	0.001
			G->U: 24	0.0005
		site4:	28	0.0005
			C->U: 18	0.0003
			C->A: 9	0.0002
			C->G: 1	0
		site5:	23	0.0004
			U->C: 11	0.0002
			U->A: 9	0.0002
			U->G: 3	0.0001
		site6:	78	0.0015
			G->A: 69	0.0013
			G->C: 5	0.0001
			G->U: 4	0.0001
		site7:	126	0.0024
			C->U: 125	0.0024
			C->A: 1	0
		site8:	27	0.0005
			C->U: 22	0.0004
			C->A: 4	0.0001
			C->G: 1	0
		site9:	12	0.0002
			A->C: 1	0
			A->U: 1	0
			A->G: 10	0.0002
		site10:	15	0.0003
			G->A: 14	0.0003
			G->U: 1	0
		site11:	119	0.0023
			C->U: 116	0.0022
			C->A: 2	0
			C->G: 1	0
		site12:	23	0.0004
			U->C: 16	0.0003
			U->A: 7	0.0001
		site13:	14	0.0003
			G->A: 7	0.0001
			G->C: 7	0.0001
		site14:	12	0.0002
			A->U: 1	0
			A->G: 11	0.0002
		site15:	22	0.0004
			A->U: 1	0
			A->G: 21	0.0004
		site16:	36	0.0007
			G->A: 9	0.0002
			G->C: 1	0
			G->U: 26	0.0005
		site17:	16	0.0003
			A->U: 1	0
			A->G: 15	0.0003
		site18:	24	0.0005
			A->U: 1	0
			A->G: 23	0.0004
		site19:	9	0.0002
			C->U: 3	0.0001
			C->A: 4	0.0001
			C->G: 2	0
		site20:	713	0.0138
			U->C: 9	0.0002
			U->A: 4	0.0001
			U->G: 700	0.0136
		site21:	73	0.0014
			G->A: 10	0.0002
			G->C: 53	0.001
			G->U: 10	0.0002
		site22:	2631	0.051
			U->C: 2300	0.0446
			U->A: 325	0.0063
			U->G: 6	0.0001
>pre-miRNA: ccr-mir-22b	280	236	0.8429
	mature miRNA: ccr-miR-22b	166	0	0
		site8:	1	0.006
			C->U: 1	0.006
		site11:	23	0.1386
			U->C: 23	0.1386
		site12:	3	0.0181
			U->C: 3	0.0181
		site15:	2	0.012
			A->G: 2	0.012
		site18:	116	0.6988
			G->A: 116	0.6988
		site20:	4	0.0241
			U->C: 2	0.012
			U->A: 2	0.012
		site21:	1	0.006
			G->U: 1	0.006
		site22:	10	0.0602
			U->C: 7	0.0422
			U->A: 3	0.0181
>pre-miRNA: ccr-mir-23a	2791	173	0.062
	mature miRNA: ccr-miR-23a	646	0	0
		site2:	1	0.0015
			U->C: 1	0.0015
		site9:	1	0.0015
			G->A: 1	0.0015
		site13:	1	0.0015
			G->C: 1	0.0015
		site14:	2	0.0031
			G->A: 2	0.0031
		site21:	4	0.0062
			C->U: 1	0.0015
			C->A: 2	0.0031
			C->G: 1	0.0015
>pre-miRNA: ccr-mir-23b	603	245	0.4063
	mature miRNA: ccr-miR-23b	149	0	0
		site18:	1	0.0067
			U->A: 1	0.0067
		site20:	1	0.0067
			C->A: 1	0.0067
>pre-miRNA: ccr-mir-24	918	168	0.183
	mature miRNA: ccr-miR-24	783	0	0
		site1:	1	0.0013
			U->A: 1	0.0013
		site3:	2	0.0026
			G->A: 2	0.0026
		site9:	6	0.0077
			U->C: 5	0.0064
			U->A: 1	0.0013
		site11:	1	0.0013
			C->U: 1	0.0013
		site15:	2	0.0026
			A->G: 2	0.0026
		site18:	1	0.0013
			A->C: 1	0.0013
		site20:	3	0.0038
			C->U: 1	0.0013
			C->A: 2	0.0026
		site21:	30	0.0383
			A->C: 13	0.0166
			A->U: 17	0.0217
		site22:	10	0.0128
			G->A: 3	0.0038
			G->C: 1	0.0013
			G->U: 6	0.0077
>pre-miRNA: ccr-mir-25	2416	706	0.2922
	mature miRNA: ccr-miR-25	1969	0	0
		site1:	2	0.001
			C->U: 1	0.0005
			C->A: 1	0.0005
		site2:	2	0.001
			A->G: 2	0.001
		site5:	2	0.001
			G->C: 1	0.0005
			G->A: 1	0.0005
		site6:	1	0.0005
			C->U: 1	0.0005
		site9:	1	0.0005
			U->G: 1	0.0005
		site12:	2	0.001
			U->C: 1	0.0005
			U->A: 1	0.0005
		site14:	2	0.001
			U->A: 2	0.001
		site15:	1	0.0005
			C->A: 1	0.0005
		site20:	16	0.0081
			U->C: 2	0.001
			U->G: 14	0.0071
		site21:	3	0.0015
			G->C: 1	0.0005
			G->U: 2	0.001
		site22:	249	0.1265
			A->C: 13	0.0066
			A->U: 234	0.1188
			A->G: 2	0.001
>pre-miRNA: ccr-mir-26a	15727	2451	0.1558
	mature miRNA: ccr-miR-26a	15115	0	0
		site1:	13	0.0009
			U->C: 3	0.0002
			U->A: 8	0.0005
			U->G: 2	0.0001
		site2:	11	0.0007
			U->C: 5	0.0003
			U->A: 5	0.0003
			U->G: 1	0.0001
		site3:	5	0.0003
			C->U: 4	0.0003
			C->A: 1	0.0001
		site4:	12	0.0008
			A->C: 1	0.0001
			A->G: 11	0.0007
		site5:	13	0.0009
			A->U: 2	0.0001
			A->G: 11	0.0007
		site6:	10	0.0007
			G->A: 3	0.0002
			G->C: 1	0.0001
			G->U: 6	0.0004
		site7:	5	0.0003
			U->C: 3	0.0002
			U->A: 2	0.0001
		site8:	5	0.0003
			A->C: 1	0.0001
			A->G: 4	0.0003
		site9:	8	0.0005
			A->C: 2	0.0001
			A->G: 6	0.0004
		site10:	5	0.0003
			U->C: 1	0.0001
			U->A: 3	0.0002
			U->G: 1	0.0001
		site11:	32	0.0021
			C->U: 29	0.0019
			C->A: 2	0.0001
			C->G: 1	0.0001
		site12:	25	0.0017
			C->U: 23	0.0015
			C->A: 2	0.0001
		site13:	13	0.0009
			A->U: 7	0.0005
			A->G: 6	0.0004
		site14:	2	0.0001
			G->A: 1	0.0001
			G->C: 1	0.0001
		site15:	3	0.0002
			G->A: 1	0.0001
			G->C: 2	0.0001
		site16:	6	0.0004
			A->C: 2	0.0001
			A->U: 1	0.0001
			A->G: 3	0.0002
		site17:	14	0.0009
			U->C: 4	0.0003
			U->A: 8	0.0005
			U->G: 2	0.0001
		site18:	12	0.0008
			A->G: 12	0.0008
		site19:	1	0.0001
			G->U: 1	0.0001
		site20:	8	0.0005
			G->C: 1	0.0001
			G->A: 5	0.0003
			G->U: 2	0.0001
		site21:	1083	0.0717
			C->U: 1079	0.0714
			C->A: 4	0.0003
		site22:	689	0.0456
			U->C: 338	0.0224
			U->A: 325	0.0215
			U->G: 26	0.0017
>pre-miRNA: ccr-mir-27a	4744	4676	0.9857
	mature miRNA: ccr-miR-27a	4513	0	0
		site1:	6	0.0013
			U->C: 2	0.0004
			U->A: 2	0.0004
			U->G: 2	0.0004
		site4:	6	0.0013
			A->G: 6	0.0013
		site5:	3	0.0007
			C->U: 2	0.0004
			C->A: 1	0.0002
		site8:	6	0.0013
			U->C: 3	0.0007
			U->A: 2	0.0004
			U->G: 1	0.0002
		site9:	1	0.0002
			G->A: 1	0.0002
		site10:	4	0.0009
			G->A: 3	0.0007
			G->U: 1	0.0002
		site12:	2	0.0004
			U->C: 2	0.0004
		site13:	1	0.0002
			A->G: 1	0.0002
		site16:	1	0.0002
			U->C: 1	0.0002
		site17:	2	0.0004
			U->C: 1	0.0002
			U->A: 1	0.0002
		site19:	4465	0.9894
			C->U: 4427	0.9809
			C->G: 38	0.0084
		site20:	3	0.0007
			G->A: 3	0.0007
		site21:	34	0.0075
			C->U: 7	0.0016
			C->A: 27	0.006
>pre-miRNA: ccr-mir-27c	6760	4739	0.701
	mature miRNA: ccr-miR-27c-3p	6091	0	0
		site1:	10	0.0016
			U->C: 5	0.0008
			U->A: 2	0.0003
			U->G: 3	0.0005
		site2:	3	0.0005
			U->A: 1	0.0002
			U->G: 2	0.0003
		site4:	6	0.001
			A->G: 6	0.001
		site5:	3	0.0005
			C->U: 2	0.0003
			C->A: 1	0.0002
		site7:	1	0.0002
			G->C: 1	0.0002
		site8:	8	0.0013
			U->C: 4	0.0007
			U->A: 2	0.0003
			U->G: 2	0.0003
		site9:	1	0.0002
			G->A: 1	0.0002
		site10:	4	0.0007
			G->A: 3	0.0005
			G->U: 1	0.0002
		site11:	4432	0.7276
			U->C: 4432	0.7276
		site12:	3	0.0005
			U->C: 2	0.0003
			U->A: 1	0.0002
		site13:	3	0.0005
			A->G: 3	0.0005
		site16:	2	0.0003
			U->C: 1	0.0002
			U->A: 1	0.0002
		site17:	7	0.0011
			U->C: 6	0.001
			U->A: 1	0.0002
		site19:	9	0.0015
			U->G: 9	0.0015
		site20:	3	0.0005
			G->U: 3	0.0005
		site21:	40	0.0066
			C->U: 14	0.0023
			C->A: 26	0.0043
		site22:	88	0.0144
[truncated: 2,045 more rows]

## Sheet: smaRNA_Female_2_editing_stats
>pre-miRNA: ccr-let-7a	38271	21886	0.5719
	mature miRNA: ccr-let-7a	36682	0	0
		site1:	39	0.0011
			U->A: 24	0.0007
			U->C: 6	0.0002
			U->G: 9	0.0002
		site2:	12	0.0003
			G->A: 2	0.0001
			G->U: 4	0.0001
			G->C: 6	0.0002
		site3:	10	0.0003
			A->G: 4	0.0001
			A->C: 1	0
			A->U: 5	0.0001
		site4:	3	0.0001
			G->U: 2	0.0001
			G->C: 1	0
		site5:	8	0.0002
			G->A: 2	0.0001
			G->U: 6	0.0002
		site6:	7	0.0002
			U->A: 2	0.0001
			U->C: 2	0.0001
			U->G: 3	0.0001
		site7:	16	0.0004
			A->G: 1	0
			A->C: 15	0.0004
		site8:	5	0.0001
			G->U: 5	0.0001
		site9:	21	0.0006
			U->A: 8	0.0002
			U->C: 4	0.0001
			U->G: 9	0.0002
		site10:	1040	0.0284
			A->G: 15	0.0004
			A->U: 1025	0.0279
		site11:	16	0.0004
			G->A: 10	0.0003
			G->U: 5	0.0001
			G->C: 1	0
		site12:	18944	0.5164
			G->A: 18944	0.5164
		site13:	11	0.0003
			U->A: 4	0.0001
			U->C: 5	0.0001
			U->G: 2	0.0001
		site14:	9	0.0002
			U->A: 2	0.0001
			U->C: 2	0.0001
			U->G: 5	0.0001
		site15:	8	0.0002
			G->U: 6	0.0002
			G->C: 2	0.0001
		site16:	15223	0.415
			U->A: 15180	0.4138
			U->C: 21	0.0006
			U->G: 22	0.0006
		site17:	4	0.0001
			A->G: 2	0.0001
			A->C: 1	0
			A->U: 1	0
		site18:	20	0.0005
			U->A: 12	0.0003
			U->C: 3	0.0001
			U->G: 5	0.0001
		site19:	1678	0.0457
			A->G: 1650	0.045
			A->C: 3	0.0001
			A->U: 25	0.0007
		site20:	23	0.0006
			G->U: 9	0.0002
			G->A: 10	0.0003
			G->C: 4	0.0001
		site21:	58	0.0016
			U->A: 31	0.0008
			U->C: 16	0.0004
			U->G: 11	0.0003
		site22:	144	0.0039
			U->A: 75	0.002
			U->C: 67	0.0018
			U->G: 2	0.0001
>pre-miRNA: ccr-let-7b	4291	2497	0.5819
	mature miRNA: ccr-let-7b	3281	0	0
		site2:	1	0.0003
			G->C: 1	0.0003
		site3:	1	0.0003
			A->G: 1	0.0003
		site4:	2	0.0006
			G->U: 1	0.0003
			G->C: 1	0.0003
		site6:	2	0.0006
			U->G: 2	0.0006
		site7:	1	0.0003
			A->C: 1	0.0003
		site9:	2	0.0006
			U->G: 2	0.0006
		site10:	1023	0.3118
			A->G: 4	0.0012
			A->U: 1019	0.3106
		site11:	212	0.0646
			G->A: 210	0.064
			G->U: 2	0.0006
		site12:	5	0.0015
			G->A: 1	0.0003
			G->U: 4	0.0012
		site13:	2	0.0006
			U->C: 2	0.0006
		site14:	2	0.0006
			U->A: 1	0.0003
			U->C: 1	0.0003
		site15:	3	0.0009
			G->A: 1	0.0003
			G->U: 1	0.0003
			G->C: 1	0.0003
		site16:	1	0.0003
			U->C: 1	0.0003
		site17:	1652	0.5035
			G->A: 1650	0.5029
			G->U: 2	0.0006
		site18:	8	0.0024
			U->A: 5	0.0015
			U->C: 1	0.0003
			U->G: 2	0.0006
		site19:	212	0.0646
			G->A: 2	0.0006
			G->U: 210	0.064
		site20:	29	0.0088
			G->A: 21	0.0064
			G->U: 7	0.0021
			G->C: 1	0.0003
		site21:	27	0.0082
			U->A: 16	0.0049
			U->C: 11	0.0034
		site22:	90	0.0274
			U->A: 69	0.021
			U->C: 21	0.0064
>pre-miRNA: ccr-let-7g	21008	19797	0.9424
	mature miRNA: ccr-let-7g	20522	0	0
		site1:	4	0.0002
			U->C: 2	0.0001
			U->G: 2	0.0001
		site3:	4	0.0002
			A->G: 2	0.0001
			A->C: 1	0
			A->U: 1	0
		site4:	2	0.0001
			G->A: 2	0.0001
		site5:	4	0.0002
			G->U: 4	0.0002
		site6:	2	0.0001
			U->C: 1	0
			U->G: 1	0
		site7:	11	0.0005
			A->C: 11	0.0005
		site9:	6	0.0003
			U->C: 4	0.0002
			U->G: 2	0.0001
		site10:	1	0
			A->G: 1	0
		site11:	2	0.0001
			G->U: 2	0.0001
		site12:	18944	0.9231
			U->A: 18944	0.9231
		site13:	1	0
			U->C: 1	0
		site14:	4	0.0002
			U->A: 1	0
			U->C: 2	0.0001
			U->G: 1	0
		site15:	4	0.0002
			G->U: 2	0.0001
			G->C: 2	0.0001
		site16:	15199	0.7406
			U->A: 15178	0.7396
			U->G: 21	0.001
		site17:	2	0.0001
			A->G: 1	0
			A->C: 1	0
		site18:	364	0.0177
			U->A: 2	0.0001
			U->C: 362	0.0176
		site19:	2	0.0001
			A->G: 1	0
			A->U: 1	0
		site20:	4	0.0002
			G->A: 2	0.0001
			G->C: 2	0.0001
		site21:	16	0.0008
			U->A: 6	0.0003
			U->C: 7	0.0003
			U->G: 3	0.0001
		site22:	21	0.001
			U->A: 9	0.0004
			U->C: 9	0.0004
			U->G: 3	0.0001
>pre-miRNA: ccr-let-7i	11481	2479	0.2159
	mature miRNA: ccr-let-7i	887	0	0
		site1:	3	0.0034
			U->G: 3	0.0034
		site3:	2	0.0023
			A->G: 2	0.0023
		site5:	1	0.0011
			G->U: 1	0.0011
		site6:	2	0.0023
			U->A: 2	0.0023
		site8:	1	0.0011
			G->C: 1	0.0011
		site11:	1	0.0011
			G->U: 1	0.0011
		site14:	1	0.0011
			U->C: 1	0.0011
		site15:	1	0.0011
			G->U: 1	0.0011
		site16:	2	0.0023
			U->A: 2	0.0023
		site17:	10	0.0113
			G->A: 10	0.0113
		site18:	5	0.0056
			C->U: 5	0.0056
		site19:	5	0.0056
			U->C: 1	0.0011
			U->G: 4	0.0045
		site20:	1	0.0011
			G->A: 1	0.0011
		site21:	28	0.0316
			U->A: 16	0.018
			U->C: 12	0.0135
>pre-miRNA: ccr-let-7j	1953	473	0.2422
	mature miRNA: ccr-let-7j	1820	0	0
		site1:	5	0.0027
			U->A: 1	0.0005
			U->G: 4	0.0022
		site2:	1	0.0005
			G->C: 1	0.0005
		site3:	4	0.0022
			A->G: 2	0.0011
			A->U: 2	0.0011
		site5:	3	0.0016
			G->U: 3	0.0016
		site6:	2	0.0011
			U->C: 1	0.0005
			U->G: 1	0.0005
		site8:	2	0.0011
			G->U: 2	0.0011
		site9:	1	0.0005
			U->A: 1	0.0005
		site10:	364	0.2
			U->A: 362	0.1989
			U->C: 1	0.0005
			U->G: 1	0.0005
		site12:	4	0.0022
			U->A: 2	0.0011
			U->C: 1	0.0005
			U->G: 1	0.0005
		site14:	3	0.0016
			U->A: 1	0.0005
			U->C: 2	0.0011
		site16:	1	0.0005
			U->G: 1	0.0005
		site18:	1	0.0005
			C->A: 1	0.0005
		site20:	3	0.0016
			G->A: 2	0.0011
			G->U: 1	0.0005
		site21:	8	0.0044
			U->A: 3	0.0016
			U->C: 4	0.0022
			U->G: 1	0.0005
		site22:	13	0.0071
			U->A: 4	0.0022
			U->C: 7	0.0038
			U->G: 2	0.0011
>pre-miRNA: ccr-mir-1	1070	176	0.1645
	mature miRNA: ccr-miR-1	999	0	0
		site1:	3	0.003
			U->A: 1	0.001
			U->C: 1	0.001
			U->G: 1	0.001
		site2:	1	0.001
			G->U: 1	0.001
		site5:	2	0.002
			A->G: 2	0.002
		site7:	1	0.001
			G->U: 1	0.001
		site8:	2	0.002
			U->C: 2	0.002
		site11:	26	0.026
			A->G: 26	0.026
		site12:	3	0.003
			G->U: 3	0.003
		site14:	14	0.014
			A->G: 14	0.014
		site16:	1	0.001
			U->A: 1	0.001
		site17:	25	0.025
			A->G: 25	0.025
		site19:	1	0.001
			G->U: 1	0.001
		site20:	5	0.005
			U->C: 3	0.003
			U->G: 2	0.002
		site21:	1	0.001
			A->C: 1	0.001
		site22:	90	0.0901
			U->A: 21	0.021
			U->C: 66	0.0661
			U->G: 3	0.003
>pre-miRNA: ccr-mir-100	83453	20750	0.2486
	mature miRNA: ccr-miR-100	4993	0	0
		site1:	53	0.0106
			A->G: 52	0.0104
			A->C: 1	0.0002
		site2:	1	0.0002
			A->G: 1	0.0002
		site3:	9	0.0018
			C->A: 4	0.0008
			C->G: 3	0.0006
			C->U: 2	0.0004
		site4:	3	0.0006
			C->A: 3	0.0006
		site5:	2	0.0004
			C->A: 2	0.0004
		site6:	3	0.0006
			G->A: 1	0.0002
			G->U: 1	0.0002
			G->C: 1	0.0002
		site7:	3	0.0006
			U->C: 2	0.0004
			U->G: 1	0.0002
		site8:	1	0.0002
			A->G: 1	0.0002
		site9:	5	0.001
			G->U: 5	0.001
		site12:	4	0.0008
			C->A: 2	0.0004
			C->U: 2	0.0004
		site13:	4	0.0008
			C->A: 2	0.0004
			C->U: 2	0.0004
		site14:	1	0.0002
			G->A: 1	0.0002
		site16:	1	0.0002
			A->G: 1	0.0002
		site17:	1	0.0002
			C->A: 1	0.0002
		site18:	9	0.0018
			U->A: 1	0.0002
			U->C: 2	0.0004
			U->G: 6	0.0012
		site19:	46	0.0092
			U->C: 2	0.0004
			U->G: 44	0.0088
		site20:	1	0.0002
			G->A: 1	0.0002
		site21:	28	0.0056
			U->A: 2	0.0004
			U->C: 25	0.005
			U->G: 1	0.0002
>pre-miRNA: ccr-mir-101a	10014	2057	0.2054
	mature miRNA: ccr-miR-101a	7438	0	0
		site1:	2	0.0003
			U->A: 2	0.0003
		site2:	11	0.0015
			A->G: 1	0.0001
			A->C: 10	0.0013
		site3:	7	0.0009
			C->A: 5	0.0007
			C->G: 2	0.0003
		site4:	5	0.0007
			A->G: 4	0.0005
			A->U: 1	0.0001
		site5:	6	0.0008
			G->A: 2	0.0003
			G->U: 4	0.0005
		site6:	1	0.0001
			U->A: 1	0.0001
		site7:	1	0.0001
			A->G: 1	0.0001
		site8:	7	0.0009
			C->A: 4	0.0005
			C->U: 3	0.0004
		site9:	2	0.0003
			U->A: 2	0.0003
		site10:	1	0.0001
			G->U: 1	0.0001
		site11:	1	0.0001
			U->C: 1	0.0001
		site12:	3	0.0004
			G->U: 3	0.0004
		site13:	3	0.0004
			A->G: 3	0.0004
		site14:	1	0.0001
			U->A: 1	0.0001
		site16:	4	0.0005
			A->G: 4	0.0005
		site17:	6	0.0008
			C->A: 5	0.0007
			C->U: 1	0.0001
		site18:	8	0.0011
			U->A: 3	0.0004
			U->C: 2	0.0003
			U->G: 3	0.0004
		site19:	2	0.0003
			G->U: 2	0.0003
		site20:	11	0.0015
			A->G: 1	0.0001
			A->U: 10	0.0013
		site21:	249	0.0335
			A->G: 7	0.0009
			A->C: 228	0.0307
			A->U: 14	0.0019
		site22:	241	0.0324
			G->A: 86	0.0116
			G->U: 87	0.0117
			G->C: 68	0.0091
>pre-miRNA: ccr-mir-101b	391	345	0.8824
	mature miRNA: ccr-miR-101b	4	0	0
		site11:	1	0.25
			A->U: 1	0.25
		site17:	1	0.25
			A->G: 1	0.25
>pre-miRNA: ccr-mir-103	595	106	0.1782
	mature miRNA: ccr-miR-103	512	0	0
		site1:	1	0.002
			A->C: 1	0.002
		site5:	2	0.0039
			G->A: 2	0.0039
		site19:	1	0.002
			U->C: 1	0.002
		site20:	1	0.002
			A->U: 1	0.002
		site21:	17	0.0332
			U->G: 17	0.0332
		site22:	3	0.0059
			G->A: 1	0.002
			G->U: 2	0.0039
		site23:	17	0.0332
			A->G: 1	0.002
			A->U: 16	0.0312
>pre-miRNA: ccr-mir-107	144	22	0.1528
	mature miRNA: ccr-miR-107	65	0	0
		site3:	1	0.0154
			C->U: 1	0.0154
		site20:	2	0.0308
			A->U: 2	0.0308
		site22:	1	0.0154
			C->U: 1	0.0154
>pre-miRNA: ccr-mir-10b	9045	1230	0.136
	mature miRNA: ccr-miR-10b	2787	0	0
		site1:	1	0.0004
			U->C: 1	0.0004
		site2:	3	0.0011
			A->G: 2	0.0007
			A->C: 1	0.0004
		site3:	4	0.0014
			C->A: 2	0.0007
			C->G: 1	0.0004
			C->U: 1	0.0004
		site4:	2	0.0007
			C->A: 2	0.0007
		site5:	2	0.0007
			C->A: 1	0.0004
			C->G: 1	0.0004
		site6:	1	0.0004
			U->C: 1	0.0004
		site8:	1	0.0004
			U->C: 1	0.0004
		site9:	1	0.0004
			A->G: 1	0.0004
		site10:	1	0.0004
			G->U: 1	0.0004
		site12:	55	0.0197
			A->U: 55	0.0197
		site13:	3	0.0011
			C->A: 3	0.0011
		site14:	3	0.0011
			C->A: 3	0.0011
		site15:	3	0.0011
			G->A: 2	0.0007
			G->U: 1	0.0004
		site16:	1	0.0004
			A->G: 1	0.0004
		site18:	2	0.0007
			U->C: 1	0.0004
			U->G: 1	0.0004
		site19:	2	0.0007
			U->C: 2	0.0007
		site20:	4	0.0014
			U->A: 1	0.0004
			U->G: 3	0.0011
		site21:	1	0.0004
			G->U: 1	0.0004
		site22:	30	0.0108
			U->A: 4	0.0014
			U->C: 23	0.0083
			U->G: 3	0.0011
>pre-miRNA: ccr-mir-10c	3089	540	0.1748
	mature miRNA: ccr-miR-10c	2849	0	0
		site1:	4	0.0014
			U->A: 3	0.0011
			U->C: 1	0.0004
		site2:	2	0.0007
			A->G: 1	0.0004
			A->C: 1	0.0004
		site3:	4	0.0014
			C->A: 4	0.0014
		site5:	2	0.0007
			C->A: 2	0.0007
		site8:	4	0.0014
			U->A: 2	0.0007
			U->C: 2	0.0007
		site10:	1	0.0004
			G->U: 1	0.0004
		site12:	2	0.0007
			U->A: 2	0.0007
		site13:	6	0.0021
			C->A: 5	0.0018
			C->U: 1	0.0004
		site14:	3	0.0011
			C->A: 2	0.0007
			C->U: 1	0.0004
		site15:	3	0.0011
			G->A: 1	0.0004
			G->C: 2	0.0007
		site16:	215	0.0755
			G->A: 215	0.0755
		site17:	4	0.0014
			A->G: 2	0.0007
			A->U: 2	0.0007
		site18:	5	0.0018
			U->G: 5	0.0018
		site20:	1	0.0004
			U->G: 1	0.0004
		site21:	1	0.0004
			G->A: 1	0.0004
		site22:	246	0.0863
			U->A: 2	0.0007
			U->C: 4	0.0014
			U->G: 240	0.0842
		site23:	17	0.006
			G->A: 10	0.0035
			G->U: 7	0.0025
>pre-miRNA: ccr-mir-10d	35	10	0.2857
	mature miRNA: ccr-miR-10d	19	0	0
		site19:	2	0.1053
			G->C: 2	0.1053
		site20:	1	0.0526
			U->G: 1	0.0526
>pre-miRNA: ccr-mir-122	1266	64	0.0506
	mature miRNA: ccr-miR-122	1265	0	0
		site1:	4	0.0032
			U->A: 1	0.0008
			U->G: 3	0.0024
		site2:	2	0.0016
			G->C: 2	0.0016
		site4:	1	0.0008
			A->G: 1	0.0008
		site7:	1	0.0008
			G->A: 1	0.0008
		site10:	2	0.0016
			A->G: 2	0.0016
		site12:	1	0.0008
			A->C: 1	0.0008
		site14:	1	0.0008
			U->A: 1	0.0008
		site15:	1	0.0008
			G->C: 1	0.0008
		site17:	2	0.0016
			U->G: 2	0.0016
		site18:	2	0.0016
			G->A: 1	0.0008
			G->U: 1	0.0008
		site19:	4	0.0032
			U->A: 1	0.0008
			U->C: 3	0.0024
		site20:	7	0.0055
			U->A: 4	0.0032
			U->C: 2	0.0016
			U->G: 1	0.0008
		site21:	42	0.0332
			U->A: 35	0.0277
			U->C: 6	0.0047
			U->G: 1	0.0008
>pre-miRNA: ccr-mir-124a	14	0	0
	mature miRNA: ccr-miR-124a	0	0
>pre-miRNA: ccr-mir-124b	2	0	0
	mature miRNA: ccr-miR-124b	0	0
>pre-miRNA: ccr-mir-125b	2774	515	0.1857
	mature miRNA: ccr-miR-125b	2572	0	0
		site1:	1	0.0004
			U->A: 1	0.0004
		site2:	4	0.0016
			C->U: 4	0.0016
		site3:	2	0.0008
			C->A: 1	0.0004
			C->U: 1	0.0004
		site4:	3	0.0012
			C->A: 2	0.0008
			C->U: 1	0.0004
		site5:	2	0.0008
			U->C: 1	0.0004
			U->G: 1	0.0004
		site6:	2	0.0008
			G->U: 1	0.0004
			G->C: 1	0.0004
		site10:	1	0.0004
			C->A: 1	0.0004
		site11:	16	0.0062
			C->A: 4	0.0016
			C->U: 12	0.0047
		site12:	1	0.0004
			C->A: 1	0.0004
		site13:	1	0.0004
			U->C: 1	0.0004
		site14:	1	0.0004
			A->G: 1	0.0004
		site15:	1	0.0004
			A->G: 1	0.0004
		site16:	1	0.0004
			C->A: 1	0.0004
		site17:	3	0.0012
			U->A: 1	0.0004
			U->C: 1	0.0004
			U->G: 1	0.0004
		site18:	1	0.0004
			U->G: 1	0.0004
		site19:	3	0.0012
			G->U: 3	0.0012
		site20:	164	0.0638
			U->C: 1	0.0004
			U->G: 163	0.0634
		site21:	1	0.0004
			G->U: 1	0.0004
		site22:	122	0.0474
			A->C: 2	0.0008
			A->U: 120	0.0467
>pre-miRNA: ccr-mir-125c	944	120	0.1271
	mature miRNA: ccr-miR-125c	915	0	0
		site1:	1	0.0011
			U->A: 1	0.0011
		site2:	2	0.0022
			C->A: 1	0.0011
			C->U: 1	0.0011
		site3:	1	0.0011
			C->A: 1	0.0011
		site5:	2	0.0022
			U->A: 1	0.0011
			U->G: 1	0.0011
		site8:	2	0.0022
			G->U: 2	0.0022
		site9:	1	0.0011
			A->G: 1	0.0011
		site11:	6	0.0066
			C->A: 1	0.0011
			C->U: 5	0.0055
		site12:	1	0.0011
			C->A: 1	0.0011
		site14:	1	0.0011
			A->C: 1	0.0011
		site17:	1	0.0011
			U->A: 1	0.0011
		site18:	1	0.0011
			C->G: 1	0.0011
		site20:	53	0.0579
			U->A: 1	0.0011
			U->C: 1	0.0011
			U->G: 51	0.0557
		site22:	24	0.0262
			A->C: 2	0.0022
			A->U: 22	0.024
>pre-miRNA: ccr-mir-126	19353	2143	0.1107
	mature miRNA: ccr-miR-126-5p	403	0	0
		site3:	1	0.0025
			U->G: 1	0.0025
		site5:	1	0.0025
			A->C: 1	0.0025
		site9:	1	0.0025
			C->A: 1	0.0025
		site10:	1	0.0025
			U->C: 1	0.0025
		site15:	1	0.0025
			G->A: 1	0.0025
		site16:	1	0.0025
			U->A: 1	0.0025
		site21:	12	0.0298
			G->A: 10	0.0248
			G->U: 2	0.005
	mature miRNA: ccr-miR-126-3p	6500	0	0
		site1:	1	0.0002
			C->A: 1	0.0002
		site2:	8	0.0012
			U->A: 1	0.0002
			U->C: 3	0.0005
			U->G: 4	0.0006
		site3:	7	0.0011
			C->A: 4	0.0006
			C->U: 3	0.0005
		site4:	3	0.0005
			G->A: 3	0.0005
		site5:	3	0.0005
			U->A: 1	0.0002
			U->C: 2	0.0003
		site6:	2	0.0003
			A->C: 2	0.0003
		site7:	4	0.0006
			C->A: 4	0.0006
		site8:	4	0.0006
			C->A: 1	0.0002
			C->U: 3	0.0005
		site9:	7	0.0011
			G->A: 4	0.0006
			G->U: 2	0.0003
			G->C: 1	0.0002
		site10:	10	0.0015
			U->A: 1	0.0002
			U->C: 1	0.0002
			U->G: 8	0.0012
		site11:	1	0.0002
			G->A: 1	0.0002
		site12:	4	0.0006
			A->G: 3	0.0005
			A->U: 1	0.0002
		site13:	1	0.0002
			G->C: 1	0.0002
		site14:	3	0.0005
			U->A: 2	0.0003
			U->G: 1	0.0002
		site16:	2	0.0003
			A->G: 1	0.0002
			A->C: 1	0.0002
		site17:	2	0.0003
			U->A: 2	0.0003
		site18:	1	0.0002
			A->G: 1	0.0002
		site19:	526	0.0809
			A->G: 521	0.0802
			A->C: 4	0.0006
			A->U: 1	0.0002
		site20:	152	0.0234
			U->A: 1	0.0002
			U->G: 151	0.0232
		site21:	5	0.0008
			G->U: 1	0.0002
			G->A: 3	0.0005
			G->C: 1	0.0002
		site22:	128	0.0197
			C->A: 85	0.0131
			C->U: 43	0.0066
>pre-miRNA: ccr-mir-128	1977	592	0.2994
	mature miRNA: ccr-miR-128	1124	0	0
		site5:	1	0.0009
			A->G: 1	0.0009
		site7:	1	0.0009
			U->C: 1	0.0009
		site8:	1	0.0009
			G->C: 1	0.0009
		site9:	1	0.0009
			A->G: 1	0.0009
		site12:	3	0.0027
			C->U: 3	0.0027
		site14:	1	0.0009
			G->U: 1	0.0009
		site16:	1	0.0009
			C->A: 1	0.0009
		site19:	1	0.0009
			U->G: 1	0.0009
		site20:	11	0.0098
			U->A: 3	0.0027
			U->C: 7	0.0062
			U->G: 1	0.0009
		site21:	30	0.0267
			U->A: 3	0.0027
			U->C: 27	0.024
>pre-miRNA: ccr-mir-129	21	6	0.2857
	mature miRNA: ccr-miR-129	0	0
>pre-miRNA: ccr-mir-130a	3	1	0.3333
	mature miRNA: ccr-miR-130a	0	0
>pre-miRNA: ccr-mir-130b	154	15	0.0974
	mature miRNA: ccr-miR-130b	14	0	0
		site10:	1	0.0714
			A->G: 1	0.0714
		site18:	1	0.0714
			G->A: 1	0.0714
		site20:	1	0.0714
			C->U: 1	0.0714
>pre-miRNA: ccr-mir-130c	20	6	0.3
	mature miRNA: ccr-miR-130c	13	0	0
		site22:	1	0.0769
			U->A: 1	0.0769
>pre-miRNA: ccr-mir-132a	219	177	0.8082
	mature miRNA: ccr-miR-132a	0	0
>pre-miRNA: ccr-mir-132b	219	177	0.8082
	mature miRNA: ccr-miR-132b	30	0	0
		site1:	1	0.0333
			A->G: 1	0.0333
		site4:	1	0.0333
			A->G: 1	0.0333
>pre-miRNA: ccr-mir-133a	32	7	0.2188
	mature miRNA: ccr-miR-133a-3p	12	0	0
		site5:	1	0.0833
			U->A: 1	0.0833
		site20:	1	0.0833
			U->G: 1	0.0833
	mature miRNA: ccr-miR-133a-5p	0	0
>pre-miRNA: ccr-mir-135c	176	31	0.1761
	mature miRNA: ccr-miR-135c	176	0	0
		site9:	1	0.0057
			U->A: 1	0.0057
		site13:	2	0.0114
			U->C: 2	0.0114
		site21:	11	0.0625
			U->A: 1	0.0057
			U->G: 10	0.0568
		site22:	4	0.0227
			G->A: 4	0.0227
		site23:	16	0.0909
			A->U: 16	0.0909
>pre-miRNA: ccr-mir-137	4	4	1
	mature miRNA: ccr-miR-137	1	0	0
		site23:	1	1
			G->C: 1	1
>pre-miRNA: ccr-mir-138	5	5	1
	mature miRNA: ccr-miR-138	1	0	0
		site21:	1	1
			C->A: 1	1
>pre-miRNA: ccr-mir-139	305	16	0.0525
	mature miRNA: ccr-miR-139	302	0	0
		site2:	1	0.0033
			C->A: 1	0.0033
		site12:	3	0.0099
			U->C: 3	0.0099
		site14:	1	0.0033
			U->G: 1	0.0033
		site18:	1	0.0033
			U->C: 1	0.0033
		site23:	7	0.0232
			U->A: 1	0.0033
			U->C: 6	0.0199
>pre-miRNA: ccr-mir-140	1520	416	0.2737
	mature miRNA: ccr-miR-140-3p	794	0	0
		site1:	1	0.0013
			U->C: 1	0.0013
		site2:	2	0.0025
			A->G: 2	0.0025
		site3:	1	0.0013
			C->A: 1	0.0013
		site5:	3	0.0038
			A->G: 3	0.0038
		site13:	1	0.0013
			G->U: 1	0.0013
		site14:	1	0.0013
			A->G: 1	0.0013
		site16:	3	0.0038
			C->A: 2	0.0025
			C->U: 1	0.0013
		site17:	1	0.0013
			C->A: 1	0.0013
		site20:	1	0.0013
			G->A: 1	0.0013
		site21:	6	0.0076
			G->U: 6	0.0076
		site22:	19	0.0239
			A->C: 2	0.0025
			A->U: 17	0.0214
	mature miRNA: ccr-miR-140-5p	205	0	0
		site2:	4	0.0195
			A->G: 4	0.0195
		site13:	1	0.0049
			C->A: 1	0.0049
		site20:	1	0.0049
			U->G: 1	0.0049
		site21:	2	0.0098
			A->C: 2	0.0098
		site22:	51	0.2488
			G->A: 51	0.2488
>pre-miRNA: ccr-mir-142-1	1174	734	0.6252
	mature miRNA: ccr-miR-142-5p	184	0	0
		site1:	1	0.0054
			C->U: 1	0.0054
		site3:	1	0.0054
			U->C: 1	0.0054
		site12:	125	0.6793
			C->A: 125	0.6793
		site18:	1	0.0054
			U->A: 1	0.0054
		site19:	1	0.0054
			A->G: 1	0.0054
		site20:	4	0.0217
			C->G: 1	0.0054
			C->U: 3	0.0163
	mature miRNA: ccr-miR-142-3p	55	0	0
		site3:	3	0.0545
			A->G: 3	0.0545
		site7:	2	0.0364
			U->C: 2	0.0364
		site10:	2	0.0364
			C->U: 2	0.0364
		site13:	1	0.0182
			A->G: 1	0.0182
		site21:	4	0.0727
			G->A: 1	0.0182
			G->U: 3	0.0545
>pre-miRNA: ccr-mir-142-2	1166	726	0.6226
	mature miRNA: ccr-miR-142-5p	184	0	0
		site1:	1	0.0054
			C->U: 1	0.0054
		site3:	1	0.0054
			U->C: 1	0.0054
		site12:	125	0.6793
			C->A: 125	0.6793
		site18:	1	0.0054
			U->A: 1	0.0054
		site19:	1	0.0054
			A->G: 1	0.0054
		site20:	4	0.0217
			C->G: 1	0.0054
			C->U: 3	0.0163
	mature miRNA: ccr-miR-142-3p	55	0	0
		site3:	3	0.0545
			A->G: 3	0.0545
		site7:	2	0.0364
			U->C: 2	0.0364
		site10:	2	0.0364
			C->U: 2	0.0364
		site13:	1	0.0182
			A->G: 1	0.0182
		site21:	4	0.0727
			G->A: 1	0.0182
			G->U: 3	0.0545
>pre-miRNA: ccr-mir-143	160088	48960	0.3058
	mature miRNA: ccr-miR-143	3651	0	0
		site1:	2	0.0005
			U->C: 2	0.0005
		site2:	1	0.0003
			G->C: 1	0.0003
		site4:	2	0.0005
			G->A: 2	0.0005
		site6:	3	0.0008
			U->A: 3	0.0008
		site7:	2	0.0005
			G->U: 1	0.0003
			G->C: 1	0.0003
		site8:	2	0.0005
			A->G: 1	0.0003
			A->U: 1	0.0003
		site9:	3	0.0008
			A->G: 3	0.0008
		site10:	5	0.0014
			G->A: 2	0.0005
			G->U: 1	0.0003
			G->C: 2	0.0005
		site11:	2	0.0005
			C->A: 1	0.0003
			C->U: 1	0.0003
		site12:	1	0.0003
			A->G: 1	0.0003
		site13:	1	0.0003
			C->G: 1	0.0003
		site14:	2	0.0005
			U->C: 2	0.0005
		site16:	2	0.0005
			U->C: 1	0.0003
			U->G: 1	0.0003
		site17:	3	0.0008
			A->G: 1	0.0003
			A->C: 2	0.0005
		site18:	2	0.0005
			G->A: 1	0.0003
			G->C: 1	0.0003
		site19:	3	0.0008
			C->A: 2	0.0005
			C->G: 1	0.0003
		site20:	126	0.0345
			U->A: 69	0.0189
			U->C: 56	0.0153
			U->G: 1	0.0003
>pre-miRNA: ccr-mir-144	395	19	0.0481
	mature miRNA: ccr-miR-144	32	0	0
		site20:	1	0.0312
			C->G: 1	0.0312
		site21:	1	0.0312
			U->A: 1	0.0312
>pre-miRNA: ccr-mir-146a	74813	10237	0.1368
	mature miRNA: ccr-miR-146a	72422	0	0
		site1:	57	0.0008
			U->A: 24	0.0003
			U->C: 26	0.0004
			U->G: 7	0.0001
		site2:	26	0.0004
			G->U: 3	0
			G->A: 9	0.0001
			G->C: 14	0.0002
		site3:	32	0.0004
			A->G: 20	0.0003
			A->C: 1	0
			A->U: 11	0.0002
		site4:	22	0.0003
			G->U: 15	0.0002
			G->A: 4	0.0001
			G->C: 3	0
		site5:	17	0.0002
			A->G: 11	0.0002
			A->C: 6	0.0001
		site6:	25	0.0003
			A->G: 15	0.0002
			A->C: 6	0.0001
			A->U: 4	0.0001
		site7:	18	0.0002
			C->A: 10	0.0001
			C->G: 3	0
			C->U: 5	0.0001
		site8:	48	0.0007
			U->A: 13	0.0002
			U->C: 32	0.0004
			U->G: 3	0
		site9:	31	0.0004
			G->A: 22	0.0003
			G->U: 5	0.0001
			G->C: 4	0.0001
		site10:	25	0.0003
			A->G: 24	0.0003
			A->U: 1	0
		site11:	12	0.0002
			A->G: 11	0.0002
			A->U: 1	0
		site12:	38	0.0005
			U->A: 20	0.0003
			U->C: 17	0.0002
			U->G: 1	0
		site13:	33	0.0005
			U->A: 7	0.0001
			U->C: 23	0.0003
			U->G: 3	0
		site14:	35	0.0005
			C->A: 25	0.0003
			C->G: 3	0
			C->U: 7	0.0001
		site15:	36	0.0005
			C->A: 22	0.0003
			C->G: 2	0
			C->U: 12	0.0002
		site16:	9	0.0001
			A->G: 7	0.0001
			A->U: 2	0
		site17:	18	0.0002
			U->A: 10	0.0001
			U->C: 7	0.0001
			U->G: 1	0
		site18:	30	0.0004
			A->G: 22	0.0003
			A->C: 3	0
			A->U: 5	0.0001
		site19:	75	0.001
			G->U: 69	0.001
			G->A: 1	0
			G->C: 5	0.0001
		site20:	93	0.0013
			A->G: 65	0.0009
			A->C: 24	0.0003
			A->U: 4	0.0001
		site21:	7459	0.103
			U->A: 10	0.0001
			U->C: 43	0.0006
			U->G: 7406	0.1023
		site22:	753	0.0104
			G->U: 37	0.0005
			G->A: 712	0.0098
			G->C: 4	0.0001
		site23:	691	0.0095
			G->A: 90	0.0012
			G->U: 588	0.0081
			G->C: 13	0.0002
>pre-miRNA: ccr-mir-148	15290	5817	0.3804
	mature miRNA: ccr-miR-148	13551	0	0
		site1:	14	0.001
			U->A: 3	0.0002
			U->C: 8	0.0006
			U->G: 3	0.0002
		site2:	4	0.0003
			C->A: 1	0.0001
			C->U: 3	0.0002
		site3:	7	0.0005
			A->G: 6	0.0004
			A->U: 1	0.0001
		site4:	7	0.0005
			G->A: 1	0.0001
			G->U: 4	0.0003
			G->C: 2	0.0001
		site5:	8	0.0006
			U->A: 2	0.0001
			U->C: 4	0.0003
			U->G: 2	0.0001
		site6:	5	0.0004
			G->A: 4	0.0003
			G->U: 1	0.0001
		site7:	7	0.0005
			C->A: 4	0.0003
			C->G: 1	0.0001
			C->U: 2	0.0001
		site8:	4	0.0003
			A->G: 3	0.0002
			A->C: 1	0.0001
		site9:	2275	0.1679
			U->A: 7	0.0005
			U->C: 2250	0.166
			U->G: 18	0.0013
		site10:	2152	0.1588
			U->A: 1	0.0001
			U->C: 23	0.0017
			U->G: 2128	0.157
		site11:	3	0.0002
			A->G: 3	0.0002
		site12:	1	0.0001
			C->A: 1	0.0001
		site13:	11	0.0008
			A->G: 10	0.0007
			A->C: 1	0.0001
		site14:	4	0.0003
			G->U: 3	0.0002
			G->C: 1	0.0001
		site15:	3	0.0002
			A->G: 3	0.0002
		site16:	9	0.0007
			A->G: 7	0.0005
			A->C: 1	0.0001
			A->U: 1	0.0001
		site17:	12	0.0009
			C->A: 2	0.0001
			C->U: 10	0.0007
		site18:	15	0.0011
			U->A: 2	0.0001
			U->C: 6	0.0004
			U->G: 7	0.0005
		site19:	13	0.001
			U->A: 2	0.0001
			U->C: 2	0.0001
			U->G: 9	0.0007
		site20:	81	0.006
			U->A: 3	0.0002
			U->C: 4	0.0003
			U->G: 74	0.0055
		site21:	115	0.0085
			G->U: 86	0.0063
			G->A: 3	0.0002
			G->C: 26	0.0019
		site22:	833	0.0615
			U->A: 815	0.0601
			U->G: 18	0.0013
>pre-miRNA: ccr-mir-153b	153	4	0.0261
	mature miRNA: ccr-miR-153b	148	0	0
		site15:	1	0.0068
			A->G: 1	0.0068
		site19:	1	0.0068
			G->U: 1	0.0068
>pre-miRNA: ccr-mir-153c	104	3	0.0288
	mature miRNA: ccr-miR-153c	67	0	0
		site17:	1	0.0149
			A->G: 1	0.0149
>pre-miRNA: ccr-mir-155	248	23	0.0927
	mature miRNA: ccr-miR-155	46	0	0
		site18:	1	0.0217
			A->C: 1	0.0217
		site19:	1	0.0217
			G->U: 1	0.0217
		site21:	1	0.0217
			G->U: 1	0.0217
		site22:	8	0.1739
			G->A: 4	0.087
			G->U: 4	0.087
>pre-miRNA: ccr-mir-15a-1	112	25	0.2232
	mature miRNA: ccr-miR-15a	66	0	0
		site21:	2	0.0303
			U->A: 2	0.0303
>pre-miRNA: ccr-mir-15a-2	112	25	0.2232
	mature miRNA: ccr-miR-15a	66	0	0
		site21:	2	0.0303
			U->A: 2	0.0303
>pre-miRNA: ccr-mir-15b	480	254	0.5292
	mature miRNA: ccr-miR-15b	39	0	0
		site1:	10	0.2564
			U->C: 10	0.2564
		site8:	2	0.0513
			A->G: 2	0.0513
		site10:	2	0.0513
			A->G: 2	0.0513
		site14:	1	0.0256
			U->G: 1	0.0256
		site20:	1	0.0256
			G->A: 1	0.0256
		site21:	1	0.0256
			U->C: 1	0.0256
>pre-miRNA: ccr-mir-16a	238	65	0.2731
	mature miRNA: ccr-miR-16a	216	0	0
		site5:	1	0.0046
			A->G: 1	0.0046
		site18:	1	0.0046
			U->C: 1	0.0046
		site20:	1	0.0046
			G->A: 1	0.0046
		site21:	50	0.2315
			U->C: 48	0.2222
			U->G: 2	0.0093
		site22:	1	0.0046
			G->U: 1	0.0046
>pre-miRNA: ccr-mir-16b	1727	229	0.1326
	mature miRNA: ccr-miR-16b	1193	0	0
		site3:	3	0.0025
			G->A: 3	0.0025
		site5:	2	0.0017
			A->G: 2	0.0017
		site6:	1	0.0008
			G->U: 1	0.0008
		site7:	1	0.0008
			C->A: 1	0.0008
		site9:	2	0.0017
			C->A: 1	0.0008
			C->G: 1	0.0008
		site11:	1	0.0008
			U->C: 1	0.0008
		site13:	1	0.0008
			A->G: 1	0.0008
		site18:	1	0.0008
			U->C: 1	0.0008
		site19:	1	0.0008
			G->U: 1	0.0008
		site20:	1	0.0008
			G->A: 1	0.0008
		site21:	50	0.0419
			A->G: 2	0.0017
			A->C: 48	0.0402
		site22:	49	0.0411
			G->U: 17	0.0142
			G->A: 11	0.0092
			G->C: 21	0.0176
>pre-miRNA: ccr-mir-16c	253	30	0.1186
	mature miRNA: ccr-miR-16c	123	0	0
		site20:	1	0.0081
			G->U: 1	0.0081
>pre-miRNA: ccr-mir-17	1957	537	0.2744
	mature miRNA: ccr-miR-17-3p	50	0	0
		site10:	3	0.06
			G->A: 3	0.06
		site13:	1	0.02
			G->A: 1	0.02
		site20:	3	0.06
			U->A: 3	0.06
	mature miRNA: ccr-miR-17-5p	1827	0	0
		site1:	1	0.0005
			C->A: 1	0.0005
		site2:	1	0.0005
			A->G: 1	0.0005
		site3:	2	0.0011
			A->G: 2	0.0011
		site6:	1	0.0005
			U->A: 1	0.0005
		site7:	1	0.0005
			G->U: 1	0.0005
		site8:	2	0.0011
			C->U: 2	0.0011
		site10:	405	0.2217
			U->C: 405	0.2217
		site12:	1	0.0005
			C->U: 1	0.0005
		site15:	1	0.0005
			U->C: 1	0.0005
		site18:	1	0.0005
			A->U: 1	0.0005
		site19:	125	0.0684
			G->A: 124	0.0679
			G->C: 1	0.0005
		site20:	1	0.0005
			G->A: 1	0.0005
		site21:	6	0.0033
			U->A: 1	0.0005
			U->C: 4	0.0022
			U->G: 1	0.0005
		site22:	45	0.0246
			A->G: 1	0.0005
			A->C: 40	0.0219
			A->U: 4	0.0022
		site23:	33	0.0181
			G->A: 6	0.0033
			G->U: 25	0.0137
			G->C: 2	0.0011
>pre-miRNA: ccr-mir-181a	4271	839	0.1964
	mature miRNA: ccr-miR-181a	2615	0	0
		site1:	1	0.0004
			A->G: 1	0.0004
		site2:	2	0.0008
			A->G: 1	0.0004
			A->C: 1	0.0004
		site3:	6	0.0023
			C->A: 6	0.0023
		site5:	1	0.0004
			U->G: 1	0.0004
		site6:	1	0.0004
			U->A: 1	0.0004
		site9:	1	0.0004
			A->U: 1	0.0004
		site10:	3	0.0011
			C->A: 1	0.0004
			C->U: 2	0.0008
		site11:	4	0.0015
			G->A: 4	0.0015
		site12:	2	0.0008
			C->U: 2	0.0008
		site13:	4	0.0015
			U->A: 1	0.0004
			U->C: 3	0.0011
		site15:	2	0.0008
			U->C: 1	0.0004
			U->G: 1	0.0004
		site16:	1	0.0004
			C->U: 1	0.0004
		site17:	3	0.0011
			G->A: 2	0.0008
			G->C: 1	0.0004
		site19:	19	0.0073
			U->A: 2	0.0008
			U->C: 1	0.0004
			U->G: 16	0.0061
		site20:	1	0.0004
			G->U: 1	0.0004
		site21:	26	0.0099
			A->G: 1	0.0004
			A->C: 1	0.0004
			A->U: 24	0.0092
>pre-miRNA: ccr-mir-181b	296	60	0.2027
	mature miRNA: ccr-miR-181b	90	0	0
		site12:	2	0.0222
			C->U: 2	0.0222
		site19:	5	0.0556
			U->G: 5	0.0556
		site21:	5	0.0556
			G->A: 2	0.0222
			G->U: 3	0.0333
>pre-miRNA: ccr-mir-181c	23	11	0.4783
	mature miRNA: ccr-miR-181c	7	0	0
		site21:	1	0.1429
			G->U: 1	0.1429
		site22:	2	0.2857
			G->U: 2	0.2857
>pre-miRNA: ccr-mir-182	48	8	0.1667
	mature miRNA: ccr-miR-182-5p	0	0
>pre-miRNA: ccr-mir-183	25	0	0
	mature miRNA: ccr-miR-183	0	0
>pre-miRNA: ccr-mir-184	257	64	0.249
	mature miRNA: ccr-miR-184	202	0	0
		site1:	1	0.005
			U->C: 1	0.005
		site5:	1	0.005
			C->U: 1	0.005
		site9:	1	0.005
			G->A: 1	0.005
		site18:	1	0.005
			A->C: 1	0.005
		site21:	4	0.0198
			G->A: 1	0.005
			G->U: 3	0.0149
		site22:	7	0.0347
			C->A: 1	0.005
			C->U: 6	0.0297
>pre-miRNA: ccr-mir-187	81	21	0.2593
	mature miRNA: ccr-miR-187	73	0	0
		site7:	1	0.0137
			C->U: 1	0.0137
		site17:	1	0.0137
			A->G: 1	0.0137
		site22:	5	0.0685
			G->A: 1	0.0137
			G->U: 4	0.0548
		site23:	9	0.1233
			U->A: 7	0.0959
			U->C: 2	0.0274
>pre-miRNA: ccr-mir-18a	12	0	0
	mature miRNA: ccr-miR-18a	0	0
>pre-miRNA: ccr-mir-18b	4	1	0.25
	mature miRNA: ccr-miR-18b	0	0
>pre-miRNA: ccr-mir-18c	129	7	0.0543
	mature miRNA: ccr-miR-18c	108	0	0
		site19:	1	0.0093
			G->A: 1	0.0093
		site21:	1	0.0093
			U->A: 1	0.0093
		site22:	2	0.0185
			A->C: 1	0.0093
			A->U: 1	0.0093
		site23:	1	0.0093
			G->U: 1	0.0093
>pre-miRNA: ccr-mir-190	23	3	0.1304
	mature miRNA: ccr-miR-190	0	0
>pre-miRNA: ccr-mir-192	4372	676	0.1546
	mature miRNA: ccr-miR-192	1597	0	0
		site1:	44	0.0276
			A->G: 1	0.0006
			A->C: 43	0.0269
		site3:	1	0.0006
			G->C: 1	0.0006
		site5:	1	0.0006
			C->A: 1	0.0006
		site6:	2	0.0013
			C->A: 2	0.0013
		site7:	3	0.0019
			U->A: 2	0.0013
			U->C: 1	0.0006
		site9:	1	0.0006
			U->A: 1	0.0006
		site12:	7	0.0044
			A->C: 1	0.0006
			A->U: 6	0.0038
		site14:	1	0.0006
			U->C: 1	0.0006
		site18:	1	0.0006
			A->G: 1	0.0006
		site19:	4	0.0025
			G->A: 2	0.0013
			G->U: 2	0.0013
		site20:	16	0.01
			C->A: 10	0.0063
			C->U: 6	0.0038
		site21:	33	0.0207
			C->A: 18	0.0113
			C->U: 15	0.0094
>pre-miRNA: ccr-mir-193a	28	5	0.1786
	mature miRNA: ccr-miR-193a	0	0
>pre-miRNA: ccr-mir-194	221	12	0.0543
	mature miRNA: ccr-miR-194	189	0	0
		site2:	1	0.0053
			G->U: 1	0.0053
		site10:	3	0.0159
			A->C: 3	0.0159
		site11:	3	0.0159
			A->U: 3	0.0159
		site15:	1	0.0053
			C->A: 1	0.0053
>pre-miRNA: ccr-mir-196a	33	9	0.2727
	mature miRNA: ccr-miR-196a	17	0	0
		site2:	1	0.0588
			A->G: 1	0.0588
		site22:	2	0.1176
			G->A: 2	0.1176
>pre-miRNA: ccr-mir-196b	187	24	0.1283
	mature miRNA: ccr-miR-196b	31	0	0
		site19:	1	0.0323
			U->C: 1	0.0323
		site21:	1	0.0323
			G->U: 1	0.0323
		site22:	6	0.1935
			G->A: 5	0.1613
			G->U: 1	0.0323
>pre-miRNA: ccr-mir-199	8261	905	0.1096
	mature miRNA: ccr-miR-199-3p	1146	0	0
		site1:	1	0.0009
			A->C: 1	0.0009
		site2:	1	0.0009
			C->U: 1	0.0009
		site3:	1	0.0009
			A->G: 1	0.0009
		site4:	2	0.0017
			G->A: 2	0.0017
		site5:	1	0.0009
			U->C: 1	0.0009
		site6:	1	0.0009
			A->G: 1	0.0009
		site9:	1	0.0009
			C->U: 1	0.0009
		site10:	123	0.1073
			U->C: 123	0.1073
		site11:	4	0.0035
			G->A: 3	0.0026
			G->U: 1	0.0009
		site12:	1	0.0009
			C->U: 1	0.0009
		site14:	1	0.0009
			C->A: 1	0.0009
		site15:	1	0.0009
			A->C: 1	0.0009
		site16:	1	0.0009
			U->G: 1	0.0009
		site20:	8	0.007
			U->A: 4	0.0035
			U->C: 3	0.0026
			U->G: 1	0.0009
		site21:	23	0.0201
			U->A: 9	0.0079
			U->C: 12	0.0105
			U->G: 2	0.0017
	mature miRNA: ccr-miR-199-5p	5181	0	0
		site1:	2	0.0004
			C->A: 1	0.0002
			C->U: 1	0.0002
		site2:	6	0.0012
			C->A: 2	0.0004
			C->G: 1	0.0002
			C->U: 3	0.0006
		site3:	6	0.0012
			C->A: 5	0.001
			C->U: 1	0.0002
		site4:	3	0.0006
			A->G: 2	0.0004
			A->U: 1	0.0002
		site5:	1	0.0002
			G->U: 1	0.0002
		site6:	1	0.0002
			U->A: 1	0.0002
		site8:	2	0.0004
			U->C: 2	0.0004
		site9:	1	0.0002
			U->G: 1	0.0002
		site10:	19	0.0037
			C->U: 19	0.0037
		site11:	3	0.0006
			A->G: 3	0.0006
		site14:	1	0.0002
			C->U: 1	0.0002
		site15:	6	0.0012
			U->A: 1	0.0002
			U->C: 1	0.0002
			U->G: 4	0.0008
		site16:	3	0.0006
			A->G: 3	0.0006
		site17:	17	0.0033
			C->U: 17	0.0033
		site18:	1	0.0002
			C->A: 1	0.0002
		site19:	7	0.0014
			U->A: 3	0.0006
			U->C: 1	0.0002
			U->G: 3	0.0006
		site20:	2	0.0004
			G->A: 1	0.0002
			G->U: 1	0.0002
		site21:	8	0.0015
			U->A: 3	0.0006
			U->C: 1	0.0002
			U->G: 4	0.0008
		site22:	4	0.0008
			U->C: 2	0.0004
			U->G: 2	0.0004
		site23:	18	0.0035
			C->A: 6	0.0012
			C->U: 12	0.0023
>pre-miRNA: ccr-mir-19d	1404	1235	0.8796
	mature miRNA: ccr-miR-19d	1389	0	0
		site2:	1	0.0007
			G->A: 1	0.0007
		site3:	1	0.0007
			U->A: 1	0.0007
		site4:	1	0.0007
			G->U: 1	0.0007
		site5:	2	0.0014
			C->A: 1	0.0007
			C->U: 1	0.0007
		site9:	1158	0.8337
			C->U: 1158	0.8337
		site11:	8	0.0058
			C->U: 8	0.0058
		site13:	2	0.0014
			U->C: 2	0.0014
		site14:	5	0.0036
			G->A: 5	0.0036
		site15:	26	0.0187
			C->U: 26	0.0187
		site18:	15	0.0108
			A->G: 15	0.0108
		site19:	9	0.0065
			A->G: 9	0.0065
		site21:	102	0.0734
			U->G: 102	0.0734
		site22:	7	0.005
			G->C: 7	0.005
		site23:	414	0.2981
			A->C: 362	0.2606
			A->U: 52	0.0374
>pre-miRNA: ccr-mir-200a	4792	1403	0.2928
	mature miRNA: ccr-miR-200a	1620	0	0
		site1:	1	0.0006
			U->G: 1	0.0006
		site3:	2	0.0012
			A->G: 2	0.0012
		site4:	2	0.0012
			C->A: 2	0.0012
		site7:	2	0.0012
			U->A: 1	0.0006
			U->C: 1	0.0006
		site11:	2	0.0012
			U->G: 2	0.0012
		site12:	2	0.0012
			G->A: 1	0.0006
			G->U: 1	0.0006
		site13:	1	0.0006
			G->C: 1	0.0006
		site16:	1	0.0006
			A->G: 1	0.0006
		site17:	1	0.0006
			C->A: 1	0.0006
		site19:	2	0.0012
			A->C: 1	0.0006
			A->U: 1	0.0006
		site20:	330	0.2037
			U->G: 330	0.2037
		site21:	2	0.0012
			G->A: 2	0.0012
>pre-miRNA: ccr-mir-200b	2568	546	0.2126
	mature miRNA: ccr-miR-200b	1360	0	0
		site5:	5	0.0037
			A->G: 5	0.0037
		site9:	6	0.0044
			C->G: 2	0.0015
			C->U: 4	0.0029
		site11:	5	0.0037
			U->C: 1	0.0007
			U->G: 4	0.0029
		site15:	2	0.0015
			A->G: 2	0.0015
		site16:	1	0.0007
			A->G: 1	0.0007
		site20:	89	0.0654
			U->G: 89	0.0654
		site21:	2	0.0015
			G->A: 2	0.0015
		site22:	139	0.1022
			A->G: 4	0.0029
			A->C: 111	0.0816
			A->U: 24	0.0176
>pre-miRNA: ccr-mir-203a	389	81	0.2082
	mature miRNA: ccr-miR-203a	275	0	0
		site3:	1	0.0036
			G->C: 1	0.0036
		site6:	1	0.0036
			A->U: 1	0.0036
		site13:	1	0.0036
			G->U: 1	0.0036
		site16:	1	0.0036
			C->A: 1	0.0036
		site17:	1	0.0036
			C->A: 1	0.0036
		site18:	2	0.0073
			A->G: 2	0.0073
		site20:	1	0.0036
			U->A: 1	0.0036
		site21:	23	0.0836
			U->G: 23	0.0836
		site22:	6	0.0218
			G->A: 2	0.0073
			G->U: 2	0.0073
			G->C: 2	0.0073
>pre-miRNA: ccr-mir-203b	323	55	0.1703
	mature miRNA: ccr-miR-203b-3p	243	0	0
		site20:	1	0.0041
			U->G: 1	0.0041
		site21:	30	0.1235
			U->G: 30	0.1235
>pre-miRNA: ccr-mir-205	40	11	0.275
	mature miRNA: ccr-miR-205	23	0	0
		site21:	3	0.1304
			U->G: 3	0.1304
>pre-miRNA: ccr-mir-20a	1480	189	0.1277
	mature miRNA: ccr-miR-20a-3p	21	0	0
		site7:	2	0.0952
			G->A: 2	0.0952
		site19:	2	0.0952
			G->C: 2	0.0952
		site22:	3	0.1429
			G->A: 2	0.0952
			G->U: 1	0.0476
	mature miRNA: ccr-miR-20a-5p	1365	0	0
		site1:	1	0.0007
			U->C: 1	0.0007
		site2:	12	0.0088
			A->G: 12	0.0088
		site3:	1	0.0007
			A->G: 1	0.0007
		site5:	1	0.0007
			G->U: 1	0.0007
		site7:	1	0.0007
			G->U: 1	0.0007
		site9:	1	0.0007
			U->G: 1	0.0007
		site10:	2	0.0015
			U->A: 1	0.0007
			U->C: 1	0.0007
		site11:	1	0.0007
			A->C: 1	0.0007
		site17:	1	0.0007
			C->U: 1	0.0007
		site20:	1	0.0007
			G->U: 1	0.0007
		site21:	5	0.0037
			U->C: 1	0.0007
			U->G: 4	0.0029
		site22:	78	0.0571
			A->C: 78	0.0571
		site23:	5	0.0037
			G->U: 5	0.0037
>pre-miRNA: ccr-mir-21	86419	8913	0.1031
	mature miRNA: ccr-miR-21	84263	0	0
		site1:	52	0.0006
			U->A: 23	0.0003
			U->C: 19	0.0002
			U->G: 10	0.0001
		site2:	19	0.0002
			A->G: 13	0.0002
			A->C: 4	0
			A->U: 2	0
		site3:	41	0.0005
			G->U: 18	0.0002
			G->A: 14	0.0002
			G->C: 9	0.0001
		site4:	28	0.0003
			C->A: 22	0.0003
			C->G: 2	0
			C->U: 4	0
		site5:	51	0.0006
			U->A: 8	0.0001
			U->C: 12	0.0001
			U->G: 31	0.0004
		site6:	35	0.0004
			U->A: 19	0.0002
			U->C: 11	0.0001
			U->G: 5	0.0001
		site7:	6	0.0001
			A->G: 2	0
			A->U: 4	0
		site8:	24	0.0003
			U->A: 13	0.0002
			U->C: 7	0.0001
			U->G: 4	0
		site9:	24	0.0003
			C->A: 16	0.0002
			C->G: 2	0
			C->U: 6	0.0001
		site10:	20	0.0002
			A->G: 18	0.0002
			A->C: 1	0
			A->U: 1	0
		site11:	20	0.0002
			G->A: 3	0
			G->U: 16	0.0002
			G->C: 1	0
		site12:	12	0.0001
			A->G: 5	0.0001
			A->U: 7	0.0001
		site13:	20	0.0002
			C->A: 15	0.0002
			C->G: 2	0
			C->U: 3	0
		site14:	28	0.0003
			U->A: 9	0.0001
			U->C: 8	0.0001
			U->G: 11	0.0001
		site15:	20	0.0002
			G->A: 7	0.0001
			G->U: 10	0.0001
			G->C: 3	0
		site16:	118	0.0014
			G->U: 17	0.0002
			G->A: 96	0.0011
			G->C: 5	0.0001
		site17:	71	0.0008
			U->A: 6	0.0001
			U->C: 8	0.0001
			U->G: 57	0.0007
		site18:	42	0.0005
			G->A: 24	0.0003
			G->U: 17	0.0002
			G->C: 1	0
		site19:	70	0.0008
			U->A: 19	0.0002
			U->C: 21	0.0002
			U->G: 30	0.0004
		site20:	317	0.0038
			U->A: 23	0.0003
			U->C: 9	0.0001
			U->G: 285	0.0034
		site21:	44	0.0005
			G->A: 27	0.0003
			G->U: 16	0.0002
			G->C: 1	0
		site22:	132	0.0016
			G->U: 119	0.0014
			G->C: 13	0.0002
		site23:	6337	0.0752
			C->A: 4262	0.0506
			C->G: 9	0.0001
			C->U: 2066	0.0245
>pre-miRNA: ccr-mir-210	794	135	0.17
	mature miRNA: ccr-miR-210	54	0	0
		site19:	6	0.1111
			C->A: 5	0.0926
			C->U: 1	0.0185
		site20:	9	0.1667
			U->A: 6	0.1111
			U->C: 3	0.0556
>pre-miRNA: ccr-mir-214	944	418	0.4428
	mature miRNA: ccr-miR-214	32	0	0
		site19:	4	0.125
			G->A: 3	0.0938
			G->U: 1	0.0312
>pre-miRNA: ccr-mir-217	556	27	0.0486
	mature miRNA: ccr-miR-217	545	0	0
		site3:	1	0.0018
			C->G: 1	0.0018
		site4:	2	0.0037
			U->A: 1	0.0018
			U->G: 1	0.0018
		site6:	1	0.0018
			C->A: 1	0.0018
		site7:	1	0.0018
			A->G: 1	0.0018
		site11:	1	0.0018
			G->C: 1	0.0018
		site18:	1	0.0018
			A->U: 1	0.0018
		site20:	5	0.0092
			U->A: 3	0.0055
			U->G: 2	0.0037
		site21:	3	0.0055
			G->U: 1	0.0018
			G->C: 2	0.0037
		site22:	7	0.0128
			G->A: 2	0.0037
			G->U: 5	0.0092
		site23:	3	0.0055
			A->G: 1	0.0018
			A->C: 1	0.0018
			A->U: 1	0.0018
>pre-miRNA: ccr-mir-218a	1291	761	0.5895
	mature miRNA: ccr-miR-218a	597	0	0
		site1:	2	0.0034
			U->C: 1	0.0017
			U->G: 1	0.0017
		site2:	1	0.0017
			U->A: 1	0.0017
		site5:	1	0.0017
			G->A: 1	0.0017
		site16:	1	0.0017
			C->U: 1	0.0017
		site19:	1	0.0017
			U->G: 1	0.0017
		site21:	69	0.1156
			U->G: 69	0.1156
		site22:	2	0.0034
			G->U: 2	0.0034
>pre-miRNA: ccr-mir-218b	14	7	0.5
	mature miRNA: ccr-miR-218b	8	0	0
		site16:	1	0.125
			C->U: 1	0.125
		site19:	1	0.125
			U->G: 1	0.125
>pre-miRNA: ccr-mir-221	760	203	0.2671
	mature miRNA: ccr-miR-221	0	0
>pre-miRNA: ccr-mir-222	1199	190	0.1585
	mature miRNA: ccr-miR-222	16	0	0
		site19:	1	0.0625
			G->U: 1	0.0625
>pre-miRNA: ccr-mir-22a	53004	5664	0.1069
	mature miRNA: ccr-miR-22a	49595	0	0
		site1:	54	0.0011
			A->G: 38	0.0008
			A->C: 13	0.0003
			A->U: 3	0.0001
		site2:	31	0.0006
			A->G: 8	0.0002
			A->C: 16	0.0003
			A->U: 7	0.0001
		site3:	77	0.0016
			G->U: 21	0.0004
			G->A: 47	0.0009
			G->C: 9	0.0002
		site4:	27	0.0005
			C->A: 18	0.0004
			C->G: 2	0
			C->U: 7	0.0001
		site5:	21	0.0004
			U->A: 8	0.0002
			U->C: 6	0.0001
			U->G: 7	0.0001
		site6:	65	0.0013
			G->U: 9	0.0002
			G->A: 53	0.0011
			G->C: 3	0.0001
		site7:	79	0.0016
			C->A: 13	0.0003
			C->U: 66	0.0013
		site8:	22	0.0004
			C->A: 10	0.0002
			C->U: 12	0.0002
		site9:	12	0.0002
			A->G: 11	0.0002
			A->C: 1	0
		site10:	27	0.0005
			G->A: 14	0.0003
			G->U: 10	0.0002
			G->C: 3	0.0001
		site11:	69	0.0014
			C->A: 20	0.0004
			C->G: 1	0
			C->U: 48	0.001
		site12:	27	0.0005
			U->A: 9	0.0002
			U->C: 17	0.0003
			U->G: 1	0
		site13:	12	0.0002
			G->A: 5	0.0001
			G->U: 1	0
			G->C: 6	0.0001
		site14:	19	0.0004
			A->G: 17	0.0003
			A->U: 2	0
		site15:	11	0.0002
			A->G: 9	0.0002
			A->C: 1	0
			A->U: 1	0
		site16:	31	0.0006
			G->A: 1	0
			G->U: 30	0.0006
		site17:	3	0.0001
			A->G: 3	0.0001
		site18:	10	0.0002
			A->G: 4	0.0001
			A->C: 6	0.0001
		site19:	11	0.0002
			C->A: 8	0.0002
			C->G: 1	0
			C->U: 2	0
		site20:	855	0.0172
			U->A: 12	0.0002
			U->C: 16	0.0003
			U->G: 827	0.0167
		site21:	58	0.0012
			G->U: 7	0.0001
			G->A: 16	0.0003
			G->C: 35	0.0007
		site22:	2577	0.052
			U->A: 278	0.0056
			U->C: 2290	0.0462
			U->G: 9	0.0002
>pre-miRNA: ccr-mir-22b	177	136	0.7684
	mature miRNA: ccr-miR-22b	79	0	0
		site7:	1	0.0127
			C->U: 1	0.0127
		site8:	1	0.0127
			C->U: 1	0.0127
		site11:	4	0.0506
			U->C: 4	0.0506
		site18:	48	0.6076
			G->A: 48	0.6076
		site19:	1	0.0127
			C->A: 1	0.0127
		site22:	1	0.0127
			U->C: 1	0.0127
>pre-miRNA: ccr-mir-23a	2690	166	0.0617
	mature miRNA: ccr-miR-23a	706	0	0
		site1:	1	0.0014
			A->C: 1	0.0014
		site3:	1	0.0014
			C->A: 1	0.0014
		site5:	1	0.0014
			C->A: 1	0.0014
		site10:	1	0.0014
			C->U: 1	0.0014
		site12:	1	0.0014
			A->C: 1	0.0014
		site21:	6	0.0085
			C->A: 3	0.0042
			C->U: 3	0.0042
>pre-miRNA: ccr-mir-23b	470	185	0.3936
	mature miRNA: ccr-miR-23b	131	0	0
		site8:	1	0.0076
			U->A: 1	0.0076
		site10:	1	0.0076
			C->U: 1	0.0076
		site21:	2	0.0153
			C->A: 2	0.0153
>pre-miRNA: ccr-mir-24	785	153	0.1949
	mature miRNA: ccr-miR-24	666	0	0
		site3:	4	0.006
			G->A: 3	0.0045
			G->U: 1	0.0015
		site12:	1	0.0015
			A->G: 1	0.0015
		site15:	1	0.0015
			A->G: 1	0.0015
		site17:	2	0.003
			G->A: 2	0.003
		site21:	31	0.0465
			A->C: 26	0.039
			A->U: 5	0.0075
		site22:	6	0.009
			G->U: 5	0.0075
			G->C: 1	0.0015
>pre-miRNA: ccr-mir-25	2519	698	0.2771
	mature miRNA: ccr-miR-25	2079	0	0
		site1:	2	0.001
			C->A: 1	0.0005
			C->G: 1	0.0005
		site2:	1	0.0005
			A->C: 1	0.0005
		site3:	2	0.001
[truncated: 2,412 more rows]

## Sheet: smaRNA_Female_3_editing_stats
>pre-miRNA: ccr-let-7a	37766	21553	0.5707
	mature miRNA: ccr-let-7a	36178	0	0
		site1:	25	0.0007
			U->A: 13	0.0004
			U->G: 10	0.0003
			U->C: 2	0.0001
		site2:	4	0.0001
			G->A: 1	0
			G->C: 2	0.0001
			G->U: 1	0
		site3:	13	0.0004
			A->G: 12	0.0003
			A->U: 1	0
		site4:	6	0.0002
			G->A: 4	0.0001
			G->C: 2	0.0001
		site5:	2	0.0001
			G->A: 1	0
			G->U: 1	0
		site6:	13	0.0004
			U->G: 7	0.0002
			U->A: 3	0.0001
			U->C: 3	0.0001
		site7:	17	0.0005
			A->C: 11	0.0003
			A->G: 6	0.0002
		site8:	4	0.0001
			G->A: 1	0
			G->U: 3	0.0001
		site9:	12	0.0003
			U->A: 2	0.0001
			U->G: 9	0.0002
			U->C: 1	0
		site10:	943	0.0261
			A->C: 1	0
			A->G: 6	0.0002
			A->U: 936	0.0259
		site11:	22	0.0006
			G->A: 18	0.0005
			G->C: 2	0.0001
			G->U: 2	0.0001
		site12:	18655	0.5156
			G->A: 18653	0.5156
			G->C: 2	0.0001
		site13:	5	0.0001
			U->G: 1	0
			U->A: 1	0
			U->C: 3	0.0001
		site14:	8	0.0002
			U->A: 3	0.0001
			U->G: 3	0.0001
			U->C: 2	0.0001
		site16:	14748	0.4077
			U->G: 7	0.0002
			U->A: 14727	0.4071
			U->C: 14	0.0004
		site17:	8	0.0002
			A->C: 3	0.0001
			A->G: 5	0.0001
		site18:	19	0.0005
			U->G: 1	0
			U->A: 15	0.0004
			U->C: 3	0.0001
		site19:	1671	0.0462
			A->C: 5	0.0001
			A->G: 1644	0.0454
			A->U: 22	0.0006
		site20:	17	0.0005
			G->A: 7	0.0002
			G->U: 10	0.0003
		site21:	56	0.0015
			U->A: 34	0.0009
			U->G: 6	0.0002
			U->C: 16	0.0004
		site22:	159	0.0044
			U->G: 4	0.0001
			U->A: 91	0.0025
			U->C: 64	0.0018
>pre-miRNA: ccr-let-7b	4271	2459	0.5757
	mature miRNA: ccr-let-7b	3343	0	0
		site1:	2	0.0006
			U->C: 2	0.0006
		site3:	4	0.0012
			A->G: 3	0.0009
			A->U: 1	0.0003
		site5:	1	0.0003
			G->A: 1	0.0003
		site8:	1	0.0003
			G->U: 1	0.0003
		site10:	938	0.2806
			A->G: 5	0.0015
			A->U: 933	0.2791
		site11:	230	0.0688
			G->A: 229	0.0685
			G->C: 1	0.0003
		site12:	4	0.0012
			G->A: 4	0.0012
		site14:	1	0.0003
			U->G: 1	0.0003
		site16:	1	0.0003
			U->A: 1	0.0003
		site17:	1645	0.4921
			G->A: 1644	0.4918
			G->U: 1	0.0003
		site18:	10	0.003
			U->G: 2	0.0006
			U->A: 6	0.0018
			U->C: 2	0.0006
		site19:	236	0.0706
			G->A: 5	0.0015
			G->U: 231	0.0691
		site20:	24	0.0072
			G->A: 19	0.0057
			G->C: 1	0.0003
			G->U: 4	0.0012
		site21:	23	0.0069
			U->A: 17	0.0051
			U->G: 3	0.0009
			U->C: 3	0.0009
		site22:	99	0.0296
			U->G: 3	0.0009
			U->A: 73	0.0218
			U->C: 23	0.0069
>pre-miRNA: ccr-let-7g	20858	19641	0.9417
	mature miRNA: ccr-let-7g	20300	0	0
		site1:	2	0.0001
			U->A: 1	0
			U->C: 1	0
		site2:	1	0
			G->A: 1	0
		site3:	1	0
			A->G: 1	0
		site4:	1	0
			G->C: 1	0
		site6:	8	0.0004
			U->A: 3	0.0001
			U->G: 4	0.0002
			U->C: 1	0
		site7:	8	0.0004
			A->C: 8	0.0004
		site9:	3	0.0001
			U->A: 2	0.0001
			U->C: 1	0
		site10:	2	0.0001
			A->G: 2	0.0001
		site11:	3	0.0001
			G->C: 1	0
			G->U: 2	0.0001
		site12:	18655	0.919
			U->A: 18653	0.9189
			U->C: 2	0.0001
		site13:	7	0.0003
			U->G: 1	0
			U->A: 1	0
			U->C: 5	0.0002
		site14:	1	0
			U->A: 1	0
		site16:	14729	0.7256
			U->A: 14721	0.7252
			U->G: 7	0.0003
			U->C: 1	0
		site17:	3	0.0001
			A->C: 1	0
			A->G: 2	0.0001
		site18:	431	0.0212
			U->A: 2	0.0001
			U->C: 429	0.0211
		site19:	2	0.0001
			A->C: 1	0
			A->G: 1	0
		site21:	15	0.0007
			U->G: 4	0.0002
			U->A: 6	0.0003
			U->C: 5	0.0002
		site22:	40	0.002
			U->G: 3	0.0001
			U->A: 17	0.0008
			U->C: 20	0.001
>pre-miRNA: ccr-let-7i	11374	2411	0.212
	mature miRNA: ccr-let-7i	915	0	0
		site1:	1	0.0011
			U->G: 1	0.0011
		site3:	1	0.0011
			A->G: 1	0.0011
		site5:	1	0.0011
			G->U: 1	0.0011
		site9:	1	0.0011
			U->A: 1	0.0011
		site15:	1	0.0011
			G->A: 1	0.0011
		site17:	13	0.0142
			G->A: 12	0.0131
			G->U: 1	0.0011
		site18:	1	0.0011
			C->A: 1	0.0011
		site19:	5	0.0055
			U->G: 5	0.0055
		site20:	2	0.0022
			G->A: 2	0.0022
		site21:	12	0.0131
			U->A: 6	0.0066
			U->C: 6	0.0066
>pre-miRNA: ccr-let-7j	1825	523	0.2866
	mature miRNA: ccr-let-7j	1711	0	0
		site1:	1	0.0006
			U->C: 1	0.0006
		site2:	1	0.0006
			G->A: 1	0.0006
		site3:	2	0.0012
			A->G: 1	0.0006
			A->U: 1	0.0006
		site5:	1	0.0006
			G->U: 1	0.0006
		site6:	4	0.0023
			U->A: 1	0.0006
			U->G: 2	0.0012
			U->C: 1	0.0006
		site7:	1	0.0006
			A->C: 1	0.0006
		site9:	1	0.0006
			U->A: 1	0.0006
		site10:	432	0.2525
			U->A: 429	0.2507
			U->G: 3	0.0018
		site11:	2	0.0012
			G->U: 2	0.0012
		site12:	3	0.0018
			U->A: 2	0.0012
			U->G: 1	0.0006
		site13:	2	0.0012
			U->A: 1	0.0006
			U->C: 1	0.0006
		site14:	1	0.0006
			U->A: 1	0.0006
		site18:	1	0.0006
			C->A: 1	0.0006
		site19:	2	0.0012
			A->C: 1	0.0006
			A->G: 1	0.0006
		site20:	1	0.0006
			G->U: 1	0.0006
		site21:	9	0.0053
			U->G: 2	0.0012
			U->A: 3	0.0018
			U->C: 4	0.0023
		site22:	19	0.0111
			U->G: 1	0.0006
			U->A: 9	0.0053
			U->C: 9	0.0053
>pre-miRNA: ccr-mir-1	968	153	0.1581
	mature miRNA: ccr-miR-1	897	0	0
		site1:	5	0.0056
			U->A: 1	0.0011
			U->G: 2	0.0022
			U->C: 2	0.0022
		site3:	4	0.0045
			G->A: 4	0.0045
		site4:	1	0.0011
			A->G: 1	0.0011
		site6:	3	0.0033
			U->C: 3	0.0033
		site8:	1	0.0011
			U->A: 1	0.0011
		site11:	15	0.0167
			A->G: 15	0.0167
		site12:	1	0.0011
			G->U: 1	0.0011
		site14:	7	0.0078
			A->G: 7	0.0078
		site17:	15	0.0167
			A->G: 15	0.0167
		site20:	12	0.0134
			U->G: 12	0.0134
		site22:	79	0.0881
			U->G: 8	0.0089
			U->A: 30	0.0334
			U->C: 41	0.0457
>pre-miRNA: ccr-mir-100	82127	12959	0.1578
	mature miRNA: ccr-miR-100	4967	0	0
		site1:	41	0.0083
			A->C: 3	0.0006
			A->G: 37	0.0074
			A->U: 1	0.0002
		site2:	3	0.0006
			A->C: 2	0.0004
			A->G: 1	0.0002
		site3:	4	0.0008
			C->A: 4	0.0008
		site4:	1	0.0002
			C->U: 1	0.0002
		site5:	5	0.001
			C->A: 4	0.0008
			C->U: 1	0.0002
		site6:	2	0.0004
			G->C: 2	0.0004
		site7:	2	0.0004
			U->A: 1	0.0002
			U->G: 1	0.0002
		site8:	2	0.0004
			A->G: 1	0.0002
			A->U: 1	0.0002
		site11:	3	0.0006
			U->G: 1	0.0002
			U->A: 1	0.0002
			U->C: 1	0.0002
		site12:	3	0.0006
			C->U: 3	0.0006
		site13:	3	0.0006
			C->A: 2	0.0004
			C->U: 1	0.0002
		site14:	2	0.0004
			G->A: 2	0.0004
		site16:	3	0.0006
			A->C: 1	0.0002
			A->G: 2	0.0004
		site17:	5	0.001
			C->U: 5	0.001
		site18:	2	0.0004
			U->G: 2	0.0004
		site19:	31	0.0062
			U->A: 2	0.0004
			U->G: 28	0.0056
			U->C: 1	0.0002
		site20:	1	0.0002
			G->U: 1	0.0002
		site21:	33	0.0066
			U->G: 1	0.0002
			U->A: 1	0.0002
			U->C: 31	0.0062
>pre-miRNA: ccr-mir-101a	9770	2105	0.2155
	mature miRNA: ccr-miR-101a	7288	0	0
		site1:	2	0.0003
			U->A: 1	0.0001
			U->G: 1	0.0001
		site2:	12	0.0016
			A->C: 12	0.0016
		site3:	3	0.0004
			C->A: 1	0.0001
			C->U: 2	0.0003
		site4:	5	0.0007
			A->C: 1	0.0001
			A->G: 4	0.0005
		site5:	3	0.0004
			G->C: 1	0.0001
			G->U: 2	0.0003
		site6:	2	0.0003
			U->A: 1	0.0001
			U->C: 1	0.0001
		site8:	5	0.0007
			C->A: 2	0.0003
			C->U: 3	0.0004
		site11:	3	0.0004
			U->A: 3	0.0004
		site12:	3	0.0004
			G->A: 3	0.0004
		site13:	2	0.0003
			A->G: 2	0.0003
		site14:	1	0.0001
			U->C: 1	0.0001
		site15:	2	0.0003
			A->G: 2	0.0003
		site16:	10	0.0014
			A->G: 10	0.0014
		site17:	2	0.0003
			C->A: 1	0.0001
			C->U: 1	0.0001
		site18:	5	0.0007
			U->G: 3	0.0004
			U->A: 1	0.0001
			U->C: 1	0.0001
		site19:	3	0.0004
			G->C: 2	0.0003
			G->U: 1	0.0001
		site20:	9	0.0012
			A->C: 2	0.0003
			A->G: 2	0.0003
			A->U: 5	0.0007
		site21:	285	0.0391
			A->C: 263	0.0361
			A->G: 4	0.0005
			A->U: 18	0.0025
		site22:	279	0.0383
			G->A: 113	0.0155
			G->C: 79	0.0108
			G->U: 87	0.0119
>pre-miRNA: ccr-mir-101b	426	380	0.892
	mature miRNA: ccr-miR-101b	0	0
>pre-miRNA: ccr-mir-103	666	121	0.1817
	mature miRNA: ccr-miR-103	583	0	0
		site2:	1	0.0017
			G->A: 1	0.0017
		site3:	1	0.0017
			C->U: 1	0.0017
		site5:	1	0.0017
			G->A: 1	0.0017
		site8:	1	0.0017
			U->G: 1	0.0017
		site10:	2	0.0034
			G->A: 2	0.0034
		site12:	1	0.0017
			A->G: 1	0.0017
		site16:	1	0.0017
			G->A: 1	0.0017
		site17:	2	0.0034
			G->C: 2	0.0034
		site19:	2	0.0034
			U->G: 1	0.0017
			U->C: 1	0.0017
		site20:	5	0.0086
			A->C: 3	0.0051
			A->G: 1	0.0017
			A->U: 1	0.0017
		site21:	11	0.0189
			U->A: 1	0.0017
			U->G: 10	0.0172
		site22:	4	0.0069
			G->A: 2	0.0034
			G->U: 2	0.0034
		site23:	20	0.0343
			A->U: 20	0.0343
>pre-miRNA: ccr-mir-107	116	28	0.2414
	mature miRNA: ccr-miR-107	45	0	0
		site20:	5	0.1111
			A->C: 2	0.0444
			A->U: 3	0.0667
		site21:	1	0.0222
			U->A: 1	0.0222
		site22:	4	0.0889
			C->A: 2	0.0444
			C->U: 2	0.0444
>pre-miRNA: ccr-mir-10b	10511	1772	0.1686
	mature miRNA: ccr-miR-10b	3463	0	0
		site1:	3	0.0009
			U->A: 1	0.0003
			U->G: 1	0.0003
			U->C: 1	0.0003
		site2:	2	0.0006
			A->G: 2	0.0006
		site3:	1	0.0003
			C->U: 1	0.0003
		site4:	1	0.0003
			C->G: 1	0.0003
		site5:	2	0.0006
			C->A: 2	0.0006
		site6:	1	0.0003
			U->A: 1	0.0003
		site7:	1	0.0003
			G->C: 1	0.0003
		site8:	3	0.0009
			U->C: 3	0.0009
		site9:	2	0.0006
			A->G: 2	0.0006
		site10:	1	0.0003
			G->U: 1	0.0003
		site12:	355	0.1025
			A->U: 355	0.1025
		site13:	4	0.0012
			C->A: 4	0.0012
		site14:	4	0.0012
			C->A: 4	0.0012
		site16:	1	0.0003
			A->G: 1	0.0003
		site17:	3	0.0009
			A->C: 1	0.0003
			A->G: 2	0.0006
		site19:	1	0.0003
			U->A: 1	0.0003
		site20:	5	0.0014
			U->A: 1	0.0003
			U->G: 3	0.0009
			U->C: 1	0.0003
		site21:	3	0.0009
			G->C: 1	0.0003
			G->U: 2	0.0006
		site22:	47	0.0136
			U->A: 9	0.0026
			U->G: 4	0.0012
			U->C: 34	0.0098
>pre-miRNA: ccr-mir-10c	3769	1140	0.3025
	mature miRNA: ccr-miR-10c	3469	0	0
		site1:	3	0.0009
			U->G: 1	0.0003
			U->A: 1	0.0003
			U->C: 1	0.0003
		site2:	1	0.0003
			A->C: 1	0.0003
		site3:	1	0.0003
			C->A: 1	0.0003
		site4:	1	0.0003
			C->A: 1	0.0003
		site5:	1	0.0003
			C->A: 1	0.0003
		site7:	2	0.0006
			G->C: 2	0.0006
		site8:	1	0.0003
			U->C: 1	0.0003
		site11:	2	0.0006
			A->G: 1	0.0003
			A->U: 1	0.0003
		site12:	4	0.0012
			U->A: 3	0.0009
			U->C: 1	0.0003
		site13:	3	0.0009
			C->A: 2	0.0006
			C->U: 1	0.0003
		site14:	6	0.0017
			C->A: 5	0.0014
			C->U: 1	0.0003
		site16:	851	0.2453
			G->A: 850	0.245
			G->U: 1	0.0003
		site17:	3	0.0009
			A->G: 1	0.0003
			A->U: 2	0.0006
		site18:	2	0.0006
			U->G: 1	0.0003
			U->C: 1	0.0003
		site19:	1	0.0003
			U->A: 1	0.0003
		site20:	1	0.0003
			U->G: 1	0.0003
		site21:	2	0.0006
			G->U: 2	0.0006
		site22:	186	0.0536
			U->A: 2	0.0006
			U->G: 175	0.0504
			U->C: 9	0.0026
		site23:	17	0.0049
			G->A: 12	0.0035
			G->U: 5	0.0014
>pre-miRNA: ccr-mir-10d	30	15	0.5
	mature miRNA: ccr-miR-10d	13	0	0
		site19:	1	0.0769
			G->A: 1	0.0769
>pre-miRNA: ccr-mir-122	1200	37	0.0308
	mature miRNA: ccr-miR-122	1197	0	0
		site1:	1	0.0008
			U->A: 1	0.0008
		site5:	1	0.0008
			G->U: 1	0.0008
		site10:	1	0.0008
			A->G: 1	0.0008
		site11:	1	0.0008
			C->G: 1	0.0008
		site15:	1	0.0008
			G->U: 1	0.0008
		site19:	3	0.0025
			U->A: 2	0.0017
			U->G: 1	0.0008
		site20:	4	0.0033
			U->A: 3	0.0025
			U->C: 1	0.0008
		site21:	23	0.0192
			U->A: 22	0.0184
			U->C: 1	0.0008
>pre-miRNA: ccr-mir-124a	21	7	0.3333
	mature miRNA: ccr-miR-124a	0	0
>pre-miRNA: ccr-mir-124b	5	5	1
	mature miRNA: ccr-miR-124b	0	0
>pre-miRNA: ccr-mir-125b	2695	515	0.1911
	mature miRNA: ccr-miR-125b	2479	0	0
		site1:	3	0.0012
			U->G: 1	0.0004
			U->A: 1	0.0004
			U->C: 1	0.0004
		site2:	2	0.0008
			C->A: 1	0.0004
			C->U: 1	0.0004
		site3:	2	0.0008
			C->A: 1	0.0004
			C->U: 1	0.0004
		site5:	8	0.0032
			U->A: 1	0.0004
			U->C: 7	0.0028
		site7:	1	0.0004
			A->G: 1	0.0004
		site8:	3	0.0012
			G->U: 3	0.0012
		site11:	8	0.0032
			C->A: 1	0.0004
			C->G: 1	0.0004
			C->U: 6	0.0024
		site12:	2	0.0008
			C->A: 2	0.0008
		site13:	1	0.0004
			U->C: 1	0.0004
		site14:	1	0.0004
			A->G: 1	0.0004
		site16:	1	0.0004
			C->U: 1	0.0004
		site17:	1	0.0004
			U->C: 1	0.0004
		site19:	2	0.0008
			G->C: 1	0.0004
			G->U: 1	0.0004
		site20:	151	0.0609
			U->G: 151	0.0609
		site21:	6	0.0024
			G->A: 2	0.0008
			G->U: 4	0.0016
		site22:	117	0.0472
			A->G: 1	0.0004
			A->U: 116	0.0468
>pre-miRNA: ccr-mir-125c	948	123	0.1297
	mature miRNA: ccr-miR-125c	918	0	0
		site1:	1	0.0011
			U->A: 1	0.0011
		site3:	1	0.0011
			C->A: 1	0.0011
		site5:	1	0.0011
			U->A: 1	0.0011
		site9:	2	0.0022
			A->C: 1	0.0011
			A->G: 1	0.0011
		site10:	1	0.0011
			C->A: 1	0.0011
		site11:	3	0.0033
			C->A: 2	0.0022
			C->U: 1	0.0011
		site12:	1	0.0011
			C->A: 1	0.0011
		site13:	1	0.0011
			U->C: 1	0.0011
		site14:	2	0.0022
			A->G: 2	0.0022
		site16:	1	0.0011
			C->A: 1	0.0011
		site20:	61	0.0664
			U->A: 1	0.0011
			U->G: 60	0.0654
		site21:	1	0.0011
			G->A: 1	0.0011
		site22:	23	0.0251
			A->U: 23	0.0251
>pre-miRNA: ccr-mir-126	19398	2117	0.1091
	mature miRNA: ccr-miR-126-5p	347	0	0
		site5:	1	0.0029
			A->U: 1	0.0029
		site7:	1	0.0029
			U->A: 1	0.0029
		site14:	1	0.0029
			G->U: 1	0.0029
		site21:	14	0.0403
			G->A: 9	0.0259
			G->C: 2	0.0058
			G->U: 3	0.0086
	mature miRNA: ccr-miR-126-3p	6564	0	0
		site1:	2	0.0003
			C->G: 1	0.0002
			C->U: 1	0.0002
		site2:	4	0.0006
			U->G: 3	0.0005
			U->C: 1	0.0002
		site3:	6	0.0009
			C->A: 3	0.0005
			C->G: 1	0.0002
			C->U: 2	0.0003
		site4:	2	0.0003
			G->A: 2	0.0003
		site5:	1	0.0002
			U->A: 1	0.0002
		site6:	2	0.0003
			A->G: 2	0.0003
		site7:	3	0.0005
			C->A: 2	0.0003
			C->G: 1	0.0002
		site8:	8	0.0012
			C->A: 4	0.0006
			C->U: 4	0.0006
		site9:	1	0.0002
			G->C: 1	0.0002
		site10:	5	0.0008
			U->G: 1	0.0002
			U->C: 4	0.0006
		site13:	2	0.0003
			G->U: 2	0.0003
		site14:	2	0.0003
			U->C: 2	0.0003
		site16:	2	0.0003
			A->C: 1	0.0002
			A->G: 1	0.0002
		site17:	5	0.0008
			U->A: 3	0.0005
			U->C: 2	0.0003
		site18:	1	0.0002
			A->G: 1	0.0002
		site19:	521	0.0794
			A->C: 2	0.0003
			A->G: 518	0.0789
			A->U: 1	0.0002
		site20:	147	0.0224
			U->A: 2	0.0003
			U->G: 143	0.0218
			U->C: 2	0.0003
		site21:	5	0.0008
			G->A: 3	0.0005
			G->U: 2	0.0003
		site22:	94	0.0143
			C->A: 79	0.012
			C->U: 15	0.0023
>pre-miRNA: ccr-mir-128	1808	578	0.3197
	mature miRNA: ccr-miR-128	994	0	0
		site2:	1	0.001
			C->U: 1	0.001
		site7:	1	0.001
			U->C: 1	0.001
		site10:	1	0.001
			A->G: 1	0.001
		site13:	3	0.003
			G->A: 2	0.002
			G->C: 1	0.001
		site15:	1	0.001
			U->C: 1	0.001
		site16:	1	0.001
			C->A: 1	0.001
		site17:	1	0.001
			U->A: 1	0.001
		site20:	8	0.008
			U->G: 1	0.001
			U->A: 3	0.003
			U->C: 4	0.004
		site21:	40	0.0402
			U->A: 9	0.0091
			U->C: 31	0.0312
>pre-miRNA: ccr-mir-129	22	3	0.1364
	mature miRNA: ccr-miR-129	0	0
>pre-miRNA: ccr-mir-130a	7	0	0
	mature miRNA: ccr-miR-130a	0	0
>pre-miRNA: ccr-mir-130b	164	18	0.1098
	mature miRNA: ccr-miR-130b	17	0	0
		site22:	1	0.0588
			U->A: 1	0.0588
>pre-miRNA: ccr-mir-130c	17	3	0.1765
	mature miRNA: ccr-miR-130c	13	0	0
		site3:	1	0.0769
			G->A: 1	0.0769
>pre-miRNA: ccr-mir-132a	227	187	0.8238
	mature miRNA: ccr-miR-132a	0	0
>pre-miRNA: ccr-mir-132b	227	187	0.8238
	mature miRNA: ccr-miR-132b	37	0	0
		site4:	3	0.0811
			A->G: 3	0.0811
		site15:	1	0.027
			C->U: 1	0.027
>pre-miRNA: ccr-mir-133a	30	3	0.1
	mature miRNA: ccr-miR-133a-5p	0	0
	mature miRNA: ccr-miR-133a-3p	0	0
>pre-miRNA: ccr-mir-135c	174	18	0.1034
	mature miRNA: ccr-miR-135c	173	0	0
		site6:	1	0.0058
			C->A: 1	0.0058
		site13:	3	0.0173
			U->C: 3	0.0173
		site21:	4	0.0231
			U->G: 4	0.0231
		site23:	10	0.0578
			A->U: 10	0.0578
>pre-miRNA: ccr-mir-137	6	5	0.8333
	mature miRNA: ccr-miR-137	2	0	0
		site18:	1	0.5
			G->A: 1	0.5
		site22:	1	0.5
			A->G: 1	0.5
>pre-miRNA: ccr-mir-138	5	3	0.6
	mature miRNA: ccr-miR-138	0	0
>pre-miRNA: ccr-mir-139	306	19	0.0621
	mature miRNA: ccr-miR-139	298	0	0
		site7:	1	0.0034
			G->U: 1	0.0034
		site12:	1	0.0034
			U->C: 1	0.0034
		site20:	1	0.0034
			C->U: 1	0.0034
		site21:	1	0.0034
			A->C: 1	0.0034
		site22:	3	0.0101
			G->A: 2	0.0067
			G->U: 1	0.0034
		site23:	6	0.0201
			U->G: 1	0.0034
			U->A: 3	0.0101
			U->C: 2	0.0067
>pre-miRNA: ccr-mir-140	1503	370	0.2462
	mature miRNA: ccr-miR-140-3p	837	0	0
		site1:	2	0.0024
			U->C: 2	0.0024
		site2:	6	0.0072
			A->G: 5	0.006
			A->U: 1	0.0012
		site3:	1	0.0012
			C->A: 1	0.0012
		site7:	1	0.0012
			A->G: 1	0.0012
		site8:	1	0.0012
			G->U: 1	0.0012
		site15:	1	0.0012
			A->G: 1	0.0012
		site16:	1	0.0012
			C->U: 1	0.0012
		site21:	8	0.0096
			G->A: 1	0.0012
			G->U: 7	0.0084
		site22:	14	0.0167
			A->C: 1	0.0012
			A->G: 1	0.0012
			A->U: 12	0.0143
	mature miRNA: ccr-miR-140-5p	175	0	0
		site21:	2	0.0114
			A->C: 2	0.0114
		site22:	24	0.1371
			G->A: 24	0.1371
>pre-miRNA: ccr-mir-142-1	1130	681	0.6027
	mature miRNA: ccr-miR-142-5p	175	0	0
		site8:	1	0.0057
			U->A: 1	0.0057
		site12:	130	0.7429
			C->A: 130	0.7429
		site20:	6	0.0343
			C->A: 3	0.0171
			C->U: 3	0.0171
		site21:	2	0.0114
			U->A: 1	0.0057
			U->C: 1	0.0057
	mature miRNA: ccr-miR-142-3p	80	0	0
		site3:	1	0.0125
			A->G: 1	0.0125
		site13:	1	0.0125
			A->G: 1	0.0125
>pre-miRNA: ccr-mir-142-2	1120	673	0.6009
	mature miRNA: ccr-miR-142-5p	175	0	0
		site8:	1	0.0057
			U->A: 1	0.0057
		site12:	130	0.7429
			C->A: 130	0.7429
		site20:	6	0.0343
			C->A: 3	0.0171
			C->U: 3	0.0171
		site21:	2	0.0114
			U->A: 1	0.0057
			U->C: 1	0.0057
	mature miRNA: ccr-miR-142-3p	80	0	0
		site3:	1	0.0125
			A->G: 1	0.0125
		site13:	1	0.0125
			A->G: 1	0.0125
>pre-miRNA: ccr-mir-143	158463	48613	0.3068
	mature miRNA: ccr-miR-143	3666	0	0
		site1:	4	0.0011
			U->A: 1	0.0003
			U->G: 1	0.0003
			U->C: 2	0.0005
		site2:	1	0.0003
			G->C: 1	0.0003
		site3:	2	0.0005
			A->G: 2	0.0005
		site4:	1	0.0003
			G->C: 1	0.0003
		site6:	1	0.0003
			U->C: 1	0.0003
		site7:	1	0.0003
			G->U: 1	0.0003
		site9:	3	0.0008
			A->C: 1	0.0003
			A->G: 2	0.0005
		site11:	3	0.0008
			C->A: 1	0.0003
			C->U: 2	0.0005
		site12:	2	0.0005
			A->G: 2	0.0005
		site13:	2	0.0005
			C->A: 2	0.0005
		site14:	2	0.0005
			U->G: 2	0.0005
		site16:	3	0.0008
			U->C: 3	0.0008
		site17:	1	0.0003
			A->G: 1	0.0003
		site19:	5	0.0014
			C->A: 4	0.0011
			C->U: 1	0.0003
		site20:	134	0.0366
			U->G: 2	0.0005
			U->A: 63	0.0172
			U->C: 69	0.0188
>pre-miRNA: ccr-mir-144	390	19	0.0487
	mature miRNA: ccr-miR-144	0	0
>pre-miRNA: ccr-mir-146a	74323	6189	0.0833
	mature miRNA: ccr-miR-146a	71977	0	0
		site1:	46	0.0006
			U->A: 22	0.0003
			U->G: 7	0.0001
			U->C: 17	0.0002
		site2:	10	0.0001
			G->A: 5	0.0001
			G->C: 2	0
			G->U: 3	0
		site3:	24	0.0003
			A->G: 21	0.0003
			A->U: 3	0
		site4:	8	0.0001
			G->A: 2	0
			G->C: 2	0
			G->U: 4	0.0001
		site5:	23	0.0003
			A->C: 2	0
			A->G: 18	0.0003
			A->U: 3	0
		site6:	18	0.0003
			A->C: 8	0.0001
			A->G: 10	0.0001
		site7:	26	0.0004
			C->A: 22	0.0003
			C->U: 4	0.0001
		site8:	62	0.0009
			U->G: 5	0.0001
			U->A: 18	0.0003
			U->C: 39	0.0005
		site9:	27	0.0004
			G->A: 18	0.0003
			G->C: 3	0
			G->U: 6	0.0001
		site10:	23	0.0003
			A->G: 22	0.0003
			A->U: 1	0
		site11:	17	0.0002
			A->C: 6	0.0001
			A->G: 10	0.0001
			A->U: 1	0
		site12:	31	0.0004
			U->A: 11	0.0002
			U->G: 3	0
			U->C: 17	0.0002
		site13:	32	0.0004
			U->G: 1	0
			U->A: 14	0.0002
			U->C: 17	0.0002
		site14:	24	0.0003
			C->A: 12	0.0002
			C->G: 1	0
			C->U: 11	0.0002
		site15:	35	0.0005
			C->A: 18	0.0003
			C->G: 1	0
			C->U: 16	0.0002
		site16:	17	0.0002
			A->C: 2	0
			A->G: 13	0.0002
			A->U: 2	0
		site17:	35	0.0005
			U->G: 7	0.0001
			U->A: 14	0.0002
			U->C: 14	0.0002
		site18:	28	0.0004
			A->C: 1	0
			A->G: 23	0.0003
			A->U: 4	0.0001
		site19:	69	0.001
			G->A: 4	0.0001
			G->C: 3	0
			G->U: 62	0.0009
		site20:	69	0.001
			A->C: 20	0.0003
			A->G: 47	0.0007
			A->U: 2	0
		site21:	3498	0.0486
			U->A: 11	0.0002
			U->G: 3460	0.0481
			U->C: 27	0.0004
		site22:	765	0.0106
			G->A: 724	0.0101
			G->C: 3	0
			G->U: 38	0.0005
		site23:	631	0.0088
			G->A: 58	0.0008
			G->C: 10	0.0001
			G->U: 563	0.0078
>pre-miRNA: ccr-mir-148	14755	5228	0.3543
	mature miRNA: ccr-miR-148	13035	0	0
		site1:	24	0.0018
			U->A: 8	0.0006
			U->G: 7	0.0005
			U->C: 9	0.0007
		site2:	8	0.0006
			C->A: 4	0.0003
			C->U: 4	0.0003
		site3:	3	0.0002
			A->G: 3	0.0002
		site4:	1	0.0001
			G->A: 1	0.0001
		site5:	7	0.0005
			U->A: 4	0.0003
			U->C: 3	0.0002
		site6:	6	0.0005
			G->A: 4	0.0003
			G->U: 2	0.0002
		site7:	5	0.0004
			C->A: 2	0.0002
			C->G: 1	0.0001
			C->U: 2	0.0002
		site8:	9	0.0007
			A->C: 1	0.0001
			A->G: 7	0.0005
			A->U: 1	0.0001
		site9:	1793	0.1376
			U->G: 4	0.0003
			U->A: 2	0.0002
			U->C: 1787	0.1371
		site10:	2010	0.1542
			U->A: 2	0.0002
			U->G: 1968	0.151
			U->C: 40	0.0031
		site11:	8	0.0006
			A->C: 1	0.0001
			A->G: 7	0.0005
		site12:	6	0.0005
			C->A: 5	0.0004
			C->U: 1	0.0001
		site13:	5	0.0004
			A->C: 1	0.0001
			A->G: 3	0.0002
			A->U: 1	0.0001
		site14:	8	0.0006
			G->A: 1	0.0001
			G->U: 7	0.0005
		site15:	9	0.0007
			A->G: 9	0.0007
		site16:	2	0.0002
			A->G: 2	0.0002
		site17:	6	0.0005
			C->A: 1	0.0001
			C->U: 5	0.0004
		site18:	8	0.0006
			U->A: 2	0.0002
			U->C: 6	0.0005
		site19:	10	0.0008
			U->G: 6	0.0005
			U->A: 1	0.0001
			U->C: 3	0.0002
		site20:	102	0.0078
			U->G: 97	0.0074
			U->C: 5	0.0004
		site21:	132	0.0101
			G->A: 3	0.0002
			G->C: 33	0.0025
			G->U: 96	0.0074
		site22:	784	0.0601
			U->A: 771	0.0591
			U->G: 13	0.001
>pre-miRNA: ccr-mir-153b	154	3	0.0195
	mature miRNA: ccr-miR-153b	151	0	0
		site14:	1	0.0066
			A->G: 1	0.0066
		site15:	1	0.0066
			A->G: 1	0.0066
		site20:	1	0.0066
			A->U: 1	0.0066
>pre-miRNA: ccr-mir-153c	121	7	0.0579
	mature miRNA: ccr-miR-153c	81	0	0
		site1:	1	0.0123
			U->A: 1	0.0123
		site3:	1	0.0123
			G->A: 1	0.0123
		site4:	1	0.0123
			C->U: 1	0.0123
		site17:	1	0.0123
			A->G: 1	0.0123
		site19:	1	0.0123
			G->U: 1	0.0123
		site22:	1	0.0123
			C->U: 1	0.0123
>pre-miRNA: ccr-mir-155	275	11	0.04
	mature miRNA: ccr-miR-155	31	0	0
		site21:	4	0.129
			G->A: 1	0.0323
			G->U: 3	0.0968
		site22:	3	0.0968
			G->U: 3	0.0968
>pre-miRNA: ccr-mir-15a-1	93	19	0.2043
	mature miRNA: ccr-miR-15a	51	0	0
		site11:	3	0.0588
			G->U: 3	0.0588
		site21:	3	0.0588
			U->A: 3	0.0588
>pre-miRNA: ccr-mir-15a-2	93	19	0.2043
	mature miRNA: ccr-miR-15a	51	0	0
		site11:	3	0.0588
			G->U: 3	0.0588
		site21:	3	0.0588
			U->A: 3	0.0588
>pre-miRNA: ccr-mir-15b	487	267	0.5483
	mature miRNA: ccr-miR-15b	33	0	0
		site1:	9	0.2727
			U->C: 9	0.2727
		site8:	1	0.0303
			A->G: 1	0.0303
		site10:	1	0.0303
			A->G: 1	0.0303
		site12:	3	0.0909
			C->A: 3	0.0909
		site20:	1	0.0303
			G->A: 1	0.0303
		site21:	1	0.0303
			U->C: 1	0.0303
>pre-miRNA: ccr-mir-16a	248	105	0.4234
	mature miRNA: ccr-miR-16a	216	0	0
		site4:	1	0.0046
			C->U: 1	0.0046
		site11:	1	0.0046
			U->C: 1	0.0046
		site14:	1	0.0046
			A->G: 1	0.0046
		site20:	1	0.0046
			G->U: 1	0.0046
		site21:	80	0.3704
			U->G: 1	0.0046
			U->C: 79	0.3657
		site22:	4	0.0185
			G->A: 4	0.0185
>pre-miRNA: ccr-mir-16b	1777	279	0.157
	mature miRNA: ccr-miR-16b	1180	0	0
		site4:	3	0.0025
			C->U: 3	0.0025
		site5:	1	0.0008
			A->G: 1	0.0008
		site11:	2	0.0017
			U->A: 1	0.0008
			U->C: 1	0.0008
		site14:	1	0.0008
			A->G: 1	0.0008
		site20:	1	0.0008
			G->U: 1	0.0008
		site21:	80	0.0678
			A->C: 79	0.0669
			A->G: 1	0.0008
		site22:	52	0.0441
			G->A: 20	0.0169
			G->C: 26	0.022
			G->U: 6	0.0051
>pre-miRNA: ccr-mir-16c	274	30	0.1095
	mature miRNA: ccr-miR-16c	143	0	0
		site11:	1	0.007
			U->G: 1	0.007
>pre-miRNA: ccr-mir-17	1957	556	0.2841
	mature miRNA: ccr-miR-17-5p	1816	0	0
		site1:	4	0.0022
			C->A: 3	0.0017
			C->U: 1	0.0006
		site2:	3	0.0017
			A->C: 1	0.0006
			A->G: 2	0.0011
		site6:	3	0.0017
			U->C: 3	0.0017
		site7:	3	0.0017
			G->A: 2	0.0011
			G->U: 1	0.0006
		site10:	412	0.2269
			U->A: 3	0.0017
			U->C: 409	0.2252
		site12:	2	0.0011
			C->U: 2	0.0011
		site17:	1	0.0006
			C->A: 1	0.0006
		site18:	1	0.0006
			A->G: 1	0.0006
		site19:	168	0.0925
			G->A: 166	0.0914
			G->U: 2	0.0011
		site21:	5	0.0028
			U->G: 2	0.0011
			U->C: 3	0.0017
		site22:	36	0.0198
			A->C: 22	0.0121
			A->U: 14	0.0077
		site23:	24	0.0132
			G->A: 6	0.0033
			G->U: 18	0.0099
	mature miRNA: ccr-miR-17-3p	37	0	0
		site10:	1	0.027
			G->A: 1	0.027
		site19:	1	0.027
			C->G: 1	0.027
		site20:	2	0.0541
			U->A: 2	0.0541
>pre-miRNA: ccr-mir-181a	4117	761	0.1848
	mature miRNA: ccr-miR-181a	2527	0	0
		site1:	2	0.0008
			A->C: 1	0.0004
			A->G: 1	0.0004
		site2:	1	0.0004
			A->G: 1	0.0004
		site6:	1	0.0004
			U->C: 1	0.0004
		site7:	2	0.0008
			C->A: 1	0.0004
			C->G: 1	0.0004
		site9:	1	0.0004
			A->G: 1	0.0004
		site10:	1	0.0004
			C->A: 1	0.0004
		site11:	2	0.0008
			G->A: 2	0.0008
		site12:	3	0.0012
			C->A: 2	0.0008
			C->U: 1	0.0004
		site13:	1	0.0004
			U->C: 1	0.0004
		site15:	1	0.0004
			U->A: 1	0.0004
		site16:	1	0.0004
			C->A: 1	0.0004
		site17:	3	0.0012
			G->A: 3	0.0012
		site18:	1	0.0004
			G->U: 1	0.0004
		site19:	12	0.0047
			U->G: 10	0.004
			U->A: 1	0.0004
			U->C: 1	0.0004
		site20:	1	0.0004
			G->U: 1	0.0004
		site21:	15	0.0059
			A->U: 15	0.0059
>pre-miRNA: ccr-mir-181b	308	65	0.211
	mature miRNA: ccr-miR-181b	90	0	0
		site12:	1	0.0111
			C->A: 1	0.0111
		site17:	1	0.0111
			G->C: 1	0.0111
		site20:	1	0.0111
			G->U: 1	0.0111
		site21:	5	0.0556
			G->A: 2	0.0222
			G->U: 3	0.0333
>pre-miRNA: ccr-mir-181c	22	6	0.2727
	mature miRNA: ccr-miR-181c	4	0	0
		site22:	1	0.25
			G->A: 1	0.25
>pre-miRNA: ccr-mir-182	76	31	0.4079
	mature miRNA: ccr-miR-182-5p	0	0
>pre-miRNA: ccr-mir-183	60	7	0.1167
	mature miRNA: ccr-miR-183	54	0	0
		site1:	3	0.0556
			U->C: 3	0.0556
		site2:	3	0.0556
			A->U: 3	0.0556
		site22:	1	0.0185
			U->C: 1	0.0185
>pre-miRNA: ccr-mir-184	253	68	0.2688
	mature miRNA: ccr-miR-184	190	0	0
		site9:	1	0.0053
			G->A: 1	0.0053
		site21:	7	0.0368
			G->A: 5	0.0263
			G->U: 2	0.0105
		site22:	7	0.0368
			C->A: 2	0.0105
			C->U: 5	0.0263
>pre-miRNA: ccr-mir-187	87	31	0.3563
	mature miRNA: ccr-miR-187	73	0	0
		site18:	1	0.0137
			G->A: 1	0.0137
		site20:	1	0.0137
			C->A: 1	0.0137
		site21:	8	0.1096
			A->G: 1	0.0137
			A->U: 7	0.0959
		site22:	9	0.1233
			G->A: 5	0.0685
			G->U: 4	0.0548
		site23:	6	0.0822
			U->A: 5	0.0685
			U->C: 1	0.0137
>pre-miRNA: ccr-mir-18a	13	0	0
	mature miRNA: ccr-miR-18a	0	0
>pre-miRNA: ccr-mir-18b	6	4	0.6667
>pre-miRNA: ccr-mir-18c	129	8	0.062
	mature miRNA: ccr-miR-18c	110	0	0
		site10:	1	0.0091
			U->G: 1	0.0091
		site18:	1	0.0091
			A->C: 1	0.0091
		site20:	1	0.0091
			U->A: 1	0.0091
		site22:	1	0.0091
			A->C: 1	0.0091
		site23:	2	0.0182
			G->C: 2	0.0182
>pre-miRNA: ccr-mir-190	17	6	0.3529
	mature miRNA: ccr-miR-190	0	0
>pre-miRNA: ccr-mir-192	4437	768	0.1731
	mature miRNA: ccr-miR-192	1525	0	0
		site1:	65	0.0426
			A->C: 65	0.0426
		site5:	2	0.0013
			C->A: 2	0.0013
		site6:	2	0.0013
			C->A: 1	0.0007
			C->U: 1	0.0007
		site9:	1	0.0007
			U->C: 1	0.0007
		site11:	1	0.0007
			A->G: 1	0.0007
		site14:	1	0.0007
			U->C: 1	0.0007
		site16:	1	0.0007
			A->U: 1	0.0007
		site17:	2	0.0013
			C->A: 2	0.0013
		site18:	3	0.002
			A->C: 2	0.0013
			A->G: 1	0.0007
		site19:	1	0.0007
			G->A: 1	0.0007
		site20:	11	0.0072
			C->A: 4	0.0026
			C->U: 7	0.0046
		site21:	32	0.021
			C->A: 13	0.0085
			C->U: 19	0.0125
>pre-miRNA: ccr-mir-193a	38	4	0.1053
	mature miRNA: ccr-miR-193a	0	0
>pre-miRNA: ccr-mir-194	188	10	0.0532
	mature miRNA: ccr-miR-194	154	0	0
		site10:	1	0.0065
			A->C: 1	0.0065
		site11:	2	0.013
			A->C: 1	0.0065
			A->U: 1	0.0065
>pre-miRNA: ccr-mir-196a	38	14	0.3684
	mature miRNA: ccr-miR-196a	19	0	0
		site2:	1	0.0526
			A->G: 1	0.0526
		site12:	3	0.1579
			A->C: 3	0.1579
>pre-miRNA: ccr-mir-196b	184	24	0.1304
	mature miRNA: ccr-miR-196b	30	0	0
		site18:	1	0.0333
			U->A: 1	0.0333
		site22:	2	0.0667
			G->A: 1	0.0333
			G->U: 1	0.0333
>pre-miRNA: ccr-mir-199	8119	914	0.1126
	mature miRNA: ccr-miR-199-5p	5149	0	0
		site1:	7	0.0014
			C->A: 3	0.0006
			C->U: 4	0.0008
		site2:	2	0.0004
			C->A: 2	0.0004
		site3:	1	0.0002
			C->U: 1	0.0002
		site4:	1	0.0002
			A->G: 1	0.0002
		site6:	5	0.001
			U->A: 3	0.0006
			U->C: 2	0.0004
		site8:	3	0.0006
			U->A: 1	0.0002
			U->G: 1	0.0002
			U->C: 1	0.0002
		site9:	2	0.0004
			U->G: 1	0.0002
			U->C: 1	0.0002
		site10:	31	0.006
			C->A: 2	0.0004
			C->U: 29	0.0056
		site11:	3	0.0006
			A->G: 2	0.0004
			A->U: 1	0.0002
		site12:	1	0.0002
			G->U: 1	0.0002
		site13:	1	0.0002
			A->G: 1	0.0002
		site14:	1	0.0002
			C->A: 1	0.0002
		site15:	3	0.0006
			U->A: 3	0.0006
		site16:	1	0.0002
			A->G: 1	0.0002
		site17:	33	0.0064
			C->A: 3	0.0006
			C->U: 30	0.0058
		site18:	2	0.0004
			C->A: 1	0.0002
			C->U: 1	0.0002
		site19:	6	0.0012
			U->G: 2	0.0004
			U->C: 4	0.0008
		site20:	1	0.0002
			G->C: 1	0.0002
		site21:	2	0.0004
			U->A: 2	0.0004
		site22:	4	0.0008
			U->A: 1	0.0002
			U->C: 3	0.0006
		site23:	21	0.0041
			C->A: 11	0.0021
			C->U: 10	0.0019
	mature miRNA: ccr-miR-199-3p	1084	0	0
		site2:	1	0.0009
			C->U: 1	0.0009
		site3:	1	0.0009
			A->G: 1	0.0009
		site4:	2	0.0018
			G->A: 1	0.0009
			G->C: 1	0.0009
		site5:	3	0.0028
			U->A: 1	0.0009
			U->C: 2	0.0018
		site10:	112	0.1033
			U->C: 112	0.1033
		site11:	3	0.0028
			G->A: 3	0.0028
		site12:	1	0.0009
			C->U: 1	0.0009
		site14:	1	0.0009
			C->G: 1	0.0009
		site16:	3	0.0028
			U->G: 3	0.0028
		site17:	1	0.0009
			U->A: 1	0.0009
		site19:	1	0.0009
			G->A: 1	0.0009
		site20:	6	0.0055
			U->A: 3	0.0028
			U->C: 3	0.0028
		site21:	21	0.0194
			U->A: 14	0.0129
			U->G: 1	0.0009
			U->C: 6	0.0055
>pre-miRNA: ccr-mir-19d	1457	1284	0.8813
	mature miRNA: ccr-miR-19d	1437	0	0
		site1:	1	0.0007
			U->A: 1	0.0007
		site3:	1	0.0007
			U->A: 1	0.0007
		site4:	2	0.0014
			G->A: 2	0.0014
		site5:	2	0.0014
			C->U: 2	0.0014
		site9:	1220	0.849
			C->U: 1220	0.849
		site10:	1	0.0007
			C->A: 1	0.0007
		site11:	13	0.009
			C->U: 13	0.009
		site13:	8	0.0056
			U->A: 4	0.0028
			U->C: 4	0.0028
		site15:	15	0.0104
			C->U: 15	0.0104
		site16:	1	0.0007
			A->G: 1	0.0007
		site17:	2	0.0014
			A->G: 2	0.0014
		site18:	18	0.0125
			A->G: 18	0.0125
		site19:	5	0.0035
			A->G: 5	0.0035
		site21:	50	0.0348
			U->A: 1	0.0007
			U->G: 49	0.0341
		site22:	3	0.0021
			G->C: 3	0.0021
		site23:	399	0.2777
			A->C: 353	0.2457
			A->G: 3	0.0021
			A->U: 43	0.0299
>pre-miRNA: ccr-mir-200a	4824	1428	0.296
	mature miRNA: ccr-miR-200a	1642	0	0
		site1:	1	0.0006
			U->C: 1	0.0006
		site3:	3	0.0018
			A->G: 3	0.0018
		site4:	2	0.0012
			C->A: 1	0.0006
			C->U: 1	0.0006
		site7:	1	0.0006
			U->A: 1	0.0006
		site10:	1	0.0006
			C->A: 1	0.0006
		site12:	1	0.0006
			G->A: 1	0.0006
		site13:	1	0.0006
			G->U: 1	0.0006
		site17:	2	0.0012
			C->A: 2	0.0012
		site18:	3	0.0018
			G->A: 3	0.0018
		site20:	345	0.2101
			U->G: 345	0.2101
		site21:	11	0.0067
			G->A: 11	0.0067
>pre-miRNA: ccr-mir-200b	2792	682	0.2443
	mature miRNA: ccr-miR-200b	1426	0	0
		site2:	1	0.0007
			A->G: 1	0.0007
		site5:	1	0.0007
			A->G: 1	0.0007
		site6:	2	0.0014
			C->A: 2	0.0014
		site8:	1	0.0007
			G->C: 1	0.0007
		site9:	3	0.0021
			C->A: 1	0.0007
			C->U: 2	0.0014
		site10:	1	0.0007
			C->U: 1	0.0007
		site11:	7	0.0049
			U->G: 7	0.0049
		site13:	3	0.0021
			G->U: 3	0.0021
		site15:	1	0.0007
			A->G: 1	0.0007
		site19:	1	0.0007
			A->G: 1	0.0007
		site20:	87	0.061
			U->G: 85	0.0596
			U->C: 2	0.0014
		site21:	2	0.0014
			G->A: 2	0.0014
		site22:	135	0.0947
			A->C: 105	0.0736
			A->G: 3	0.0021
			A->U: 27	0.0189
>pre-miRNA: ccr-mir-203a	373	62	0.1662
	mature miRNA: ccr-miR-203a	289	0	0
		site3:	1	0.0035
			G->A: 1	0.0035
		site16:	1	0.0035
			C->A: 1	0.0035
		site17:	1	0.0035
			C->A: 1	0.0035
		site20:	1	0.0035
			U->G: 1	0.0035
		site21:	18	0.0623
			U->A: 2	0.0069
			U->G: 14	0.0484
			U->C: 2	0.0069
		site22:	9	0.0311
			G->A: 1	0.0035
			G->C: 2	0.0069
			G->U: 6	0.0208
>pre-miRNA: ccr-mir-203b	294	53	0.1803
	mature miRNA: ccr-miR-203b-3p	212	0	0
		site2:	1	0.0047
			U->A: 1	0.0047
		site20:	1	0.0047
			U->C: 1	0.0047
		site21:	30	0.1415
			U->G: 30	0.1415
		site22:	4	0.0189
			G->C: 1	0.0047
			G->U: 3	0.0142
>pre-miRNA: ccr-mir-205	51	8	0.1569
	mature miRNA: ccr-miR-205	0	0
>pre-miRNA: ccr-mir-20a	1533	176	0.1148
	mature miRNA: ccr-miR-20a-3p	0	0
	mature miRNA: ccr-miR-20a-5p	1416	0	0
		site1:	3	0.0021
			U->G: 1	0.0007
			U->C: 2	0.0014
		site2:	12	0.0085
			A->G: 12	0.0085
		site3:	2	0.0014
			A->C: 1	0.0007
			A->G: 1	0.0007
		site4:	1	0.0007
			A->G: 1	0.0007
		site8:	1	0.0007
			C->A: 1	0.0007
		site9:	1	0.0007
			U->G: 1	0.0007
		site10:	3	0.0021
			U->G: 1	0.0007
			U->C: 2	0.0014
		site12:	2	0.0014
			U->A: 1	0.0007
			U->C: 1	0.0007
		site17:	1	0.0007
			C->U: 1	0.0007
		site18:	1	0.0007
			A->G: 1	0.0007
		site21:	2	0.0014
			U->G: 1	0.0007
			U->C: 1	0.0007
		site22:	51	0.036
			A->C: 50	0.0353
			A->G: 1	0.0007
		site23:	6	0.0042
			G->A: 1	0.0007
			G->U: 5	0.0035
>pre-miRNA: ccr-mir-21	85355	8992	0.1053
	mature miRNA: ccr-miR-21	83229	0	0
		site1:	51	0.0006
			U->G: 11	0.0001
			U->A: 26	0.0003
			U->C: 14	0.0002
		site2:	15	0.0002
			A->C: 1	0
			A->G: 13	0.0002
			A->U: 1	0
		site3:	28	0.0003
			G->A: 13	0.0002
			G->C: 3	0
			G->U: 12	0.0001
		site4:	23	0.0003
			C->A: 11	0.0001
			C->U: 12	0.0001
		site5:	40	0.0005
			U->A: 10	0.0001
			U->G: 14	0.0002
			U->C: 16	0.0002
		site6:	33	0.0004
			U->G: 6	0.0001
			U->A: 13	0.0002
			U->C: 14	0.0002
		site7:	12	0.0001
			A->G: 11	0.0001
			A->U: 1	0
		site8:	25	0.0003
			U->G: 2	0
			U->A: 7	0.0001
			U->C: 16	0.0002
		site9:	17	0.0002
			C->A: 13	0.0002
			C->U: 4	0
		site10:	32	0.0004
			A->G: 32	0.0004
		site11:	10	0.0001
			G->A: 2	0
			G->C: 2	0
			G->U: 6	0.0001
		site12:	13	0.0002
			A->G: 9	0.0001
			A->U: 4	0
		site13:	19	0.0002
			C->A: 16	0.0002
			C->G: 2	0
			C->U: 1	0
		site14:	25	0.0003
			U->A: 5	0.0001
			U->G: 5	0.0001
			U->C: 15	0.0002
		site15:	21	0.0003
			G->A: 15	0.0002
			G->C: 2	0
			G->U: 4	0
		site16:	142	0.0017
			G->A: 117	0.0014
			G->C: 5	0.0001
			G->U: 20	0.0002
		site17:	54	0.0006
			U->A: 14	0.0002
			U->G: 27	0.0003
			U->C: 13	0.0002
		site18:	26	0.0003
			G->A: 14	0.0002
			G->C: 1	0
			G->U: 11	0.0001
		site19:	46	0.0006
			U->A: 12	0.0001
			U->G: 25	0.0003
			U->C: 9	0.0001
		site20:	383	0.0046
			U->A: 16	0.0002
			U->G: 348	0.0042
			U->C: 19	0.0002
		site21:	43	0.0005
			G->A: 26	0.0003
			G->C: 4	0
			G->U: 13	0.0002
		site22:	121	0.0015
			G->C: 8	0.0001
			G->U: 113	0.0014
		site23:	6429	0.0772
			C->A: 4285	0.0515
			C->G: 8	0.0001
			C->U: 2136	0.0257
>pre-miRNA: ccr-mir-210	692	101	0.146
	mature miRNA: ccr-miR-210	35	0	0
		site19:	2	0.0571
			C->A: 1	0.0286
			C->U: 1	0.0286
		site20:	2	0.0571
			U->C: 2	0.0571
>pre-miRNA: ccr-mir-214	901	391	0.434
	mature miRNA: ccr-miR-214	22	0	0
		site19:	2	0.0909
			G->U: 2	0.0909
>pre-miRNA: ccr-mir-217	538	28	0.052
	mature miRNA: ccr-miR-217	530	0	0
		site10:	1	0.0019
			A->G: 1	0.0019
		site15:	2	0.0038
			C->A: 2	0.0038
		site20:	6	0.0113
			U->A: 2	0.0038
			U->G: 4	0.0075
		site21:	4	0.0075
			G->C: 4	0.0075
		site22:	7	0.0132
			G->A: 6	0.0113
			G->U: 1	0.0019
		site23:	3	0.0057
			A->C: 3	0.0057
>pre-miRNA: ccr-mir-218a	1279	704	0.5504
	mature miRNA: ccr-miR-218a	599	0	0
		site2:	1	0.0017
			U->A: 1	0.0017
		site19:	2	0.0033
			U->G: 2	0.0033
		site21:	34	0.0568
			U->G: 33	0.0551
			U->C: 1	0.0017
		site22:	3	0.005
			G->A: 2	0.0033
			G->U: 1	0.0017
>pre-miRNA: ccr-mir-218b	22	12	0.5455
	mature miRNA: ccr-miR-218b	11	0	0
		site19:	2	0.1818
			U->G: 2	0.1818
>pre-miRNA: ccr-mir-221	752	188	0.25
	mature miRNA: ccr-miR-221	0	0
>pre-miRNA: ccr-mir-222	1241	185	0.1491
	mature miRNA: ccr-miR-222	0	0
>pre-miRNA: ccr-mir-22a	52239	5566	0.1065
	mature miRNA: ccr-miR-22a	48932	0	0
		site1:	44	0.0009
			A->C: 10	0.0002
			A->G: 28	0.0006
			A->U: 6	0.0001
		site2:	35	0.0007
			A->C: 16	0.0003
			A->G: 14	0.0003
			A->U: 5	0.0001
		site3:	55	0.0011
			G->A: 39	0.0008
			G->C: 4	0.0001
			G->U: 12	0.0002
		site4:	13	0.0003
			C->A: 4	0.0001
			C->U: 9	0.0002
		site5:	35	0.0007
			U->G: 5	0.0001
			U->A: 18	0.0004
			U->C: 12	0.0002
		site6:	83	0.0017
			G->A: 65	0.0013
			G->C: 7	0.0001
			G->U: 11	0.0002
		site7:	85	0.0017
			C->A: 15	0.0003
			C->U: 70	0.0014
		site8:	35	0.0007
			C->A: 22	0.0004
			C->G: 2	0
			C->U: 11	0.0002
		site9:	14	0.0003
			A->C: 4	0.0001
			A->G: 9	0.0002
			A->U: 1	0
		site10:	14	0.0003
			G->A: 14	0.0003
		site11:	26	0.0005
			C->A: 9	0.0002
			C->U: 17	0.0003
		site12:	20	0.0004
			U->G: 3	0.0001
			U->A: 6	0.0001
			U->C: 11	0.0002
		site13:	11	0.0002
			G->A: 3	0.0001
			G->C: 2	0
			G->U: 6	0.0001
		site14:	6	0.0001
			A->C: 1	0
			A->G: 5	0.0001
		site15:	16	0.0003
			A->C: 1	0
			A->G: 14	0.0003
			A->U: 1	0
		site16:	25	0.0005
			G->A: 4	0.0001
			G->C: 1	0
			G->U: 20	0.0004
		site17:	13	0.0003
			A->C: 1	0
			A->G: 8	0.0002
			A->U: 4	0.0001
		site18:	19	0.0004
			A->C: 8	0.0002
			A->G: 10	0.0002
			A->U: 1	0
		site19:	7	0.0001
			C->A: 3	0.0001
			C->G: 1	0
			C->U: 3	0.0001
		site20:	774	0.0158
			U->A: 8	0.0002
			U->G: 748	0.0153
			U->C: 18	0.0004
		site21:	65	0.0013
			G->A: 15	0.0003
			G->C: 39	0.0008
			G->U: 11	0.0002
		site22:	2677	0.0547
			U->G: 3	0.0001
			U->A: 277	0.0057
			U->C: 2397	0.049
>pre-miRNA: ccr-mir-22b	152	110	0.7237
	mature miRNA: ccr-miR-22b	66	0	0
		site11:	10	0.1515
			U->C: 10	0.1515
		site18:	17	0.2576
			G->A: 17	0.2576
		site22:	7	0.1061
			U->A: 2	0.0303
			U->C: 5	0.0758
>pre-miRNA: ccr-mir-23a	2889	163	0.0564
	mature miRNA: ccr-miR-23a	725	0	0
		site1:	3	0.0041
			A->C: 1	0.0014
			A->G: 2	0.0028
		site5:	1	0.0014
			C->U: 1	0.0014
		site11:	1	0.0014
			C->U: 1	0.0014
		site13:	1	0.0014
			G->A: 1	0.0014
		site17:	1	0.0014
			U->A: 1	0.0014
		site20:	2	0.0028
			C->A: 2	0.0028
		site21:	6	0.0083
			C->A: 3	0.0041
			C->U: 3	0.0041
>pre-miRNA: ccr-mir-23b	476	193	0.4055
	mature miRNA: ccr-miR-23b	143	0	0
		site1:	1	0.007
			A->C: 1	0.007
		site10:	1	0.007
			C->U: 1	0.007
		site17:	1	0.007
			U->A: 1	0.007
		site20:	5	0.035
			C->A: 1	0.007
			C->U: 4	0.028
		site21:	5	0.035
			C->A: 1	0.007
			C->U: 4	0.028
>pre-miRNA: ccr-mir-24	845	184	0.2178
	mature miRNA: ccr-miR-24	704	0	0
		site1:	2	0.0028
			U->A: 2	0.0028
		site3:	2	0.0028
			G->A: 2	0.0028
		site5:	1	0.0014
			U->A: 1	0.0014
		site8:	1	0.0014
			G->U: 1	0.0014
		site9:	1	0.0014
			U->A: 1	0.0014
		site14:	1	0.0014
			C->U: 1	0.0014
		site15:	2	0.0028
			A->G: 2	0.0028
		site20:	4	0.0057
			C->U: 4	0.0057
		site21:	39	0.0554
			A->C: 33	0.0469
			A->U: 6	0.0085
		site22:	8	0.0114
			G->A: 5	0.0071
			G->U: 3	0.0043
>pre-miRNA: ccr-mir-25	2363	661	0.2797
	mature miRNA: ccr-miR-25	1928	0	0
		site1:	1	0.0005
			C->A: 1	0.0005
		site4:	1	0.0005
			U->A: 1	0.0005
		site6:	1	0.0005
			C->U: 1	0.0005
		site12:	2	0.001
			U->A: 1	0.0005
			U->C: 1	0.0005
		site14:	1	0.0005
			U->C: 1	0.0005
		site15:	2	0.001
			C->A: 1	0.0005
			C->U: 1	0.0005
		site18:	1	0.0005
			U->G: 1	0.0005
		site20:	21	0.0109
			U->G: 20	0.0104
			U->C: 1	0.0005
		site21:	2	0.001
			G->C: 2	0.001
		site22:	211	0.1094
			A->C: 24	0.0124
			A->G: 2	0.001
			A->U: 185	0.096
>pre-miRNA: ccr-mir-26a	15296	2652	0.1734
	mature miRNA: ccr-miR-26a	14678	0	0
		site1:	17	0.0012
			U->G: 1	0.0001
			U->A: 6	0.0004
			U->C: 10	0.0007
		site2:	9	0.0006
			U->G: 3	0.0002
			U->A: 4	0.0003
			U->C: 2	0.0001
		site3:	11	0.0007
			C->A: 5	0.0003
			C->G: 1	0.0001
			C->U: 5	0.0003
		site4:	3	0.0002
			A->G: 3	0.0002
		site5:	8	0.0005
			A->G: 7	0.0005
			A->U: 1	0.0001
		site6:	3	0.0002
			G->U: 3	0.0002
		site7:	2	0.0001
			U->A: 1	0.0001
			U->C: 1	0.0001
		site8:	2	0.0001
			A->G: 2	0.0001
		site9:	5	0.0003
			A->C: 3	0.0002
			A->G: 2	0.0001
		site10:	7	0.0005
			U->A: 3	0.0002
			U->G: 1	0.0001
			U->C: 3	0.0002
		site11:	122	0.0083
			C->A: 5	0.0003
			C->U: 117	0.008
		site12:	46	0.0031
			C->A: 17	0.0012
			C->G: 1	0.0001
			C->U: 28	0.0019
		site13:	3	0.0002
			A->G: 3	0.0002
		site14:	2	0.0001
			G->U: 2	0.0001
		site15:	2	0.0001
			G->A: 1	0.0001
			G->U: 1	0.0001
		site16:	3	0.0002
			A->G: 2	0.0001
			A->U: 1	0.0001
		site17:	7	0.0005
			U->A: 5	0.0003
			U->C: 2	0.0001
		site18:	9	0.0006
			A->C: 1	0.0001
			A->G: 8	0.0005
		site19:	10	0.0007
			G->A: 2	0.0001
			G->U: 8	0.0005
		site20:	14	0.001
			G->A: 6	0.0004
			G->C: 1	0.0001
			G->U: 7	0.0005
		site21:	1210	0.0824
			C->A: 19	0.0013
			C->U: 1191	0.0811
		site22:	798	0.0544
			U->A: 399	0.0272
			U->G: 23	0.0016
			U->C: 376	0.0256
>pre-miRNA: ccr-mir-27a	4641	4543	0.9789
	mature miRNA: ccr-miR-27a	4402	0	0
		site1:	6	0.0014
			U->A: 1	0.0002
			U->G: 3	0.0007
			U->C: 2	0.0005
		site2:	1	0.0002
			U->C: 1	0.0002
		site3:	2	0.0005
			C->A: 1	0.0002
			C->G: 1	0.0002
		site6:	1	0.0002
			A->G: 1	0.0002
		site7:	1	0.0002
			G->C: 1	0.0002
		site8:	2	0.0005
			U->C: 2	0.0005
		site10:	4	0.0009
			G->A: 4	0.0009
		site13:	2	0.0005
			A->G: 2	0.0005
		site14:	1	0.0002
			A->G: 1	0.0002
		site15:	1	0.0002
			G->U: 1	0.0002
		site16:	2	0.0005
			U->A: 1	0.0002
			U->C: 1	0.0002
		site17:	1	0.0002
[truncated: 2,218 more rows]

## Sheet: smaRNA_male_1_editing_stats
>pre-miRNA: ccr-let-7a	11059	6145	0.5557
	mature miRNA: ccr-let-7a	10666	0	0
		site1:	30	0.0028
			U->A: 26	0.0024
			U->C: 3	0.0003
			U->G: 1	0.0001
		site2:	1	0.0001
			G->U: 1	0.0001
		site3:	3	0.0003
			A->G: 3	0.0003
		site4:	3	0.0003
			G->A: 1	0.0001
			G->C: 1	0.0001
			G->U: 1	0.0001
		site5:	1	0.0001
			G->A: 1	0.0001
		site6:	11	0.001
			U->C: 3	0.0003
			U->G: 8	0.0008
		site7:	17	0.0016
			A->C: 16	0.0015
			A->G: 1	0.0001
		site8:	2	0.0002
			G->A: 1	0.0001
			G->U: 1	0.0001
		site9:	14	0.0013
			U->A: 3	0.0003
			U->G: 11	0.001
		site10:	286	0.0268
			A->U: 280	0.0263
			A->G: 6	0.0006
		site11:	10	0.0009
			G->A: 6	0.0006
			G->U: 4	0.0004
		site12:	5050	0.4735
			G->A: 5050	0.4735
		site13:	5	0.0005
			U->C: 4	0.0004
			U->G: 1	0.0001
		site14:	11	0.001
			U->A: 4	0.0004
			U->C: 6	0.0006
			U->G: 1	0.0001
		site15:	6	0.0006
			G->A: 2	0.0002
			G->C: 2	0.0002
			G->U: 2	0.0002
		site16:	2508	0.2351
			U->A: 2480	0.2325
			U->C: 27	0.0025
			U->G: 1	0.0001
		site17:	7	0.0007
			A->C: 2	0.0002
			A->G: 5	0.0005
		site18:	6	0.0006
			U->C: 3	0.0003
			U->G: 3	0.0003
		site19:	718	0.0673
			A->U: 7	0.0007
			A->C: 2	0.0002
			A->G: 709	0.0665
		site20:	12	0.0011
			G->A: 5	0.0005
			G->C: 1	0.0001
			G->U: 6	0.0006
		site21:	25	0.0023
			U->A: 6	0.0006
			U->C: 15	0.0014
			U->G: 4	0.0004
		site22:	53	0.005
			U->A: 15	0.0014
			U->C: 34	0.0032
			U->G: 4	0.0004
>pre-miRNA: ccr-let-7b	1757	1049	0.597
	mature miRNA: ccr-let-7b	1433	0	0
		site1:	1	0.0007
			U->C: 1	0.0007
		site3:	3	0.0021
			A->U: 1	0.0007
			A->G: 2	0.0014
		site4:	2	0.0014
			G->A: 2	0.0014
		site6:	2	0.0014
			U->C: 1	0.0007
			U->G: 1	0.0007
		site7:	2	0.0014
			A->C: 2	0.0014
		site10:	282	0.1968
			A->U: 280	0.1954
			A->G: 2	0.0014
		site11:	145	0.1012
			G->A: 145	0.1012
		site12:	4	0.0028
			G->A: 4	0.0028
		site13:	2	0.0014
			U->C: 2	0.0014
		site15:	2	0.0014
			G->A: 1	0.0007
			G->C: 1	0.0007
		site16:	1	0.0007
			U->G: 1	0.0007
		site17:	711	0.4962
			G->A: 709	0.4948
			G->C: 1	0.0007
			G->U: 1	0.0007
		site18:	3	0.0021
			U->A: 2	0.0014
			U->C: 1	0.0007
		site19:	147	0.1026
			G->A: 5	0.0035
			G->U: 142	0.0991
		site20:	12	0.0084
			G->A: 12	0.0084
		site21:	5	0.0035
			U->A: 2	0.0014
			U->C: 3	0.0021
		site22:	14	0.0098
			U->A: 6	0.0042
			U->C: 6	0.0042
			U->G: 2	0.0014
>pre-miRNA: ccr-let-7g	5871	5435	0.9257
	mature miRNA: ccr-let-7g	5724	0	0
		site1:	1	0.0002
			U->C: 1	0.0002
		site2:	1	0.0002
			G->U: 1	0.0002
		site4:	3	0.0005
			G->A: 1	0.0002
			G->U: 2	0.0003
		site5:	2	0.0003
			G->A: 1	0.0002
			G->U: 1	0.0002
		site6:	5	0.0009
			U->C: 1	0.0002
			U->G: 4	0.0007
		site7:	15	0.0026
			A->C: 14	0.0024
			A->G: 1	0.0002
		site8:	1	0.0002
			G->C: 1	0.0002
		site9:	1	0.0002
			U->A: 1	0.0002
		site10:	2	0.0003
			A->G: 2	0.0003
		site11:	5	0.0009
			G->A: 2	0.0003
			G->U: 3	0.0005
		site12:	5050	0.8823
			U->A: 5050	0.8823
		site13:	7	0.0012
			U->C: 7	0.0012
		site14:	4	0.0007
			U->A: 1	0.0002
			U->C: 2	0.0003
			U->G: 1	0.0002
		site15:	4	0.0007
			G->A: 2	0.0003
			G->C: 1	0.0002
			G->U: 1	0.0002
		site16:	2479	0.4331
			U->A: 2479	0.4331
		site17:	3	0.0005
			A->G: 3	0.0005
		site18:	236	0.0412
			U->C: 236	0.0412
		site19:	3	0.0005
			A->C: 1	0.0002
			A->G: 2	0.0003
		site20:	2	0.0003
			G->C: 1	0.0002
			G->U: 1	0.0002
		site21:	12	0.0021
			U->A: 3	0.0005
			U->C: 6	0.001
			U->G: 3	0.0005
		site22:	28	0.0049
			U->A: 8	0.0014
			U->C: 19	0.0033
			U->G: 1	0.0002
>pre-miRNA: ccr-let-7i	8548	1094	0.128
	mature miRNA: ccr-let-7i	1119	0	0
		site1:	3	0.0027
			U->A: 2	0.0018
			U->C: 1	0.0009
		site3:	2	0.0018
			A->U: 2	0.0018
		site4:	1	0.0009
			G->A: 1	0.0009
		site5:	2	0.0018
			G->C: 1	0.0009
			G->U: 1	0.0009
		site7:	1	0.0009
			A->C: 1	0.0009
		site12:	1	0.0009
			U->A: 1	0.0009
		site14:	1	0.0009
			U->A: 1	0.0009
		site15:	1	0.0009
			G->C: 1	0.0009
		site17:	5	0.0045
			G->A: 5	0.0045
		site18:	2	0.0018
			C->U: 2	0.0018
		site19:	5	0.0045
			U->A: 2	0.0018
			U->C: 2	0.0018
			U->G: 1	0.0009
		site20:	1	0.0009
			G->C: 1	0.0009
		site21:	29	0.0259
			U->A: 7	0.0063
			U->C: 22	0.0197
>pre-miRNA: ccr-let-7j	900	291	0.3233
	mature miRNA: ccr-let-7j	850	0	0
		site1:	1	0.0012
			U->G: 1	0.0012
		site2:	1	0.0012
			G->U: 1	0.0012
		site6:	3	0.0035
			U->A: 1	0.0012
			U->C: 1	0.0012
			U->G: 1	0.0012
		site8:	1	0.0012
			G->C: 1	0.0012
		site9:	1	0.0012
			U->A: 1	0.0012
		site10:	237	0.2788
			U->A: 236	0.2776
			U->C: 1	0.0012
		site11:	1	0.0012
			G->U: 1	0.0012
		site12:	2	0.0024
			U->A: 2	0.0024
		site13:	3	0.0035
			U->C: 3	0.0035
		site15:	2	0.0024
			G->A: 2	0.0024
		site21:	7	0.0082
			U->C: 6	0.0071
			U->G: 1	0.0012
		site22:	17	0.02
			U->A: 2	0.0024
			U->C: 14	0.0165
			U->G: 1	0.0012
>pre-miRNA: ccr-mir-1	5791	3987	0.6885
	mature miRNA: ccr-miR-1	5502	0	0
		site1:	10	0.0018
			U->A: 1	0.0002
			U->C: 1	0.0002
			U->G: 8	0.0015
		site2:	2	0.0004
			G->A: 1	0.0002
			G->C: 1	0.0002
		site3:	1	0.0002
			G->C: 1	0.0002
		site4:	1	0.0002
			A->G: 1	0.0002
		site5:	9	0.0016
			A->C: 6	0.0011
			A->G: 3	0.0005
		site6:	2	0.0004
			U->A: 1	0.0002
			U->G: 1	0.0002
		site8:	1	0.0002
			U->A: 1	0.0002
		site9:	2	0.0004
			A->U: 1	0.0002
			A->G: 1	0.0002
		site10:	2	0.0004
			A->C: 1	0.0002
			A->G: 1	0.0002
		site11:	47	0.0085
			A->G: 47	0.0085
		site12:	6	0.0011
			G->C: 1	0.0002
			G->U: 5	0.0009
		site13:	2	0.0004
			A->G: 2	0.0004
		site14:	8	0.0015
			A->G: 8	0.0015
		site15:	3	0.0005
			G->A: 1	0.0002
			G->U: 2	0.0004
		site16:	1	0.0002
			U->A: 1	0.0002
		site17:	33	0.006
			A->G: 33	0.006
		site18:	3	0.0005
			U->A: 2	0.0004
			U->C: 1	0.0002
		site19:	3	0.0005
			G->C: 2	0.0004
			G->U: 1	0.0002
		site20:	3325	0.6043
			U->A: 6	0.0011
			U->C: 4	0.0007
			U->G: 3315	0.6025
		site21:	11	0.002
			A->U: 6	0.0011
			A->G: 5	0.0009
		site22:	2642	0.4802
			U->A: 217	0.0394
			U->C: 377	0.0685
			U->G: 2048	0.3722
>pre-miRNA: ccr-mir-100	26671	2257	0.0846
	mature miRNA: ccr-miR-100	2113	0	0
		site1:	16	0.0076
			A->U: 2	0.0009
			A->G: 14	0.0066
		site3:	1	0.0005
			C->A: 1	0.0005
		site4:	2	0.0009
			C->A: 1	0.0005
			C->U: 1	0.0005
		site5:	3	0.0014
			C->A: 1	0.0005
			C->U: 2	0.0009
		site7:	2	0.0009
			U->C: 1	0.0005
			U->G: 1	0.0005
		site9:	2	0.0009
			G->U: 2	0.0009
		site11:	5	0.0024
			U->A: 1	0.0005
			U->C: 1	0.0005
			U->G: 3	0.0014
		site12:	2	0.0009
			C->A: 1	0.0005
			C->U: 1	0.0005
		site13:	2	0.0009
			C->U: 2	0.0009
		site14:	2	0.0009
			G->C: 1	0.0005
			G->U: 1	0.0005
		site17:	2	0.0009
			C->A: 1	0.0005
			C->G: 1	0.0005
		site18:	1	0.0005
			U->G: 1	0.0005
		site19:	29	0.0137
			U->C: 29	0.0137
		site20:	2	0.0009
			G->U: 2	0.0009
		site21:	33	0.0156
			U->A: 1	0.0005
			U->C: 31	0.0147
			U->G: 1	0.0005
>pre-miRNA: ccr-mir-101a	7454	1080	0.1449
	mature miRNA: ccr-miR-101a	5563	0	0
		site1:	4	0.0007
			U->A: 4	0.0007
		site2:	7	0.0013
			A->C: 4	0.0007
			A->G: 3	0.0005
		site3:	2	0.0004
			C->A: 2	0.0004
		site4:	4	0.0007
			A->C: 1	0.0002
			A->G: 3	0.0005
		site5:	3	0.0005
			G->A: 1	0.0002
			G->C: 1	0.0002
			G->U: 1	0.0002
		site6:	4	0.0007
			U->A: 3	0.0005
			U->C: 1	0.0002
		site7:	1	0.0002
			A->G: 1	0.0002
		site8:	1	0.0002
			C->A: 1	0.0002
		site9:	2	0.0004
			U->A: 1	0.0002
			U->G: 1	0.0002
		site10:	1	0.0002
			G->U: 1	0.0002
		site11:	7	0.0013
			U->A: 3	0.0005
			U->C: 4	0.0007
		site12:	1	0.0002
			G->U: 1	0.0002
		site13:	1	0.0002
			A->G: 1	0.0002
		site14:	1	0.0002
			U->A: 1	0.0002
		site15:	2	0.0004
			A->C: 1	0.0002
			A->G: 1	0.0002
		site16:	9	0.0016
			A->U: 1	0.0002
			A->G: 8	0.0014
		site17:	3	0.0005
			C->A: 3	0.0005
		site19:	3	0.0005
			G->A: 2	0.0004
			G->U: 1	0.0002
		site20:	6	0.0011
			A->U: 3	0.0005
			A->G: 3	0.0005
		site21:	57	0.0102
			A->C: 43	0.0077
			A->G: 4	0.0007
			A->U: 10	0.0018
		site22:	173	0.0311
			G->A: 47	0.0084
			G->C: 48	0.0086
			G->U: 78	0.014
>pre-miRNA: ccr-mir-101b	312	183	0.5865
	mature miRNA: ccr-miR-101b	16	0	0
		site4:	1	0.0625
			C->A: 1	0.0625
		site5:	2	0.125
			A->G: 2	0.125
		site11:	1	0.0625
			A->U: 1	0.0625
>pre-miRNA: ccr-mir-103	1189	102	0.0858
	mature miRNA: ccr-miR-103	1104	0	0
		site1:	1	0.0009
			A->U: 1	0.0009
		site3:	1	0.0009
			C->A: 1	0.0009
		site8:	3	0.0027
			U->G: 3	0.0027
		site12:	2	0.0018
			A->G: 2	0.0018
		site20:	16	0.0145
			A->C: 1	0.0009
			A->U: 15	0.0136
		site21:	1	0.0009
			U->C: 1	0.0009
		site22:	6	0.0054
			G->A: 4	0.0036
			G->U: 2	0.0018
		site23:	10	0.0091
			A->U: 9	0.0082
			A->G: 1	0.0009
>pre-miRNA: ccr-mir-107	146	98	0.6712
	mature miRNA: ccr-miR-107	91	0	0
		site8:	1	0.011
			U->C: 1	0.011
		site9:	1	0.011
			U->C: 1	0.011
		site20:	54	0.5934
			A->U: 54	0.5934
		site22:	3	0.033
			C->A: 1	0.011
			C->U: 2	0.022
>pre-miRNA: ccr-mir-10b	3909	615	0.1573
	mature miRNA: ccr-miR-10b	1269	0	0
		site1:	1	0.0008
			U->A: 1	0.0008
		site2:	3	0.0024
			A->C: 2	0.0016
			A->G: 1	0.0008
		site4:	1	0.0008
			C->U: 1	0.0008
		site5:	1	0.0008
			C->A: 1	0.0008
		site6:	2	0.0016
			U->C: 2	0.0016
		site8:	3	0.0024
			U->C: 3	0.0024
		site10:	1	0.0008
			G->U: 1	0.0008
		site12:	209	0.1647
			A->U: 208	0.1639
			A->G: 1	0.0008
		site13:	1	0.0008
			C->U: 1	0.0008
		site14:	1	0.0008
			C->A: 1	0.0008
		site16:	1	0.0008
			A->G: 1	0.0008
		site17:	2	0.0016
			A->C: 2	0.0016
		site18:	2	0.0016
			U->A: 1	0.0008
			U->G: 1	0.0008
		site19:	1	0.0008
			U->A: 1	0.0008
		site21:	1	0.0008
			G->U: 1	0.0008
		site22:	9	0.0071
			U->A: 3	0.0024
			U->C: 6	0.0047
>pre-miRNA: ccr-mir-10c	3077	577	0.1875
	mature miRNA: ccr-miR-10c	2845	0	0
		site1:	6	0.0021
			U->A: 2	0.0007
			U->C: 3	0.0011
			U->G: 1	0.0004
		site2:	16	0.0056
			A->U: 7	0.0025
			A->C: 1	0.0004
			A->G: 8	0.0028
		site4:	1	0.0004
			C->U: 1	0.0004
		site6:	3	0.0011
			U->C: 1	0.0004
			U->G: 2	0.0007
		site7:	1	0.0004
			G->U: 1	0.0004
		site8:	5	0.0018
			U->C: 4	0.0014
			U->G: 1	0.0004
		site9:	1	0.0004
			A->G: 1	0.0004
		site10:	5	0.0018
			G->C: 2	0.0007
			G->U: 3	0.0011
		site12:	1	0.0004
			U->A: 1	0.0004
		site13:	1	0.0004
			C->U: 1	0.0004
		site14:	2	0.0007
			C->A: 2	0.0007
		site15:	4	0.0014
			G->A: 2	0.0007
			G->C: 2	0.0007
		site16:	429	0.1508
			G->A: 428	0.1504
			G->C: 1	0.0004
		site17:	2	0.0007
			A->C: 1	0.0004
			A->G: 1	0.0004
		site18:	1	0.0004
			U->C: 1	0.0004
		site20:	1	0.0004
			U->C: 1	0.0004
		site22:	13	0.0046
			U->A: 3	0.0011
			U->C: 10	0.0035
		site23:	15	0.0053
			G->A: 5	0.0018
			G->C: 3	0.0011
			G->U: 7	0.0025
>pre-miRNA: ccr-mir-10d	5427	134	0.0247
	mature miRNA: ccr-miR-10d	2600	0	0
		site1:	1	0.0004
			U->A: 1	0.0004
		site2:	1	0.0004
			A->G: 1	0.0004
		site4:	1	0.0004
			C->A: 1	0.0004
		site8:	3	0.0012
			U->C: 3	0.0012
		site12:	1	0.0004
			A->G: 1	0.0004
		site14:	2	0.0008
			C->A: 1	0.0004
			C->U: 1	0.0004
		site16:	1	0.0004
			A->C: 1	0.0004
		site17:	1	0.0004
			A->G: 1	0.0004
		site19:	1	0.0004
			G->A: 1	0.0004
		site20:	3	0.0012
			U->A: 1	0.0004
			U->G: 2	0.0008
		site22:	34	0.0131
			U->C: 33	0.0127
			U->G: 1	0.0004
>pre-miRNA: ccr-mir-122	13	2	0.1538
	mature miRNA: ccr-miR-122	13	0	0
		site10:	1	0.0769
			A->G: 1	0.0769
		site21:	1	0.0769
			U->C: 1	0.0769
>pre-miRNA: ccr-mir-124a	54	18	0.3333
	mature miRNA: ccr-miR-124a	0	0
>pre-miRNA: ccr-mir-124b	25	0	0
	mature miRNA: ccr-miR-124b	0	0
>pre-miRNA: ccr-mir-125b	1080	161	0.1491
	mature miRNA: ccr-miR-125b	970	0	0
		site2:	2	0.0021
			C->U: 2	0.0021
		site3:	2	0.0021
			C->A: 1	0.001
			C->U: 1	0.001
		site4:	1	0.001
			C->G: 1	0.001
		site8:	1	0.001
			G->U: 1	0.001
		site11:	6	0.0062
			C->U: 6	0.0062
		site12:	1	0.001
			C->A: 1	0.001
		site13:	1	0.001
			U->G: 1	0.001
		site15:	2	0.0021
			A->G: 2	0.0021
		site17:	2	0.0021
			U->C: 1	0.001
			U->G: 1	0.001
		site18:	1	0.001
			U->A: 1	0.001
		site20:	2	0.0021
			U->A: 2	0.0021
		site21:	3	0.0031
			G->A: 1	0.001
			G->C: 1	0.001
			G->U: 1	0.001
		site22:	34	0.0351
			A->U: 34	0.0351
>pre-miRNA: ccr-mir-125c	263	31	0.1179
	mature miRNA: ccr-miR-125c	246	0	0
		site1:	1	0.0041
			U->C: 1	0.0041
		site8:	1	0.0041
			G->U: 1	0.0041
		site11:	3	0.0122
			C->U: 3	0.0122
		site14:	3	0.0122
			A->G: 3	0.0122
		site18:	1	0.0041
			C->A: 1	0.0041
		site22:	10	0.0407
			A->U: 10	0.0407
>pre-miRNA: ccr-mir-126	8141	844	0.1037
	mature miRNA: ccr-miR-126-5p	158	0	0
		site21:	2	0.0127
			G->C: 2	0.0127
	mature miRNA: ccr-miR-126-3p	3033	0	0
		site1:	1	0.0003
			C->G: 1	0.0003
		site2:	1	0.0003
			U->G: 1	0.0003
		site3:	2	0.0007
			C->A: 1	0.0003
			C->U: 1	0.0003
		site4:	1	0.0003
			G->U: 1	0.0003
		site5:	2	0.0007
			U->C: 2	0.0007
		site7:	3	0.001
			C->A: 1	0.0003
			C->G: 1	0.0003
			C->U: 1	0.0003
		site8:	2	0.0007
			C->A: 1	0.0003
			C->U: 1	0.0003
		site10:	5	0.0016
			U->A: 1	0.0003
			U->G: 4	0.0013
		site15:	3	0.001
			A->G: 3	0.001
		site17:	2	0.0007
			U->A: 2	0.0007
		site18:	4	0.0013
			A->G: 4	0.0013
		site19:	165	0.0544
			A->C: 2	0.0007
			A->G: 163	0.0537
		site20:	3	0.001
			U->A: 1	0.0003
			U->C: 2	0.0007
		site21:	2	0.0007
			G->A: 1	0.0003
			G->U: 1	0.0003
		site22:	49	0.0162
			C->A: 40	0.0132
			C->G: 1	0.0003
			C->U: 8	0.0026
>pre-miRNA: ccr-mir-128	1392	284	0.204
	mature miRNA: ccr-miR-128	960	0	0
		site1:	1	0.001
			U->C: 1	0.001
		site5:	4	0.0042
			A->G: 4	0.0042
		site7:	1	0.001
			U->G: 1	0.001
		site9:	1	0.001
			A->G: 1	0.001
		site10:	1	0.001
			A->G: 1	0.001
		site11:	1	0.001
			C->A: 1	0.001
		site13:	2	0.0021
			G->A: 2	0.0021
		site18:	4	0.0042
			C->U: 4	0.0042
		site19:	1	0.001
			U->A: 1	0.001
		site20:	3	0.0031
			U->A: 1	0.001
			U->G: 2	0.0021
		site21:	17	0.0177
			U->A: 12	0.0125
			U->C: 5	0.0052
>pre-miRNA: ccr-mir-129	442	39	0.0882
	mature miRNA: ccr-miR-129	388	0	0
		site3:	1	0.0026
			U->G: 1	0.0026
		site4:	1	0.0026
			U->A: 1	0.0026
		site6:	1	0.0026
			U->C: 1	0.0026
		site8:	1	0.0026
			C->A: 1	0.0026
		site13:	1	0.0026
			U->G: 1	0.0026
		site14:	1	0.0026
			G->A: 1	0.0026
		site16:	1	0.0026
			G->U: 1	0.0026
		site19:	2	0.0052
			U->C: 2	0.0052
		site20:	1	0.0026
			G->C: 1	0.0026
>pre-miRNA: ccr-mir-130a	9	4	0.4444
	mature miRNA: ccr-miR-130a	3	0	0
		site21:	1	0.3333
			A->U: 1	0.3333
>pre-miRNA: ccr-mir-130b	39	5	0.1282
	mature miRNA: ccr-miR-130b	5	0	0
		site21:	1	0.2
			A->U: 1	0.2
>pre-miRNA: ccr-mir-130c	31	9	0.2903
	mature miRNA: ccr-miR-130c	17	0	0
		site22:	1	0.0588
			U->A: 1	0.0588
>pre-miRNA: ccr-mir-132a	465	436	0.9376
	mature miRNA: ccr-miR-132a	20	0	0
		site22:	1	0.05
			G->C: 1	0.05
>pre-miRNA: ccr-mir-132b	467	438	0.9379
	mature miRNA: ccr-miR-132b	0	0
>pre-miRNA: ccr-mir-133a	180	36	0.2
	mature miRNA: ccr-miR-133a-5p	0	0
	mature miRNA: ccr-miR-133a-3p	66	0	0
		site1:	1	0.0152
			U->G: 1	0.0152
		site3:	1	0.0152
			G->U: 1	0.0152
		site22:	1	0.0152
			U->C: 1	0.0152
>pre-miRNA: ccr-mir-135c	342	31	0.0906
	mature miRNA: ccr-miR-135c	340	0	0
		site6:	2	0.0059
			C->U: 2	0.0059
		site14:	1	0.0029
			U->A: 1	0.0029
		site17:	1	0.0029
			U->C: 1	0.0029
		site19:	2	0.0059
			U->C: 1	0.0029
			U->G: 1	0.0029
		site21:	1	0.0029
			U->C: 1	0.0029
		site22:	1	0.0029
			G->C: 1	0.0029
		site23:	23	0.0676
			A->U: 23	0.0676
>pre-miRNA: ccr-mir-137	5	2	0.4
	mature miRNA: ccr-miR-137	0	0
>pre-miRNA: ccr-mir-138	7	4	0.5714
	mature miRNA: ccr-miR-138	0	0
>pre-miRNA: ccr-mir-139	172	62	0.3605
	mature miRNA: ccr-miR-139	165	0	0
		site3:	1	0.0061
			U->A: 1	0.0061
		site9:	2	0.0121
			G->U: 2	0.0121
		site12:	55	0.3333
			U->C: 55	0.3333
		site19:	1	0.0061
			C->U: 1	0.0061
		site20:	1	0.0061
			C->U: 1	0.0061
		site22:	4	0.0242
			G->A: 4	0.0242
		site23:	3	0.0182
			U->A: 1	0.0061
			U->C: 1	0.0061
			U->G: 1	0.0061
>pre-miRNA: ccr-mir-140	1736	358	0.2062
	mature miRNA: ccr-miR-140-5p	169	0	0
		site2:	2	0.0118
			A->G: 2	0.0118
		site20:	2	0.0118
			U->A: 1	0.0059
			U->C: 1	0.0059
		site22:	7	0.0414
			G->A: 7	0.0414
	mature miRNA: ccr-miR-140-3p	879	0	0
		site2:	3	0.0034
			A->G: 3	0.0034
		site7:	1	0.0011
			A->G: 1	0.0011
		site13:	1	0.0011
			G->U: 1	0.0011
		site14:	1	0.0011
			A->G: 1	0.0011
		site16:	1	0.0011
			C->A: 1	0.0011
		site18:	1	0.0011
			A->U: 1	0.0011
		site19:	1	0.0011
			C->A: 1	0.0011
		site21:	5	0.0057
			G->U: 5	0.0057
		site22:	6	0.0068
			A->C: 2	0.0023
			A->U: 4	0.0046
>pre-miRNA: ccr-mir-142-1	216	130	0.6019
	mature miRNA: ccr-miR-142-3p	0	0
	mature miRNA: ccr-miR-142-5p	46	0	0
		site12:	38	0.8261
			C->A: 38	0.8261
>pre-miRNA: ccr-mir-142-2	216	130	0.6019
	mature miRNA: ccr-miR-142-3p	0	0
	mature miRNA: ccr-miR-142-5p	46	0	0
		site12:	38	0.8261
			C->A: 38	0.8261
>pre-miRNA: ccr-mir-143	134134	31364	0.2338
	mature miRNA: ccr-miR-143	4049	0	0
		site1:	9	0.0022
			U->A: 2	0.0005
			U->C: 5	0.0012
			U->G: 2	0.0005
		site2:	7	0.0017
			G->A: 4	0.001
			G->C: 1	0.0002
			G->U: 2	0.0005
		site3:	1	0.0002
			A->U: 1	0.0002
		site4:	2	0.0005
			G->A: 1	0.0002
			G->U: 1	0.0002
		site5:	2	0.0005
			A->G: 2	0.0005
		site8:	6	0.0015
			A->G: 6	0.0015
		site9:	2	0.0005
			A->U: 1	0.0002
			A->G: 1	0.0002
		site10:	3	0.0007
			G->A: 2	0.0005
			G->U: 1	0.0002
		site11:	3	0.0007
			C->U: 3	0.0007
		site12:	1	0.0002
			A->G: 1	0.0002
		site14:	3	0.0007
			U->C: 1	0.0002
			U->G: 2	0.0005
		site15:	1	0.0002
			G->C: 1	0.0002
		site16:	1	0.0002
			U->C: 1	0.0002
		site17:	1	0.0002
			A->G: 1	0.0002
		site18:	4	0.001
			G->A: 1	0.0002
			G->U: 3	0.0007
		site19:	6	0.0015
			C->A: 5	0.0012
			C->U: 1	0.0002
		site20:	128	0.0316
			U->A: 28	0.0069
			U->C: 90	0.0222
			U->G: 10	0.0025
>pre-miRNA: ccr-mir-144	308	24	0.0779
	mature miRNA: ccr-miR-144	50	0	0
		site4:	1	0.02
			C->A: 1	0.02
		site10:	1	0.02
			A->G: 1	0.02
		site20:	1	0.02
			C->A: 1	0.02
		site21:	1	0.02
			U->G: 1	0.02
>pre-miRNA: ccr-mir-146a	26909	824	0.0306
	mature miRNA: ccr-miR-146a	25773	0	0
		site1:	29	0.0011
			U->A: 16	0.0006
			U->C: 7	0.0003
			U->G: 6	0.0002
		site2:	21	0.0008
			G->A: 14	0.0005
			G->C: 6	0.0002
			G->U: 1	0
		site3:	11	0.0004
			A->U: 4	0.0002
			A->G: 7	0.0003
		site4:	8	0.0003
			G->A: 4	0.0002
			G->C: 1	0
			G->U: 3	0.0001
		site5:	18	0.0007
			A->U: 1	0
			A->G: 17	0.0007
		site6:	20	0.0008
			A->C: 9	0.0003
			A->G: 5	0.0002
			A->U: 6	0.0002
		site7:	15	0.0006
			C->A: 8	0.0003
			C->G: 2	0.0001
			C->U: 5	0.0002
		site8:	16	0.0006
			U->A: 9	0.0003
			U->C: 5	0.0002
			U->G: 2	0.0001
		site9:	5	0.0002
			G->A: 3	0.0001
			G->U: 2	0.0001
		site10:	9	0.0003
			A->G: 9	0.0003
		site11:	10	0.0004
			A->C: 1	0
			A->G: 9	0.0003
		site12:	17	0.0007
			U->A: 8	0.0003
			U->C: 3	0.0001
			U->G: 6	0.0002
		site13:	13	0.0005
			U->A: 4	0.0002
			U->C: 9	0.0003
		site14:	11	0.0004
			C->A: 5	0.0002
			C->U: 6	0.0002
		site15:	20	0.0008
			C->A: 17	0.0007
			C->G: 1	0
			C->U: 2	0.0001
		site16:	10	0.0004
			A->C: 1	0
			A->U: 4	0.0002
			A->G: 5	0.0002
		site17:	10	0.0004
			U->A: 4	0.0002
			U->C: 4	0.0002
			U->G: 2	0.0001
		site18:	8	0.0003
			A->C: 2	0.0001
			A->G: 6	0.0002
		site19:	9	0.0003
			G->A: 2	0.0001
			G->C: 1	0
			G->U: 6	0.0002
		site20:	10	0.0004
			A->U: 4	0.0002
			A->G: 6	0.0002
		site21:	16	0.0006
			U->A: 5	0.0002
			U->C: 6	0.0002
			U->G: 5	0.0002
		site22:	123	0.0048
			G->A: 112	0.0043
			G->C: 3	0.0001
			G->U: 8	0.0003
		site23:	125	0.0049
			G->A: 26	0.001
			G->C: 5	0.0002
			G->U: 94	0.0036
>pre-miRNA: ccr-mir-148	6197	3651	0.5892
	mature miRNA: ccr-miR-148	5926	0	0
		site1:	10	0.0017
			U->A: 2	0.0003
			U->C: 5	0.0008
			U->G: 3	0.0005
		site2:	4	0.0007
			C->A: 4	0.0007
		site3:	3	0.0005
			A->G: 3	0.0005
		site4:	1	0.0002
			G->C: 1	0.0002
		site5:	5	0.0008
			U->A: 2	0.0003
			U->C: 3	0.0005
		site6:	9	0.0015
			G->A: 7	0.0012
			G->C: 1	0.0002
			G->U: 1	0.0002
		site8:	5	0.0008
			A->C: 2	0.0003
			A->G: 3	0.0005
		site9:	1015	0.1713
			U->A: 2	0.0003
			U->C: 1009	0.1703
			U->G: 4	0.0007
		site10:	2272	0.3834
			U->A: 5	0.0008
			U->C: 7	0.0012
			U->G: 2260	0.3814
		site11:	3	0.0005
			A->G: 3	0.0005
		site12:	2	0.0003
			C->U: 2	0.0003
		site13:	6	0.001
			A->C: 1	0.0002
			A->G: 5	0.0008
		site14:	3	0.0005
			G->U: 3	0.0005
		site15:	3	0.0005
			A->G: 3	0.0005
		site16:	7	0.0012
			A->C: 1	0.0002
			A->G: 6	0.001
		site17:	3	0.0005
			C->G: 1	0.0002
			C->U: 2	0.0003
		site18:	6	0.001
			U->A: 1	0.0002
			U->C: 4	0.0007
			U->G: 1	0.0002
		site19:	4	0.0007
			U->A: 2	0.0003
			U->C: 1	0.0002
			U->G: 1	0.0002
		site20:	27	0.0046
			U->A: 2	0.0003
			U->C: 1	0.0002
			U->G: 24	0.004
		site21:	57	0.0096
			G->A: 2	0.0003
			G->U: 55	0.0093
		site22:	385	0.065
			U->A: 376	0.0634
			U->G: 9	0.0015
>pre-miRNA: ccr-mir-153b	4511	133	0.0295
	mature miRNA: ccr-miR-153b	4430	0	0
		site1:	6	0.0014
			U->A: 1	0.0002
			U->G: 5	0.0011
		site2:	2	0.0005
			U->C: 2	0.0005
		site3:	9	0.002
			G->A: 7	0.0016
			G->U: 2	0.0005
		site4:	4	0.0009
			C->A: 1	0.0002
			C->U: 3	0.0007
		site5:	10	0.0023
			A->G: 10	0.0023
		site6:	5	0.0011
			U->C: 3	0.0007
			U->G: 2	0.0005
		site8:	3	0.0007
			G->U: 3	0.0007
		site9:	10	0.0023
			U->A: 2	0.0005
			U->C: 7	0.0016
			U->G: 1	0.0002
		site10:	1	0.0002
			C->G: 1	0.0002
		site11:	2	0.0005
			A->C: 1	0.0002
			A->G: 1	0.0002
		site12:	1	0.0002
			C->U: 1	0.0002
		site13:	6	0.0014
			A->G: 6	0.0014
		site14:	12	0.0027
			A->G: 12	0.0027
		site15:	25	0.0056
			A->U: 1	0.0002
			A->G: 24	0.0054
		site16:	6	0.0014
			A->G: 6	0.0014
		site17:	7	0.0016
			A->G: 7	0.0016
		site20:	2	0.0005
			A->U: 1	0.0002
			A->G: 1	0.0002
		site22:	12	0.0027
			C->A: 1	0.0002
			C->U: 11	0.0025
>pre-miRNA: ccr-mir-153c	89	25	0.2809
	mature miRNA: ccr-miR-153c	51	0	0
		site4:	3	0.0588
			C->U: 3	0.0588
		site6:	3	0.0588
			U->C: 3	0.0588
		site17:	22	0.4314
			A->G: 22	0.4314
		site22:	1	0.0196
			C->G: 1	0.0196
>pre-miRNA: ccr-mir-155	130	12	0.0923
	mature miRNA: ccr-miR-155	24	0	0
		site12:	1	0.0417
			C->U: 1	0.0417
>pre-miRNA: ccr-mir-15a-1	201	15	0.0746
	mature miRNA: ccr-miR-15a	107	0	0
		site14:	1	0.0093
			U->G: 1	0.0093
		site19:	3	0.028
			U->G: 3	0.028
		site20:	3	0.028
			G->U: 3	0.028
		site21:	1	0.0093
			U->A: 1	0.0093
>pre-miRNA: ccr-mir-15a-2	205	19	0.0927
	mature miRNA: ccr-miR-15a	107	0	0
		site14:	1	0.0093
			U->G: 1	0.0093
		site19:	3	0.028
			U->G: 3	0.028
		site20:	3	0.028
			G->U: 3	0.028
		site21:	1	0.0093
			U->A: 1	0.0093
>pre-miRNA: ccr-mir-15b	737	427	0.5794
	mature miRNA: ccr-miR-15b	56	0	0
		site1:	27	0.4821
			U->C: 27	0.4821
		site8:	2	0.0357
			A->G: 2	0.0357
		site10:	2	0.0357
			A->G: 2	0.0357
		site20:	1	0.0179
			G->A: 1	0.0179
		site21:	1	0.0179
			U->C: 1	0.0179
>pre-miRNA: ccr-mir-16a	172	33	0.1919
	mature miRNA: ccr-miR-16a	155	0	0
		site5:	4	0.0258
			A->G: 4	0.0258
		site21:	20	0.129
			U->C: 20	0.129
		site22:	3	0.0194
			G->A: 3	0.0194
>pre-miRNA: ccr-mir-16b	1664	173	0.104
	mature miRNA: ccr-miR-16b	1295	0	0
		site3:	1	0.0008
			G->A: 1	0.0008
		site5:	4	0.0031
			A->G: 4	0.0031
		site13:	1	0.0008
			A->C: 1	0.0008
		site15:	2	0.0015
			U->G: 2	0.0015
		site18:	2	0.0015
			U->G: 2	0.0015
		site20:	2	0.0015
			G->U: 2	0.0015
		site21:	20	0.0154
			A->C: 20	0.0154
		site22:	58	0.0448
			G->A: 12	0.0093
			G->C: 43	0.0332
			G->U: 3	0.0023
>pre-miRNA: ccr-mir-16c	61	5	0.082
	mature miRNA: ccr-miR-16c	0	0
>pre-miRNA: ccr-mir-17	1091	284	0.2603
	mature miRNA: ccr-miR-17-3p	27	0	0
		site6:	1	0.037
			A->C: 1	0.037
		site14:	1	0.037
			C->A: 1	0.037
	mature miRNA: ccr-miR-17-5p	986	0	0
		site8:	1	0.001
			C->A: 1	0.001
		site10:	204	0.2069
			U->C: 204	0.2069
		site12:	1	0.001
			C->A: 1	0.001
		site13:	2	0.002
			A->G: 2	0.002
		site17:	1	0.001
			C->U: 1	0.001
		site19:	87	0.0882
			G->A: 87	0.0882
		site21:	2	0.002
			U->C: 2	0.002
		site22:	2	0.002
			A->U: 2	0.002
		site23:	12	0.0122
			G->A: 3	0.003
			G->U: 9	0.0091
>pre-miRNA: ccr-mir-181a	1145	182	0.159
	mature miRNA: ccr-miR-181a	450	0	0
		site12:	1	0.0022
			C->U: 1	0.0022
		site13:	1	0.0022
			U->G: 1	0.0022
		site15:	1	0.0022
			U->G: 1	0.0022
		site20:	1	0.0022
			G->A: 1	0.0022
		site21:	3	0.0067
			A->U: 1	0.0022
			A->G: 2	0.0044
>pre-miRNA: ccr-mir-181b	108	16	0.1481
	mature miRNA: ccr-miR-181b	25	0	0
		site2:	1	0.04
			A->C: 1	0.04
		site12:	1	0.04
			C->U: 1	0.04
		site21:	3	0.12
			G->A: 2	0.08
			G->U: 1	0.04
>pre-miRNA: ccr-mir-181c	6	1	0.1667
	mature miRNA: ccr-miR-181c	0	0
>pre-miRNA: ccr-mir-182	47	6	0.1277
	mature miRNA: ccr-miR-182-5p	0	0
>pre-miRNA: ccr-mir-183	48	8	0.1667
	mature miRNA: ccr-miR-183	45	0	0
		site1:	4	0.0889
			U->A: 4	0.0889
		site2:	2	0.0444
			A->G: 2	0.0444
		site12:	4	0.0889
			U->A: 4	0.0889
>pre-miRNA: ccr-mir-184	560	158	0.2821
	mature miRNA: ccr-miR-184	507	0	0
		site4:	2	0.0039
			A->G: 2	0.0039
		site5:	3	0.0059
			C->A: 2	0.0039
			C->G: 1	0.002
		site7:	1	0.002
			G->C: 1	0.002
		site10:	1	0.002
			A->U: 1	0.002
		site18:	1	0.002
			A->U: 1	0.002
		site19:	4	0.0079
			G->C: 3	0.0059
			G->U: 1	0.002
		site20:	10	0.0197
			G->A: 5	0.0099
			G->C: 1	0.002
			G->U: 4	0.0079
		site21:	21	0.0414
			G->A: 15	0.0296
			G->C: 1	0.002
			G->U: 5	0.0099
		site22:	77	0.1519
			C->A: 28	0.0552
			C->G: 1	0.002
			C->U: 48	0.0947
>pre-miRNA: ccr-mir-187	178	24	0.1348
	mature miRNA: ccr-miR-187	162	0	0
		site22:	11	0.0679
			G->A: 2	0.0123
			G->C: 2	0.0123
			G->U: 7	0.0432
		site23:	4	0.0247
			U->A: 2	0.0123
			U->C: 2	0.0123
>pre-miRNA: ccr-mir-18a	27	0	0
	mature miRNA: ccr-miR-18a	0	0
>pre-miRNA: ccr-mir-18b	3	2	0.6667
	mature miRNA: ccr-miR-18b	2	0	0
		site17:	1	0.5
			C->U: 1	0.5
>pre-miRNA: ccr-mir-18c	117	11	0.094
	mature miRNA: ccr-miR-18c	109	0	0
		site21:	1	0.0092
			U->C: 1	0.0092
		site22:	5	0.0459
			A->C: 5	0.0459
>pre-miRNA: ccr-mir-190	19	0	0
	mature miRNA: ccr-miR-190	0	0
>pre-miRNA: ccr-mir-192	107	42	0.3925
	mature miRNA: ccr-miR-192	41	0	0
		site1:	12	0.2927
			A->C: 12	0.2927
		site20:	1	0.0244
			C->U: 1	0.0244
		site21:	2	0.0488
			C->A: 1	0.0244
			C->U: 1	0.0244
>pre-miRNA: ccr-mir-193a	14	0	0
	mature miRNA: ccr-miR-193a	0	0
>pre-miRNA: ccr-mir-194	8	0	0
	mature miRNA: ccr-miR-194	0	0
>pre-miRNA: ccr-mir-196a	63	14	0.2222
	mature miRNA: ccr-miR-196a	40	0	0
		site2:	4	0.1
			A->G: 4	0.1
		site10:	1	0.025
			U->C: 1	0.025
		site12:	2	0.05
			A->C: 1	0.025
			A->G: 1	0.025
		site21:	1	0.025
			G->C: 1	0.025
		site22:	1	0.025
			G->A: 1	0.025
>pre-miRNA: ccr-mir-196b	80	9	0.1125
	mature miRNA: ccr-miR-196b	14	0	0
		site4:	2	0.1429
			G->A: 2	0.1429
>pre-miRNA: ccr-mir-199	2892	283	0.0979
	mature miRNA: ccr-miR-199-5p	1283	0	0
		site1:	2	0.0016
			C->U: 2	0.0016
		site6:	1	0.0008
			U->C: 1	0.0008
		site8:	2	0.0016
			U->C: 2	0.0016
		site10:	5	0.0039
			C->U: 5	0.0039
		site11:	11	0.0086
			A->G: 11	0.0086
		site12:	1	0.0008
			G->U: 1	0.0008
		site13:	1	0.0008
			A->G: 1	0.0008
		site17:	5	0.0039
			C->U: 5	0.0039
		site18:	2	0.0016
			C->A: 1	0.0008
			C->U: 1	0.0008
		site20:	3	0.0023
			G->A: 3	0.0023
		site21:	5	0.0039
			U->A: 3	0.0023
			U->C: 2	0.0016
		site22:	1	0.0008
			U->C: 1	0.0008
		site23:	8	0.0062
			C->A: 1	0.0008
			C->G: 1	0.0008
			C->U: 6	0.0047
	mature miRNA: ccr-miR-199-3p	564	0	0
		site1:	2	0.0035
			A->G: 2	0.0035
		site2:	1	0.0018
			C->U: 1	0.0018
		site3:	2	0.0035
			A->G: 2	0.0035
		site7:	1	0.0018
			G->A: 1	0.0018
		site10:	63	0.1117
			U->C: 63	0.1117
		site11:	2	0.0035
			G->C: 2	0.0035
		site12:	2	0.0035
			C->U: 2	0.0035
		site20:	5	0.0089
			U->C: 5	0.0089
		site21:	3	0.0053
			U->A: 3	0.0053
>pre-miRNA: ccr-mir-19d	1342	910	0.6781
	mature miRNA: ccr-miR-19d	1335	0	0
		site1:	3	0.0022
			U->G: 3	0.0022
		site4:	2	0.0015
			G->A: 2	0.0015
		site9:	869	0.6509
			C->U: 869	0.6509
		site10:	1	0.0007
			C->A: 1	0.0007
		site11:	86	0.0644
			C->U: 86	0.0644
		site13:	4	0.003
			U->A: 1	0.0007
			U->C: 3	0.0022
		site15:	12	0.009
			C->U: 12	0.009
		site16:	1	0.0007
			A->G: 1	0.0007
		site17:	2	0.0015
			A->C: 2	0.0015
		site18:	6	0.0045
			A->G: 6	0.0045
		site19:	3	0.0022
			A->G: 3	0.0022
		site22:	5	0.0037
			G->C: 4	0.003
			G->U: 1	0.0007
		site23:	112	0.0839
			A->C: 43	0.0322
			A->U: 69	0.0517
>pre-miRNA: ccr-mir-200a	567	146	0.2575
	mature miRNA: ccr-miR-200a	198	0	0
		site1:	1	0.0051
			U->C: 1	0.0051
		site9:	1	0.0051
			U->G: 1	0.0051
		site17:	2	0.0101
			C->A: 2	0.0101
		site18:	1	0.0051
			G->U: 1	0.0051
		site19:	1	0.0051
			A->G: 1	0.0051
		site20:	1	0.0051
			U->G: 1	0.0051
>pre-miRNA: ccr-mir-200b	226	103	0.4558
	mature miRNA: ccr-miR-200b	117	0	0
		site4:	1	0.0085
			U->G: 1	0.0085
		site11:	25	0.2137
			U->G: 25	0.2137
		site22:	25	0.2137
			A->C: 21	0.1795
			A->G: 4	0.0342
>pre-miRNA: ccr-mir-203a	96	20	0.2083
	mature miRNA: ccr-miR-203a	74	0	0
		site12:	2	0.027
			A->G: 2	0.027
		site21:	5	0.0676
			U->A: 4	0.0541
			U->G: 1	0.0135
		site22:	5	0.0676
			G->U: 5	0.0676
>pre-miRNA: ccr-mir-203b	38	8	0.2105
	mature miRNA: ccr-miR-203b-3p	0	0
>pre-miRNA: ccr-mir-205	5	3	0.6
	mature miRNA: ccr-miR-205	0	0
>pre-miRNA: ccr-mir-20a	2319	136	0.0586
	mature miRNA: ccr-miR-20a-3p	37	0	0
		site6:	5	0.1351
			A->U: 5	0.1351
		site12:	5	0.1351
			A->U: 5	0.1351
	mature miRNA: ccr-miR-20a-5p	2147	0	0
		site1:	1	0.0005
			U->G: 1	0.0005
		site3:	2	0.0009
			A->G: 2	0.0009
		site4:	1	0.0005
			A->G: 1	0.0005
		site6:	1	0.0005
			U->A: 1	0.0005
		site7:	1	0.0005
			G->A: 1	0.0005
		site9:	4	0.0019
			U->C: 1	0.0005
			U->G: 3	0.0014
		site10:	3	0.0014
			U->C: 2	0.0009
			U->G: 1	0.0005
		site12:	1	0.0005
			U->G: 1	0.0005
		site14:	2	0.0009
			G->U: 2	0.0009
		site17:	1	0.0005
			C->U: 1	0.0005
		site21:	3	0.0014
			U->C: 1	0.0005
			U->G: 2	0.0009
		site22:	1	0.0005
			A->C: 1	0.0005
		site23:	3	0.0014
			G->A: 1	0.0005
			G->U: 2	0.0009
>pre-miRNA: ccr-mir-21	26609	1926	0.0724
	mature miRNA: ccr-miR-21	25737	0	0
		site1:	17	0.0007
			U->A: 9	0.0003
			U->C: 4	0.0002
			U->G: 4	0.0002
		site2:	17	0.0007
			A->C: 2	0.0001
			A->U: 4	0.0002
			A->G: 11	0.0004
		site3:	9	0.0003
			G->A: 2	0.0001
			G->C: 4	0.0002
			G->U: 3	0.0001
		site4:	8	0.0003
			C->A: 7	0.0003
			C->U: 1	0
		site5:	11	0.0004
			U->A: 2	0.0001
			U->C: 8	0.0003
			U->G: 1	0
		site6:	14	0.0005
			U->A: 6	0.0002
			U->C: 8	0.0003
		site7:	3	0.0001
			A->C: 2	0.0001
			A->G: 1	0
		site8:	16	0.0006
			U->A: 3	0.0001
			U->C: 12	0.0005
			U->G: 1	0
		site9:	3	0.0001
			C->A: 1	0
			C->U: 2	0.0001
		site10:	10	0.0004
			A->C: 1	0
			A->G: 9	0.0003
		site11:	4	0.0002
			G->A: 1	0
			G->C: 1	0
			G->U: 2	0.0001
		site12:	13	0.0005
			A->U: 5	0.0002
			A->G: 7	0.0003
			A->C: 1	0
		site13:	7	0.0003
			C->A: 2	0.0001
			C->G: 5	0.0002
		site14:	28	0.0011
			U->A: 5	0.0002
			U->C: 10	0.0004
			U->G: 13	0.0005
		site15:	5	0.0002
			G->A: 5	0.0002
		site16:	50	0.0019
			G->A: 44	0.0017
			G->U: 6	0.0002
		site17:	33	0.0013
			U->A: 3	0.0001
			U->C: 4	0.0002
			U->G: 26	0.001
		site18:	9	0.0003
			G->A: 4	0.0002
			G->C: 1	0
			G->U: 4	0.0002
		site19:	14	0.0005
			U->A: 6	0.0002
			U->C: 3	0.0001
			U->G: 5	0.0002
		site20:	25	0.001
			U->A: 6	0.0002
			U->C: 12	0.0005
			U->G: 7	0.0003
		site21:	15	0.0006
			G->A: 8	0.0003
			G->C: 3	0.0001
			G->U: 4	0.0002
		site22:	16	0.0006
			G->C: 2	0.0001
			G->U: 14	0.0005
		site23:	1049	0.0408
			C->A: 567	0.022
			C->G: 3	0.0001
			C->U: 479	0.0186
>pre-miRNA: ccr-mir-210	203	54	0.266
	mature miRNA: ccr-miR-210	30	0	0
		site19:	1	0.0333
			C->A: 1	0.0333
		site20:	4	0.1333
			U->C: 4	0.1333
>pre-miRNA: ccr-mir-214	134	62	0.4627
	mature miRNA: ccr-miR-214	0	0
>pre-miRNA: ccr-mir-217	1970	44	0.0223
	mature miRNA: ccr-miR-217	1938	0	0
		site1:	2	0.001
			U->A: 1	0.0005
			U->G: 1	0.0005
		site2:	2	0.001
			A->U: 2	0.001
		site4:	1	0.0005
			U->C: 1	0.0005
		site6:	5	0.0026
			C->A: 5	0.0026
		site11:	1	0.0005
			G->U: 1	0.0005
		site13:	3	0.0015
			A->G: 3	0.0015
		site15:	1	0.0005
			C->A: 1	0.0005
		site16:	1	0.0005
			U->G: 1	0.0005
		site18:	1	0.0005
			A->U: 1	0.0005
		site20:	2	0.001
			U->A: 1	0.0005
			U->G: 1	0.0005
		site21:	5	0.0026
			G->A: 2	0.001
			G->U: 3	0.0015
		site22:	12	0.0062
			G->A: 7	0.0036
			G->U: 5	0.0026
		site23:	3	0.0015
			A->G: 3	0.0015
>pre-miRNA: ccr-mir-218a	234	41	0.1752
	mature miRNA: ccr-miR-218a	195	0	0
		site3:	1	0.0051
			G->A: 1	0.0051
		site12:	1	0.0051
			C->G: 1	0.0051
>pre-miRNA: ccr-mir-218b	185	4	0.0216
	mature miRNA: ccr-miR-218b	138	0	0
		site3:	1	0.0072
			G->U: 1	0.0072
		site4:	1	0.0072
			U->C: 1	0.0072
		site10:	1	0.0072
			A->G: 1	0.0072
>pre-miRNA: ccr-mir-221	256	85	0.332
	mature miRNA: ccr-miR-221	0	0
>pre-miRNA: ccr-mir-222	290	62	0.2138
	mature miRNA: ccr-miR-222	0	0
>pre-miRNA: ccr-mir-22a	34490	2170	0.0629
	mature miRNA: ccr-miR-22a	33496	0	0
		site1:	40	0.0012
			A->U: 5	0.0001
			A->C: 6	0.0002
			A->G: 29	0.0009
		site2:	34	0.001
			A->C: 19	0.0006
			A->G: 9	0.0003
			A->U: 6	0.0002
		site3:	40	0.0012
			G->A: 15	0.0004
			G->C: 9	0.0003
			G->U: 16	0.0005
		site4:	16	0.0005
			C->A: 6	0.0002
			C->G: 1	0
			C->U: 9	0.0003
		site5:	21	0.0006
			U->A: 8	0.0002
			U->C: 9	0.0003
			U->G: 4	0.0001
		site6:	41	0.0012
			G->A: 29	0.0009
			G->C: 7	0.0002
			G->U: 5	0.0001
		site7:	63	0.0019
			C->A: 12	0.0004
			C->G: 1	0
			C->U: 50	0.0015
		site8:	16	0.0005
			C->A: 5	0.0001
			C->U: 11	0.0003
		site9:	13	0.0004
			A->G: 13	0.0004
		site10:	6	0.0002
			G->A: 3	0.0001
			G->U: 3	0.0001
		site11:	109	0.0033
			C->A: 3	0.0001
			C->G: 2	0.0001
			C->U: 104	0.0031
		site12:	12	0.0004
			U->A: 4	0.0001
			U->C: 7	0.0002
			U->G: 1	0
		site13:	4	0.0001
			G->C: 3	0.0001
			G->U: 1	0
		site14:	13	0.0004
			A->U: 4	0.0001
			A->G: 9	0.0003
		site15:	14	0.0004
			A->U: 1	0
			A->C: 6	0.0002
			A->G: 7	0.0002
		site16:	37	0.0011
			G->A: 2	0.0001
			G->C: 3	0.0001
			G->U: 32	0.001
		site17:	4	0.0001
			A->U: 2	0.0001
			A->G: 2	0.0001
		site18:	6	0.0002
			A->U: 1	0
			A->G: 5	0.0001
		site19:	14	0.0004
			C->A: 6	0.0002
			C->G: 2	0.0001
			C->U: 6	0.0002
		site20:	29	0.0009
			U->A: 8	0.0002
			U->C: 9	0.0003
			U->G: 12	0.0004
		site21:	45	0.0013
			G->A: 7	0.0002
			G->C: 22	0.0007
			G->U: 16	0.0005
		site22:	1185	0.0354
			U->A: 115	0.0034
			U->C: 1058	0.0316
			U->G: 12	0.0004
>pre-miRNA: ccr-mir-22b	181	155	0.8564
	mature miRNA: ccr-miR-22b	136	0	0
		site8:	2	0.0147
			C->U: 2	0.0147
		site11:	5	0.0368
			U->C: 5	0.0368
		site16:	1	0.0074
			G->U: 1	0.0074
		site18:	104	0.7647
			G->A: 104	0.7647
		site19:	1	0.0074
			C->U: 1	0.0074
		site20:	2	0.0147
			U->A: 1	0.0074
			U->G: 1	0.0074
		site22:	2	0.0147
			U->A: 1	0.0074
			U->C: 1	0.0074
>pre-miRNA: ccr-mir-23a	341	43	0.1261
	mature miRNA: ccr-miR-23a	109	0	0
		site14:	1	0.0092
			G->A: 1	0.0092
		site21:	5	0.0459
			C->A: 4	0.0367
			C->U: 1	0.0092
>pre-miRNA: ccr-mir-23b	203	82	0.4039
	mature miRNA: ccr-miR-23b	73	0	0
		site14:	1	0.0137
			G->A: 1	0.0137
>pre-miRNA: ccr-mir-24	392	65	0.1658
	mature miRNA: ccr-miR-24	349	0	0
		site1:	1	0.0029
			U->G: 1	0.0029
		site10:	1	0.0029
			U->A: 1	0.0029
		site14:	5	0.0143
			C->U: 5	0.0143
		site21:	19	0.0544
			A->C: 18	0.0516
			A->U: 1	0.0029
>pre-miRNA: ccr-mir-25	5309	593	0.1117
	mature miRNA: ccr-miR-25	5049	0	0
		site1:	8	0.0016
			C->A: 1	0.0002
			C->G: 5	0.001
			C->U: 2	0.0004
		site2:	4	0.0008
			A->C: 3	0.0006
			A->U: 1	0.0002
		site3:	6	0.0012
			U->A: 1	0.0002
			U->C: 1	0.0002
			U->G: 4	0.0008
		site4:	6	0.0012
			U->A: 3	0.0006
			U->C: 3	0.0006
		site5:	7	0.0014
			G->A: 5	0.001
			G->U: 2	0.0004
		site6:	2	0.0004
			C->U: 2	0.0004
		site8:	1	0.0002
			C->A: 1	0.0002
		site9:	1	0.0002
			U->A: 1	0.0002
		site10:	3	0.0006
			U->A: 2	0.0004
			U->G: 1	0.0002
		site11:	1	0.0002
			G->U: 1	0.0002
		site12:	1	0.0002
			U->A: 1	0.0002
		site13:	2	0.0004
			C->A: 1	0.0002
			C->G: 1	0.0002
		site14:	4	0.0008
			U->A: 1	0.0002
			U->C: 1	0.0002
			U->G: 2	0.0004
		site15:	3	0.0006
			C->G: 1	0.0002
			C->U: 2	0.0004
		site16:	2	0.0004
			G->U: 2	0.0004
		site18:	4	0.0008
			U->A: 1	0.0002
			U->C: 2	0.0004
			U->G: 1	0.0002
		site19:	1	0.0002
			C->U: 1	0.0002
		site20:	7	0.0014
			U->A: 3	0.0006
			U->C: 2	0.0004
			U->G: 2	0.0004
		site21:	10	0.002
			G->A: 5	0.001
			G->C: 1	0.0002
			G->U: 4	0.0008
		site22:	280	0.0555
			A->C: 21	0.0042
			A->U: 251	0.0497
			A->G: 8	0.0016
>pre-miRNA: ccr-mir-26a	11489	2138	0.1861
	mature miRNA: ccr-miR-26a	11144	0	0
		site1:	15	0.0013
			U->A: 3	0.0003
			U->C: 7	0.0006
			U->G: 5	0.0004
		site2:	6	0.0005
			U->C: 5	0.0004
			U->G: 1	0.0001
		site3:	3	0.0003
			C->A: 1	0.0001
			C->G: 1	0.0001
			C->U: 1	0.0001
		site4:	8	0.0007
			A->C: 1	0.0001
			A->U: 1	0.0001
			A->G: 6	0.0005
		site5:	3	0.0003
			A->U: 1	0.0001
			A->G: 2	0.0002
		site6:	1	0.0001
			G->U: 1	0.0001
		site7:	4	0.0004
			U->A: 2	0.0002
			U->C: 1	0.0001
			U->G: 1	0.0001
		site8:	3	0.0003
			A->G: 3	0.0003
		site9:	3	0.0003
			A->C: 1	0.0001
			A->G: 2	0.0002
		site10:	2	0.0002
			U->C: 1	0.0001
			U->G: 1	0.0001
		site11:	24	0.0022
			C->A: 1	0.0001
			C->G: 2	0.0002
			C->U: 21	0.0019
		site12:	11	0.001
			C->A: 2	0.0002
			C->U: 9	0.0008
		site13:	4	0.0004
			A->U: 1	0.0001
			A->G: 3	0.0003
		site14:	3	0.0003
			G->C: 1	0.0001
			G->U: 2	0.0002
		site15:	2	0.0002
			G->C: 1	0.0001
			G->U: 1	0.0001
		site16:	9	0.0008
			A->U: 2	0.0002
			A->G: 7	0.0006
		site17:	8	0.0007
			U->A: 1	0.0001
			U->C: 1	0.0001
			U->G: 6	0.0005
		site18:	7	0.0006
			A->C: 2	0.0002
			A->G: 5	0.0004
		site19:	4	0.0004
			G->A: 1	0.0001
			G->U: 3	0.0003
		site20:	8	0.0007
			G->A: 1	0.0001
			G->C: 3	0.0003
			G->U: 4	0.0004
		site21:	1055	0.0947
			C->A: 6	0.0005
			C->U: 1049	0.0941
		site22:	693	0.0622
			U->A: 183	0.0164
			U->C: 493	0.0442
			U->G: 17	0.0015
>pre-miRNA: ccr-mir-27a	1795	1749	0.9744
	mature miRNA: ccr-miR-27a	1673	0	0
		site1:	10	0.006
			U->A: 5	0.003
			U->G: 5	0.003
		site2:	5	0.003
			U->C: 5	0.003
		site5:	1	0.0006
			C->G: 1	0.0006
		site6:	1	0.0006
			A->G: 1	0.0006
		site13:	1	0.0006
			A->U: 1	0.0006
		site16:	1	0.0006
			U->C: 1	0.0006
		site19:	1631	0.9749
			C->A: 7	0.0042
			C->U: 1624	0.9707
		site20:	4	0.0024
			G->A: 4	0.0024
		site21:	17	0.0102
			C->A: 15	0.009
			C->U: 2	0.0012
>pre-miRNA: ccr-mir-27c	2191	1690	0.7713
	mature miRNA: ccr-miR-27c-5p	0	0
	mature miRNA: ccr-miR-27c-3p	2067	0	0
		site1:	12	0.0058
			U->A: 5	0.0024
			U->G: 7	0.0034
		site2:	5	0.0024
			U->C: 5	0.0024
		site5:	1	0.0005
			C->G: 1	0.0005
		site8:	1	0.0005
			U->G: 1	0.0005
		site11:	1624	0.7857
			U->C: 1624	0.7857
		site13:	1	0.0005
			A->G: 1	0.0005
		site16:	1	0.0005
			U->C: 1	0.0005
		site17:	2	0.001
			U->C: 2	0.001
		site21:	9	0.0044
			C->A: 9	0.0044
		site22:	3	0.0015
			C->A: 1	0.0005
			C->U: 2	0.001
>pre-miRNA: ccr-mir-27d	1803	1749	0.97
	mature miRNA: ccr-miR-27d	1655	0	0
		site1:	10	0.006
			U->A: 5	0.003
			U->G: 5	0.003
		site2:	5	0.003
			U->C: 5	0.003
		site5:	1	0.0006
			C->G: 1	0.0006
		site16:	1	0.0006
			U->C: 1	0.0006
		site20:	1624	0.9813
			U->G: 1624	0.9813
		site21:	7	0.0042
			C->A: 7	0.0042
>pre-miRNA: ccr-mir-29a	107	33	0.3084
	mature miRNA: ccr-miR-29a	34	0	0
		site10:	13	0.3824
			U->C: 13	0.3824
		site22:	1	0.0294
			A->U: 1	0.0294
>pre-miRNA: ccr-mir-29b	30	4	0.1333
	mature miRNA: ccr-miR-29b	19	0	0
		site11:	3	0.1579
			U->A: 3	0.1579
		site15:	3	0.1579
			A->U: 3	0.1579
		site22:	1	0.0526
			U->A: 1	0.0526
>pre-miRNA: ccr-mir-301a	18	13	0.7222
	mature miRNA: ccr-miR-301a	5	0	0
		site20:	2	0.4
			A->U: 2	0.4
>pre-miRNA: ccr-mir-30b	432	27	0.0625
	mature miRNA: ccr-miR-30b	426	0	0
		site17:	1	0.0023
			U->A: 1	0.0023
		site22:	22	0.0516
			U->A: 1	0.0023
			U->C: 21	0.0493
>pre-miRNA: ccr-mir-30d	7703	576	0.0748
	mature miRNA: ccr-miR-30d	5708	0	0
		site1:	11	0.0019
			U->A: 1	0.0002
			U->C: 4	0.0007
			U->G: 6	0.0011
		site2:	1	0.0002
			G->C: 1	0.0002
		site3:	6	0.0011
			U->C: 1	0.0002
			U->G: 5	0.0009
		site4:	1	0.0002
			A->C: 1	0.0002
		site5:	1	0.0002
			A->C: 1	0.0002
		site6:	1	0.0002
			A->G: 1	0.0002
		site7:	1	0.0002
			C->A: 1	0.0002
		site8:	1	0.0002
			A->G: 1	0.0002
		site9:	7	0.0012
			U->A: 3	0.0005
			U->C: 4	0.0007
		site10:	2	0.0004
			C->U: 2	0.0004
		site11:	9	0.0016
			C->A: 1	0.0002
			C->G: 1	0.0002
			C->U: 7	0.0012
		site12:	105	0.0184
			C->G: 1	0.0002
			C->U: 104	0.0182
		site13:	2	0.0004
			C->A: 1	0.0002
			C->U: 1	0.0002
		site14:	1	0.0002
			G->U: 1	0.0002
		site16:	1	0.0002
			C->G: 1	0.0002
		site17:	5	0.0009
			U->G: 5	0.0009
		site18:	1	0.0002
			G->U: 1	0.0002
		site19:	2	0.0004
			G->U: 2	0.0004
		site20:	3	0.0005
			A->G: 3	0.0005
		site21:	5	0.0009
			A->C: 1	0.0002
			A->G: 4	0.0007
		site22:	39	0.0068
			G->A: 28	0.0049
			G->C: 3	0.0005
			G->U: 8	0.0014
		site23:	88	0.0154
			C->A: 52	0.0091
			C->U: 36	0.0063
>pre-miRNA: ccr-mir-338	36	2	0.0556
	mature miRNA: ccr-miR-338	19	0	0
		site21:	2	0.1053
			U->A: 2	0.1053
>pre-miRNA: ccr-mir-34	14	1	0.0714
	mature miRNA: ccr-miR-34	0	0
>pre-miRNA: ccr-mir-363	277	29	0.1047
	mature miRNA: ccr-miR-363	245	0	0
		site2:	1	0.0041
			A->C: 1	0.0041
		site3:	1	0.0041
			U->C: 1	0.0041
		site6:	1	0.0041
[truncated: 1,506 more rows]

## Sheet: smaRNA_male_2_editing_stats
>pre-miRNA: ccr-let-7a	10271	5804	0.5651
	mature miRNA: ccr-let-7a	9924	0	0
		site1:	20	0.002
			U->A: 18	0.0018
			U->C: 2	0.0002
		site2:	3	0.0003
			G->C: 1	0.0001
			G->A: 1	0.0001
			G->U: 1	0.0001
		site6:	9	0.0009
			U->G: 9	0.0009
		site7:	16	0.0016
			A->C: 16	0.0016
		site8:	1	0.0001
			G->U: 1	0.0001
		site9:	29	0.0029
			U->G: 26	0.0026
			U->C: 3	0.0003
		site10:	264	0.0266
			A->U: 260	0.0262
			A->G: 3	0.0003
			A->C: 1	0.0001
		site12:	4893	0.493
			G->C: 2	0.0002
			G->A: 4891	0.4928
		site13:	4	0.0004
			U->A: 3	0.0003
			U->C: 1	0.0001
		site14:	1	0.0001
			U->A: 1	0.0001
		site15:	2	0.0002
			G->U: 1	0.0001
			G->A: 1	0.0001
		site16:	2427	0.2446
			U->A: 2408	0.2426
			U->C: 19	0.0019
		site17:	2	0.0002
			A->G: 2	0.0002
		site18:	5	0.0005
			U->A: 2	0.0002
			U->C: 2	0.0002
			U->G: 1	0.0001
		site19:	569	0.0573
			A->U: 1	0.0001
			A->G: 566	0.057
			A->C: 2	0.0002
		site20:	7	0.0007
			G->U: 5	0.0005
			G->A: 2	0.0002
		site21:	12	0.0012
			U->A: 4	0.0004
			U->C: 5	0.0005
			U->G: 3	0.0003
		site22:	37	0.0037
			U->A: 12	0.0012
			U->C: 19	0.0019
			U->G: 6	0.0006
>pre-miRNA: ccr-let-7b	1542	880	0.5707
	mature miRNA: ccr-let-7b	1263	0	0
		site6:	1	0.0008
			U->G: 1	0.0008
		site9:	2	0.0016
			U->G: 1	0.0008
			U->C: 1	0.0008
		site10:	260	0.2059
			A->U: 260	0.2059
		site11:	148	0.1172
			G->A: 148	0.1172
		site17:	566	0.4481
			G->A: 566	0.4481
		site18:	2	0.0016
			U->C: 2	0.0016
		site19:	150	0.1188
			G->U: 148	0.1172
			G->A: 2	0.0016
		site20:	2	0.0016
			G->A: 2	0.0016
		site21:	7	0.0055
			U->A: 3	0.0024
			U->C: 4	0.0032
		site22:	10	0.0079
			U->G: 2	0.0016
			U->C: 4	0.0032
			U->A: 4	0.0032
>pre-miRNA: ccr-let-7g	5721	5246	0.917
	mature miRNA: ccr-let-7g	5556	0	0
		site1:	2	0.0004
			U->A: 2	0.0004
		site2:	2	0.0004
			G->U: 1	0.0002
			G->C: 1	0.0002
		site6:	6	0.0011
			U->G: 6	0.0011
		site7:	15	0.0027
			A->G: 2	0.0004
			A->C: 13	0.0023
		site8:	1	0.0002
			G->U: 1	0.0002
		site9:	1	0.0002
			U->C: 1	0.0002
		site10:	1	0.0002
			A->G: 1	0.0002
		site12:	4893	0.8807
			U->A: 4891	0.8803
			U->C: 2	0.0004
		site13:	2	0.0004
			U->A: 1	0.0002
			U->C: 1	0.0002
		site14:	1	0.0002
			U->A: 1	0.0002
		site16:	2407	0.4332
			U->A: 2406	0.433
			U->C: 1	0.0002
		site18:	184	0.0331
			U->G: 1	0.0002
			U->C: 183	0.0329
		site19:	2	0.0004
			A->C: 2	0.0004
		site20:	1	0.0002
			G->U: 1	0.0002
		site21:	8	0.0014
			U->G: 4	0.0007
			U->C: 3	0.0005
			U->A: 1	0.0002
		site22:	22	0.004
			U->G: 6	0.0011
			U->C: 12	0.0022
			U->A: 4	0.0007
>pre-miRNA: ccr-let-7i	8344	1114	0.1335
	mature miRNA: ccr-let-7i	1094	0	0
		site1:	2	0.0018
			U->A: 2	0.0018
		site4:	2	0.0018
			G->A: 2	0.0018
		site6:	2	0.0018
			U->G: 1	0.0009
			U->A: 1	0.0009
		site12:	2	0.0018
			U->A: 1	0.0009
			U->C: 1	0.0009
		site16:	1	0.0009
			U->A: 1	0.0009
		site17:	1	0.0009
			G->A: 1	0.0009
		site18:	1	0.0009
			C->U: 1	0.0009
		site19:	1	0.0009
			U->C: 1	0.0009
		site21:	39	0.0356
			U->G: 1	0.0009
			U->C: 27	0.0247
			U->A: 11	0.0101
>pre-miRNA: ccr-let-7j	973	239	0.2456
	mature miRNA: ccr-let-7j	906	0	0
		site7:	1	0.0011
			A->G: 1	0.0011
		site10:	183	0.202
			U->A: 183	0.202
		site12:	1	0.0011
			U->A: 1	0.0011
		site13:	1	0.0011
			U->C: 1	0.0011
		site14:	1	0.0011
			U->A: 1	0.0011
		site20:	2	0.0022
			G->U: 1	0.0011
			G->A: 1	0.0011
		site21:	5	0.0055
			U->G: 2	0.0022
			U->C: 2	0.0022
			U->A: 1	0.0011
		site22:	9	0.0099
			U->G: 1	0.0011
			U->C: 7	0.0077
			U->A: 1	0.0011
>pre-miRNA: ccr-mir-1	1147	553	0.4821
	mature miRNA: ccr-miR-1	1114	0	0
		site1:	3	0.0027
			U->A: 1	0.0009
			U->C: 2	0.0018
		site4:	1	0.0009
			A->G: 1	0.0009
		site5:	2	0.0018
			A->C: 2	0.0018
		site6:	1	0.0009
			U->G: 1	0.0009
		site9:	2	0.0018
			A->U: 1	0.0009
			A->G: 1	0.0009
		site10:	1	0.0009
			A->G: 1	0.0009
		site11:	7	0.0063
			A->G: 7	0.0063
		site14:	5	0.0045
			A->G: 5	0.0045
		site16:	1	0.0009
			U->A: 1	0.0009
		site17:	5	0.0045
			A->G: 5	0.0045
		site19:	1	0.0009
			G->U: 1	0.0009
		site20:	450	0.4039
			U->G: 449	0.4031
			U->C: 1	0.0009
		site21:	4	0.0036
			A->U: 3	0.0027
			A->G: 1	0.0009
		site22:	338	0.3034
			U->A: 27	0.0242
			U->C: 52	0.0467
			U->G: 259	0.2325
>pre-miRNA: ccr-mir-100	26075	1864	0.0715
	mature miRNA: ccr-miR-100	2205	0	0
		site1:	19	0.0086
			A->G: 19	0.0086
		site2:	2	0.0009
			A->G: 1	0.0005
			A->C: 1	0.0005
		site4:	1	0.0005
			C->A: 1	0.0005
		site5:	2	0.0009
			C->A: 2	0.0009
		site6:	1	0.0005
			G->U: 1	0.0005
		site7:	3	0.0014
			U->A: 2	0.0009
			U->G: 1	0.0005
		site8:	1	0.0005
			A->C: 1	0.0005
		site13:	3	0.0014
			C->A: 1	0.0005
			C->U: 2	0.0009
		site14:	1	0.0005
			G->A: 1	0.0005
		site15:	2	0.0009
			A->G: 2	0.0009
		site16:	1	0.0005
			A->G: 1	0.0005
		site17:	3	0.0014
			C->U: 3	0.0014
		site18:	5	0.0023
			U->G: 3	0.0014
			U->C: 2	0.0009
		site19:	9	0.0041
			U->C: 9	0.0041
		site20:	1	0.0005
			G->U: 1	0.0005
		site21:	32	0.0145
			U->A: 1	0.0005
			U->C: 26	0.0118
			U->G: 5	0.0023
>pre-miRNA: ccr-mir-101a	7159	1066	0.1489
	mature miRNA: ccr-miR-101a	5383	0	0
		site1:	4	0.0007
			U->A: 3	0.0006
			U->C: 1	0.0002
		site2:	5	0.0009
			A->G: 2	0.0004
			A->C: 3	0.0006
		site3:	3	0.0006
			C->A: 3	0.0006
		site4:	3	0.0006
			A->U: 1	0.0002
			A->G: 1	0.0002
			A->C: 1	0.0002
		site6:	3	0.0006
			U->C: 3	0.0006
		site7:	2	0.0004
			A->C: 2	0.0004
		site8:	2	0.0004
			C->A: 1	0.0002
			C->U: 1	0.0002
		site9:	1	0.0002
			U->G: 1	0.0002
		site10:	1	0.0002
			G->C: 1	0.0002
		site11:	2	0.0004
			U->A: 2	0.0004
		site13:	1	0.0002
			A->U: 1	0.0002
		site14:	2	0.0004
			U->G: 2	0.0004
		site16:	19	0.0035
			A->G: 19	0.0035
		site17:	3	0.0006
			C->A: 1	0.0002
			C->U: 2	0.0004
		site18:	1	0.0002
			U->C: 1	0.0002
		site19:	2	0.0004
			G->C: 1	0.0002
			G->U: 1	0.0002
		site20:	2	0.0004
			A->U: 2	0.0004
		site21:	79	0.0147
			A->U: 9	0.0017
			A->C: 70	0.013
		site22:	203	0.0377
			G->U: 105	0.0195
			G->A: 58	0.0108
			G->C: 40	0.0074
>pre-miRNA: ccr-mir-101b	273	165	0.6044
	mature miRNA: ccr-miR-101b	11	0	0
		site11:	1	0.0909
			A->C: 1	0.0909
>pre-miRNA: ccr-mir-103	1141	80	0.0701
	mature miRNA: ccr-miR-103	1083	0	0
		site2:	4	0.0037
			G->A: 4	0.0037
		site4:	1	0.0009
			A->G: 1	0.0009
		site6:	1	0.0009
			C->U: 1	0.0009
		site7:	1	0.0009
			A->C: 1	0.0009
		site8:	4	0.0037
			U->G: 4	0.0037
		site9:	2	0.0018
			U->C: 2	0.0018
		site20:	6	0.0055
			A->U: 6	0.0055
		site21:	3	0.0028
			U->A: 1	0.0009
			U->C: 2	0.0018
		site22:	2	0.0018
			G->U: 2	0.0018
		site23:	11	0.0102
			A->U: 11	0.0102
>pre-miRNA: ccr-mir-107	84	50	0.5952
	mature miRNA: ccr-miR-107	46	0	0
		site8:	1	0.0217
			U->G: 1	0.0217
		site20:	21	0.4565
			A->U: 21	0.4565
		site21:	2	0.0435
			U->C: 2	0.0435
		site22:	2	0.0435
			C->U: 2	0.0435
>pre-miRNA: ccr-mir-10b	3772	702	0.1861
	mature miRNA: ccr-miR-10b	1218	0	0
		site5:	3	0.0025
			C->A: 1	0.0008
			C->U: 2	0.0016
		site6:	1	0.0008
			U->C: 1	0.0008
		site10:	1	0.0008
			G->U: 1	0.0008
		site12:	287	0.2356
			A->U: 287	0.2356
		site13:	2	0.0016
			C->U: 2	0.0016
		site15:	1	0.0008
			G->A: 1	0.0008
		site21:	2	0.0016
			G->C: 1	0.0008
			G->A: 1	0.0008
		site22:	20	0.0164
			U->A: 10	0.0082
			U->C: 9	0.0074
			U->G: 1	0.0008
>pre-miRNA: ccr-mir-10c	3151	651	0.2066
	mature miRNA: ccr-miR-10c	2966	0	0
		site1:	3	0.001
			U->C: 3	0.001
		site2:	6	0.002
			A->G: 5	0.0017
			A->C: 1	0.0003
		site3:	4	0.0013
			C->A: 2	0.0007
			C->G: 2	0.0007
		site5:	2	0.0007
			C->U: 2	0.0007
		site6:	3	0.001
			U->G: 2	0.0007
			U->C: 1	0.0003
		site8:	1	0.0003
			U->C: 1	0.0003
		site9:	2	0.0007
			A->G: 1	0.0003
			A->C: 1	0.0003
		site11:	2	0.0007
			A->G: 2	0.0007
		site12:	1	0.0003
			U->A: 1	0.0003
		site13:	4	0.0013
			C->A: 1	0.0003
			C->U: 3	0.001
		site15:	2	0.0007
			G->A: 2	0.0007
		site16:	535	0.1804
			G->A: 535	0.1804
		site20:	2	0.0007
			U->A: 1	0.0003
			U->G: 1	0.0003
		site21:	4	0.0013
			G->C: 1	0.0003
			G->A: 1	0.0003
			G->U: 2	0.0007
		site22:	24	0.0081
			U->A: 5	0.0017
			U->C: 17	0.0057
			U->G: 2	0.0007
		site23:	20	0.0067
			G->U: 10	0.0034
			G->A: 10	0.0034
>pre-miRNA: ccr-mir-10d	5215	175	0.0336
	mature miRNA: ccr-miR-10d	2614	0	0
		site1:	2	0.0008
			U->C: 2	0.0008
		site4:	4	0.0015
			C->A: 1	0.0004
			C->U: 3	0.0011
		site6:	3	0.0011
			U->G: 1	0.0004
			U->C: 2	0.0008
		site7:	2	0.0008
			G->C: 2	0.0008
		site8:	9	0.0034
			U->C: 9	0.0034
		site9:	2	0.0008
			A->G: 2	0.0008
		site11:	3	0.0011
			A->G: 3	0.0011
		site13:	3	0.0011
			C->U: 3	0.0011
		site14:	1	0.0004
			C->A: 1	0.0004
		site17:	1	0.0004
			A->C: 1	0.0004
		site18:	1	0.0004
			U->G: 1	0.0004
		site20:	4	0.0015
			U->G: 4	0.0015
		site22:	74	0.0283
			U->G: 1	0.0004
			U->C: 73	0.0279
>pre-miRNA: ccr-mir-122	18	3	0.1667
	mature miRNA: ccr-miR-122	17	0	0
		site4:	1	0.0588
			A->G: 1	0.0588
		site21:	1	0.0588
			U->A: 1	0.0588
>pre-miRNA: ccr-mir-124a	51	29	0.5686
	mature miRNA: ccr-miR-124a	0	0
>pre-miRNA: ccr-mir-124b	33	6	0.1818
	mature miRNA: ccr-miR-124b	0	0
>pre-miRNA: ccr-mir-125b	931	149	0.16
	mature miRNA: ccr-miR-125b	830	0	0
		site4:	1	0.0012
			C->A: 1	0.0012
		site8:	1	0.0012
			G->U: 1	0.0012
		site11:	4	0.0048
			C->A: 1	0.0012
			C->U: 3	0.0036
		site12:	7	0.0084
			C->A: 7	0.0084
		site14:	1	0.0012
			A->C: 1	0.0012
		site18:	1	0.0012
			U->G: 1	0.0012
		site21:	2	0.0024
			G->U: 2	0.0024
		site22:	40	0.0482
			A->U: 30	0.0361
			A->C: 10	0.012
>pre-miRNA: ccr-mir-125c	276	19	0.0688
	mature miRNA: ccr-miR-125c	267	0	0
		site5:	1	0.0037
			U->G: 1	0.0037
		site11:	2	0.0075
			C->U: 2	0.0075
		site14:	1	0.0037
			A->C: 1	0.0037
		site17:	1	0.0037
			U->C: 1	0.0037
		site18:	1	0.0037
			C->G: 1	0.0037
		site21:	1	0.0037
			G->U: 1	0.0037
		site22:	3	0.0112
			A->U: 3	0.0112
>pre-miRNA: ccr-mir-126	7943	786	0.099
	mature miRNA: ccr-miR-126-5p	124	0	0
		site4:	1	0.0081
			U->C: 1	0.0081
		site10:	2	0.0161
			U->C: 2	0.0161
		site21:	5	0.0403
			G->A: 5	0.0403
	mature miRNA: ccr-miR-126-3p	3021	0	0
		site2:	3	0.001
			U->G: 1	0.0003
			U->C: 2	0.0007
		site3:	2	0.0007
			C->A: 2	0.0007
		site4:	1	0.0003
			G->A: 1	0.0003
		site5:	1	0.0003
			U->A: 1	0.0003
		site6:	1	0.0003
			A->G: 1	0.0003
		site8:	2	0.0007
			C->U: 2	0.0007
		site10:	4	0.0013
			U->A: 1	0.0003
			U->G: 3	0.001
		site12:	1	0.0003
			A->G: 1	0.0003
		site13:	1	0.0003
			G->C: 1	0.0003
		site14:	1	0.0003
			U->G: 1	0.0003
		site16:	1	0.0003
			A->G: 1	0.0003
		site19:	166	0.0549
			A->G: 166	0.0549
		site20:	1	0.0003
			U->G: 1	0.0003
		site22:	42	0.0139
			C->A: 38	0.0126
			C->U: 4	0.0013
>pre-miRNA: ccr-mir-128	1185	194	0.1637
	mature miRNA: ccr-miR-128	896	0	0
		site5:	3	0.0033
			A->G: 3	0.0033
		site10:	1	0.0011
			A->G: 1	0.0011
		site13:	4	0.0045
			G->A: 4	0.0045
		site14:	2	0.0022
			G->C: 2	0.0022
		site16:	1	0.0011
			C->A: 1	0.0011
		site20:	2	0.0022
			U->G: 1	0.0011
			U->C: 1	0.0011
		site21:	13	0.0145
			U->A: 5	0.0056
			U->C: 8	0.0089
>pre-miRNA: ccr-mir-129	394	34	0.0863
	mature miRNA: ccr-miR-129	341	0	0
		site3:	1	0.0029
			U->C: 1	0.0029
		site5:	1	0.0029
			U->C: 1	0.0029
		site8:	2	0.0059
			C->U: 2	0.0059
		site9:	2	0.0059
			G->A: 2	0.0059
		site18:	1	0.0029
			U->A: 1	0.0029
		site20:	1	0.0029
			G->A: 1	0.0029
		site21:	1	0.0029
			C->A: 1	0.0029
>pre-miRNA: ccr-mir-130a	9	0	0
	mature miRNA: ccr-miR-130a	0	0
>pre-miRNA: ccr-mir-130b	45	0	0
	mature miRNA: ccr-miR-130b	0	0
>pre-miRNA: ccr-mir-130c	18	3	0.1667
	mature miRNA: ccr-miR-130c	0	0
>pre-miRNA: ccr-mir-132a	425	400	0.9412
	mature miRNA: ccr-miR-132a	23	0	0
		site6:	1	0.0435
			G->A: 1	0.0435
		site13:	1	0.0435
			G->A: 1	0.0435
		site17:	1	0.0435
			U->C: 1	0.0435
		site22:	1	0.0435
			G->C: 1	0.0435
>pre-miRNA: ccr-mir-132b	426	401	0.9413
	mature miRNA: ccr-miR-132b	12	0	0
		site4:	7	0.5833
			A->G: 7	0.5833
		site15:	3	0.25
			C->U: 3	0.25
		site18:	1	0.0833
			U->C: 1	0.0833
>pre-miRNA: ccr-mir-133a	40	6	0.15
	mature miRNA: ccr-miR-133a-5p	0	0
	mature miRNA: ccr-miR-133a-3p	20	0	0
		site5:	1	0.05
			U->C: 1	0.05
		site22:	3	0.15
			U->A: 1	0.05
			U->C: 2	0.1
>pre-miRNA: ccr-mir-135c	346	13	0.0376
	mature miRNA: ccr-miR-135c	343	0	0
		site14:	1	0.0029
			U->G: 1	0.0029
		site17:	1	0.0029
			U->G: 1	0.0029
		site23:	9	0.0262
			A->U: 7	0.0204
			A->C: 2	0.0058
>pre-miRNA: ccr-mir-137	14	10	0.7143
	mature miRNA: ccr-miR-137	0	0
>pre-miRNA: ccr-mir-138	4	3	0.75
	mature miRNA: ccr-miR-138	2	0	0
		site17:	2	1
			C->U: 2	1
>pre-miRNA: ccr-mir-139	127	20	0.1575
	mature miRNA: ccr-miR-139	123	0	0
		site4:	2	0.0163
			A->G: 2	0.0163
		site11:	1	0.0081
			A->C: 1	0.0081
		site12:	13	0.1057
			U->C: 13	0.1057
		site21:	2	0.0163
			A->U: 1	0.0081
			A->C: 1	0.0081
		site23:	2	0.0163
			U->C: 2	0.0163
>pre-miRNA: ccr-mir-140	1863	357	0.1916
	mature miRNA: ccr-miR-140-5p	195	0	0
		site22:	25	0.1282
			G->A: 25	0.1282
	mature miRNA: ccr-miR-140-3p	985	0	0
		site2:	5	0.0051
			A->U: 1	0.001
			A->G: 4	0.0041
		site7:	2	0.002
			A->G: 2	0.002
		site11:	1	0.001
			U->C: 1	0.001
		site13:	1	0.001
			G->U: 1	0.001
		site14:	1	0.001
			A->G: 1	0.001
		site16:	1	0.001
			C->A: 1	0.001
		site19:	1	0.001
			C->A: 1	0.001
		site20:	1	0.001
			G->A: 1	0.001
		site21:	2	0.002
			G->U: 2	0.002
		site22:	12	0.0122
			A->U: 10	0.0102
			A->G: 1	0.001
			A->C: 1	0.001
>pre-miRNA: ccr-mir-142-1	209	112	0.5359
	mature miRNA: ccr-miR-142-3p	0	0
	mature miRNA: ccr-miR-142-5p	38	0	0
		site12:	29	0.7632
			C->A: 29	0.7632
		site21:	1	0.0263
			U->A: 1	0.0263
>pre-miRNA: ccr-mir-142-2	209	112	0.5359
	mature miRNA: ccr-miR-142-3p	0	0
	mature miRNA: ccr-miR-142-5p	38	0	0
		site12:	29	0.7632
			C->A: 29	0.7632
		site21:	1	0.0263
			U->A: 1	0.0263
>pre-miRNA: ccr-mir-143	133918	29750	0.2222
	mature miRNA: ccr-miR-143	3922	0	0
		site1:	4	0.001
			U->A: 1	0.0003
			U->C: 1	0.0003
			U->G: 2	0.0005
		site2:	1	0.0003
			G->U: 1	0.0003
		site3:	3	0.0008
			A->G: 3	0.0008
		site7:	1	0.0003
			G->U: 1	0.0003
		site9:	4	0.001
			A->G: 4	0.001
		site10:	1	0.0003
			G->U: 1	0.0003
		site12:	1	0.0003
			A->C: 1	0.0003
		site13:	1	0.0003
			C->A: 1	0.0003
		site14:	1	0.0003
			U->G: 1	0.0003
		site16:	1	0.0003
			U->A: 1	0.0003
		site17:	1	0.0003
			A->G: 1	0.0003
		site18:	1	0.0003
			G->U: 1	0.0003
		site19:	7	0.0018
			C->A: 6	0.0015
			C->U: 1	0.0003
		site20:	133	0.0339
			U->A: 40	0.0102
			U->C: 87	0.0222
			U->G: 6	0.0015
>pre-miRNA: ccr-mir-144	293	18	0.0614
	mature miRNA: ccr-miR-144	59	0	0
		site9:	1	0.0169
			U->C: 1	0.0169
		site10:	2	0.0339
			A->G: 2	0.0339
		site16:	1	0.0169
			U->G: 1	0.0169
		site17:	1	0.0169
			G->C: 1	0.0169
>pre-miRNA: ccr-mir-146a	25634	735	0.0287
	mature miRNA: ccr-miR-146a	24482	0	0
		site1:	17	0.0007
			U->A: 8	0.0003
			U->C: 6	0.0002
			U->G: 3	0.0001
		site2:	5	0.0002
			G->U: 2	0.0001
			G->A: 2	0.0001
			G->C: 1	0
		site3:	7	0.0003
			A->U: 1	0
			A->G: 6	0.0002
		site4:	3	0.0001
			G->C: 1	0
			G->A: 2	0.0001
		site5:	7	0.0003
			A->G: 7	0.0003
		site6:	10	0.0004
			A->G: 6	0.0002
			A->C: 4	0.0002
		site7:	3	0.0001
			C->A: 3	0.0001
		site8:	12	0.0005
			U->A: 2	0.0001
			U->C: 7	0.0003
			U->G: 3	0.0001
		site9:	4	0.0002
			G->U: 1	0
			G->A: 1	0
			G->C: 2	0.0001
		site10:	4	0.0002
			A->U: 1	0
			A->G: 3	0.0001
		site11:	6	0.0002
			A->G: 4	0.0002
			A->C: 2	0.0001
		site12:	9	0.0004
			U->A: 7	0.0003
			U->C: 2	0.0001
		site13:	18	0.0007
			U->A: 2	0.0001
			U->C: 16	0.0007
		site14:	5	0.0002
			C->A: 2	0.0001
			C->U: 2	0.0001
			C->G: 1	0
		site15:	5	0.0002
			C->A: 3	0.0001
			C->U: 1	0
			C->G: 1	0
		site16:	2	0.0001
			A->C: 2	0.0001
		site17:	9	0.0004
			U->A: 1	0
			U->C: 7	0.0003
			U->G: 1	0
		site18:	5	0.0002
			A->U: 1	0
			A->G: 4	0.0002
		site19:	17	0.0007
			G->U: 16	0.0007
			G->A: 1	0
		site20:	19	0.0008
			A->U: 1	0
			A->G: 17	0.0007
			A->C: 1	0
		site21:	20	0.0008
			U->A: 4	0.0002
			U->C: 14	0.0006
			U->G: 2	0.0001
		site22:	125	0.0051
			G->U: 5	0.0002
			G->A: 119	0.0049
			G->C: 1	0
		site23:	117	0.0048
			G->U: 88	0.0036
			G->A: 19	0.0008
			G->C: 10	0.0004
>pre-miRNA: ccr-mir-148	6173	3715	0.6018
	mature miRNA: ccr-miR-148	5885	0	0
		site1:	6	0.001
			U->G: 1	0.0002
			U->C: 3	0.0005
			U->A: 2	0.0003
		site2:	3	0.0005
			C->A: 1	0.0002
			C->U: 2	0.0003
		site3:	5	0.0008
			A->U: 1	0.0002
			A->G: 3	0.0005
			A->C: 1	0.0002
		site5:	1	0.0002
			U->A: 1	0.0002
		site6:	3	0.0005
			G->A: 3	0.0005
		site7:	4	0.0007
			C->A: 1	0.0002
			C->U: 3	0.0005
		site8:	3	0.0005
			A->G: 2	0.0003
			A->C: 1	0.0002
		site9:	1207	0.2051
			U->A: 1	0.0002
			U->C: 1200	0.2039
			U->G: 6	0.001
		site10:	2158	0.3667
			U->G: 2152	0.3657
			U->C: 6	0.001
		site11:	3	0.0005
			A->G: 1	0.0002
			A->C: 2	0.0003
		site12:	3	0.0005
			C->A: 1	0.0002
			C->U: 2	0.0003
		site13:	3	0.0005
			A->G: 3	0.0005
		site14:	5	0.0008
			G->U: 2	0.0003
			G->A: 1	0.0002
			G->C: 2	0.0003
		site15:	4	0.0007
			A->G: 4	0.0007
		site16:	7	0.0012
			A->G: 7	0.0012
		site17:	3	0.0005
			C->A: 1	0.0002
			C->U: 2	0.0003
		site18:	6	0.001
			U->G: 2	0.0003
			U->C: 4	0.0007
		site19:	9	0.0015
			U->G: 5	0.0008
			U->C: 2	0.0003
			U->A: 2	0.0003
		site20:	20	0.0034
			U->G: 16	0.0027
			U->C: 3	0.0005
			U->A: 1	0.0002
		site21:	59	0.01
			G->U: 57	0.0097
			G->A: 1	0.0002
			G->C: 1	0.0002
		site22:	399	0.0678
			U->G: 18	0.0031
			U->A: 381	0.0647
>pre-miRNA: ccr-mir-153b	4379	105	0.024
	mature miRNA: ccr-miR-153b	4320	0	0
		site1:	2	0.0005
			U->G: 2	0.0005
		site2:	2	0.0005
			U->A: 1	0.0002
			U->C: 1	0.0002
		site3:	5	0.0012
			G->U: 1	0.0002
			G->A: 4	0.0009
		site4:	1	0.0002
			C->U: 1	0.0002
		site5:	3	0.0007
			A->G: 3	0.0007
		site6:	5	0.0012
			U->A: 1	0.0002
			U->C: 4	0.0009
		site7:	5	0.0012
			A->G: 5	0.0012
		site8:	1	0.0002
			G->U: 1	0.0002
		site9:	3	0.0007
			U->A: 1	0.0002
			U->C: 1	0.0002
			U->G: 1	0.0002
		site11:	4	0.0009
			A->G: 4	0.0009
		site13:	2	0.0005
			A->G: 1	0.0002
			A->C: 1	0.0002
		site14:	12	0.0028
			A->G: 10	0.0023
			A->C: 2	0.0005
		site15:	26	0.006
			A->G: 26	0.006
		site16:	3	0.0007
			A->G: 3	0.0007
		site17:	1	0.0002
			A->G: 1	0.0002
		site18:	2	0.0005
			U->A: 1	0.0002
			U->C: 1	0.0002
		site19:	2	0.0005
			G->U: 1	0.0002
			G->A: 1	0.0002
		site20:	2	0.0005
			A->G: 1	0.0002
			A->C: 1	0.0002
		site21:	1	0.0002
			G->A: 1	0.0002
		site22:	14	0.0032
			C->A: 6	0.0014
			C->U: 7	0.0016
			C->G: 1	0.0002
>pre-miRNA: ccr-mir-153c	74	27	0.3649
	mature miRNA: ccr-miR-153c	40	0	0
		site4:	1	0.025
			C->U: 1	0.025
		site6:	1	0.025
			U->C: 1	0.025
		site17:	24	0.6
			A->G: 24	0.6
		site21:	1	0.025
			U->A: 1	0.025
		site22:	3	0.075
			C->A: 2	0.05
			C->G: 1	0.025
>pre-miRNA: ccr-mir-155	127	22	0.1732
	mature miRNA: ccr-miR-155	16	0	0
		site12:	1	0.0625
			C->U: 1	0.0625
		site21:	1	0.0625
			G->A: 1	0.0625
>pre-miRNA: ccr-mir-15a-1	184	24	0.1304
	mature miRNA: ccr-miR-15a	64	0	0
		site11:	1	0.0156
			G->U: 1	0.0156
		site21:	1	0.0156
			U->A: 1	0.0156
>pre-miRNA: ccr-mir-15a-2	190	30	0.1579
	mature miRNA: ccr-miR-15a	64	0	0
		site11:	1	0.0156
			G->U: 1	0.0156
		site21:	1	0.0156
			U->A: 1	0.0156
>pre-miRNA: ccr-mir-15b	747	430	0.5756
	mature miRNA: ccr-miR-15b	67	0	0
		site1:	40	0.597
			U->C: 40	0.597
		site12:	1	0.0149
			C->A: 1	0.0149
		site21:	1	0.0149
			U->A: 1	0.0149
>pre-miRNA: ccr-mir-16a	152	24	0.1579
	mature miRNA: ccr-miR-16a	137	0	0
		site10:	1	0.0073
			G->A: 1	0.0073
		site11:	1	0.0073
			U->G: 1	0.0073
		site21:	16	0.1168
			U->G: 2	0.0146
			U->C: 14	0.1022
>pre-miRNA: ccr-mir-16b	1540	155	0.1006
	mature miRNA: ccr-miR-16b	1169	0	0
		site1:	1	0.0009
			U->C: 1	0.0009
		site5:	2	0.0017
			A->G: 2	0.0017
		site10:	1	0.0009
			G->C: 1	0.0009
		site11:	2	0.0017
			U->G: 2	0.0017
		site13:	1	0.0009
			A->G: 1	0.0009
		site15:	1	0.0009
			U->A: 1	0.0009
		site19:	3	0.0026
			G->U: 2	0.0017
			G->A: 1	0.0009
		site21:	16	0.0137
			A->G: 2	0.0017
			A->C: 14	0.012
		site22:	52	0.0445
			G->C: 34	0.0291
			G->A: 9	0.0077
			G->U: 9	0.0077
>pre-miRNA: ccr-mir-16c	40	2	0.05
	mature miRNA: ccr-miR-16c	26	0	0
		site8:	1	0.0385
			A->G: 1	0.0385
>pre-miRNA: ccr-mir-17	1098	353	0.3215
	mature miRNA: ccr-miR-17-3p	20	0	0
		site20:	1	0.05
			U->A: 1	0.05
		site23:	1	0.05
			C->U: 1	0.05
	mature miRNA: ccr-miR-17-5p	997	0	0
		site3:	1	0.001
			A->G: 1	0.001
		site6:	1	0.001
			U->A: 1	0.001
		site8:	1	0.001
			C->U: 1	0.001
		site10:	250	0.2508
			U->C: 250	0.2508
		site13:	1	0.001
			A->G: 1	0.001
		site15:	1	0.001
			U->A: 1	0.001
		site19:	97	0.0973
			G->A: 97	0.0973
		site20:	1	0.001
			G->C: 1	0.001
		site21:	5	0.005
			U->A: 1	0.001
			U->C: 4	0.004
		site22:	2	0.002
			A->U: 2	0.002
		site23:	24	0.0241
			G->U: 11	0.011
			G->A: 13	0.013
>pre-miRNA: ccr-mir-181a	1075	181	0.1684
	mature miRNA: ccr-miR-181a	414	0	0
		site2:	1	0.0024
			A->G: 1	0.0024
		site13:	1	0.0024
			U->C: 1	0.0024
		site16:	1	0.0024
			C->U: 1	0.0024
		site19:	1	0.0024
			U->C: 1	0.0024
		site20:	2	0.0048
			G->U: 1	0.0024
			G->A: 1	0.0024
>pre-miRNA: ccr-mir-181b	106	22	0.2075
	mature miRNA: ccr-miR-181b	0	0
>pre-miRNA: ccr-mir-181c	8	1	0.125
	mature miRNA: ccr-miR-181c	2	0	0
		site22:	1	0.5
			G->U: 1	0.5
>pre-miRNA: ccr-mir-182	36	15	0.4167
	mature miRNA: ccr-miR-182-5p	19	0	0
		site11:	1	0.0526
			G->U: 1	0.0526
		site21:	2	0.1053
			C->U: 2	0.1053
>pre-miRNA: ccr-mir-183	37	15	0.4054
	mature miRNA: ccr-miR-183	34	0	0
		site1:	9	0.2647
			U->A: 7	0.2059
			U->C: 2	0.0588
		site2:	2	0.0588
			A->U: 2	0.0588
		site12:	2	0.0588
			U->A: 2	0.0588
		site22:	10	0.2941
			U->G: 7	0.2059
			U->A: 3	0.0882
>pre-miRNA: ccr-mir-184	149	31	0.2081
	mature miRNA: ccr-miR-184	139	0	0
		site9:	4	0.0288
			G->A: 4	0.0288
		site15:	1	0.0072
			A->U: 1	0.0072
		site21:	3	0.0216
			G->U: 1	0.0072
			G->A: 2	0.0144
		site22:	14	0.1007
			C->A: 6	0.0432
			C->U: 8	0.0576
>pre-miRNA: ccr-mir-187	200	57	0.285
	mature miRNA: ccr-miR-187	175	0	0
		site1:	1	0.0057
			U->A: 1	0.0057
		site8:	1	0.0057
			U->G: 1	0.0057
		site21:	5	0.0286
			A->U: 5	0.0286
		site22:	14	0.08
			G->U: 8	0.0457
			G->C: 6	0.0343
		site23:	23	0.1314
			U->A: 10	0.0571
			U->C: 13	0.0743
>pre-miRNA: ccr-mir-18a	47	3	0.0638
	mature miRNA: ccr-miR-18a	42	0	0
		site21:	2	0.0476
			U->C: 2	0.0476
>pre-miRNA: ccr-mir-18b	1	1	1
	mature miRNA: ccr-miR-18b	1	0	0
		site17:	1	1
			C->U: 1	1
>pre-miRNA: ccr-mir-18c	126	1	0.0079
	mature miRNA: ccr-miR-18c	115	0	0
		site19:	1	0.0087
			G->U: 1	0.0087
>pre-miRNA: ccr-mir-190	19	0	0
	mature miRNA: ccr-miR-190	0	0
>pre-miRNA: ccr-mir-192	123	49	0.3984
	mature miRNA: ccr-miR-192	57	0	0
		site1:	22	0.386
			A->U: 1	0.0175
			A->C: 21	0.3684
		site13:	1	0.0175
			U->C: 1	0.0175
>pre-miRNA: ccr-mir-193a	12	1	0.0833
	mature miRNA: ccr-miR-193a	0	0
>pre-miRNA: ccr-mir-194	5	2	0.4
	mature miRNA: ccr-miR-194	5	0	0
		site10:	2	0.4
			A->C: 2	0.4
>pre-miRNA: ccr-mir-196a	38	17	0.4474
	mature miRNA: ccr-miR-196a	16	0	0
		site2:	1	0.0625
			A->G: 1	0.0625
		site11:	1	0.0625
			C->U: 1	0.0625
		site12:	1	0.0625
			A->C: 1	0.0625
		site22:	5	0.3125
			G->U: 4	0.25
			G->A: 1	0.0625
>pre-miRNA: ccr-mir-196b	62	7	0.1129
	mature miRNA: ccr-miR-196b	2	0	0
		site22:	2	1
			G->A: 2	1
>pre-miRNA: ccr-mir-199	3084	296	0.096
	mature miRNA: ccr-miR-199-5p	1486	0	0
		site1:	2	0.0013
			C->A: 1	0.0007
			C->G: 1	0.0007
		site2:	1	0.0007
			C->U: 1	0.0007
		site8:	1	0.0007
			U->C: 1	0.0007
		site9:	1	0.0007
			U->C: 1	0.0007
		site10:	5	0.0034
			C->U: 5	0.0034
		site11:	2	0.0013
			A->G: 2	0.0013
		site13:	1	0.0007
			A->G: 1	0.0007
		site15:	3	0.002
			U->G: 2	0.0013
			U->C: 1	0.0007
		site17:	4	0.0027
			C->U: 4	0.0027
		site19:	2	0.0013
			U->C: 2	0.0013
		site21:	3	0.002
			U->A: 2	0.0013
			U->C: 1	0.0007
		site22:	2	0.0013
			U->A: 1	0.0007
			U->G: 1	0.0007
		site23:	11	0.0074
			C->A: 2	0.0013
			C->U: 9	0.0061
	mature miRNA: ccr-miR-199-3p	558	0	0
		site2:	1	0.0018
			C->A: 1	0.0018
		site4:	1	0.0018
			G->C: 1	0.0018
		site7:	2	0.0036
			G->U: 2	0.0036
		site10:	38	0.0681
			U->C: 38	0.0681
		site11:	1	0.0018
			G->A: 1	0.0018
		site20:	3	0.0054
			U->C: 3	0.0054
		site21:	11	0.0197
			U->A: 2	0.0036
			U->C: 9	0.0161
>pre-miRNA: ccr-mir-19d	1343	856	0.6374
	mature miRNA: ccr-miR-19d	1336	0	0
		site7:	1	0.0007
			A->C: 1	0.0007
		site9:	822	0.6153
			C->A: 1	0.0007
			C->U: 821	0.6145
		site10:	1	0.0007
			C->U: 1	0.0007
		site11:	86	0.0644
			C->A: 1	0.0007
			C->U: 85	0.0636
		site13:	5	0.0037
			U->A: 1	0.0007
			U->C: 4	0.003
		site15:	7	0.0052
			C->A: 1	0.0007
			C->U: 6	0.0045
		site16:	1	0.0007
			A->U: 1	0.0007
		site18:	8	0.006
			A->G: 8	0.006
		site19:	7	0.0052
			A->G: 7	0.0052
		site21:	2	0.0015
			U->C: 2	0.0015
		site22:	4	0.003
			G->C: 4	0.003
		site23:	95	0.0711
			A->U: 65	0.0487
			A->C: 30	0.0225
>pre-miRNA: ccr-mir-200a	574	147	0.2561
	mature miRNA: ccr-miR-200a	194	0	0
		site7:	1	0.0052
			U->C: 1	0.0052
		site10:	1	0.0052
			C->A: 1	0.0052
		site13:	1	0.0052
			G->U: 1	0.0052
		site17:	9	0.0464
			C->A: 9	0.0464
		site21:	1	0.0052
			G->A: 1	0.0052
>pre-miRNA: ccr-mir-200b	190	91	0.4789
	mature miRNA: ccr-miR-200b	102	0	0
		site7:	1	0.0098
			U->A: 1	0.0098
		site11:	15	0.1471
			U->G: 15	0.1471
		site21:	1	0.0098
			G->A: 1	0.0098
		site22:	26	0.2549
			A->U: 2	0.0196
			A->G: 4	0.0392
			A->C: 20	0.1961
>pre-miRNA: ccr-mir-203a	53	7	0.1321
	mature miRNA: ccr-miR-203a	40	0	0
		site21:	2	0.05
			U->A: 2	0.05
>pre-miRNA: ccr-mir-203b	39	2	0.0513
	mature miRNA: ccr-miR-203b-3p	29	0	0
		site22:	1	0.0345
			G->A: 1	0.0345
>pre-miRNA: ccr-mir-205	9	2	0.2222
	mature miRNA: ccr-miR-205	0	0
>pre-miRNA: ccr-mir-20a	2181	83	0.0381
	mature miRNA: ccr-miR-20a-3p	26	0	0
		site7:	1	0.0385
			G->A: 1	0.0385
		site13:	1	0.0385
			G->C: 1	0.0385
		site19:	1	0.0385
			G->C: 1	0.0385
	mature miRNA: ccr-miR-20a-5p	2072	0	0
		site4:	2	0.001
			A->G: 2	0.001
		site5:	2	0.001
			G->C: 1	0.0005
			G->U: 1	0.0005
		site6:	1	0.0005
			U->A: 1	0.0005
		site9:	2	0.001
			U->G: 2	0.001
		site10:	2	0.001
			U->G: 2	0.001
		site13:	1	0.0005
			A->G: 1	0.0005
		site15:	2	0.001
			U->C: 2	0.001
		site20:	1	0.0005
			G->C: 1	0.0005
		site21:	1	0.0005
			U->G: 1	0.0005
		site22:	1	0.0005
			A->C: 1	0.0005
		site23:	3	0.0014
			G->U: 3	0.0014
>pre-miRNA: ccr-mir-21	28297	2087	0.0738
	mature miRNA: ccr-miR-21	27422	0	0
		site1:	24	0.0009
			U->A: 7	0.0003
			U->C: 13	0.0005
			U->G: 4	0.0001
		site2:	5	0.0002
			A->U: 1	0
			A->G: 4	0.0001
		site3:	9	0.0003
			G->C: 1	0
			G->A: 2	0.0001
			G->U: 6	0.0002
		site4:	2	0.0001
			C->U: 2	0.0001
		site5:	10	0.0004
			U->G: 1	0
			U->C: 6	0.0002
			U->A: 3	0.0001
		site6:	7	0.0003
			U->A: 5	0.0002
			U->C: 2	0.0001
		site7:	2	0.0001
			A->G: 2	0.0001
		site8:	3	0.0001
			U->G: 1	0
			U->C: 1	0
			U->A: 1	0
		site9:	7	0.0003
			C->A: 3	0.0001
			C->U: 4	0.0001
		site10:	5	0.0002
			A->U: 1	0
			A->G: 4	0.0001
		site11:	4	0.0001
			G->A: 4	0.0001
		site12:	4	0.0001
			A->U: 1	0
			A->G: 3	0.0001
		site13:	1	0
			C->G: 1	0
		site14:	9	0.0003
			U->G: 4	0.0001
			U->C: 5	0.0002
		site15:	1	0
			G->A: 1	0
		site16:	279	0.0102
			G->C: 2	0.0001
			G->A: 274	0.01
			G->U: 3	0.0001
		site17:	21	0.0008
			U->G: 11	0.0004
			U->C: 7	0.0003
			U->A: 3	0.0001
		site18:	8	0.0003
			G->U: 4	0.0001
			G->A: 3	0.0001
			G->C: 1	0
		site19:	11	0.0004
			U->G: 7	0.0003
			U->C: 3	0.0001
			U->A: 1	0
		site20:	13	0.0005
			U->A: 4	0.0001
			U->C: 6	0.0002
			U->G: 3	0.0001
		site21:	7	0.0003
			G->U: 2	0.0001
			G->A: 5	0.0002
		site22:	31	0.0011
			G->U: 28	0.001
			G->C: 3	0.0001
		site23:	1104	0.0403
			C->A: 581	0.0212
			C->U: 516	0.0188
			C->G: 7	0.0003
>pre-miRNA: ccr-mir-210	180	36	0.2
	mature miRNA: ccr-miR-210	45	0	0
		site18:	2	0.0444
			G->A: 2	0.0444
		site20:	3	0.0667
			U->C: 3	0.0667
>pre-miRNA: ccr-mir-214	121	47	0.3884
	mature miRNA: ccr-miR-214	5	0	0
		site4:	1	0.2
			A->G: 1	0.2
		site7:	1	0.2
			A->G: 1	0.2
>pre-miRNA: ccr-mir-217	1947	33	0.0169
	mature miRNA: ccr-miR-217	1909	0	0
		site1:	3	0.0016
			U->A: 1	0.0005
			U->C: 2	0.001
		site3:	1	0.0005
			C->A: 1	0.0005
		site7:	1	0.0005
			A->G: 1	0.0005
		site10:	1	0.0005
			A->G: 1	0.0005
		site13:	1	0.0005
			A->C: 1	0.0005
		site15:	1	0.0005
			C->A: 1	0.0005
		site16:	1	0.0005
			U->A: 1	0.0005
		site17:	1	0.0005
			G->C: 1	0.0005
		site20:	2	0.001
			U->A: 2	0.001
		site22:	11	0.0058
			G->U: 3	0.0016
			G->A: 8	0.0042
		site23:	4	0.0021
			A->U: 1	0.0005
			A->G: 2	0.001
			A->C: 1	0.0005
>pre-miRNA: ccr-mir-218a	249	75	0.3012
	mature miRNA: ccr-miR-218a	179	0	0
		site2:	1	0.0056
			U->A: 1	0.0056
		site9:	1	0.0056
			G->C: 1	0.0056
		site11:	1	0.0056
			U->C: 1	0.0056
		site19:	1	0.0056
			U->C: 1	0.0056
		site22:	2	0.0112
			G->U: 1	0.0056
			G->A: 1	0.0056
>pre-miRNA: ccr-mir-218b	214	6	0.028
	mature miRNA: ccr-miR-218b	160	0	0
		site11:	1	0.0062
			U->C: 1	0.0062
		site19:	1	0.0062
			U->C: 1	0.0062
>pre-miRNA: ccr-mir-221	246	57	0.2317
	mature miRNA: ccr-miR-221	0	0
>pre-miRNA: ccr-mir-222	245	31	0.1265
	mature miRNA: ccr-miR-222	0	0
>pre-miRNA: ccr-mir-22a	33644	2091	0.0622
	mature miRNA: ccr-miR-22a	32618	0	0
		site1:	38	0.0012
			A->U: 10	0.0003
			A->G: 14	0.0004
			A->C: 14	0.0004
		site2:	49	0.0015
			A->U: 4	0.0001
			A->G: 15	0.0005
			A->C: 30	0.0009
		site3:	23	0.0007
			G->C: 3	0.0001
			G->A: 12	0.0004
			G->U: 8	0.0002
		site4:	11	0.0003
			C->A: 1	0
			C->U: 8	0.0002
			C->G: 2	0.0001
		site5:	28	0.0009
			U->A: 7	0.0002
			U->C: 13	0.0004
			U->G: 8	0.0002
		site6:	15	0.0005
			G->U: 2	0.0001
			G->A: 12	0.0004
			G->C: 1	0
		site7:	39	0.0012
			C->A: 8	0.0002
			C->U: 31	0.001
		site8:	19	0.0006
			C->A: 9	0.0003
			C->U: 9	0.0003
			C->G: 1	0
		site9:	12	0.0004
			A->G: 8	0.0002
			A->C: 4	0.0001
		site10:	13	0.0004
			G->C: 6	0.0002
			G->A: 6	0.0002
			G->U: 1	0
		site11:	69	0.0021
			C->A: 3	0.0001
			C->U: 65	0.002
			C->G: 1	0
		site12:	14	0.0004
			U->A: 2	0.0001
			U->C: 12	0.0004
		site13:	3	0.0001
			G->C: 1	0
			G->A: 2	0.0001
		site14:	11	0.0003
			A->U: 4	0.0001
			A->G: 7	0.0002
		site15:	7	0.0002
			A->U: 1	0
			A->G: 5	0.0002
			A->C: 1	0
		site16:	5	0.0002
			G->U: 4	0.0001
			G->A: 1	0
		site17:	8	0.0002
			A->U: 2	0.0001
			A->G: 6	0.0002
		site18:	6	0.0002
			A->G: 4	0.0001
			A->C: 2	0.0001
		site19:	9	0.0003
			C->A: 1	0
			C->U: 5	0.0002
			C->G: 3	0.0001
		site20:	26	0.0008
			U->A: 8	0.0002
			U->C: 7	0.0002
			U->G: 11	0.0003
		site21:	57	0.0017
			G->U: 19	0.0006
			G->A: 6	0.0002
			G->C: 32	0.001
		site22:	1262	0.0387
			U->A: 163	0.005
			U->C: 1093	0.0335
			U->G: 6	0.0002
>pre-miRNA: ccr-mir-22b	126	98	0.7778
	mature miRNA: ccr-miR-22b	95	0	0
		site1:	1	0.0105
			A->C: 1	0.0105
		site11:	4	0.0421
			U->C: 4	0.0421
		site18:	65	0.6842
			G->A: 65	0.6842
		site21:	1	0.0105
			G->A: 1	0.0105
		site22:	1	0.0105
			U->A: 1	0.0105
>pre-miRNA: ccr-mir-23a	363	52	0.1433
	mature miRNA: ccr-miR-23a	109	0	0
		site1:	1	0.0092
			A->G: 1	0.0092
		site9:	1	0.0092
			G->U: 1	0.0092
		site12:	1	0.0092
			A->G: 1	0.0092
		site18:	1	0.0092
			U->A: 1	0.0092
		site19:	2	0.0183
			U->C: 2	0.0183
		site21:	2	0.0183
			C->A: 2	0.0183
>pre-miRNA: ccr-mir-23b	171	69	0.4035
	mature miRNA: ccr-miR-23b	60	0	0
		site18:	1	0.0167
			U->A: 1	0.0167
		site19:	2	0.0333
			A->C: 2	0.0333
		site21:	1	0.0167
			C->U: 1	0.0167
>pre-miRNA: ccr-mir-24	489	73	0.1493
	mature miRNA: ccr-miR-24	442	0	0
		site14:	1	0.0023
			C->A: 1	0.0023
		site15:	3	0.0068
			A->G: 3	0.0068
		site17:	1	0.0023
			G->A: 1	0.0023
		site20:	5	0.0113
			C->A: 1	0.0023
			C->U: 1	0.0023
			C->G: 3	0.0068
		site21:	18	0.0407
			A->U: 2	0.0045
			A->C: 16	0.0362
		site22:	2	0.0045
			G->C: 1	0.0023
			G->U: 1	0.0023
>pre-miRNA: ccr-mir-25	4976	445	0.0894
	mature miRNA: ccr-miR-25	4770	0	0
		site3:	4	0.0008
			U->G: 3	0.0006
			U->C: 1	0.0002
		site4:	1	0.0002
			U->C: 1	0.0002
		site5:	5	0.001
			G->U: 5	0.001
		site6:	3	0.0006
			C->A: 2	0.0004
			C->U: 1	0.0002
		site8:	2	0.0004
			C->U: 2	0.0004
		site9:	6	0.0013
			U->G: 1	0.0002
			U->C: 3	0.0006
			U->A: 2	0.0004
		site10:	2	0.0004
			U->A: 2	0.0004
		site12:	1	0.0002
			U->A: 1	0.0002
		site13:	1	0.0002
			C->U: 1	0.0002
		site14:	2	0.0004
			U->C: 2	0.0004
		site15:	1	0.0002
			C->G: 1	0.0002
		site16:	1	0.0002
			G->U: 1	0.0002
		site18:	2	0.0004
			U->A: 1	0.0002
			U->C: 1	0.0002
		site20:	4	0.0008
			U->G: 1	0.0002
			U->C: 3	0.0006
		site21:	5	0.001
			G->U: 3	0.0006
			G->A: 2	0.0004
		site22:	222	0.0465
			A->U: 201	0.0421
			A->G: 4	0.0008
			A->C: 17	0.0036
>pre-miRNA: ccr-mir-26a	10660	2028	0.1902
	mature miRNA: ccr-miR-26a	10384	0	0
		site1:	12	0.0012
			U->G: 4	0.0004
			U->C: 6	0.0006
			U->A: 2	0.0002
		site2:	1	0.0001
			U->A: 1	0.0001
		site4:	1	0.0001
			A->U: 1	0.0001
		site5:	3	0.0003
			A->G: 3	0.0003
		site7:	4	0.0004
			U->A: 2	0.0002
			U->C: 1	0.0001
			U->G: 1	0.0001
		site8:	4	0.0004
			A->G: 2	0.0002
			A->C: 2	0.0002
		site9:	10	0.001
			A->G: 4	0.0004
			A->C: 6	0.0006
		site10:	2	0.0002
			U->G: 1	0.0001
			U->C: 1	0.0001
		site11:	27	0.0026
			C->A: 1	0.0001
			C->U: 25	0.0024
			C->G: 1	0.0001
		site12:	15	0.0014
			C->A: 2	0.0002
			C->U: 13	0.0013
		site13:	1	0.0001
			A->G: 1	0.0001
		site14:	1	0.0001
			G->A: 1	0.0001
		site15:	2	0.0002
			G->U: 1	0.0001
			G->A: 1	0.0001
		site16:	1	0.0001
			A->G: 1	0.0001
		site17:	7	0.0007
			U->A: 4	0.0004
			U->C: 2	0.0002
			U->G: 1	0.0001
		site18:	8	0.0008
			A->G: 5	0.0005
			A->C: 3	0.0003
		site19:	1	0.0001
			G->C: 1	0.0001
		site20:	8	0.0008
			G->U: 2	0.0002
			G->A: 5	0.0005
			G->C: 1	0.0001
		site21:	995	0.0958
			C->A: 2	0.0002
			C->U: 993	0.0956
		site22:	720	0.0693
			U->G: 17	0.0016
			U->C: 535	0.0515
			U->A: 168	0.0162
>pre-miRNA: ccr-mir-27a	1850	1815	0.9811
	mature miRNA: ccr-miR-27a	1737	0	0
		site1:	2	0.0012
			U->A: 1	0.0006
			U->G: 1	0.0006
		site2:	1	0.0006
			U->A: 1	0.0006
		site5:	1	0.0006
			C->G: 1	0.0006
		site6:	1	0.0006
			A->C: 1	0.0006
		site8:	2	0.0012
			U->G: 2	0.0012
		site12:	1	0.0006
			U->C: 1	0.0006
		site13:	1	0.0006
			A->G: 1	0.0006
		site16:	1	0.0006
			U->A: 1	0.0006
		site18:	1	0.0006
			C->A: 1	0.0006
		site19:	1697	0.977
			C->A: 3	0.0017
			C->U: 1694	0.9752
		site21:	20	0.0115
			C->A: 17	0.0098
			C->U: 3	0.0017
>pre-miRNA: ccr-mir-27c	2283	1764	0.7727
	mature miRNA: ccr-miR-27c-5p	31	0	0
		site12:	1	0.0323
			C->U: 1	0.0323
	mature miRNA: ccr-miR-27c-3p	2131	0	0
		site1:	2	0.0009
			U->A: 1	0.0005
			U->G: 1	0.0005
		site2:	1	0.0005
			U->A: 1	0.0005
		site5:	1	0.0005
			C->G: 1	0.0005
		site6:	1	0.0005
			A->C: 1	0.0005
		site8:	4	0.0019
			U->G: 4	0.0019
		site11:	1697	0.7963
			U->G: 1	0.0005
			U->C: 1696	0.7959
		site12:	1	0.0005
			U->C: 1	0.0005
		site13:	2	0.0009
			A->G: 2	0.0009
		site16:	1	0.0005
			U->A: 1	0.0005
		site17:	1	0.0005
			U->C: 1	0.0005
		site18:	1	0.0005
			C->A: 1	0.0005
		site21:	12	0.0056
			C->A: 12	0.0056
		site22:	15	0.007
			C->A: 7	0.0033
			C->U: 8	0.0038
>pre-miRNA: ccr-mir-27d	1863	1820	0.9769
	mature miRNA: ccr-miR-27d	1729	0	0
		site1:	2	0.0012
			U->G: 1	0.0006
			U->A: 1	0.0006
		site2:	1	0.0006
			U->A: 1	0.0006
		site5:	1	0.0006
			C->G: 1	0.0006
		site6:	1	0.0006
			A->C: 1	0.0006
		site8:	2	0.0012
			U->G: 2	0.0012
		site12:	1	0.0006
			U->C: 1	0.0006
		site13:	1	0.0006
			A->G: 1	0.0006
		site16:	1	0.0006
			U->A: 1	0.0006
		site18:	1	0.0006
			C->A: 1	0.0006
		site20:	1696	0.9809
			U->G: 1694	0.9798
			U->C: 1	0.0006
			U->A: 1	0.0006
		site21:	10	0.0058
			C->A: 7	0.004
			C->U: 3	0.0017
>pre-miRNA: ccr-mir-29a	96	32	0.3333
	mature miRNA: ccr-miR-29a	34	0	0
		site10:	16	0.4706
			U->C: 16	0.4706
		site22:	1	0.0294
			A->U: 1	0.0294
>pre-miRNA: ccr-mir-29b	28	2	0.0714
	mature miRNA: ccr-miR-29b	27	0	0
		site23:	2	0.0741
			U->A: 2	0.0741
>pre-miRNA: ccr-mir-301a	32	25	0.7812
	mature miRNA: ccr-miR-301a	11	0	0
		site20:	9	0.8182
			A->U: 5	0.4545
			A->G: 4	0.3636
		site21:	1	0.0909
			A->U: 1	0.0909
>pre-miRNA: ccr-mir-30b	458	41	0.0895
	mature miRNA: ccr-miR-30b	446	0	0
		site3:	1	0.0022
			U->G: 1	0.0022
		site22:	29	0.065
			U->A: 3	0.0067
			U->C: 24	0.0538
			U->G: 2	0.0045
>pre-miRNA: ccr-mir-30d	7352	593	0.0807
	mature miRNA: ccr-miR-30d	5545	0	0
		site1:	6	0.0011
			U->A: 4	0.0007
			U->C: 1	0.0002
			U->G: 1	0.0002
		site2:	1	0.0002
			G->U: 1	0.0002
		site3:	6	0.0011
			U->G: 6	0.0011
		site4:	2	0.0004
			A->G: 2	0.0004
		site7:	1	0.0002
			C->U: 1	0.0002
		site10:	2	0.0004
			C->A: 1	0.0002
			C->U: 1	0.0002
		site11:	7	0.0013
			C->A: 2	0.0004
			C->U: 5	0.0009
		site12:	205	0.037
			C->A: 1	0.0002
			C->U: 204	0.0368
		site13:	2	0.0004
			C->A: 1	0.0002
			C->U: 1	0.0002
		site14:	2	0.0004
			G->C: 1	0.0002
			G->A: 1	0.0002
		site16:	1	0.0002
			C->A: 1	0.0002
		site17:	3	0.0005
			U->G: 1	0.0002
			U->C: 2	0.0004
		site18:	1	0.0002
			G->C: 1	0.0002
		site19:	2	0.0004
			G->U: 1	0.0002
			G->A: 1	0.0002
		site20:	3	0.0005
			A->U: 1	0.0002
			A->G: 1	0.0002
			A->C: 1	0.0002
		site21:	8	0.0014
			A->G: 4	0.0007
			A->C: 4	0.0007
		site22:	35	0.0063
			G->U: 8	0.0014
			G->A: 26	0.0047
			G->C: 1	0.0002
		site23:	59	0.0106
			C->A: 32	0.0058
			C->U: 27	0.0049
>pre-miRNA: ccr-mir-338	49	7	0.1429
	mature miRNA: ccr-miR-338	26	0	0
		site16:	1	0.0385
			U->C: 1	0.0385
		site18:	1	0.0385
			U->G: 1	0.0385
		site19:	1	0.0385
			G->U: 1	0.0385
		site20:	1	0.0385
			U->G: 1	0.0385
>pre-miRNA: ccr-mir-34	7	5	0.7143
	mature miRNA: ccr-miR-34	0	0
>pre-miRNA: ccr-mir-363	249	33	0.1325
	mature miRNA: ccr-miR-363	217	0	0
		site6:	1	0.0046
			C->U: 1	0.0046
		site8:	1	0.0046
			C->U: 1	0.0046
		site14:	1	0.0046
			C->U: 1	0.0046
		site22:	5	0.023
			A->U: 5	0.023
>pre-miRNA: ccr-mir-365	32	10	0.3125
	mature miRNA: ccr-miR-365	21	0	0
		site21:	6	0.2857
			A->U: 6	0.2857
>pre-miRNA: ccr-mir-375	43	23	0.5349
	mature miRNA: ccr-miR-375	37	0	0
		site18:	18	0.4865
			C->A: 18	0.4865
		site21:	4	0.1081
			U->G: 4	0.1081
		site22:	1	0.027
			A->U: 1	0.027
>pre-miRNA: ccr-mir-429	21	4	0.1905
	mature miRNA: ccr-miR-429	20	0	0
		site21:	2	0.1
			G->A: 2	0.1
		site22:	1	0.05
			U->C: 1	0.05
>pre-miRNA: ccr-mir-430	10	0	0
	mature miRNA: ccr-miR-430	0	0
>pre-miRNA: ccr-mir-454a	40	2	0.05
	mature miRNA: ccr-miR-454a	0	0
>pre-miRNA: ccr-mir-454b	58	7	0.1207
	mature miRNA: ccr-miR-454b	0	0
>pre-miRNA: ccr-mir-455	67	30	0.4478
	mature miRNA: ccr-miR-455	16	0	0
		site17:	2	0.125
			A->G: 2	0.125
		site21:	3	0.1875
			C->U: 3	0.1875
>pre-miRNA: ccr-mir-457a	629	292	0.4642
	mature miRNA: ccr-miR-457a	0	0
>pre-miRNA: ccr-mir-457b	71	20	0.2817
	mature miRNA: ccr-miR-457b	0	0
>pre-miRNA: ccr-mir-459	0	0	0
>pre-miRNA: ccr-mir-460	8	4	0.5
	mature miRNA: ccr-miR-460-5p	8	0	0
		site21:	4	0.5
			C->U: 4	0.5
>pre-miRNA: ccr-mir-489	2	2	1
>pre-miRNA: ccr-mir-499	348	14	0.0402
	mature miRNA: ccr-miR-499	339	0	0
		site7:	1	0.0029
			C->G: 1	0.0029
		site11:	1	0.0029
			C->U: 1	0.0029
		site14:	1	0.0029
			U->A: 1	0.0029
		site20:	1	0.0029
			U->C: 1	0.0029
		site21:	1	0.0029
			U->G: 1	0.0029
		site22:	1	0.0029
			A->U: 1	0.0029
>pre-miRNA: ccr-mir-551	1	0	0
	mature miRNA: ccr-miR-551	0	0
>pre-miRNA: ccr-mir-7132	11	6	0.5455
	mature miRNA: ccr-miR-7132	0	0
>pre-miRNA: ccr-mir-7133	15	1	0.0667
	mature miRNA: ccr-miR-7133	15	0	0
		site22:	1	0.0667
			A->U: 1	0.0667
>pre-miRNA: ccr-mir-722	34	8	0.2353
	mature miRNA: ccr-miR-722	0	0
>pre-miRNA: ccr-mir-724	1207	59	0.0489
	mature miRNA: ccr-miR-724	774	0	0
		site1:	1	0.0013
			U->A: 1	0.0013
		site15:	5	0.0065
			C->U: 5	0.0065
		site21:	2	0.0026
			U->C: 2	0.0026
		site22:	3	0.0039
			U->C: 3	0.0039
>pre-miRNA: ccr-mir-725	55	7	0.1273
	mature miRNA: ccr-miR-725	48	0	0
		site9:	1	0.0208
			U->C: 1	0.0208
		site14:	1	0.0208
			U->A: 1	0.0208
		site22:	1	0.0208
			U->A: 1	0.0208
>pre-miRNA: ccr-mir-726	94	76	0.8085
	mature miRNA: ccr-miR-726	9	0	0
		site21:	3	0.3333
			G->A: 3	0.3333
>pre-miRNA: ccr-mir-727	67	18	0.2687
	mature miRNA: ccr-miR-727-3p	36	0	0
		site5:	1	0.0278
			A->G: 1	0.0278
		site11:	1	0.0278
			G->C: 1	0.0278
		site21:	8	0.2222
			U->A: 8	0.2222
		site22:	2	0.0556
			A->U: 2	0.0556
	mature miRNA: ccr-miR-727-5p	13	0	0
		site18:	2	0.1538
			C->U: 2	0.1538
		site22:	1	0.0769
			C->A: 1	0.0769
>pre-miRNA: ccr-mir-730	44	3	0.0682
	mature miRNA: ccr-miR-730	0	0
>pre-miRNA: ccr-mir-734	7	1	0.1429
	mature miRNA: ccr-miR-734	0	0
>pre-miRNA: ccr-mir-738	2220	150	0.0676
	mature miRNA: ccr-miR-738	0	0
>pre-miRNA: ccr-mir-7a	4514	179	0.0397
	mature miRNA: ccr-miR-7a	4448	0	0
		site1:	1	0.0002
			U->C: 1	0.0002
		site3:	2	0.0004
			G->U: 2	0.0004
		site4:	1	0.0002
			A->G: 1	0.0002
		site5:	9	0.002
			A->G: 1	0.0002
			A->C: 8	0.0018
		site7:	1	0.0002
			A->U: 1	0.0002
		site9:	7	0.0016
			U->G: 5	0.0011
			U->C: 1	0.0002
			U->A: 1	0.0002
		site11:	2	0.0004
			G->A: 2	0.0004
		site12:	3	0.0007
			U->C: 3	0.0007
		site13:	2	0.0004
			G->C: 1	0.0002
			G->U: 1	0.0002
		site14:	1	0.0002
			A->G: 1	0.0002
		site16:	3	0.0007
			U->A: 1	0.0002
			U->C: 2	0.0004
		site18:	1	0.0002
			U->G: 1	0.0002
		site20:	6	0.0013
			U->A: 2	0.0004
			U->G: 4	0.0009
		site21:	2	0.0004
			U->G: 1	0.0002
			U->C: 1	0.0002
		site22:	15	0.0034
			G->C: 1	0.0002
			G->A: 13	0.0029
			G->U: 1	0.0002
		site23:	36	0.0081
			U->A: 14	0.0031
			U->C: 22	0.0049
		site24:	23	0.0052
			U->G: 12	0.0027
			U->C: 7	0.0016
			U->A: 4	0.0009
>pre-miRNA: ccr-mir-7b	603	11	0.0182
	mature miRNA: ccr-miR-7b	551	0	0
		site9:	1	0.0018
			U->G: 1	0.0018
		site14:	1	0.0018
			A->G: 1	0.0018
		site22:	1	0.0018
			G->A: 1	0.0018
		site23:	2	0.0036
			U->A: 1	0.0018
			U->C: 1	0.0018
>pre-miRNA: ccr-mir-9	5270	296	0.0562
	mature miRNA: ccr-miR-9-3p	2702	0	0
		site1:	3	0.0011
			U->G: 1	0.0004
			U->C: 2	0.0007
		site2:	5	0.0019
			C->A: 2	0.0007
[truncated: 1,245 more rows]

## Sheet: smaRNA_male_3_editing_stats
>pre-miRNA: ccr-let-7a	14437	9714	0.6729
	mature miRNA: ccr-let-7a	13844	0	0
		site1:	40	0.0029
			U->C: 5	0.0004
			U->A: 29	0.0021
			U->G: 6	0.0004
		site2:	2	0.0001
			G->U: 1	0.0001
			G->C: 1	0.0001
		site3:	5	0.0004
			A->U: 2	0.0001
			A->C: 1	0.0001
			A->G: 2	0.0001
		site4:	1	0.0001
			G->C: 1	0.0001
		site5:	1	0.0001
			G->C: 1	0.0001
		site6:	7	0.0005
			U->C: 1	0.0001
			U->A: 1	0.0001
			U->G: 5	0.0004
		site7:	33	0.0024
			A->C: 33	0.0024
		site8:	1	0.0001
			G->U: 1	0.0001
		site9:	48	0.0035
			U->C: 5	0.0004
			U->G: 43	0.0031
		site10:	248	0.0179
			A->U: 240	0.0173
			A->G: 8	0.0006
		site11:	14	0.001
			G->U: 1	0.0001
			G->A: 13	0.0009
		site12:	7978	0.5763
			G->A: 7976	0.5761
			G->C: 2	0.0001
		site13:	4	0.0003
			U->C: 2	0.0001
			U->A: 2	0.0001
		site14:	6	0.0004
			U->C: 3	0.0002
			U->A: 1	0.0001
			U->G: 2	0.0001
		site15:	2	0.0001
			G->U: 1	0.0001
			G->A: 1	0.0001
		site16:	2269	0.1639
			U->C: 31	0.0022
			U->A: 2238	0.1617
		site17:	3	0.0002
			A->U: 1	0.0001
			A->G: 2	0.0001
		site18:	7	0.0005
			U->C: 1	0.0001
			U->A: 6	0.0004
		site19:	1125	0.0813
			A->U: 16	0.0012
			A->C: 1	0.0001
			A->G: 1108	0.08
		site20:	18	0.0013
			G->U: 12	0.0009
			G->A: 5	0.0004
			G->C: 1	0.0001
		site21:	38	0.0027
			U->C: 14	0.001
			U->A: 23	0.0017
			U->G: 1	0.0001
		site22:	75	0.0054
			U->C: 20	0.0014
			U->A: 52	0.0038
			U->G: 3	0.0002
>pre-miRNA: ccr-let-7b	2186	1521	0.6958
	mature miRNA: ccr-let-7b	1831	0	0
		site3:	1	0.0005
			A->G: 1	0.0005
		site6:	1	0.0005
			U->G: 1	0.0005
		site9:	2	0.0011
			U->C: 2	0.0011
		site10:	240	0.1311
			A->U: 240	0.1311
		site11:	158	0.0863
			G->A: 158	0.0863
		site12:	2	0.0011
			G->A: 2	0.0011
		site14:	1	0.0005
			U->C: 1	0.0005
		site17:	1109	0.6057
			G->A: 1108	0.6051
			G->C: 1	0.0005
		site18:	1	0.0005
			U->A: 1	0.0005
		site19:	160	0.0874
			G->U: 158	0.0863
			G->A: 2	0.0011
		site20:	6	0.0033
			G->U: 2	0.0011
			G->A: 4	0.0022
		site21:	27	0.0147
			U->C: 5	0.0027
			U->A: 22	0.012
		site22:	48	0.0262
			U->C: 13	0.0071
			U->A: 33	0.018
			U->G: 2	0.0011
>pre-miRNA: ccr-let-7g	9669	9197	0.9512
	mature miRNA: ccr-let-7g	9269	0	0
		site1:	9	0.001
			U->C: 3	0.0003
			U->A: 1	0.0001
			U->G: 5	0.0005
		site2:	2	0.0002
			G->U: 1	0.0001
			G->C: 1	0.0001
		site3:	4	0.0004
			A->U: 2	0.0002
			A->G: 2	0.0002
		site4:	2	0.0002
			G->U: 1	0.0001
			G->C: 1	0.0001
		site5:	1	0.0001
			G->C: 1	0.0001
		site6:	7	0.0008
			U->C: 1	0.0001
			U->A: 1	0.0001
			U->G: 5	0.0005
		site7:	31	0.0033
			A->C: 30	0.0032
			A->G: 1	0.0001
		site8:	1	0.0001
			G->U: 1	0.0001
		site9:	2	0.0002
			U->C: 2	0.0002
		site10:	1	0.0001
			A->G: 1	0.0001
		site11:	1	0.0001
			G->U: 1	0.0001
		site12:	7978	0.8607
			U->C: 2	0.0002
			U->A: 7976	0.8605
		site13:	1	0.0001
			U->A: 1	0.0001
		site14:	3	0.0003
			U->C: 1	0.0001
			U->A: 1	0.0001
			U->G: 1	0.0001
		site15:	1	0.0001
			G->U: 1	0.0001
		site16:	2236	0.2412
			U->C: 1	0.0001
			U->A: 2235	0.2411
		site17:	1	0.0001
			A->U: 1	0.0001
		site18:	823	0.0888
			U->C: 821	0.0886
			U->A: 2	0.0002
		site19:	4	0.0004
			A->U: 1	0.0001
			A->C: 1	0.0001
			A->G: 2	0.0002
		site20:	5	0.0005
			G->U: 3	0.0003
			G->A: 2	0.0002
		site21:	14	0.0015
			U->C: 3	0.0003
			U->A: 7	0.0008
			U->G: 4	0.0004
		site22:	36	0.0039
			U->C: 8	0.0009
			U->A: 21	0.0023
			U->G: 7	0.0008
>pre-miRNA: ccr-let-7i	8832	1219	0.138
	mature miRNA: ccr-let-7i	1128	0	0
		site4:	1	0.0009
			G->A: 1	0.0009
		site13:	1	0.0009
			U->A: 1	0.0009
		site14:	1	0.0009
			U->C: 1	0.0009
		site15:	2	0.0018
			G->U: 1	0.0009
			G->A: 1	0.0009
		site17:	7	0.0062
			G->A: 7	0.0062
		site18:	2	0.0018
			C->U: 1	0.0009
			C->G: 1	0.0009
		site20:	1	0.0009
			G->C: 1	0.0009
		site21:	32	0.0284
			U->C: 18	0.016
			U->A: 14	0.0124
>pre-miRNA: ccr-let-7j	1658	955	0.576
	mature miRNA: ccr-let-7j	1516	0	0
		site1:	5	0.0033
			U->G: 5	0.0033
		site2:	1	0.0007
			G->C: 1	0.0007
		site3:	1	0.0007
			A->G: 1	0.0007
		site4:	2	0.0013
			G->U: 1	0.0007
			G->A: 1	0.0007
		site6:	2	0.0013
			U->G: 2	0.0013
		site7:	1	0.0007
			A->G: 1	0.0007
		site9:	3	0.002
			U->C: 1	0.0007
			U->A: 1	0.0007
			U->G: 1	0.0007
		site10:	823	0.5429
			U->A: 821	0.5416
			U->G: 2	0.0013
		site12:	1	0.0007
			U->C: 1	0.0007
		site14:	1	0.0007
			U->G: 1	0.0007
		site21:	6	0.004
			U->C: 1	0.0007
			U->A: 2	0.0013
			U->G: 3	0.002
		site22:	17	0.0112
			U->C: 8	0.0053
			U->A: 4	0.0026
			U->G: 5	0.0033
>pre-miRNA: ccr-mir-1	723	90	0.1245
	mature miRNA: ccr-miR-1	699	0	0
		site1:	2	0.0029
			U->C: 1	0.0014
			U->G: 1	0.0014
		site5:	1	0.0014
			A->C: 1	0.0014
		site8:	1	0.0014
			U->A: 1	0.0014
		site9:	1	0.0014
			A->G: 1	0.0014
		site11:	10	0.0143
			A->G: 10	0.0143
		site14:	5	0.0072
			A->G: 5	0.0072
		site17:	10	0.0143
			A->G: 10	0.0143
		site20:	17	0.0243
			U->C: 1	0.0014
			U->G: 16	0.0229
		site21:	1	0.0014
			A->C: 1	0.0014
		site22:	53	0.0758
			U->C: 33	0.0472
			U->A: 13	0.0186
			U->G: 7	0.01
>pre-miRNA: ccr-mir-100	27578	1852	0.0672
	mature miRNA: ccr-miR-100	2257	0	0
		site1:	18	0.008
			A->U: 2	0.0009
			A->C: 1	0.0004
			A->G: 15	0.0066
		site2:	2	0.0009
			A->G: 2	0.0009
		site5:	1	0.0004
			C->A: 1	0.0004
		site9:	1	0.0004
			G->U: 1	0.0004
		site11:	2	0.0009
			U->C: 1	0.0004
			U->A: 1	0.0004
		site12:	3	0.0013
			C->U: 2	0.0009
			C->A: 1	0.0004
		site14:	1	0.0004
			G->U: 1	0.0004
		site15:	1	0.0004
			A->G: 1	0.0004
		site16:	3	0.0013
			A->G: 3	0.0013
		site20:	2	0.0009
			G->U: 1	0.0004
			G->A: 1	0.0004
		site21:	33	0.0146
			U->C: 27	0.012
			U->A: 6	0.0027
>pre-miRNA: ccr-mir-101a	7392	1149	0.1554
	mature miRNA: ccr-miR-101a	5546	0	0
		site1:	7	0.0013
			U->C: 1	0.0002
			U->A: 4	0.0007
			U->G: 2	0.0004
		site2:	10	0.0018
			A->U: 1	0.0002
			A->C: 8	0.0014
			A->G: 1	0.0002
		site3:	1	0.0002
			C->A: 1	0.0002
		site4:	2	0.0004
			A->U: 1	0.0002
			A->C: 1	0.0002
		site5:	1	0.0002
			G->U: 1	0.0002
		site6:	2	0.0004
			U->A: 2	0.0004
		site7:	1	0.0002
			A->G: 1	0.0002
		site8:	1	0.0002
			C->A: 1	0.0002
		site9:	5	0.0009
			U->C: 2	0.0004
			U->A: 1	0.0002
			U->G: 2	0.0004
		site10:	1	0.0002
			G->U: 1	0.0002
		site12:	1	0.0002
			G->U: 1	0.0002
		site13:	3	0.0005
			A->G: 3	0.0005
		site14:	1	0.0002
			U->G: 1	0.0002
		site16:	47	0.0085
			A->G: 47	0.0085
		site17:	1	0.0002
			C->A: 1	0.0002
		site18:	5	0.0009
			U->C: 4	0.0007
			U->A: 1	0.0002
		site19:	4	0.0007
			G->U: 4	0.0007
		site20:	2	0.0004
			A->G: 2	0.0004
		site21:	81	0.0146
			A->U: 17	0.0031
			A->C: 60	0.0108
			A->G: 4	0.0007
		site22:	252	0.0454
			G->U: 132	0.0238
			G->A: 80	0.0144
			G->C: 40	0.0072
>pre-miRNA: ccr-mir-101b	251	162	0.6454
	mature miRNA: ccr-miR-101b	0	0
>pre-miRNA: ccr-mir-103	1165	90	0.0773
	mature miRNA: ccr-miR-103	1095	0	0
		site1:	1	0.0009
			A->C: 1	0.0009
		site7:	2	0.0018
			A->C: 2	0.0018
		site8:	1	0.0009
			U->G: 1	0.0009
		site9:	1	0.0009
			U->G: 1	0.0009
		site15:	1	0.0009
			G->U: 1	0.0009
		site16:	1	0.0009
			G->U: 1	0.0009
		site20:	8	0.0073
			A->U: 7	0.0064
			A->G: 1	0.0009
		site21:	2	0.0018
			U->C: 1	0.0009
			U->A: 1	0.0009
		site22:	5	0.0046
			G->U: 4	0.0037
			G->A: 1	0.0009
		site23:	17	0.0155
			A->U: 14	0.0128
			A->G: 3	0.0027
>pre-miRNA: ccr-mir-107	120	80	0.6667
	mature miRNA: ccr-miR-107	69	0	0
		site20:	40	0.5797
			A->U: 40	0.5797
		site21:	1	0.0145
			U->A: 1	0.0145
		site22:	4	0.058
			C->U: 3	0.0435
			C->A: 1	0.0145
>pre-miRNA: ccr-mir-10b	11416	4716	0.4131
	mature miRNA: ccr-miR-10b	4639	0	0
		site1:	3	0.0006
			U->C: 1	0.0002
			U->G: 2	0.0004
		site2:	2	0.0004
			A->C: 1	0.0002
			A->G: 1	0.0002
		site3:	1	0.0002
			C->G: 1	0.0002
		site4:	3	0.0006
			C->A: 2	0.0004
			C->G: 1	0.0002
		site5:	1	0.0002
			C->A: 1	0.0002
		site6:	2	0.0004
			U->C: 1	0.0002
			U->G: 1	0.0002
		site7:	2	0.0004
			G->A: 1	0.0002
			G->C: 1	0.0002
		site8:	2	0.0004
			U->C: 2	0.0004
		site9:	3	0.0006
			A->U: 1	0.0002
			A->C: 1	0.0002
			A->G: 1	0.0002
		site12:	1811	0.3904
			A->U: 1809	0.39
			A->G: 2	0.0004
		site13:	2	0.0004
			C->U: 1	0.0002
			C->A: 1	0.0002
		site14:	4	0.0009
			C->U: 2	0.0004
			C->A: 2	0.0004
		site17:	5	0.0011
			A->C: 1	0.0002
			A->G: 4	0.0009
		site18:	5	0.0011
			U->C: 2	0.0004
			U->A: 2	0.0004
			U->G: 1	0.0002
		site19:	2	0.0004
			U->C: 2	0.0004
		site20:	1	0.0002
			U->C: 1	0.0002
		site21:	5	0.0011
			G->A: 1	0.0002
			G->C: 4	0.0009
		site22:	35	0.0075
			U->C: 15	0.0032
			U->A: 19	0.0041
			U->G: 1	0.0002
>pre-miRNA: ccr-mir-10c	6932	4440	0.6405
	mature miRNA: ccr-miR-10c	6176	0	0
		site1:	6	0.001
			U->C: 3	0.0005
			U->A: 1	0.0002
			U->G: 2	0.0003
		site2:	12	0.0019
			A->C: 2	0.0003
			A->G: 10	0.0016
		site3:	1	0.0002
			C->A: 1	0.0002
		site4:	3	0.0005
			C->A: 2	0.0003
			C->G: 1	0.0002
		site5:	4	0.0006
			C->U: 2	0.0003
			C->A: 2	0.0003
		site6:	6	0.001
			U->C: 3	0.0005
			U->G: 3	0.0005
		site7:	2	0.0003
			G->C: 2	0.0003
		site8:	1	0.0002
			U->C: 1	0.0002
		site9:	1	0.0002
			A->G: 1	0.0002
		site10:	4	0.0006
			G->U: 3	0.0005
			G->C: 1	0.0002
		site11:	1	0.0002
			A->G: 1	0.0002
		site12:	3	0.0005
			U->A: 3	0.0005
		site13:	4	0.0006
			C->U: 1	0.0002
			C->A: 3	0.0005
		site14:	4	0.0006
			C->A: 3	0.0005
			C->G: 1	0.0002
		site16:	3761	0.609
			G->U: 1	0.0002
			G->A: 3760	0.6088
		site17:	3	0.0005
			A->C: 2	0.0003
			A->G: 1	0.0002
		site18:	8	0.0013
			U->C: 2	0.0003
			U->A: 5	0.0008
			U->G: 1	0.0002
		site19:	1	0.0002
			U->A: 1	0.0002
		site20:	2	0.0003
			U->C: 1	0.0002
			U->A: 1	0.0002
		site21:	1	0.0002
			G->C: 1	0.0002
		site22:	22	0.0036
			U->C: 16	0.0026
			U->A: 6	0.001
		site23:	30	0.0049
			G->U: 9	0.0015
			G->A: 21	0.0034
>pre-miRNA: ccr-mir-10d	5149	163	0.0317
	mature miRNA: ccr-miR-10d	2470	0	0
		site2:	1	0.0004
			A->G: 1	0.0004
		site8:	1	0.0004
			U->C: 1	0.0004
		site12:	3	0.0012
			A->U: 1	0.0004
			A->C: 1	0.0004
			A->G: 1	0.0004
		site18:	1	0.0004
			U->A: 1	0.0004
		site19:	2	0.0008
			G->C: 2	0.0008
		site20:	3	0.0012
			U->C: 2	0.0008
			U->G: 1	0.0004
		site21:	1	0.0004
			G->A: 1	0.0004
		site22:	67	0.0271
			U->C: 65	0.0263
			U->A: 2	0.0008
>pre-miRNA: ccr-mir-122	13	0	0
	mature miRNA: ccr-miR-122	0	0
>pre-miRNA: ccr-mir-124a	99	44	0.4444
	mature miRNA: ccr-miR-124a	0	0
>pre-miRNA: ccr-mir-124b	64	10	0.1562
	mature miRNA: ccr-miR-124b	0	0
>pre-miRNA: ccr-mir-125b	1067	156	0.1462
	mature miRNA: ccr-miR-125b	953	0	0
		site1:	2	0.0021
			U->A: 2	0.0021
		site2:	1	0.001
			C->U: 1	0.001
		site5:	2	0.0021
			U->C: 2	0.0021
		site8:	3	0.0031
			G->U: 3	0.0031
		site11:	2	0.0021
			C->U: 2	0.0021
		site12:	1	0.001
			C->U: 1	0.001
		site16:	2	0.0021
			C->A: 2	0.0021
		site17:	2	0.0021
			U->A: 2	0.0021
		site19:	1	0.001
			G->U: 1	0.001
		site22:	32	0.0336
			A->U: 29	0.0304
			A->C: 3	0.0031
>pre-miRNA: ccr-mir-125c	288	22	0.0764
	mature miRNA: ccr-miR-125c	270	0	0
		site8:	1	0.0037
			G->U: 1	0.0037
		site11:	1	0.0037
			C->U: 1	0.0037
		site22:	2	0.0074
			A->U: 2	0.0074
>pre-miRNA: ccr-mir-126	8278	930	0.1123
	mature miRNA: ccr-miR-126-3p	3209	0	0
		site1:	3	0.0009
			C->U: 2	0.0006
			C->A: 1	0.0003
		site2:	2	0.0006
			U->A: 1	0.0003
			U->G: 1	0.0003
		site4:	1	0.0003
			G->A: 1	0.0003
		site6:	2	0.0006
			A->U: 1	0.0003
			A->C: 1	0.0003
		site7:	2	0.0006
			C->A: 2	0.0006
		site8:	2	0.0006
			C->U: 1	0.0003
			C->A: 1	0.0003
		site10:	7	0.0022
			U->G: 7	0.0022
		site11:	1	0.0003
			G->U: 1	0.0003
		site12:	1	0.0003
			A->G: 1	0.0003
		site13:	1	0.0003
			G->U: 1	0.0003
		site14:	1	0.0003
			U->G: 1	0.0003
		site15:	1	0.0003
			A->G: 1	0.0003
		site17:	2	0.0006
			U->C: 1	0.0003
			U->A: 1	0.0003
		site19:	153	0.0477
			A->G: 153	0.0477
		site20:	1	0.0003
			U->C: 1	0.0003
		site21:	1	0.0003
			G->U: 1	0.0003
		site22:	65	0.0203
			C->U: 12	0.0037
			C->A: 53	0.0165
	mature miRNA: ccr-miR-126-5p	129	0	0
		site21:	1	0.0078
			G->A: 1	0.0078
>pre-miRNA: ccr-mir-128	1490	350	0.2349
	mature miRNA: ccr-miR-128	965	0	0
		site1:	1	0.001
			U->A: 1	0.001
		site2:	3	0.0031
			C->U: 2	0.0021
			C->A: 1	0.001
		site7:	1	0.001
			U->G: 1	0.001
		site11:	1	0.001
			C->U: 1	0.001
		site13:	1	0.001
			G->A: 1	0.001
		site14:	1	0.001
			G->A: 1	0.001
		site16:	1	0.001
			C->A: 1	0.001
		site20:	2	0.0021
			U->A: 1	0.001
			U->G: 1	0.001
		site21:	17	0.0176
			U->C: 5	0.0052
			U->A: 11	0.0114
			U->G: 1	0.001
>pre-miRNA: ccr-mir-129	527	32	0.0607
	mature miRNA: ccr-miR-129	460	0	0
		site1:	1	0.0022
			C->G: 1	0.0022
		site2:	1	0.0022
			U->C: 1	0.0022
		site3:	1	0.0022
			U->G: 1	0.0022
		site8:	1	0.0022
			C->U: 1	0.0022
		site11:	1	0.0022
			U->C: 1	0.0022
		site18:	1	0.0022
			U->G: 1	0.0022
		site20:	2	0.0043
			G->U: 1	0.0022
			G->A: 1	0.0022
>pre-miRNA: ccr-mir-130a	14	4	0.2857
	mature miRNA: ccr-miR-130a	12	0	0
		site21:	4	0.3333
			A->U: 4	0.3333
>pre-miRNA: ccr-mir-130b	58	5	0.0862
	mature miRNA: ccr-miR-130b	0	0
>pre-miRNA: ccr-mir-130c	24	6	0.25
	mature miRNA: ccr-miR-130c	0	0
>pre-miRNA: ccr-mir-132a	444	406	0.9144
	mature miRNA: ccr-miR-132a	38	0	0
		site6:	1	0.0263
			G->A: 1	0.0263
		site17:	1	0.0263
			U->C: 1	0.0263
		site22:	6	0.1579
			G->U: 1	0.0263
			G->A: 1	0.0263
			G->C: 4	0.1053
>pre-miRNA: ccr-mir-132b	444	406	0.9144
	mature miRNA: ccr-miR-132b	11	0	0
		site4:	1	0.0909
			A->G: 1	0.0909
		site11:	1	0.0909
			U->A: 1	0.0909
		site15:	1	0.0909
			C->U: 1	0.0909
>pre-miRNA: ccr-mir-133a	26	12	0.4615
	mature miRNA: ccr-miR-133a-5p	2	0	0
		site7:	1	0.5
			U->A: 1	0.5
		site12:	1	0.5
			U->G: 1	0.5
	mature miRNA: ccr-miR-133a-3p	10	0	0
		site2:	1	0.1
			U->C: 1	0.1
		site22:	3	0.3
			U->A: 3	0.3
>pre-miRNA: ccr-mir-135c	310	33	0.1065
	mature miRNA: ccr-miR-135c	308	0	0
		site1:	3	0.0097
			U->A: 3	0.0097
		site5:	2	0.0065
			G->A: 2	0.0065
		site10:	1	0.0032
			C->A: 1	0.0032
		site20:	1	0.0032
			G->C: 1	0.0032
		site23:	26	0.0844
			A->U: 23	0.0747
			A->C: 3	0.0097
>pre-miRNA: ccr-mir-137	11	5	0.4545
	mature miRNA: ccr-miR-137	0	0
>pre-miRNA: ccr-mir-138	14	3	0.2143
	mature miRNA: ccr-miR-138	0	0
>pre-miRNA: ccr-mir-139	186	52	0.2796
	mature miRNA: ccr-miR-139	183	0	0
		site12:	49	0.2678
			U->C: 49	0.2678
		site19:	1	0.0055
			C->G: 1	0.0055
		site22:	1	0.0055
			G->U: 1	0.0055
		site23:	3	0.0164
			U->C: 2	0.0109
			U->A: 1	0.0055
>pre-miRNA: ccr-mir-140	2013	414	0.2057
	mature miRNA: ccr-miR-140-3p	1013	0	0
		site1:	1	0.001
			U->C: 1	0.001
		site2:	3	0.003
			A->G: 3	0.003
		site5:	1	0.001
			A->G: 1	0.001
		site7:	2	0.002
			A->G: 2	0.002
		site10:	1	0.001
			G->C: 1	0.001
		site13:	1	0.001
			G->U: 1	0.001
		site14:	1	0.001
			A->G: 1	0.001
		site16:	1	0.001
			C->A: 1	0.001
		site20:	1	0.001
			G->U: 1	0.001
		site21:	3	0.003
			G->U: 2	0.002
			G->A: 1	0.001
		site22:	8	0.0079
			A->U: 5	0.0049
			A->C: 3	0.003
	mature miRNA: ccr-miR-140-5p	230	0	0
		site2:	4	0.0174
			A->G: 4	0.0174
		site8:	1	0.0043
			U->A: 1	0.0043
		site17:	1	0.0043
			U->G: 1	0.0043
		site22:	23	0.1
			G->U: 1	0.0043
			G->A: 22	0.0957
>pre-miRNA: ccr-mir-142-1	214	133	0.6215
	mature miRNA: ccr-miR-142-3p	0	0
	mature miRNA: ccr-miR-142-5p	39	0	0
		site12:	29	0.7436
			C->A: 29	0.7436
		site20:	1	0.0256
			C->U: 1	0.0256
>pre-miRNA: ccr-mir-142-2	214	133	0.6215
	mature miRNA: ccr-miR-142-3p	0	0
	mature miRNA: ccr-miR-142-5p	39	0	0
		site12:	29	0.7436
			C->A: 29	0.7436
		site20:	1	0.0256
			C->U: 1	0.0256
>pre-miRNA: ccr-mir-143	149452	32003	0.2141
	mature miRNA: ccr-miR-143	5160	0	0
		site1:	6	0.0012
			U->C: 3	0.0006
			U->G: 3	0.0006
		site2:	3	0.0006
			G->U: 1	0.0002
			G->C: 2	0.0004
		site3:	3	0.0006
			A->U: 1	0.0002
			A->G: 2	0.0004
		site4:	1	0.0002
			G->A: 1	0.0002
		site6:	3	0.0006
			U->C: 1	0.0002
			U->A: 1	0.0002
			U->G: 1	0.0002
		site7:	5	0.001
			G->U: 5	0.001
		site8:	1	0.0002
			A->G: 1	0.0002
		site9:	6	0.0012
			A->C: 2	0.0004
			A->G: 4	0.0008
		site10:	3	0.0006
			G->U: 3	0.0006
		site11:	7	0.0014
			C->U: 5	0.001
			C->A: 2	0.0004
		site12:	2	0.0004
			A->G: 2	0.0004
		site14:	4	0.0008
			U->A: 1	0.0002
			U->G: 3	0.0006
		site16:	1	0.0002
			U->A: 1	0.0002
		site17:	1	0.0002
			A->U: 1	0.0002
		site18:	4	0.0008
			G->A: 2	0.0004
			G->C: 2	0.0004
		site19:	18	0.0035
			C->U: 2	0.0004
			C->A: 16	0.0031
		site20:	154	0.0298
			U->C: 89	0.0172
			U->A: 61	0.0118
			U->G: 4	0.0008
>pre-miRNA: ccr-mir-144	236	13	0.0551
	mature miRNA: ccr-miR-144	30	0	0
		site10:	2	0.0667
			A->G: 2	0.0667
>pre-miRNA: ccr-mir-146a	25309	736	0.0291
	mature miRNA: ccr-miR-146a	24187	0	0
		site1:	27	0.0011
			U->C: 7	0.0003
			U->A: 17	0.0007
			U->G: 3	0.0001
		site2:	3	0.0001
			G->U: 2	0.0001
			G->C: 1	0
		site3:	5	0.0002
			A->U: 1	0
			A->G: 4	0.0002
		site4:	3	0.0001
			G->A: 1	0
			G->C: 2	0.0001
		site5:	12	0.0005
			A->U: 1	0
			A->G: 11	0.0005
		site6:	5	0.0002
			A->U: 1	0
			A->C: 2	0.0001
			A->G: 2	0.0001
		site7:	10	0.0004
			C->U: 1	0
			C->A: 6	0.0002
			C->G: 3	0.0001
		site8:	16	0.0007
			U->C: 10	0.0004
			U->A: 6	0.0002
		site9:	7	0.0003
			G->U: 1	0
			G->A: 5	0.0002
			G->C: 1	0
		site10:	6	0.0002
			A->U: 1	0
			A->G: 5	0.0002
		site11:	2	0.0001
			A->G: 2	0.0001
		site12:	5	0.0002
			U->C: 3	0.0001
			U->A: 1	0
			U->G: 1	0
		site13:	15	0.0006
			U->C: 7	0.0003
			U->A: 8	0.0003
		site14:	9	0.0004
			C->U: 4	0.0002
			C->A: 5	0.0002
		site15:	16	0.0007
			C->U: 2	0.0001
			C->A: 12	0.0005
			C->G: 2	0.0001
		site16:	5	0.0002
			A->C: 1	0
			A->G: 4	0.0002
		site17:	12	0.0005
			U->C: 5	0.0002
			U->A: 5	0.0002
			U->G: 2	0.0001
		site18:	8	0.0003
			A->G: 8	0.0003
		site19:	14	0.0006
			G->U: 13	0.0005
			G->A: 1	0
		site20:	23	0.001
			A->U: 1	0
			A->C: 1	0
			A->G: 21	0.0009
		site21:	22	0.0009
			U->C: 14	0.0006
			U->A: 2	0.0001
			U->G: 6	0.0002
		site22:	109	0.0045
			G->U: 5	0.0002
			G->A: 103	0.0043
			G->C: 1	0
		site23:	107	0.0044
			G->U: 88	0.0036
			G->A: 14	0.0006
			G->C: 5	0.0002
>pre-miRNA: ccr-mir-148	8863	6503	0.7337
	mature miRNA: ccr-miR-148	8536	0	0
		site1:	13	0.0015
			U->C: 5	0.0006
			U->A: 1	0.0001
			U->G: 7	0.0008
		site2:	3	0.0004
			C->U: 2	0.0002
			C->A: 1	0.0001
		site3:	6	0.0007
			A->C: 2	0.0002
			A->G: 4	0.0005
		site4:	5	0.0006
			G->U: 3	0.0004
			G->A: 2	0.0002
		site5:	4	0.0005
			U->C: 2	0.0002
			U->A: 1	0.0001
			U->G: 1	0.0001
		site6:	2	0.0002
			G->A: 2	0.0002
		site7:	2	0.0002
			C->U: 1	0.0001
			C->A: 1	0.0001
		site8:	1	0.0001
			A->C: 1	0.0001
		site9:	3889	0.4556
			U->C: 3880	0.4545
			U->A: 2	0.0002
			U->G: 7	0.0008
		site10:	2230	0.2612
			U->C: 40	0.0047
			U->G: 2190	0.2566
		site11:	3	0.0004
			A->G: 3	0.0004
		site12:	8	0.0009
			C->U: 1	0.0001
			C->A: 7	0.0008
		site13:	3	0.0004
			A->G: 3	0.0004
		site14:	5	0.0006
			G->U: 3	0.0004
			G->A: 2	0.0002
		site15:	3	0.0004
			A->G: 3	0.0004
		site16:	8	0.0009
			A->G: 8	0.0009
		site17:	6	0.0007
			C->U: 3	0.0004
			C->A: 2	0.0002
			C->G: 1	0.0001
		site18:	8	0.0009
			U->C: 4	0.0005
			U->A: 2	0.0002
			U->G: 2	0.0002
		site19:	7	0.0008
			U->C: 2	0.0002
			U->G: 5	0.0006
		site20:	46	0.0054
			U->C: 2	0.0002
			U->A: 1	0.0001
			U->G: 43	0.005
		site21:	54	0.0063
			G->U: 44	0.0052
			G->A: 4	0.0005
			G->C: 6	0.0007
		site22:	357	0.0418
			U->A: 350	0.041
			U->G: 7	0.0008
>pre-miRNA: ccr-mir-153b	4383	116	0.0265
	mature miRNA: ccr-miR-153b	4307	0	0
		site1:	4	0.0009
			U->A: 2	0.0005
			U->G: 2	0.0005
		site2:	2	0.0005
			U->C: 1	0.0002
			U->A: 1	0.0002
		site3:	2	0.0005
			G->A: 1	0.0002
			G->C: 1	0.0002
		site4:	10	0.0023
			C->U: 8	0.0019
			C->A: 1	0.0002
			C->G: 1	0.0002
		site5:	5	0.0012
			A->C: 1	0.0002
			A->G: 4	0.0009
		site6:	7	0.0016
			U->C: 1	0.0002
			U->A: 3	0.0007
			U->G: 3	0.0007
		site7:	2	0.0005
			A->G: 2	0.0005
		site8:	1	0.0002
			G->U: 1	0.0002
		site9:	5	0.0012
			U->C: 2	0.0005
			U->A: 2	0.0005
			U->G: 1	0.0002
		site11:	4	0.0009
			A->G: 4	0.0009
		site13:	2	0.0005
			A->G: 2	0.0005
		site14:	17	0.0039
			A->G: 17	0.0039
		site15:	19	0.0044
			A->G: 19	0.0044
		site16:	6	0.0014
			A->G: 6	0.0014
		site17:	3	0.0007
			A->C: 1	0.0002
			A->G: 2	0.0005
		site18:	2	0.0005
			U->C: 1	0.0002
			U->A: 1	0.0002
		site19:	3	0.0007
			G->U: 3	0.0007
		site20:	1	0.0002
			A->G: 1	0.0002
		site21:	1	0.0002
			G->A: 1	0.0002
		site22:	10	0.0023
			C->U: 2	0.0005
			C->A: 7	0.0016
			C->G: 1	0.0002
>pre-miRNA: ccr-mir-153c	106	30	0.283
	mature miRNA: ccr-miR-153c	50	0	0
		site3:	1	0.02
			G->A: 1	0.02
		site6:	1	0.02
			U->C: 1	0.02
		site8:	1	0.02
			G->C: 1	0.02
		site9:	1	0.02
			U->A: 1	0.02
		site12:	1	0.02
			C->A: 1	0.02
		site17:	21	0.42
			A->U: 2	0.04
			A->G: 19	0.38
		site20:	1	0.02
			A->G: 1	0.02
		site21:	1	0.02
			U->A: 1	0.02
		site22:	4	0.08
			C->U: 3	0.06
			C->A: 1	0.02
>pre-miRNA: ccr-mir-155	125	11	0.088
	mature miRNA: ccr-miR-155	18	0	0
		site21:	1	0.0556
			G->A: 1	0.0556
		site22:	2	0.1111
			G->U: 1	0.0556
			G->A: 1	0.0556
>pre-miRNA: ccr-mir-15a-1	198	13	0.0657
	mature miRNA: ccr-miR-15a	80	0	0
		site4:	1	0.0125
			C->U: 1	0.0125
		site11:	2	0.025
			G->U: 2	0.025
		site21:	1	0.0125
			U->C: 1	0.0125
>pre-miRNA: ccr-mir-15a-2	200	15	0.075
	mature miRNA: ccr-miR-15a	80	0	0
		site4:	1	0.0125
			C->U: 1	0.0125
		site11:	2	0.025
			G->U: 2	0.025
		site21:	1	0.0125
			U->C: 1	0.0125
>pre-miRNA: ccr-mir-15b	687	401	0.5837
	mature miRNA: ccr-miR-15b	68	0	0
		site1:	37	0.5441
			U->C: 37	0.5441
		site12:	2	0.0294
			C->A: 2	0.0294
		site20:	1	0.0147
			G->A: 1	0.0147
		site21:	1	0.0147
			U->C: 1	0.0147
>pre-miRNA: ccr-mir-16a	242	83	0.343
	mature miRNA: ccr-miR-16a	221	0	0
		site10:	1	0.0045
			G->A: 1	0.0045
		site11:	2	0.009
			U->A: 1	0.0045
			U->G: 1	0.0045
		site12:	1	0.0045
			A->G: 1	0.0045
		site15:	1	0.0045
			U->C: 1	0.0045
		site18:	1	0.0045
			U->C: 1	0.0045
		site21:	61	0.276
			U->C: 60	0.2715
			U->G: 1	0.0045
		site22:	5	0.0226
			G->U: 1	0.0045
			G->A: 4	0.0181
>pre-miRNA: ccr-mir-16b	1525	183	0.12
	mature miRNA: ccr-miR-16b	1135	0	0
		site1:	3	0.0026
			U->C: 3	0.0026
		site2:	1	0.0009
			A->G: 1	0.0009
		site4:	1	0.0009
			C->U: 1	0.0009
		site5:	1	0.0009
			A->G: 1	0.0009
		site7:	4	0.0035
			C->A: 4	0.0035
		site10:	1	0.0009
			G->A: 1	0.0009
		site11:	2	0.0018
			U->C: 1	0.0009
			U->G: 1	0.0009
		site12:	2	0.0018
			A->G: 2	0.0018
		site15:	1	0.0009
			U->C: 1	0.0009
		site17:	1	0.0009
			U->A: 1	0.0009
		site19:	2	0.0018
			G->U: 2	0.0018
		site21:	61	0.0537
			A->C: 60	0.0529
			A->G: 1	0.0009
		site22:	46	0.0405
			G->U: 2	0.0018
			G->A: 14	0.0123
			G->C: 30	0.0264
>pre-miRNA: ccr-mir-16c	46	6	0.1304
	mature miRNA: ccr-miR-16c	0	0
>pre-miRNA: ccr-mir-17	1133	299	0.2639
	mature miRNA: ccr-miR-17-5p	1053	0	0
		site1:	1	0.0009
			C->U: 1	0.0009
		site9:	1	0.0009
			U->A: 1	0.0009
		site10:	234	0.2222
			U->C: 233	0.2213
			U->G: 1	0.0009
		site12:	6	0.0057
			C->U: 5	0.0047
			C->A: 1	0.0009
		site15:	2	0.0019
			U->A: 2	0.0019
		site17:	1	0.0009
			C->A: 1	0.0009
		site18:	1	0.0009
			A->G: 1	0.0009
		site19:	101	0.0959
			G->A: 101	0.0959
		site21:	6	0.0057
			U->C: 4	0.0038
			U->A: 2	0.0019
		site23:	14	0.0133
			G->U: 11	0.0104
			G->A: 3	0.0028
	mature miRNA: ccr-miR-17-3p	22	0	0
		site10:	1	0.0455
			G->A: 1	0.0455
		site20:	1	0.0455
			U->A: 1	0.0455
>pre-miRNA: ccr-mir-181a	1076	141	0.131
	mature miRNA: ccr-miR-181a	441	0	0
		site3:	1	0.0023
			C->A: 1	0.0023
		site6:	2	0.0045
			U->C: 2	0.0045
		site10:	1	0.0023
			C->A: 1	0.0023
		site13:	1	0.0023
			U->G: 1	0.0023
		site14:	1	0.0023
			G->C: 1	0.0023
		site16:	1	0.0023
			C->A: 1	0.0023
		site19:	1	0.0023
			U->C: 1	0.0023
>pre-miRNA: ccr-mir-181b	136	51	0.375
	mature miRNA: ccr-miR-181b	49	0	0
		site6:	1	0.0204
			U->A: 1	0.0204
		site12:	22	0.449
			C->U: 22	0.449
		site16:	1	0.0204
			C->A: 1	0.0204
		site20:	1	0.0204
			G->U: 1	0.0204
		site21:	1	0.0204
			G->U: 1	0.0204
>pre-miRNA: ccr-mir-181c	10	3	0.3
	mature miRNA: ccr-miR-181c	3	0	0
		site22:	1	0.3333
			G->C: 1	0.3333
>pre-miRNA: ccr-mir-182	94	55	0.5851
	mature miRNA: ccr-miR-182-5p	23	0	0
		site22:	4	0.1739
			A->U: 4	0.1739
	mature miRNA: ccr-miR-182-3p	1	0	0
		site17:	1	1
			C->A: 1	1
		site20:	1	1
			C->A: 1	1
>pre-miRNA: ccr-mir-183	94	4	0.0426
	mature miRNA: ccr-miR-183	87	0	0
		site20:	1	0.0115
			A->U: 1	0.0115
>pre-miRNA: ccr-mir-184	75	15	0.2
	mature miRNA: ccr-miR-184	69	0	0
		site9:	2	0.029
			G->A: 2	0.029
		site21:	3	0.0435
			G->U: 3	0.0435
		site22:	7	0.1014
			C->U: 7	0.1014
>pre-miRNA: ccr-mir-187	189	40	0.2116
	mature miRNA: ccr-miR-187	166	0	0
		site2:	2	0.012
			C->U: 1	0.006
			C->G: 1	0.006
		site20:	1	0.006
			C->A: 1	0.006
		site21:	4	0.0241
			A->C: 1	0.006
			A->G: 3	0.0181
		site22:	14	0.0843
			G->U: 8	0.0482
			G->A: 4	0.0241
			G->C: 2	0.012
		site23:	13	0.0783
			U->C: 6	0.0361
			U->A: 7	0.0422
>pre-miRNA: ccr-mir-18a	34	2	0.0588
	mature miRNA: ccr-miR-18a	33	0	0
		site1:	1	0.0303
			U->G: 1	0.0303
>pre-miRNA: ccr-mir-18b	2	2	1
>pre-miRNA: ccr-mir-18c	105	3	0.0286
	mature miRNA: ccr-miR-18c	97	0	0
		site20:	1	0.0103
			U->C: 1	0.0103
>pre-miRNA: ccr-mir-190	18	5	0.2778
	mature miRNA: ccr-miR-190	0	0
>pre-miRNA: ccr-mir-192	2631	2453	0.9323
	mature miRNA: ccr-miR-192	608	0	0
		site1:	562	0.9243
			A->C: 562	0.9243
		site6:	1	0.0016
			C->A: 1	0.0016
		site7:	1	0.0016
			U->A: 1	0.0016
		site14:	1	0.0016
			U->C: 1	0.0016
		site17:	1	0.0016
			C->A: 1	0.0016
		site19:	3	0.0049
			G->U: 1	0.0016
			G->A: 2	0.0033
		site20:	4	0.0066
			C->U: 4	0.0066
		site21:	19	0.0312
			C->U: 4	0.0066
			C->A: 15	0.0247
>pre-miRNA: ccr-mir-193a	16	0	0
	mature miRNA: ccr-miR-193a	0	0
>pre-miRNA: ccr-mir-194	27	3	0.1111
	mature miRNA: ccr-miR-194	22	0	0
		site10:	1	0.0455
			A->C: 1	0.0455
>pre-miRNA: ccr-mir-196a	41	11	0.2683
	mature miRNA: ccr-miR-196a	21	0	0
		site2:	1	0.0476
			A->G: 1	0.0476
		site11:	1	0.0476
			C->U: 1	0.0476
		site21:	1	0.0476
			G->C: 1	0.0476
		site22:	2	0.0952
			G->A: 2	0.0952
>pre-miRNA: ccr-mir-196b	74	13	0.1757
	mature miRNA: ccr-miR-196b	10	0	0
		site22:	2	0.2
			G->A: 2	0.2
>pre-miRNA: ccr-mir-199	3152	300	0.0952
	mature miRNA: ccr-miR-199-5p	1463	0	0
		site1:	1	0.0007
			C->U: 1	0.0007
		site2:	2	0.0014
			C->U: 2	0.0014
		site10:	19	0.013
			C->U: 19	0.013
		site11:	3	0.0021
			A->G: 3	0.0021
		site15:	2	0.0014
			U->G: 2	0.0014
		site17:	19	0.013
			C->U: 19	0.013
		site21:	4	0.0027
			U->A: 4	0.0027
		site22:	1	0.0007
			U->C: 1	0.0007
		site23:	15	0.0103
			C->U: 7	0.0048
			C->A: 8	0.0055
	mature miRNA: ccr-miR-199-3p	607	0	0
		site1:	1	0.0016
			A->U: 1	0.0016
		site2:	1	0.0016
			C->U: 1	0.0016
		site5:	1	0.0016
			U->A: 1	0.0016
		site10:	45	0.0741
			U->C: 45	0.0741
		site11:	3	0.0049
			G->A: 3	0.0049
		site19:	1	0.0016
			G->U: 1	0.0016
		site20:	1	0.0016
			U->C: 1	0.0016
		site21:	4	0.0066
			U->C: 3	0.0049
			U->A: 1	0.0016
>pre-miRNA: ccr-mir-19d	1289	876	0.6796
	mature miRNA: ccr-miR-19d	1284	0	0
		site1:	1	0.0008
			U->G: 1	0.0008
		site3:	2	0.0016
			U->C: 2	0.0016
		site4:	1	0.0008
			G->C: 1	0.0008
		site7:	2	0.0016
			A->G: 2	0.0016
		site9:	842	0.6558
			C->U: 841	0.655
			C->A: 1	0.0008
		site11:	76	0.0592
			C->U: 76	0.0592
		site12:	1	0.0008
			A->G: 1	0.0008
		site13:	3	0.0023
			U->C: 3	0.0023
		site14:	1	0.0008
			G->A: 1	0.0008
		site15:	7	0.0055
			C->U: 7	0.0055
		site18:	4	0.0031
			A->G: 4	0.0031
		site19:	5	0.0039
			A->G: 5	0.0039
		site22:	7	0.0055
			G->C: 7	0.0055
		site23:	99	0.0771
			A->U: 53	0.0413
			A->C: 45	0.035
			A->G: 1	0.0008
>pre-miRNA: ccr-mir-200a	936	180	0.1923
	mature miRNA: ccr-miR-200a	336	0	0
		site1:	3	0.0089
			U->A: 2	0.006
			U->G: 1	0.003
		site17:	1	0.003
			C->A: 1	0.003
		site19:	2	0.006
			A->G: 2	0.006
		site21:	3	0.0089
			G->A: 3	0.0089
>pre-miRNA: ccr-mir-200b	995	840	0.8442
	mature miRNA: ccr-miR-200b	126	0	0
		site11:	8	0.0635
			U->G: 8	0.0635
		site22:	13	0.1032
			A->U: 1	0.0079
			A->C: 9	0.0714
			A->G: 3	0.0238
>pre-miRNA: ccr-mir-203a	70	20	0.2857
	mature miRNA: ccr-miR-203a	49	0	0
		site12:	2	0.0408
			A->G: 2	0.0408
		site19:	1	0.0204
			C->G: 1	0.0204
		site21:	5	0.102
			U->A: 5	0.102
>pre-miRNA: ccr-mir-203b	48	5	0.1042
	mature miRNA: ccr-miR-203b-3p	0	0
	mature miRNA: ccr-miR-203b-5p	1	0	0
		site6:	1	1
			U->A: 1	1
		site16:	1	1
			U->G: 1	1
>pre-miRNA: ccr-mir-205	6	2	0.3333
	mature miRNA: ccr-miR-205	3	0	0
		site4:	1	0.3333
			U->C: 1	0.3333
>pre-miRNA: ccr-mir-20a	2365	136	0.0575
	mature miRNA: ccr-miR-20a-3p	27	0	0
		site23:	2	0.0741
			U->C: 2	0.0741
	mature miRNA: ccr-miR-20a-5p	2205	0	0
		site1:	6	0.0027
			U->C: 5	0.0023
			U->A: 1	0.0005
		site2:	3	0.0014
			A->U: 1	0.0005
			A->G: 2	0.0009
		site3:	1	0.0005
			A->U: 1	0.0005
		site6:	1	0.0005
			U->A: 1	0.0005
		site9:	1	0.0005
			U->G: 1	0.0005
		site10:	4	0.0018
			U->C: 2	0.0009
			U->G: 2	0.0009
		site12:	1	0.0005
			U->C: 1	0.0005
		site15:	1	0.0005
			U->A: 1	0.0005
		site16:	1	0.0005
			G->U: 1	0.0005
		site18:	1	0.0005
			A->G: 1	0.0005
		site19:	1	0.0005
			G->A: 1	0.0005
		site20:	1	0.0005
			G->C: 1	0.0005
		site21:	2	0.0009
			U->C: 1	0.0005
			U->A: 1	0.0005
		site22:	3	0.0014
			A->G: 3	0.0014
		site23:	6	0.0027
			G->U: 4	0.0018
			G->A: 2	0.0009
>pre-miRNA: ccr-mir-21	27483	1832	0.0667
	mature miRNA: ccr-miR-21	26669	0	0
		site1:	19	0.0007
			U->C: 4	0.0001
			U->A: 9	0.0003
			U->G: 6	0.0002
		site2:	14	0.0005
			A->U: 5	0.0002
			A->C: 2	0.0001
			A->G: 7	0.0003
		site3:	9	0.0003
			G->U: 1	0
			G->A: 6	0.0002
			G->C: 2	0.0001
		site4:	6	0.0002
			C->U: 2	0.0001
			C->A: 3	0.0001
			C->G: 1	0
		site5:	6	0.0002
			U->C: 3	0.0001
			U->A: 2	0.0001
			U->G: 1	0
		site6:	9	0.0003
			U->C: 6	0.0002
			U->A: 3	0.0001
		site7:	4	0.0001
			A->C: 1	0
			A->G: 3	0.0001
		site8:	9	0.0003
			U->C: 7	0.0003
			U->A: 2	0.0001
		site9:	4	0.0001
			C->U: 1	0
			C->A: 1	0
			C->G: 2	0.0001
		site10:	8	0.0003
			A->C: 1	0
			A->G: 7	0.0003
		site11:	1	0
			G->A: 1	0
		site12:	5	0.0002
			A->U: 1	0
			A->G: 4	0.0001
		site13:	7	0.0003
			C->A: 4	0.0001
			C->G: 3	0.0001
		site14:	16	0.0006
			U->C: 5	0.0002
			U->A: 1	0
			U->G: 10	0.0004
		site15:	2	0.0001
			G->U: 1	0
			G->A: 1	0
		site16:	133	0.005
			G->U: 6	0.0002
			G->A: 125	0.0047
			G->C: 2	0.0001
		site17:	13	0.0005
			U->C: 2	0.0001
			U->A: 2	0.0001
			U->G: 9	0.0003
		site18:	7	0.0003
			G->U: 1	0
			G->A: 2	0.0001
			G->C: 4	0.0001
		site19:	12	0.0004
			U->C: 7	0.0003
			U->A: 5	0.0002
		site20:	11	0.0004
			U->C: 2	0.0001
			U->A: 3	0.0001
			U->G: 6	0.0002
		site21:	12	0.0004
			G->U: 4	0.0001
			G->A: 7	0.0003
			G->C: 1	0
		site22:	25	0.0009
			G->U: 23	0.0009
			G->C: 2	0.0001
		site23:	1001	0.0375
			C->U: 430	0.0161
			C->A: 567	0.0213
			C->G: 4	0.0001
>pre-miRNA: ccr-mir-210	231	65	0.2814
	mature miRNA: ccr-miR-210	48	0	0
		site2:	1	0.0208
			U->G: 1	0.0208
		site11:	1	0.0208
			G->A: 1	0.0208
		site20:	5	0.1042
			U->C: 5	0.1042
>pre-miRNA: ccr-mir-214	130	51	0.3923
	mature miRNA: ccr-miR-214	2	0	0
		site7:	1	0.5
			A->G: 1	0.5
>pre-miRNA: ccr-mir-217	1841	22	0.012
	mature miRNA: ccr-miR-217	1811	0	0
		site2:	1	0.0006
			A->G: 1	0.0006
		site4:	1	0.0006
			U->A: 1	0.0006
		site8:	2	0.0011
			U->A: 2	0.0011
		site12:	1	0.0006
			G->U: 1	0.0006
		site13:	1	0.0006
			A->G: 1	0.0006
		site16:	2	0.0011
			U->C: 2	0.0011
		site18:	1	0.0006
			A->G: 1	0.0006
		site19:	1	0.0006
			U->A: 1	0.0006
		site22:	1	0.0006
			G->U: 1	0.0006
>pre-miRNA: ccr-mir-218a	656	178	0.2713
	mature miRNA: ccr-miR-218a	497	0	0
		site1:	3	0.006
			U->A: 2	0.004
			U->G: 1	0.002
		site2:	2	0.004
			U->A: 2	0.004
		site15:	1	0.002
			A->C: 1	0.002
		site17:	1	0.002
			C->A: 1	0.002
		site18:	1	0.002
			A->C: 1	0.002
		site19:	2	0.004
			U->G: 2	0.004
		site21:	4	0.008
			U->A: 4	0.008
		site22:	6	0.0121
			G->U: 2	0.004
			G->A: 4	0.008
>pre-miRNA: ccr-mir-218b	222	27	0.1216
	mature miRNA: ccr-miR-218b	150	0	0
		site1:	1	0.0067
			U->G: 1	0.0067
		site7:	1	0.0067
			U->G: 1	0.0067
		site19:	1	0.0067
			U->G: 1	0.0067
		site21:	4	0.0267
			C->A: 4	0.0267
>pre-miRNA: ccr-mir-221	255	67	0.2627
	mature miRNA: ccr-miR-221	0	0
>pre-miRNA: ccr-mir-222	279	38	0.1362
	mature miRNA: ccr-miR-222	0	0
>pre-miRNA: ccr-mir-22a	33285	2096	0.063
	mature miRNA: ccr-miR-22a	32310	0	0
		site1:	45	0.0014
			A->U: 11	0.0003
			A->C: 13	0.0004
			A->G: 21	0.0006
		site2:	42	0.0013
			A->U: 6	0.0002
			A->C: 24	0.0007
			A->G: 12	0.0004
		site3:	25	0.0008
			G->U: 9	0.0003
			G->A: 11	0.0003
			G->C: 5	0.0002
		site4:	18	0.0006
			C->U: 8	0.0002
			C->A: 10	0.0003
		site5:	20	0.0006
			U->C: 11	0.0003
			U->A: 5	0.0002
			U->G: 4	0.0001
		site6:	31	0.001
			G->U: 2	0.0001
			G->A: 25	0.0008
			G->C: 4	0.0001
		site7:	44	0.0014
			C->U: 39	0.0012
			C->A: 5	0.0002
		site8:	14	0.0004
			C->U: 6	0.0002
			C->A: 6	0.0002
			C->G: 2	0.0001
		site9:	13	0.0004
			A->C: 3	0.0001
			A->G: 10	0.0003
		site10:	8	0.0002
			G->U: 3	0.0001
			G->A: 4	0.0001
			G->C: 1	0
		site11:	74	0.0023
			C->U: 67	0.0021
			C->A: 6	0.0002
			C->G: 1	0
		site12:	14	0.0004
			U->C: 7	0.0002
			U->A: 5	0.0002
			U->G: 2	0.0001
		site13:	2	0.0001
			G->U: 1	0
			G->A: 1	0
		site14:	7	0.0002
			A->U: 2	0.0001
			A->G: 5	0.0002
		site15:	11	0.0003
			A->C: 2	0.0001
			A->G: 9	0.0003
		site16:	20	0.0006
			G->U: 15	0.0005
			G->A: 3	0.0001
			G->C: 2	0.0001
		site17:	8	0.0002
			A->U: 1	0
			A->C: 1	0
			A->G: 6	0.0002
		site18:	13	0.0004
			A->C: 6	0.0002
			A->G: 7	0.0002
		site19:	4	0.0001
			C->A: 4	0.0001
		site20:	33	0.001
			U->C: 16	0.0005
			U->A: 4	0.0001
			U->G: 13	0.0004
		site21:	67	0.0021
			G->U: 24	0.0007
			G->A: 6	0.0002
			G->C: 37	0.0011
		site22:	1239	0.0383
			U->C: 1095	0.0339
			U->A: 141	0.0044
			U->G: 3	0.0001
>pre-miRNA: ccr-mir-22b	135	104	0.7704
	mature miRNA: ccr-miR-22b	107	0	0
		site3:	1	0.0093
			G->A: 1	0.0093
		site8:	2	0.0187
			C->U: 2	0.0187
		site11:	7	0.0654
			U->C: 7	0.0654
		site18:	67	0.6262
			G->A: 67	0.6262
		site22:	4	0.0374
			U->C: 1	0.0093
			U->A: 3	0.028
>pre-miRNA: ccr-mir-23a	393	55	0.1399
	mature miRNA: ccr-miR-23a	139	0	0
		site2:	1	0.0072
			U->C: 1	0.0072
		site11:	1	0.0072
			C->A: 1	0.0072
		site13:	1	0.0072
			G->A: 1	0.0072
		site18:	1	0.0072
			U->A: 1	0.0072
		site21:	2	0.0144
			C->U: 1	0.0072
			C->G: 1	0.0072
>pre-miRNA: ccr-mir-23b	197	81	0.4112
	mature miRNA: ccr-miR-23b	66	0	0
		site18:	1	0.0152
			U->A: 1	0.0152
>pre-miRNA: ccr-mir-24	605	93	0.1537
	mature miRNA: ccr-miR-24	548	0	0
		site6:	2	0.0036
			C->U: 1	0.0018
			C->A: 1	0.0018
		site11:	1	0.0018
			C->U: 1	0.0018
		site14:	1	0.0018
			C->U: 1	0.0018
		site18:	1	0.0018
			A->G: 1	0.0018
		site19:	2	0.0036
			A->C: 1	0.0018
			A->G: 1	0.0018
		site20:	2	0.0036
			C->U: 1	0.0018
			C->A: 1	0.0018
		site21:	27	0.0493
			A->U: 3	0.0055
			A->C: 22	0.0401
			A->G: 2	0.0036
		site22:	5	0.0091
			G->U: 2	0.0036
			G->A: 1	0.0018
			G->C: 2	0.0036
>pre-miRNA: ccr-mir-25	5230	574	0.1098
	mature miRNA: ccr-miR-25	4960	0	0
		site1:	3	0.0006
			C->A: 3	0.0006
		site2:	2	0.0004
			A->U: 1	0.0002
			A->G: 1	0.0002
		site3:	9	0.0018
			U->C: 2	0.0004
			U->A: 1	0.0002
			U->G: 6	0.0012
		site4:	2	0.0004
			U->C: 1	0.0002
			U->A: 1	0.0002
		site5:	1	0.0002
			G->U: 1	0.0002
		site6:	6	0.0012
			C->U: 5	0.001
			C->A: 1	0.0002
		site8:	3	0.0006
			C->U: 1	0.0002
			C->A: 2	0.0004
		site9:	1	0.0002
			U->G: 1	0.0002
		site10:	3	0.0006
			U->A: 3	0.0006
		site11:	1	0.0002
			G->A: 1	0.0002
		site12:	4	0.0008
			U->C: 1	0.0002
			U->A: 1	0.0002
			U->G: 2	0.0004
		site13:	3	0.0006
			C->U: 1	0.0002
			C->A: 2	0.0004
		site15:	1	0.0002
			C->U: 1	0.0002
		site16:	5	0.001
			G->U: 4	0.0008
			G->C: 1	0.0002
		site17:	4	0.0008
			G->A: 2	0.0004
			G->C: 2	0.0004
		site18:	2	0.0004
			U->C: 2	0.0004
		site20:	8	0.0016
			U->C: 7	0.0014
			U->G: 1	0.0002
		site21:	5	0.001
			G->U: 2	0.0004
			G->A: 3	0.0006
		site22:	267	0.0538
			A->U: 238	0.048
			A->C: 26	0.0052
			A->G: 3	0.0006
>pre-miRNA: ccr-mir-26a	11733	2303	0.1963
	mature miRNA: ccr-miR-26a	11331	0	0
		site1:	17	0.0015
			U->C: 3	0.0003
			U->A: 9	0.0008
			U->G: 5	0.0004
		site2:	2	0.0002
			U->C: 1	0.0001
			U->G: 1	0.0001
		site3:	8	0.0007
			C->U: 5	0.0004
			C->A: 3	0.0003
		site4:	3	0.0003
			A->U: 2	0.0002
			A->G: 1	0.0001
		site5:	2	0.0002
			A->U: 1	0.0001
			A->G: 1	0.0001
		site7:	3	0.0003
			U->A: 2	0.0002
			U->G: 1	0.0001
		site8:	3	0.0003
			A->G: 3	0.0003
		site9:	4	0.0004
			A->C: 2	0.0002
			A->G: 2	0.0002
		site10:	6	0.0005
			U->C: 4	0.0004
			U->A: 2	0.0002
		site11:	99	0.0087
			C->U: 93	0.0082
			C->A: 4	0.0004
			C->G: 2	0.0002
		site12:	24	0.0021
			C->U: 16	0.0014
			C->A: 8	0.0007
		site13:	3	0.0003
			A->U: 2	0.0002
			A->G: 1	0.0001
		site14:	2	0.0002
			G->U: 1	0.0001
			G->A: 1	0.0001
		site15:	2	0.0002
			G->U: 1	0.0001
			G->A: 1	0.0001
		site16:	4	0.0004
			A->C: 2	0.0002
			A->G: 2	0.0002
		site17:	4	0.0004
			U->A: 3	0.0003
			U->G: 1	0.0001
		site18:	8	0.0007
			A->U: 1	0.0001
			A->C: 4	0.0004
			A->G: 3	0.0003
		site19:	6	0.0005
			G->U: 6	0.0005
		site20:	12	0.0011
			G->U: 3	0.0003
			G->A: 6	0.0005
			G->C: 3	0.0003
		site21:	1058	0.0934
			C->U: 1046	0.0923
			C->A: 11	0.001
			C->G: 1	0.0001
		site22:	785	0.0693
			U->C: 558	0.0492
			U->A: 215	0.019
			U->G: 12	0.0011
>pre-miRNA: ccr-mir-27a	1937	1867	0.9639
	mature miRNA: ccr-miR-27a	1824	0	0
		site1:	2	0.0011
			U->A: 1	0.0005
			U->G: 1	0.0005
		site3:	1	0.0005
			C->A: 1	0.0005
		site8:	1	0.0005
			U->G: 1	0.0005
		site10:	2	0.0011
			G->A: 2	0.0011
		site15:	2	0.0011
			G->U: 2	0.0011
		site17:	1	0.0005
			U->C: 1	0.0005
		site18:	1	0.0005
			C->U: 1	0.0005
		site19:	1748	0.9583
			C->U: 1748	0.9583
		site20:	3	0.0016
			G->A: 1	0.0005
			G->C: 2	0.0011
		site21:	32	0.0175
			C->U: 4	0.0022
			C->A: 28	0.0154
>pre-miRNA: ccr-mir-27c	2319	1806	0.7788
	mature miRNA: ccr-miR-27c-3p	2181	0	0
		site1:	2	0.0009
			U->A: 1	0.0005
			U->G: 1	0.0005
		site3:	1	0.0005
			C->A: 1	0.0005
		site8:	2	0.0009
			U->C: 1	0.0005
			U->G: 1	0.0005
		site10:	2	0.0009
			G->A: 2	0.0009
		site11:	1754	0.8042
			U->C: 1754	0.8042
		site15:	1	0.0005
			G->U: 1	0.0005
		site17:	1	0.0005
			U->C: 1	0.0005
		site21:	19	0.0087
			C->A: 19	0.0087
		site22:	4	0.0018
			C->A: 4	0.0018
	mature miRNA: ccr-miR-27c-5p	30	0	0
		site23:	1	0.0333
			C->A: 1	0.0333
>pre-miRNA: ccr-mir-27d	1970	1867	0.9477
	mature miRNA: ccr-miR-27d	1835	0	0
		site1:	2	0.0011
			U->A: 1	0.0005
			U->G: 1	0.0005
		site3:	1	0.0005
			C->A: 1	0.0005
		site8:	1	0.0005
			U->G: 1	0.0005
		site10:	2	0.0011
			G->A: 2	0.0011
		site15:	1	0.0005
			G->U: 1	0.0005
		site17:	1	0.0005
			U->C: 1	0.0005
		site18:	1	0.0005
			C->U: 1	0.0005
		site20:	1750	0.9537
			U->C: 1	0.0005
			U->A: 1	0.0005
			U->G: 1748	0.9526
		site21:	17	0.0093
			C->U: 1	0.0005
			C->A: 16	0.0087
>pre-miRNA: ccr-mir-29a	191	130	0.6806
	mature miRNA: ccr-miR-29a	104	0	0
		site1:	1	0.0096
			U->A: 1	0.0096
		site10:	81	0.7788
			U->C: 81	0.7788
		site19:	1	0.0096
			G->A: 1	0.0096
		site21:	3	0.0288
			U->A: 1	0.0096
			U->G: 2	0.0192
		site22:	7	0.0673
			A->U: 5	0.0481
			A->C: 2	0.0192
>pre-miRNA: ccr-mir-29b	42	7	0.1667
	mature miRNA: ccr-miR-29b	29	0	0
		site9:	1	0.0345
			U->C: 1	0.0345
		site10:	2	0.069
			U->C: 2	0.069
		site15:	1	0.0345
			A->C: 1	0.0345
		site18:	2	0.069
			A->G: 2	0.069
		site21:	1	0.0345
			G->C: 1	0.0345
		site22:	2	0.069
			U->C: 1	0.0345
			U->A: 1	0.0345
		site23:	1	0.0345
			U->A: 1	0.0345
>pre-miRNA: ccr-mir-301a	27	19	0.7037
	mature miRNA: ccr-miR-301a	12	0	0
		site20:	8	0.6667
			A->U: 6	0.5
			A->G: 2	0.1667
>pre-miRNA: ccr-mir-30b	402	40	0.0995
	mature miRNA: ccr-miR-30b	385	0	0
		site3:	1	0.0026
			U->G: 1	0.0026
		site7:	2	0.0052
			C->A: 2	0.0052
		site12:	1	0.0026
			U->C: 1	0.0026
		site20:	1	0.0026
			G->C: 1	0.0026
		site21:	2	0.0052
			C->U: 2	0.0052
		site22:	21	0.0545
			U->C: 17	0.0442
			U->A: 3	0.0078
			U->G: 1	0.0026
>pre-miRNA: ccr-mir-30d	8153	1152	0.1413
	mature miRNA: ccr-miR-30d	6024	0	0
		site1:	5	0.0008
			U->C: 4	0.0007
			U->A: 1	0.0002
		site2:	1	0.0002
			G->C: 1	0.0002
		site3:	4	0.0007
			U->C: 2	0.0003
			U->G: 2	0.0003
		site4:	2	0.0003
			A->G: 2	0.0003
		site5:	2	0.0003
			A->G: 2	0.0003
		site6:	2	0.0003
			A->U: 1	0.0002
			A->C: 1	0.0002
		site7:	3	0.0005
			C->U: 1	0.0002
			C->A: 2	0.0003
		site9:	3	0.0005
			U->A: 3	0.0005
		site10:	3	0.0005
			C->A: 3	0.0005
		site11:	5	0.0008
			C->U: 4	0.0007
			C->A: 1	0.0002
		site12:	476	0.079
			C->U: 472	0.0784
			C->A: 4	0.0007
		site13:	2	0.0003
			C->A: 2	0.0003
		site15:	1	0.0002
			A->G: 1	0.0002
		site16:	3	0.0005
			C->U: 2	0.0003
			C->A: 1	0.0002
		site17:	4	0.0007
			U->C: 1	0.0002
			U->A: 1	0.0002
			U->G: 2	0.0003
		site19:	4	0.0007
			G->U: 4	0.0007
		site20:	4	0.0007
			A->U: 1	0.0002
			A->G: 3	0.0005
		site21:	19	0.0032
			A->U: 3	0.0005
[truncated: 1,572 more rows]
