# Supplementary material for: Differential Expression of miRNAs, lncRNAs, and circRNAs between Ovaries and Testes in Common Carp (Cyprinus carpio)
Source: Cells. 2023 Nov 15;12(22):2631. doi: 10.3390/cells12222631 (PMC10670750; doi:10.3390/cells12222631)
Supplement: Supplementary file 1 [file cells-12-02631-s001.zip › Table S6. Analysis of differentially expressed miRNAs between ovaries and testes.xlsx]

## Sheet: Sheet1
Item	smallRNA_Female	smallRNA_male
novel_354	1	0
novel_124	1	0
novel_25	1	0
ccr-miR-489	1	0
ccr-miR-459-3p	1	0
ccr-miR-459-5p	1	0
novel_229	1	0
novel_300	1	0
novel_365	1	0
novel_158	1	0
novel_207	1	0
ccr-miR-30d	1	1
ccr-miR-181a	1	1
ccr-miR-25	1	1
novel_201	1	1
ccr-miR-218b	1	1
ccr-let-7i	1	1
ccr-miR-143	1	1
ccr-miR-205	1	1
ccr-miR-17-5p	1	1
novel_199	1	1
ccr-miR-138	1	1
novel_46	1	1
ccr-miR-132a	1	1
ccr-miR-192	1	1
ccr-miR-726	1	1
ccr-miR-181b	1	1
ccr-miR-454a	1	1
ccr-miR-19d	1	1
novel_337	1	1
ccr-miR-222	1	1
ccr-miR-7a	1	1
novel_360	1	1
novel_273	1	1
novel_205	1	1
ccr-miR-29b	1	1
ccr-miR-457a	1	1
novel_5	1	1
ccr-miR-129	1	1
ccr-miR-155	1	1
ccr-miR-99	1	1
ccr-miR-100	1	1
ccr-let-7j	1	1
ccr-miR-363	1	1
novel_344	1	1
novel_359	1	1
ccr-miR-22a	1	1
ccr-miR-738	1	1
ccr-miR-124a	1	1
ccr-miR-15b	1	1
ccr-miR-126-3p	1	1
ccr-miR-199-5p	1	1
ccr-miR-153b	1	1
ccr-miR-133a-5p	1	1
novel_244	1	1
novel_291	1	1
ccr-miR-24	1	1
ccr-miR-182-5p	1	1
ccr-miR-210	1	1
ccr-miR-107	1	1
novel_194	1	1
ccr-miR-27d	1	1
novel_117	1	1
ccr-miR-214	1	1
novel_204	1	1
ccr-miR-128	1	1
ccr-miR-92b	1	1
ccr-miR-499	1	1
ccr-miR-455	1	1
ccr-miR-139	1	1
novel_325	1	1
ccr-miR-21	1	1
ccr-miR-130c	1	1
ccr-miR-140-5p	1	1
ccr-miR-734	1	1
ccr-miR-132b	1	1
ccr-miR-200a	1	1
ccr-miR-190	1	1
ccr-let-7a	1	1
ccr-miR-126-5p	1	1
ccr-miR-23a	1	1
ccr-miR-9-3p	1	1
ccr-miR-1	1	1
ccr-miR-725	1	1
ccr-miR-122	1	1
ccr-miR-10b	1	1
novel_313	1	1
ccr-miR-142-3p	1	1
ccr-miR-454b	1	1
ccr-miR-20a-3p	1	1
ccr-miR-7132	1	1
novel_4	1	1
novel_65	1	1
ccr-miR-133a-3p	1	1
ccr-miR-29a	1	1
novel_14	1	1
novel_355	1	1
ccr-miR-727-3p	1	1
ccr-miR-9-5p	1	1
novel_278	1	1
ccr-miR-153c	1	1
ccr-miR-7b	1	1
ccr-miR-146a	1	1
ccr-miR-727-5p	1	1
ccr-miR-18c	1	1
ccr-miR-193a	1	1
ccr-miR-27c-5p	1	1
ccr-miR-135c	1	1
ccr-miR-430	1	1
ccr-miR-137	1	1
novel_333	1	1
novel_165	1	1
novel_346	1	1
ccr-miR-196a	1	1
novel_21	1	1
ccr-miR-18a	1	1
ccr-miR-144	1	1
novel_112	1	1
novel_262	1	1
ccr-let-7g	1	1
novel_138	1	1
novel_305	1	1
ccr-miR-34	1	1
novel_206	1	1
ccr-miR-203b-3p	1	1
ccr-miR-184	1	1
ccr-miR-30b	1	1
ccr-miR-218a	1	1
ccr-miR-429	1	1
ccr-miR-301a	1	1
ccr-miR-199-3p	1	1
ccr-miR-200b	1	1
ccr-miR-101a	1	1
ccr-miR-203a	1	1
ccr-miR-16c	1	1
ccr-miR-16b	1	1
ccr-miR-101b	1	1
ccr-miR-148	1	1
ccr-miR-187	1	1
ccr-miR-15a	1	1
ccr-miR-10c	1	1
ccr-miR-20a-5p	1	1
ccr-miR-460-5p	1	1
ccr-miR-142-5p	1	1
ccr-miR-181c	1	1
ccr-miR-27c-3p	1	1
ccr-miR-194	1	1
ccr-miR-93	1	1
ccr-miR-27a	1	1
ccr-miR-103	1	1
novel_349	1	1
ccr-miR-217	1	1
novel_74	1	1
ccr-miR-125c	1	1
novel_132	1	1
ccr-miR-140-3p	1	1
ccr-miR-22b	1	1
novel_350	1	1
novel_264	1	1
ccr-miR-457b	1	1
ccr-miR-221	1	1
ccr-miR-96	1	1
ccr-miR-196b	1	1
ccr-miR-375	1	1
ccr-miR-7133	1	1
ccr-miR-10d	1	1
novel_200	1	1
novel_230	1	1
ccr-miR-722	1	1
ccr-miR-338	1	1
novel_178	1	1
ccr-miR-16a	1	1
novel_209	1	1
ccr-miR-23b	1	1
novel_213	1	1
ccr-miR-130b	1	1
ccr-miR-92a	1	1
novel_339	1	1
ccr-miR-724	1	1
ccr-miR-365	1	1
ccr-let-7b	1	1
ccr-miR-17-3p	1	1
ccr-miR-125b	1	1
ccr-miR-26a	1	1
ccr-miR-183	1	1
ccr-miR-730	1	1
ccr-miR-130a	1	1
ccr-miR-124b	0	1
ccr-miR-460-3p	0	1
novel_186	0	1
novel_219	0	1
novel_297	0	1
novel_361	0	1
ccr-miR-18b	0	1
novel_358	0	1
novel_314	0	1
novel_304	0	1
ccr-miR-551	0	1

## Sheet: Sheet2
sRNA	smallRNA_Female_readcount	smallRNA_male_readcount	log2FoldChange	pval	padj	significant
ccr-let-7a	12093.9	6502.66	0.895345	1.10415e-24	7.5387e-24	TRUE
ccr-let-7b	1217.74	905.125	0.429081	0.00023378	0.000482171	TRUE
ccr-let-7g	935.982	638.499	0.553463	3.41021e-05	7.85141e-05	TRUE
ccr-let-7i	6564.89	10285.7	-0.647678	6.31613e-13	2.90836e-12	TRUE
ccr-let-7j	1011.94	929.014	0.124725	0.367784	0.428361	FALSE
ccr-miR-1	996.237	1382.62	-0.472855	0.49252	0.550954	FALSE
ccr-miR-100	49282.6	34332.5	0.521545	4.91221e-09	1.54384e-08	TRUE
ccr-miR-101a	5849.6	8638.02	-0.562188	1.15222e-09	3.86676e-09	TRUE
ccr-miR-101b	30.6206	144.793	-2.23764	9.09641e-12	3.53155e-11	TRUE
ccr-miR-103	367.813	1489.83	-2.0178	5.87739e-55	6.84543e-54	TRUE
ccr-miR-107	66.0268	51.4912	0.358171	0.309641	0.367119	FALSE
ccr-miR-10b	6136.24	5913.95	0.053148	0.856941	0.865685	FALSE
ccr-miR-10c	1900.23	3460.5	-0.8644	3.52939e-17	1.94116e-16	TRUE
ccr-miR-10d	17.2815	7040.09	-8.66587	0	0	TRUE
ccr-miR-122	877.263	18.1635	5.60902	9.20627e-95	1.82284e-93	TRUE
ccr-miR-124a	7.88083	19.5414	-1.31643	0.0714641	0.105596	FALSE
ccr-miR-124b	0.249175	16.6587	-5.98597	4.3849e-05	9.75518e-05	TRUE
ccr-miR-125b	1666.19	1196.77	0.477461	4.18621e-06	1.03609e-05	TRUE
ccr-miR-125c	611.647	348.376	0.814016	5.08037e-08	1.50136e-07	TRUE
ccr-miR-126-3p	12433.7	9858.5	0.334983	0.000218285	0.000454952	TRUE
ccr-miR-126-5p	352.276	216.821	0.699807	0.000106551	0.000229316	TRUE
ccr-miR-128	977.138	1476.36	-0.595224	6.57002e-08	1.91303e-07	TRUE
ccr-miR-129	12.8372	568.331	-5.4603	1.73572e-89	3.12429e-88	TRUE
ccr-miR-130a	2.20455	7.31267	-1.7325	0.165077	0.213629	FALSE
ccr-miR-130b	12.1434	4.26168	1.52848	0.114918	0.155848	FALSE
ccr-miR-130c	8.80946	21.1799	-1.26598	0.0527504	0.0797296	FALSE
ccr-miR-132a	22.6988	42.0625	-0.893581	0.0951192	0.137057	FALSE
ccr-miR-132b	23.8963	41.633	-0.804411	0.111807	0.153734	FALSE
ccr-miR-133a-3p	56.9352	80.6767	-0.502633	0.695987	0.736927	FALSE
ccr-miR-133a-5p	2.66136	7.15264	-1.43127	0.244814	0.295405	FALSE
ccr-miR-135c	112.573	428.15	-1.92522	5.47188e-23	3.49495e-22	TRUE
ccr-miR-137	1.66926	4.06355	-1.28074	0.428785	0.487927	FALSE
ccr-miR-138	1.20494	6.57778	-2.45279	0.0988036	0.139737	FALSE
ccr-miR-139	207.089	158.675	0.383975	0.0646816	0.0970224	FALSE
ccr-miR-140-3p	700.17	1822.35	-1.37956	3.81288e-30	3.0198e-29	TRUE
ccr-miR-140-5p	115.872	248.908	-1.10216	1.94352e-07	5.49739e-07	TRUE
ccr-miR-142-3p	277.954	107.658	1.37437	7.06009e-10	2.41017e-09	TRUE
ccr-miR-142-5p	40.2981	14.2422	1.49975	0.00407491	0.00720386	TRUE
ccr-miR-143	81818.4	149368	-0.868366	1.33295e-23	8.79749e-23	TRUE
ccr-miR-144	19.1411	61.6475	-1.68384	0.000286435	0.000584682	TRUE
ccr-miR-146a	49108.3	34751.2	0.498955	7.18318e-08	2.06126e-07	TRUE
ccr-miR-148	6952.21	3311.15	1.07063	1.00049e-26	7.61914e-26	TRUE
ccr-miR-153b	104.717	5954.33	-5.83027	0	0	TRUE
ccr-miR-153c	74.6339	84.4209	-0.180994	0.550333	0.602022	FALSE
ccr-miR-155	174.341	155.377	0.166749	0.443638	0.499953	FALSE
ccr-miR-15a	68.3946	242.914	-1.82725	2.33304e-14	1.18447e-13	TRUE
ccr-miR-15b	152.97	397.1	-1.37434	6.30344e-14	3.0441e-13	TRUE
ccr-miR-16a	114.356	189.281	-0.727448	0.00120067	0.00224276	TRUE
ccr-miR-16b	1007.79	1782.74	-0.822382	1.58781e-11	6.04589e-11	TRUE
ccr-miR-16c	178.237	60.7662	1.55295	9.59145e-09	2.96735e-08	TRUE
ccr-miR-17-3p	26.2686	29.8455	-0.1861	0.711103	0.748927	FALSE
ccr-miR-17-5p	1041.59	1069.4	-0.0375235	0.737297	0.768341	FALSE
ccr-miR-181a	2517.19	1288.96	0.966317	3.23773e-21	2.00334e-20	TRUE
ccr-miR-181b	186.566	120.054	0.637824	0.00478896	0.00831766	TRUE
ccr-miR-181c	9.29861	8.38796	0.153957	0.856197	0.865685	FALSE
ccr-miR-182-5p	25.7593	45.8224	-0.836257	0.0691731	0.102979	FALSE
ccr-miR-183	26.8801	67.7892	-1.34027	0.00564789	0.00964036	TRUE
ccr-miR-184	144.494	265.955	-0.880255	0.246171	0.295405	FALSE
ccr-miR-187	39.8419	192.69	-2.27318	3.75821e-18	2.12608e-17	TRUE
ccr-miR-18a	8.55799	46.9446	-2.45125	6.24695e-06	1.4725e-05	TRUE
ccr-miR-18b	0.249175	0.447662	-0.916775	0.822233	0.843535	FALSE
ccr-miR-18c	87.2439	146.545	-0.744546	0.0047569	0.00831766	TRUE
ccr-miR-190	9.576	20.2777	-1.07699	0.128188	0.171495	FALSE
ccr-miR-192	2658.88	142.376	4.22104	2.78415e-25	1.96879e-24	TRUE
ccr-miR-193a	13.1626	14.1976	-0.110543	0.873437	0.877871	FALSE
ccr-miR-194	133.525	15.4202	3.08327	2.24375e-12	9.25548e-12	TRUE
ccr-miR-196a	15.0856	27.7066	-0.879884	0.144297	0.19175	FALSE
ccr-miR-196b	94.838	71.9375	0.399571	0.169123	0.216041	FALSE
ccr-miR-199-3p	1643.47	1902.07	-0.21031	0.0424745	0.0657027	FALSE
ccr-miR-199-5p	3716.29	1913.74	0.95829	9.88812e-17	5.29148e-16	TRUE
ccr-miR-19d	121.953	615.98	-2.33509	8.56364e-39	8.07428e-38	TRUE
ccr-miR-200a	1885.8	594.771	1.66364	2.06413e-36	1.85772e-35	TRUE
ccr-miR-200b	1540.78	172.162	3.15716	4.95325e-109	1.08972e-107	TRUE
ccr-miR-203a	238.63	71.3034	1.74267	4.06289e-12	1.64174e-11	TRUE
ccr-miR-203b-3p	193.602	50.7823	1.9331	8.768e-13	3.9456e-12	TRUE
ccr-miR-205	26.1389	6.18599	2.1025	0.00407139	0.00720386	TRUE
ccr-miR-20a-3p	10.1995	40.4717	-1.98629	0.000633485	0.00122971	TRUE
ccr-miR-20a-5p	987.391	2964.9	-1.58589	2.18017e-54	2.39819e-53	TRUE
ccr-miR-21	57085.3	35443.7	0.687646	1.46812e-12	6.31929e-12	TRUE
ccr-miR-210	50.97	93.0329	-0.867255	0.00753118	0.0124264	TRUE
ccr-miR-214	149.128	62.7169	1.25097	4.94967e-06	1.19516e-05	TRUE
ccr-miR-217	388.305	2618.34	-2.75282	9.39039e-118	2.32412e-116	TRUE
ccr-miR-218a	416.007	380.503	0.127806	0.759015	0.786833	FALSE
ccr-miR-218b	5.39828	270.508	-5.65063	1.30039e-47	1.35515e-46	TRUE
ccr-miR-221	415.91	251.43	0.728633	1.56047e-05	3.63497e-05	TRUE
ccr-miR-222	772.508	312.899	1.30465	4.19329e-21	2.51598e-20	TRUE
ccr-miR-22a	34825.6	43788.5	-0.330361	0.000336949	0.000680776	TRUE
ccr-miR-22b	22.9301	39.2442	-0.77357	0.0942415	0.137057	FALSE
ccr-miR-23a	1921.32	437.301	2.13693	1.77896e-70	2.51595e-69	TRUE
ccr-miR-23b	225.749	156.047	0.53328	0.0100386	0.0164268	TRUE
ccr-miR-24	492.636	578.605	-0.231497	0.166402	0.213946	FALSE
ccr-miR-25	1277.12	6407.11	-2.32668	3.09351e-119	8.75023e-118	TRUE
ccr-miR-26a	9389.8	12638.7	-0.428595	2.7409e-07	7.64365e-07	TRUE
ccr-miR-27a	42.0724	53.1415	-0.341493	0.444403	0.499953	FALSE
ccr-miR-27c-3p	1181.28	594.959	0.990808	2.98339e-15	1.5545e-14	TRUE
ccr-miR-27c-5p	309.17	114.11	1.44374	4.33424e-11	1.58922e-10	TRUE
ccr-miR-27d	60.6164	71.355	-0.240435	0.520268	0.575492	FALSE
ccr-miR-29a	148.799	70.7199	1.07553	4.30044e-05	9.676e-05	TRUE
ccr-miR-29b	65.2395	39.0825	0.738981	0.0423951	0.0657027	FALSE
ccr-miR-301a	0.721002	4.08172	-2.49562	0.152256	0.200977	FALSE
ccr-miR-30b	516.3	546.486	-0.0800087	0.599613	0.645235	FALSE
ccr-miR-30d	14239.1	9452.87	0.59119	2.04699e-11	7.64726e-11	TRUE
ccr-miR-338	42.9238	30.7586	0.486409	0.288941	0.344641	FALSE
ccr-miR-34	9.22994	10.2763	-0.16422	0.850247	0.865685	FALSE
ccr-miR-363	192.611	299.134	-0.633393	0.00110085	0.00207589	TRUE
ccr-miR-365	68.0734	29.3879	1.21111	0.00173187	0.00320478	TRUE
ccr-miR-375	108.034	31.9947	1.75198	2.19072e-06	5.70741e-06	TRUE
ccr-miR-429	130.263	29.2442	2.1506	1.63471e-10	5.77986e-10	TRUE
ccr-miR-430	8.04232	12.5324	-0.635941	0.416657	0.476867	FALSE
ccr-miR-454a	11.5902	44.7149	-1.94862	0.000509517	0.00100884	TRUE
ccr-miR-454b	153.378	81.4539	0.91287	0.000545519	0.00106943	TRUE
ccr-miR-455	387.34	47.9362	3.01611	4.82129e-40	4.77307e-39	TRUE
ccr-miR-457a	163.826	432.143	-1.39739	2.53998e-14	1.25729e-13	TRUE
ccr-miR-457b	89.081	74.7489	0.254395	0.387403	0.448571	FALSE
ccr-miR-459-3p	3.1597	0	3.63445	0.113095	0.154433	FALSE
ccr-miR-459-5p	0.977686	0	1.94148	0.625058	0.665384	FALSE
ccr-miR-460-3p	0	2.20197	-4.03764	0.162109	0.211168	FALSE
ccr-miR-460-5p	50.7711	7.71578	2.70702	1.60323e-06	4.23252e-06	TRUE
ccr-miR-489	1.21475	0	2.25528	0.53395	0.587345	FALSE
ccr-miR-499	50.2715	466.142	-3.21145	1.24525e-56	1.54099e-55	TRUE
ccr-miR-551	0	1.40571	-3.37912	0.32821	0.386819	FALSE
ccr-miR-7132	1.95016	2.9187	-0.560199	0.725269	0.759805	FALSE
ccr-miR-7133	84.5357	20.2482	2.06211	3.14827e-07	8.65774e-07	TRUE
ccr-miR-722	65.7212	30.9221	1.09642	0.00721883	0.0120112	TRUE
ccr-miR-724	43.8021	1637.85	-5.22582	3.93123e-214	1.55677e-212	TRUE
ccr-miR-725	423.357	71.6122	2.56206	1.98229e-35	1.70649e-34	TRUE
ccr-miR-726	5.93006	8.81745	-0.572347	0.560116	0.609357	FALSE
ccr-miR-727-3p	12.6977	54.1853	-2.09374	5.74474e-06	1.37043e-05	TRUE
ccr-miR-727-5p	7.37267	14.7707	-1.00342	0.193922	0.241487	FALSE
ccr-miR-730	3.67767	48.2266	-3.71208	2.65413e-09	8.4761e-09	TRUE
ccr-miR-734	5.35383	13.5254	-1.34167	0.123698	0.166614	FALSE
ccr-miR-738	73.4762	205.743	-1.48573	1.45141e-09	4.78965e-09	TRUE
ccr-miR-7a	22776.4	6454.57	1.81928	3.01852e-77	4.98055e-76	TRUE
ccr-miR-7b	361.553	902.039	-1.31856	6.43505e-19	3.74747e-18	TRUE
ccr-miR-92a	7776.02	6564.19	0.244652	0.0106765	0.0173274	TRUE
ccr-miR-92b	10.3408	55.5444	-2.42756	3.53412e-06	8.85768e-06	TRUE
ccr-miR-93	70.8415	770.566	-3.44456	2.57494e-75	3.92183e-74	TRUE
ccr-miR-9-3p	394.485	7622.52	-4.2723	0	0	TRUE
ccr-miR-9-5p	8.57179	42.758	-2.32207	7.32275e-05	0.00015933	TRUE
ccr-miR-96	24.022	23.22	0.0440895	0.934828	0.934828	FALSE
ccr-miR-99	9228.23	6900.79	0.419338	4.90506e-07	1.33041e-06	TRUE
novel_112	36.3241	10.6427	1.77414	0.0058347	0.00979043	TRUE
novel_117	8.04983	163.345	-4.34035	4.49534e-31	3.70865e-30	TRUE
novel_124	72.9105	0	8.16234	6.90689e-11	2.48648e-10	TRUE
novel_132	56.1319	34.7498	0.688408	0.0867948	0.127299	FALSE
novel_138	70.5783	15.836	2.16408	2.28533e-06	5.87655e-06	TRUE
novel_14	1601.14	676.582	1.24431	2.39317e-26	1.75499e-25	TRUE
novel_158	7.56359	0.429491	3.93152	0.0193796	0.0311964	TRUE
novel_165	4.89993	56.5778	-3.52663	2.21783e-09	7.19887e-09	TRUE
novel_178	1.22916	44.4726	-5.18507	3.92125e-10	1.36212e-09	TRUE
novel_186	0	27.3576	-7.6632	2.041e-08	6.21721e-08	TRUE
novel_194	16.3338	1.30664	3.58838	0.00207267	0.0037999	TRUE
novel_199	0.483938	14.1794	-4.86416	0.000351977	0.000703953	TRUE
novel_200	11.4437	4.81662	1.27428	0.184702	0.234429	FALSE
novel_201	7.82197	2.22014	1.79353	0.161403	0.211168	FALSE
novel_204	2.89091	7.7703	-1.42344	0.217824	0.266229	FALSE
novel_205	6.40418	0.510385	3.69028	0.0373612	0.0591802	FALSE
novel_206	3.16951	1.45026	1.1566	0.503756	0.560358	FALSE
novel_207	4.40098	0	4.11181	0.044219	0.067871	FALSE
novel_209	2.44391	4.59347	-0.886993	0.589453	0.637769	FALSE
novel_21	1348	34.9757	5.28383	5.88596e-141	1.94237e-139	TRUE
novel_213	370.188	219.351	0.758713	3.93794e-05	8.9622e-05	TRUE
novel_219	0	27.6521	-7.68311	2.63097e-08	7.8929e-08	TRUE
novel_229	4.57749	0.429491	3.20859	0.100638	0.140725	FALSE
novel_230	99.1115	7.19855	3.82503	1.87773e-13	8.85217e-13	TRUE
novel_244	3.18163	2.42648	0.413706	0.790837	0.815551	FALSE
novel_25	0.977686	0	1.94148	0.625058	0.665384	FALSE
novel_262	11510.3	1030.57	3.48276	1.72388e-281	8.53321e-280	TRUE
novel_264	31.067	68.193	-1.13635	0.00212869	0.00386679	TRUE
novel_273	6.26406	0.958048	2.74205	0.104194	0.144269	FALSE
novel_278	7.06003	1.36937	2.36128	0.0963168	0.137199	FALSE
novel_291	5.09715	23.7218	-2.21341	0.00519744	0.00894863	TRUE
novel_297	0	65.3189	-8.92176	1.51754e-12	6.39306e-12	TRUE
novel_300	8.08616	0	4.9892	0.00349845	0.00629722	TRUE
novel_304	0	18.8075	-7.12013	1.54997e-06	4.14721e-06	TRUE
novel_305	15.07	379.036	-4.64765	1.41659e-62	1.8699e-61	TRUE
novel_313	8.3036	2.87414	1.55405	0.190168	0.239829	FALSE
novel_314	0	8.92647	-6.04558	0.000651576	0.00125254	TRUE
novel_325	9.2934	0.895324	3.34837	0.024947	0.0398348	TRUE
novel_333	5.88161	0.510385	3.56808	0.0457081	0.069617	FALSE
novel_337	11.0042	84.8013	-2.94377	6.59514e-12	2.61167e-11	TRUE
novel_339	3.14989	21.2344	-2.74746	0.000708544	0.00134896	TRUE
novel_344	8.80547	3.28546	1.43418	0.191605	0.240112	FALSE
novel_346	24.5896	1.81703	3.74579	0.000129853	0.000276461	TRUE
novel_349	8.27708	1.02077	3.11181	0.0412515	0.0648238	FALSE
novel_350	9.60374	3.50997	1.49335	0.212142	0.260895	FALSE
novel_354	7.34845	0	4.85123	0.00573397	0.00970364	TRUE
novel_355	14.3548	20.5718	-0.512321	0.408639	0.47041	FALSE
novel_358	0	11.3875	-6.39425	7.13797e-05	0.000157035	TRUE
novel_359	12.512	5.04973	1.30672	0.20455	0.25313	FALSE
novel_360	1.24127	7.27633	-2.56047	0.0955245	0.137057	FALSE
novel_361	0	16.0869	-6.89337	4.91177e-06	1.19516e-05	TRUE
novel_365	13.8703	0	5.76844	0.000142773	0.000300735	TRUE
novel_4	4826.53	4442.44	0.119987	0.239932	0.291451	FALSE
novel_46	65.9144	15.6479	2.07496	3.18325e-06	8.08056e-06	TRUE
novel_5	9.80846	21.2693	-1.12287	0.100924	0.140725	FALSE
novel_65	191.055	217.801	-0.18897	0.350034	0.4101	FALSE
novel_74	229.911	67.2791	1.77407	1.01613e-12	4.47095e-12	TRUE
