# Supplementary material for: Differential Expression of miRNAs, lncRNAs, and circRNAs between Ovaries and Testes in Common Carp (Cyprinus carpio)
Source: Cells. 2023 Nov 15;12(22):2631. doi: 10.3390/cells12222631 (PMC10670750; doi:10.3390/cells12222631)
Supplement: Supplementary file 1 [file cells-12-02631-s001.zip › Table S7. Details of six DE miRNA subclusters.xlsx]

## Sheet: subcluster_1
1	ccr-let-7a
2	ccr-let-7b
3	ccr-let-7g
4	ccr-miR-100
5	ccr-miR-125b
6	ccr-miR-125c
7	ccr-miR-126-3p
8	ccr-miR-126-5p
9	ccr-miR-142-3p
10	ccr-miR-142-5p
11	ccr-miR-146a
12	ccr-miR-148
13	ccr-miR-16c
14	ccr-miR-181a
15	ccr-miR-181b
16	ccr-miR-199-5p
17	ccr-miR-200a
18	ccr-miR-203a
19	ccr-miR-203b-3p
20	ccr-miR-205
21	ccr-miR-21
22	ccr-miR-214
23	ccr-miR-221
24	ccr-miR-222
25	ccr-miR-23a
26	ccr-miR-23b
27	ccr-miR-27c-3p
28	ccr-miR-27c-5p
29	ccr-miR-29a
30	ccr-miR-30d
31	ccr-miR-365
32	ccr-miR-375
33	ccr-miR-429
34	ccr-miR-454b
35	ccr-miR-7133
36	ccr-miR-722
37	ccr-miR-7a
38	ccr-miR-92a
39	ccr-miR-99
40	novel_112
41	novel_138
42	novel_14
43	novel_213
44	novel_46
45	novel_74

## Sheet: subcluster_2
1	ccr-let-7i
2	ccr-miR-101a
3	ccr-miR-101b
4	ccr-miR-103
5	ccr-miR-10c
6	ccr-miR-128
7	ccr-miR-135c
8	ccr-miR-140-3p
9	ccr-miR-140-5p
10	ccr-miR-143
11	ccr-miR-144
12	ccr-miR-15a
13	ccr-miR-15b
14	ccr-miR-16a
15	ccr-miR-16b
16	ccr-miR-183
17	ccr-miR-187
18	ccr-miR-18a
19	ccr-miR-18c
20	ccr-miR-19d
21	ccr-miR-20a-3p
22	ccr-miR-20a-5p
23	ccr-miR-210
24	ccr-miR-217
25	ccr-miR-22a
26	ccr-miR-25
27	ccr-miR-26a
28	ccr-miR-363
29	ccr-miR-457a
30	ccr-miR-499
31	ccr-miR-727-3p
32	ccr-miR-738
33	ccr-miR-7b
34	ccr-miR-9-5p
35	novel_264
36	novel_291
37	novel_337
38	novel_339

## Sheet: subcluster_3
1	ccr-miR-10d
2	ccr-miR-124b
3	ccr-miR-153b
4	ccr-miR-218b
5	ccr-miR-724
6	novel_178
7	novel_186
8	novel_219
9	novel_297
10	novel_304
11	novel_361

## Sheet: subcluster_4
1	ccr-miR-122
2	novel_124
3	novel_21
4	novel_365

## Sheet: subcluster_5
1	ccr-miR-129
2	ccr-miR-454a
3	ccr-miR-730
4	ccr-miR-92b
5	ccr-miR-93
6	ccr-miR-9-3p
7	novel_117
8	novel_165
9	novel_199
10	novel_305
11	novel_314
12	novel_358

## Sheet: subcluster_6
1	ccr-miR-192
2	ccr-miR-194
3	ccr-miR-200b
4	ccr-miR-455
5	ccr-miR-460-5p
6	ccr-miR-725
7	novel_158
8	novel_194
9	novel_230
10	novel_262
11	novel_300
12	novel_325
13	novel_346
14	novel_354
