# Supplementary material for: Differential Expression of miRNAs, lncRNAs, and circRNAs between Ovaries and Testes in Common Carp (Cyprinus carpio)
Source: Cells. 2023 Nov 15;12(22):2631. doi: 10.3390/cells12222631 (PMC10670750; doi:10.3390/cells12222631)
Supplement: Supplementary file 1 [file cells-12-02631-s001.zip › Table S8. Prediction of target genes of miRNAs identified in this study.xlsx]

## Sheet: target_gene.xls
geneID	miRNA	gene_name	gene_description
109055697	novel_14,novel_273	LOC109055697	protein inturned-like && sp|E7FCN8|INTU_DANRE Protein inturned OS=Danio rerio OX=7955 GN=intu PE=3 SV=1 && -
109061449	ccr-miR-22a	LOC109061449	serine/threonine-protein phosphatase PP1-beta catalytic subunit && sp|Q6GQL2|PP1B_XENLA Serine/threonine-protein phosphatase PP1-beta catalytic subunit OS=Xenopus laevis OX=8355 GN=ppp1cb PE=2 SV=1 && PF00149:Calcineurin-like phosphoesterase|PF16891:Serine-threonine protein phosphatase N-terminal domain
109090300	ccr-miR-22b,ccr-miR-24,ccr-miR-140-3p	LOC109090300	uncharacterized LOC109090300%2C transcript variant X2 && - && PF13857:Ankyrin repeats (many copies)
109090768	ccr-miR-338,ccr-miR-139	prorsd1	prolyl-tRNA synthetase domain containing 1 && sp|A1A4Q2|PRXD1_BOVIN Prolyl-tRNA synthetase associated domain-containing protein 1 OS=Bos taurus OX=9913 GN=PRORSD1 PE=2 SV=1 && PF04073:Aminoacyl-tRNA editing domain
109047996	ccr-miR-338	LOC109047996	transmembrane protein 60-like%2C transcript variant X2 && sp|Q9H2L4|TMM60_HUMAN Transmembrane protein 60 OS=Homo sapiens OX=9606 GN=TMEM60 PE=1 SV=1 && PF10269:Transmembrane Fragile-X-F protein
109047994	novel_124	sh3pxd2aa	SH3 and PX domains 2Aa%2C transcript variant X5 && sp|Q1LYG0|SPD2A_DANRE SH3 and PX domain-containing protein 2A OS=Danio rerio OX=7955 GN=sh3pxd2a PE=3 SV=2 && PF00787:PX domain|PF07653:Variant SH3 domain|PF00018:SH3 domain
122144750	ccr-miR-338,ccr-miR-34	LOC122144750	zona pellucida sperm-binding protein 4-like && sp|Q07287|ZP4_PIG Zona pellucida sperm-binding protein 4 OS=Sus scrofa OX=9823 GN=ZP4 PE=1 SV=1 && PF00100:Zona pellucida-like domain
122144729	ccr-let-7i	LOC122144729	SERTA domain-containing protein 2-like && sp|Q9CWM2|CDCA4_MOUSE Cell division cycle-associated protein 4 OS=Mus musculus OX=10090 GN=Cdca4 PE=2 SV=2 && PF06031:SERTA motif
109094531	ccr-miR-187	fmc1	formation of mitochondrial complex V assembly factor 1 homolog%2C transcript variant X4 && sp|A9UL63|FMC1_XENTR Protein FMC1 homolog OS=Xenopus tropicalis OX=8364 GN=fmc1 PE=3 SV=1 && -
109060538	ccr-miR-727-5p	LOC109060538	homocysteine-responsive endoplasmic reticulum-resident ubiquitin-like domain member 2 protein && sp|Q6NYI0|HERP2_DANRE Homocysteine-responsive endoplasmic reticulum-resident ubiquitin-like domain member 2 protein OS=Danio rerio OX=7955 GN=herpud2 PE=2 SV=1 && PF00240:Ubiquitin family
109056520	ccr-miR-727-5p	LOC109056520	nucleoside diphosphate kinase B && sp|Q2EN76|NDKB_PIG Nucleoside diphosphate kinase B OS=Sus scrofa OX=9823 GN=NME2 PE=2 SV=1 && PF00334:Nucleoside diphosphate kinase
109112116	ccr-miR-25,ccr-miR-107,ccr-miR-103	LOC109112116	NAD(P)H dehydrogenase [quinone] 1-like%2C transcript variant X1 && sp|Q64669|NQO1_MOUSE NAD(P)H dehydrogenase [quinone] 1 OS=Mus musculus OX=10090 GN=Nqo1 PE=1 SV=3 && -
109069112	ccr-miR-210	LOC109069112	mitogen-activated protein kinase kinase kinase kinase 2-like%2C transcript variant X2 && sp|Q12851|M4K2_HUMAN Mitogen-activated protein kinase kinase kinase kinase 2 OS=Homo sapiens OX=9606 GN=MAP4K2 PE=1 SV=2 && PF00780:CNH domain|PF00069:Protein kinase domain
109064346	ccr-miR-222	LOC109064346	nuclear respiratory factor 1 && sp|Q90X44|NRF1_DANRE Nuclear respiratory factor 1 OS=Danio rerio OX=7955 GN=nrf1 PE=2 SV=2 && PF10491:NLS-binding and DNA-binding and dimerisation domains of Nrf1|PF10492:Nrf1 activator activation site binding domain
122143290	ccr-miR-143,novel_337	LOC122143290	60S ribosomal protein L27a-like && sp|P47830|RL27A_XENLA 60S ribosomal protein L27a OS=Xenopus laevis OX=8355 GN=rpl27a PE=2 SV=2 && PF00828:Ribosomal protein L18e/L15
109097942	ccr-miR-18c,ccr-miR-199-5p	LOC109097942	endonuclease domain-containing 1 protein-like && sp|O94919|ENDD1_HUMAN Endonuclease domain-containing 1 protein OS=Homo sapiens OX=9606 GN=ENDOD1 PE=1 SV=2 && PF01223:DNA/RNA non-specific endonuclease
109048453	ccr-miR-17-3p	LOC109048453	proteasome subunit beta type-6-like && sp|Q3MHN0|PSB6_BOVIN Proteasome subunit beta type-6 OS=Bos taurus OX=9913 GN=PSMB6 PE=1 SV=1 && PF00227:Proteasome subunit
109097945	ccr-miR-15a,ccr-miR-15b	LOC109097945	erythropoietin-like%2C transcript variant X2 && sp|Q5IGQ0|EPO_EPICO Erythropoietin OS=Epinephelus coioides OX=94232 GN=epo PE=2 SV=1 && PF00758:Erythropoietin/thrombopoietin
109046504	novel_300	rassf1	Ras association domain family member 1%2C transcript variant X1 && sp|Q9NS23|RASF1_HUMAN Ras association domain-containing protein 1 OS=Homo sapiens OX=9606 GN=RASSF1 PE=1 SV=1 && PF00130:Phorbol esters/diacylglycerol binding domain (C1 domain)|PF16517:Novel Ras effector 1 C-terminal SARAH (Sav/Rassf/Hpo) domain|PF00788:Ras association (RalGDS/AF-6) domain
109062974	ccr-miR-7a	LOC109062974	tubulin polyglutamylase TTLL4-like%2C transcript variant X1 && sp|Q14679|TTLL4_HUMAN Tubulin polyglutamylase TTLL4 OS=Homo sapiens OX=9606 GN=TTLL4 PE=1 SV=2 && PF03133:Tubulin-tyrosine ligase family
109063376	ccr-miR-29b,novel_112	LOC109063376	collagen alpha-2(I) chain-like%2C transcript variant X1 && sp|O93484|CO1A2_ONCMY Collagen alpha-2(I) chain OS=Oncorhynchus mykiss OX=8022 GN=col1a2 PE=2 SV=2 && PF01410:Fibrillar collagen C-terminal domain|PF01391:Collagen triple helix repeat (20 copies)
109063370	ccr-miR-217	LOC109063370	circadian locomoter output cycles protein kaput-like%2C transcript variant X1 && sp|Q6YGZ4|CLOCK_TYTAL Circadian locomoter output cycles protein kaput OS=Tyto alba OX=56313 GN=CLOCK PE=2 SV=1 && PF14598:PAS domain|PF00010:Helix-loop-helix DNA-binding domain
109063371	novel_124	lap3	leucine aminopeptidase 3 && sp|Q5XGB9|AMPL_XENTR Cytosol aminopeptidase OS=Xenopus tropicalis OX=8364 GN=lap3 PE=2 SV=1 && PF02789:Cytosol aminopeptidase family, N-terminal domain|PF00883:Cytosol aminopeptidase family, catalytic domain
109079748	novel_361	LOC109079748	putative nuclease HARBI1 && sp|Q5U538|HARB1_XENLA Putative nuclease HARBI1 OS=Xenopus laevis OX=8355 GN=harbi1 PE=2 SV=1 && PF13359:DDE superfamily endonuclease
109079746	ccr-miR-107	LOC109079746	zinc finger and BTB domain-containing protein 16-A-like%2C transcript variant X1 && sp|Q9JKD9|ZBT32_MOUSE Zinc finger and BTB domain-containing protein 32 OS=Mus musculus OX=10090 GN=Zbtb32 PE=1 SV=1 && PF00651:BTB/POZ domain
109079747	ccr-miR-15a	podxl	podocalyxin-like && sp|Q9R0M4|PODXL_MOUSE Podocalyxin OS=Mus musculus OX=10090 GN=Podxl PE=1 SV=2 && PF06365:CD34/Podocalyxin family
109068441	ccr-miR-103,ccr-miR-107	LOC109068441	adenosine 3'-phospho 5'-phosphosulfate transporter 2-like && sp|Q922Q5|S35B3_MOUSE Adenosine 3'-phospho 5'-phosphosulfate transporter 2 OS=Mus musculus OX=10090 GN=Slc35b3 PE=2 SV=1 && PF08449:UAA transporter family
109059867	novel_124	LOC109059867	ankyrin repeat domain-containing protein 54 && sp|Q6DGX3|ANR54_DANRE Ankyrin repeat domain-containing protein 54 OS=Danio rerio OX=7955 GN=ankrd54 PE=2 SV=1 && PF12796:Ankyrin repeats (3 copies)
109053651	novel_229,ccr-miR-22b,ccr-miR-22a	LOC109053651	transcription factor Ovo-like 2%2C transcript variant X2 && sp|Q8CIV7|OVOL2_MOUSE Transcription factor Ovo-like 2 OS=Mus musculus OX=10090 GN=Ovol2 PE=2 SV=2 && -
109092891	novel_14,novel_365	LOC109092891	rho guanine nucleotide exchange factor 40-like && sp|Q3UPH7|ARH40_MOUSE Rho guanine nucleotide exchange factor 40 OS=Mus musculus OX=10090 GN=Arhgef40 PE=1 SV=1 && PF00621:RhoGEF domain
109053659	ccr-miR-15a	polr3a	polymerase (RNA) III (DNA directed) polypeptide A && sp|Q5ZL98|RPC1_CHICK DNA-directed RNA polymerase III subunit RPC1 OS=Gallus gallus OX=9031 GN=POLR3A PE=2 SV=1 && PF04997:RNA polymerase Rpb1, domain 1|PF00623:RNA polymerase Rpb1, domain 2|PF04983:RNA polymerase Rpb1, domain 3|PF05000:RNA polymerase Rpb1, domain 4|PF04998:RNA polymerase Rpb1, domain 5
109092896	novel_365	LOC109092896	pleckstrin homology domain-containing family G member 4B-like && sp|Q8TER5|ARH40_HUMAN Rho guanine nucleotide exchange factor 40 OS=Homo sapiens OX=9606 GN=ARHGEF40 PE=1 SV=3 && PF00621:RhoGEF domain
109062399	ccr-miR-15a	LOC109062399	solute carrier family 35 member B1 && sp|Q66HX0|S35B1_DANRE Solute carrier family 35 member B1 OS=Danio rerio OX=7955 GN=slc35b1 PE=2 SV=1 && PF08449:UAA transporter family
109062394	novel_229,novel_194	LOC109062394	jun dimerization protein 2-like%2C transcript variant X2 && sp|Q8WYK2|JDP2_HUMAN Jun dimerization protein 2 OS=Homo sapiens OX=9606 GN=JDP2 PE=1 SV=1 && -
109106924	ccr-miR-140-3p	LOC109106924	VRK serine/threonine kinase 1 && sp|Q7ZUS1|VRK1_DANRE Serine/threonine-protein kinase VRK1 OS=Danio rerio OX=7955 GN=vrk1 PE=2 SV=1 && PF00069:Protein kinase domain
109046315	novel_46	LOC109046315	lengsin-like%2C transcript variant X1 && sp|Q1ZZS1|LGSN_CANLF Lengsin OS=Canis lupus familiaris OX=9615 GN=LGSN PE=2 SV=1 && PF00120:Glutamine synthetase, catalytic domain
109045666	ccr-miR-34	wwc1	WW and C2 domain containing 1 && sp|Q5SXA9|KIBRA_MOUSE Protein KIBRA OS=Mus musculus OX=10090 GN=Wwc1 PE=1 SV=1 && PF00397:WW domain
109085024	ccr-miR-199-5p,novel_273	LOC109085024	phospholipid-transporting ATPase IA-like && sp|P70704|AT8A1_MOUSE Phospholipid-transporting ATPase IA OS=Mus musculus OX=10090 GN=Atp8a1 PE=1 SV=2 && PF16209:Phospholipid-translocating ATPase N-terminal|PF12710:haloacid dehalogenase-like hydrolase|PF00122:E1-E2 ATPase|PF16212:Phospholipid-translocating P-type ATPase C-terminal
109111365	ccr-let-7j	LOC109111365	kelch-like ECH-associated protein 1A && sp|Q1ECZ2|KEP1A_DANRE Kelch-like ECH-associated protein 1A OS=Danio rerio OX=7955 GN=keap1a PE=1 SV=1 && PF00651:BTB/POZ domain|PF01344:Kelch motif|PF07707:BTB And C-terminal Kelch
109111360	ccr-miR-34	LOC109111360	FERM domain-containing protein 6-like%2C transcript variant X1 && sp|Q96NE9|FRMD6_HUMAN FERM domain-containing protein 6 OS=Homo sapiens OX=9606 GN=FRMD6 PE=1 SV=1 && PF09380:FERM C-terminal PH-like domain|PF09379:FERM N-terminal domain|PF00373:FERM central domain
109099841	ccr-miR-205	LOC109099841	uncharacterized LOC109099841 && - && PF13020:Domain of unknown function (DUF3883)
109062022	novel_354	LOC109062022	cell division cycle protein 27 homolog%2C transcript variant X2 && sp|A7Z061|CDC27_BOVIN Cell division cycle protein 27 homolog OS=Bos taurus OX=9913 GN=CDC27 PE=2 SV=1 && PF13414:TPR repeat|PF12895:Anaphase-promoting complex, cyclosome, subunit 3
109074070	ccr-miR-103,ccr-miR-107	LOC109074070	voltage-dependent T-type calcium channel subunit alpha-1I-like && sp|Q9P0X4|CAC1I_HUMAN Voltage-dependent T-type calcium channel subunit alpha-1I OS=Homo sapiens OX=9606 GN=CACNA1I PE=1 SV=1 && PF00520:Ion transport protein
109048789	ccr-miR-730	colgalt1a	collagen beta(1-O)galactosyltransferase 1a && sp|A5PMF6|GT251_DANRE Procollagen galactosyltransferase 1 OS=Danio rerio OX=7955 GN=colgalt1 PE=3 SV=1 && PF01755:Glycosyltransferase family 25 (LPS biosynthesis protein)|PF13704:Glycosyl transferase family 2
109058403	ccr-miR-133a-3p	LOC109058403	homeobox protein Hox-B1b%2C transcript variant X1 && sp|Q90423|HXB1B_DANRE Homeobox protein Hox-B1b OS=Danio rerio OX=7955 GN=hoxb1b PE=2 SV=3 && PF00046:Homeobox domain
109058409	novel_350	LOC109058409	transmembrane protein 256 && sp|Q568J8|TM256_DANRE Transmembrane protein 256 OS=Danio rerio OX=7955 GN=tmem256 PE=3 SV=1 && PF04241:Protein of unknown function (DUF423)
109048456	ccr-miR-17-3p	LOC109048456	proteasome 20S subunit beta 6 && sp|Q3MHN0|PSB6_BOVIN Proteasome subunit beta type-6 OS=Bos taurus OX=9913 GN=PSMB6 PE=1 SV=1 && PF00227:Proteasome subunit
109098557	ccr-miR-132b	LOC109098557	B-cell CLL/lymphoma 9-like protein%2C transcript variant X2 && sp|O00512|BCL9_HUMAN B-cell CLL/lymphoma 9 protein OS=Homo sapiens OX=9606 GN=BCL9 PE=1 SV=4 && -
109108070	ccr-miR-17-3p	LOC109108070	protein TALPID3-like%2C transcript variant X3 && sp|H6D7E6|TALD3_DANRE Protein TALPID3 OS=Danio rerio OX=7955 GN=talpid3 PE=2 SV=1 && PF15324:Hedgehog signalling target
109051409	ccr-miR-34	LOC109051409	G2/M phase-specific E3 ubiquitin-protein ligase-like && sp|Q5F4A1|G2E3_CHICK G2/M phase-specific E3 ubiquitin-protein ligase OS=Gallus gallus OX=9031 GN=G2E3 PE=2 SV=1 && PF00632:HECT-domain (ubiquitin-transferase)
109108921	ccr-miR-210	LOC109108921	tumor necrosis factor receptor superfamily member 19L-like%2C transcript variant X1 && sp|Q9N092|TR19L_MACFA Tumor necrosis factor receptor superfamily member 19L OS=Macaca fascicularis OX=9541 GN=RELT PE=2 SV=1 && PF12606:Tumour necrosis factor receptor superfamily member 19
109105529	ccr-miR-7133,ccr-miR-727-3p	rnf213b	ring finger protein 213b && sp|A0A0R4I9Y1|R213B_DANRE E3 ubiquitin-protein ligase rnf213-beta OS=Danio rerio OX=7955 GN=rnf213b PE=3 SV=1 && PF13920:Zinc finger, C3HC4 type (RING finger)
109060535	ccr-miR-93	LOC109060535	ganglioside-induced differentiation-associated protein 1-like && sp|A6QQZ0|GDAP1_BOVIN Ganglioside-induced differentiation-associated protein 1 OS=Bos taurus OX=9913 GN=GDAP1 PE=2 SV=1 && PF13417:Glutathione S-transferase, N-terminal domain|PF13410:Glutathione S-transferase, C-terminal domain
109076022	ccr-miR-143	ahcyl2b	adenosylhomocysteinase like 2b && sp|Q96HN2|SAHH3_HUMAN Adenosylhomocysteinase 3 OS=Homo sapiens OX=9606 GN=AHCYL2 PE=1 SV=1 && PF05221:S-adenosyl-L-homocysteine hydrolase|PF00670:S-adenosyl-L-homocysteine hydrolase, NAD binding domain
109076027	ccr-miR-214	LOC109076027	T-box transcription factor Tb && sp|P79777|TBXT_CHICK T-box transcription factor T OS=Gallus gallus OX=9031 GN=TBXT PE=2 SV=1 && PF00907:T-box
109078176	ccr-miR-128	slc25a10a	solute carrier family 25 member 10a && sp|Q9QZD8|DIC_MOUSE Mitochondrial dicarboxylate carrier OS=Mus musculus OX=10090 GN=Slc25a10 PE=1 SV=2 && PF00153:Mitochondrial carrier protein
109078174	ccr-miR-24	LOC109078174	39S ribosomal protein L12%2C mitochondrial-like && sp|Q9DB15|RM12_MOUSE 39S ribosomal protein L12, mitochondrial OS=Mus musculus OX=10090 GN=Mrpl12 PE=1 SV=2 && PF16320:Ribosomal protein L7/L12 dimerisation domain|PF00542:Ribosomal protein L7/L12 C-terminal domain
109058873	ccr-miR-210	LOC109058873	centrosomal protein of 57 kDa-like && sp|B4F7A7|CEP57_RAT Centrosomal protein of 57 kDa OS=Rattus norvegicus OX=10116 GN=Cep57 PE=1 SV=2 && PF14073:Centrosome localisation domain of Cep57|PF06657:Centrosome microtubule-binding domain of Cep57
122136326	ccr-miR-92a	LOC122136326	retinol dehydrogenase 8-like && sp|Q9N126|RDH8_BOVIN Retinol dehydrogenase 8 OS=Bos taurus OX=9913 GN=RDH8 PE=1 SV=1 && PF00106:short chain dehydrogenase
109051161	ccr-miR-140-5p	LOC109051161	olfactomedin-4-like && sp|Q3UZZ4|OLFM4_MOUSE Olfactomedin-4 OS=Mus musculus OX=10090 GN=Olfm4 PE=2 SV=1 && PF02191:Olfactomedin-like domain
109103298	ccr-miR-129	LOC109103298	transcription elongation factor A protein 1-like && sp|Q29RL9|TCEA1_BOVIN Transcription elongation factor A protein 1 OS=Bos taurus OX=9913 GN=TCEA1 PE=2 SV=1 && PF08711:TFIIS helical bundle-like domain|PF07500:Transcription factor S-II (TFIIS), central domain|PF01096:Transcription factor S-II (TFIIS)
109103299	ccr-miR-22b	LOC109103299	DNA-directed RNA polymerase%2C mitochondrial-like && sp|Q8BKF1|RPOM_MOUSE DNA-directed RNA polymerase, mitochondrial OS=Mus musculus OX=10090 GN=Polrmt PE=1 SV=1 && PF00940:DNA-dependent RNA polymerase|PF14700:DNA-directed RNA polymerase N-terminal
109103293	novel_354	LOC109103293	chromatin modification-related protein MEAF6-like && sp|Q6AZD3|EAF6_DANRE Chromatin modification-related protein MEAF6 OS=Danio rerio OX=7955 GN=meaf6 PE=2 SV=1 && PF09340:Histone acetyltransferase subunit NuA4
109072239	ccr-miR-7b	LOC109072239	potassium channel subfamily K member 13-like && sp|Q9HB14|KCNKD_HUMAN Potassium channel subfamily K member 13 OS=Homo sapiens OX=9606 GN=KCNK13 PE=2 SV=2 && PF07885:Ion channel
109073541	ccr-miR-20a-3p	LOC109073541	steroidogenic factor 1-like && sp|O42101|NR5A2_CHICK Nuclear receptor subfamily 5 group A member 2 OS=Gallus gallus OX=9031 GN=NR5A2 PE=2 SV=1 && PF00105:Zinc finger, C4 type (two domains)|PF00104:Ligand-binding domain of nuclear hormone receptor
109073544	ccr-miR-181c,ccr-miR-181b,ccr-miR-181a	LOC109073544	uncharacterized LOC109073544 && - && PF00229:TNF(Tumour Necrosis Factor) family
122147614	ccr-miR-730	LOC122147614	centrosomal protein of 295 kDa-like && sp|Q9C0D2|CE295_HUMAN Centrosomal protein of 295 kDa OS=Homo sapiens OX=9606 GN=CEP295 PE=1 SV=4 && -
122147618	novel_112	LOC122147618	uncharacterized LOC122147618 && - && PF00386:C1q domain
109058922	novel_350	LOC109058922	calcium/calmodulin-dependent protein kinase type II subunit beta-like%2C transcript variant X7 && sp|P28652|KCC2B_MOUSE Calcium/calmodulin-dependent protein kinase type II subunit beta OS=Mus musculus OX=10090 GN=Camk2b PE=1 SV=2 && PF08332:Calcium/calmodulin dependent protein kinase II association domain|PF00069:Protein kinase domain
109103838	ccr-miR-103	LOC109103838	eukaryotic translation initiation factor 5-like%2C transcript variant X1 && sp|P59325|IF5_MOUSE Eukaryotic translation initiation factor 5 OS=Mus musculus OX=10090 GN=Eif5 PE=1 SV=1 && PF01873:Domain found in IF2B/IF5|PF02020:eIF4-gamma/eIF5/eIF2-epsilon
109103830	ccr-miR-22b	LOC109103830	very-long-chain enoyl-CoA reductase-like%2C transcript variant X2 && sp|Q9NZ01|TECR_HUMAN Very-long-chain enoyl-CoA reductase OS=Homo sapiens OX=9606 GN=TECR PE=1 SV=1 && PF02544:3-oxo-5-alpha-steroid 4-dehydrogenase
109108114	ccr-miR-193a	LOC109108114	transcription cofactor vestigial-like protein 2 && sp|Q8BGW8|VGLL2_MOUSE Transcription cofactor vestigial-like protein 2 OS=Mus musculus OX=10090 GN=Vgll2 PE=1 SV=1 && PF07545:Vestigial/Tondu family
109047203	ccr-miR-210	LOC109047203	BCL-6 corepressor-like && sp|Q8CGN4|BCOR_MOUSE BCL-6 corepressor OS=Mus musculus OX=10090 GN=Bcor PE=1 SV=2 && PF16553:BCORL-PCGF1-binding domain|PF12796:Ankyrin repeats (3 copies)|PF15808:BCL-6 co-repressor, non-ankyrin-repeat region
109101475	novel_209	LOC109101475	ceramide synthase 5-like%2C transcript variant X3 && sp|Q8N5B7|CERS5_HUMAN Ceramide synthase 5 OS=Homo sapiens OX=9606 GN=CERS5 PE=1 SV=1 && PF03798:TLC domain|PF00046:Homeobox domain
109101479	ccr-miR-138	LOC109101479	ATPase family AAA domain-containing protein 3-A-like && sp|Q6PAX2|ATD3B_XENLA ATPase family AAA domain-containing protein 3-B OS=Xenopus laevis OX=8355 GN=atad3-b PE=2 SV=1 && PF12037:Domain of unknown function (DUF3523)|PF00004:ATPase family associated with various cellular activities (AAA)
109085497	ccr-miR-17-3p	tsen54	TSEN54 tRNA splicing endonuclease subunit && sp|Q7Z6J9|SEN54_HUMAN tRNA-splicing endonuclease subunit Sen54 OS=Homo sapiens OX=9606 GN=TSEN54 PE=1 SV=3 && PF12928:tRNA-splicing endonuclease subunit sen54 N-term
109085728	ccr-miR-96	hrh2b	histamine receptor H2b && sp|Q76MS7|HRH2_GORGO Histamine H2 receptor OS=Gorilla gorilla gorilla OX=9595 GN=HRH2 PE=3 SV=1 && PF00001:7 transmembrane receptor (rhodopsin family)
109074690	novel_339	LOC109074690	uncharacterized LOC109074690 && - && PF05380:Pao retrotransposon peptidase
109109248	novel_350	nfat5b	nuclear factor of activated T cells 5b%2C transcript variant X7 && sp|O94916|NFAT5_HUMAN Nuclear factor of activated T-cells 5 OS=Homo sapiens OX=9606 GN=NFAT5 PE=1 SV=1 && PF00554:Rel homology DNA-binding domain|PF16179:Rel homology dimerisation domain
109109246	ccr-miR-217	herc3	HECT and RLD domain containing E3 ubiquitin protein ligase 3 && sp|Q15034|HERC3_HUMAN Probable E3 ubiquitin-protein ligase HERC3 OS=Homo sapiens OX=9606 GN=HERC3 PE=1 SV=1 && PF13540:Regulator of chromosome condensation (RCC1) repeat|PF00415:Regulator of chromosome condensation (RCC1) repeat|PF00632:HECT-domain (ubiquitin-transferase)
109087384	ccr-miR-457a	b3galt2	UDP-Gal:betaGlcNAc beta 1%2C3-galactosyltransferase%2C polypeptide 2 && sp|O43825|B3GT2_HUMAN Beta-1,3-galactosyltransferase 2 OS=Homo sapiens OX=9606 GN=B3GALT2 PE=1 SV=1 && PF01762:Galactosyltransferase
122139982	ccr-miR-103,ccr-miR-107	LOC122139982	alpha-1%2C3/1%2C6-mannosyltransferase ALG2-like%2C transcript variant X2 && sp|Q9H553|ALG2_HUMAN Alpha-1,3/1,6-mannosyltransferase ALG2 OS=Homo sapiens OX=9606 GN=ALG2 PE=1 SV=1 && PF00534:Glycosyl transferases group 1|PF13579:Glycosyl transferase 4-like domain
109083897	novel_14	LOC109083897	glycerol-3-phosphate acyltransferase 3%2C transcript variant X2 && sp|Q6DG38|GPAT3_DANRE Glycerol-3-phosphate acyltransferase 3 OS=Danio rerio OX=7955 GN=gpat3 PE=2 SV=1 && PF01553:Acyltransferase
109087656	ccr-miR-199-3p	mcama	melanoma cell adhesion molecule a%2C transcript variant X2 && sp|Q9EPF2|MUC18_RAT Cell surface glycoprotein MUC18 OS=Rattus norvegicus OX=10116 GN=Mcam PE=1 SV=2 && PF08205:CD80-like C2-set immunoglobulin domain|PF13895:Immunoglobulin domain|PF07686:Immunoglobulin V-set domain
109095977	ccr-miR-214	LOC109095977	sentrin-specific protease 7-like%2C transcript variant X1 && sp|Q8BUH8|SENP7_MOUSE Sentrin-specific protease 7 OS=Mus musculus OX=10090 GN=Senp7 PE=1 SV=1 && PF02902:Ulp1 protease family, C-terminal catalytic domain
109083766	ccr-miR-34,ccr-miR-92b	zgc:111976	uncharacterized protein LOC553663 homolog%2C transcript variant X2 && sp|A1L0Z0|MED1_XENTR Mediator of RNA polymerase II transcription subunit 1 OS=Xenopus tropicalis OX=8364 GN=med1 PE=1 SV=1 && PF10744:Mediator of RNA polymerase II transcription subunit 1
109089584	ccr-miR-727-3p	LOC109089584	adenosine deaminase domain-containing protein 1-like && sp|Q5SUE7|ADAD1_MOUSE Adenosine deaminase domain-containing protein 1 OS=Mus musculus OX=10090 GN=Adad1 PE=1 SV=1 && PF02137:Adenosine-deaminase (editase) domain|PF00035:Double-stranded RNA binding motif
109089580	ccr-miR-193a	LOC109089580	uncharacterized LOC109089580 && - && PF00078:Reverse transcriptase (RNA-dependent DNA polymerase)
109049713	ccr-miR-457a	LOC109049713	corticoliberin-like && sp|Q9PTS1|CRF_CARAU Corticoliberin OS=Carassius auratus OX=7957 GN=crh PE=1 SV=1 && -
109069555	ccr-miR-551	LOC109069555	immunoglobulin superfamily member 21-like%2C transcript variant X1 && sp|M0RAS4|IGS21_RAT Immunoglobulin superfamily member 21 OS=Rattus norvegicus OX=10116 GN=Igsf21 PE=2 SV=3 && PF07686:Immunoglobulin V-set domain
109082380	ccr-miR-214	LOC109082380	SREBP regulating gene protein%2C transcript variant X1 && sp|Q503V3|SPRNG_DANRE SREBP regulating gene protein OS=Danio rerio OX=7955 GN=spring PE=2 SV=1 && PF10218:Uncharacterized conserved protein (DUF2054)
109088988	ccr-miR-17-5p	LOC109088988	E3 ubiquitin-protein ligase TRIM69-like && sp|Q9ESN2|TRI39_MOUSE E3 ubiquitin-protein ligase TRIM39 OS=Mus musculus OX=10090 GN=Trim39 PE=2 SV=1 && PF00622:SPRY domain|PF13765:SPRY-associated domain
122144141	ccr-miR-17-3p	LOC122144141	uncharacterized LOC122144141%2C transcript variant X1 && - && -
109046660	ccr-miR-459-3p	si:ch211-201o1.1	NACHT%2C LRR and PYD domains-containing protein 12%2C transcript variant X2 && sp|Q7RTR2|NLRC3_HUMAN NLR family CARD domain-containing protein 3 OS=Homo sapiens OX=9606 GN=NLRC3 PE=1 SV=2 && PF00643:B-box zinc finger|PF13765:SPRY-associated domain|PF05729:NACHT domain|PF02758:PAAD/DAPIN/Pyrin domain|PF14484:Fish-specific NACHT associated domain
109046669	novel_350,ccr-miR-22a	dzank1	double zinc ribbon and ankyrin repeat domains 1 && sp|Q9NVP4|DZAN1_HUMAN Double zinc ribbon and ankyrin repeat-containing protein 1 OS=Homo sapiens OX=9606 GN=DZANK1 PE=1 SV=3 && PF13290:Chitobiase/beta-hexosaminidase C-terminal domain|PF12773:Double zinc ribbon
109094314	ccr-miR-20a-3p	LOC109094314	pyridoxal (pyridoxine%2C vitamin B6) phosphatase%2C transcript variant X2 && sp|Q3ZBF9|PLPP_BOVIN Chronophin OS=Bos taurus OX=9913 GN=PDXP PE=1 SV=1 && PF13242:HAD-hyrolase-like|PF13344:Haloacid dehalogenase-like hydrolase
109088679	ccr-miR-34	LOC109088679	phenylalanine-4-hydroxylase-like && sp|P04176|PH4H_RAT Phenylalanine-4-hydroxylase OS=Rattus norvegicus OX=10116 GN=Pah PE=1 SV=3 && PF00351:Biopterin-dependent aromatic amino acid hydroxylase|PF01842:ACT domain
109113408	novel_14	LOC109113408	protein ANTAGONIST OF LIKE HETEROCHROMATIN PROTEIN 1-like && - && -
109082960	ccr-miR-92a,ccr-miR-92b	cdnf	cerebral dopamine neurotrophic factor && sp|P0C5I0|CDNF_RAT Cerebral dopamine neurotrophic factor OS=Rattus norvegicus OX=10116 GN=Cdnf PE=3 SV=1 && PF10208:Degradation arginine-rich protein for mis-folding
109082962	novel_158	LOC109082962	CXXC motif containing zinc binding protein%2C transcript variant X2 && sp|Q9NWV4|CZIB_HUMAN CXXC motif containing zinc binding protein OS=Homo sapiens OX=9606 GN=CZIB PE=1 SV=1 && PF05907:Eukaryotic protein of unknown function (DUF866)
109110694	ccr-miR-25,ccr-miR-92a	LOC109110694	CLK4-associating serine/arginine rich protein-like%2C transcript variant X1 && sp|Q8N2M8|CLASR_HUMAN CLK4-associating serine/arginine rich protein OS=Homo sapiens OX=9606 GN=CLASRP PE=1 SV=4 && PF09750:Alternative splicing regulator
109063844	ccr-miR-27c-3p,ccr-miR-7132	LOC109063844	NADH dehydrogenase [ubiquinone] 1 beta subcomplex subunit 7-like && sp|Q02368|NDUB7_BOVIN NADH dehydrogenase [ubiquinone] 1 beta subcomplex subunit 7 OS=Bos taurus OX=9913 GN=NDUFB7 PE=1 SV=2 && PF05676:NADH-ubiquinone oxidoreductase B18 subunit (NDUFB7)
109110348	novel_344	calcoco2	calcium binding and coiled-coil domain 2%2C transcript variant X1 && sp|Q1LWB0|TXB1A_DANRE Tax1-binding protein 1 homolog A OS=Danio rerio OX=7955 GN=tax1bp1a PE=2 SV=2 && PF07888:Calcium binding and coiled-coil domain (CALCOCO1) like
109110344	ccr-miR-129	adprh	ADP-ribosylarginine hydrolase && sp|P54922|ADPRH_HUMAN [Protein ADP-ribosylarginine] hydrolase OS=Homo sapiens OX=9606 GN=ADPRH PE=1 SV=1 && PF03747:ADP-ribosylglycohydrolase
109097466	ccr-miR-459-3p	LOC109097466	neogenin%2C transcript variant X3 && sp|P97798|NEO1_MOUSE Neogenin OS=Mus musculus OX=10090 GN=Neo1 PE=1 SV=1 && PF13895:Immunoglobulin domain|PF06583:Neogenin C-terminus|PF07679:Immunoglobulin I-set domain|PF00041:Fibronectin type III domain
109095195	novel_297	LOC109095195	pre-rRNA-processing protein TSR2 homolog && sp|Q3KRG3|TSR2_DANRE Pre-rRNA-processing protein TSR2 homolog OS=Danio rerio OX=7955 GN=tsr2 PE=2 SV=1 && PF10273:Pre-rRNA-processing protein TSR2
109080524	ccr-miR-15a	LOC109080524	protein CutA homolog && sp|Q7T3C3|CUTA_DANRE Protein CutA homolog OS=Danio rerio OX=7955 GN=cuta PE=2 SV=1 && PF03091:CutA1 divalent ion tolerance protein
109080528	ccr-miR-15b,ccr-miR-181c,ccr-miR-181b	LOC109080528	waprin-Phi1-like && sp|P14730|WFD18_RAT WAP four-disulfide core domain protein 18 (Fragment) OS=Rattus norvegicus OX=10116 GN=Wfdc18 PE=2 SV=2 && PF00095:WAP-type (Whey Acidic Protein) 'four-disulfide core'
109063947	novel_158	LOC109063947	zinc finger protein 710-like%2C transcript variant X2 && sp|Q3U288|ZN710_MOUSE Zinc finger protein 710 OS=Mus musculus OX=10090 GN=Znf710 PE=2 SV=1 && -
109104149	ccr-miR-338	scfd1	sec1 family domain containing 1 && sp|Q8WVM8|SCFD1_HUMAN Sec1 family domain-containing protein 1 OS=Homo sapiens OX=9606 GN=SCFD1 PE=1 SV=4 && PF00995:Sec1 family
109091443	ccr-miR-15a	LOC109091443	la-related protein 4-like%2C transcript variant X3 && sp|Q71RC2|LARP4_HUMAN La-related protein 4 OS=Homo sapiens OX=9606 GN=LARP4 PE=1 SV=3 && PF05383:La domain
109064061	ccr-miR-10c	LOC109064061	solute carrier family 52%2C riboflavin transporter%2C member 2-like && sp|B5MEV3|S52A2_RAT Solute carrier family 52, riboflavin transporter, member 2 OS=Rattus norvegicus OX=10116 GN=Slc52a2 PE=2 SV=2 && PF06237:Protein of unknown function (DUF1011)
109064060	ccr-miR-17-3p	LOC109064060	ATPase phospholipid transporting 9B%2C transcript variant X1 && sp|F1Q4S1|ATP9B_DANRE Probable phospholipid-transporting ATPase IIB OS=Danio rerio OX=7955 GN=atp9b PE=3 SV=1 && PF00122:E1-E2 ATPase|PF12710:haloacid dehalogenase-like hydrolase|PF16212:Phospholipid-translocating P-type ATPase C-terminal|PF16209:Phospholipid-translocating ATPase N-terminal
109059693	novel_209	LOC109059693	X-ray repair complementing defective repair in Chinese hamster cells 4%2C transcript variant X2 && sp|Q13426|XRCC4_HUMAN DNA repair protein XRCC4 OS=Homo sapiens OX=9606 GN=XRCC4 PE=1 SV=2 && PF06632:DNA double-strand break repair and V(D)J recombination protein XRCC4
109060760	novel_305	LOC109060760	uncharacterized LOC109060760 && - && -
109087759	ccr-miR-15b,ccr-miR-15a	LOC109087759	olfactory receptor 10G4-like && sp|Q8NGY5|OR6N1_HUMAN Olfactory receptor 6N1 OS=Homo sapiens OX=9606 GN=OR6N1 PE=2 SV=1 && PF13853:Olfactory receptor
109062722	ccr-miR-730	LOC109062722	meiotic nuclear division protein 1 homolog%2C transcript variant X3 && sp|Q32L19|MND1_BOVIN Meiotic nuclear division protein 1 homolog OS=Bos taurus OX=9913 GN=MND1 PE=2 SV=1 && PF03962:Mnd1 family
109057058	ccr-miR-15b,ccr-miR-15a	LOC109057058	RING finger protein 17-like%2C transcript variant X1 && sp|Q9BXT8|RNF17_HUMAN RING finger protein 17 OS=Homo sapiens OX=9606 GN=RNF17 PE=1 SV=3 && PF00567:Tudor domain
109054884	novel_229	LOC109054884	multiple PDZ domain protein-like && sp|O75970|MPDZ_HUMAN Multiple PDZ domain protein OS=Homo sapiens OX=9606 GN=MPDZ PE=1 SV=2 && PF00595:PDZ domain (Also known as DHR or GLGF)|PF09045:L27_2
109054886	novel_344	LOC109054886	actin-associated protein FAM107A-like%2C transcript variant X2 && sp|O95990|F107A_HUMAN Actin-associated protein FAM107A OS=Homo sapiens OX=9606 GN=FAM107A PE=1 SV=1 && PF06625:Protein of unknown function (DUF1151)
109106883	ccr-miR-457b	LOC109106883	apoptosis-stimulating of p53 protein 1-like%2C transcript variant X1 && sp|Q62415|ASPP1_MOUSE Apoptosis-stimulating of p53 protein 1 OS=Mus musculus OX=10090 GN=Ppp1r13b PE=1 SV=2 && PF00018:SH3 domain|PF12796:Ankyrin repeats (3 copies)
109052730	ccr-miR-193a	LOC109052730	transcription factor Sp8-like && sp|Q6P0J3|SP8_DANRE Transcription factor Sp8 OS=Danio rerio OX=7955 GN=sp8b PE=2 SV=1 && PF00096:Zinc finger, C2H2 type
109049082	novel_46,ccr-miR-148	LOC109049082	annexin A1-like%2C transcript variant X2 && sp|Q5REL2|ANXA1_PONAB Annexin A1 OS=Pongo abelii OX=9601 GN=ANXA1 PE=2 SV=1 && PF00191:Annexin
109052737	ccr-miR-24	LOC109052737	zinc finger protein 525-like%2C transcript variant X1 && - && PF00096:Zinc finger, C2H2 type
109098612	ccr-miR-25,ccr-miR-92a	LOC109098612	histone-lysine N-methyltransferase SETMAR-like && sp|Q53H47|SETMR_HUMAN Histone-lysine N-methyltransferase SETMAR OS=Homo sapiens OX=9606 GN=SETMAR PE=1 SV=2 && PF00856:SET domain|PF05033:Pre-SET motif
109092420	ccr-miR-22b	LOC109092420	CD276 antigen homolog%2C transcript variant X3 && - && PF07686:Immunoglobulin V-set domain
109072031	ccr-miR-187,novel_25	LOC109072031	Ig-like V-type domain-containing protein FAM187A && sp|A7E3C4|F187A_BOVIN Ig-like V-type domain-containing protein FAM187A OS=Bos taurus OX=9913 GN=FAM187A PE=2 SV=2 && PF07686:Immunoglobulin V-set domain
109053288	ccr-miR-489,novel_337,novel_229	LOC109053288	serine/threonine-protein kinase Nek5-like%2C transcript variant X2 && - && -
109054777	ccr-miR-132b	LOC109054777	excitatory amino acid transporter 1-like%2C transcript variant X2 && sp|O57321|EAA1_AMBTI Excitatory amino acid transporter 1 OS=Ambystoma tigrinum OX=8305 GN=SLC1A3 PE=1 SV=1 && PF00375:Sodium:dicarboxylate symporter family
109054774	ccr-miR-139	LOC109054774	ran-binding protein 3-like%2C transcript variant X1 && sp|Q4R4T9|RANB3_MACFA Ran-binding protein 3 OS=Macaca fascicularis OX=9541 GN=RANBP3 PE=2 SV=1 && PF00638:RanBP1 domain
109054775	novel_14	LOC109054775	cystinosin-like%2C transcript variant X1 && sp|O60931|CTNS_HUMAN Cystinosin OS=Homo sapiens OX=9606 GN=CTNS PE=1 SV=2 && PF04193:PQ loop repeat
109054770	ccr-let-7b	LOC109054770	DNA polymerase epsilon subunit 4-like && sp|A6QQ14|DPOE4_BOVIN DNA polymerase epsilon subunit 4 OS=Bos taurus OX=9913 GN=POLE4 PE=3 SV=1 && PF00808:Histone-like transcription factor (CBF/NF-Y) and archaeal histone
109077201	ccr-miR-181c	LOC109077201	T-box transcription factor TBX5-A-like && sp|Q9IAK8|TBX5A_DANRE T-box transcription factor TBX5-A OS=Danio rerio OX=7955 GN=tbx5a PE=2 SV=2 && PF00907:T-box
109046505	novel_339	abhd14a	abhydrolase domain containing 14A%2C transcript variant X2 && sp|Q1LV46|ABHEA_DANRE Protein ABHD14A OS=Danio rerio OX=7955 GN=abhd14a PE=2 SV=1 && PF12695:Alpha/beta hydrolase family
109065408	ccr-miR-210	si:ch1073-398f15.1	cardiomyopathy-associated protein 5 && sp|Q8N3K9|CMYA5_HUMAN Cardiomyopathy-associated protein 5 OS=Homo sapiens OX=9606 GN=CMYA5 PE=1 SV=3 && -
109072787	ccr-miR-738	samd13	sterile alpha motif domain containing 13%2C transcript variant X1 && sp|Q5VXD3|SAM13_HUMAN Sterile alpha motif domain-containing protein 13 OS=Homo sapiens OX=9606 GN=SAMD13 PE=2 SV=1 && PF00536:SAM domain (Sterile alpha motif)
109080165	ccr-miR-143	LOC109080165	mitogen-activated protein kinase-binding protein 1-like%2C transcript variant X3 && sp|Q6DFF9|MABP1_XENLA Mitogen-activated protein kinase-binding protein 1 OS=Xenopus laevis OX=8355 GN=mapkbp1 PE=2 SV=1 && -
109100104	ccr-miR-200a	LOC109100104	c-Myc-binding protein-like%2C transcript variant X1 && sp|Q2TBP7|MYCBP_BOVIN c-Myc-binding protein OS=Bos taurus OX=9913 GN=MYCBP PE=3 SV=3 && -
109101273	novel_205	LOC109101273	VPS10 domain-containing receptor SorCS3-like%2C transcript variant X2 && sp|Q8VI51|SORC3_MOUSE VPS10 domain-containing receptor SorCS3 OS=Mus musculus OX=10090 GN=Sorcs3 PE=1 SV=1 && PF15902:Sortilin, neurotensin receptor 3,|PF15901:Sortilin, neurotensin receptor 3, C-terminal|PF00801:PKD domain
109101270	ccr-miR-128	LOC109101270	protein eyes shut homolog && sp|B8JI71|EYS_DANRE Protein eyes shut homolog OS=Danio rerio OX=7955 GN=eys PE=1 SV=2 && PF00054:Laminin G domain|PF02210:Laminin G domain|PF00008:EGF-like domain|PF07645:Calcium-binding EGF domain
109050257	ccr-miR-15a	LOC109050257	serine palmitoyltransferase 3-like%2C transcript variant X3 && sp|Q9NUV7|SPTC3_HUMAN Serine palmitoyltransferase 3 OS=Homo sapiens OX=9606 GN=SPTLC3 PE=1 SV=3 && PF00155:Aminotransferase class I and II
109050259	ccr-miR-34	LOC109050259	E3 ubiquitin-protein ligase Mdm2-like%2C transcript variant X1 && sp|O42354|MDM2_DANRE E3 ubiquitin-protein ligase Mdm2 OS=Danio rerio OX=7955 GN=mdm2 PE=1 SV=1 && PF13920:Zinc finger, C3HC4 type (RING finger)|PF02201:SWIB/MDM2 domain
109056106	ccr-miR-738,ccr-miR-187	chchd6b	coiled-coil-helix-coiled-coil-helix domain containing 6b%2C transcript variant X2 && sp|Q63ZW2|MC25A_DANRE MICOS complex subunit mic25a OS=Danio rerio OX=7955 GN=chchd6a PE=2 SV=1 && PF05300:Protein of unknown function (DUF737)
109084035	novel_344,ccr-miR-457a,ccr-miR-16a	LOC109084035	uncharacterized LOC109084035 && - && PF07686:Immunoglobulin V-set domain
109084036	ccr-miR-138	LOC109084036	thyroid hormone receptor alpha-A%2C transcript variant X2 && sp|Q98867|THAA_DANRE Thyroid hormone receptor alpha-A OS=Danio rerio OX=7955 GN=thraa PE=1 SV=1 && PF00105:Zinc finger, C4 type (two domains)|PF00104:Ligand-binding domain of nuclear hormone receptor
109111513	novel_213	LOC109111513	ribonuclease inhibitor-like && - && -
122138610	ccr-miR-22a	bhlha9	basic helix-loop-helix family%2C member a9 && sp|A3KNX5|BHA09_DANRE Class A basic helix-loop-helix protein 9 OS=Danio rerio OX=7955 GN=bhlha9 PE=2 SV=2 && PF00010:Helix-loop-helix DNA-binding domain
109056595	ccr-miR-738	LOC109056595	hornerin-like && - && PF00095:WAP-type (Whey Acidic Protein) 'four-disulfide core'
109102993	novel_229	LOC109102993	fibroblast growth factor-binding protein 2-like && - && PF06473:FGF binding protein 1 (FGF-BP1)
122134065	ccr-miR-214	LOC122134065	retinoid-binding protein 7-like && sp|Q9EPC5|RET7_MOUSE Retinoid-binding protein 7 OS=Mus musculus OX=10090 GN=Rbp7 PE=1 SV=1 && PF00061:Lipocalin / cytosolic fatty-acid binding protein family
109113199	ccr-miR-338	wdr73	WD repeat domain 73 && sp|Q567G2|WDR73_DANRE WD repeat-containing protein 73 OS=Danio rerio OX=7955 GN=wdr73 PE=2 SV=1 && -
122134069	novel_229	specc1lb	sperm antigen with calponin homology and coiled-coil domains 1-like b%2C transcript variant X4 && sp|Q2KN95|CYTSA_TETNG Cytospin-A OS=Tetraodon nigroviridis OX=99883 GN=specc1l PE=2 SV=1 && PF00307:Calponin homology (CH) domain
109079849	novel_350	LOC109079849	endosome/lysosome-associated apoptosis and autophagy regulator family member 2-like%2C transcript variant X1 && sp|A8MWY0|ELAP2_HUMAN Endosome/lysosome-associated apoptosis and autophagy regulator family member 2 OS=Homo sapiens OX=9606 GN=ELAPOR2 PE=1 SV=2 && -
109079848	ccr-miR-738	LOC109079848	tetraspanin-9-like%2C transcript variant X2 && sp|Q6GMK6|TSN9_DANRE Tetraspanin-9 OS=Danio rerio OX=7955 GN=tspan9 PE=2 SV=1 && PF00335:Tetraspanin family
109079842	ccr-miR-132a,ccr-miR-17-3p	LOC109079842	leukocyte elastase inhibitor-like%2C transcript variant X2 && sp|Q9D154|ILEUA_MOUSE Leukocyte elastase inhibitor A OS=Mus musculus OX=10090 GN=Serpinb1a PE=1 SV=1 && PF00079:Serpin (serine protease inhibitor)
109100616	ccr-miR-338	LOC109100616	bromodomain-containing protein 1-like%2C transcript variant X1 && sp|G5E8P1|BRD1_MOUSE Bromodomain-containing protein 1 OS=Mus musculus OX=10090 GN=Brd1 PE=1 SV=1 && PF13831:PHD-finger|PF13832:PHD-zinc-finger like domain|PF10513:Enhancer of polycomb-like|PF00855:PWWP domain|PF00439:Bromodomain
109051619	ccr-miR-17-3p	ctrb.3	chymotrypsinogen B%2C tandem duplicate 3 && sp|P80646|CTRB_GADMO Chymotrypsin B OS=Gadus morhua OX=8049 PE=1 SV=1 && PF00089:Trypsin
109056047	ccr-miR-10c	LOC109056047	kinesin-like protein KIF3C && sp|O14782|KIF3C_HUMAN Kinesin-like protein KIF3C OS=Homo sapiens OX=9606 GN=KIF3C PE=1 SV=3 && PF00225:Kinesin motor domain
109068996	novel_229	LOC109068996	G patch domain-containing protein 8-like && sp|Q9UKJ3|GPTC8_HUMAN G patch domain-containing protein 8 OS=Homo sapiens OX=9606 GN=GPATCH8 PE=1 SV=2 && PF01585:G-patch domain|PF12171:Zinc-finger double-stranded RNA-binding
109085819	ccr-miR-193a	LOC109085819	small nuclear ribonucleoprotein-associated protein B' && sp|Q17QN3|RSMN_BOVIN Small nuclear ribonucleoprotein-associated protein N OS=Bos taurus OX=9913 GN=SNRPN PE=2 SV=1 && PF01423:LSM domain
109071691	ccr-miR-730	LOC109071691	neudesin-like%2C transcript variant X1 && sp|Q1JQA5|NENF_BOVIN Neudesin OS=Bos taurus OX=9913 GN=NENF PE=2 SV=1 && PF00173:Cytochrome b5-like Heme/Steroid binding domain
109071693	novel_229,ccr-miR-139	LOC109071693	transmembrane protein 254-like && sp|Q5U220|TM254_RAT Transmembrane protein 254 OS=Rattus norvegicus OX=10116 GN=Tmem254 PE=2 SV=1 && PF14934:Domain of unknown function (DUF4499)
109054925	ccr-let-7j	LOC109054925	transmembrane protein 132D-like && sp|Q76HP2|T132D_RAT Transmembrane protein 132D OS=Rattus norvegicus OX=10116 GN=Tmem132d PE=2 SV=1 && PF15705:Mature oligodendrocyte transmembrane protein, TMEM132D, N-term|PF15706:Mature oligodendrocyte transmembrane protein, TMEM132D, C-term|PF16070:Transmembrane protein family 132
109112710	ccr-miR-23b	LOC109112710	DCN1-like protein 4 && sp|Q5RHX6|DCNL4_DANRE DCN1-like protein 4 OS=Danio rerio OX=7955 GN=dcun1d4 PE=3 SV=2 && PF03556:Cullin binding
122136421	ccr-let-7b	LOC122136421	E3 ubiquitin-protein ligase TRIM35-like && sp|Q91431|NF7O_XENLA Nuclear factor 7, ovary OS=Xenopus laevis OX=8355 PE=2 SV=1 && PF13920:Zinc finger, C3HC4 type (RING finger)|PF13765:SPRY-associated domain|PF00622:SPRY domain|PF00643:B-box zinc finger
109073903	ccr-miR-103	cbx1b	chromobox homolog 1b (HP1 beta homolog Drosophila)%2C transcript variant X1 && sp|P83916|CBX1_HUMAN Chromobox protein homolog 1 OS=Homo sapiens OX=9606 GN=CBX1 PE=1 SV=1 && PF00385:Chromo (CHRromatin Organisation MOdifier) domain|PF01393:Chromo shadow domain
109103317	ccr-miR-375	LOC109103317	tyrosine-protein phosphatase non-receptor type 12-like && sp|P35831|PTN12_MOUSE Tyrosine-protein phosphatase non-receptor type 12 OS=Mus musculus OX=10090 GN=Ptpn12 PE=1 SV=3 && PF00102:Protein-tyrosine phosphatase
109100669	ccr-miR-199-3p	LOC109100669	mesogenin-1-like && sp|O08574|MESP2_MOUSE Mesoderm posterior protein 2 OS=Mus musculus OX=10090 GN=Mesp2 PE=1 SV=1 && PF00010:Helix-loop-helix DNA-binding domain
109100667	ccr-miR-129	rps24	ribosomal protein S24%2C transcript variant X1 && sp|Q90YQ0|RS24_ICTPU 40S ribosomal protein S24 OS=Ictalurus punctatus OX=7998 GN=rps24 PE=2 SV=1 && PF01282:Ribosomal protein S24e
109107121	ccr-miR-214	LOC109107121	palmitoyltransferase ZDHHC18-B%2C transcript variant X1 && sp|Q7ZVN4|ZD18B_DANRE Palmitoyltransferase ZDHHC18-B OS=Danio rerio OX=7955 GN=zdhhc18b PE=2 SV=1 && PF01529:DHHC palmitoyltransferase
109062984	novel_158	LOC109062984	G-rich sequence factor 1-like && sp|Q12849|GRSF1_HUMAN G-rich sequence factor 1 OS=Homo sapiens OX=9606 GN=GRSF1 PE=1 SV=3 && PF14259:RNA recognition motif (a.k.a. RRM, RBD, or RNP domain)
109070843	novel_346	LOC109070843	mucin-5AC-like && - && PF01390:SEA domain
109069435	novel_350	LOC109069435	activated RNA polymerase II transcriptional coactivator p15-like && sp|Q5ZK63|TCP4_CHICK Activated RNA polymerase II transcriptional coactivator p15 OS=Gallus gallus OX=9031 GN=SUB1 PE=2 SV=1 && PF02229:Transcriptional Coactivator p15 (PC4)
109108098	novel_209,ccr-miR-17-3p	LOC109108098	claudin-23-like%2C transcript variant X1 && sp|Q9D7D7|CLD23_MOUSE Claudin-23 OS=Mus musculus OX=10090 GN=Cldn23 PE=1 SV=1 && PF00822:PMP-22/EMP/MP20/Claudin family
109060631	ccr-miR-15a,ccr-miR-22b	LOC109060631	uveal autoantigen with coiled-coil domains and ankyrin repeats-like && sp|Q9BZF9|UACA_HUMAN Uveal autoantigen with coiled-coil domains and ankyrin repeats OS=Homo sapiens OX=9606 GN=UACA PE=1 SV=2 && PF12796:Ankyrin repeats (3 copies)
109058964	ccr-miR-214	LOC109058964	aquaporin-4 && sp|P47863|AQP4_RAT Aquaporin-4 OS=Rattus norvegicus OX=10116 GN=Aqp4 PE=1 SV=1 && PF00230:Major intrinsic protein
109093772	ccr-miR-133a-3p	LOC109093772	dystrophin-like%2C transcript variant X7 && sp|P11533|DMD_CHICK Dystrophin OS=Gallus gallus OX=9031 GN=DMD PE=2 SV=1 && PF00569:Zinc finger, ZZ type|PF09068:EF hand|PF00435:Spectrin repeat|PF09069:EF-hand|PF00307:Calponin homology (CH) domain
109093770	novel_132,novel_229	aldob	aldolase b%2C fructose-bisphosphate && sp|Q8JH71|ALDOB_DANRE Fructose-bisphosphate aldolase B OS=Danio rerio OX=7955 GN=aldob PE=2 SV=1 && PF00274:Fructose-bisphosphate aldolase class-I
122142415	ccr-miR-193a	LOC122142415	cysteine-rich motor neuron 1 protein-like && - && PF00219:Insulin-like growth factor binding protein
109047074	ccr-miR-22b	LOC109047074	uncharacterized LOC109047074%2C transcript variant X2 && - && -
109047077	ccr-miR-103	LOC109047077	RNA-binding protein 24-like && sp|Q9BX46|RBM24_HUMAN RNA-binding protein 24 OS=Homo sapiens OX=9606 GN=RBM24 PE=1 SV=1 && PF00076:RNA recognition motif. (a.k.a. RRM, RBD, or RNP domain)
109094906	ccr-miR-460-5p	LOC109094906	alpha-2-macroglobulin-like protein 1 && sp|A8K2U0|A2ML1_HUMAN Alpha-2-macroglobulin-like protein 1 OS=Homo sapiens OX=9606 GN=A2ML1 PE=1 SV=3 && PF00207:Alpha-2-macroglobulin family|PF01835:MG2 domain|PF07677:A-macroglobulin receptor|PF10569:Alpha-macro-globulin thiol-ester bond-forming region|PF07703:Alpha-2-macroglobulin family N-terminal region|PF07678:A-macroglobulin complement component
122145713	ccr-miR-138	LOC122145713	histone H2B-like && sp|Q5BJA5|H2B1_DANRE Histone H2B 1/2 OS=Danio rerio OX=7955 GN=zgc:112234 PE=2 SV=3 && PF00125:Core histone H2A/H2B/H3/H4
109058960	ccr-let-7b	LOC109058960	uncharacterized protein C1orf112 homolog%2C transcript variant X1 && sp|Q5TYP4|CA112_DANRE Uncharacterized protein C1orf112 homolog OS=Danio rerio OX=7955 GN=si:dkey-97o5.1 PE=2 SV=1 && PF14868:Domain of unknown function (DUF4487)
122146060	ccr-miR-129	LOC122146060	FERM%2C ARHGEF and pleckstrin domain-containing protein 1%2C transcript variant X2 && sp|F1P065|FARP1_CHICK FERM, ARHGEF and pleckstrin domain-containing protein 1 OS=Gallus gallus OX=9031 GN=FARP1 PE=1 SV=2 && PF00373:FERM central domain|PF09379:FERM N-terminal domain|PF08736:FERM adjacent (FA)|PF09380:FERM C-terminal PH-like domain
109078903	novel_14	LOC109078903	N-acylneuraminate cytidylyltransferase A-like && sp|Q0E671|NEUAA_DANRE N-acylneuraminate cytidylyltransferase A OS=Danio rerio OX=7955 GN=cmasa PE=1 SV=1 && PF02348:Cytidylyltransferase
109062299	ccr-miR-17-3p,ccr-miR-730	LOC109062299	A-kinase anchor protein 9-like%2C transcript variant X2 && - && -
109049789	ccr-miR-27a,novel_230	LOC109049789	protein Aster-C%2C transcript variant X3 && sp|Q8IYS0|ASTRC_HUMAN Protein Aster-C OS=Homo sapiens OX=9606 GN=GRAMD1C PE=1 SV=2 && PF16016:Domain of unknown function (DUF4782)|PF02893:GRAM domain
109089465	ccr-miR-132b	LOC109089465	proteinase-activated receptor 1-like && sp|A7YY44|PAR1_BOVIN Proteinase-activated receptor 1 OS=Bos taurus OX=9913 GN=F2R PE=2 SV=1 && PF00001:7 transmembrane receptor (rhodopsin family)
109045430	ccr-miR-27a,novel_65	LOC109045430	caskin-1-like%2C transcript variant X5 && sp|Q8VHK2|CSKI1_RAT Caskin-1 OS=Rattus norvegicus OX=10116 GN=Caskin1 PE=1 SV=1 && PF16907:Proline rich region of Caskin proteins|PF16632:C-terminal region of Caskin|PF07653:Variant SH3 domain|PF16600:Caskin1 CASK-interaction domain|PF12796:Ankyrin repeats (3 copies)|PF00536:SAM domain (Sterile alpha motif)
109045435	ccr-miR-455	LOC109045435	myeloid differentiation primary response protein MyD88 && sp|Q5XJ85|MYD88_DANRE Myeloid differentiation primary response protein MyD88 OS=Danio rerio OX=7955 GN=myd88 PE=2 SV=2 && PF00531:Death domain|PF01582:TIR domain
109092990	ccr-miR-15a	LOC109092990	galactose-3-O-sulfotransferase 2-like && sp|Q96RP7|G3ST4_HUMAN Galactose-3-O-sulfotransferase 4 OS=Homo sapiens OX=9606 GN=GAL3ST4 PE=1 SV=1 && PF06990:Galactose-3-O-sulfotransferase
109061614	ccr-miR-730,ccr-miR-181c,novel_273,ccr-miR-187	LOC109061614	heme-binding protein 1-like && sp|Q5ZMB2|HEBP1_CHICK Heme-binding protein 1 OS=Gallus gallus OX=9031 GN=HEBP1 PE=2 SV=1 && PF04832:SOUL heme-binding protein
109092998	ccr-miR-92b	rab1ba	zRAB1B%2C member RAS oncogene family a && sp|P62822|RAB1A_CANLF Ras-related protein Rab-1A OS=Canis lupus familiaris OX=9615 GN=RAB1A PE=1 SV=3 && PF00071:Ras family
109092999	ccr-miR-196b,ccr-miR-196a	LOC109092999	CAAX prenyl protease 2-like && sp|Q9Y256|FACE2_HUMAN CAAX prenyl protease 2 OS=Homo sapiens OX=9606 GN=RCE1 PE=1 SV=1 && PF02517:CAAX protease self-immunity
109096678	ccr-miR-130a	LOC109096678	ADP-ribosylation factor-like protein 4C && sp|P56559|ARL4C_HUMAN ADP-ribosylation factor-like protein 4C OS=Homo sapiens OX=9606 GN=ARL4C PE=1 SV=1 && PF00025:ADP-ribosylation factor family
109054570	ccr-let-7b	LOC109054570	cytosolic purine 5'-nucleotidase-like%2C transcript variant X2 && sp|Q5EBF1|5NTC_XENTR Cytosolic purine 5'-nucleotidase OS=Xenopus tropicalis OX=8364 GN=nt5c2 PE=2 SV=1 && PF05761:5' nucleotidase family
109111737	ccr-miR-103	LOC109111737	acyl-protein thioesterase 2-like && sp|Q9QYL8|LYPA2_RAT Acyl-protein thioesterase 2 OS=Rattus norvegicus OX=10116 GN=Lypla2 PE=1 SV=1 && PF02230:Phospholipase/Carboxylesterase
122138328	novel_186	prrg1	proline rich Gla (G-carboxyglutamic acid) 1 && - && -
109094129	ccr-miR-187	LOC109094129	rhomboid-related protein 1-like%2C transcript variant X4 && sp|O75783|RHBL1_HUMAN Rhomboid-related protein 1 OS=Homo sapiens OX=9606 GN=RHBDL1 PE=1 SV=1 && PF01694:Rhomboid family
109094122	ccr-let-7b,ccr-miR-551	mest	mesoderm specific transcript%2C transcript variant X2 && sp|Q2HJM9|MEST_BOVIN Mesoderm-specific transcript homolog protein OS=Bos taurus OX=9913 GN=MEST PE=2 SV=2 && PF00561:alpha/beta hydrolase fold
109094120	novel_350	copg2	COPI coat complex subunit gamma 2 && sp|Q9PUE4|COPG2_DANRE Coatomer subunit gamma-2 OS=Danio rerio OX=7955 GN=copg2 PE=2 SV=2 && PF01602:Adaptin N terminal region|PF16381:Coatomer subunit gamma-1 C-terminal appendage platform|PF08752:Coatomer gamma subunit appendage platform subdomain
109110069	ccr-miR-182-5p	LOC109110069	gamma-aminobutyric acid receptor-associated protein-like && sp|Q9GJW7|GBRAP_BOVIN Gamma-aminobutyric acid receptor-associated protein OS=Bos taurus OX=9913 GN=GABARAP PE=3 SV=2 && PF02991:Autophagy protein Atg8 ubiquitin like
109050042	novel_229	LOC109050042	dnaJ homolog subfamily C member 24-like && sp|Q0VBY7|DJC24_BOVIN DnaJ homolog subfamily C member 24 OS=Bos taurus OX=9913 GN=DNAJC24 PE=2 SV=3 && PF00226:DnaJ domain|PF05207:CSL zinc finger
109104386	ccr-miR-730	LOC109104386	uncharacterized LOC109104386 && sp|Q283Q6|DBF4B_XENLA Protein DBF4 homolog B OS=Xenopus laevis OX=8355 GN=dbf4b PE=1 SV=1 && PF07535:DBF zinc finger
109100807	ccr-miR-738	LOC109100807	protein Wnt-8b && sp|P51029|WNT8B_DANRE Protein Wnt-8b OS=Danio rerio OX=7955 GN=wnt8b PE=2 SV=1 && PF00110:wnt family
109051050	ccr-miR-34	agtr1b	angiotensin II receptor%2C type 1b%2C transcript variant X2 && sp|P32303|AGTRA_XENLA Type-1 angiotensin II receptor A OS=Xenopus laevis OX=8355 GN=agtr1-a PE=2 SV=2 && PF00001:7 transmembrane receptor (rhodopsin family)
109105777	ccr-miR-22b	rae1	ribonucleic acid export 1%2C transcript variant X3 && sp|Q7ZWF0|RAE1L_DANRE mRNA export factor OS=Danio rerio OX=7955 GN=rae1 PE=2 SV=2 && -
109105778	ccr-miR-22b	LOC109105778	mRNA export factor%2C transcript variant X2 && sp|Q7ZWF0|RAE1L_DANRE mRNA export factor OS=Danio rerio OX=7955 GN=rae1 PE=2 SV=2 && -
109102206	ccr-miR-27c-3p	LOC109102206	oxidoreductase NAD-binding domain-containing protein 1-like && sp|A3KP77|OXND1_DANRE Oxidoreductase NAD-binding domain-containing protein 1 OS=Danio rerio OX=7955 GN=oxnad1 PE=2 SV=1 && PF00175:Oxidoreductase NAD-binding domain
109102208	ccr-let-7b	eif4ebp3l	eukaryotic translation initiation factor 4E binding protein 3%2C like && sp|Q98TT6|4EB3L_DANRE Eukaryotic translation initiation factor 4E-binding protein 3-like OS=Danio rerio OX=7955 GN=eif4ebp3l PE=1 SV=1 && PF05456:Eukaryotic translation initiation factor 4E binding protein (EIF4EBP)
109080311	novel_46,ccr-miR-148	LOC109080311	GPI transamidase component PIG-T-like && sp|Q969N2|PIGT_HUMAN GPI transamidase component PIG-T OS=Homo sapiens OX=9606 GN=PIGT PE=1 SV=1 && PF04113:Gpi16 subunit, GPI transamidase component
109080317	ccr-miR-22a	dmac2l	distal membrane arm assembly component 2 like%2C transcript variant X1 && sp|P22027|ATP5S_BOVIN ATP synthase subunit s, mitochondrial OS=Bos taurus OX=9913 GN=DMAC2L PE=1 SV=2 && -
109071900	novel_124	adra2c	adrenoceptor alpha 2C && sp|Q90WY6|ADA2C_DANRE Alpha-2C adrenergic receptor OS=Danio rerio OX=7955 GN=adra2c PE=3 SV=1 && PF00001:7 transmembrane receptor (rhodopsin family)
109071902	ccr-miR-20a-3p	gpr78a	G protein-coupled receptor 78a && sp|Q8NDV2|GPR26_HUMAN G-protein coupled receptor 26 OS=Homo sapiens OX=9606 GN=GPR26 PE=1 SV=1 && PF00001:7 transmembrane receptor (rhodopsin family)
109053987	ccr-miR-139	tut1	terminal uridylyl transferase 1%2C U6 snRNA-specific%2C transcript variant X2 && sp|Q4KMD7|STPAP_DANRE Speckle targeted PIP5K1A-regulated poly(A) polymerase OS=Danio rerio OX=7955 GN=tut1 PE=2 SV=1 && PF03828:Cid1 family poly A polymerase|PF14259:RNA recognition motif (a.k.a. RRM, RBD, or RNP domain)
109092560	ccr-miR-22b,ccr-miR-22a	LOC109092560	LRP2 binding protein && sp|A5PLI4|LR2BP_DANRE LRP2-binding protein OS=Danio rerio OX=7955 GN=lrp2bp PE=2 SV=1 && PF08238:Sel1 repeat
109056202	novel_229	LOC109056202	hemoglobin cathodic subunit beta-like && sp|P80727|HBBC_ANGAN Hemoglobin cathodic subunit beta OS=Anguilla anguilla OX=7936 GN=hbb2 PE=1 SV=1 && PF00042:Globin
109056204	ccr-miR-429	LOC109056204	cadherin EGF LAG seven-pass G-type receptor 1-like && sp|O35161|CELR1_MOUSE Cadherin EGF LAG seven-pass G-type receptor 1 OS=Mus musculus OX=10090 GN=Celsr1 PE=1 SV=3 && PF02210:Laminin G domain|PF00053:Laminin EGF domain|PF16489:GPCR-Autoproteolysis INducing (GAIN) domain|PF01825:GPCR proteolysis site, GPS, motif|PF00002:7 transmembrane receptor (Secretin family)|PF00008:EGF-like domain|PF00028:…
109064453	novel_124	LOC109064453	endothelial differentiation-related factor 1 homolog && sp|Q5ZMC0|EDF1_CHICK Endothelial differentiation-related factor 1 homolog OS=Gallus gallus OX=9031 GN=EDF1 PE=2 SV=1 && PF08523:Multiprotein bridging factor 1|PF01381:Helix-turn-helix
109068176	ccr-miR-18c	LOC109068176	dihydropyridine-sensitive L-type skeletal muscle calcium channel subunit alpha-1-like && sp|P22316|CAC1S_CYPCA Dihydropyridine-sensitive L-type skeletal muscle calcium channel subunit alpha-1 OS=Cyprinus carpio OX=7962 PE=2 SV=1 && PF08763:Voltage gated calcium channel IQ domain|PF16905:Voltage-dependent L-type calcium channel, IQ-associated|PF00520:Ion transport protein
109068170	ccr-miR-199-3p	LOC109068170	WD repeat and SOCS box-containing protein 2-like && sp|O54929|WSB2_MOUSE WD repeat and SOCS box-containing protein 2 OS=Mus musculus OX=10090 GN=Wsb2 PE=2 SV=2 && PF07525:SOCS box|PF00400:WD domain, G-beta repeat
109092389	ccr-miR-15a,ccr-miR-15b	LOC109092389	synapse differentiation-inducing gene protein 1-like && - && PF04505:Interferon-induced transmembrane protein
122134234	ccr-miR-129	si:dkey-14k9.3	C2H2-type zinc finger protein && sp|Q9UTM0|IEC1_SCHPO INO80 complex subunit 1 OS=Schizosaccharomyces pombe (strain 972 / ATCC 24843) OX=284812 GN=iec1 PE=1 SV=1 && -
109062881	novel_350	LOC109062881	glycine dehydrogenase (decarboxylating)%2C mitochondrial-like && sp|Q91W43|GCSP_MOUSE Glycine dehydrogenase (decarboxylating), mitochondrial OS=Mus musculus OX=10090 GN=Gldc PE=1 SV=1 && PF01040:UbiA prenyltransferase family|PF02347:Glycine cleavage system P-protein|PF01212:Beta-eliminating lyase
109062884	ccr-miR-214	LOC109062884	mothers against decapentaplegic homolog 2%2C transcript variant X3 && sp|Q9I9P9|SMAD2_DANRE Mothers against decapentaplegic homolog 2 OS=Danio rerio OX=7955 GN=smad2 PE=2 SV=1 && PF03165:MH1 domain|PF03166:MH2 domain
109101748	novel_138	LOC109101748	E3 ubiquitin-protein ligase Topors-like && sp|Q9NS56|TOPRS_HUMAN E3 ubiquitin-protein ligase Topors OS=Homo sapiens OX=9606 GN=TOPORS PE=1 SV=1 && PF00097:Zinc finger, C3HC4 type (RING finger)
109093387	ccr-miR-103,ccr-miR-107	LOC109093387	solute carrier family 45 member 4 && sp|Q5BKX6|S45A4_HUMAN Solute carrier family 45 member 4 OS=Homo sapiens OX=9606 GN=SLC45A4 PE=1 SV=2 && PF07690:Major Facilitator Superfamily
109093385	ccr-miR-138,novel_46	LOC109093385	60S acidic ribosomal protein P1-like && sp|P18660|RLA1_CHICK 60S acidic ribosomal protein P1 OS=Gallus gallus OX=9031 GN=RPLP1 PE=3 SV=1 && PF00428:60s Acidic ribosomal protein
109067107	ccr-let-7b	LOC109067107	contactin-1-like && sp|Q8AXZ4|CNT1A_DANRE Contactin-1a OS=Danio rerio OX=7955 GN=cntn1a PE=2 SV=1 && PF07679:Immunoglobulin I-set domain|PF00041:Fibronectin type III domain
109067100	novel_132	LOC109067100	max-binding protein MNT-like && sp|Q99583|MNT_HUMAN Max-binding protein MNT OS=Homo sapiens OX=9606 GN=MNT PE=1 SV=1 && PF00010:Helix-loop-helix DNA-binding domain
109067108	ccr-miR-132b	LOC109067108	activating signal cointegrator 1 && sp|Q15650|TRIP4_HUMAN Activating signal cointegrator 1 OS=Homo sapiens OX=9606 GN=TRIP4 PE=1 SV=4 && PF06221:Putative zinc finger motif, C2HC5-type|PF04266:ASCH domain
109068823	ccr-miR-15a	LOC109068823	SH2 domain-containing adapter protein F-like && sp|Q7M4L6|SHF_HUMAN SH2 domain-containing adapter protein F OS=Homo sapiens OX=9606 GN=SHF PE=1 SV=2 && PF00017:SH2 domain
109068827	novel_14	herc5.1	HECT and RLD domain containing E3 ubiquitin protein ligase 5.1 && sp|Q9UII4|HERC5_HUMAN E3 ISG15--protein ligase HERC5 OS=Homo sapiens OX=9606 GN=HERC5 PE=1 SV=2 && PF00415:Regulator of chromosome condensation (RCC1) repeat|PF00632:HECT-domain (ubiquitin-transferase)
109058312	ccr-miR-24	LOC109058312	tyrosine-protein kinase receptor Tie-2-like && sp|O73791|TIE2_DANRE Tyrosine-protein kinase receptor Tie-2 OS=Danio rerio OX=7955 GN=tie2 PE=2 SV=1 && PF00041:Fibronectin type III domain|PF07714:Protein tyrosine kinase|PF10430:Tie-2 Ig-like domain 1
109058313	ccr-miR-489,ccr-miR-210,ccr-miR-139	LOC109058313	MOB kinase activator 3B-like%2C transcript variant X1 && sp|Q29RK9|MOB3B_BOVIN MOB kinase activator 3B OS=Bos taurus OX=9913 GN=MOB3B PE=2 SV=1 && PF03637:Mob1/phocein family
109058317	ccr-let-7j	LOC109058317	cyclin-dependent kinase 13-like && sp|Q14004|CDK13_HUMAN Cyclin-dependent kinase 13 OS=Homo sapiens OX=9606 GN=CDK13 PE=1 SV=2 && PF00069:Protein kinase domain
109077414	novel_350	LOC109077414	uncharacterized LOC109077414%2C transcript variant X2 && - && PF07686:Immunoglobulin V-set domain
109077410	ccr-miR-93	LOC109077410	homeobox protein zampogna-like && sp|O93590|ZAX_XENLA Homeobox protein zampogna OS=Xenopus laevis OX=8355 GN=zax PE=2 SV=1 && PF00046:Homeobox domain
109109439	novel_350	LOC109109439	E3 ubiquitin-protein ligase MARCHF4-like%2C transcript variant X2 && sp|Q0P496|MARH4_DANRE E3 ubiquitin-protein ligase MARCHF4 OS=Danio rerio OX=7955 GN=marchf4 PE=2 SV=1 && PF12906:RING-variant domain
109073697	ccr-miR-7a,ccr-miR-132b	LOC109073697	ATP-dependent 6-phosphofructokinase%2C platelet type-like && sp|Q5R636|PFKAP_PONAB ATP-dependent 6-phosphofructokinase, platelet type OS=Pongo abelii OX=9601 GN=PFKP PE=2 SV=1 && PF00365:Phosphofructokinase
109049442	ccr-miR-338	LOC109049442	gamma-crystallin M2-like && sp|P10044|CRGM2_CYPCA Gamma-crystallin M2 OS=Cyprinus carpio OX=7962 PE=2 SV=1 && PF00030:Beta/Gamma crystallin
109075812	ccr-miR-203b-3p	LOC109075812	vasculin-like protein 1%2C transcript variant X1 && sp|Q9HC44|GPBL1_HUMAN Vasculin-like protein 1 OS=Homo sapiens OX=9606 GN=GPBP1L1 PE=1 SV=1 && PF15337:Vascular protein family Vasculin-like 1
109073245	ccr-miR-103	LOC109073245	olfactory receptor class A-like protein 4 && sp|A0A0R4IP11|ORA4_DANRE Olfactory receptor class A-like protein 4 OS=Danio rerio OX=7955 GN=ora4 PE=2 SV=1 && PF00001:7 transmembrane receptor (rhodopsin family)
109073246	novel_305	LOC109073246	olfactory receptor class A-like protein 4 && sp|A0A0R4IP11|ORA4_DANRE Olfactory receptor class A-like protein 4 OS=Danio rerio OX=7955 GN=ora4 PE=2 SV=1 && PF00001:7 transmembrane receptor (rhodopsin family)
109073249	ccr-miR-139	LOC109073249	kelch domain-containing protein 8B-like%2C transcript variant X2 && sp|Q5XIA9|KLD8B_RAT Kelch domain-containing protein 8B OS=Rattus norvegicus OX=10116 GN=Klhdc8b PE=2 SV=1 && PF01344:Kelch motif
109085060	ccr-miR-93	LOC109085060	sodium/glucose cotransporter 4-like && sp|A8WHP3|SC5A9_DANRE Sodium/glucose cotransporter 4 OS=Danio rerio OX=7955 GN=slc5a9 PE=2 SV=1 && PF00474:Sodium:solute symporter family
109066768	novel_346	LOC109066768	transmembrane protein 201 && sp|A4IG66|TM201_DANRE Transmembrane protein 201 OS=Danio rerio OX=7955 GN=tmem201 PE=2 SV=1 && PF09779:Ima1 N-terminal domain|PF10476:Protein of unknown function C-terminus (DUF2448)
122139861	ccr-miR-18c	LOC122139861	serine--tRNA ligase%2C mitochondrial-like && sp|Q9JJL8|SYSM_MOUSE Serine--tRNA ligase, mitochondrial OS=Mus musculus OX=10090 GN=Sars2 PE=1 SV=2 && PF00587:tRNA synthetase class II core domain (G, H, P, S and T)
122139867	ccr-miR-138	LOC122139867	endothelial cell-selective adhesion molecule-like && sp|Q925F2|ESAM_MOUSE Endothelial cell-selective adhesion molecule OS=Mus musculus OX=10090 GN=Esam PE=1 SV=1 && PF13895:Immunoglobulin domain
109074149	ccr-miR-460-3p,ccr-miR-15b	LOC109074149	laminin subunit alpha-3-like && sp|Q61789|LAMA3_MOUSE Laminin subunit alpha-3 OS=Mus musculus OX=10090 GN=Lama3 PE=1 SV=4 && PF00053:Laminin EGF domain
109101434	ccr-let-7i	tbxta	T-box transcription factor Ta && sp|Q07998|TBXTA_DANRE T-box transcription factor T-A OS=Danio rerio OX=7955 GN=tbxta PE=1 SV=1 && PF00907:T-box
109084171	ccr-miR-17-3p,novel_346	LOC109084171	vacuolar protein-sorting-associated protein 36-like && sp|Q7ZVK4|VPS36_DANRE Vacuolar protein-sorting-associated protein 36 OS=Danio rerio OX=7955 GN=vps36 PE=2 SV=1 && PF04157:EAP30/Vps36 family|PF11605:Vacuolar protein sorting protein 36 Vps36
109084175	ccr-miR-34	slc46a3	solute carrier family 46 member 3%2C transcript variant X1 && sp|Q5F4B8|S46A3_CHICK Solute carrier family 46 member 3 OS=Gallus gallus OX=9031 GN=SLC46A3 PE=2 SV=1 && -
109055275	ccr-miR-22a,ccr-miR-22b	LOC109055275	ankyrin repeat domain-containing protein 1%2C transcript variant X5 && sp|Q8BLS7|SWAHA_MOUSE Ankyrin repeat domain-containing protein SOWAHA OS=Mus musculus OX=10090 GN=Sowaha PE=1 SV=2 && PF12796:Ankyrin repeats (3 copies)
109105234	ccr-miR-24	ulk4	unc-51 like kinase 4%2C transcript variant X1 && sp|Q5R4M2|ULK4_PONAB Serine/threonine-protein kinase ULK4 OS=Pongo abelii OX=9601 GN=ULK4 PE=2 SV=1 && PF00069:Protein kinase domain
109083330	novel_313	LOC109083330	uncharacterized LOC109083330 && - && -
109083331	ccr-miR-93	creld2	cysteine-rich with EGF-like domains 2 && sp|Q7SXF6|CREL2_DANRE Cysteine-rich with EGF-like domain protein 2 OS=Danio rerio OX=7955 GN=creld2 PE=2 SV=2 && PF07645:Calcium-binding EGF domain|PF11938:TLR4 regulator and MIR-interacting MSAP
109083339	novel_229	LOC109083339	serine-rich coiled-coil domain-containing protein 1-like && sp|Q9C0I3|CCSE1_HUMAN Serine-rich coiled-coil domain-containing protein 1 OS=Homo sapiens OX=9606 GN=CCSER1 PE=1 SV=2 && -
122138403	ccr-miR-138	ranbp2	RAN binding protein 2 && sp|H2QII6|RBP2_PANTR E3 SUMO-protein ligase RanBP2 OS=Pan troglodytes OX=9598 GN=RANBP2 PE=1 SV=1 && PF00641:Zn-finger in Ran binding protein and others|PF00638:RanBP1 domain|PF12185:Nup358/RanBP2 E3 ligase domain
122138407	ccr-miR-17-3p	LOC122138407	uncharacterized LOC122138407 && - && -
122147594	ccr-miR-187,ccr-miR-727-5p	urp1	urotensin-related peptide 1 && - && -
122149251	novel_200	LOC122149251	C-C chemokine receptor type 8-like && - && PF00001:7 transmembrane receptor (rhodopsin family)
109072927	ccr-miR-181c	si:ch211-242e8.1	uncharacterized si:ch211-242e8.1%2C transcript variant X2 && sp|Q9D176|SUSD3_MOUSE Sushi domain-containing protein 3 OS=Mus musculus OX=10090 GN=Susd3 PE=2 SV=1 && PF00084:Sushi repeat (SCR repeat)
109072924	ccr-miR-20a-3p	LOC109072924	wee1-like protein kinase 1-A && sp|Q8QGV2|WEE1B_XENLA Wee1-like protein kinase 1-B OS=Xenopus laevis OX=8355 GN=wee1-b PE=1 SV=1 && PF00069:Protein kinase domain
109088139	ccr-miR-107,novel_229,ccr-miR-103	LOC109088139	suppressor of cytokine signaling 2-like%2C transcript variant X1 && sp|Q861R0|SOCS2_BOVIN Suppressor of cytokine signaling 2 OS=Bos taurus OX=9913 GN=SOCS2 PE=2 SV=1 && PF00017:SH2 domain|PF07525:SOCS box
109088138	ccr-miR-128	LOC109088138	cytosolic sulfotransferase 3-like && sp|Q7T2V2|ST1S3_DANRE Cytosolic sulfotransferase 3 OS=Danio rerio OX=7955 GN=sult1st3 PE=1 SV=1 && PF00685:Sulfotransferase domain
122135966	ccr-miR-29b	LOC122135966	scavenger receptor cysteine-rich type 1 protein M130-like && sp|Q2VL90|C163A_PIG Scavenger receptor cysteine-rich type 1 protein M130 OS=Sus scrofa OX=9823 GN=CD163 PE=1 SV=1 && PF00530:Scavenger receptor cysteine-rich domain
109088204	ccr-miR-214	LOC109088204	protein angel homolog 1-like%2C transcript variant X3 && sp|Q9UNK9|ANGE1_HUMAN Protein angel homolog 1 OS=Homo sapiens OX=9606 GN=ANGEL1 PE=1 SV=1 && PF03372:Endonuclease/Exonuclease/phosphatase family
109090439	novel_65	LOC109090439	dynein regulatory complex protein 10-like%2C transcript variant X1 && sp|Q96DY2|DRC10_HUMAN Dynein regulatory complex protein 10 OS=Homo sapiens OX=9606 GN=IQCD PE=1 SV=2 && -
109090438	ccr-miR-460-5p	LOC109090438	uncharacterized LOC109090438 && - && PF07686:Immunoglobulin V-set domain
109084952	novel_229	tpo	thyroid peroxidase && sp|P07202|PERT_HUMAN Thyroid peroxidase OS=Homo sapiens OX=9606 GN=TPO PE=1 SV=4 && PF03098:Animal haem peroxidase
122146648	ccr-miR-22a	LOC122146648	CLIP-associating protein 1-A-like && sp|Q4U0G1|CLA1A_XENLA CLIP-associating protein 1-A OS=Xenopus laevis OX=8355 GN=clasp1-a PE=2 SV=2 && PF12348:CLASP N terminal
122146643	ccr-miR-22b	LOC122146643	forkhead box protein G1-like && sp|Q9YHC5|FOXG1_XENLA Forkhead box protein G1 OS=Xenopus laevis OX=8355 GN=foxg1 PE=2 SV=1 && PF00250:Forkhead domain
122146645	ccr-miR-139	si:dkey-256e7.8	mitotic spindle checkpoint protein MAD1 && - && -
109090389	novel_354	wdr90	WD repeat domain 90 && sp|A0JP70|WDR90_XENTR WD repeat-containing protein 90 OS=Xenopus tropicalis OX=8364 GN=wdr90 PE=2 SV=1 && PF05018:Protein of unknown function (DUF667)
109081205	ccr-miR-30d	LOC109081205	uncharacterized LOC109081205 && - && -
122142347	novel_199	LOC122142347	CDP-diacylglycerol--inositol 3-phosphatidyltransferase-like && sp|Q8VDP6|CDIPT_MOUSE CDP-diacylglycerol--inositol 3-phosphatidyltransferase OS=Mus musculus OX=10090 GN=Cdipt PE=1 SV=1 && PF01066:CDP-alcohol phosphatidyltransferase
109100274	ccr-miR-128	LOC109100274	uncharacterized LOC109100274%2C transcript variant X2 && - && -
122148618	novel_25	LOC122148618	normal mucosa of esophagus-specific gene 1 protein-like%2C transcript variant X2 && sp|A7YSY2|SPA5L_BOVIN Spermatogenesis-associated protein 5-like protein 1 OS=Bos taurus OX=9913 GN=SPATA5L1 PE=2 SV=1 && PF06522:NADH-ubiquinone reductase complex 1 MLRQ subunit
109044940	ccr-miR-363	LOC109044940	ubiquitin carboxyl-terminal hydrolase CYLD-like%2C transcript variant X2 && sp|Q9NQC7|CYLD_HUMAN Ubiquitin carboxyl-terminal hydrolase CYLD OS=Homo sapiens OX=9606 GN=CYLD PE=1 SV=1 && PF01302:CAP-Gly domain|PF00443:Ubiquitin carboxyl-terminal hydrolase|PF16607:Phosphorylation region of CYLD, unstructured
109044941	ccr-miR-138	LOC109044941	proteoglycan 4-like && - && -
122143693	ccr-miR-181c	LOC122143693	protein LBH-like && sp|Q9CX60|LBH_MOUSE Protein LBH OS=Mus musculus OX=10090 GN=Lbh PE=1 SV=1 && PF15317:Cardiac transcription factor regulator, Developmental protein
109088541	novel_14	LOC109088541	terminal uridylyltransferase 7-like && sp|Q5VYS8|TUT7_HUMAN Terminal uridylyltransferase 7 OS=Homo sapiens OX=9606 GN=TUT7 PE=1 SV=1 && PF03828:Cid1 family poly A polymerase
122145693	ccr-miR-727-5p,ccr-miR-187	LOC122145693	WD repeat-containing protein 87-like%2C transcript variant X1 && - && -
109053807	ccr-miR-429	LOC109053807	INSC spindle orientation adaptor protein%2C transcript variant X2 && sp|Q1MX18|INSC_HUMAN Protein inscuteable homolog OS=Homo sapiens OX=9606 GN=INSC PE=1 SV=1 && PF16748:Inscuteable LGN-binding domain
109063048	ccr-miR-20a-3p	LOC109063048	latexin-like%2C transcript variant X1 && - && PF06907:Latexin
109095263	ccr-miR-143	LOC109095263	uncharacterized LOC109095263%2C transcript variant X2 && - && PF00075:RNase H
109095269	ccr-miR-183	LOC109095269	monoglyceride lipase-like%2C transcript variant X2 && sp|O35678|MGLL_MOUSE Monoglyceride lipase OS=Mus musculus OX=10090 GN=Mgll PE=1 SV=1 && PF12146:Serine aminopeptidase, S33
109069198	novel_305	LOC109069198	uncharacterized LOC109069198%2C transcript variant X1 && - && -
109053162	novel_14,ccr-miR-133a-3p	LOC109053162	tudor and KH domain-containing protein%2C transcript variant X5 && sp|Q9Y2W6|TDRKH_HUMAN Tudor and KH domain-containing protein OS=Homo sapiens OX=9606 GN=TDRKH PE=1 SV=2 && PF00013:KH domain|PF00567:Tudor domain
109053160	ccr-miR-138	LOC109053160	LLGL scribble cell polarity complex component 2 && sp|Q7SZE3|L2GL2_DANRE LLGL scribble cell polarity complex component 2 OS=Danio rerio OX=7955 GN=llgl2 PE=1 SV=1 && PF08366:LLGL2
109053168	ccr-miR-22a	LOC109053168	monocarboxylate transporter 4-like%2C transcript variant X1 && sp|P57788|MOT4_CHICK Monocarboxylate transporter 4 OS=Gallus gallus OX=9031 GN=SLC16A3 PE=2 SV=1 && PF07690:Major Facilitator Superfamily
109094949	ccr-miR-34	LOC109094949	phospholipid scramblase 2-like && - && PF03803:Scramblase
109048631	ccr-miR-107	LOC109048631	pleckstrin homology-like domain family A member 3 && sp|Q8AW35|PHLA3_DANRE Pleckstrin homology-like domain family A member 3 OS=Danio rerio OX=7955 GN=phlda3 PE=2 SV=1 && -
109095848	ccr-miR-92b	LOC109095848	ras-related and estrogen-regulated growth inhibitor-like%2C transcript variant X1 && sp|Q96A58|RERG_HUMAN Ras-related and estrogen-regulated growth inhibitor OS=Homo sapiens OX=9606 GN=RERG PE=1 SV=1 && PF00071:Ras family
109062313	ccr-miR-24	LOC109062313	glucose-6-phosphatase catalytic subunit 1-like%2C transcript variant X1 && sp|P35575|G6PC1_HUMAN Glucose-6-phosphatase catalytic subunit 1 OS=Homo sapiens OX=9606 GN=G6PC1 PE=1 SV=2 && PF01569:PAP2 superfamily
109062314	ccr-miR-730	LOC109062314	protein kinase C-binding protein 1-like%2C transcript variant X4 && sp|Q9ULU4|PKCB1_HUMAN Protein kinase C-binding protein 1 OS=Homo sapiens OX=9606 GN=ZMYND8 PE=1 SV=2 && PF12064:Domain of unknown function (DUF3544)|PF00855:PWWP domain|PF00439:Bromodomain
109093144	novel_262	LOC109093144	citrate synthase-lysine N-methyltransferase CSKMT%2C mitochondrial-like%2C transcript variant X2 && sp|Q501S4|CSKMT_DANRE Citrate synthase-lysine N-methyltransferase CSKMT, mitochondrial OS=Danio rerio OX=7955 GN=cskmt PE=2 SV=2 && PF13847:Methyltransferase domain
109093148	ccr-miR-24	LOC109093148	tyrosine-protein kinase receptor UFO-like && sp|Q00993|UFO_MOUSE Tyrosine-protein kinase receptor UFO OS=Mus musculus OX=10090 GN=Axl PE=1 SV=2 && PF07679:Immunoglobulin I-set domain|PF13927:Immunoglobulin domain|PF07714:Protein tyrosine kinase|PF00041:Fibronectin type III domain
122137367	ccr-miR-194	si:dkey-111e8.4	uncharacterized protein LOC793802 homolog && - && -
109054309	novel_339	LOC109054309	protein-tyrosine kinase 6-like && sp|Q64434|PTK6_MOUSE Protein-tyrosine kinase 6 OS=Mus musculus OX=10090 GN=Ptk6 PE=1 SV=1 && PF00017:SH2 domain|PF07714:Protein tyrosine kinase|PF00018:SH3 domain
109049706	novel_230	LOC109049706	noggin-2 && sp|Q9W740|NOGG2_DANRE Noggin-2 OS=Danio rerio OX=7955 GN=nog2 PE=2 SV=1 && PF05806:Noggin
109080082	ccr-miR-214	LOC109080082	sialic acid synthase-like && sp|Q9NR45|SIAS_HUMAN Sialic acid synthase OS=Homo sapiens OX=9606 GN=NANS PE=1 SV=2 && PF03102:NeuB family|PF08666:SAF domain
109105318	novel_132	haao	3-hydroxyanthranilate 3%2C4-dioxygenase && sp|Q5U3F8|3HAO_DANRE 3-hydroxyanthranilate 3,4-dioxygenase OS=Danio rerio OX=7955 GN=haao PE=2 SV=1 && PF06052:3-hydroxyanthranilic acid dioxygenase
109093853	ccr-miR-214	plekha7b	pleckstrin homology domain containing%2C family A member 7b && sp|Q6IQ23|PKHA7_HUMAN Pleckstrin homology domain-containing family A member 7 OS=Homo sapiens OX=9606 GN=PLEKHA7 PE=1 SV=2 && PF00169:PH domain|PF00397:WW domain
109059688	ccr-miR-193a	caspa	caspase a && sp|Q9I9L7|CASPA_DANRE Caspase a OS=Danio rerio OX=7955 GN=caspa PE=1 SV=1 && PF00656:Caspase domain|PF02758:PAAD/DAPIN/Pyrin domain
109066569	novel_213	LOC109066569	TIR domain-containing adapter molecule 1-like && sp|Q4JF29|TCAM1_BOVIN TIR domain-containing adapter molecule 1 OS=Bos taurus OX=9913 GN=TICAM1 PE=2 SV=2 && -
109066567	novel_350	LOC109066567	interleukin-17 receptor A && sp|Q60943|I17RA_MOUSE Interleukin-17 receptor A OS=Mus musculus OX=10090 GN=Il17ra PE=1 SV=1 && PF08357:SEFIR domain|PF16556:Interleukin-17 receptor, fibronectin-III-like domain 1
109061033	ccr-miR-24	coro2ab	coronin 2Ab && sp|Q8C0P5|COR2A_MOUSE Coronin-2A OS=Mus musculus OX=10090 GN=Coro2a PE=2 SV=1 && PF08953:Domain of unknown function (DUF1899)|PF16300:Type of WD40 repeat
109061032	ccr-miR-738	LOC109061032	rho GTPase-activating protein SYDE2%2C transcript variant X1 && sp|D3ZZN9|SYDE1_RAT Rho GTPase-activating protein SYDE1 OS=Rattus norvegicus OX=10116 GN=Syde1 PE=1 SV=1 && PF00620:RhoGAP domain
109061035	novel_305	ca5h2orf42	chromosome A5 C2orf42 homolog%2C transcript variant X2 && sp|Q3SYX3|CB042_BOVIN Uncharacterized protein C2orf42 homolog OS=Bos taurus OX=9913 PE=2 SV=1 && PF14952:Putative treble-clef, zinc-finger, Zn-binding
109061036	novel_205	rps2	ribosomal protein S2 && sp|Q90YS3|RS2_ICTPU 40S ribosomal protein S2 OS=Ictalurus punctatus OX=7998 GN=rps2 PE=2 SV=1 && PF00333:Ribosomal protein S5, N-terminal domain|PF03719:Ribosomal protein S5, C-terminal domain
109061038	ccr-miR-193a	LOC109061038	nucleolysin TIA-1%2C transcript variant X1 && sp|P31483|TIA1_HUMAN Nucleolysin TIA-1 isoform p40 OS=Homo sapiens OX=9606 GN=TIA1 PE=1 SV=3 && PF00076:RNA recognition motif. (a.k.a. RRM, RBD, or RNP domain)
109059351	ccr-miR-23b	LOC109059351	jupiter microtubule associated homolog 2-like && sp|Q9H910|JUPI2_HUMAN Jupiter microtubule associated homolog 2 OS=Homo sapiens OX=9606 GN=JPT2 PE=1 SV=1 && -
109059357	ccr-miR-205	LOC109059357	SPRY domain-containing SOCS box protein 3-like%2C transcript variant X2 && sp|Q571F5|SPSB3_MOUSE SPRY domain-containing SOCS box protein 3 OS=Mus musculus OX=10090 GN=Spsb3 PE=2 SV=2 && PF00622:SPRY domain
109060925	novel_305,ccr-miR-107,ccr-miR-103	dhrs7ca	dehydrogenase/reductase (SDR family) member 7Ca && sp|Q5BL28|DS7CB_DANRE Dehydrogenase/reductase SDR family member 7C-B OS=Danio rerio OX=7955 GN=dhrs7cb PE=2 SV=1 && PF00106:short chain dehydrogenase
109104308	ccr-miR-17-3p	LOC109104308	thymocyte nuclear protein 1 && sp|Q6PFL8|THYN1_DANRE Thymocyte nuclear protein 1 OS=Danio rerio OX=7955 GN=thyn1 PE=2 SV=1 && PF01878:EVE domain
109104305	ccr-miR-214	LOC109104305	zona pellucida sperm-binding protein 3-like && sp|P79762|ZP3_CHICK Zona pellucida sperm-binding protein 3 OS=Gallus gallus OX=9031 GN=ZP3 PE=1 SV=4 && PF00100:Zona pellucida-like domain
109104307	ccr-miR-218a,ccr-miR-218b	LOC109104307	protein turtle homolog B-like && sp|Q9UPX0|TUTLB_HUMAN Protein turtle homolog B OS=Homo sapiens OX=9606 GN=IGSF9B PE=2 SV=2 && PF00041:Fibronectin type III domain|PF07686:Immunoglobulin V-set domain|PF07679:Immunoglobulin I-set domain
109104306	ccr-miR-18c	LOC109104306	ATP-dependent RNA helicase DDX42-like && sp|Q86XP3|DDX42_HUMAN ATP-dependent RNA helicase DDX42 OS=Homo sapiens OX=9606 GN=DDX42 PE=1 SV=1 && PF00270:DEAD/DEAH box helicase|PF00271:Helicase conserved C-terminal domain
109100898	ccr-miR-460-3p	slc25a28	solute carrier family 25 member 28 && sp|Q7T292|MFRN2_DANRE Mitoferrin-2 OS=Danio rerio OX=7955 GN=slc25a28 PE=2 SV=1 && PF00153:Mitochondrial carrier protein
109065208	novel_14	LOC109065208	cystinosin-like && sp|O60931|CTNS_HUMAN Cystinosin OS=Homo sapiens OX=9606 GN=CTNS PE=1 SV=2 && PF04193:PQ loop repeat
109050531	ccr-miR-107,ccr-miR-103	LOC109050531	exostosin-1b%2C transcript variant X2 && sp|Q5IGR7|EXT1B_DANRE Exostosin-1b OS=Danio rerio OX=7955 GN=ext1b PE=2 SV=1 && PF03016:Exostosin family|PF09258:Glycosyl transferase family 64 domain
109050537	novel_200	LOC109050537	forkhead box protein P3-like%2C transcript variant X2 && sp|Q6U8D7|FOXP3_MACFA Forkhead box protein P3 OS=Macaca fascicularis OX=9541 GN=FOXP3 PE=2 SV=1 && PF16159:FOXP coiled-coil domain|PF00250:Forkhead domain
109091175	ccr-miR-17-3p	pycr1a	pyrroline-5-carboxylate reductase 1a && sp|P32322|P5CR1_HUMAN Pyrroline-5-carboxylate reductase 1, mitochondrial OS=Homo sapiens OX=9606 GN=PYCR1 PE=1 SV=2 && PF03807:NADP oxidoreductase coenzyme F420-dependent|PF14748:Pyrroline-5-carboxylate reductase dimerisation
109064558	ccr-miR-455	LOC109064558	fibulin-1-like && sp|O42182|FBLN1_DANRE Fibulin-1 OS=Danio rerio OX=7955 GN=fbln1 PE=2 SV=1 && PF07645:Calcium-binding EGF domain
109064553	ccr-miR-27a	LOC109064553	T-box transcription factor TBX15-like && sp|O70306|TBX15_MOUSE T-box transcription factor TBX15 OS=Mus musculus OX=10090 GN=Tbx15 PE=1 SV=2 && PF00907:T-box
109092483	novel_14	LOC109092483	adenylate cyclase type 2-like && sp|Q08462|ADCY2_HUMAN Adenylate cyclase type 2 OS=Homo sapiens OX=9606 GN=ADCY2 PE=1 SV=5 && PF16214:Adenylyl cyclase N-terminal extracellular and transmembrane region|PF06327:Domain of Unknown Function (DUF1053)|PF00211:Adenylate and Guanylate cyclase catalytic domain
109091828	ccr-miR-103,novel_209,ccr-miR-107	LOC109091828	BSD domain-containing protein 1-like%2C transcript variant X2 && sp|A2BIJ3|BSDC1_DANRE BSD domain-containing protein 1 OS=Danio rerio OX=7955 GN=bsdc1 PE=1 SV=1 && PF03909:BSD domain
109091822	ccr-miR-103,ccr-miR-107	LOC109091822	BSD domain-containing protein 1 && sp|A2BIJ3|BSDC1_DANRE BSD domain-containing protein 1 OS=Danio rerio OX=7955 GN=bsdc1 PE=1 SV=1 && PF03909:BSD domain
109091825	ccr-miR-34	LOC109091825	stathmin-3-like && sp|O70166|STMN3_MOUSE Stathmin-3 OS=Mus musculus OX=10090 GN=Stmn3 PE=1 SV=1 && PF00836:Stathmin family
109092737	ccr-miR-15a	LOC109092737	SRSF protein kinase 3-like && sp|B8Y466|SRPK3_PIG SRSF protein kinase 3 OS=Sus scrofa OX=9823 GN=SRPK3 PE=2 SV=1 && PF00069:Protein kinase domain
109092730	novel_25	kif5ab	kinesin family member 5A%2C b && sp|Q12840|KIF5A_HUMAN Kinesin heavy chain isoform 5A OS=Homo sapiens OX=9606 GN=KIF5A PE=1 SV=2 && PF00225:Kinesin motor domain
109078719	ccr-miR-210	pemt	phosphatidylethanolamine N-methyltransferase%2C transcript variant X2 && sp|Q7YRH6|PEMT_BOVIN Phosphatidylethanolamine N-methyltransferase OS=Bos taurus OX=9913 GN=PEMT PE=2 SV=1 && PF04191:Phospholipid methyltransferase
109078711	ccr-miR-459-5p	LOC109078711	A disintegrin and metalloproteinase with thrombospondin motifs 5-like && sp|Q9R001|ATS5_MOUSE A disintegrin and metalloproteinase with thrombospondin motifs 5 OS=Mus musculus OX=10090 GN=Adamts5 PE=2 SV=2 && PF01421:Reprolysin (M12B) family zinc metalloprotease|PF00090:Thrombospondin type 1 domain|PF01562:Reprolysin family propeptide|PF05986:ADAM-TS Spacer 1
122138707	ccr-miR-214	LOC122138707	lecithin retinol acyltransferase-like && sp|Q9BGL2|LRAT_BOVIN Lecithin retinol acyltransferase OS=Bos taurus OX=9913 GN=LRAT PE=1 SV=1 && PF04970:Lecithin retinol acyltransferase
109106791	ccr-miR-210	LOC109106791	dehydrogenase/reductase SDR family member 12-like && sp|A6QP05|DHR12_BOVIN Dehydrogenase/reductase SDR family member 12 OS=Bos taurus OX=9913 GN=DHRS12 PE=2 SV=1 && PF00106:short chain dehydrogenase
109093469	ccr-miR-22b	LOC109093469	CCAAT/enhancer-binding protein alpha-like && sp|P49715|CEBPA_HUMAN CCAAT/enhancer-binding protein alpha OS=Homo sapiens OX=9606 GN=CEBPA PE=1 SV=3 && PF07716:Basic region leucine zipper
109108195	ccr-miR-17-5p	smyd2a	SET and MYND domain containing 2a && sp|Q5BJI7|SMY2A_DANRE N-lysine methyltransferase SMYD2-A OS=Danio rerio OX=7955 GN=smyd2a PE=2 SV=1 && PF01753:MYND finger|PF00856:SET domain
109072417	ccr-miR-181c,ccr-miR-17-3p	wnt11f2	wnt 11%2C family member 2 && sp|O73864|WNT11_DANRE Protein Wnt-11 OS=Danio rerio OX=7955 GN=wnt11 PE=2 SV=1 && PF00110:wnt family
109066049	novel_117	LOC109066049	sterile alpha motif domain-containing protein 9-like && sp|Q5K651|SAMD9_HUMAN Sterile alpha motif domain-containing protein 9 OS=Homo sapiens OX=9606 GN=SAMD9 PE=1 SV=1 && -
109066045	ccr-miR-103,ccr-miR-107	LOC109066045	E3 ubiquitin-protein ligase RNF19B-like%2C transcript variant X2 && sp|Q6ZMZ0|RN19B_HUMAN E3 ubiquitin-protein ligase RNF19B OS=Homo sapiens OX=9606 GN=RNF19B PE=1 SV=2 && PF01485:IBR domain, a half RING-finger domain
109066046	ccr-miR-214	metrnla	meteorin like%2C glial cell differentiation regulator a && sp|Q7ZV46|METRL_DANRE Meteorin-like protein OS=Danio rerio OX=7955 GN=metrnl PE=2 SV=1 && -
109077599	ccr-miR-139,ccr-miR-129	LOC109077599	1-phosphatidylinositol 4%2C5-bisphosphate phosphodiesterase eta-1-like%2C transcript variant X1 && sp|Q4KWH8|PLCH1_HUMAN 1-phosphatidylinositol 4,5-bisphosphate phosphodiesterase eta-1 OS=Homo sapiens OX=9606 GN=PLCH1 PE=1 SV=1 && PF09279:Phosphoinositide-specific phospholipase C, efhand-like|PF00388:Phosphatidylinositol-specific phospholipase C, X domain|PF13499:EF-hand domain pair|PF00387:Phosp…
109101746	ccr-miR-22b	plp1a	proteolipid protein 1a%2C transcript variant X2 && sp|P79826|MYPR_ONCMY Myelin proteolipid protein OS=Oncorhynchus mykiss OX=8022 GN=plp PE=2 SV=1 && PF01275:Myelin proteolipid protein (PLP or lipophilin)
109052348	ccr-miR-730	il6st	interleukin 6 cytokine family signal transduce%2C transcript variant X2 && sp|P40190|IL6RB_RAT Interleukin-6 receptor subunit beta OS=Rattus norvegicus OX=10116 GN=Il6st PE=1 SV=1 && PF06328:Ig-like C2-type domain|PF00041:Fibronectin type III domain
122145323	ccr-miR-22a	LOC122145323	integrin subunit beta 3 binding protein && - && -
109075661	ccr-miR-214,ccr-let-7b	LOC109075661	trace amine-associated receptor 1-like && sp|Q8HZ64|TAAR1_MACMU Trace amine-associated receptor 1 OS=Macaca mulatta OX=9544 GN=TAAR1 PE=3 SV=1 && PF00001:7 transmembrane receptor (rhodopsin family)
109075660	novel_350,novel_339	taar1b	trace amine associated receptor 1b && sp|Q923Y8|TAAR1_MOUSE Trace amine-associated receptor 1 OS=Mus musculus OX=10090 GN=Taar1 PE=2 SV=1 && PF00001:7 transmembrane receptor (rhodopsin family)
109083817	novel_124	LOC109083817	adenylate kinase isoenzyme 5%2C transcript variant X2 && sp|Q9Y6K8|KAD5_HUMAN Adenylate kinase isoenzyme 5 OS=Homo sapiens OX=9606 GN=AK5 PE=1 SV=2 && PF00406:Adenylate kinase
109084452	novel_132	LOC109084452	sorting nexin-30-like && sp|Q566W7|SNX30_DANRE Sorting nexin-30 OS=Danio rerio OX=7955 GN=snx30 PE=2 SV=1 && PF00787:PX domain
109104052	ccr-miR-132a	LOC109104052	bryoporin-like%2C transcript variant X3 && - && PF06369:Sea anemone cytotoxic protein
109086165	ccr-miR-10d,ccr-miR-10b	LOC109086165	NAD(P) transhydrogenase%2C mitochondrial-like && sp|Q13423|NNTM_HUMAN NAD(P) transhydrogenase, mitochondrial OS=Homo sapiens OX=9606 GN=NNT PE=1 SV=3 && PF12769:4TM region of pyridine nucleotide transhydrogenase, mitoch|PF01262:Alanine dehydrogenase/PNT, C-terminal domain|PF02233:NAD(P) transhydrogenase beta subunit|PF05222:Alanine dehydrogenase/PNT, N-terminal domain
109076507	ccr-miR-138	LOC109076507	semaphorin-4E-like%2C transcript variant X3 && sp|Q9YHX4|SEM4E_DANRE Semaphorin-4E OS=Danio rerio OX=7955 GN=sema4e PE=2 SV=1 && PF13895:Immunoglobulin domain|PF01437:Plexin repeat|PF01403:Sema domain
109076509	ccr-let-7b,ccr-let-7i,ccr-miR-183,novel_229	LOC109076509	secreted frizzled-related protein 2-like && sp|Q9IA96|SFRP2_CHICK Secreted frizzled-related protein 2 OS=Gallus gallus OX=9031 GN=SFRP2 PE=2 SV=1 && PF01392:Fz domain
109088907	novel_354	LOC109088907	protein CDKN2AIP homolog A-like%2C transcript variant X1 && sp|Q7ZXV6|CARFA_XENLA Protein CDKN2AIP homolog A OS=Xenopus laevis OX=8355 GN=cdkn2aip-a PE=2 SV=1 && PF11952:XRN-Two Binding Domain, XTBD
109110616	ccr-miR-20a-5p	LOC109110616	NAD-dependent protein deacylase sirtuin-5%2C mitochondrial-like%2C transcript variant X1 && sp|Q6DHI5|SIR5_DANRE NAD-dependent protein deacylase sirtuin-5, mitochondrial OS=Danio rerio OX=7955 GN=sirt5 PE=1 SV=1 && PF02146:Sir2 family
109101480	ccr-miR-138	LOC109101480	succinate dehydrogenase [ubiquinone] iron-sulfur subunit%2C mitochondrial && sp|A5PL98|SDHB_DANRE Succinate dehydrogenase [ubiquinone] iron-sulfur subunit, mitochondrial OS=Danio rerio OX=7955 GN=sdhb PE=2 SV=1 && PF13534:4Fe-4S dicluster domain|PF13085:2Fe-2S iron-sulfur cluster binding domain
109089363	novel_346	si:ch211-176g13.8	F-BAR and double SH3 domains protein 2%2C transcript variant X1 && sp|O94868|FCSD2_HUMAN F-BAR and double SH3 domains protein 2 OS=Homo sapiens OX=9606 GN=FCHSD2 PE=1 SV=3 && PF14604:Variant SH3 domain|PF00611:Fes/CIP4, and EFC/F-BAR homology domain|PF00018:SH3 domain
109089364	novel_132	LOC109089364	uncharacterized LOC109089364 && - && PF15556:ZW10 interactor
109097758	ccr-miR-132b	LOC109097758	heterogeneous nuclear ribonucleoprotein L-like%2C transcript variant X2 && sp|P14866|HNRPL_HUMAN Heterogeneous nuclear ribonucleoprotein L OS=Homo sapiens OX=9606 GN=HNRNPL PE=1 SV=2 && PF13893:RNA recognition motif. (a.k.a. RRM, RBD, or RNP domain)
122147413	ccr-let-7b	LOC122147413	AF4/FMR2 family member 2-like && - && PF05110:AF-4 proto-oncoprotein
109087485	ccr-miR-22a,ccr-miR-20a-3p	LOC109087485	synaptotagmin-like protein 3 && sp|Q4VX76|SYTL3_HUMAN Synaptotagmin-like protein 3 OS=Homo sapiens OX=9606 GN=SYTL3 PE=1 SV=3 && PF02318:FYVE-type zinc finger|PF00168:C2 domain
122136043	ccr-miR-22b	LOC122136043	proline-rich protein 36 && - && -
122149042	ccr-miR-375	LOC122149042	uncharacterized LOC122149042 && - && PF15185:Bcl-2-modifying factor, apoptosis
109097320	ccr-miR-338	LOC109097320	zona pellucida sperm-binding protein 4-like%2C transcript variant X3 && sp|Q07287|ZP4_PIG Zona pellucida sperm-binding protein 4 OS=Sus scrofa OX=9823 GN=ZP4 PE=1 SV=1 && PF00100:Zona pellucida-like domain
109088018	ccr-miR-138	adamtsl3	ADAMTS-like 3%2C transcript variant X2 && sp|P82987|ATL3_HUMAN ADAMTS-like protein 3 OS=Homo sapiens OX=9606 GN=ADAMTSL3 PE=1 SV=4 && PF08686:PLAC (protease and lacunin) domain|PF00090:Thrombospondin type 1 domain|PF07679:Immunoglobulin I-set domain
109045932	novel_229	LOC109045932	T-cell surface glycoprotein CD5-like && sp|P06127|CD5_HUMAN T-cell surface glycoprotein CD5 OS=Homo sapiens OX=9606 GN=CD5 PE=1 SV=2 && -
109065048	ccr-miR-22b,ccr-miR-27c-3p	LOC109065048	uncharacterized LOC109065048 && sp|Q924T7|RNF31_MOUSE E3 ubiquitin-protein ligase RNF31 OS=Mus musculus OX=10090 GN=Rnf31 PE=1 SV=2 && PF01485:IBR domain, a half RING-finger domain|PF05743:UEV domain
109090195	ccr-miR-20a-3p	prkg2	protein kinase cGMP-dependent 2 && sp|Q64595|KGP2_RAT cGMP-dependent protein kinase 2 OS=Rattus norvegicus OX=10116 GN=Prkg2 PE=1 SV=1 && PF00069:Protein kinase domain|PF00027:Cyclic nucleotide-binding domain
109090198	ccr-miR-222	gc	GC vitamin D binding protein && - && PF00273:Serum albumin family
109065046	novel_350	LOC109065046	growth arrest and DNA damage-inducible proteins-interacting protein 1-like && sp|Q5XJW2|G45IP_RAT Growth arrest and DNA damage-inducible proteins-interacting protein 1 OS=Rattus norvegicus OX=10116 GN=Gadd45gip1 PE=2 SV=2 && PF10147:Growth arrest and DNA-damage-inducible proteins-interacting protein 1
109060270	ccr-miR-210	LOC109060270	transforming growth factor beta-3 proprotein-like && sp|P10600|TGFB3_HUMAN Transforming growth factor beta-3 proprotein OS=Homo sapiens OX=9606 GN=TGFB3 PE=1 SV=1 && PF00019:Transforming growth factor beta like domain|PF00688:TGF-beta propeptide
109047768	novel_354,ccr-miR-551	LOC109047768	protein BUD31 homolog && sp|Q567Z7|BUD31_DANRE Protein BUD31 homolog OS=Danio rerio OX=7955 GN=bud31 PE=2 SV=1 && PF01125:G10 protein
109053451	ccr-miR-132b	thbs3a	thrombospondin 3a && sp|Q8JHW2|TSP3A_DANRE Thrombospondin-3a OS=Danio rerio OX=7955 GN=thbs3a PE=2 SV=2 && PF02412:Thrombospondin type 3 repeat|PF05735:Thrombospondin C-terminal region|PF07645:Calcium-binding EGF domain|PF11598:Cartilage oligomeric matrix protein
109051970	ccr-miR-17-3p	tdo2a	tryptophan 2%2C3-dioxygenase a && sp|A7MBU6|T23OA_DANRE Tryptophan 2,3-dioxygenase A OS=Danio rerio OX=7955 GN=tdo2a PE=2 SV=2 && PF03301:Tryptophan 2,3-dioxygenase
109051975	ccr-miR-103	LOC109051975	prostaglandin E synthase 3-like && sp|Q3ZBF7|TEBP_BOVIN Prostaglandin E synthase 3 OS=Bos taurus OX=9913 GN=PTGES3 PE=1 SV=1 && PF04969:CS domain
109056989	ccr-miR-187	dock10	dedicator of cytokinesis 10%2C transcript variant X3 && sp|Q96BY6|DOC10_HUMAN Dedicator of cytokinesis protein 10 OS=Homo sapiens OX=9606 GN=DOCK10 PE=1 SV=3 && PF00169:PH domain|PF06920:Dock homology region 2|PF14429:C2 domain in Dock180 and Zizimin proteins|PF11878:Domain of unknown function (DUF3398)
109052409	ccr-miR-138	LOC109052409	MICAL-like protein 1%2C transcript variant X1 && sp|E1BBG2|MILK1_BOVIN MICAL-like protein 1 OS=Bos taurus OX=9913 GN=MICALL1 PE=1 SV=2 && PF00412:LIM domain|PF00307:Calponin homology (CH) domain|PF12130:Protein of unknown function (DUF3585)
109105227	novel_14	fen1	flap structure-specific endonuclease 1%2C transcript variant X1 && sp|Q6TNU4|FEN1A_DANRE Flap endonuclease 1 OS=Danio rerio OX=7955 GN=fen1 PE=2 SV=1 && PF00867:XPG I-region|PF00752:XPG N-terminal domain
122140871	ccr-miR-20a-3p	LOC122140871	ABC-type oligopeptide transporter ABCB9-like && sp|Q9JJ59|ABCB9_MOUSE ABC-type oligopeptide transporter ABCB9 OS=Mus musculus OX=10090 GN=Abcb9 PE=2 SV=1 && PF00005:ABC transporter
109111778	ccr-miR-148	LOC109111778	chromobox protein homolog 3-like && sp|Q13185|CBX3_HUMAN Chromobox protein homolog 3 OS=Homo sapiens OX=9606 GN=CBX3 PE=1 SV=4 && PF00385:Chromo (CHRromatin Organisation MOdifier) domain|PF01393:Chromo shadow domain
109082573	ccr-miR-460-3p	LOC109082573	mitogen-activated protein kinase 1%2C transcript variant X2 && sp|P26696|MK01_XENLA Mitogen-activated protein kinase 1 OS=Xenopus laevis OX=8355 GN=mapk1 PE=1 SV=3 && PF00069:Protein kinase domain
109093269	ccr-let-7j	LOC109093269	NEDD4-binding protein 2-like && sp|Q86UW6|N4BP2_HUMAN NEDD4-binding protein 2 OS=Homo sapiens OX=9606 GN=N4BP2 PE=1 SV=2 && PF01713:Smr domain|PF08590:Domain of unknown function (DUF1771)|PF13671:AAA domain|PF02845:CUE domain
109048358	novel_337	ppargc1b	peroxisome proliferator-activated receptor gamma%2C coactivator 1 beta && sp|Q8VHJ7|PRGC2_MOUSE Peroxisome proliferator-activated receptor gamma coactivator 1-beta OS=Mus musculus OX=10090 GN=Ppargc1b PE=1 SV=1 && PF00076:RNA recognition motif. (a.k.a. RRM, RBD, or RNP domain)
109045581	novel_350	mbd4	methyl-CpG binding domain protein 4 && sp|Q9Z2D7|MBD4_MOUSE Methyl-CpG-binding domain protein 4 OS=Mus musculus OX=10090 GN=Mbd4 PE=1 SV=1 && -
109111203	novel_213	nln	neurolysin (metallopeptidase M3 family)%2C transcript variant X1 && sp|Q02038|NEUL_PIG Neurolysin, mitochondrial OS=Sus scrofa OX=9823 GN=NLN PE=1 SV=1 && PF01432:Peptidase family M3
109062104	ccr-miR-107,ccr-miR-103	LOC109062104	ubiquitin-conjugating enzyme E2 N && sp|Q9EQX9|UBE2N_RAT Ubiquitin-conjugating enzyme E2 N OS=Rattus norvegicus OX=10116 GN=Ube2n PE=1 SV=1 && PF00179:Ubiquitin-conjugating enzyme
109046583	novel_194	LOC109046583	E3 ubiquitin/ISG15 ligase TRIM25-like%2C transcript variant X2 && sp|Q309B1|TR16L_HUMAN Tripartite motif-containing protein 16-like protein OS=Homo sapiens OX=9606 GN=TRIM16L PE=1 SV=3 && PF13765:SPRY-associated domain|PF15227:zinc finger of C3HC4-type, RING|PF00643:B-box zinc finger|PF00622:SPRY domain
109074733	novel_200	LOC109074733	H-2 class I histocompatibility antigen%2C Q10 alpha chain-like && sp|P25311|ZA2G_HUMAN Zinc-alpha-2-glycoprotein OS=Homo sapiens OX=9606 GN=AZGP1 PE=1 SV=2 && PF00129:Class I Histocompatibility antigen, domains alpha 1 and 2|PF07654:Immunoglobulin C1-set domain
109066684	ccr-miR-489	obi1	ORC ubiquitin ligase 1 && sp|Q5RD97|OBI1_PONAB ORC ubiquitin ligase 1 OS=Pongo abelii OX=9601 GN=OBI1 PE=2 SV=1 && PF13639:Ring finger domain
109058722	ccr-miR-139	LOC109058722	tRNA (guanine(26)-N(2))-dimethyltransferase-like%2C transcript variant X2 && sp|Q9NXH9|TRM1_HUMAN tRNA (guanine(26)-N(2))-dimethyltransferase OS=Homo sapiens OX=9606 GN=TRMT1 PE=1 SV=1 && PF02005:N2,N2-dimethylguanosine tRNA methyltransferase
109054118	novel_205	LOC109054118	40S ribosomal protein S2 && sp|Q90YS3|RS2_ICTPU 40S ribosomal protein S2 OS=Ictalurus punctatus OX=7998 GN=rps2 PE=2 SV=1 && PF00333:Ribosomal protein S5, N-terminal domain|PF03719:Ribosomal protein S5, C-terminal domain
109104519	novel_349	LOC109104519	ADP-ribosylation factor-like protein 15%2C transcript variant X1 && sp|Q9NXU5|ARL15_HUMAN ADP-ribosylation factor-like protein 15 OS=Homo sapiens OX=9606 GN=ARL15 PE=1 SV=1 && PF00025:ADP-ribosylation factor family
109099520	ccr-miR-129	gpr156	G protein-coupled receptor 156%2C transcript variant X1 && sp|Q8NFN8|GP156_HUMAN Probable G-protein coupled receptor 156 OS=Homo sapiens OX=9606 GN=GPR156 PE=2 SV=2 && -
109051693	ccr-miR-132a	LOC109051693	Krueppel-like factor 13 && sp|Q9Y2Y9|KLF13_HUMAN Krueppel-like factor 13 OS=Homo sapiens OX=9606 GN=KLF13 PE=1 SV=1 && -
122134573	ccr-miR-138	LOC122134573	DBH-like monooxygenase protein 2 homolog && sp|Q08CS6|MOXD2_DANRE DBH-like monooxygenase protein 2 homolog OS=Danio rerio OX=7955 GN=moxd2 PE=2 SV=2 && PF03351:DOMON domain
122134575	novel_350	LOC122134575	sodium/nucleoside cotransporter 2-like && sp|Q9MZT2|S28A1_RABIT Sodium/nucleoside cotransporter 1 OS=Oryctolagus cuniculus OX=9986 GN=SLC28A1 PE=2 SV=1 && PF07670:Nucleoside recognition|PF01773:Na+ dependent nucleoside transporter N-terminus|PF07662:Na+ dependent nucleoside transporter C-terminus
109105643	novel_305	LOC109105643	ubiquitin carboxyl-terminal hydrolase 1-like && sp|Q29RP1|UBP1_BOVIN Ubiquitin carboxyl-terminal hydrolase 1 OS=Bos taurus OX=9913 GN=USP1 PE=2 SV=1 && PF00443:Ubiquitin carboxyl-terminal hydrolase
109056511	ccr-miR-15a,ccr-miR-15b	LOC109056511	alpha-crystallin B chain-like && - && PF00011:Hsp20/alpha crystallin family
109102917	ccr-miR-17-3p	LOC109102917	ankyrin-1-like && sp|P16157|ANK1_HUMAN Ankyrin-1 OS=Homo sapiens OX=9606 GN=ANK1 PE=1 SV=3 && PF00791:ZU5 domain
109102915	novel_14,ccr-miR-727-5p	LOC109102915	potassium/sodium hyperpolarization-activated cyclic nucleotide-gated channel 4-like && sp|Q9JKA7|HCN4_RAT Potassium/sodium hyperpolarization-activated cyclic nucleotide-gated channel 4 OS=Rattus norvegicus OX=10116 GN=Hcn4 PE=1 SV=1 && PF00520:Ion transport protein|PF08412:Ion transport protein N-terminal
109102919	ccr-miR-17-3p	LOC109102919	ankyrin-1-like%2C transcript variant X1 && sp|P16157|ANK1_HUMAN Ankyrin-1 OS=Homo sapiens OX=9606 GN=ANK1 PE=1 SV=3 && PF00531:Death domain|PF13637:Ankyrin repeats (many copies)|PF12796:Ankyrin repeats (3 copies)|PF00791:ZU5 domain
109091321	novel_305	LOC109091321	hematopoietically-expressed homeobox protein hhex-like && sp|Q9IAV3|HHEX_DANRE Hematopoietically-expressed homeobox protein hhex OS=Danio rerio OX=7955 GN=hhex PE=2 SV=1 && PF00046:Homeobox domain
109112791	novel_229	LOC109112791	selenoprotein N-like && sp|Q3Y4E2|SELN_DANRE Selenoprotein N OS=Danio rerio OX=7955 GN=selenon PE=1 SV=3 && -
109101470	ccr-miR-16c	LOC109101470	membrane progesterone receptor epsilon-like && sp|Q6TCG2|PAQR9_MOUSE Membrane progesterone receptor epsilon OS=Mus musculus OX=10090 GN=Paqr9 PE=1 SV=2 && PF03006:Haemolysin-III related
109076345	ccr-miR-138	farp1	FERM%2C RhoGEF (ARHGEF) and pleckstrin domain protein 1 (chondrocyte-derived) && sp|Q9Y4F1|FARP1_HUMAN FERM, ARHGEF and pleckstrin domain-containing protein 1 OS=Homo sapiens OX=9606 GN=FARP1 PE=1 SV=1 && PF09379:FERM N-terminal domain|PF00373:FERM central domain|PF00621:RhoGEF domain|PF09380:FERM C-terminal PH-like domain|PF08736:FERM adjacent (FA)|PF00169:PH domain
109112792	novel_194	LOC109112792	sodium-dependent lysophosphatidylcholine symporter 1-B-like && sp|Q6DEJ6|NLS1B_DANRE Sodium-dependent lysophosphatidylcholine symporter 1-B OS=Danio rerio OX=7955 GN=mfsd2ab PE=2 SV=1 && PF13347:MFS/sugar transport protein
109112799	novel_313	xkr5a	XK related 5a%2C transcript variant X1 && sp|Q5GH66|XKR5_MOUSE XK-related protein 5 OS=Mus musculus OX=10090 GN=Xkr5 PE=2 SV=1 && PF09815:XK-related protein
109054691	ccr-miR-133a-3p	LOC109054691	ataxin-3-like && sp|Q9W689|ATX3_CHICK Ataxin-3 OS=Gallus gallus OX=9031 GN=ATXN3 PE=2 SV=1 && PF02099:Josephin|PF16619:Unstructured region C-term to UIM in Ataxin3
109106346	ccr-miR-222	LOC109106346	peptidyl-prolyl cis-trans isomerase FKBP4-like && sp|Q9TRY0|FKBP4_BOVIN Peptidyl-prolyl cis-trans isomerase FKBP4 OS=Bos taurus OX=9913 GN=FKBP4 PE=1 SV=4 && PF00254:FKBP-type peptidyl-prolyl cis-trans isomerase|PF13414:TPR repeat
109078031	ccr-miR-143	LOC109078031	galaxin-like%2C transcript variant X1 && - && -
109078030	ccr-miR-34,ccr-miR-24,ccr-miR-15a	LOC109078030	GRIP and coiled-coil domain-containing protein 2 && sp|Q8CHG3|GCC2_MOUSE GRIP and coiled-coil domain-containing protein 2 OS=Mus musculus OX=10090 GN=Gcc2 PE=1 SV=2 && PF01465:GRIP domain|PF16704:Rab binding domain
122140680	novel_350	LOC122140680	uncharacterized LOC122140680 && - && PF07686:Immunoglobulin V-set domain
109057391	ccr-miR-730	zbtb12.2	zinc finger and BTB domain containing 12%2C tandem duplicate 2%2C transcript variant X3 && sp|Q9Y330|ZBT12_HUMAN Zinc finger and BTB domain-containing protein 12 OS=Homo sapiens OX=9606 GN=ZBTB12 PE=1 SV=1 && PF00651:BTB/POZ domain
109057399	ccr-miR-210	LOC109057399	hyaluronidase-2-like%2C transcript variant X2 && sp|Q9Z2Q3|HYAL2_RAT Hyaluronidase-2 OS=Rattus norvegicus OX=10116 GN=Hyal2 PE=2 SV=1 && PF01630:Hyaluronidase
109092676	novel_350	LOC109092676	probable E3 ubiquitin-protein ligase HERC1 && sp|Q15751|HERC1_HUMAN Probable E3 ubiquitin-protein ligase HERC1 OS=Homo sapiens OX=9606 GN=HERC1 PE=1 SV=2 && PF00622:SPRY domain|PF00415:Regulator of chromosome condensation (RCC1) repeat|PF00632:HECT-domain (ubiquitin-transferase)
109045994	ccr-miR-27a,ccr-miR-27c-3p	gng3	guanine nucleotide binding protein (G protein)%2C gamma 3 && sp|P63214|GBG3_BOVIN Guanine nucleotide-binding protein G(I)/G(S)/G(O) subunit gamma-3 OS=Bos taurus OX=9913 GN=GNG3 PE=1 SV=1 && PF00631:GGL domain
122140357	ccr-miR-133a-3p	LOC122140357	threonine--tRNA ligase 2%2C cytoplasmic-like && - && -
109087974	novel_14	LOC109087974	CXADR-like membrane protein && sp|Q8K1G0|CLMP_RAT CXADR-like membrane protein OS=Rattus norvegicus OX=10116 GN=Clmp PE=2 SV=1 && PF07686:Immunoglobulin V-set domain
109091625	novel_186	LOC109091625	follistatin-related protein 3-like%2C transcript variant X2 && sp|O95633|FSTL3_HUMAN Follistatin-related protein 3 OS=Homo sapiens OX=9606 GN=FSTL3 PE=1 SV=1 && PF07648:Kazal-type serine protease inhibitor domain
122133984	ccr-miR-7b,ccr-miR-7a	LOC122133984	cystathionine gamma-lyase-like && sp|P32929|CGL_HUMAN Cystathionine gamma-lyase OS=Homo sapiens OX=9606 GN=CTH PE=1 SV=3 && PF01053:Cys/Met metabolism PLP-dependent enzyme
109084466	ccr-miR-457b,ccr-miR-16a,novel_355,ccr-miR-16b	LOC109084466	CD209 antigen-like protein E && sp|Q2LK54|COL12_CHICK Collectin-12 OS=Gallus gallus OX=9031 GN=COLEC12 PE=2 SV=1 && PF00059:Lectin C-type domain
109103976	novel_205,ccr-miR-133a-3p	LOC109103976	adenylate kinase 4%2C mitochondrial-like%2C transcript variant X3 && sp|Q0VCP1|KAD4_BOVIN Adenylate kinase 4, mitochondrial OS=Bos taurus OX=9913 GN=AK4 PE=2 SV=1 && PF05191:Adenylate kinase, active site lid|PF00406:Adenylate kinase
109108013	novel_21,ccr-miR-122	mdh1ab	malate dehydrogenase 1Ab%2C NAD (soluble) && sp|Q5ZME2|MDHC_CHICK Malate dehydrogenase, cytoplasmic OS=Gallus gallus OX=9031 GN=MDH1 PE=2 SV=1 && PF00056:lactate/malate dehydrogenase, NAD binding domain|PF02866:lactate/malate dehydrogenase, alpha/beta C-terminal domain
109101388	novel_178	LOC109101388	uncharacterized LOC109101388%2C transcript variant X2 && - && -
109081107	novel_278	LOC109081107	claudin-18-like && sp|Q0VCN0|CLD18_BOVIN Claudin-18 OS=Bos taurus OX=9913 GN=CLDN18 PE=2 SV=1 && PF00822:PMP-22/EMP/MP20/Claudin family
122144350	ccr-miR-107,ccr-miR-103	LOC122144350	N-chimaerin-like && sp|Q91V57|CHIN_MOUSE N-chimaerin OS=Mus musculus OX=10090 GN=Chn1 PE=1 SV=2 && PF00017:SH2 domain
109081980	ccr-miR-17-3p	LOC109081980	gastrula zinc finger protein XlCGF26.1-like%2C transcript variant X2 && - && PF13465:Zinc-finger double domain|PF00096:Zinc finger, C2H2 type
109085600	ccr-miR-727-5p,ccr-miR-181c	LOC109085600	cornifelin homolog B-like%2C transcript variant X1 && - && PF04749:PLAC8 family
122142440	ccr-miR-725	LOC122142440	WAS/WASL-interacting protein family member 1-like && sp|Q9ES64|USH1C_MOUSE Harmonin OS=Mus musculus OX=10090 GN=Ush1c PE=1 SV=1 && -
109109057	ccr-let-7b	LOC109109057	pannexin-2-like%2C transcript variant X1 && sp|Q96RD6|PANX2_HUMAN Pannexin-2 OS=Homo sapiens OX=9606 GN=PANX2 PE=2 SV=2 && PF00876:Innexin
109087118	novel_14	LOC109087118	NADH dehydrogenase [ubiquinone] iron-sulfur protein 4%2C mitochondrial-like && sp|Q0MQH0|NDUS4_GORGO NADH dehydrogenase [ubiquinone] iron-sulfur protein 4, mitochondrial OS=Gorilla gorilla gorilla OX=9595 GN=NDUFS4 PE=2 SV=1 && PF04800:ETC complex I subunit conserved region
109070205	ccr-miR-24	kcnh4a	potassium voltage-gated channel%2C subfamily H (eag-related)%2C member 4a%2C transcript variant X2 && sp|Q9UQ05|KCNH4_HUMAN Potassium voltage-gated channel subfamily H member 4 OS=Homo sapiens OX=9606 GN=KCNH4 PE=2 SV=1 && PF13426:PAS domain|PF00520:Ion transport protein|PF00027:Cyclic nucleotide-binding domain
109070206	novel_359,ccr-miR-133a-3p	plcl5	phospholipase C like 5 && sp|Q9UPR0|PLCL2_HUMAN Inactive phospholipase C-like protein 2 OS=Homo sapiens OX=9606 GN=PLCL2 PE=1 SV=2 && PF00168:C2 domain|PF00388:Phosphatidylinositol-specific phospholipase C, X domain|PF16457:Pleckstrin homology domain|PF00387:Phosphatidylinositol-specific phospholipase C, Y domain|PF09279:Phosphoinositide-specific phospholipase C, efhand-like
109083608	ccr-miR-730	nrn1b	neuritin 1b && sp|Q6DGP8|NRN1_DANRE Neuritin OS=Danio rerio OX=7955 GN=nrn1 PE=2 SV=1 && PF15056:Neuritin protein family
109108838	ccr-miR-125b,ccr-miR-125c	gnao1a	guanine nucleotide binding protein (G protein)%2C alpha activating activity polypeptide O%2C a%2C transcript variant X3 && sp|P08239|GNAO_BOVIN Guanine nucleotide-binding protein G(o) subunit alpha OS=Bos taurus OX=9913 GN=GNAO1 PE=1 SV=4 && PF00503:G-protein alpha subunit
109108834	ccr-miR-730	si:dkey-88e18.2	interleukin-12 subunit beta%2C transcript variant X1 && - && -
109096367	ccr-miR-193a	LOC109096367	POU domain%2C class 2%2C transcription factor 1-like%2C transcript variant X5 && sp|Q29076|PO2F1_PIG POU domain, class 2, transcription factor 1 OS=Sus scrofa OX=9823 GN=POU2F1 PE=2 SV=1 && PF00157:Pou domain - N-terminal to homeobox domain|PF00046:Homeobox domain
109046749	ccr-miR-93	LOC109046749	coiled-coil domain-containing protein 130 homolog && sp|Q66I85|CC130_DANRE Coiled-coil domain-containing protein 130 homolog OS=Danio rerio OX=7955 GN=ccdc130 PE=2 SV=1 && PF04502:Family of unknown function (DUF572)
109045211	novel_158	LOC109045211	nucleolar protein 56-like%2C transcript variant X1 && sp|Q9D6Z1|NOP56_MOUSE Nucleolar protein 56 OS=Mus musculus OX=10090 GN=Nop56 PE=1 SV=2 && PF08156:NOP5NT (NUC127) domain|PF01798:snoRNA binding domain, fibrillarin
109094215	ccr-miR-489	kcna4	potassium voltage-gated channel%2C shaker-related subfamily%2C member 4%2C transcript variant X1 && sp|P22459|KCNA4_HUMAN Potassium voltage-gated channel subfamily A member 4 OS=Homo sapiens OX=9606 GN=KCNA4 PE=1 SV=2 && PF00520:Ion transport protein|PF02214:BTB/POZ domain|PF07941:Potassium channel Kv1.4 tandem inactivation domain
109094217	novel_200	LOC109094217	SKI family transcriptional corepressor 1 homolog-B-like%2C transcript variant X11 && sp|Q1LXZ9|SKR1B_DANRE SKI family transcriptional corepressor 1 homolog-B OS=Danio rerio OX=7955 GN=skor1b PE=2 SV=1 && PF02437:SKI/SNO/DAC family|PF08782:c-SKI Smad4 binding domain
109061745	ccr-miR-125b,ccr-miR-125c	LOC109061745	pro-adrenomedullin-like && - && PF00214:Calcitonin / CGRP / IAPP family
109081519	ccr-miR-22a,ccr-miR-205,ccr-miR-22b	LOC109081519	periodic tryptophan protein 2 homolog && sp|Q15269|PWP2_HUMAN Periodic tryptophan protein 2 homolog OS=Homo sapiens OX=9606 GN=PWP2 PE=2 SV=2 && PF04003:Dip2/Utp12 Family
109097549	ccr-miR-184	LOC109097549	vitamin K-dependent protein S-like%2C transcript variant X1 && sp|P07224|PROS_BOVIN Vitamin K-dependent protein S OS=Bos taurus OX=9913 GN=PROS1 PE=1 SV=1 && PF00008:EGF-like domain|PF00054:Laminin G domain|PF07645:Calcium-binding EGF domain|PF00594:Vitamin K-dependent carboxylation/gamma-carboxyglutamic (GLA) domain
122142211	ccr-miR-17-3p	LOC122142211	docking protein 6-like%2C transcript variant X5 && sp|Q6PKX4|DOK6_HUMAN Docking protein 6 OS=Homo sapiens OX=9606 GN=DOK6 PE=1 SV=1 && PF02174:PTB domain (IRS-1 type)
122138135	ccr-miR-17-3p	LOC122138135	uncharacterized protein KIAA1671-like && sp|Q8BRV5|K1671_MOUSE Uncharacterized protein KIAA1671 OS=Mus musculus OX=10090 GN=Kiaa1671 PE=2 SV=1 && PF15327:Tankyrase binding protein C terminal domain
109090016	ccr-miR-214,ccr-miR-17-3p	LOC109090016	seizure 6-like protein%2C transcript variant X1 && sp|Q9BYH1|SE6L1_HUMAN Seizure 6-like protein OS=Homo sapiens OX=9606 GN=SEZ6L PE=1 SV=1 && PF00431:CUB domain|PF00084:Sushi repeat (SCR repeat)
109090011	ccr-miR-29b	LOC109090011	scavenger receptor class B member 1-like && sp|Q8WTV0|SCRB1_HUMAN Scavenger receptor class B member 1 OS=Homo sapiens OX=9606 GN=SCARB1 PE=1 SV=1 && PF01130:CD36 family
109090010	ccr-miR-214	LOC109090010	seizure 6-like protein && sp|Q6P1D5|SE6L1_MOUSE Seizure 6-like protein OS=Mus musculus OX=10090 GN=Sez6l PE=1 SV=1 && PF00084:Sushi repeat (SCR repeat)|PF00431:CUB domain
122138132	ccr-miR-20a-3p,ccr-miR-17-3p	LOC122138132	pollen-specific leucine-rich repeat extensin-like protein 2%2C transcript variant X1 && - && -
122138133	ccr-miR-205	LOC122138133	glycine-rich cell wall structural protein 1.0-like && - && -
109075561	novel_350	LOC109075561	28S ribosomal protein S29%2C mitochondrial-like && sp|P51398|RT29_HUMAN 28S ribosomal protein S29, mitochondrial OS=Homo sapiens OX=9606 GN=DAP3 PE=1 SV=1 && PF10236:Mitochondrial ribosomal death-associated protein 3
109065582	ccr-miR-138	LOC109065582	coiled-coil domain-containing protein 86-like && sp|Q5RB69|CCD86_PONAB Coiled-coil domain-containing protein 86 OS=Pongo abelii OX=9601 GN=CCDC86 PE=2 SV=1 && PF03879:Cgr1 family
109048962	ccr-miR-551	LOC109048962	induced myeloid leukemia cell differentiation protein Mcl-1 homolog && sp|Q8HYS5|MCL1_CANLF Induced myeloid leukemia cell differentiation protein Mcl-1 homolog OS=Canis lupus familiaris OX=9615 GN=MCL1 PE=2 SV=1 && PF00452:Apoptosis regulator proteins, Bcl-2 family
109112551	ccr-miR-214	mei4	meiosis-specific%2C MEI4 homolog (S. cerevisiae) && sp|Q5PNP6|MEI4_DANRE Meiosis-specific protein MEI4 OS=Danio rerio OX=7955 GN=mei4 PE=2 SV=1 && PF13971:Meiosis-specific protein Mei4
109060402	ccr-miR-214,ccr-miR-129,ccr-miR-138	dzip1	DAZ interacting zinc finger protein 1%2C transcript variant X6 && sp|Q7T019|DZIP1_DANRE Zinc finger protein Dzip1 OS=Danio rerio OX=7955 GN=dzip1 PE=2 SV=2 && PF13815:Iguana/Dzip1-like DAZ-interacting protein N-terminal
109064184	novel_229	LOC109064184	receptor tyrosine-protein kinase erbB-4-like && sp|Q15303|ERBB4_HUMAN Receptor tyrosine-protein kinase erbB-4 OS=Homo sapiens OX=9606 GN=ERBB4 PE=1 SV=1 && PF01030:Receptor L domain|PF14843:Growth factor receptor domain IV|PF07714:Protein tyrosine kinase|PF00757:Furin-like cysteine rich region
109078237	ccr-miR-181b	LOC109078237	interleukin-8 && sp|P08317|IL8_CHICK Interleukin-8 OS=Gallus gallus OX=9031 GN=CXCL8 PE=2 SV=1 && PF00048:Small cytokines (intecrine/chemokine), interleukin-8 like
109091653	ccr-miR-138	LOC109091653	centrosomal protein kizuna-like%2C transcript variant X1 && sp|A5D8S0|KIZ_DANRE Centrosomal protein kizuna OS=Danio rerio OX=7955 GN=kiz PE=2 SV=1 && -
109071948	ccr-miR-365	LOC109071948	plexin-A4-like%2C transcript variant X1 && sp|Q6BEA0|PLXA4_DANRE Plexin-A4 OS=Danio rerio OX=7955 GN=plxna4 PE=2 SV=1 && PF01403:Sema domain|PF08337:Plexin cytoplasmic RasGAP domain|PF01437:Plexin repeat|PF01833:IPT/TIG domain
109062802	ccr-miR-34	LOC109062802	EF-hand calcium-binding domain-containing protein 4B-like%2C transcript variant X2 && sp|Q3UP38|EFC4B_MOUSE EF-hand calcium-binding domain-containing protein 4B OS=Mus musculus OX=10090 GN=Cracr2a PE=2 SV=2 && PF13833:EF-hand domain pair|PF00071:Ras family
109062804	ccr-miR-15b	LOC109062804	uncharacterized LOC109062804 && - && PF13358:DDE superfamily endonuclease
109054779	ccr-miR-133a-3p	LOC109054779	serine/threonine-protein kinase NIM1-like && sp|Q8BHI9|NIM1_MOUSE Serine/threonine-protein kinase NIM1 OS=Mus musculus OX=10090 GN=Nim1k PE=2 SV=1 && PF00069:Protein kinase domain
109052017	ccr-miR-457a	LOC109052017	protein CREG2-like && sp|Q8BGC9|CREG2_MOUSE Protein CREG2 OS=Mus musculus OX=10090 GN=Creg2 PE=1 SV=1 && PF13883:Pyridoxamine 5'-phosphate oxidase
109102176	ccr-miR-15b,novel_365	LOC109102176	prefoldin subunit 6-like && sp|Q5TJE6|PFD6_CANLF Prefoldin subunit 6 OS=Canis lupus familiaris OX=9615 GN=PFDN6 PE=3 SV=1 && PF01920:Prefoldin subunit
109079508	ccr-miR-15a	LOC109079508	myelin protein zero-like protein 2 && sp|O70255|MPZL2_MOUSE Myelin protein zero-like protein 2 OS=Mus musculus OX=10090 GN=Mpzl2 PE=1 SV=1 && PF07686:Immunoglobulin V-set domain
109052679	novel_313	LOC109052679	H-2 class II histocompatibility antigen%2C A-U alpha chain-like && sp|P01903|DRA_HUMAN HLA class II histocompatibility antigen, DR alpha chain OS=Homo sapiens OX=9606 GN=HLA-DRA PE=1 SV=2 && PF16196:C1-set C-terminal domain|PF07654:Immunoglobulin C1-set domain|PF00993:Class II histocompatibility antigen, alpha domain
109063174	ccr-miR-338	LOC109063174	acyl-CoA-binding protein && sp|Q9PRL8|ACBP_CHICK Acyl-CoA-binding protein OS=Gallus gallus OX=9031 GN=DBI PE=1 SV=1 && PF00887:Acyl CoA binding protein
109046268	ccr-miR-10d,ccr-miR-10b,ccr-miR-132b	LOC109046268	uncharacterized LOC109046268 && - && -
109113072	ccr-miR-22b	LOC109113072	Fc receptor-like protein 5 && - && PF13895:Immunoglobulin domain
109098485	ccr-miR-375	LOC109098485	DNA-binding protein inhibitor ID-1-like && sp|P41134|ID1_HUMAN DNA-binding protein inhibitor ID-1 OS=Homo sapiens OX=9606 GN=ID1 PE=1 SV=3 && PF00010:Helix-loop-helix DNA-binding domain
109066270	novel_305	LOC109066270	dynactin subunit 4%2C transcript variant X1 && sp|Q8CBY8|DCTN4_MOUSE Dynactin subunit 4 OS=Mus musculus OX=10090 GN=Dctn4 PE=1 SV=1 && PF05502:Dynactin p62 family
109054639	ccr-miR-199-5p	LOC109054639	ankyrin repeat domain-containing protein 2 && sp|Q9GZV1|ANKR2_HUMAN Ankyrin repeat domain-containing protein 2 OS=Homo sapiens OX=9606 GN=ANKRD2 PE=1 SV=3 && PF13637:Ankyrin repeats (many copies)|PF12796:Ankyrin repeats (3 copies)
109058391	ccr-miR-203b-3p	LOC109058391	proteasome activator complex subunit 3-like && sp|Q5F3J5|PSME3_CHICK Proteasome activator complex subunit 3 OS=Gallus gallus OX=9031 GN=PSME3 PE=1 SV=1 && PF02251:Proteasome activator pa28 alpha subunit|PF02252:Proteasome activator pa28 beta subunit
109074671	ccr-miR-133a-3p,ccr-miR-7b	LOC109074671	stromal cell-derived factor 1%2C transcript variant X1 && sp|O62657|SDF1_FELCA Stromal cell-derived factor 1 OS=Felis catus OX=9685 GN=CXCL12 PE=3 SV=1 && PF00048:Small cytokines (intecrine/chemokine), interleukin-8 like
109048143	ccr-let-7b,ccr-let-7a,novel_344	LOC109048143	glutamate receptor%2C ionotropic%2C delta 1a%2C transcript variant X1 && sp|Q61627|GRID1_MOUSE Glutamate receptor ionotropic, delta-1 OS=Mus musculus OX=10090 GN=Grid1 PE=1 SV=2 && PF01094:Receptor family ligand binding region|PF10613:Ligated ion channel L-glutamate- and glycine-binding site|PF00060:Ligand-gated ion channel
109048148	novel_124,ccr-miR-193a	LOC109048148	rho GTPase-activating protein 44-like%2C transcript variant X3 && sp|Q5SSM3|RHG44_MOUSE Rho GTPase-activating protein 44 OS=Mus musculus OX=10090 GN=Arhgap44 PE=1 SV=1 && PF03114:BAR domain|PF00620:RhoGAP domain
109074678	ccr-miR-17-3p	LOC109074678	forkhead box protein O1-A%2C transcript variant X4 && sp|A3RK74|FX1AA_DANRE Forkhead box protein O1-A OS=Danio rerio OX=7955 GN=foxo1a PE=2 SV=1 && PF16675:KIX-binding domain of forkhead box O, CR2|PF00250:Forkhead domain|PF16676:Transactivation domain of FOXO protein family
122141935	ccr-miR-727-5p	LOC122141935	asialoglycoprotein receptor 1-like && sp|P02706|ASGR1_RAT Asialoglycoprotein receptor 1 OS=Rattus norvegicus OX=10116 GN=Asgr1 PE=1 SV=2 && PF00059:Lectin C-type domain
109066494	novel_350	rasgrp2	RAS guanyl releasing protein 2 (calcium and DAG-regulated) && sp|Q9QUG9|GRP2_MOUSE RAS guanyl-releasing protein 2 OS=Mus musculus OX=10090 GN=Rasgrp2 PE=1 SV=2 && PF00130:Phorbol esters/diacylglycerol binding domain (C1 domain)|PF00617:RasGEF domain
109060893	ccr-miR-133a-3p	LOC109060893	ras-related protein rab7-like && sp|H9BW96|RAB7_EPICO Ras-related protein rab7 OS=Epinephelus coioides OX=94232 GN=rab7 PE=1 SV=1 && PF00071:Ras family
109060896	ccr-miR-129	nprl3	NPR3-like%2C GATOR1 complex subunit%2C transcript variant X5 && sp|Q8VIJ8|NPRL3_MOUSE GATOR complex protein NPRL3 OS=Mus musculus OX=10090 GN=Nprl3 PE=1 SV=1 && PF02245:Methylpurine-DNA glycosylase (MPG)|PF03666:Nitrogen Permease regulator of amino acid transport activity 3
122138156	ccr-miR-138,ccr-miR-140-3p	LOC122138156	cytochrome c oxidase subunit 6A%2C mitochondrial-like && sp|O13085|COX6A_ONCMY Cytochrome c oxidase subunit 6A, mitochondrial OS=Oncorhynchus mykiss OX=8022 PE=3 SV=1 && PF02046:Cytochrome c oxidase subunit VIa
109104495	novel_14	LOC109104495	elastin-like%2C transcript variant X1 && - && -
109100935	ccr-miR-17-3p	LOC109100935	creatine kinase B-type-like%2C transcript variant X1 && sp|P24722|KCRT_ONCMY Creatine kinase, testis isozyme OS=Oncorhynchus mykiss OX=8022 GN=tck1 PE=2 SV=1 && PF02807:ATP:guanido phosphotransferase, N-terminal domain|PF00217:ATP:guanido phosphotransferase, C-terminal catalytic domain
109065911	ccr-miR-107,ccr-miR-103	LOC109065911	methyl-CpG-binding domain protein 5-like%2C transcript variant X3 && sp|B1AYB6|MBD5_MOUSE Methyl-CpG-binding domain protein 5 OS=Mus musculus OX=10090 GN=Mbd5 PE=2 SV=1 && -
109055148	ccr-miR-730	LOC109055148	myosin phosphatase Rho-interacting protein%2C transcript variant X1 && sp|Q9ERE6|MPRIP_RAT Myosin phosphatase Rho-interacting protein OS=Rattus norvegicus OX=10116 GN=Mprip PE=1 SV=1 && PF00169:PH domain
122138489	novel_305	LOC122138489	collagen alpha-3(VI) chain-like && sp|P15989|CO6A3_CHICK Collagen alpha-3(VI) chain OS=Gallus gallus OX=9031 GN=COL6A3 PE=2 SV=2 && PF00092:von Willebrand factor type A domain
109113093	novel_200	LOC109113093	piggyBac transposable element-derived protein 4-like && - && PF13843:Transposase IS4
109104725	ccr-miR-210	LOC109104725	uncharacterized protein KIAA1841 homolog%2C transcript variant X1 && sp|Q08AX9|K1841_XENLA Uncharacterized protein KIAA1841 homolog OS=Xenopus laevis OX=8355 PE=2 SV=1 && PF11822:Domain of unknown function (DUF3342)
109079966	novel_346	snx18a	sorting nexin 18a && sp|Q91ZR2|SNX18_MOUSE Sorting nexin-18 OS=Mus musculus OX=10090 GN=Snx18 PE=1 SV=1 && PF10456:WASP-binding domain of Sorting nexin protein|PF14604:Variant SH3 domain|PF00787:PX domain
109088392	novel_14	six4a	SIX homeobox 4a && sp|Q61321|SIX4_MOUSE Homeobox protein SIX4 OS=Mus musculus OX=10090 GN=Six4 PE=1 SV=1 && PF00046:Homeobox domain|PF16878:Transcriptional regulator, SIX1, N-terminal SD domain
109113326	ccr-miR-27c-3p	LOC109113326	vascular endothelial growth factor receptor kdr-like%2C transcript variant X2 && sp|Q8AXB3|VGFR4_DANRE Vascular endothelial growth factor receptor kdr-like OS=Danio rerio OX=7955 GN=kdrl PE=1 SV=1 && PF07679:Immunoglobulin I-set domain|PF07714:Protein tyrosine kinase|PF00047:Immunoglobulin domain
109113324	novel_124,ccr-miR-140-3p	LOC109113324	cysteine-rich hydrophobic domain-containing protein 2-like%2C transcript variant X2 && sp|Q9UKJ5|CHIC2_HUMAN Cysteine-rich hydrophobic domain-containing protein 2 OS=Homo sapiens OX=9606 GN=CHIC2 PE=1 SV=1 && PF10256:Golgin subfamily A member 7/ERF4 family
122139688	novel_273	LOC122139688	phospholipid-transporting ATPase IA-like && sp|Q9Y2Q0|AT8A1_HUMAN Phospholipid-transporting ATPase IA OS=Homo sapiens OX=9606 GN=ATP8A1 PE=1 SV=1 && PF16212:Phospholipid-translocating P-type ATPase C-terminal|PF12710:haloacid dehalogenase-like hydrolase
109070771	ccr-miR-181c,ccr-miR-181b	LOC109070771	whey acidic protein-like%2C transcript variant X1 && sp|A7X4J4|WAP1_RHATT Waprin-Rha1 OS=Rhabdophis tigrinus tigrinus OX=193080 PE=2 SV=1 && PF00095:WAP-type (Whey Acidic Protein) 'four-disulfide core'
109071425	ccr-miR-128	LOC109071425	tripartite motif-containing protein 16-like && sp|Q61510|TRI25_MOUSE E3 ubiquitin/ISG15 ligase TRIM25 OS=Mus musculus OX=10090 GN=Trim25 PE=1 SV=2 && PF15227:zinc finger of C3HC4-type, RING|PF00643:B-box zinc finger|PF00622:SPRY domain|PF13765:SPRY-associated domain
109088535	ccr-miR-17-3p,novel_207	LOC109088535	holocytochrome c-type synthase-like%2C transcript variant X2 && sp|P53701|CCHL_HUMAN Holocytochrome c-type synthase OS=Homo sapiens OX=9606 GN=HCCS PE=1 SV=1 && PF01265:Cytochrome c/c1 heme lyase
109108583	ccr-miR-22b,ccr-miR-22a,ccr-miR-133a-3p	LOC109108583	uncharacterized LOC109108583 && - && -
122141722	ccr-miR-210	LOC122141722	gastrula zinc finger protein XlCGF7.1-like%2C transcript variant X1 && - && PF13465:Zinc-finger double domain
109088281	ccr-miR-214	trim37	tripartite motif containing 37%2C transcript variant X1 && sp|O94972|TRI37_HUMAN E3 ubiquitin-protein ligase TRIM37 OS=Homo sapiens OX=9606 GN=TRIM37 PE=1 SV=2 && PF00917:MATH domain|PF00643:B-box zinc finger
109072309	ccr-miR-457a	ncapg2	non-SMC condensin II complex%2C subunit G2%2C transcript variant X1 && sp|E7FH61|CNDG2_DANRE Condensin-2 complex subunit G2 OS=Danio rerio OX=7955 GN=ncapg2 PE=3 SV=2 && PF12422:Condensin II non structural maintenance of chromosomes subunit
122148563	ccr-miR-22b	LOC122148563	leucine-rich repeat extensin-like protein 5%2C transcript variant X2 && - && -
109109676	novel_350	LOC109109676	sterile alpha motif domain-containing protein 9-like && sp|Q5K651|SAMD9_HUMAN Sterile alpha motif domain-containing protein 9 OS=Homo sapiens OX=9606 GN=SAMD9 PE=1 SV=1 && -
109109670	ccr-miR-460-3p	LOC109109670	zinc transporter 1-like%2C transcript variant X2 && sp|P20107|ZRC1_YEAST Zinc/cadmium resistance protein OS=Saccharomyces cerevisiae (strain ATCC 204508 / S288c) OX=559292 GN=ZRC1 PE=1 SV=2 && PF01545:Cation efflux family
109102835	ccr-miR-20a-3p	LOC109102835	potassium channel subfamily K member 9-like && sp|Q63ZI0|KCNK9_XENLA Potassium channel subfamily K member 9 OS=Xenopus laevis OX=8355 GN=kcnk9 PE=2 SV=1 && PF07885:Ion channel
109100586	ccr-miR-92b	mea1	male-enhanced antigen 1%2C transcript variant X1 && sp|Q64327|MEA1_MOUSE Male-enhanced antigen 1 OS=Mus musculus OX=10090 GN=Mea1 PE=1 SV=1 && PF06910:Male enhanced antigen 1 (MEA1)
109103582	ccr-miR-92a	LOC109103582	E3 SUMO-protein ligase ZBED1-like%2C transcript variant X1 && - && PF05699:hAT family C-terminal dimerisation region
109111163	ccr-miR-727-5p,ccr-miR-730	LOC109111163	ubiquitin carboxyl-terminal hydrolase 21-like && sp|Q9UK80|UBP21_HUMAN Ubiquitin carboxyl-terminal hydrolase 21 OS=Homo sapiens OX=9606 GN=USP21 PE=1 SV=1 && PF00443:Ubiquitin carboxyl-terminal hydrolase
109090213	ccr-miR-730	rargb	retinoic acid receptor%2C gamma b%2C transcript variant X2 && sp|A2T928|RARGB_DANRE Retinoic acid receptor gamma-B OS=Danio rerio OX=7955 GN=rargb PE=2 SV=1 && PF00104:Ligand-binding domain of nuclear hormone receptor|PF00105:Zinc finger, C4 type (two domains)
109074889	ccr-miR-727-3p	crata	carnitine O-acetyltransferase a && sp|P52826|CACP_COLLI Carnitine O-acetyltransferase OS=Columba livia OX=8932 GN=CRAT PE=1 SV=1 && PF00755:Choline/Carnitine o-acyltransferase
109100366	novel_229	LOC109100366	mRNA-capping enzyme && sp|Q6NY98|MCE1_DANRE mRNA-capping enzyme OS=Danio rerio OX=7955 GN=rngtt PE=2 SV=1 && PF00782:Dual specificity phosphatase, catalytic domain|PF03919:mRNA capping enzyme, C-terminal domain|PF01331:mRNA capping enzyme, catalytic domain
109069265	ccr-miR-730	LOC109069265	cadherin-18-like%2C transcript variant X1 && sp|Q13634|CAD18_HUMAN Cadherin-18 OS=Homo sapiens OX=9606 GN=CDH18 PE=2 SV=1 && PF00028:Cadherin domain|PF01049:Cadherin cytoplasmic region
109094822	ccr-miR-17-3p	LOC109094822	calsequestrin-2-like && sp|P19204|CASQ2_CHICK Calsequestrin-2 OS=Gallus gallus OX=9031 GN=CASQ2 PE=1 SV=1 && PF01216:Calsequestrin
122146494	ccr-miR-338	marveld2a	MARVEL domain containing 2a%2C transcript variant X2 && sp|Q0IHQ3|MALD2_XENTR MARVEL domain-containing protein 2 OS=Xenopus tropicalis OX=8364 GN=marveld2 PE=2 SV=1 && PF07303:Occludin homology domain|PF01284:Membrane-associating domain
122145617	ccr-miR-214	LOC122145617	transcription factor Sox-17-alpha-B-like && sp|Q8AWH3|SX17A_XENTR Transcription factor Sox-17-alpha OS=Xenopus tropicalis OX=8364 GN=sox17a PE=2 SV=1 && PF00505:HMG (high mobility group) box|PF12067:Sox C-terminal transactivation domain
109080841	ccr-miR-34	LOC109080841	protein Jade-3-like && sp|Q7ZVP1|JADE3_DANRE Protein Jade-3 OS=Danio rerio OX=7955 GN=jade3 PE=2 SV=1 && PF10513:Enhancer of polycomb-like|PF13832:PHD-zinc-finger like domain|PF13831:PHD-finger
109080840	ccr-miR-128	slc9a7	solute carrier family 9 member 7%2C transcript variant X1 && sp|Q96T83|SL9A7_HUMAN Sodium/hydrogen exchanger 7 OS=Homo sapiens OX=9606 GN=SLC9A7 PE=1 SV=1 && PF00999:Sodium/hydrogen exchanger family
109080849	ccr-miR-199-5p	LOC109080849	lebercilin-like%2C transcript variant X1 && sp|Q86VQ0|LCA5_HUMAN Lebercilin OS=Homo sapiens OX=9606 GN=LCA5 PE=1 SV=2 && PF15619:Ciliary protein causing Leber congenital amaurosis disease
122146141	ccr-miR-17-3p	LOC122146141	granzyme B-like && sp|P04187|GRAB_MOUSE Granzyme B(G,H) OS=Mus musculus OX=10090 GN=Gzmb PE=1 SV=1 && PF00089:Trypsin
109070432	ccr-let-7b	slc36a4	solute carrier family 36 member 4 && sp|Q6YBV0|S36A4_HUMAN Proton-coupled amino acid transporter 4 OS=Homo sapiens OX=9606 GN=SLC36A4 PE=1 SV=1 && PF01490:Transmembrane amino acid transporter protein
109103622	ccr-miR-27a	LOC109103622	uncharacterized LOC109103622 && - && PF15330:SHP2-interacting transmembrane adaptor protein, SIT
109046461	ccr-miR-17-3p	noa1	nitric oxide associated 1 && sp|Q8NC60|NOA1_HUMAN Nitric oxide-associated protein 1 OS=Homo sapiens OX=9606 GN=NOA1 PE=1 SV=2 && PF01926:50S ribosome-binding GTPase
109046460	ccr-miR-22b	LOC109046460	probable carboxypeptidase X1 && sp|Q9Z100|CPXM1_MOUSE Probable carboxypeptidase X1 OS=Mus musculus OX=10090 GN=Cpxm1 PE=2 SV=2 && PF00246:Zinc carboxypeptidase|PF13620:Carboxypeptidase regulatory-like domain|PF00754:F5/8 type C domain
109046462	novel_354	LOC109046462	DNA-directed RNA polymerase II subunit RPB2 && sp|P30876|RPB2_HUMAN DNA-directed RNA polymerase II subunit RPB2 OS=Homo sapiens OX=9606 GN=POLR2B PE=1 SV=1 && PF04565:RNA polymerase Rpb2, domain 3|PF04567:RNA polymerase Rpb2, domain 5|PF04560:RNA polymerase Rpb2, domain 7|PF04566:RNA polymerase Rpb2, domain 4|PF04563:RNA polymerase beta subunit|PF00562:RNA polymerase Rpb2, domain 6|PF04561:RNA po…
109084221	ccr-let-7i,ccr-miR-196a	pdss1	prenyl (decaprenyl) diphosphate synthase%2C subunit 1%2C transcript variant X2 && sp|Q5T2R2|DPS1_HUMAN All trans-polyprenyl-diphosphate synthase PDSS1 OS=Homo sapiens OX=9606 GN=PDSS1 PE=1 SV=1 && PF00348:Polyprenyl synthetase
109096534	ccr-miR-34	LOC109096534	protocadherin Fat 1-like%2C transcript variant X2 && sp|Q14517|FAT1_HUMAN Protocadherin Fat 1 OS=Homo sapiens OX=9606 GN=FAT1 PE=1 SV=2 && PF00028:Cadherin domain|PF00008:EGF-like domain|PF02210:Laminin G domain|PF07645:Calcium-binding EGF domain
109096533	novel_360	tmem150ab	transmembrane protein 150Ab && sp|Q28BP2|T150A_XENTR Transmembrane protein 150A OS=Xenopus tropicalis OX=8364 GN=tmem150a PE=2 SV=1 && PF10277:Frag1/DRAM/Sfk1 family
109054430	ccr-miR-17-3p,novel_355	LOC109054430	toxin MIT1-like && sp|Q2XXR7|VAR2_VARVA AVIToxin-VAR2 OS=Varanus varius OX=8559 PE=2 SV=1 && PF06607:Prokineticin
109059607	ccr-miR-22a,ccr-miR-22b	LOC109059607	interleukin-3 receptor class 2 subunit beta-like && - && -
122141460	ccr-miR-15b,ccr-miR-34	LOC122141460	waprin-Phi1-like && - && PF00095:WAP-type (Whey Acidic Protein) 'four-disulfide core'
109097668	novel_65,ccr-miR-128	LOC109097668	T-complex protein 1 subunit theta-like%2C transcript variant X2 && sp|P50990|TCPQ_HUMAN T-complex protein 1 subunit theta OS=Homo sapiens OX=9606 GN=CCT8 PE=1 SV=4 && PF00118:TCP-1/cpn60 chaperonin family
109111580	ccr-miR-139	LOC109111580	engulfment and cell motility protein 1-like%2C transcript variant X5 && sp|Q92556|ELMO1_HUMAN Engulfment and cell motility protein 1 OS=Homo sapiens OX=9606 GN=ELMO1 PE=1 SV=2 && PF04727:ELMO/CED-12 family|PF11841:Domain of unknown function (DUF3361)|PF16457:Pleckstrin homology domain
109094000	ccr-miR-107,ccr-miR-103	LOC109094000	myb/SANT-like DNA-binding domain-containing protein 1 && sp|Q6ZTZ1|MSD1_HUMAN Myb/SANT-like DNA-binding domain-containing protein 1 OS=Homo sapiens OX=9606 GN=MSANTD1 PE=2 SV=2 && PF13837:Myb/SANT-like DNA-binding domain
109081498	ccr-miR-138	rbm24a	RNA binding motif protein 24a && sp|Q76LC6|RBM24_DANRE RNA-binding protein 24 OS=Danio rerio OX=7955 GN=rbm24 PE=2 SV=1 && PF00076:RNA recognition motif. (a.k.a. RRM, RBD, or RNP domain)
109099408	ccr-miR-22a,ccr-miR-22b	ccdc34	coiled-coil domain containing 34%2C transcript variant X1 && - && PF13904:Domain of unknown function (DUF4207)
109099400	ccr-miR-210	chchd3b	coiled-coil-helix-coiled-coil-helix domain containing 3b && sp|Q6AX41|MC25A_XENLA MICOS complex subunit mic25-a OS=Xenopus laevis OX=8355 GN=chchd6-a PE=2 SV=2 && PF05300:Protein of unknown function (DUF737)
109099404	ccr-miR-20a-3p	LOC109099404	small conductance calcium-activated potassium channel protein 2-like%2C transcript variant X3 && sp|P58391|KCNN3_MOUSE Small conductance calcium-activated potassium channel protein 3 OS=Mus musculus OX=10090 GN=Kcnn3 PE=1 SV=2 && PF02888:Calmodulin binding domain|PF07885:Ion channel|PF03530:Calcium-activated SK potassium channel
109110234	ccr-miR-457b	LOC109110234	acetyl-coenzyme A transporter 1-like && sp|O00400|ACATN_HUMAN Acetyl-coenzyme A transporter 1 OS=Homo sapiens OX=9606 GN=SLC33A1 PE=1 SV=1 && PF13000:Acetyl-coenzyme A transporter 1
109065285	ccr-miR-132b	LOC109065285	uncharacterized LOC109065285 && - && PF00435:Spectrin repeat
109102569	ccr-miR-138,ccr-miR-22b	LOC109102569	matrix-remodeling-associated protein 7-like%2C transcript variant X1 && sp|P84157|MXRA7_HUMAN Matrix-remodeling-associated protein 7 OS=Homo sapiens OX=9606 GN=MXRA7 PE=1 SV=1 && -
109051265	novel_229	LOC109051265	nuclear apoptosis-inducing factor 1-like && sp|Q5ZI27|NAIF1_CHICK Nuclear apoptosis-inducing factor 1 OS=Gallus gallus OX=9031 GN=NAIF1 PE=2 SV=1 && PF13873:Myb/SANT-like DNA-binding domain
109080456	ccr-miR-551,novel_158	LOC109080456	gamma-crystallin S-like && sp|P10112|CRYGS_CYPCA Gamma-crystallin S OS=Cyprinus carpio OX=7962 GN=crygs PE=2 SV=3 && PF00030:Beta/Gamma crystallin
109064884	ccr-miR-22b,ccr-miR-22a	LOC109064884	mitochondrial chaperone BCS1-like && sp|Q7ZV60|BCS1_DANRE Mitochondrial chaperone BCS1 OS=Danio rerio OX=7955 GN=bcs1l PE=2 SV=2 && PF00004:ATPase family associated with various cellular activities (AAA)|PF08740:BCS1 N terminal
109092408	ccr-miR-24	cacng1a	calcium channel%2C voltage-dependent%2C gamma subunit 1a%2C transcript variant X3 && sp|Q06432|CCG1_HUMAN Voltage-dependent calcium channel gamma-1 subunit OS=Homo sapiens OX=9606 GN=CACNG1 PE=1 SV=1 && PF13903:PMP-22/EMP/MP20/Claudin tight junction
109061965	novel_229	LOC109061965	CCN family member 1-like && sp|A5A6L1|CCN1_PANTR CCN family member 1 OS=Pan troglodytes OX=9598 GN=CCN1 PE=2 SV=1 && PF00219:Insulin-like growth factor binding protein|PF00093:von Willebrand factor type C domain
109069709	novel_350	LOC109069709	uncharacterized LOC109069709%2C transcript variant X3 && - && -
109069700	ccr-miR-128	LOC109069700	ADP-ribosylation factor-like protein 5A && sp|Q2KJ96|ARL5A_BOVIN ADP-ribosylation factor-like protein 5A OS=Bos taurus OX=9913 GN=ARL5A PE=2 SV=1 && PF00025:ADP-ribosylation factor family
109057291	novel_350	LOC109057291	integral membrane protein 2C-like%2C transcript variant X1 && sp|Q91VK4|ITM2C_MOUSE Integral membrane protein 2C OS=Mus musculus OX=10090 GN=Itm2c PE=1 SV=2 && PF04089:BRICHOS domain
109094589	novel_14	LOC109094589	stimulated by retinoic acid gene 6 protein-like%2C transcript variant X2 && sp|Q9DBN1|STR6L_MOUSE Stimulated by retinoic acid gene 6 protein-like OS=Mus musculus OX=10090 GN=Stra6l PE=1 SV=1 && PF14752:Retinol binding protein receptor
109065961	ccr-miR-153c	LOC109065961	claudin-4-like && sp|Q6BBL6|CLD4_BOVIN Claudin-4 OS=Bos taurus OX=9913 GN=CLDN4 PE=2 SV=1 && PF00822:PMP-22/EMP/MP20/Claudin family
109111914	ccr-miR-730	LOC109111914	ras-related protein Rab-23-like%2C transcript variant X2 && sp|Q9ULC3|RAB23_HUMAN Ras-related protein Rab-23 OS=Homo sapiens OX=9606 GN=RAB23 PE=1 SV=1 && PF00071:Ras family
109111915	ccr-miR-205	LOC109111915	BAG family molecular chaperone regulator 2-like && sp|Q3ZBG5|BAG2_BOVIN BAG family molecular chaperone regulator 2 OS=Bos taurus OX=9913 PE=2 SV=1 && -
109111911	ccr-miR-139	LOC109111911	interferon gamma receptor 1-like && sp|C8AW47|INR1L_CARAU Interferon gamma receptor 1-like OS=Carassius auratus OX=7957 GN=ifngr1l PE=2 SV=1 && PF01108:Tissue factor
109062618	ccr-let-7b	LOC109062618	motile sperm domain-containing protein 1-like%2C transcript variant X2 && sp|Q8VEL0|MSPD1_MOUSE Motile sperm domain-containing protein 1 OS=Mus musculus OX=10090 GN=Mospd1 PE=1 SV=1 && PF00635:MSP (Major sperm protein) domain
109073810	novel_132	LOC109073810	myelin protein zero-like protein 2%2C transcript variant X1 && sp|O70255|MPZL2_MOUSE Myelin protein zero-like protein 2 OS=Mus musculus OX=10090 GN=Mpzl2 PE=1 SV=1 && PF07686:Immunoglobulin V-set domain
109067062	ccr-miR-24	LOC109067062	beta-hexosaminidase subunit beta-like%2C transcript variant X1 && sp|P49614|HEXB_FELCA Beta-hexosaminidase subunit beta OS=Felis catus OX=9685 GN=HEXB PE=2 SV=2 && PF14845:beta-acetyl hexosaminidase like|PF00728:Glycosyl hydrolase family 20, catalytic domain
109078795	ccr-miR-205	dhrs12la	dehydrogenase/reductase 12-like a && sp|A0PJE2|DHR12_HUMAN Dehydrogenase/reductase SDR family member 12 OS=Homo sapiens OX=9606 GN=DHRS12 PE=2 SV=2 && PF00106:short chain dehydrogenase
109072498	ccr-miR-217	LOC109072498	cornifelin homolog B-like && - && PF04749:PLAC8 family
109058217	ccr-miR-133a-3p	LOC109058217	ATP-dependent RNA helicase DHX8-like && sp|Q14562|DHX8_HUMAN ATP-dependent RNA helicase DHX8 OS=Homo sapiens OX=9606 GN=DHX8 PE=1 SV=1 && PF00271:Helicase conserved C-terminal domain|PF04408:Helicase associated domain (HA2)|PF07717:Oligonucleotide/oligosaccharide-binding (OB)-fold
109103748	novel_65	LOC109103748	synergin gamma-like && sp|Q9UMZ2|SYNRG_HUMAN Synergin gamma OS=Homo sapiens OX=9606 GN=SYNRG PE=1 SV=2 && -
122136982	novel_124	LOC122136982	scavenger receptor cysteine-rich type 1 protein M130-like && sp|Q2VLG6|C163A_CANLF Scavenger receptor cysteine-rich type 1 protein M130 OS=Canis lupus familiaris OX=9615 GN=CD163 PE=2 SV=1 && PF00530:Scavenger receptor cysteine-rich domain
109099897	ccr-miR-22b,ccr-miR-22a	LOC109099897	clusterin-like protein 1 && sp|Q15846|CLUL1_HUMAN Clusterin-like protein 1 OS=Homo sapiens OX=9606 GN=CLUL1 PE=2 SV=1 && PF01093:Clusterin
109100219	ccr-miR-214	tectb	tectorin beta && sp|P54097|TECTB_CHICK Beta-tectorin OS=Gallus gallus OX=9031 GN=TECTB PE=2 SV=1 && PF00100:Zona pellucida-like domain
109049420	ccr-miR-133a-3p,novel_229	LOC109049420	nucleosome-remodeling factor subunit BPTF-like%2C transcript variant X9 && sp|Q12830|BPTF_HUMAN Nucleosome-remodeling factor subunit BPTF OS=Homo sapiens OX=9606 GN=BPTF PE=1 SV=3 && PF02791:DDT domain|PF00628:PHD-finger|PF00439:Bromodomain
109049421	ccr-miR-17-3p	LOC109049421	insulin-like growth factor-binding protein complex acid labile subunit && sp|P35858|ALS_HUMAN Insulin-like growth factor-binding protein complex acid labile subunit OS=Homo sapiens OX=9606 GN=IGFALS PE=1 SV=1 && PF13855:Leucine rich repeat|PF01462:Leucine rich repeat N-terminal domain
109051740	ccr-miR-24	LOC109051740	echinoderm microtubule-associated protein-like 1%2C transcript variant X1 && sp|Q4V8C3|EMAL1_RAT Echinoderm microtubule-associated protein-like 1 OS=Rattus norvegicus OX=10116 GN=Eml1 PE=1 SV=2 && -
109105249	ccr-miR-459-3p	LOC109105249	LIM domain-containing protein 1-like && sp|B5DEH0|LIMD1_RAT LIM domain-containing protein 1 OS=Rattus norvegicus OX=10116 GN=Limd1 PE=1 SV=1 && PF00412:LIM domain
109105248	novel_207	lars2	leucyl-tRNA synthetase 2%2C mitochondrial%2C transcript variant X3 && sp|Q15031|SYLM_HUMAN Probable leucine--tRNA ligase, mitochondrial OS=Homo sapiens OX=9606 GN=LARS2 PE=1 SV=2 && PF00133:tRNA synthetases class I (I, L, M and V)|PF13603:Leucyl-tRNA synthetase, Domain 2|PF08264:Anticodon-binding domain of tRNA
109058966	novel_344,ccr-let-7b,novel_124	zswim8	zinc finger%2C SWIM-type containing 8%2C transcript variant X1 && sp|Q3UHH1|ZSWM8_MOUSE Zinc finger SWIM domain-containing protein 8 OS=Mus musculus OX=10090 GN=Zswim8 PE=1 SV=1 && -
109054208	novel_230	LOC109054208	dual specificity protein phosphatase CDC14A-like%2C transcript variant X1 && sp|Q9UNH5|CC14A_HUMAN Dual specificity protein phosphatase CDC14A OS=Homo sapiens OX=9606 GN=CDC14A PE=1 SV=1 && PF14671:Dual specificity protein phosphatase, N-terminal half|PF00782:Dual specificity phosphatase, catalytic domain
109061574	novel_209	LOC109061574	cytochrome b-245 heavy chain && sp|P04839|CY24B_HUMAN Cytochrome b-245 heavy chain OS=Homo sapiens OX=9606 GN=CYBB PE=1 SV=2 && PF01794:Ferric reductase like transmembrane component|PF08030:Ferric reductase NAD binding domain|PF08022:FAD-binding domain
109105242	ccr-miR-17-3p	LOC109105242	YLP motif-containing protein 1-like%2C transcript variant X2 && sp|Q9R0I7|YLPM1_MOUSE YLP motif-containing protein 1 OS=Mus musculus OX=10090 GN=Ylpm1 PE=2 SV=2 && PF13671:AAA domain
109055335	ccr-miR-338	LOC109055335	gamma-crystallin M2-like && sp|P10044|CRGM2_CYPCA Gamma-crystallin M2 OS=Cyprinus carpio OX=7962 PE=2 SV=1 && PF00030:Beta/Gamma crystallin
109055336	ccr-miR-338,ccr-miR-730	LOC109055336	gamma-crystallin M2-like && sp|P10044|CRGM2_CYPCA Gamma-crystallin M2 OS=Cyprinus carpio OX=7962 PE=2 SV=1 && PF00030:Beta/Gamma crystallin
109055330	ccr-miR-148,novel_46,novel_358	xrcc2	X-ray repair complementing defective repair in Chinese hamster cells 2 && sp|O43543|XRCC2_HUMAN DNA repair protein XRCC2 OS=Homo sapiens OX=9606 GN=XRCC2 PE=1 SV=1 && -
109055338	ccr-miR-17-3p	clns1a	chloride channel%2C nucleotide-sensitive%2C 1A%2C transcript variant X2 && sp|P35521|ICLN_CANLF Methylosome subunit pICln OS=Canis lupus familiaris OX=9615 GN=CLNS1A PE=1 SV=1 && PF03517:Regulator of volume decrease after cellular swelling
109084728	ccr-miR-22b	LOC109084728	small integral membrane protein 13 && sp|B8JJV5|SIM13_DANRE Small integral membrane protein 13 OS=Danio rerio OX=7955 GN=smim13 PE=3 SV=1 && PF15938:Domain of unknown function (DUF4750)
109074351	ccr-miR-22b,ccr-miR-22a	nol11	nucleolar protein 11%2C transcript variant X2 && sp|Q4V9P9|NOL11_DANRE Nucleolar protein 11-like OS=Danio rerio OX=7955 GN=nol11 PE=2 SV=1 && -
109084726	novel_14	ctsll	cathepsin L%2C like%2C transcript variant X1 && sp|Q28944|CATL1_PIG Procathepsin L OS=Sus scrofa OX=9823 GN=CTSL PE=2 SV=1 && PF08246:Cathepsin propeptide inhibitor domain (I29)|PF00112:Papain family cysteine protease
109102732	ccr-miR-139	LOC109102732	xaa-Pro aminopeptidase 2-like && sp|O43895|XPP2_HUMAN Xaa-Pro aminopeptidase 2 OS=Homo sapiens OX=9606 GN=XPNPEP2 PE=1 SV=3 && PF01321:Creatinase/Prolidase N-terminal domain|PF16189:Creatinase/Prolidase N-terminal domain|PF00557:Metallopeptidase family M24|PF16188:C-terminal region of peptidase_M24
122138725	ccr-miR-140-3p	LOC122138725	ryanodine receptor 1-like && sp|F1LMY4|RYR1_RAT Ryanodine receptor 1 OS=Rattus norvegicus OX=10116 GN=Ryr1 PE=1 SV=1 && PF06459:Ryanodine Receptor TM 4-6|PF13833:EF-hand domain pair|PF00520:Ion transport protein
122138720	novel_14	LOC122138720	GTPase IMAP family member 9 && - && PF04548:AIG1 family
122138723	ccr-miR-125b,ccr-miR-125c	LOC122138723	rRNA methyltransferase 2%2C mitochondrial-like && sp|Q9UI43|MRM2_HUMAN rRNA methyltransferase 2, mitochondrial OS=Homo sapiens OX=9606 GN=MRM2 PE=1 SV=1 && PF01728:FtsJ-like methyltransferase
109070986	ccr-let-7b	LOC109070986	collagen triple helix repeat-containing protein 1-like && sp|Q8CG08|CTHR1_RAT Collagen triple helix repeat-containing protein 1 OS=Rattus norvegicus OX=10116 GN=Cthrc1 PE=1 SV=1 && PF01391:Collagen triple helix repeat (20 copies)
122134113	novel_229	LOC122134113	zinc finger and BTB domain-containing protein 45-like && sp|Q96K62|ZBT45_HUMAN Zinc finger and BTB domain-containing protein 45 OS=Homo sapiens OX=9606 GN=ZBTB45 PE=1 SV=1 && PF00096:Zinc finger, C2H2 type|PF00651:BTB/POZ domain
109089059	ccr-miR-214	smim5	small integral membrane protein 5%2C transcript variant X2 && - && PF15831:Domain of unknown function (DUF4713)
109089057	ccr-miR-365	LOC109089057	casein kinase II subunit alpha-like%2C transcript variant X1 && sp|P19139|CSK21_RAT Casein kinase II subunit alpha OS=Rattus norvegicus OX=10116 GN=Csnk2a1 PE=1 SV=2 && PF00069:Protein kinase domain
109071589	novel_350	LOC109071589	C-terminal binding protein 1 && sp|Q13363|CTBP1_HUMAN C-terminal-binding protein 1 OS=Homo sapiens OX=9606 GN=CTBP1 PE=1 SV=2 && PF00389:D-isomer specific 2-hydroxyacid dehydrogenase, catalytic domain|PF02826:D-isomer specific 2-hydroxyacid dehydrogenase, NAD binding domain
109092105	ccr-miR-17-3p	LOC109092105	calponin homology domain-containing protein DDB_G0272472-like%2C transcript variant X2 && sp|Q9BY89|K1671_HUMAN Uncharacterized protein KIAA1671 OS=Homo sapiens OX=9606 GN=KIAA1671 PE=1 SV=2 && PF15327:Tankyrase binding protein C terminal domain
109077980	ccr-miR-210,ccr-miR-193a,ccr-miR-17-3p,ccr-miR-551	LOC109077980	protein argonaute-3-like && sp|Q9H9G7|AGO3_HUMAN Protein argonaute-3 OS=Homo sapiens OX=9606 GN=AGO3 PE=1 SV=2 && PF16488:Argonaute linker 2 domain|PF08699:Argonaute linker 1 domain|PF02170:PAZ domain|PF02171:Piwi domain|PF16487:Mid domain of argonaute|PF16486:N-terminal domain of argonaute
122140445	ccr-miR-139	LOC122140445	gastrula zinc finger protein XlCGF57.1-like && - && PF00096:Zinc finger, C2H2 type
109108460	novel_354	cacna1ba	calcium channel%2C voltage-dependent%2C N type%2C alpha 1B subunit%2C a%2C transcript variant X8 && sp|Q05152|CAC1B_RABIT Voltage-dependent N-type calcium channel subunit alpha-1B OS=Oryctolagus cuniculus OX=9986 GN=CACNA1B PE=1 SV=1 && PF08763:Voltage gated calcium channel IQ domain|PF16905:Voltage-dependent L-type calcium channel, IQ-associated|PF00520:Ion transport protein
122136510	ccr-let-7b,ccr-miR-138	LOC122136510	cyclin-dependent kinase inhibitor 1C-like && - && -
109103267	novel_337,ccr-miR-16b,ccr-miR-15b	LOC109103267	sodium channel subunit beta-3-like%2C transcript variant X2 && sp|Q9NY72|SCN3B_HUMAN Sodium channel subunit beta-3 OS=Homo sapiens OX=9606 GN=SCN3B PE=1 SV=1 && PF07686:Immunoglobulin V-set domain
109103261	ccr-miR-17-3p	LOC109103261	fibroblast growth factor receptor 2-like && sp|Q9VBW3|CAD96_DROME Tyrosine kinase receptor Cad96Ca OS=Drosophila melanogaster OX=7227 GN=Cad96Ca PE=2 SV=2 && PF07714:Protein tyrosine kinase
109090261	ccr-miR-96	pdha1b	pyruvate dehydrogenase E1 subunit alpha 1b%2C transcript variant X2 && sp|A7MB35|ODPA_BOVIN Pyruvate dehydrogenase E1 component subunit alpha, somatic form, mitochondrial OS=Bos taurus OX=9913 GN=PDHA1 PE=2 SV=1 && PF00676:Dehydrogenase E1 component
122148714	novel_14	LOC122148714	uncharacterized LOC122148714 && - && -
122137391	ccr-miR-24,ccr-miR-132b	LOC122137391	sperm flagellar protein 2-like && sp|Q2IA00|SPEF2_PIG Sperm flagellar protein 2 OS=Sus scrofa OX=9823 GN=SPEF2 PE=2 SV=1 && PF06294:CH-like domain in sperm protein
109047818	novel_305	tmem161a	transmembrane protein 161A && sp|Q0V947|T161A_DANRE Transmembrane protein 161A OS=Danio rerio OX=7955 GN=tmem161a PE=2 SV=2 && PF10268:Predicted transmembrane protein 161AB
122143806	ccr-miR-22b,ccr-miR-338	LOC122143806	sialoadhesin-like && - && PF13895:Immunoglobulin domain
109095345	ccr-miR-92b	LOC109095345	actin-related protein 2/3 complex subunit 5-like protein && sp|Q9D898|ARP5L_MOUSE Actin-related protein 2/3 complex subunit 5-like protein OS=Mus musculus OX=10090 GN=Arpc5l PE=1 SV=1 && PF04699:ARP2/3 complex 16 kDa subunit (p16-Arc)
109101086	ccr-miR-143	gjb10	gap junction protein beta 10 && sp|P36380|CXB4_RAT Gap junction beta-4 protein OS=Rattus norvegicus OX=10116 GN=Gjb4 PE=1 SV=1 && PF00029:Connexin
109062450	ccr-miR-187	LOC109062450	potassium channel subfamily T member 1-like%2C transcript variant X3 && sp|Q8QFV0|KCNT1_CHICK Potassium channel subfamily T member 1 OS=Gallus gallus OX=9031 GN=KCNT1 PE=1 SV=1 && PF07885:Ion channel|PF03493:Calcium-activated BK potassium channel alpha subunit
109046056	ccr-miR-20a-5p	LOC109046056	5-hydroxytryptamine receptor 1A-beta-like && sp|O42384|5H1AB_TAKRU 5-hydroxytryptamine receptor 1A-beta OS=Takifugu rubripes OX=31033 GN=htr1a-B PE=3 SV=1 && PF00001:7 transmembrane receptor (rhodopsin family)
109062185	ccr-miR-727-5p	LOC109062185	cryptochrome-2-like && sp|Q8QG61|CRY1_CHICK Cryptochrome-1 OS=Gallus gallus OX=9031 GN=CRY1 PE=2 SV=1 && PF03441:FAD binding domain of DNA photolyase
109058051	ccr-miR-27c-3p	LOC109058051	AP-3 complex subunit beta-2-like && sp|Q9JME5|AP3B2_MOUSE AP-3 complex subunit beta-2 OS=Mus musculus OX=10090 GN=Ap3b2 PE=1 SV=2 && PF01602:Adaptin N terminal region|PF14796:Clathrin-adaptor complex-3 beta-1 subunit C-terminal
109094388	ccr-miR-129	LOC109094388	neuromedin-U-like && sp|P48645|NMU_HUMAN Neuromedin-U OS=Homo sapiens OX=9606 GN=NMU PE=1 SV=1 && PF02070:Neuromedin U
109053755	ccr-miR-15b	LOC109053755	protein angel homolog 2-like%2C transcript variant X2 && sp|Q5RGT6|ANGE2_DANRE Protein angel homolog 2 OS=Danio rerio OX=7955 GN=angel2 PE=2 SV=1 && PF03372:Endonuclease/Exonuclease/phosphatase family
109053751	ccr-miR-22a,ccr-miR-22b	LOC109053751	LHFPL tetraspan subfamily member 5 protein-like%2C transcript variant X3 && sp|Q7ZZL8|LHPL5_CHICK LHFPL tetraspan subfamily member 5 protein OS=Gallus gallus OX=9031 GN=LHFPL5 PE=2 SV=1 && PF10242:Lipoma HMGIC fusion partner-like protein
109053750	ccr-miR-457b,ccr-miR-193a	LOC109053750	protein stum homolog%2C transcript variant X2 && sp|Q5TYP8|STUM_DANRE Protein stum homolog OS=Danio rerio OX=7955 GN=si:dkeyp-59a8.4 PE=3 SV=1 && PF15795:Ectodermal ciliogenesis protein
109053753	ccr-miR-430	LOC109053753	polypeptide N-acetylgalactosaminyltransferase 14-like && sp|Q96FL9|GLT14_HUMAN Polypeptide N-acetylgalactosaminyltransferase 14 OS=Homo sapiens OX=9606 GN=GALNT14 PE=1 SV=1 && PF00535:Glycosyl transferase family 2|PF00652:Ricin-type beta-trefoil lectin domain
109110882	ccr-miR-128	LOC109110882	60S ribosomal protein L15 && sp|Q7T3N9|RL15_CARAU 60S ribosomal protein L15 OS=Carassius auratus OX=7957 GN=rpl15 PE=2 SV=3 && PF00827:Ribosomal L15
109049623	ccr-miR-140-3p	LOC109049623	cyclin-dependent kinase 11B-like && sp|P21127|CD11B_HUMAN Cyclin-dependent kinase 11B OS=Homo sapiens OX=9606 GN=CDK11B PE=1 SV=4 && PF00069:Protein kinase domain
109049621	ccr-miR-27a	LOC109049621	septin-4-like%2C transcript variant X2 && sp|P28661|SEPT4_MOUSE Septin-4 OS=Mus musculus OX=10090 GN=Septin4 PE=1 SV=1 && PF00735:Septin
109049624	ccr-miR-103,ccr-miR-107,ccr-miR-124b	LOC109049624	cytochrome b-c1 complex subunit 2%2C mitochondrial-like && sp|P22695|QCR2_HUMAN Cytochrome b-c1 complex subunit 2, mitochondrial OS=Homo sapiens OX=9606 GN=UQCRC2 PE=1 SV=3 && PF00675:Insulinase (Peptidase family M16)|PF05193:Peptidase M16 inactive domain
109049625	ccr-miR-107,ccr-miR-103	LOC109049625	cytochrome b-c1 complex subunit 2%2C mitochondrial-like && sp|P22695|QCR2_HUMAN Cytochrome b-c1 complex subunit 2, mitochondrial OS=Homo sapiens OX=9606 GN=UQCRC2 PE=1 SV=3 && PF00675:Insulinase (Peptidase family M16)|PF05193:Peptidase M16 inactive domain
109049629	ccr-miR-92b	fam98b	family with sequence similarity 98 member B%2C transcript variant X1 && sp|Q52LJ0|FA98B_HUMAN Protein FAM98B OS=Homo sapiens OX=9606 GN=FAM98B PE=1 SV=2 && PF10239:Protein of unknown function (DUF2465)
109054195	ccr-miR-138	LOC109054195	solute carrier family 12 member 9-like && sp|A2BFP5|S12A9_DANRE Solute carrier family 12 member 9 OS=Danio rerio OX=7955 GN=slc12a9 PE=3 SV=1 && PF03522:Solute carrier family 12|PF00324:Amino acid permease
109054199	ccr-miR-730	LOC109054199	zinc finger protein 622-like%2C transcript variant X1 && sp|Q91VY9|ZN622_MOUSE Zinc finger protein 622 OS=Mus musculus OX=10090 GN=Znf622 PE=1 SV=1 && PF12756:C2H2 type zinc-finger (2 copies)|PF12171:Zinc-finger double-stranded RNA-binding
109066602	ccr-miR-205	crfb12	cytokine receptor family member B12%2C transcript variant X1 && sp|Q9UHF4|I20RA_HUMAN Interleukin-20 receptor subunit alpha OS=Homo sapiens OX=9606 GN=IL20RA PE=1 SV=2 && PF09294:Interferon-alpha/beta receptor, fibronectin type III|PF01108:Tissue factor
109066604	ccr-miR-140-3p	LOC109066604	toll-like receptor 1 && sp|Q9EPQ1|TLR1_MOUSE Toll-like receptor 1 OS=Mus musculus OX=10090 GN=Tlr1 PE=1 SV=1 && PF01582:TIR domain|PF13855:Leucine rich repeat
109061372	ccr-miR-730	LOC109061372	mediator of RNA polymerase II transcription subunit 24-like%2C transcript variant X2 && sp|Q2PW47|MED24_DANRE Mediator of RNA polymerase II transcription subunit 24 OS=Danio rerio OX=7955 GN=med24 PE=2 SV=2 && PF11277:Mediator complex subunit 24 N-terminal
109061371	novel_305	LOC109061371	DNA topoisomerase 2-alpha-like%2C transcript variant X4 && sp|O42130|TOP2A_CHICK DNA topoisomerase 2-alpha OS=Gallus gallus OX=9031 GN=TOP2A PE=2 SV=2 && PF08070:DTHCT (NUC029) region
109059014	ccr-miR-22b,ccr-miR-22a	LOC109059014	uncharacterized LOC109059014 && - && -
109059012	ccr-miR-222	LOC109059012	ATP-dependent RNA helicase A-like%2C transcript variant X2 && sp|Q08211|DHX9_HUMAN ATP-dependent RNA helicase A OS=Homo sapiens OX=9606 GN=DHX9 PE=1 SV=4 && PF00035:Double-stranded RNA binding motif|PF00271:Helicase conserved C-terminal domain|PF07717:Oligonucleotide/oligosaccharide-binding (OB)-fold|PF04408:Helicase associated domain (HA2)|PF00270:DEAD/DEAH box helicase
109047465	ccr-miR-132b	zgc:172271	Saxiphilin-like && sp|P12346|TRFE_RAT Serotransferrin OS=Rattus norvegicus OX=10116 GN=Tf PE=1 SV=3 && PF00405:Transferrin
109105173	novel_199	LOC109105173	BTB/POZ domain-containing protein 17-like && sp|A6NE02|BTBDH_HUMAN BTB/POZ domain-containing protein 17 OS=Homo sapiens OX=9606 GN=BTBD17 PE=3 SV=1 && PF07707:BTB And C-terminal Kelch|PF00651:BTB/POZ domain
109105175	ccr-miR-199-3p,ccr-miR-203b-3p	LOC109105175	G-protein coupled receptor family C group 5 member C-like%2C transcript variant X3 && sp|Q8K3J9|GPC5C_MOUSE G-protein coupled receptor family C group 5 member C OS=Mus musculus OX=10090 GN=Gprc5c PE=1 SV=2 && PF00003:7 transmembrane sweet-taste receptor of 3 GCPR
109105179	ccr-miR-22b,ccr-miR-22a	LOC109105179	E3 ubiquitin-protein ligase rnf213-beta-like && sp|A0A0R4I9Y1|R213B_DANRE E3 ubiquitin-protein ligase rnf213-beta OS=Danio rerio OX=7955 GN=rnf213b PE=3 SV=1 && PF00097:Zinc finger, C3HC4 type (RING finger)
109105178	ccr-miR-18c	dnai2a	dynein%2C axonemal%2C intermediate chain 2a && sp|Q9GZS0|DNAI2_HUMAN Dynein axonemal intermediate chain 2 OS=Homo sapiens OX=9606 GN=DNAI2 PE=1 SV=2 && -
109104596	novel_5,novel_4,ccr-miR-21	LOC109104596	SWT1 RNA endoribonuclease homolog && sp|Q9DBQ9|SWT1_MOUSE Transcriptional protein SWT1 OS=Mus musculus OX=10090 GN=Swt1 PE=2 SV=3 && PF13638:PIN domain
109104591	novel_132	LOC109104591	transmembrane 9 superfamily member 1-like && sp|Q9DBU0|TM9S1_MOUSE Transmembrane 9 superfamily member 1 OS=Mus musculus OX=10090 GN=Tm9sf1 PE=2 SV=2 && PF02990:Endomembrane protein 70
109090706	ccr-miR-363	agpat9l	1-acylglycerol-3-phosphate O-acyltransferase 9%2C like && sp|A3KGT9|GPT3L_DANRE Glycerol-3-phosphate acyltransferase 3-like OS=Danio rerio OX=7955 GN=agpat9l PE=3 SV=1 && PF01553:Acyltransferase
109104148	ccr-miR-155	g2e3	G2/M-phase specific E3 ubiquitin protein ligase && sp|Q5RJY2|G2E3_MOUSE G2/M phase-specific E3 ubiquitin-protein ligase OS=Mus musculus OX=10090 GN=G2e3 PE=2 SV=2 && PF00632:HECT-domain (ubiquitin-transferase)|PF13771:PHD-like zinc-binding domain
109052831	ccr-miR-20a-3p,ccr-miR-17-3p	LOC109052831	E3 ubiquitin-protein ligase ARIH2-like && sp|Q9Z1K6|ARI2_MOUSE E3 ubiquitin-protein ligase ARIH2 OS=Mus musculus OX=10090 GN=Arih2 PE=1 SV=1 && PF01485:IBR domain, a half RING-finger domain
109111231	ccr-miR-125c,novel_209,ccr-miR-125b	LOC109111231	collagen alpha-1(V) chain-like && sp|O88207|CO5A1_MOUSE Collagen alpha-1(V) chain OS=Mus musculus OX=10090 GN=Col5a1 PE=1 SV=2 && PF01391:Collagen triple helix repeat (20 copies)
109050455	ccr-miR-17-3p	LOC109050455	CD209 antigen-like protein E && sp|Q863H3|KLRD1_BOVIN Natural killer cells antigen CD94 OS=Bos taurus OX=9913 GN=KLRD1 PE=2 SV=2 && PF00059:Lectin C-type domain
109057649	ccr-miR-17-5p,ccr-miR-93	LOC109057649	E3 ubiquitin-protein ligase pellino homolog 1-like%2C transcript variant X6 && sp|Q8C669|PELI1_MOUSE E3 ubiquitin-protein ligase pellino homolog 1 OS=Mus musculus OX=10090 GN=Peli1 PE=1 SV=2 && PF04710:Pellino
109091946	ccr-miR-551	LOC109091946	B- and T-lymphocyte attenuator-like%2C transcript variant X2 && - && -
109063448	ccr-miR-34	LOC109063448	high affinity immunoglobulin epsilon receptor subunit gamma-like && sp|P20411|FCERG_RAT High affinity immunoglobulin epsilon receptor subunit gamma OS=Rattus norvegicus OX=10116 GN=Fcer1g PE=1 SV=1 && PF11628:T-cell surface glycoprotein CD3 zeta chain
109063444	ccr-miR-205	LOC109063444	nectin-4-like && sp|Q58EG3|NECT3_DANRE Nectin-3-like protein OS=Danio rerio OX=7955 GN=nectin3 PE=2 SV=2 && PF08205:CD80-like C2-set immunoglobulin domain|PF07686:Immunoglobulin V-set domain|PF07679:Immunoglobulin I-set domain
109081666	ccr-miR-129	LOC109081666	gonadotropin-releasing hormone II receptor-like%2C transcript variant X2 && sp|O42329|GNRR2_CLAGA Gonadotropin-releasing hormone II receptor OS=Clarias gariepinus OX=13013 PE=2 SV=2 && PF00001:7 transmembrane receptor (rhodopsin family)
109078619	ccr-miR-25	LOC109078619	rho guanine nucleotide exchange factor 18-like && sp|Q6P9R4|ARHGI_MOUSE Rho guanine nucleotide exchange factor 18 OS=Mus musculus OX=10090 GN=Arhgef18 PE=1 SV=3 && PF16652:Pleckstrin homology domain|PF00621:RhoGEF domain
109068531	ccr-miR-132a	LOC109068531	diacylglycerol O-acyltransferase 2 && sp|Q4V9F0|DGAT2_DANRE Diacylglycerol O-acyltransferase 2 OS=Danio rerio OX=7955 GN=dgat2 PE=2 SV=1 && PF03982:Diacylglycerol acyltransferase
109103461	novel_229,ccr-miR-181c,ccr-miR-489	dscamb	Down syndrome cell adhesion molecule b%2C transcript variant X2 && sp|F1NY98|DSCAM_CHICK Down syndrome cell adhesion molecule homolog OS=Gallus gallus OX=9031 GN=DSCAM PE=1 SV=3 && PF00041:Fibronectin type III domain|PF07679:Immunoglobulin I-set domain
109103466	ccr-miR-22b	LOC109103466	TNF receptor-associated factor 2-like && sp|Q12933|TRAF2_HUMAN TNF receptor-associated factor 2 OS=Homo sapiens OX=9606 GN=TRAF2 PE=1 SV=2 && PF02176:TRAF-type zinc finger|PF16673:TNF receptor-associated factor BIRC3 binding domain
109093543	novel_14	LOC109093543	PTB domain-containing engulfment adapter protein 1-like%2C transcript variant X5 && sp|Q9UBP9|GULP1_HUMAN PTB domain-containing engulfment adapter protein 1 OS=Homo sapiens OX=9606 GN=GULP1 PE=1 SV=1 && PF00640:Phosphotyrosine interaction domain (PTB/PID)
109067522	ccr-miR-139	LOC109067522	myosin heavy chain%2C fast skeletal muscle-like && sp|Q90339|MYSS_CYPCA Myosin heavy chain, fast skeletal muscle OS=Cyprinus carpio OX=7962 PE=2 SV=2 && PF02736:Myosin N-terminal SH3-like domain|PF00063:Myosin head (motor domain)|PF01576:Myosin tail
109074961	novel_14	LOC109074961	calumenin-like%2C transcript variant X1 && sp|Q15293|RCN1_HUMAN Reticulocalbin-1 OS=Homo sapiens OX=9606 GN=RCN1 PE=1 SV=1 && PF13499:EF-hand domain pair
109098574	ccr-miR-205	LOC109098574	importin-9-like%2C transcript variant X2 && sp|Q91YE6|IPO9_MOUSE Importin-9 OS=Mus musculus OX=10090 GN=Ipo9 PE=1 SV=3 && PF03810:Importin-beta N-terminal domain
109073431	ccr-miR-459-3p	LOC109073431	SH3 and multiple ankyrin repeat domains protein 2-like && sp|Q9UPX8|SHAN2_HUMAN SH3 and multiple ankyrin repeat domains protein 2 OS=Homo sapiens OX=9606 GN=SHANK2 PE=1 SV=3 && PF00595:PDZ domain (Also known as DHR or GLGF)|PF00536:SAM domain (Sterile alpha motif)|PF07653:Variant SH3 domain
109067214	novel_207	LOC109067214	uncharacterized LOC109067214%2C transcript variant X10 && - && -
109066169	ccr-miR-363,ccr-miR-92b	LOC109066169	DNA damage-binding protein 1-like && sp|Q3U1J4|DDB1_MOUSE DNA damage-binding protein 1 OS=Mus musculus OX=10090 GN=Ddb1 PE=1 SV=2 && PF03178:CPSF A subunit region|PF10433:Mono-functional DNA-alkylating methyl methanesulfonate N-term
109066161	ccr-let-7b	LOC109066161	inactive dipeptidyl peptidase 10-like%2C transcript variant X1 && sp|Q8N608|DPP10_HUMAN Inactive dipeptidyl peptidase 10 OS=Homo sapiens OX=9606 GN=DPP10 PE=1 SV=2 && PF00326:Prolyl oligopeptidase family|PF00930:Dipeptidyl peptidase IV (DPP IV) N-terminal region
122137156	novel_21	LOC122137156	piggyBac transposable element-derived protein 4-like && sp|Q96DM1|PGBD4_HUMAN PiggyBac transposable element-derived protein 4 OS=Homo sapiens OX=9606 GN=PGBD4 PE=2 SV=3 && PF13843:Transposase IS4
109085356	novel_344	LOC109085356	cytochrome P450 26B1-like && sp|Q08D50|CP26B_XENTR Cytochrome P450 26B1 OS=Xenopus tropicalis OX=8364 GN=cyp26b1 PE=2 SV=1 && PF00067:Cytochrome P450
109085357	ccr-miR-15b,ccr-miR-15a	LOC109085357	synapse differentiation-inducing gene protein 1-like && sp|A6NDD5|SYN1L_HUMAN Synapse differentiation-inducing gene protein 1-like OS=Homo sapiens OX=9606 GN=SYNDIG1L PE=3 SV=1 && PF04505:Interferon-induced transmembrane protein
109085359	ccr-miR-24	LOC109085359	receptor expression-enhancing protein 3-like%2C transcript variant X1 && sp|Q7ZVX5|REEP3_DANRE Receptor expression-enhancing protein 3 OS=Danio rerio OX=7955 GN=reep3 PE=2 SV=1 && PF03134:TB2/DP1, HVA22 family
109075701	ccr-miR-214,ccr-let-7j,novel_305	LOC109075701	protein O-mannosyl-transferase TMTC2-like && - && PF13414:TPR repeat
122145176	ccr-miR-730	LOC122145176	uncharacterized LOC122145176 && - && -
109083683	ccr-miR-183,ccr-miR-34	LOC109083683	E3 ubiquitin-protein ligase RFWD3-like%2C transcript variant X5 && sp|D2HWM5|RFWD3_AILME E3 ubiquitin-protein ligase RFWD3 OS=Ailuropoda melanoleuca OX=9646 GN=RFWD3 PE=3 SV=1 && PF13639:Ring finger domain
109056907	novel_124	LOC109056907	growth arrest and DNA damage-inducible protein GADD45 beta-like && sp|O75293|GA45B_HUMAN Growth arrest and DNA damage-inducible protein GADD45 beta OS=Homo sapiens OX=9606 GN=GADD45B PE=1 SV=1 && PF01248:Ribosomal protein L7Ae/L30e/S12e/Gadd45 family
122139446	ccr-miR-23b	drgx	dorsal root ganglia homeobox%2C transcript variant X3 && sp|A6NNA5|DRGX_HUMAN Dorsal root ganglia homeobox protein OS=Homo sapiens OX=9606 GN=DRGX PE=3 SV=1 && PF00046:Homeobox domain|PF03826:OAR domain
109083021	ccr-miR-214	LOC109083021	cilia- and flagella-associated protein 69-like && sp|B0CM26|CFA69_PAPAN Cilia- and flagella-associated protein 69 OS=Papio anubis OX=9555 GN=CFAP69 PE=3 SV=1 && -
122141215	novel_354	LOC122141215	neurogenic locus notch homolog protein 1-like && sp|P46530|NOTC1_DANRE Neurogenic locus notch homolog protein 1 OS=Danio rerio OX=7955 GN=notch1a PE=2 SV=1 && PF06816:NOTCH protein|PF13857:Ankyrin repeats (many copies)|PF12796:Ankyrin repeats (3 copies)|PF07684:NOTCH protein|PF11936:Domain of unknown function (DUF3454)|PF00066:LNR domain
109070866	ccr-miR-24	LOC109070866	thrombospondin-4-like && sp|Q06441|TSP4_XENLA Thrombospondin-4 OS=Xenopus laevis OX=8355 GN=thbs4 PE=2 SV=1 && PF07645:Calcium-binding EGF domain|PF02412:Thrombospondin type 3 repeat|PF11598:Cartilage oligomeric matrix protein|PF05735:Thrombospondin C-terminal region
109070868	novel_359	LOC109070868	RNA-binding motif%2C single-stranded-interacting protein 1-like%2C transcript variant X2 && sp|P29558|RBMS1_HUMAN RNA-binding motif, single-stranded-interacting protein 1 OS=Homo sapiens OX=9606 GN=RBMS1 PE=1 SV=3 && PF00076:RNA recognition motif. (a.k.a. RRM, RBD, or RNP domain)
109076423	ccr-miR-34	LOC109076423	homeobox-containing protein 1-like%2C transcript variant X2 && sp|Q8BJA3|HMBX1_MOUSE Homeobox-containing protein 1 OS=Mus musculus OX=10090 GN=Hmbox1 PE=1 SV=1 && PF00046:Homeobox domain|PF04814:Hepatocyte nuclear factor 1 (HNF-1), N terminus
109097012	ccr-miR-125c	pvalb4	parvalbumin 4 && sp|P02618|PRVB_CYPCA Parvalbumin beta OS=Cyprinus carpio OX=7962 PE=1 SV=1 && PF13499:EF-hand domain pair
109097011	novel_209,ccr-miR-489	LOC109097011	aminoacyl tRNA synthase complex-interacting multifunctional protein 2-like && sp|Q8R010|AIMP2_MOUSE Aminoacyl tRNA synthase complex-interacting multifunctional protein 2 OS=Mus musculus OX=10090 GN=Aimp2 PE=1 SV=2 && PF16780:AIMP2 lysyl-tRNA synthetase binding domain
109106885	ccr-miR-196a	LOC109106885	zinc finger MYM-type protein 4-like%2C transcript variant X3 && sp|A2A791|ZMYM4_MOUSE Zinc finger MYM-type protein 4 OS=Mus musculus OX=10090 GN=Zmym4 PE=1 SV=1 && PF06467:MYM-type Zinc finger with FCS sequence motif|PF12012:Domain of unknown function (DUF3504)
122143104	ccr-miR-140-3p	LOC122143104	trypsin-2-like && sp|Q91041|TRYX_GADMO Trypsin-10 OS=Gadus morhua OX=8049 PE=2 SV=2 && PF00089:Trypsin
109080640	ccr-miR-138	LOC109080640	heat shock protein 30-like && sp|P42931|HSP30_ONCTS Heat shock protein 30 OS=Oncorhynchus tshawytscha OX=74940 GN=hsp30 PE=2 SV=1 && PF00011:Hsp20/alpha crystallin family
122142795	novel_313	LOC122142795	E3 SUMO-protein ligase ZBED1-like && - && PF05699:hAT family C-terminal dimerisation region
109088112	ccr-miR-34	LOC109088112	mothers against decapentaplegic homolog 4 && sp|Q9GKQ9|SMAD4_PIG Mothers against decapentaplegic homolog 4 OS=Sus scrofa OX=9823 GN=SMAD4 PE=2 SV=1 && PF03166:MH2 domain|PF03165:MH1 domain
122136725	ccr-miR-128	LOC122136725	butyrophilin-like protein 2 && sp|P18892|BT1A1_BOVIN Butyrophilin subfamily 1 member A1 OS=Bos taurus OX=9913 GN=BTN1A1 PE=1 SV=2 && PF07686:Immunoglobulin V-set domain
122137458	ccr-miR-22a,ccr-miR-22b	LOC122137458	uncharacterized LOC122137458 && - && -
122137450	novel_46,ccr-miR-125b	ndor1	NADPH dependent diflavin oxidoreductase 1%2C transcript variant X2 && sp|Q6PFP6|NDOR1_DANRE NADPH-dependent diflavin oxidoreductase 1 OS=Danio rerio OX=7955 GN=ndor1 PE=2 SV=1 && PF00258:Flavodoxin|PF00667:FAD binding domain|PF00175:Oxidoreductase NAD-binding domain
109069974	ccr-let-7i	mical2a	microtubule associated monooxygenase%2C calponin and LIM domain containing 2a%2C transcript variant X1 && sp|F1MF74|MICA2_BOVIN [F-actin]-monooxygenase MICAL2 OS=Bos taurus OX=9913 GN=MICAL2 PE=3 SV=2 && PF01494:FAD binding domain|PF00412:LIM domain|PF00307:Calponin homology (CH) domain
109090096	ccr-miR-727-3p	LOC109090096	titin-like && sp|A2ASS6|TITIN_MOUSE Titin OS=Mus musculus OX=10090 GN=Ttn PE=1 SV=1 && PF00041:Fibronectin type III domain|PF07679:Immunoglobulin I-set domain|PF00069:Protein kinase domain
109063232	ccr-miR-214	stradb	STE20 related adaptor beta && sp|Q9C0K7|STRAB_HUMAN STE20-related kinase adapter protein beta OS=Homo sapiens OX=9606 GN=STRADB PE=1 SV=1 && PF00069:Protein kinase domain
109060333	ccr-miR-15b,ccr-miR-457b,ccr-miR-16b	LOC109060333	general transcription factor IIF subunit 1-like%2C transcript variant X2 && sp|Q04870|T2FA_XENLA General transcription factor IIF subunit 1 OS=Xenopus laevis OX=8355 GN=gtf2f1 PE=2 SV=1 && PF05793:Transcription initiation factor IIF, alpha subunit (TFIIF-alpha)
109065677	ccr-miR-103,ccr-miR-107	slc25a33	solute carrier family 25 member 33 && sp|Q6P036|S2533_DANRE Solute carrier family 25 member 33 OS=Danio rerio OX=7955 GN=slc25a33 PE=2 SV=1 && PF00153:Mitochondrial carrier protein
109065674	novel_346	LOC109065674	transmembrane protein 201-like%2C transcript variant X1 && sp|A4IG66|TM201_DANRE Transmembrane protein 201 OS=Danio rerio OX=7955 GN=tmem201 PE=2 SV=1 && PF10476:Protein of unknown function C-terminus (DUF2448)|PF09779:Ima1 N-terminal domain
109060483	ccr-miR-20a-5p,ccr-miR-17-5p,ccr-miR-93	LOC109060483	proto-oncogene tyrosine-protein kinase Yrk-like%2C transcript variant X7 && sp|Q02977|YRK_CHICK Proto-oncogene tyrosine-protein kinase Yrk OS=Gallus gallus OX=9031 GN=YRK PE=2 SV=2 && PF07714:Protein tyrosine kinase|PF00017:SH2 domain|PF00018:SH3 domain
109060486	ccr-miR-205	LOC109060486	phosducin-like 3%2C transcript variant X1 && sp|Q6P268|PDCL3_DANRE Phosducin-like protein 3 OS=Danio rerio OX=7955 GN=pdcl3 PE=2 SV=1 && PF02114:Phosducin
109056864	ccr-miR-25	LOC109056864	SH2 domain-containing protein 1A-like && sp|Q9BG88|SH21A_SAGOE SH2 domain-containing protein 1A OS=Saguinus oedipus OX=9490 GN=SH2D1A PE=2 SV=1 && PF00017:SH2 domain
109056867	ccr-miR-459-3p	lrrc8da	leucine rich repeat containing 8 VRAC subunit Da%2C transcript variant X2 && sp|Q8BGR2|LRC8D_MOUSE Volume-regulated anion channel subunit LRRC8D OS=Mus musculus OX=10090 GN=Lrrc8d PE=1 SV=1 && PF13855:Leucine rich repeat|PF12534:Pannexin-like TM region of LRRC8
109046508	ccr-miR-17-3p	LOC109046508	ras association domain-containing protein 1-like && sp|Q99MK9|RASF1_MOUSE Ras association domain-containing protein 1 OS=Mus musculus OX=10090 GN=Rassf1 PE=1 SV=1 && -
109097833	ccr-miR-17-3p	LOC109097833	LIM/homeobox protein Lhx6-like%2C transcript variant X2 && sp|Q9R1R0|LHX6_MOUSE LIM/homeobox protein Lhx6 OS=Mus musculus OX=10090 GN=Lhx6 PE=1 SV=2 && PF00412:LIM domain|PF00046:Homeobox domain
109095063	ccr-miR-489	LOC109095063	golgin subfamily A member 2 && sp|Q08379|GOGA2_HUMAN Golgin subfamily A member 2 OS=Homo sapiens OX=9606 GN=GOLGA2 PE=1 SV=3 && PF15070:Putative golgin subfamily A member 2-like protein 5
109095067	novel_344	LOC109095067	deoxynucleoside triphosphate triphosphohydrolase SAMHD1-like && sp|Q502K2|SAMH1_DANRE Deoxynucleoside triphosphate triphosphohydrolase SAMHD1 OS=Danio rerio OX=7955 GN=samhd1 PE=2 SV=2 && -
122147307	ccr-miR-15b	LOC122147307	THO complex subunit 1-like && - && PF00531:Death domain
109079103	novel_14	LOC109079103	NACHT%2C LRR and PYD domains-containing protein 12-like%2C transcript variant X2 && sp|Q96P20|NLRP3_HUMAN NACHT, LRR and PYD domains-containing protein 3 OS=Homo sapiens OX=9606 GN=NLRP3 PE=1 SV=3 && PF14484:Fish-specific NACHT associated domain|PF05729:NACHT domain
109053091	ccr-miR-457a	LOC109053091	eukaryotic translation initiation factor 4E transporter-like && sp|Q9NRA8|4ET_HUMAN Eukaryotic translation initiation factor 4E transporter OS=Homo sapiens OX=9606 GN=EIF4ENIF1 PE=1 SV=2 && PF10477:Nucleocytoplasmic shuttling protein for mRNA cap-binding EIF4E
109098372	ccr-miR-338	LOC109098372	equilibrative nucleoside transporter 1-like%2C transcript variant X4 && sp|Q99808|S29A1_HUMAN Equilibrative nucleoside transporter 1 OS=Homo sapiens OX=9606 GN=SLC29A1 PE=1 SV=3 && PF01733:Nucleoside transporter
109053548	ccr-miR-24	LOC109053548	cGMP-specific 3'%2C5'-cyclic phosphodiesterase-like && sp|O76074|PDE5A_HUMAN cGMP-specific 3',5'-cyclic phosphodiesterase OS=Homo sapiens OX=9606 GN=PDE5A PE=1 SV=2 && PF00233:3'5'-cyclic nucleotide phosphodiesterase|PF01590:GAF domain
109053544	ccr-miR-22b,ccr-miR-22a	LOC109053544	putative ferric-chelate reductase 1 && sp|Q6INU7|FRRS1_XENLA Putative ferric-chelate reductase 1 OS=Xenopus laevis OX=8355 GN=frrs1 PE=2 SV=1 && PF03351:DOMON domain|PF02014:Reeler domain
109092929	novel_350	LOC109092929	annexin A5b && sp|Q4R4H7|ANXA5_MACFA Annexin A5 OS=Macaca fascicularis OX=9541 GN=ANXA5 PE=2 SV=3 && PF00191:Annexin
109092928	ccr-miR-23a	LOC109092928	synaptotagmin-4-like && sp|Q9H2B2|SYT4_HUMAN Synaptotagmin-4 OS=Homo sapiens OX=9606 GN=SYT4 PE=1 SV=1 && PF00168:C2 domain
109096006	ccr-miR-489	LOC109096006	programmed cell death protein 2-like%2C transcript variant X2 && sp|Q5ZID2|PDD2L_CHICK Programmed cell death protein 2-like OS=Gallus gallus OX=9031 GN=PDCD2L PE=2 SV=1 && PF04194:Programmed cell death protein 2, C-terminal putative domain
109061795	ccr-miR-15a,novel_21	LOC109061795	hatching enzyme 1.2-like && sp|Q1LW01|HE12_DANRE Hatching enzyme 1.2 OS=Danio rerio OX=7955 GN=he1.2 PE=1 SV=1 && PF01400:Astacin (Peptidase family M12A)
109047247	ccr-miR-187	LOC109047247	uncharacterized LOC109047247 && sp|P79108|GHR_BOSIN Growth hormone receptor OS=Bos indicus OX=9915 GN=GHR PE=2 SV=1 && PF00078:Reverse transcriptase (RNA-dependent DNA polymerase)|PF09067:Erythropoietin receptor, ligand binding
109045717	novel_350	htr3b	5-hydroxytryptamine (serotonin) receptor 3B && sp|P46098|5HT3A_HUMAN 5-hydroxytryptamine receptor 3A OS=Homo sapiens OX=9606 GN=HTR3A PE=1 SV=1 && PF02931:Neurotransmitter-gated ion-channel ligand binding domain|PF02932:Neurotransmitter-gated ion-channel transmembrane region
109045715	ccr-miR-214	LOC109045715	rabphilin 3A like (without C2 domains)%2C transcript variant X1 && sp|P47708|RP3A_MOUSE Rabphilin-3A OS=Mus musculus OX=10090 GN=Rph3a PE=1 SV=2 && PF00168:C2 domain|PF02318:FYVE-type zinc finger
109082202	ccr-miR-10c	LOC109082202	collagen alpha-1(XII) chain-like%2C transcript variant X2 && - && -
109066417	ccr-miR-22b	LOC109066417	mothers against decapentaplegic homolog 4 && sp|Q1HE26|SMAD4_BOVIN Mothers against decapentaplegic homolog 4 OS=Bos taurus OX=9913 GN=SMAD4 PE=2 SV=1 && PF03166:MH2 domain|PF03165:MH1 domain
109066418	novel_346	chtopb	chromatin target of PRMT1b%2C transcript variant X1 && - && PF13865:C-terminal duplication domain of Friend of PRMT1
109058576	ccr-miR-27a	LOC109058576	protein Aster-C-like && sp|Q8IYS0|ASTRC_HUMAN Protein Aster-C OS=Homo sapiens OX=9606 GN=GRAMD1C PE=1 SV=2 && PF02893:GRAM domain|PF16016:Domain of unknown function (DUF4782)
109054012	ccr-miR-139	LOC109054012	E3 ubiquitin-protein ligase NHLRC1 && sp|Q8BR37|NHLC1_MOUSE E3 ubiquitin-protein ligase NHLRC1 OS=Mus musculus OX=10090 GN=Nhlrc1 PE=2 SV=1 && PF14634:zinc-RING finger domain
109049813	ccr-miR-17-3p	LOC109049813	monocarboxylate transporter 7-like && sp|O15403|MOT7_HUMAN Monocarboxylate transporter 7 OS=Homo sapiens OX=9606 GN=SLC16A6 PE=1 SV=2 && PF07690:Major Facilitator Superfamily
109097359	ccr-miR-17-3p	LOC109097359	non-homologous end-joining factor 1-like%2C transcript variant X4 && sp|Q6NV18|NHEJ1_DANRE Non-homologous end-joining factor 1 OS=Danio rerio OX=7955 GN=nhej1 PE=2 SV=1 && PF09302:XLF-Cernunnos, XRcc4-like factor, NHEJ component
109097355	novel_14	LOC109097355	dystroglycan-like%2C transcript variant X2 && sp|Q29243|DAG1_PIG Dystroglycan OS=Sus scrofa OX=9823 GN=DAG1 PE=2 SV=2 && PF05454:Dystroglycan (Dystrophin-associated glycoprotein 1)
109104417	ccr-miR-20a-3p	wdr6	WD repeat domain 6%2C transcript variant X2 && sp|Q5XFW6|WDR6_RAT WD repeat-containing protein 6 OS=Rattus norvegicus OX=10116 GN=Wdr6 PE=1 SV=2 && -
109059194	ccr-miR-184	LOC109059194	transcription factor RFX4%2C transcript variant X3 && sp|A2BGA0|RFX4_DANRE Transcription factor RFX4 OS=Danio rerio OX=7955 GN=rfx4 PE=2 SV=1 && PF04560:RNA polymerase Rpb2, domain 7|PF02257:RFX DNA-binding domain
109059196	ccr-miR-133a-3p	LOC109059196	rap1 GTPase-activating protein 2-like%2C transcript variant X4 && sp|Q5SVL6|RPGP2_MOUSE Rap1 GTPase-activating protein 2 OS=Mus musculus OX=10090 GN=Rap1gap2 PE=1 SV=1 && PF02145:Rap/ran-GAP
109060815	ccr-miR-727-5p	micall1b.2	MICAL like 1b%2C duplicate 2%2C transcript variant X2 && sp|E1BBG2|MILK1_BOVIN MICAL-like protein 1 OS=Bos taurus OX=9913 GN=MICALL1 PE=1 SV=2 && PF00412:LIM domain|PF12130:Protein of unknown function (DUF3585)|PF00307:Calponin homology (CH) domain
109060816	ccr-miR-460-5p	LOC109060816	microtubule-associated protein 1A-like && sp|P34926|MAP1A_RAT Microtubule-associated protein 1A OS=Rattus norvegicus OX=10116 GN=Map1a PE=1 SV=1 && -
122134435	ccr-miR-183	LOC122134435	synaptosomal-associated protein 23-like && sp|O70377|SNP23_RAT Synaptosomal-associated protein 23 OS=Rattus norvegicus OX=10116 GN=Snap23 PE=1 SV=1 && PF00835:SNAP-25 family
122134436	ccr-miR-214	LOC122134436	E3 ubiquitin/ISG15 ligase TRIM25-like && sp|Q96LD4|TRI47_HUMAN E3 ubiquitin-protein ligase TRIM47 OS=Homo sapiens OX=9606 GN=TRIM47 PE=1 SV=2 && PF00643:B-box zinc finger|PF15227:zinc finger of C3HC4-type, RING
109065336	ccr-miR-16c	fam13a	family with sequence similarity 13 member A && sp|Q8BGI4|FA13A_MOUSE Protein FAM13A OS=Mus musculus OX=10090 GN=Fam13a PE=1 SV=1 && -
109056416	ccr-miR-738	LOC109056416	uncharacterized LOC109056416 && - && -
109056412	ccr-miR-15a	LOC109056412	junctional adhesion molecule 2A-like%2C transcript variant X2 && sp|P57087|JAM2_HUMAN Junctional adhesion molecule B OS=Homo sapiens OX=9606 GN=JAM2 PE=1 SV=1 && PF07679:Immunoglobulin I-set domain|PF07686:Immunoglobulin V-set domain
109102817	novel_305	LOC109102817	butyrophilin-like protein 2%2C transcript variant X4 && - && PF07686:Immunoglobulin V-set domain
109102816	ccr-miR-430	LOC109102816	teneurin-1-like && sp|Q9WTS4|TEN1_MOUSE Teneurin-1 OS=Mus musculus OX=10090 GN=Tenm1 PE=1 SV=1 && PF06484:Teneurin Intracellular Region|PF15636:GHH signature containing HNH/Endo VII superfamily nuclease toxin
109055852	novel_14,novel_344	pcca	propionyl-CoA carboxylase subunit alpha && sp|Q91ZA3|PCCA_MOUSE Propionyl-CoA carboxylase alpha chain, mitochondrial OS=Mus musculus OX=10090 GN=Pcca PE=1 SV=2 && PF02786:Carbamoyl-phosphate synthase L chain, ATP binding domain|PF00364:Biotin-requiring enzyme|PF02785:Biotin carboxylase C-terminal domain|PF00289:Carbamoyl-phosphate synthase L chain, N-terminal domain
109091590	ccr-miR-205	chmp4ba	charged multivesicular body protein 4Ba && sp|Q7ZVC4|CHM4B_DANRE Charged multivesicular body protein 4b OS=Danio rerio OX=7955 GN=chmp4b PE=2 SV=1 && PF03357:Snf7
109091597	ccr-miR-214	LOC109091597	40S ribosomal protein S26 && sp|Q56JV1|RS26_BOVIN 40S ribosomal protein S26 OS=Bos taurus OX=9913 GN=RPS26 PE=3 SV=3 && PF01283:Ribosomal protein S26e
109063895	ccr-miR-139	LOC109063895	oocyte zinc finger protein XlCOF20-like%2C transcript variant X1 && - && PF00096:Zinc finger, C2H2 type
109063894	ccr-miR-27c-3p,novel_4	LOC109063894	protein-glutamine gamma-glutamyltransferase K-like && sp|P22735|TGM1_HUMAN Protein-glutamine gamma-glutamyltransferase K OS=Homo sapiens OX=9606 GN=TGM1 PE=1 SV=4 && PF00927:Transglutaminase family, C-terminal ig like domain|PF01841:Transglutaminase-like superfamily|PF00868:Transglutaminase family
109109902	novel_337	LOC109109902	elongation factor 1-gamma && sp|Q90YC0|EF1G_CARAU Elongation factor 1-gamma OS=Carassius auratus OX=7957 GN=eef1g PE=2 SV=1 && PF00647:Elongation factor 1 gamma, conserved domain|PF00043:Glutathione S-transferase, C-terminal domain|PF02798:Glutathione S-transferase, N-terminal domain
109102106	novel_350	LOC109102106	NF-kappa-B-repressing factor-like%2C transcript variant X2 && sp|O15226|NKRF_HUMAN NF-kappa-B-repressing factor OS=Homo sapiens OX=9606 GN=NKRF PE=1 SV=2 && PF01585:G-patch domain|PF01424:R3H domain
109053937	ccr-miR-140-3p	or64a1	odorant receptor%2C family 64%2C subfamily A%2C member 1 && sp|Q6IFG1|O52E8_HUMAN Olfactory receptor 52E8 OS=Homo sapiens OX=9606 GN=OR52E8 PE=2 SV=3 && PF13853:Olfactory receptor
122140015	novel_65	LOC122140015	purine nucleoside phosphorylase-like && sp|P00491|PNPH_HUMAN Purine nucleoside phosphorylase OS=Homo sapiens OX=9606 GN=PNP PE=1 SV=2 && PF01048:Phosphorylase superfamily
122140013	novel_305	LOC122140013	protein eva-1 homolog B-like%2C transcript variant X2 && sp|Q8K2Y3|EVA1B_MOUSE Protein eva-1 homolog B OS=Mus musculus OX=10090 GN=Eva1b PE=1 SV=1 && PF14851:FAM176 family
109107570	ccr-miR-20a-3p,ccr-miR-17-3p,novel_359	LOC109107570	nucleolar protein 9-like && sp|Q86U38|NOP9_HUMAN Nucleolar protein 9 OS=Homo sapiens OX=9606 GN=NOP9 PE=1 SV=1 && -
109092022	ccr-miR-457b	LOC109092022	natural killer cell receptor 2B4-like%2C transcript variant X1 && - && -
109092025	ccr-miR-17-5p	LOC109092025	myosin light chain kinase%2C smooth muscle-like%2C transcript variant X2 && sp|Q15746|MYLK_HUMAN Myosin light chain kinase, smooth muscle OS=Homo sapiens OX=9606 GN=MYLK PE=1 SV=4 && PF07679:Immunoglobulin I-set domain|PF00069:Protein kinase domain|PF00041:Fibronectin type III domain
109092029	ccr-miR-139	pou1f1	POU class 1 homeobox 1%2C transcript variant X2 && sp|Q91169|PIT1_ONCKE Pituitary-specific positive transcription factor 1 OS=Oncorhynchus keta OX=8018 GN=pou1f1 PE=2 SV=1 && PF00157:Pou domain - N-terminal to homeobox domain|PF00046:Homeobox domain
109076152	novel_25,ccr-miR-187	LOC109076152	R3H domain-containing protein 2-like%2C transcript variant X6 && - && -
109076150	ccr-miR-22b	LOC109076150	plastin-2%2C transcript variant X1 && sp|Q6P698|PLSL_DANRE Plastin-2 OS=Danio rerio OX=7955 GN=lcp1 PE=2 SV=1 && PF00307:Calponin homology (CH) domain|PF13499:EF-hand domain pair
109107688	ccr-miR-9-3p	LOC109107688	D-beta-hydroxybutyrate dehydrogenase%2C mitochondrial-like && sp|Q80XN0|BDH_MOUSE D-beta-hydroxybutyrate dehydrogenase, mitochondrial OS=Mus musculus OX=10090 GN=Bdh1 PE=1 SV=2 && PF00106:short chain dehydrogenase
109069845	ccr-miR-7a	creb3l3b	cAMP responsive element binding protein 3-like 3b%2C transcript variant X2 && sp|Q502F0|CR3LA_DANRE Cyclic AMP-responsive element-binding protein 3-like protein 3-A OS=Danio rerio OX=7955 GN=creb3l3a PE=2 SV=1 && PF00170:bZIP transcription factor
109072381	ccr-miR-18c	LOC109072381	dynein axonemal intermediate chain 7-like%2C transcript variant X2 && sp|A6H8T2|DNAI7_DANRE Dynein axonemal intermediate chain 7 OS=Danio rerio OX=7955 GN=dnai7 PE=2 SV=2 && PF12366:Cancer susceptibility candidate 1|PF15927:Cancer susceptibility candidate 1 N-terminus
109068251	ccr-miR-455	LOC109068251	translocating chain-associated membrane protein 2-like && sp|Q15035|TRAM2_HUMAN Translocating chain-associated membrane protein 2 OS=Homo sapiens OX=9606 GN=TRAM2 PE=1 SV=1 && PF03798:TLC domain
109068256	ccr-miR-138	LOC109068256	microphthalmia-associated transcription factor-like%2C transcript variant X1 && sp|O75030|MITF_HUMAN Microphthalmia-associated transcription factor OS=Homo sapiens OX=9606 GN=MITF PE=1 SV=2 && PF11851:Domain of unknown function (DUF3371)|PF15951:MITF/TFEB/TFEC/TFE3 N-terminus|PF00010:Helix-loop-helix DNA-binding domain
109067402	ccr-miR-125c,ccr-miR-430	LOC109067402	musculin-like && sp|Q92858|ATOH1_HUMAN Protein atonal homolog 1 OS=Homo sapiens OX=9606 GN=ATOH1 PE=2 SV=1 && PF00010:Helix-loop-helix DNA-binding domain
109073478	ccr-miR-92a,ccr-miR-92b	LOC109073478	C-C motif chemokine 8-like && sp|Q9JKC0|CCL24_MOUSE C-C motif chemokine 24 OS=Mus musculus OX=10090 GN=Ccl24 PE=2 SV=1 && -
109104884	novel_365	LOC109104884	ribonuclease P protein subunit p25-like protein%2C transcript variant X2 && sp|Q8N5L8|RP25L_HUMAN Ribonuclease P protein subunit p25-like protein OS=Homo sapiens OX=9606 GN=RPP25L PE=1 SV=1 && PF01918:Alba
109108283	ccr-miR-125b	LOC109108283	latent-transforming growth factor beta-binding protein 4-like && sp|Q8N2S1|LTBP4_HUMAN Latent-transforming growth factor beta-binding protein 4 OS=Homo sapiens OX=9606 GN=LTBP4 PE=1 SV=2 && -
109085010	ccr-miR-148	LOC109085010	RILP-like protein 2%2C transcript variant X1 && sp|A4IGC3|RIPL2_DANRE RILP-like protein 2 OS=Danio rerio OX=7955 GN=rilpl2 PE=2 SV=2 && PF11461:Rab interacting lysosomal protein
109085528	ccr-miR-138	LOC109085528	histone-lysine N-methyltransferase PRDM9-like%2C transcript variant X2 && sp|Q6P2A1|PRDM9_DANRE Histone-lysine N-methyltransferase PRDM9 OS=Danio rerio OX=7955 GN=prdm9 PE=2 SV=1 && PF00096:Zinc finger, C2H2 type
122146417	novel_74	LOC122146417	protocadherin-1-like%2C transcript variant X2 && sp|Q08174|PCDH1_HUMAN Protocadherin-1 OS=Homo sapiens OX=9606 GN=PCDH1 PE=1 SV=2 && PF00028:Cadherin domain|PF08374:Protocadherin
122146410	novel_291	LOC122146410	PHD finger protein 24-like && sp|Q5R4R7|PHF24_PONAB PHD finger protein 24 OS=Pongo abelii OX=9601 GN=PHF24 PE=2 SV=2 && PF16744:KIAA1045 RING finger
122146411	novel_350	LOC122146411	BCL2/adenovirus E1B 19 kDa protein-interacting protein 3-like && sp|O60238|BNI3L_HUMAN BCL2/adenovirus E1B 19 kDa protein-interacting protein 3-like OS=Homo sapiens OX=9606 GN=BNIP3L PE=1 SV=1 && PF06553:BNIP3
122138213	ccr-miR-133a-3p	LOC122138213	hepatocyte nuclear factor 6-like && sp|Q8K557|ONEC3_MOUSE One cut domain family member 3 OS=Mus musculus OX=10090 GN=Onecut3 PE=1 SV=2 && PF02376:CUT domain
109105868	ccr-miR-181c	mdc1	mediator of DNA damage checkpoint 1%2C transcript variant X2 && sp|Q767L8|MDC1_PIG Mediator of DNA damage checkpoint protein 1 OS=Sus scrofa OX=9823 GN=MDC1 PE=3 SV=1 && PF00498:FHA domain|PF00533:BRCA1 C Terminus (BRCT) domain
109101366	ccr-miR-22b	LOC109101366	peripherin-2-like && sp|P52204|PRPH2_CANLF Peripherin-2 OS=Canis lupus familiaris OX=9615 GN=PRPH2 PE=2 SV=1 && PF00335:Tetraspanin family
109087018	ccr-miR-128,novel_178,ccr-miR-132b	LOC109087018	RING finger protein 145-like && sp|Q7ZWF4|RN145_DANRE RING finger protein 145 OS=Danio rerio OX=7955 GN=rnf145 PE=2 SV=1 && PF13705:TRC8 N-terminal domain|PF13639:Ring finger domain
122145037	ccr-miR-24	LOC122145037	calcium/calmodulin-dependent protein kinase kinase 1-like%2C transcript variant X5 && - && -
109087016	ccr-miR-199-5p	LOC109087016	uncharacterized LOC109087016 && sp|P59046|NAL12_HUMAN NACHT, LRR and PYD domains-containing protein 12 OS=Homo sapiens OX=9606 GN=NLRP12 PE=1 SV=2 && PF05729:NACHT domain|PF14484:Fish-specific NACHT associated domain|PF13765:SPRY-associated domain
109087014	novel_124,novel_14	LOC109087014	deubiquitinase DESI2%2C transcript variant X2 && sp|Q6DC39|DESI2_DANRE Deubiquitinase DESI2 OS=Danio rerio OX=7955 GN=desi2 PE=2 SV=1 && PF05903:PPPDE putative peptidase domain
109070120	ccr-miR-460-5p	lztfl1	leucine zipper transcription factor-like 1%2C transcript variant X2 && sp|Q562C6|LZTL1_RAT Leucine zipper transcription factor-like protein 1 OS=Rattus norvegicus OX=10116 GN=Lztfl1 PE=2 SV=1 && PF15294:Leucine zipper
122144929	novel_262	LOC122144929	ribonuclease inhibitor-like && sp|D4A523|NLRP3_RAT NACHT, LRR and PYD domains-containing protein 3 OS=Rattus norvegicus OX=10116 GN=Nlrp3 PE=3 SV=2 && -
109071292	novel_346	LOC109071292	kelch domain-containing protein 1-like && sp|Q8N7A1|KLDC1_HUMAN Kelch domain-containing protein 1 OS=Homo sapiens OX=9606 GN=KLHDC1 PE=2 SV=2 && PF13418:Galactose oxidase, central domain
109113468	ccr-miR-125c,ccr-miR-125b	stoml1	stomatin (EPB72)-like 1 && sp|Q9UBI4|STML1_HUMAN Stomatin-like protein 1 OS=Homo sapiens OX=9606 GN=STOML1 PE=1 SV=1 && PF02036:SCP-2 sterol transfer family|PF01145:SPFH domain / Band 7 family
109073168	novel_46,ccr-miR-148	LOC109073168	choline O-acetyltransferase-like && sp|B2ZGJ1|CLAT_DANRE Choline O-acetyltransferase OS=Danio rerio OX=7955 GN=chat PE=2 SV=1 && PF00755:Choline/Carnitine o-acyltransferase
109074943	ccr-miR-22b	LOC109074943	charged multivesicular body protein 1a-like && sp|Q6PHF0|CHM1A_DANRE Charged multivesicular body protein 1a OS=Danio rerio OX=7955 GN=chmp1a PE=2 SV=1 && PF03357:Snf7
109074942	ccr-miR-551	LOC109074942	BEN domain-containing protein 5-like%2C transcript variant X1 && sp|Q7L4P6|BEND5_HUMAN BEN domain-containing protein 5 OS=Homo sapiens OX=9606 GN=BEND5 PE=1 SV=1 && PF10523:BEN domain
109086768	ccr-miR-15b	LOC109086768	protein phosphatase 1%2C regulatory subunit 18 && sp|Q767M0|PPR18_PIG Phostensin OS=Sus scrofa OX=9823 GN=PPP1R18 PE=3 SV=1 && PF13914:Phostensin PP1-binding and SH3-binding region
122135337	ccr-miR-130a,ccr-miR-19d,ccr-miR-205	LOC122135337	importin-4-like%2C transcript variant X1 && - && -
109111679	ccr-miR-17-3p	LOC109111679	nuclear pore complex protein Nup153-like && sp|P49790|NU153_HUMAN Nuclear pore complex protein Nup153 OS=Homo sapiens OX=9606 GN=NUP153 PE=1 SV=2 && PF00641:Zn-finger in Ran binding protein and others|PF08604:Nucleoporin Nup153-like
122135339	ccr-miR-181c,ccr-miR-196a,ccr-miR-181a	LOC122135339	katanin-interacting protein-like && sp|Q8C753|KATIP_MOUSE Katanin-interacting protein OS=Mus musculus OX=10090 GN=Katnip PE=1 SV=2 && PF14652:Domain of unknown function (DUF4457)
109076896	ccr-miR-107	jakmip1	janus kinase and microtubule interacting protein 1%2C transcript variant X2 && sp|Q96AA8|JKIP2_HUMAN Janus kinase and microtubule-interacting protein 2 OS=Homo sapiens OX=9606 GN=JAKMIP2 PE=1 SV=1 && PF16034:JAKMIP CC3 domain
122140978	ccr-miR-140-3p	LOC122140978	solute carrier family 35 member F2-like && sp|Q5T1Q4|S35F1_HUMAN Solute carrier family 35 member F1 OS=Homo sapiens OX=9606 GN=SLC35F1 PE=1 SV=2 && PF06027:Solute carrier family 35
109094085	ccr-miR-24	cfap410	cilia and flagella associated protein 410 && sp|O43822|CF410_HUMAN Cilia- and flagella-associated protein 410 OS=Homo sapiens OX=9606 GN=CFAP410 PE=1 SV=1 && PF12799:Leucine Rich repeats (2 copies)
109094087	ccr-miR-125c	LOC109094087	brain-specific angiogenesis inhibitor 1-associated protein 2-like%2C transcript variant X2 && sp|Q6GMN2|BAIP2_RAT Brain-specific angiogenesis inhibitor 1-associated protein 2 OS=Rattus norvegicus OX=10116 GN=Baiap2 PE=1 SV=1 && PF14604:Variant SH3 domain|PF08397:IRSp53/MIM homology domain
109081416	ccr-let-7j,novel_21	LOC109081416	MAGUK p55 subfamily member 3-like%2C transcript variant X1 && sp|Q13368|MPP3_HUMAN MAGUK p55 subfamily member 3 OS=Homo sapiens OX=9606 GN=MPP3 PE=1 SV=2 && PF02828:L27 domain|PF00018:SH3 domain|PF00595:PDZ domain (Also known as DHR or GLGF)|PF00625:Guanylate kinase
109089168	ccr-miR-15b	LOC109089168	sal-like protein 1%2C transcript variant X3 && sp|Q9Y467|SALL2_HUMAN Sal-like protein 2 OS=Homo sapiens OX=9606 GN=SALL2 PE=1 SV=4 && -
122147520	ccr-miR-730	LOC122147520	SUMO-interacting motif-containing protein 1-like && - && -
122147526	novel_138	LOC122147526	platelet-derived growth factor C-like && sp|A8WCC4|PDGFC_GEKJA Platelet-derived growth factor C OS=Gekko japonicus OX=146911 GN=PDGFC PE=2 SV=1 && PF00341:PDGF/VEGF domain
109099486	novel_213	LOC109099486	cholesterol 25-hydroxylase-like protein && sp|Q5PRC0|CH25H_DANRE Cholesterol 25-hydroxylase-like protein OS=Danio rerio OX=7955 GN=ch25h PE=2 SV=1 && PF04116:Fatty acid hydroxylase superfamily
109090359	ccr-miR-727-5p	LOC109090359	polyubiquitin-like && sp|P42739|UBIQP_ACEPE Polyubiquitin (Fragment) OS=Acetabularia peniculus OX=35862 PE=3 SV=2 && PF14560:Ubiquitin-like domain|PF00240:Ubiquitin family
122145804	ccr-miR-22a,ccr-miR-22b,ccr-miR-103	LOC122145804	Fc receptor-like protein 5 && - && PF13927:Immunoglobulin domain
109064803	ccr-miR-29b	LOC109064803	janus kinase and microtubule-interacting protein 3%2C transcript variant X5 && sp|Q5DTN8|JKIP3_MOUSE Janus kinase and microtubule-interacting protein 3 OS=Mus musculus OX=10090 GN=Jakmip3 PE=1 SV=2 && PF16034:JAKMIP CC3 domain
109069836	novel_14	LOC109069836	protachykinin && - && -
109050821	ccr-miR-199-5p	lipia	lipase%2C member Ia && sp|Q6DBU8|LIPH_DANRE Lipase member H OS=Danio rerio OX=7955 GN=liph PE=2 SV=1 && PF00151:Lipase
109113782	ccr-miR-301a	LOC109113782	E3 ubiquitin/ISG15 ligase TRIM25-like && sp|Q6PJ69|TRI65_HUMAN Tripartite motif-containing protein 65 OS=Homo sapiens OX=9606 GN=TRIM65 PE=1 SV=3 && PF00643:B-box zinc finger|PF15227:zinc finger of C3HC4-type, RING
109102390	ccr-miR-132b	LOC109102390	protein ABHD18-like && sp|Q8C1A9|ABD18_MOUSE Protein ABHD18 OS=Mus musculus OX=10090 GN=Abhd18 PE=2 SV=1 && -
109091750	novel_178,novel_273	LOC109091750	blood vessel epicardial substance-like%2C transcript variant X1 && sp|Q5PQZ7|POPD1_DANRE Blood vessel epicardial substance OS=Danio rerio OX=7955 GN=bves PE=1 SV=1 && PF04831:Popeye protein conserved region
109094504	ccr-miR-17-3p	LOC109094504	proteasome subunit beta type-7-like && sp|Q9JHW0|PSB7_RAT Proteasome subunit beta type-7 OS=Rattus norvegicus OX=10116 GN=Psmb7 PE=1 SV=1 && PF12465:Proteasome beta subunits C terminal|PF00227:Proteasome subunit
109052536	ccr-miR-214	ttr	transthyretin (prealbumin%2C amyloidosis type I) && sp|P27731|TTHY_CHICK Transthyretin OS=Gallus gallus OX=9031 GN=TTR PE=1 SV=1 && PF00576:HIUase/Transthyretin family
109046344	ccr-miR-138	LOC109046344	melanoma antigen recognized by T-cells 1-like%2C transcript variant X1 && sp|Q16655|MAR1_HUMAN Melanoma antigen recognized by T-cells 1 OS=Homo sapiens OX=9606 GN=MLANA PE=1 SV=1 && PF14991:Protein melan-A
109063347	ccr-miR-734	LOC109063347	diacylglycerol kinase alpha-like && sp|P20192|DGKA_PIG Diacylglycerol kinase alpha OS=Sus scrofa OX=9823 GN=DGKA PE=1 SV=1 && PF00130:Phorbol esters/diacylglycerol binding domain (C1 domain)|PF00609:Diacylglycerol kinase accessory domain|PF14513:Diacylglycerol kinase N-terminus|PF00781:Diacylglycerol kinase catalytic domain
109069150	ccr-miR-726	LOC109069150	tyrosine-protein kinase HCK-like%2C transcript variant X1 && sp|P08631|HCK_HUMAN Tyrosine-protein kinase HCK OS=Homo sapiens OX=9606 GN=HCK PE=1 SV=5 && PF00018:SH3 domain|PF00017:SH2 domain
109063343	novel_365	LOC109063343	protein phosphatase 1 regulatory subunit 14A-like && sp|Q91VC7|PP14A_MOUSE Protein phosphatase 1 regulatory subunit 14A OS=Mus musculus OX=10090 GN=Ppp1r14a PE=1 SV=1 && PF05361:PKC-activated protein phosphatase-1 inhibitor
109079731	ccr-miR-338	LOC109079731	chymotrypsin-like protease CTRL-1 && sp|P40313|CTRL_HUMAN Chymotrypsin-like protease CTRL-1 OS=Homo sapiens OX=9606 GN=CTRL PE=1 SV=1 && PF00089:Trypsin
109079738	ccr-miR-138	LOC109079738	chymotrypsin-like protease CTRL-1 && sp|P40313|CTRL_HUMAN Chymotrypsin-like protease CTRL-1 OS=Homo sapiens OX=9606 GN=CTRL PE=1 SV=1 && PF00089:Trypsin
109066330	novel_199	zgc:175214	uncharacterized protein LOC557610 homolog && sp|Q9H9V4|RN122_HUMAN RING finger protein 122 OS=Homo sapiens OX=9606 GN=RNF122 PE=1 SV=2 && PF13639:Ring finger domain
109057968	ccr-miR-24	LOC109057968	G-protein-signaling modulator 2%2C transcript variant X1 && sp|Q8VDU0|GPSM2_MOUSE G-protein-signaling modulator 2 OS=Mus musculus OX=10090 GN=Gpsm2 PE=1 SV=2 && PF02188:GoLoco motif
109058295	ccr-miR-17-3p	dennd6aa	DENN/MADD domain containing 6Aa && sp|Q8IWF6|DEN6A_HUMAN Protein DENND6A OS=Homo sapiens OX=9606 GN=DENND6A PE=1 SV=1 && PF08616:Stabilization of polarity axis|PF09794:Transport protein Avl9
109106973	ccr-miR-181c	LOC109106973	uncharacterized LOC109106973 && - && -
109059529	ccr-miR-138	LOC109059529	histone H2B-like && sp|Q5BJA5|H2B1_DANRE Histone H2B 1/2 OS=Danio rerio OX=7955 GN=zgc:112234 PE=2 SV=3 && PF00125:Core histone H2A/H2B/H3/H4
109059526	ccr-miR-16b	LOC109059526	histone H2A && sp|P02264|H2A_ONCMY Histone H2A OS=Oncorhynchus mykiss OX=8022 PE=1 SV=2 && PF00125:Core histone H2A/H2B/H3/H4|PF16211:C-terminus of histone H2A
109112977	novel_205	bach2b	BTB and CNC homology 1%2C basic leucine zipper transcription factor 2b%2C transcript variant X3 && sp|Q9BYV9|BACH2_HUMAN Transcription regulator protein BACH2 OS=Homo sapiens OX=9606 GN=BACH2 PE=1 SV=1 && PF03131:bZIP Maf transcription factor|PF00651:BTB/POZ domain
109112976	ccr-miR-34	mdn1	midasin AAA ATPase 1 && sp|Q9NU22|MDN1_HUMAN Midasin OS=Homo sapiens OX=9606 GN=MDN1 PE=1 SV=2 && PF07728:AAA domain (dynein-related subfamily)
109099813	ccr-miR-17-3p	LOC109099813	lymphocyte antigen 75-like && - && PF00059:Lectin C-type domain
109073674	novel_305	rab3da	RAB3D%2C member RAS oncogene family%2C a && sp|Q63942|RAB3D_RAT GTP-binding protein Rab-3D OS=Rattus norvegicus OX=10116 GN=Rab3d PE=1 SV=2 && PF00071:Ras family
109066596	ccr-miR-17-3p	LOC109066596	kelch repeat-containing protein%2C transcript variant X1 && sp|Q6P3S6|FBX42_HUMAN F-box only protein 42 OS=Homo sapiens OX=9606 GN=FBXO42 PE=1 SV=1 && PF13418:Galactose oxidase, central domain|PF13415:Galactose oxidase, central domain
109050363	ccr-miR-22b	LOC109050363	proline-%2C glutamic acid- and leucine-rich protein 1-like && sp|Q9DBD5|PELP1_MOUSE Proline-, glutamic acid- and leucine-rich protein 1 OS=Mus musculus OX=10090 GN=Pelp1 PE=1 SV=2 && PF08167:rRNA processing/ribosome biogenesis|PF08166:NUC202 domain
109058433	ccr-miR-17-3p	ttll6	tubulin tyrosine ligase-like family%2C member 6%2C transcript variant X1 && sp|A8CVX7|TTLL6_DANRE Tubulin polyglutamylase ttll6 OS=Danio rerio OX=7955 GN=ttll6 PE=2 SV=1 && PF03133:Tubulin-tyrosine ligase family
109061645	ccr-miR-17-3p,ccr-miR-139	gmeb2	glucocorticoid modulatory element binding protein 2 && sp|O88873|GMEB2_RAT Glucocorticoid modulatory element-binding protein 2 OS=Rattus norvegicus OX=10116 GN=Gmeb2 PE=1 SV=1 && PF01342:SAND domain
109060999	ccr-miR-7a,novel_178	LOC109060999	CCR4-NOT transcription complex subunit 11-like && sp|A4QP78|CNO11_DANRE CCR4-NOT transcription complex subunit 11 OS=Danio rerio OX=7955 GN=cnot11 PE=2 SV=1 && PF10155:Uncharacterized conserved protein (DUF2363)
109101169	novel_205	LOC109101169	polypyrimidine tract-binding protein 1-like && sp|Q29099|PTBP1_PIG Polypyrimidine tract-binding protein 1 OS=Sus scrofa OX=9823 GN=PTBP1 PE=2 SV=1 && PF00076:RNA recognition motif. (a.k.a. RRM, RBD, or RNP domain)|PF14259:RNA recognition motif (a.k.a. RRM, RBD, or RNP domain)|PF13893:RNA recognition motif. (a.k.a. RRM, RBD, or RNP domain)
109096545	ccr-miR-338	LOC109096545	basic leucine zipper and W2 domain-containing protein 1-B && sp|Q803N9|BZW1B_DANRE Basic leucine zipper and W2 domain-containing protein 1-B OS=Danio rerio OX=7955 GN=bzw1b PE=2 SV=2 && PF02020:eIF4-gamma/eIF5/eIF2-epsilon
109049751	ccr-miR-93	LOC109049751	ganglioside-induced differentiation-associated protein 1-like%2C transcript variant X2 && sp|A6QQZ0|GDAP1_BOVIN Ganglioside-induced differentiation-associated protein 1 OS=Bos taurus OX=9913 GN=GDAP1 PE=2 SV=1 && PF13417:Glutathione S-transferase, N-terminal domain|PF13410:Glutathione S-transferase, C-terminal domain
109051618	ccr-miR-551	LOC109051618	galanin receptor type 1 && sp|P30874|SSR2_HUMAN Somatostatin receptor type 2 OS=Homo sapiens OX=9606 GN=SSTR2 PE=1 SV=1 && PF00001:7 transmembrane receptor (rhodopsin family)
109046273	ccr-miR-184	LOC109046273	platelet-derived growth factor receptor beta-like && sp|P79749|PGFRB_TAKRU Platelet-derived growth factor receptor beta OS=Takifugu rubripes OX=31033 GN=pdgfrb PE=3 SV=1 && PF07679:Immunoglobulin I-set domain|PF13895:Immunoglobulin domain|PF07714:Protein tyrosine kinase
122134190	ccr-miR-210,ccr-miR-457b,ccr-miR-214	LOC122134190	bifunctional apoptosis regulator-like%2C transcript variant X1 && sp|Q9NZS9|BFAR_HUMAN Bifunctional apoptosis regulator OS=Homo sapiens OX=9606 GN=BFAR PE=1 SV=1 && PF00097:Zinc finger, C3HC4 type (RING finger)|PF00536:SAM domain (Sterile alpha motif)
109113204	ccr-miR-138	si:ch211-241j12.4	uncharacterized si:ch211-241j12.4 && - && -
109075085	ccr-let-7b	LOC109075085	probable G protein-coupled receptor 85 && sp|Q9I919|GPR85_DANRE Probable G protein-coupled receptor 85 OS=Danio rerio OX=7955 GN=gpr85 PE=2 SV=1 && PF00001:7 transmembrane receptor (rhodopsin family)
109083270	ccr-miR-93	LOC109083270	alpha/beta hydrolase domain-containing protein 17B%2C transcript variant X2 && sp|Q5ZJ01|AB17B_CHICK Alpha/beta hydrolase domain-containing protein 17B OS=Gallus gallus OX=9031 GN=ABHD17B PE=2 SV=1 && PF12695:Alpha/beta hydrolase family
109083276	ccr-miR-200b	LOC109083276	lysophospholipid acyltransferase 7-like && sp|Q7SZQ0|MBOA7_DANRE Lysophospholipid acyltransferase 7 OS=Danio rerio OX=7955 GN=mboat7 PE=2 SV=1 && PF03062:MBOAT, membrane-bound O-acyltransferase family
109108976	ccr-miR-214	LOC109108976	probable pancreatic secretory proteinase inhibitor && sp|P11706|ISK1_ANGAN Probable pancreatic secretory proteinase inhibitor OS=Anguilla anguilla OX=7936 PE=1 SV=1 && PF00050:Kazal-type serine protease inhibitor domain
109108974	ccr-miR-139	slc24a2	solute carrier family 24 member 2%2C transcript variant X1 && sp|Q9IAL7|NCKX2_CHICK Sodium/potassium/calcium exchanger 2 OS=Gallus gallus OX=9031 GN=SLC24A2 PE=2 SV=1 && PF01699:Sodium/calcium exchanger protein
109055956	ccr-miR-222	LOC109055956	transgelin-like%2C transcript variant X2 && sp|Q5XFX0|TAGL2_RAT Transgelin-2 OS=Rattus norvegicus OX=10116 GN=Tagln2 PE=1 SV=1 && PF00402:Calponin family repeat|PF00307:Calponin homology (CH) domain
109056608	ccr-miR-203b-3p	LOC109056608	rho GTPase-activating protein 6-like%2C transcript variant X2 && sp|O43182|RHG06_HUMAN Rho GTPase-activating protein 6 OS=Homo sapiens OX=9606 GN=ARHGAP6 PE=1 SV=3 && PF00620:RhoGAP domain
109052988	ccr-miR-34	LOC109052988	palmitoyl-protein thioesterase ABHD10%2C mitochondrial-like%2C transcript variant X1 && sp|Q5E9H9|ABHDA_BOVIN Palmitoyl-protein thioesterase ABHD10, mitochondrial OS=Bos taurus OX=9913 GN=ABHD10 PE=2 SV=1 && PF00561:alpha/beta hydrolase fold
109056605	novel_186	LOC109056605	zinc finger protein 665-like && - && PF13465:Zinc-finger double domain|PF00096:Zinc finger, C2H2 type
109057559	novel_339	psmc6	proteasome 26S subunit%2C ATPase 6 && sp|P62333|PRS10_HUMAN 26S proteasome regulatory subunit 10B OS=Homo sapiens OX=9606 GN=PSMC6 PE=1 SV=1 && PF00004:ATPase family associated with various cellular activities (AAA)
109091258	ccr-miR-20a-3p	LOC109091258	gamma-glutamyl hydrolase-like && sp|A7YWG4|GGH_BOVIN Gamma-glutamyl hydrolase OS=Bos taurus OX=9913 GN=GGH PE=2 SV=1 && PF07722:Peptidase C26
109091259	novel_229,ccr-miR-107	LOC109091259	vacuolar protein sorting-associated protein 13A-like%2C transcript variant X2 && sp|Q96RL7|VP13A_HUMAN Vacuolar protein sorting-associated protein 13A OS=Homo sapiens OX=9606 GN=VPS13A PE=1 SV=2 && PF16908:Vacuolar sorting-associated protein 13, N-terminal|PF16909:Vacuolar-sorting-associated 13 protein C-terminal|PF16910:Repeating coiled region of VPS13|PF12624:N-terminal region of Chorein or VPS…
109091257	ccr-miR-30b	LOC109091257	fatty-acid amide hydrolase 2-A%2C transcript variant X1 && sp|Q6DH69|FAH2A_DANRE Fatty-acid amide hydrolase 2-A OS=Danio rerio OX=7955 GN=faah2a PE=2 SV=1 && PF01425:Amidase
109088366	ccr-miR-20a-3p	wdr25	WD repeat domain 25%2C transcript variant X2 && sp|Q64LD2|WDR25_HUMAN WD repeat-containing protein 25 OS=Homo sapiens OX=9606 GN=WDR25 PE=1 SV=3 && -
109071334	ccr-miR-725	LOC109071334	PIH1 domain-containing protein 2-like && sp|Q5PRB3|PIHD2_DANRE PIH1 domain-containing protein 2 OS=Danio rerio OX=7955 GN=pih1d2 PE=2 SV=1 && PF08190:pre-RNA processing PIH1/Nop17
109054646	ccr-miR-17-3p,ccr-miR-20a-3p	LOC109054646	chronophin-like && sp|Q3ZBF9|PLPP_BOVIN Chronophin OS=Bos taurus OX=9913 GN=PDXP PE=1 SV=1 && PF13344:Haloacid dehalogenase-like hydrolase|PF13242:HAD-hyrolase-like
109077906	ccr-miR-338	LOC109077906	immunoglobulin superfamily member 3-like && - && PF07686:Immunoglobulin V-set domain
109077903	ccr-miR-132b	LOC109077903	uncharacterized LOC109077903%2C transcript variant X2 && - && PF07686:Immunoglobulin V-set domain
109077900	ccr-miR-130a	LOC109077900	NACHT%2C LRR and PYD domains-containing protein 3-like%2C transcript variant X1 && sp|B0FPE9|NLRP3_MACMU NACHT, LRR and PYD domains-containing protein 3 OS=Macaca mulatta OX=9544 GN=NLRP3 PE=2 SV=1 && PF14484:Fish-specific NACHT associated domain|PF05729:NACHT domain|PF00622:SPRY domain|PF13765:SPRY-associated domain
122143374	ccr-miR-138	LOC122143374	protein PALS2-like && sp|Q9NZW5|PALS2_HUMAN Protein PALS2 OS=Homo sapiens OX=9606 GN=PALS2 PE=1 SV=2 && PF02828:L27 domain|PF00595:PDZ domain (Also known as DHR or GLGF)
109078105	novel_262	mylka	myosin%2C light chain kinase a && sp|P11799|MYLK_CHICK Myosin light chain kinase, smooth muscle OS=Gallus gallus OX=9031 GN=Mylk PE=1 SV=2 && PF07679:Immunoglobulin I-set domain
109078103	ccr-miR-92a	LOC109078103	probable G-protein coupled receptor 158 && sp|E1BBQ2|GP158_BOVIN Probable G-protein coupled receptor 158 OS=Bos taurus OX=9913 GN=GPR158 PE=3 SV=2 && -
122144956	novel_132	LOC122144956	uncharacterized LOC122144956 && - && -
109109732	ccr-miR-730	LOC109109732	E3 ubiquitin-protein ligase TRIM35-like && sp|Q02084|A33_PLEWA Zinc-binding protein A33 OS=Pleurodeles waltl OX=8319 PE=1 SV=2 && PF00622:SPRY domain|PF13765:SPRY-associated domain|PF00097:Zinc finger, C3HC4 type (RING finger)|PF00643:B-box zinc finger
109103152	novel_194	LOC109103152	helicase with zinc finger domain 2-like%2C transcript variant X1 && sp|Q9BYK8|HELZ2_HUMAN Helicase with zinc finger domain 2 OS=Homo sapiens OX=9606 GN=HELZ2 PE=1 SV=6 && PF13086:AAA domain|PF00773:RNB domain|PF13087:AAA domain
122135645	ccr-miR-199-5p	LOC122135645	histone H2B-like && sp|P69069|H2B_ONCMY Histone H2B OS=Oncorhynchus mykiss OX=8022 PE=1 SV=2 && PF00125:Core histone H2A/H2B/H3/H4
122148795	ccr-let-7b,ccr-let-7a	LOC122148795	pygopus homolog 2-like%2C transcript variant X2 && sp|Q9BRQ0|PYGO2_HUMAN Pygopus homolog 2 OS=Homo sapiens OX=9606 GN=PYGO2 PE=1 SV=2 && -
122137646	novel_344,novel_229	LOC122137646	autophagy-related protein 9A-like && sp|Q3T904|ATG9A_BOVIN Autophagy-related protein 9A OS=Bos taurus OX=9913 GN=ATG9A PE=2 SV=1 && -
122147649	novel_229,ccr-miR-138	LOC122147649	octapeptide-repeat protein T2-like%2C transcript variant X2 && - && -
109046538	ccr-miR-140-3p	LOC109046538	probable G-protein coupled receptor 160%2C transcript variant X2 && - && -
109108124	ccr-miR-93	LOC109108124	serine/threonine-protein kinase TAO3-like && sp|Q8BYC6|TAOK3_MOUSE Serine/threonine-protein kinase TAO3 OS=Mus musculus OX=10090 GN=Taok3 PE=1 SV=2 && PF00069:Protein kinase domain
109087421	ccr-miR-210,ccr-let-7b	LOC109087421	utrophin-like && sp|G3V7L1|UTRN_RAT Utrophin OS=Rattus norvegicus OX=10116 GN=Utrn PE=1 SV=3 && PF00397:WW domain|PF09068:EF hand|PF09069:EF-hand|PF00435:Spectrin repeat|PF00569:Zinc finger, ZZ type
109101440	novel_207,ccr-miR-138	LOC109101440	interleukin-12 subunit beta-like && sp|Q28938|IL12B_PIG Interleukin-12 subunit beta OS=Sus scrofa OX=9823 GN=IL12B PE=2 SV=1 && PF10420:Cytokine interleukin-12p40 C-terminus
109080962	ccr-miR-20a-3p	atp10b	ATPase phospholipid transporting 10B && sp|B1AWN4|AT10B_MOUSE Phospholipid-transporting ATPase VB OS=Mus musculus OX=10090 GN=Atp10b PE=1 SV=1 && PF16212:Phospholipid-translocating P-type ATPase C-terminal|PF16209:Phospholipid-translocating ATPase N-terminal|PF12710:haloacid dehalogenase-like hydrolase
109084246	ccr-miR-457a	LOC109084246	G-protein coupled receptor 182-like && sp|P31392|GP182_RAT G-protein coupled receptor 182 OS=Rattus norvegicus OX=10116 GN=Gpr182 PE=1 SV=3 && PF00001:7 transmembrane receptor (rhodopsin family)
122141907	ccr-miR-29a	LOC122141907	C-type lectin domain family 2 member L-like%2C transcript variant X1 && - && PF00059:Lectin C-type domain
109070378	ccr-miR-193a	LOC109070378	cytochrome c oxidase subunit 4 isoform 2%2C mitochondrial-like && sp|P80971|COX42_THUOB Cytochrome c oxidase subunit 4 isoform 2, mitochondrial OS=Thunnus obesus OX=8241 PE=1 SV=2 && PF02936:Cytochrome c oxidase subunit IV
109045377	ccr-miR-10c	LOC109045377	clustered mitochondria protein homolog && sp|Q0IHW8|CLU_XENTR Clustered mitochondria protein homolog OS=Xenopus tropicalis OX=8364 GN=cluh PE=2 SV=1 && PF15044:Mitochondrial function, CLU-N-term|PF12807:Translation initiation factor eIF3 subunit 135|PF13236:Clustered mitochondria|PF13424:Tetratricopeptide repeat
109087602	ccr-miR-727-5p	LOC109087602	2-epi-5-epi-valiolone synthase-like && sp|A1YPR2|CETA_ACTSX 2-epi-5-epi-valiolone synthase OS=Actinomyces sp. OX=29317 GN=cetA PE=1 SV=1 && PF01761:3-dehydroquinate synthase
109095921	ccr-miR-93	nrp2b	neuropilin 2b%2C transcript variant X1 && sp|O60462|NRP2_HUMAN Neuropilin-2 OS=Homo sapiens OX=9606 GN=NRP2 PE=1 SV=3 && PF00629:MAM domain, meprin/A5/mu|PF00431:CUB domain|PF00754:F5/8 type C domain|PF11980:Domain of unknown function (DUF3481)
109095922	ccr-miR-93	LOC109095922	neuropilin-2-like%2C transcript variant X1 && sp|O35375|NRP2_MOUSE Neuropilin-2 OS=Mus musculus OX=10090 GN=Nrp2 PE=1 SV=2 && PF11980:Domain of unknown function (DUF3481)|PF00754:F5/8 type C domain|PF00629:MAM domain, meprin/A5/mu|PF00431:CUB domain
109083736	ccr-miR-27c-3p	LOC109083736	cystatin-like && sp|P35481|CYT_CYPCA Cystatin OS=Cyprinus carpio OX=7962 PE=1 SV=1 && PF00031:Cystatin domain
109083735	ccr-miR-140-3p	LOC109083735	type I iodothyronine deiodinase-like && sp|O42449|IOD1_ORENI Type I iodothyronine deiodinase OS=Oreochromis niloticus OX=8128 GN=dio1 PE=2 SV=3 && PF00837:Iodothyronine deiodinase
109089556	novel_229	LOC109089556	uncharacterized LOC109089556 && - && PF07686:Immunoglobulin V-set domain
109084375	novel_350	lrrc56	leucine rich repeat containing 56 && sp|Q4V8C9|LRC56_RAT Leucine-rich repeat-containing protein 56 OS=Rattus norvegicus OX=10116 GN=Lrrc56 PE=2 SV=1 && -
109111556	ccr-miR-20a-3p,ccr-miR-139	LOC109111556	zinc finger protein 271 && - && PF00096:Zinc finger, C2H2 type
109059724	ccr-miR-22a	LOC109059724	vitelline membrane outer layer protein 1-like%2C transcript variant X2 && sp|Q5SXG7|VMO1_MOUSE Vitelline membrane outer layer protein 1 homolog OS=Mus musculus OX=10090 GN=Vmo1 PE=3 SV=1 && PF03762:Vitelline membrane outer layer protein I (VOMI)
109111550	novel_229	LOC109111550	uncharacterized LOC109111550 && - && PF05380:Pao retrotransposon peptidase
109046635	novel_313	LOC109046635	centrosomal protein of 131 kDa-like && - && -
109046637	ccr-miR-103	LOC109046637	repulsive guidance molecule B-like && sp|Q7TQ33|RGMB_MOUSE Repulsive guidance molecule B OS=Mus musculus OX=10090 GN=Rgmb PE=1 SV=1 && PF06535:Repulsive guidance molecule (RGM) N-terminus|PF06534:Repulsive guidance molecule (RGM) C-terminus
109048579	novel_346	LOC109048579	D-aminoacyl-tRNA deacylase 1%2C transcript variant X2 && sp|F1QGC8|DTD1_DANRE D-aminoacyl-tRNA deacylase 1 OS=Danio rerio OX=7955 GN=dtd1 PE=1 SV=1 && PF02580:D-Tyr-tRNA(Tyr) deacylase
109059093	ccr-miR-214	qsox1	quiescin Q6 sulfhydryl oxidase 1 && sp|Q8JGM4|QSOX1_CHICK Sulfhydryl oxidase 1 OS=Gallus gallus OX=9031 GN=QSOX1 PE=1 SV=1 && PF00085:Thioredoxin|PF04777:Erv1 / Alr family
109094324	novel_344	LOC109094324	katanin p80 WD40 repeat-containing subunit B1%2C transcript variant X1 && sp|Q7ZUV2|KTNB1_DANRE Katanin p80 WD40 repeat-containing subunit B1 OS=Danio rerio OX=7955 GN=katnb1 PE=2 SV=1 && PF13925:con80 domain of Katanin|PF00400:WD domain, G-beta repeat
109088600	ccr-miR-103	LOC109088600	clarin-3-like && sp|Q8BHH8|CLRN3_MOUSE Clarin-3 OS=Mus musculus OX=10090 GN=Clrn3 PE=1 SV=1 && -
109090832	novel_25	LOC109090832	palmitoyltransferase ZDHHC20-A%2C transcript variant X1 && sp|F1Q7H8|ZD20A_DANRE Palmitoyltransferase ZDHHC20-A OS=Danio rerio OX=7955 GN=zdhhc20a PE=2 SV=1 && PF01529:DHHC palmitoyltransferase
109097432	ccr-miR-199-5p	LOC109097432	F-box only protein 2-like && sp|Q17QK6|FBX2_BOVIN F-box only protein 2 OS=Bos taurus OX=9913 GN=FBXO2 PE=2 SV=1 && PF04300:F-box associated region
109097437	ccr-miR-181c	serpinh1a	serpin peptidase inhibitor%2C clade H (heat shock protein 47)%2C member 1a && sp|P13731|SERPH_CHICK Serpin H1 OS=Gallus gallus OX=9031 GN=SERPINH1 PE=1 SV=2 && PF00079:Serpin (serine protease inhibitor)
109082954	ccr-miR-10c	LOC109082954	transient receptor potential cation channel subfamily V member 4-like%2C transcript variant X1 && sp|Q9HBA0|TRPV4_HUMAN Transient receptor potential cation channel subfamily V member 4 OS=Homo sapiens OX=9606 GN=TRPV4 PE=1 SV=2 && PF00520:Ion transport protein
109090785	ccr-miR-430	LOC109090785	PR domain zinc finger protein 8-like && sp|Q9NQV8|PRDM8_HUMAN PR domain zinc finger protein 8 OS=Homo sapiens OX=9606 GN=PRDM8 PE=1 SV=3 && -
109096076	ccr-miR-187	gpr75	G protein-coupled receptor 75 && sp|O95800|GPR75_HUMAN Probable G-protein coupled receptor 75 OS=Homo sapiens OX=9606 GN=GPR75 PE=1 SV=1 && PF00001:7 transmembrane receptor (rhodopsin family)
109095491	novel_360,ccr-miR-23a	LOC109095491	uncharacterized LOC109095491%2C transcript variant X1 && sp|Q5JPB2|ZN831_HUMAN Zinc finger protein 831 OS=Homo sapiens OX=9606 GN=ZNF831 PE=2 SV=4 && -
109110372	ccr-miR-22a	eif2s1b	eukaryotic translation initiation factor 2%2C subunit 1 alpha b && sp|Q5ZLX2|IF2A_CHICK Eukaryotic translation initiation factor 2 subunit 1 OS=Gallus gallus OX=9031 GN=EIF2S1 PE=2 SV=2 && PF07541:Eukaryotic translation initiation factor 2 alpha subunit|PF00575:S1 RNA binding domain
109110379	novel_304	LOC109110379	myotilin-like%2C transcript variant X1 && sp|Q9UBF9|MYOTI_HUMAN Myotilin OS=Homo sapiens OX=9606 GN=MYOT PE=1 SV=2 && PF07679:Immunoglobulin I-set domain
109113776	ccr-miR-92b	LOC109113776	kelch-like family member 22%2C transcript variant X3 && sp|Q99JN2|KLH22_MOUSE Kelch-like protein 22 OS=Mus musculus OX=10090 GN=Klhl22 PE=1 SV=1 && PF13964:Kelch motif|PF00651:BTB/POZ domain|PF01344:Kelch motif|PF07707:BTB And C-terminal Kelch
109063994	ccr-miR-214	ppme1	protein phosphatase methylesterase 1 && sp|Q9Y570|PPME1_HUMAN Protein phosphatase methylesterase 1 OS=Homo sapiens OX=9606 GN=PPME1 PE=1 SV=3 && PF12697:Alpha/beta hydrolase family
109065746	novel_229	slc12a1	solute carrier family 12 member 1 && sp|Q13621|S12A1_HUMAN Solute carrier family 12 member 1 OS=Homo sapiens OX=9606 GN=SLC12A1 PE=1 SV=2 && PF08403:Amino acid permease N-terminal|PF03522:Solute carrier family 12|PF00324:Amino acid permease
109102316	ccr-miR-489	klhl31	kelch-like family member 31 && sp|Q6Q7X9|KLH31_DANRE Kelch-like protein 31 OS=Danio rerio OX=7955 GN=klhl31 PE=2 SV=1 && PF07707:BTB And C-terminal Kelch|PF01344:Kelch motif|PF00651:BTB/POZ domain
109056379	novel_200,novel_230	LOC109056379	zinc finger protein 43-like%2C transcript variant X8 && - && -
109112429	ccr-miR-133a-3p	LOC109112429	WW domain-binding protein 2-like && sp|Q8R478|WBP2_RAT WW domain-binding protein 2 OS=Rattus norvegicus OX=10116 GN=Wbp2 PE=1 SV=1 && PF10349:WW-domain ligand protein|PF02893:GRAM domain
109112428	ccr-miR-7132	LOC109112428	arf-GAP with Rho-GAP domain%2C ANK repeat and PH domain-containing protein 2-like%2C transcript variant X2 && sp|Q8BZ05|ARAP2_MOUSE Arf-GAP with Rho-GAP domain, ANK repeat and PH domain-containing protein 2 OS=Mus musculus OX=10090 GN=Arap2 PE=1 SV=2 && PF00620:RhoGAP domain|PF00536:SAM domain (Sterile alpha motif)|PF01412:Putative GTPase activating protein for Arf|PF00788:Ras association (RalGDS…
109072067	ccr-miR-725	LOC109072067	neurotrophin-7-like%2C transcript variant X2 && sp|O73797|NTF7_DANRE Neurotrophin-7 OS=Danio rerio OX=7955 GN=ntf7 PE=2 SV=1 && PF00243:Nerve growth factor family
109056958	ccr-miR-34	LOC109056958	GATA binding protein 2a%2C transcript variant X2 && sp|P23770|GATA2_XENLA GATA-binding factor 2 OS=Xenopus laevis OX=8355 GN=gata2 PE=2 SV=1 && PF00320:GATA zinc finger
109079141	ccr-miR-17-3p	mcf2a	MCF.2 cell line derived transforming sequence a%2C transcript variant X2 && sp|Q63406|MCF2L_RAT Guanine nucleotide exchange factor DBS OS=Rattus norvegicus OX=10116 GN=Mcf2l PE=1 SV=3 && PF00169:PH domain|PF13716:Divergent CRAL/TRIO domain|PF00621:RhoGEF domain
109053250	ccr-miR-17-3p	LOC109053250	trypsin && sp|P00761|TRYP_PIG Trypsin OS=Sus scrofa OX=9823 PE=1 SV=1 && PF00089:Trypsin
109111815	ccr-miR-196a	tm4sf4	transmembrane 4 L six family member 4 && sp|Q9EQL5|T4S4_RAT Transmembrane 4 L6 family member 4 OS=Rattus norvegicus OX=10116 GN=Tm4sf4 PE=2 SV=1 && PF05805:L6 membrane protein
122136863	ccr-miR-196a,ccr-miR-196b	LOC122136863	phosphoenolpyruvate carboxykinase [GTP]%2C mitochondrial-like && sp|Q16822|PCKGM_HUMAN Phosphoenolpyruvate carboxykinase [GTP], mitochondrial OS=Homo sapiens OX=9606 GN=PCK2 PE=1 SV=4 && PF00821:Phosphoenolpyruvate carboxykinase
109073000	ccr-miR-24	LOC109073000	transmembrane protein 238-like && sp|C9JI98|TM238_HUMAN Transmembrane protein 238 OS=Homo sapiens OX=9606 GN=TMEM238 PE=1 SV=1 && PF15125:TMEM238 protein family
109091129	ccr-miR-17-3p	LOC109091129	LIM and cysteine-rich domains protein 1-like && sp|Q8VEE1|LMCD1_MOUSE LIM and cysteine-rich domains protein 1 OS=Mus musculus OX=10090 GN=Lmcd1 PE=1 SV=1 && PF06297:PET Domain
109107874	ccr-miR-217	cst14a.2	cystatin 14a%2C tandem duplicate 2 && sp|B2Z449|CYTB_PAROL Cystatin-B OS=Paralichthys olivaceus OX=8255 PE=1 SV=1 && PF00031:Cystatin domain
109074786	novel_158	LOC109074786	gamma-crystallin S-like && sp|P10112|CRYGS_CYPCA Gamma-crystallin S OS=Cyprinus carpio OX=7962 GN=crygs PE=2 SV=3 && PF00030:Beta/Gamma crystallin
109050282	ccr-miR-460-3p	LOC109050282	dynactin subunit 5 && sp|Q9BTE1|DCTN5_HUMAN Dynactin subunit 5 OS=Homo sapiens OX=9606 GN=DCTN5 PE=1 SV=1 && PF00132:Bacterial transferase hexapeptide (six repeats)
109084005	ccr-miR-17-3p	LOC109084005	uncharacterized LOC109084005 && - && -
109050130	novel_229	LOC109050130	endophilin-A3-like%2C transcript variant X3 && sp|Q8AXU9|SH3G3_CHICK Endophilin-A3 OS=Gallus gallus OX=9031 GN=SH3GL3 PE=1 SV=1 && PF00018:SH3 domain|PF03114:BAR domain
109075781	ccr-miR-133a-3p	LOC109075781	protein Wnt-16-like && sp|Q5E9U6|WNT16_BOVIN Protein Wnt-16 OS=Bos taurus OX=9913 GN=WNT16 PE=2 SV=1 && PF00110:wnt family
109070575	novel_350,ccr-miR-143	dscama	Down syndrome cell adhesion molecule a && sp|F1NY98|DSCAM_CHICK Down syndrome cell adhesion molecule homolog OS=Gallus gallus OX=9031 GN=DSCAM PE=1 SV=3 && PF00041:Fibronectin type III domain|PF07679:Immunoglobulin I-set domain
109086539	novel_207	LOC109086539	ephrin type-B receptor 1 && sp|P09759|EPHB1_RAT Ephrin type-B receptor 1 OS=Rattus norvegicus OX=10116 GN=Ephb1 PE=1 SV=2 && PF01404:Ephrin receptor ligand binding domain|PF00041:Fibronectin type III domain|PF14575:Ephrin type-A receptor 2 transmembrane domain|PF07714:Protein tyrosine kinase
122143381	ccr-miR-20a-3p	LOC122143381	rootletin-like && - && -
109064501	ccr-let-7b	fbxl14a	F-box and leucine-rich repeat protein 14a && sp|Q17R01|FXL14_BOVIN F-box/LRR-repeat protein 14 OS=Bos taurus OX=9913 GN=FBXL14 PE=2 SV=1 && PF12937:F-box-like
109073990	ccr-miR-34,ccr-miR-214	LOC109073990	potassium channel tetramerization domain containing 15a%2C transcript variant X5 && sp|Q5XJ34|KC15L_DANRE BTB/POZ domain-containing protein kctd15-like OS=Danio rerio OX=7955 GN=kctd15l PE=1 SV=1 && PF02214:BTB/POZ domain
109089715	novel_365	LOC109089715	membrane-spanning 4-domains subfamily A member 4A-like && sp|Q3UPL6|M4A15_MOUSE Membrane-spanning 4-domains subfamily A member 15 OS=Mus musculus OX=10090 GN=Ms4a15 PE=2 SV=1 && PF04103:CD20-like family
109087728	novel_21	LOC109087728	uncharacterized LOC109087728 && - && PF07686:Immunoglobulin V-set domain
122143380	novel_230	LOC122143380	protocadherin Fat 1-like && sp|Q14517|FAT1_HUMAN Protocadherin Fat 1 OS=Homo sapiens OX=9606 GN=FAT1 PE=1 SV=2 && PF00028:Cadherin domain
109087725	novel_350	LOC109087725	uroplakin-1a-like%2C transcript variant X1 && sp|P38572|UPK1A_BOVIN Uroplakin-1a OS=Bos taurus OX=9913 GN=UPK1A PE=1 SV=1 && PF00335:Tetraspanin family
109087727	ccr-miR-214	LOC109087727	low density lipoprotein receptor adapter protein 1-B-like%2C transcript variant X5 && sp|Q8C142|ARH_MOUSE Low density lipoprotein receptor adapter protein 1 OS=Mus musculus OX=10090 GN=Ldlrap1 PE=1 SV=3 && PF00640:Phosphotyrosine interaction domain (PTB/PID)
109045873	ccr-miR-133a-3p	LOC109045873	nectin-3-like protein%2C transcript variant X4 && sp|Q58EG3|NECT3_DANRE Nectin-3-like protein OS=Danio rerio OX=7955 GN=nectin3 PE=2 SV=2 && PF07686:Immunoglobulin V-set domain|PF08205:CD80-like C2-set immunoglobulin domain|PF13895:Immunoglobulin domain
109103346	ccr-miR-130a	sgsm2	small G protein signaling modulator 2 && sp|Q80U12|SGSM2_MOUSE Small G protein signaling modulator 2 OS=Mus musculus OX=10090 GN=Sgsm2 PE=1 SV=2 && PF00566:Rab-GTPase-TBC domain|PF02759:RUN domain
109045874	novel_337,novel_350	LOC109045874	diablo homolog%2C mitochondrial-like && sp|A4GZV0|DBLOH_XENLA Diablo homolog, mitochondrial OS=Xenopus laevis OX=8355 GN=diablo PE=2 SV=1 && PF09057:Second Mitochondria-derived Activator of Caspases
109086097	ccr-miR-17-5p	LOC109086097	short transient receptor potential channel 5-like%2C transcript variant X1 && sp|O62852|TRPC5_RABIT Short transient receptor potential channel 5 OS=Oryctolagus cuniculus OX=9986 GN=TRPC5 PE=2 SV=1 && PF08344:Transient receptor ion channel II|PF00520:Ion transport protein
109046365	novel_124	hpse	heparanase && sp|Q9Y251|HPSE_HUMAN Heparanase OS=Homo sapiens OX=9606 GN=HPSE PE=1 SV=2 && PF03662:Glycosyl hydrolase family 79, N-terminal domain
122142196	ccr-miR-17-3p	LOC122142196	uncharacterized LOC122142196 && - && -
122133932	ccr-miR-199-5p	LOC122133932	trans-1%2C2-dihydrobenzene-1%2C2-diol dehydrogenase-like && sp|Q642M9|DHDH_DANRE Trans-1,2-dihydrobenzene-1,2-diol dehydrogenase OS=Danio rerio OX=7955 GN=dhdh PE=2 SV=2 && PF01408:Oxidoreductase family, NAD-binding Rossmann fold
109097032	ccr-miR-129	LOC109097032	ephrin type-B receptor 3-like && sp|Q07498|EPHB3_CHICK Ephrin type-B receptor 3 (Fragment) OS=Gallus gallus OX=9031 GN=EPHB3 PE=2 SV=1 && PF14575:Ephrin type-A receptor 2 transmembrane domain|PF00041:Fibronectin type III domain|PF07714:Protein tyrosine kinase|PF01404:Ephrin receptor ligand binding domain
109047689	ccr-miR-551	bud31	BUD31 homolog && sp|Q567Z7|BUD31_DANRE Protein BUD31 homolog OS=Danio rerio OX=7955 GN=bud31 PE=2 SV=1 && PF01125:G10 protein
109047687	ccr-let-7i	LOC109047687	gastrula zinc finger protein XlCGF8.2DB-like && - && PF00096:Zinc finger, C2H2 type
109087129	novel_213	LOC109087129	V-type proton ATPase subunit S1-like protein%2C transcript variant X1 && sp|P40682|VAS1_BOVIN V-type proton ATPase subunit S1 OS=Bos taurus OX=9913 GN=ATP6AP1 PE=1 SV=1 && PF01299:Lysosome-associated membrane glycoprotein (Lamp)
109087128	ccr-miR-22b	LOC109087128	growth arrest-specific 6 && sp|Q61592|GAS6_MOUSE Growth arrest-specific protein 6 OS=Mus musculus OX=10090 GN=Gas6 PE=2 SV=2 && PF00054:Laminin G domain|PF00594:Vitamin K-dependent carboxylation/gamma-carboxyglutamic (GLA) domain|PF02210:Laminin G domain|PF07645:Calcium-binding EGF domain|PF00008:EGF-like domain
122147380	ccr-miR-459-5p	LOC122147380	palladin-like && sp|Q9ET54|PALLD_MOUSE Palladin OS=Mus musculus OX=10090 GN=Palld PE=1 SV=2 && PF07679:Immunoglobulin I-set domain
122147382	ccr-miR-132b	LOC122147382	transmembrane protein 271-like && sp|A0A286YF58|TM271_HUMAN Transmembrane protein 271 OS=Homo sapiens OX=9606 GN=TMEM271 PE=3 SV=1 && -
109047028	ccr-miR-193a	eif2ak4	eukaryotic translation initiation factor 2 alpha kinase 4 && sp|Q9P2K8|E2AK4_HUMAN eIF-2-alpha kinase GCN2 OS=Homo sapiens OX=9606 GN=EIF2AK4 PE=1 SV=3 && PF13393:Histidyl-tRNA synthetase|PF05773:RWD domain|PF00069:Protein kinase domain
109047023	novel_65	LOC109047023	protein jagged-1a && sp|Q90Y57|JAG1A_DANRE Protein jagged-1a OS=Danio rerio OX=7955 GN=jag1a PE=2 SV=1 && PF00008:EGF-like domain|PF01414:Delta serrate ligand|PF07657:N terminus of Notch ligand
122142491	ccr-miR-27c-3p	LOC122142491	uncharacterized LOC122142491 && - && -
122142494	ccr-miR-214	LOC122142494	sialic acid synthase-like && sp|Q9NR45|SIAS_HUMAN Sialic acid synthase OS=Homo sapiens OX=9606 GN=NANS PE=1 SV=2 && PF08666:SAF domain|PF03102:NeuB family
109094954	ccr-miR-138	LOC109094954	peroxisome proliferator-activated receptor gamma coactivator 1-alpha%2C transcript variant X2 && sp|Q9UBK2|PRGC1_HUMAN Peroxisome proliferator-activated receptor gamma coactivator 1-alpha OS=Homo sapiens OX=9606 GN=PPARGC1A PE=1 SV=1 && PF00076:RNA recognition motif. (a.k.a. RRM, RBD, or RNP domain)
122146384	ccr-miR-34	LOC122146384	uncharacterized LOC122146384 && - && -
109083630	novel_313	LOC109083630	S-adenosylmethionine mitochondrial carrier protein%2C transcript variant X1 && sp|Q4V9P0|SAMC_DANRE S-adenosylmethionine mitochondrial carrier protein OS=Danio rerio OX=7955 GN=slc25a26 PE=2 SV=1 && PF00153:Mitochondrial carrier protein
109077571	ccr-miR-730,ccr-miR-140-3p	LOC109077571	serine/threonine-protein kinase WNK2%2C transcript variant X6 && sp|Q9Y3S1|WNK2_HUMAN Serine/threonine-protein kinase WNK2 OS=Homo sapiens OX=9606 GN=WNK2 PE=1 SV=4 && -
109062552	ccr-miR-203b-3p,novel_354	LOC109062552	protein Jade-3%2C transcript variant X1 && sp|Q7ZVP1|JADE3_DANRE Protein Jade-3 OS=Danio rerio OX=7955 GN=jade3 PE=2 SV=1 && PF13832:PHD-zinc-finger like domain|PF13831:PHD-finger|PF10513:Enhancer of polycomb-like
109069439	ccr-miR-15b	LOC109069439	V-type proton ATPase subunit e 2-like && sp|Q8NHE4|VA0E2_HUMAN V-type proton ATPase subunit e 2 OS=Homo sapiens OX=9606 GN=ATP6V0E2 PE=2 SV=1 && PF05493:ATP synthase subunit H
109053015	novel_158	LOC109053015	UDP-glucuronosyltransferase 2C1-like && sp|P0DTE5|UD2A2_HUMAN UDP-glucuronosyltransferase 2A2 OS=Homo sapiens OX=9606 GN=UGT2A2 PE=1 SV=1 && PF00201:UDP-glucoronosyl and UDP-glucosyl transferase
109058649	ccr-miR-129	LOC109058649	THO complex subunit 2-like%2C transcript variant X1 && sp|C1FXW9|THOC2_DASNO THO complex subunit 2 OS=Dasypus novemcinctus OX=9361 GN=THOC2 PE=3 SV=1 && PF16134:THO complex subunit 2 N-terminus|PF11732:Transcription- and export-related complex subunit|PF11262:Transcription factor/nuclear export subunit protein 2
109054548	ccr-miR-16c,ccr-miR-16b	LOC109054548	plasma membrane ascorbate-dependent reductase CYBRD1 && sp|Q503V1|CYBR1_DANRE Plasma membrane ascorbate-dependent reductase CYBRD1 OS=Danio rerio OX=7955 GN=cybrd1 PE=2 SV=1 && PF03188:Eukaryotic cytochrome b561
109058645	novel_230	LOC109058645	39S ribosomal protein L4%2C mitochondrial-like && sp|Q503X2|RM04_DANRE 39S ribosomal protein L4, mitochondrial OS=Danio rerio OX=7955 GN=mrpl4 PE=2 SV=1 && PF00573:Ribosomal protein L4/L1 family
109058640	ccr-miR-34	si:dkey-85k7.11	endonuclease domain-containing 1 protein && - && PF01223:DNA/RNA non-specific endonuclease
109045465	ccr-miR-138	LOC109045465	histone H2B && sp|P69069|H2B_ONCMY Histone H2B OS=Oncorhynchus mykiss OX=8022 PE=1 SV=2 && PF00125:Core histone H2A/H2B/H3/H4
109059112	ccr-let-7j	LOC109059112	triosephosphate isomerase A && sp|Q1MTI4|TPISA_DANRE Triosephosphate isomerase A OS=Danio rerio OX=7955 GN=tpi1a PE=2 SV=1 && PF00121:Triosephosphate isomerase
109111740	ccr-miR-34,novel_350	LOC109111740	tiggy-winkle hedgehog protein-like && sp|Q90419|TWHH_DANRE Tiggy-winkle hedgehog protein OS=Danio rerio OX=7955 GN=shhb PE=1 SV=1 && PF01079:Hint module|PF01085:Hedgehog amino-terminal signalling domain
109098848	ccr-miR-20a-3p,ccr-miR-210	LOC109098848	transcription factor HES-5-like && sp|Q03062|HES5_RAT Transcription factor HES-5 OS=Rattus norvegicus OX=10116 GN=Hes5 PE=2 SV=1 && PF00010:Helix-loop-helix DNA-binding domain
109098844	novel_124	st3gal8	ST3 beta-galactoside alpha-2%2C3-sialyltransferase 8%2C transcript variant X1 && sp|Q11205|SIA4B_RAT CMP-N-acetylneuraminate-beta-galactosamide-alpha-2,3-sialyltransferase 2 OS=Rattus norvegicus OX=10116 GN=St3gal2 PE=1 SV=1 && PF00777:Glycosyltransferase family 29 (sialyltransferase)
109094174	ccr-miR-138	LOC109094174	tRNA (guanine-N(7)-)-methyltransferase non-catalytic subunit wdr4 && sp|A4IGH4|WDR4_DANRE tRNA (guanine-N(7)-)-methyltransferase non-catalytic subunit wdr4 OS=Danio rerio OX=7955 GN=wdr4 PE=2 SV=2 && -
109094179	ccr-miR-16b	LOC109094179	membrane progestin receptor gamma-B-like && sp|Q6DC77|MPRGB_DANRE Membrane progestin receptor gamma-B OS=Danio rerio OX=7955 GN=paqr5b PE=2 SV=1 && PF03006:Haemolysin-III related
109050731	ccr-miR-17-3p	2023-09-03	neuronal-specific septin-3 && sp|A2BGU8|SEPT3_DANRE Neuronal-specific septin-3 OS=Danio rerio OX=7955 GN=septin3 PE=2 SV=1 && PF00735:Septin
109091047	ccr-miR-125c,ccr-miR-125b	LOC109091047	collagen alpha-1(VII) chain-like && sp|Q63870|CO7A1_MOUSE Collagen alpha-1(VII) chain OS=Mus musculus OX=10090 GN=Col7a1 PE=1 SV=3 && PF00041:Fibronectin type III domain|PF00092:von Willebrand factor type A domain|PF01391:Collagen triple helix repeat (20 copies)
109099713	ccr-miR-222	LOC109099713	mRNA decay activator protein ZFP36L2-A-like && sp|Q7ZXW9|TISDA_XENLA mRNA decay activator protein ZFP36L2-A OS=Xenopus laevis OX=8355 GN=zfp36l2-A PE=1 SV=1 && PF00642:Zinc finger C-x8-C-x5-C-x3-H type (and similar)|PF04553:Tis11B like protein, N terminus
109055768	novel_350	LOC109055768	zinc fingers and homeoboxes protein 1-like && sp|A1YF22|ZHX1_GORGO Zinc fingers and homeoboxes protein 1 OS=Gorilla gorilla gorilla OX=9595 GN=ZHX1 PE=3 SV=1 && PF00046:Homeobox domain
109055769	ccr-miR-23a	LOC109055769	synaptotagmin-4-like && sp|Q9H2B2|SYT4_HUMAN Synaptotagmin-4 OS=Homo sapiens OX=9606 GN=SYT4 PE=1 SV=1 && PF00168:C2 domain
109105723	ccr-miR-103,ccr-miR-107	LOC109105723	protein mono-ADP-ribosyltransferase PARP14-like%2C transcript variant X2 && sp|Q460N5|PAR14_HUMAN Protein mono-ADP-ribosyltransferase PARP14 OS=Homo sapiens OX=9606 GN=PARP14 PE=1 SV=3 && PF00644:Poly(ADP-ribose) polymerase catalytic domain|PF01661:Macro domain|PF02825:WWE domain
109105725	ccr-miR-34	LOC109105725	caspase-2-like%2C transcript variant X2 && sp|Q98943|CASP2_CHICK Caspase-2 OS=Gallus gallus OX=9031 GN=CASP2 PE=2 SV=2 && PF00619:Caspase recruitment domain|PF00656:Caspase domain
109064462	ccr-miR-128	LOC109064462	sodium/potassium/calcium exchanger 2-like && sp|Q9IAL7|NCKX2_CHICK Sodium/potassium/calcium exchanger 2 OS=Gallus gallus OX=9031 GN=SLC24A2 PE=2 SV=1 && PF01699:Sodium/calcium exchanger protein
109057725	ccr-miR-140-3p	LOC109057725	CD59 glycoprotein-like && - && -
109057720	ccr-miR-183	LOC109057720	uncharacterized protein KIAA0408-like%2C transcript variant X2 && - && PF14818:Domain of unknown function (DUF4482)
109057721	ccr-miR-24,novel_350	LOC109057721	mitochondrial carrier homolog 2-like && sp|Q9Y6C9|MTCH2_HUMAN Mitochondrial carrier homolog 2 OS=Homo sapiens OX=9606 GN=MTCH2 PE=1 SV=1 && PF00153:Mitochondrial carrier protein
109112329	ccr-miR-103	nr5a2	nuclear receptor subfamily 5%2C group A%2C member 2%2C transcript variant X2 && sp|O42101|NR5A2_CHICK Nuclear receptor subfamily 5 group A member 2 OS=Gallus gallus OX=9031 GN=NR5A2 PE=2 SV=1 && PF00105:Zinc finger, C4 type (two domains)|PF00104:Ligand-binding domain of nuclear hormone receptor
109052004	ccr-miR-133a-3p	LOC109052004	L-dopachrome tautomerase && sp|P40126|TYRP2_HUMAN L-dopachrome tautomerase OS=Homo sapiens OX=9606 GN=DCT PE=1 SV=1 && PF00264:Common central domain of tyrosinase
109052003	novel_350	LOC109052003	myeloperoxidase-like%2C transcript variant X1 && sp|P11247|PERM_MOUSE Myeloperoxidase OS=Mus musculus OX=10090 GN=Mpo PE=1 SV=2 && PF00386:C1q domain|PF03098:Animal haem peroxidase
109052001	ccr-miR-92b	arpc5la	actin related protein 2/3 complex%2C subunit 5-like%2C a && sp|Q9D898|ARP5L_MOUSE Actin-related protein 2/3 complex subunit 5-like protein OS=Mus musculus OX=10090 GN=Arpc5l PE=1 SV=1 && PF04699:ARP2/3 complex 16 kDa subunit (p16-Arc)
109071931	ccr-miR-489,ccr-miR-19d	LOC109071931	gametogenetin-binding protein 2-like && sp|Q6GVH4|GGNB2_CHICK Gametogenetin-binding protein 2 OS=Gallus gallus OX=9031 GN=GGNBP2 PE=2 SV=1 && -
109057182	ccr-miR-17-5p	LOC109057182	exocyst complex component 8-like && sp|Q5U247|EXOC8_XENLA Exocyst complex component 8 OS=Xenopus laevis OX=8355 GN=exoc8 PE=2 SV=1 && PF08700:Vps51/Vps67|PF16528:Exocyst component 84 C-terminal
109057183	ccr-miR-15b,ccr-miR-457b,ccr-miR-16b	gtf2f1	general transcription factor IIF%2C polypeptide 1%2C transcript variant X2 && sp|Q5EA53|T2FA_BOVIN General transcription factor IIF subunit 1 OS=Bos taurus OX=9913 GN=GTF2F1 PE=2 SV=1 && PF05793:Transcription initiation factor IIF, alpha subunit (TFIIF-alpha)
109112582	ccr-miR-199-5p	LOC109112582	protein furry homolog-like && sp|O94915|FRYL_HUMAN Protein furry homolog-like OS=Homo sapiens OX=9606 GN=FRYL PE=1 SV=2 && PF14225:Cell morphogenesis C-terminal|PF14222:Cell morphogenesis N-terminal|PF14228:Cell morphogenesis central region
109106409	ccr-miR-20a-3p	LOC109106409	tuberin-like%2C transcript variant X1 && sp|P49816|TSC2_RAT Tuberin OS=Rattus norvegicus OX=10116 GN=Tsc2 PE=1 SV=1 && PF03542:Tuberin|PF02145:Rap/ran-GAP|PF11864:Domain of unknown function (DUF3384)
109058989	novel_262	LOC109058989	density-regulated protein%2C transcript variant X1 && sp|Q6DH65|DENR_DANRE Density-regulated protein OS=Danio rerio OX=7955 GN=denr PE=1 SV=1 && PF01253:Translation initiation factor SUI1
109058980	ccr-miR-22b	LOC109058980	dual specificity protein phosphatase 26-like && sp|Q9BV47|DUS26_HUMAN Dual specificity protein phosphatase 26 OS=Homo sapiens OX=9606 GN=DUSP26 PE=1 SV=1 && PF00782:Dual specificity phosphatase, catalytic domain
109098437	ccr-miR-93,novel_337	LOC109098437	sine oculis-binding protein homolog B-like && sp|A7XYJ6|SOBPB_DANRE Sine oculis-binding protein homolog B OS=Danio rerio OX=7955 GN=sobpb PE=2 SV=1 && PF15279:Sine oculis-binding protein
109093373	ccr-miR-727-5p	LOC109093373	ras-like protein family member 11A-like && sp|A1DZY4|RSLBL_DANRE Ras-like protein family member 11A-like OS=Danio rerio OX=7955 GN=zgc:110179 PE=2 SV=1 && PF00071:Ras family
109093376	novel_14	piezo1	piezo-type mechanosensitive ion channel component 1%2C transcript variant X2 && sp|Q92508|PIEZ1_HUMAN Piezo-type mechanosensitive ion channel component 1 OS=Homo sapiens OX=9606 GN=PIEZO1 PE=1 SV=4 && PF15917:Piezo|PF12166:Piezo non-specific cation channel, R-Ras-binding domain
109066281	ccr-miR-92b	LOC109066281	sideroflexin-1-like%2C transcript variant X1 && sp|Q9H9B4|SFXN1_HUMAN Sideroflexin-1 OS=Homo sapiens OX=9606 GN=SFXN1 PE=1 SV=4 && PF03820:Tricarboxylate carrier
109058322	ccr-miR-17-3p	LOC109058322	pre-B-cell leukemia transcription factor 3%2C transcript variant X8 && sp|P40426|PBX3_HUMAN Pre-B-cell leukemia transcription factor 3 OS=Homo sapiens OX=9606 GN=PBX3 PE=1 SV=1 && PF03792:PBC domain|PF00046:Homeobox domain
109052935	ccr-miR-129	LOC109052935	H-2 class I histocompatibility antigen%2C Q10 alpha chain-like%2C transcript variant X2 && sp|P01902|HA1D_MOUSE H-2 class I histocompatibility antigen, K-D alpha chain OS=Mus musculus OX=10090 GN=H2-K1 PE=1 SV=1 && PF00129:Class I Histocompatibility antigen, domains alpha 1 and 2|PF07654:Immunoglobulin C1-set domain
109066755	ccr-miR-18a	LOC109066755	transcription factor HES-7.1-A-like && sp|Q28HA8|HES71_XENTR Transcription factor HES-7.1 OS=Xenopus tropicalis OX=8364 GN=hes7.1 PE=2 SV=1 && PF00010:Helix-loop-helix DNA-binding domain
109066759	ccr-miR-457a,ccr-miR-15b	LOC109066759	neuronal acetylcholine receptor subunit alpha-7-like && sp|P22770|ACHA7_CHICK Neuronal acetylcholine receptor subunit alpha-7 OS=Gallus gallus OX=9031 GN=CHRNA7 PE=1 SV=1 && PF02932:Neurotransmitter-gated ion-channel transmembrane region|PF02931:Neurotransmitter-gated ion-channel ligand binding domain
109109401	ccr-let-7b,novel_229	LOC109109401	tubulin beta chain-like && sp|Q6B856|TBB2B_BOVIN Tubulin beta-2B chain OS=Bos taurus OX=9913 GN=TUBB2B PE=1 SV=2 && PF03953:Tubulin C-terminal domain|PF00091:Tubulin/FtsZ family, GTPase domain
109077426	ccr-miR-17-5p	LOC109077426	inositol 1%2C4%2C5-triphosphate receptor associated 2-like%2C transcript variant X3 && sp|Q5RHB5|IRAG2_DANRE Inositol 1,4,5-triphosphate receptor associated 2 OS=Danio rerio OX=7955 GN=irag2 PE=1 SV=2 && PF14658:EF-hand domain|PF05781:MRVI1 protein|PF14662:Coiled-coil region of CCDC155 or KASH
109077421	novel_305	LOC109077421	E3 ubiquitin/ISG15 ligase TRIM25-like && sp|Q14258|TRI25_HUMAN E3 ubiquitin/ISG15 ligase TRIM25 OS=Homo sapiens OX=9606 GN=TRIM25 PE=1 SV=2 && PF00643:B-box zinc finger|PF15227:zinc finger of C3HC4-type, RING
109077428	novel_209	LOC109077428	mitogen-activated protein kinase kinase kinase 14-like%2C transcript variant X4 && sp|Q9WUL6|M3K14_MOUSE Mitogen-activated protein kinase kinase kinase 14 OS=Mus musculus OX=10090 GN=Map3k14 PE=1 SV=1 && PF00069:Protein kinase domain
109073218	ccr-miR-138	dynlt1b	dynein light chain Tctex-type 1b && sp|P63171|DYLT1_BOVIN Dynein light chain Tctex-type 1 OS=Bos taurus OX=9913 GN=DYNLT1 PE=1 SV=1 && PF03645:Tctex-1 family
109073213	ccr-miR-727-5p	drd4a	dopamine receptor D4a && sp|P51436|DRD4_MOUSE D(4) dopamine receptor OS=Mus musculus OX=10090 GN=Drd4 PE=1 SV=1 && PF00001:7 transmembrane receptor (rhodopsin family)
109073216	ccr-miR-214	LOC109073216	deformed epidermal autoregulatory factor 1 homolog%2C transcript variant X1 && sp|O77562|DEAF1_PANTR Deformed epidermal autoregulatory factor 1 homolog OS=Pan troglodytes OX=9598 GN=DEAF1 PE=2 SV=1 && PF01342:SAND domain|PF01753:MYND finger
109073217	ccr-miR-457b,ccr-miR-214	LOC109073217	SLAM family member 5-like && - && PF13927:Immunoglobulin domain
122137239	novel_262,ccr-miR-146a	si:ch211-238e22.2	uncharacterized protein LOC560730 homolog && - && -
109083967	ccr-miR-187,ccr-miR-92b,ccr-miR-22b	LOC109083967	uncharacterized protein C1orf232-like && sp|A0A0U1RR37|CA232_HUMAN Uncharacterized protein C1orf232 OS=Homo sapiens OX=9606 GN=C1orf232 PE=4 SV=1 && PF15683:Testis development-related protein
109083969	novel_209	LOC109083969	protein FAM110B-like && sp|Q1W6H9|F110C_HUMAN Protein FAM110C OS=Homo sapiens OX=9606 GN=FAM110C PE=1 SV=2 && PF14160:Centrosome-associated C terminus|PF14161:Centrosome-associated N terminus
122137967	ccr-miR-221,ccr-miR-222	LOC122137967	gonadotropin subunit beta-1%2C transcript variant X2 && sp|O13050|GTHB1_CYPCA Gonadotropin subunit beta-1 OS=Cyprinus carpio OX=7962 GN=cgba PE=2 SV=1 && PF00007:Cystine-knot domain
109062523	ccr-miR-17-3p	LOC109062523	NADH dehydrogenase [ubiquinone] 1 alpha subcomplex subunit 10%2C mitochondrial-like && sp|O95299|NDUAA_HUMAN NADH dehydrogenase [ubiquinone] 1 alpha subcomplex subunit 10, mitochondrial OS=Homo sapiens OX=9606 GN=NDUFA10 PE=1 SV=1 && PF01712:Deoxynucleoside kinase
109093437	ccr-miR-738	LOC109093437	SH3 domain-binding glutamic acid-rich-like protein 3 && sp|Q3ZCL8|SH3L3_BOVIN SH3 domain-binding glutamic acid-rich-like protein 3 OS=Bos taurus OX=9913 GN=SH3BGRL3 PE=3 SV=1 && PF04908:SH3-binding, glutamic acid-rich protein
109083346	ccr-miR-139	LOC109083346	protein kinase C theta type-like%2C transcript variant X3 && sp|Q02111|KPCT_MOUSE Protein kinase C theta type OS=Mus musculus OX=10090 GN=Prkcq PE=1 SV=1 && PF00130:Phorbol esters/diacylglycerol binding domain (C1 domain)|PF00069:Protein kinase domain
109083341	ccr-miR-187	LOC109083341	transcriptional repressor scratch 1-like%2C transcript variant X1 && sp|Q99M85|SCRT1_MOUSE Transcriptional repressor scratch 1 OS=Mus musculus OX=10090 GN=Scrt1 PE=1 SV=1 && PF00096:Zinc finger, C2H2 type
122142823	ccr-miR-103,ccr-miR-107	LOC122142823	piggyBac transposable element-derived protein 4-like && - && PF13843:Transposase IS4
122142825	ccr-miR-363	LOC122142825	uncharacterized LOC122142825 && - && -
109089693	novel_213	LOC109089693	uncharacterized LOC109089693%2C transcript variant X2 && - && -
109046726	ccr-miR-139,ccr-miR-24	si:dkey-172o19.2	uncharacterized si:dkey-172o19.2%2C transcript variant X2 && sp|Q6IMZ0|NFIL3_RAT Nuclear factor interleukin-3-regulated protein OS=Rattus norvegicus OX=10116 GN=Nfil3 PE=2 SV=1 && PF07716:Basic region leucine zipper
109079410	ccr-miR-727-5p	LOC109079410	NACHT%2C LRR and PYD domains-containing protein 12-like && sp|Q02084|A33_PLEWA Zinc-binding protein A33 OS=Pleurodeles waltl OX=8319 PE=1 SV=2 && PF13765:SPRY-associated domain|PF05729:NACHT domain|PF14484:Fish-specific NACHT associated domain
109072689	ccr-miR-429	kntc1	kinetochore associated 1%2C transcript variant X5 && sp|P50748|KNTC1_HUMAN Kinetochore-associated protein 1 OS=Homo sapiens OX=9606 GN=KNTC1 PE=1 SV=1 && PF10493:Rough deal protein C-terminal region
109082766	ccr-miR-22b,ccr-miR-20a-3p	LOC109082766	transcription factor Dp-1-like%2C transcript variant X2 && sp|Q14186|TFDP1_HUMAN Transcription factor Dp-1 OS=Homo sapiens OX=9606 GN=TFDP1 PE=1 SV=1 && PF02319:E2F/DP family winged-helix DNA-binding domain|PF08781:Transcription factor DP
109082763	novel_178	cenpe	centromere protein E && sp|Q02224|CENPE_HUMAN Centromere-associated protein E OS=Homo sapiens OX=9606 GN=CENPE PE=1 SV=2 && PF00225:Kinesin motor domain
122149288	ccr-miR-15b	LOC122149288	phosphoglycerate mutase 2-like && sp|P15259|PGAM2_HUMAN Phosphoglycerate mutase 2 OS=Homo sapiens OX=9606 GN=PGAM2 PE=1 SV=3 && PF00300:Histidine phosphatase superfamily (branch 1)
122145885	ccr-miR-132b	LOC122145885	hornerin-like%2C transcript variant X1 && - && PF00095:WAP-type (Whey Acidic Protein) 'four-disulfide core'|PF02389:Cornifin (SPRR) family
122137556	ccr-miR-133a-3p	LOC122137556	putative nuclease HARBI1 && - && PF13359:DDE superfamily endonuclease
122146610	novel_337	LOC122146610	B-cell receptor CD22-like && - && PF13895:Immunoglobulin domain
109081230	ccr-miR-22b,ccr-miR-22a	LOC109081230	transcription initiation factor TFIID subunit 1-like%2C transcript variant X2 && sp|Q80UV9|TAF1_MOUSE Transcription initiation factor TFIID subunit 1 OS=Mus musculus OX=10090 GN=Taf1 PE=1 SV=2 && PF12157:Protein of unknown function (DUF3591)|PF00439:Bromodomain|PF15288:Zinc knuckle|PF09247:TATA box-binding protein binding
109081236	ccr-miR-17-3p	sema3e	sema domain%2C immunoglobulin domain (Ig)%2C short basic domain%2C secreted%2C (semaphorin) 3E && sp|O15041|SEM3E_HUMAN Semaphorin-3E OS=Homo sapiens OX=9606 GN=SEMA3E PE=1 SV=1 && PF01403:Sema domain
109103141	novel_350	wdr53	WD repeat domain 53%2C transcript variant X2 && sp|Q7Z5U6|WDR53_HUMAN WD repeat-containing protein 53 OS=Homo sapiens OX=9606 GN=WDR53 PE=2 SV=1 && -
109080183	novel_4	slc1a3a	solute carrier family 1 member 3a && sp|O57321|EAA1_AMBTI Excitatory amino acid transporter 1 OS=Ambystoma tigrinum OX=8305 GN=SLC1A3 PE=1 SV=1 && PF00375:Sodium:dicarboxylate symporter family
109044975	novel_158	LOC109044975	N-acetylgalactosaminidase%2C alpha%2C transcript variant X2 && sp|Q90744|NAGAB_CHICK Alpha-N-acetylgalactosaminidase OS=Gallus gallus OX=9031 GN=NAGA PE=1 SV=1 && PF16499:Alpha galactosidase A
109044973	ccr-miR-727-5p	LOC109044973	NACHT%2C LRR and PYD domains-containing protein 3-like && sp|Q5DU56|NLRC3_MOUSE Protein NLRC3 OS=Mus musculus OX=10090 GN=Nlrc3 PE=1 SV=2 && PF02758:PAAD/DAPIN/Pyrin domain|PF14484:Fish-specific NACHT associated domain|PF13765:SPRY-associated domain|PF05729:NACHT domain
122143938	novel_25	LOC122143938	zinc finger protein OZF-like%2C transcript variant X2 && - && PF00096:Zinc finger, C2H2 type
122145573	novel_117,novel_205	LOC122145573	fumarylacetoacetase-like && sp|P16930|FAAA_HUMAN Fumarylacetoacetase OS=Homo sapiens OX=9606 GN=FAH PE=1 SV=2 && PF09298:Fumarylacetoacetase N-terminal|PF01557:Fumarylacetoacetate (FAA) hydrolase family
109105937	novel_209	LOC109105937	rho guanine nucleotide exchange factor 1-like%2C transcript variant X5 && sp|Q61210|ARHG1_MOUSE Rho guanine nucleotide exchange factor 1 OS=Mus musculus OX=10090 GN=Arhgef1 PE=1 SV=2 && PF09128:Regulator of G protein signalling-like domain|PF00621:RhoGEF domain|PF16652:Pleckstrin homology domain
109096485	novel_230	ptprz1a	protein tyrosine phosphatase receptor type Z1a%2C transcript variant X1 && sp|Q62656|PTPRZ_RAT Receptor-type tyrosine-protein phosphatase zeta OS=Rattus norvegicus OX=10116 GN=Ptprz1 PE=1 SV=1 && PF00041:Fibronectin type III domain|PF00194:Eukaryotic-type carbonic anhydrase|PF00102:Protein-tyrosine phosphatase
109054971	ccr-miR-132b	guca1d	guanylate cyclase activator 1d && sp|P79880|GUC1A_CHICK Guanylyl cyclase-activating protein 1 OS=Gallus gallus OX=9031 GN=GUCA1A PE=1 SV=3 && PF13833:EF-hand domain pair|PF13499:EF-hand domain pair
109067644	ccr-miR-34	ap1m1	adaptor related protein complex 1 subunit mu 1 && sp|Q2KJ81|AP1M1_BOVIN AP-1 complex subunit mu-1 OS=Bos taurus OX=9913 GN=AP1M1 PE=1 SV=3 && PF00928:Adaptor complexes medium subunit family
109067647	novel_339	LOC109067647	plexin-C1-like%2C transcript variant X2 && sp|O60486|PLXC1_HUMAN Plexin-C1 OS=Homo sapiens OX=9606 GN=PLXNC1 PE=1 SV=1 && PF01833:IPT/TIG domain
109067649	ccr-miR-138	LOC109067649	plexin-C1-like && sp|O60486|PLXC1_HUMAN Plexin-C1 OS=Homo sapiens OX=9606 GN=PLXNC1 PE=1 SV=1 && PF01833:IPT/TIG domain
109066513	ccr-miR-138	LOC109066513	death-associated protein kinase 3-like && sp|O43293|DAPK3_HUMAN Death-associated protein kinase 3 OS=Homo sapiens OX=9606 GN=DAPK3 PE=1 SV=1 && PF00069:Protein kinase domain
109078959	ccr-miR-24	LOC109078959	serine/threonine-protein kinase PLK3-like && sp|Q9H4B4|PLK3_HUMAN Serine/threonine-protein kinase PLK3 OS=Homo sapiens OX=9606 GN=PLK3 PE=1 SV=2 && PF00069:Protein kinase domain|PF00659:POLO box duplicated region
109084049	novel_359	acp2	acid phosphatase 2%2C lysosomal && sp|P24638|PPAL_MOUSE Lysosomal acid phosphatase OS=Mus musculus OX=10090 GN=Acp2 PE=1 SV=2 && PF00328:Histidine phosphatase superfamily (branch 2)
109098148	ccr-miR-22b,ccr-miR-22a	mrpl32	mitochondrial ribosomal protein L32 && sp|Q2TBI6|RM32_BOVIN 39S ribosomal protein L32, mitochondrial OS=Bos taurus OX=9913 GN=MRPL32 PE=1 SV=1 && PF01783:Ribosomal L32p protein family
109045612	ccr-miR-489	abcb11a	ATP-binding cassette%2C sub-family B (MDR/TAP)%2C member 11a && sp|O95342|ABCBB_HUMAN Bile salt export pump OS=Homo sapiens OX=9606 GN=ABCB11 PE=1 SV=2 && PF07673:Protein of unknown function (DUF1602)|PF00005:ABC transporter|PF00664:ABC transporter transmembrane region
109045611	ccr-miR-460-5p	LOC109045611	structural maintenance of chromosomes flexible hinge domain-containing protein 1-like%2C transcript variant X1 && sp|A6NHR9|SMHD1_HUMAN Structural maintenance of chromosomes flexible hinge domain-containing protein 1 OS=Homo sapiens OX=9606 GN=SMCHD1 PE=1 SV=2 && PF06470:SMC proteins Flexible Hinge Domain
109098146	ccr-miR-148	LOC109098146	rab11 family-interacting protein 1-like && sp|Q3B7T9|RFIP1_RAT Rab11 family-interacting protein 1 OS=Rattus norvegicus OX=10116 GN=Rab11fip1 PE=1 SV=1 && PF09457:FIP domain|PF00168:C2 domain
109048260	ccr-miR-22b,ccr-miR-22a	LOC109048260	mucosa-associated lymphoid tissue lymphoma translocation protein 1 homolog%2C transcript variant X3 && sp|Q2TBA3|MALT1_MOUSE Mucosa-associated lymphoid tissue lymphoma translocation protein 1 homolog OS=Mus musculus OX=10090 GN=Malt1 PE=1 SV=2 && PF13895:Immunoglobulin domain|PF00656:Caspase domain
109048263	ccr-miR-460-5p	LOC109048263	cytochrome c oxidase subunit 7C%2C mitochondrial-like && sp|P00430|COX7C_BOVIN Cytochrome c oxidase subunit 7C, mitochondrial OS=Bos taurus OX=9913 GN=COX7C PE=1 SV=3 && PF02935:Cytochrome c oxidase subunit VIIc
109104350	ccr-miR-103,ccr-miR-107	LOC109104350	dynein axonemal heavy chain 12-like%2C transcript variant X1 && sp|P0C927|ASB14_RAT Ankyrin repeat and SOCS box protein 14 OS=Rattus norvegicus OX=10116 GN=Asb14 PE=3 SV=1 && PF07525:SOCS box|PF12796:Ankyrin repeats (3 copies)
109063664	ccr-miR-221	LOC109063664	SLIT and NTRK-like protein 5 && sp|O94991|SLIK5_HUMAN SLIT and NTRK-like protein 5 OS=Homo sapiens OX=9606 GN=SLITRK5 PE=1 SV=2 && PF13855:Leucine rich repeat
109104359	ccr-miR-17-5p	LOC109104359	seizure protein 6-like && sp|Q7TSK2|SEZ6_MOUSE Seizure protein 6 OS=Mus musculus OX=10090 GN=Sez6 PE=1 SV=1 && PF00431:CUB domain|PF00084:Sushi repeat (SCR repeat)
109046925	ccr-let-7i	LOC109046925	unconventional myosin-XV-like && sp|Q9UKN7|MYO15_HUMAN Unconventional myosin-XV OS=Homo sapiens OX=9606 GN=MYO15A PE=1 SV=2 && PF00373:FERM central domain|PF00784:MyTH4 domain|PF00063:Myosin head (motor domain)|PF07653:Variant SH3 domain
109065890	ccr-miR-24	LOC109065890	complement C1q tumor necrosis factor-related protein 1-like && sp|Q5XIG2|C1QT1_RAT Complement C1q tumor necrosis factor-related protein 1 OS=Rattus norvegicus OX=10116 GN=C1qtnf1 PE=2 SV=1 && PF01391:Collagen triple helix repeat (20 copies)|PF00386:C1q domain
109110461	ccr-miR-140-3p	LOC109110461	collagen alpha-6(VI) chain-like && sp|A6NMZ7|CO6A6_HUMAN Collagen alpha-6(VI) chain OS=Homo sapiens OX=9606 GN=COL6A6 PE=1 SV=2 && PF00014:Kunitz/Bovine pancreatic trypsin inhibitor domain|PF00092:von Willebrand factor type A domain|PF01391:Collagen triple helix repeat (20 copies)
109113228	ccr-miR-727-3p	LOC109113228	uncharacterized protein C11orf87 homolog && - && -
109082240	ccr-miR-132a	LOC109082240	C-type mannose receptor 2-like && - && PF00059:Lectin C-type domain
109082247	novel_305,ccr-miR-22b	LOC109082247	leucine-rich repeat and fibronectin type III domain-containing protein 1 && sp|Q6PGX3|LRFN1_DANRE Leucine-rich repeat and fibronectin type III domain-containing protein 1 OS=Danio rerio OX=7955 GN=lrfn1 PE=2 SV=1 && PF00041:Fibronectin type III domain|PF07679:Immunoglobulin I-set domain
109075379	ccr-miR-107	LOC109075379	scavenger receptor class F member 1-like && sp|Q14162|SREC_HUMAN Scavenger receptor class F member 1 OS=Homo sapiens OX=9606 GN=SCARF1 PE=1 SV=3 && -
109051452	ccr-miR-18a,ccr-miR-17-3p	LOC109051452	REST corepressor 1-like && sp|Q90WN5|RCOR1_XENLA REST corepressor 1 OS=Xenopus laevis OX=8355 GN=rcor1 PE=2 SV=1 && -
109055483	ccr-miR-103	wnt6a	wingless-type MMTV integration site family%2C member 6a && sp|P22727|WNT6_MOUSE Protein Wnt-6 OS=Mus musculus OX=10090 GN=Wnt6 PE=1 SV=2 && PF00110:wnt family
109055485	ccr-miR-17-3p	LOC109055485	beta-crystallin A2-like%2C transcript variant X1 && sp|P55164|CRBA2_CHICK Beta-crystallin A2 OS=Gallus gallus OX=9031 GN=CRYBA2 PE=2 SV=1 && PF00030:Beta/Gamma crystallin
109055484	ccr-miR-725	LOC109055484	cyclin-dependent kinase 5 activator 1-like && sp|Q28199|CD5R1_BOVIN Cyclin-dependent kinase 5 activator 1 OS=Bos taurus OX=9913 GN=CDK5R1 PE=1 SV=1 && PF03261:Cyclin-dependent kinase 5 activator protein
109105087	ccr-miR-187	LOC109105087	zinc finger and BTB domain-containing protein 7B-like%2C transcript variant X4 && sp|O15156|ZBT7B_HUMAN Zinc finger and BTB domain-containing protein 7B OS=Homo sapiens OX=9606 GN=ZBTB7B PE=1 SV=2 && PF00651:BTB/POZ domain
109051162	ccr-miR-551	LOC109051162	protein NDRG4%2C transcript variant X2 && sp|Q640Z1|NDR4A_XENLA Protein NDRG4-A OS=Xenopus laevis OX=8355 GN=ndrg4-a PE=2 SV=1 && PF03096:Ndr family
109109298	novel_344,novel_14	LOC109109298	insulin receptor substrate 1-B-like%2C transcript variant X2 && sp|P84770|IRS1B_XENLA Insulin receptor substrate 1-B OS=Xenopus laevis OX=8355 GN=irs1-b PE=2 SV=1 && PF00169:PH domain|PF02174:PTB domain (IRS-1 type)
109104682	ccr-miR-217	LOC109104682	zinc finger protein ZFAT-like%2C transcript variant X1 && sp|Q9P243|ZFAT_HUMAN Zinc finger protein ZFAT OS=Homo sapiens OX=9606 GN=ZFAT PE=1 SV=2 && -
122134268	novel_350	LOC122134268	protein FAM222A-like%2C transcript variant X2 && sp|Q5U5X8|F222A_HUMAN Protein FAM222A OS=Homo sapiens OX=9606 GN=FAM222A PE=2 SV=1 && PF15258:Protein family of FAM222A
109105552	ccr-miR-181c	LOC109105552	WAP four-disulfide core domain protein 3-like && - && PF00095:WAP-type (Whey Acidic Protein) 'four-disulfide core'
109105551	ccr-miR-181a	LOC109105551	uncharacterized LOC109105551%2C transcript variant X2 && - && PF07686:Immunoglobulin V-set domain
109064121	ccr-miR-27c-3p,ccr-miR-27a,novel_65	paics	phosphoribosylaminoimidazole carboxylase%2C phosphoribosylaminoimidazole succinocarboxamide synthetase%2C transcript variant X1 && sp|P38024|PUR6_CHICK Multifunctional protein ADE2 OS=Gallus gallus OX=9031 GN=AIRC PE=2 SV=1 && PF13837:Myb/SANT-like DNA-binding domain|PF01259:SAICAR synthetase|PF00731:AIR carboxylase
109056686	ccr-miR-132b	LOC109056686	gamma-crystallin M2-like && sp|P48649|CRGM2_CHIID Gamma-crystallin M2 OS=Chiloscyllium indicum OX=443761 GN=GM2 PE=2 SV=2 && PF00030:Beta/Gamma crystallin
122141643	novel_21,ccr-miR-122	LOC122141643	hatching enzyme 1.2-like && sp|Q1LW01|HE12_DANRE Hatching enzyme 1.2 OS=Danio rerio OX=7955 GN=he1.2 PE=1 SV=1 && PF01400:Astacin (Peptidase family M12A)
109060001	ccr-miR-15a	LOC109060001	uncharacterized LOC109060001 && - && -
109060000	ccr-miR-128,ccr-miR-489	slx1b	SLX1 homolog B%2C structure-specific endonuclease subunit%2C transcript variant X1 && sp|Q0IH86|SLX1_XENLA Structure-specific endonuclease subunit slx1 OS=Xenopus laevis OX=8355 GN=slx1a PE=2 SV=1 && PF01541:GIY-YIG catalytic domain
109085948	ccr-miR-24	LOC109085948	geranylgeranyl transferase type-2 subunit alpha-like%2C transcript variant X3 && sp|Q5NVK5|PGTA_PONAB Geranylgeranyl transferase type-2 subunit alpha OS=Pongo abelii OX=9601 GN=RABGGTA PE=2 SV=1 && PF01239:Protein prenyltransferase alpha subunit repeat|PF07711:Rab geranylgeranyl transferase alpha-subunit, insert domain
109102023	ccr-miR-129	LOC109102023	AF4/FMR2 family member 2-like%2C transcript variant X1 && sp|P51816|AFF2_HUMAN AF4/FMR2 family member 2 OS=Homo sapiens OX=9606 GN=AFF2 PE=1 SV=4 && PF05110:AF-4 proto-oncoprotein
109102024	ccr-miR-20a-5p	LOC109102024	tRNA dimethylallyltransferase-like%2C transcript variant X2 && sp|Q80UN9|MOD5_MOUSE tRNA dimethylallyltransferase OS=Mus musculus OX=10090 GN=Trit1 PE=2 SV=2 && PF01715:IPP transferase
109058824	ccr-miR-205	LOC109058824	bromo adjacent homology domain-containing 1 protein-like && sp|Q8TBE0|BAHD1_HUMAN Bromo adjacent homology domain-containing 1 protein OS=Homo sapiens OX=9606 GN=BAHD1 PE=1 SV=2 && PF01426:BAH domain
109058823	ccr-miR-133a-3p	LOC109058823	chromaffin granule amine transporter-like%2C transcript variant X2 && sp|P54219|VMAT1_HUMAN Chromaffin granule amine transporter OS=Homo sapiens OX=9606 GN=SLC18A1 PE=1 SV=1 && PF07690:Major Facilitator Superfamily
109092702	ccr-miR-144	LOC109092702	angiopoietin-related protein 3-like && sp|Q9R182|ANGL3_MOUSE Angiopoietin-related protein 3 OS=Mus musculus OX=10090 GN=Angptl3 PE=1 SV=1 && PF00147:Fibrinogen beta and gamma chains, C-terminal globular domain
109108993	ccr-miR-17-3p	LOC109108993	cadherin-13-like%2C transcript variant X2 && sp|P33150|CAD13_CHICK Cadherin-13 OS=Gallus gallus OX=9031 GN=CDH13 PE=1 SV=1 && PF08758:Cadherin prodomain like|PF00028:Cadherin domain
109068357	novel_305	LOC109068357	transmembrane protein KIAA1109 homolog && sp|A0A0R4IES7|K1109_DANRE Transmembrane protein KIAA1109 homolog OS=Danio rerio OX=7955 GN=si:ch211-233a24.2 PE=3 SV=1 && PF10479:Fragile site-associated protein C-terminus
122136374	ccr-miR-214	LOC122136374	complement C1q tumor necrosis factor-related protein 6-like && - && PF00386:C1q domain
122137024	novel_344	dnajb9b	DnaJ heat shock protein family (Hsp40) member B9b%2C transcript variant X1 && sp|Q5R9A4|DNJB9_PONAB DnaJ homolog subfamily B member 9 OS=Pongo abelii OX=9601 GN=DNAJB9 PE=2 SV=1 && PF00226:DnaJ domain
109103843	novel_337	tnfaip2b	tumor necrosis factor%2C alpha-induced protein 2b%2C transcript variant X2 && sp|Q2M3D2|EX3L2_HUMAN Exocyst complex component 3-like protein 2 OS=Homo sapiens OX=9606 GN=EXOC3L2 PE=1 SV=1 && PF06046:Exocyst complex component Sec6
109103840	ccr-miR-20a-3p,ccr-miR-17-3p	ckba	creatine kinase%2C brain a%2C transcript variant X1 && sp|P24722|KCRT_ONCMY Creatine kinase, testis isozyme OS=Oncorhynchus mykiss OX=8022 GN=tck1 PE=2 SV=1 && PF02807:ATP:guanido phosphotransferase, N-terminal domain|PF00217:ATP:guanido phosphotransferase, C-terminal catalytic domain
109045299	ccr-miR-214	ubiad1	UbiA prenyltransferase domain containing 1 && sp|E7FB98|UBIA1_DANRE UbiA prenyltransferase domain-containing protein 1 OS=Danio rerio OX=7955 GN=ubiad1 PE=1 SV=1 && PF01040:UbiA prenyltransferase family
122146519	ccr-miR-15a	LOC122146519	asialoglycoprotein receptor 1-like%2C transcript variant X1 && sp|Q2LK54|COL12_CHICK Collectin-12 OS=Gallus gallus OX=9031 GN=COLEC12 PE=2 SV=1 && PF00059:Lectin C-type domain
109098412	ccr-miR-125c	gtf2h4	general transcription factor IIH%2C polypeptide 4 && sp|Q92759|TF2H4_HUMAN General transcription factor IIH subunit 4 OS=Homo sapiens OX=9606 GN=GTF2H4 PE=1 SV=1 && PF03849:Transcription factor Tfb2
109047273	ccr-miR-107,ccr-miR-103	LOC109047273	beta-4C adrenergic receptor-like%2C transcript variant X1 && sp|P43141|ADB4C_MELGA Beta-4C adrenergic receptor OS=Meleagris gallopavo OX=9103 GN=ADRB4C PE=2 SV=1 && PF00001:7 transmembrane receptor (rhodopsin family)
109047271	novel_124	LOC109047271	isthmin-2-like && sp|Q58T08|ISM2_DANRE Isthmin-2 OS=Danio rerio OX=7955 GN=ism2 PE=2 SV=1 && PF03782:AMOP domain|PF00090:Thrombospondin type 1 domain
109105949	ccr-miR-140-3p	prss59.1	serine protease 59%2C tandem duplicate 1 && sp|P35031|TRY1_SALSA Trypsin-1 OS=Salmo salar OX=8030 PE=1 SV=1 && PF00089:Trypsin
109070042	ccr-miR-338	LOC109070042	basement membrane-specific heparan sulfate proteoglycan core protein-like && - && PF07679:Immunoglobulin I-set domain
109070040	ccr-miR-17-5p	LOC109070040	testis-specific gene 10 protein-like && sp|Q66GS9|CP135_HUMAN Centrosomal protein of 135 kDa OS=Homo sapiens OX=9606 GN=CEP135 PE=1 SV=2 && -
109084428	novel_14	LOC109084428	retinal rod rhodopsin-sensitive cGMP 3'%2C5'-cyclic phosphodiesterase subunit delta && sp|Q9XT54|PDE6D_CANLF Retinal rod rhodopsin-sensitive cGMP 3',5'-cyclic phosphodiesterase subunit delta OS=Canis lupus familiaris OX=9615 GN=PDE6D PE=2 SV=1 && PF05351:GMP-PDE, delta subunit
109084425	ccr-miR-140-3p	LOC109084425	uncharacterized LOC109084425 && - && PF07686:Immunoglobulin V-set domain
109087680	ccr-miR-139	zgc:158689	uncharacterized protein LOC791177 homolog%2C transcript variant X1 && sp|Q8BKX1|BAIP2_MOUSE Brain-specific angiogenesis inhibitor 1-associated protein 2 OS=Mus musculus OX=10090 GN=Baiap2 PE=1 SV=2 && PF08397:IRSp53/MIM homology domain|PF14604:Variant SH3 domain
109087689	ccr-miR-143,ccr-miR-217	arnt	aryl hydrocarbon receptor nuclear translocator%2C transcript variant X2 && sp|P79832|ARNT_ONCMY Aryl hydrocarbon receptor nuclear translocator OS=Oncorhynchus mykiss OX=8022 GN=arnt PE=1 SV=1 && PF00989:PAS fold|PF14598:PAS domain|PF00010:Helix-loop-helix DNA-binding domain
122141981	ccr-miR-133a-3p	c1ql4a	complement component 1%2C q subcomponent-like 4 && sp|Q4ZJM9|C1QL4_MOUSE Complement C1q-like protein 4 OS=Mus musculus OX=10090 GN=C1ql4 PE=1 SV=1 && PF00386:C1q domain
122141983	ccr-miR-214	cdaa	cytidine deaminase a && sp|P32320|CDD_HUMAN Cytidine deaminase OS=Homo sapiens OX=9606 GN=CDA PE=1 SV=2 && PF00383:Cytidine and deoxycytidylate deaminase zinc-binding region
122137011	ccr-miR-125b,ccr-miR-125c	LOC122137011	G2/M phase-specific E3 ubiquitin-protein ligase-like && sp|Q5F4A1|G2E3_CHICK G2/M phase-specific E3 ubiquitin-protein ligase OS=Gallus gallus OX=9031 GN=G2E3 PE=2 SV=1 && PF00632:HECT-domain (ubiquitin-transferase)
122141329	ccr-miR-133a-3p	LOC122141329	chromobox protein homolog 2-like && - && PF00385:Chromo (CHRromatin Organisation MOdifier) domain
109086154	ccr-miR-130c	LOC109086154	dentin sialophosphoprotein-like%2C transcript variant X1 && - && PF00069:Protein kinase domain
109071023	ccr-miR-430	LOC109071023	kinesin-like protein KIF19 && sp|Q99PT9|KIF19_MOUSE Kinesin-like protein KIF19 OS=Mus musculus OX=10090 GN=Kif19 PE=1 SV=2 && PF00225:Kinesin motor domain
109088684	ccr-miR-214	LOC109088684	tricarboxylate transport protein A%2C mitochondrial-like && sp|Q6PGY3|TXTPA_DANRE Tricarboxylate transport protein A, mitochondrial OS=Danio rerio OX=7955 GN=slc25a1a PE=2 SV=1 && PF00153:Mitochondrial carrier protein
109089082	ccr-miR-205,ccr-miR-103,ccr-miR-107	erap1b	endoplasmic reticulum aminopeptidase 1b%2C transcript variant X1 && sp|Q9NZ08|ERAP1_HUMAN Endoplasmic reticulum aminopeptidase 1 OS=Homo sapiens OX=9606 GN=ERAP1 PE=1 SV=3 && PF11838:ERAP1-like C-terminal domain|PF01433:Peptidase family M1
109110667	ccr-miR-103,ccr-miR-27a,ccr-miR-107,ccr-miR-27d	LOC109110667	glucosidase 2 subunit beta-like%2C transcript variant X1 && sp|P14314|GLU2B_HUMAN Glucosidase 2 subunit beta OS=Homo sapiens OX=9606 GN=PRKCSH PE=1 SV=2 && PF13015:Glucosidase II beta subunit-like protein|PF12999:Glucosidase II beta subunit-like
109110662	ccr-miR-34	LOC109110662	endophilin-B1-like%2C transcript variant X1 && sp|Q5ZIR1|SHLB1_CHICK Endophilin-B1 OS=Gallus gallus OX=9031 GN=SH3GLB1 PE=2 SV=1 && PF14604:Variant SH3 domain|PF03114:BAR domain
122147449	ccr-miR-125b,ccr-miR-125c,novel_230	LOC122147449	uncharacterized LOC122147449 && - && PF00020:TNFR/NGFR cysteine-rich region
122147442	novel_305	LOC122147442	N-alpha-acetyltransferase 15%2C NatA auxiliary subunit-like && sp|Q80UM3|NAA15_MOUSE N-alpha-acetyltransferase 15, NatA auxiliary subunit OS=Mus musculus OX=10090 GN=Naa15 PE=1 SV=1 && PF12569:NMDA receptor-regulated protein 1
122147440	novel_186	LOC122147440	beta-crystallin A3-2-like%2C transcript variant X1 && sp|Q91317|CRB32_LITCT Beta-crystallin A3-2 OS=Lithobates catesbeianus OX=8400 PE=2 SV=1 && PF00030:Beta/Gamma crystallin
122147447	ccr-miR-205	LOC122147447	H/ACA ribonucleoprotein complex subunit 1-like%2C transcript variant X1 && sp|Q7ZVE0|GAR1_DANRE H/ACA ribonucleoprotein complex subunit 1 OS=Danio rerio OX=7955 GN=gar1 PE=2 SV=1 && PF04410:Gar1/Naf1 RNA binding region
109045368	ccr-miR-17-3p	rdh1	retinol dehydrogenase 1%2C transcript variant X2 && sp|P55006|RDH7_RAT Retinol dehydrogenase 7 OS=Rattus norvegicus OX=10116 GN=Rdh7 PE=1 SV=1 && PF00106:short chain dehydrogenase
109099565	ccr-miR-183,ccr-miR-182-5p	LOC109099565	aquaporin-8-like && sp|P56405|AQP8_RAT Aquaporin-8 OS=Rattus norvegicus OX=10116 GN=Aqp8 PE=2 SV=1 && PF00230:Major intrinsic protein
122149074	ccr-let-7i	LOC122149074	B2 bradykinin receptor-like && sp|O70526|BKRB2_CAVPO B2 bradykinin receptor OS=Cavia porcellus OX=10141 GN=BDKRB2 PE=2 SV=1 && PF00001:7 transmembrane receptor (rhodopsin family)
109065079	ccr-miR-727-5p	LOC109065079	protein EOLA1-like && sp|Q8TE69|EOLA1_HUMAN Protein EOLA1 OS=Homo sapiens OX=9606 GN=EOLA1 PE=1 SV=3 && -
109045947	ccr-miR-133a-3p	LOC109045947	gelsolin-like%2C transcript variant X1 && sp|P06396|GELS_HUMAN Gelsolin OS=Homo sapiens OX=9606 GN=GSN PE=1 SV=1 && PF00626:Gelsolin repeat
109045940	ccr-miR-132a	LOC109045940	zinc finger protein Gfi-1b-like && sp|Q5VTD9|GFI1B_HUMAN Zinc finger protein Gfi-1b OS=Homo sapiens OX=9606 GN=GFI1B PE=1 SV=1 && -
122139951	ccr-miR-27a,novel_65,ccr-miR-27d,ccr-miR-27c-3p	LOC122139951	centrosomal protein of 192 kDa-like && sp|Q8TEP8|CE192_HUMAN Centrosomal protein of 192 kDa OS=Homo sapiens OX=9606 GN=CEP192 PE=1 SV=3 && -
109047735	ccr-miR-15a,ccr-miR-15b	LOC109047735	interferon alpha-inducible protein 27-like protein 2A && - && PF06140:Interferon-induced 6-16 family
109060240	ccr-miR-138	LOC109060240	glutaredoxin domain-containing cysteine-rich protein 1-like && sp|A8MXD5|GRCR1_HUMAN Glutaredoxin domain-containing cysteine-rich protein 1 OS=Homo sapiens OX=9606 GN=GRXCR1 PE=1 SV=1 && PF00462:Glutaredoxin
109060242	ccr-miR-140-3p	LOC109060242	A disintegrin and metalloproteinase with thrombospondin motifs 2-like && sp|P79331|ATS2_BOVIN A disintegrin and metalloproteinase with thrombospondin motifs 2 OS=Bos taurus OX=9913 GN=ADAMTS2 PE=1 SV=1 && PF05986:ADAM-TS Spacer 1|PF00090:Thrombospondin type 1 domain|PF01421:Reprolysin (M12B) family zinc metalloprotease|PF01562:Reprolysin family propeptide
109060244	ccr-miR-24	LOC109060244	adhesion G protein-coupled receptor E3-like && sp|Q61549|AGRE1_MOUSE Adhesion G protein-coupled receptor E1 OS=Mus musculus OX=10090 GN=Adgre1 PE=1 SV=1 && PF00002:7 transmembrane receptor (Secretin family)
122142161	novel_229,ccr-miR-214	LOC122142161	death-associated protein && sp|Q91XC8|DAP1_MOUSE Death-associated protein 1 OS=Mus musculus OX=10090 GN=Dap PE=1 SV=3 && PF15228:Death-associated protein
122142166	novel_229	gng10	guanine nucleotide binding protein (G protein)%2C gamma 10%2C transcript variant X3 && sp|Q9CXP8|GBG10_MOUSE Guanine nucleotide-binding protein G(I)/G(S)/G(O) subunit gamma-10 OS=Mus musculus OX=10090 GN=Gng10 PE=3 SV=1 && PF00631:GGL domain
109091416	ccr-miR-181c	LOC109091416	NAD kinase b%2C transcript variant X1 && sp|P58058|NADK_MOUSE NAD kinase OS=Mus musculus OX=10090 GN=Nadk PE=1 SV=2 && PF01513:ATP-NAD kinase
109091419	novel_350	LOC109091419	tubulin monoglycylase TTLL3-like%2C transcript variant X2 && sp|Q1ECV4|TTLL3_DANRE Tubulin monoglycylase TTLL3 OS=Danio rerio OX=7955 GN=ttll3 PE=2 SV=1 && PF03133:Tubulin-tyrosine ligase family
109074570	ccr-miR-92b	LOC109074570	tubulin beta chain%2C transcript variant X1 && sp|Q91575|TBB5_XENLA Tubulin beta chain OS=Xenopus laevis OX=8355 GN=tubb PE=2 SV=1 && PF03953:Tubulin C-terminal domain|PF00091:Tubulin/FtsZ family, GTPase domain
122139953	ccr-miR-140-3p	LOC122139953	uncharacterized LOC122139953 && - && -
109060791	ccr-miR-34	fam166b	family with sequence similarity 166 member B && sp|A2RRW4|F166B_DANRE Protein FAM166B OS=Danio rerio OX=7955 GN=fam166b PE=2 SV=1 && PF10629:Protein of unknown function (DUF2475)
122146520	ccr-miR-143	LOC122146520	solute carrier family 35 member F4-like && sp|Q8IY50|S35F3_HUMAN Putative thiamine transporter SLC35F3 OS=Homo sapiens OX=9606 GN=SLC35F3 PE=2 SV=2 && -
109051922	ccr-miR-183	LOC109051922	nuclear receptor-binding protein 2-like && sp|Q9NSY0|NRBP2_HUMAN Nuclear receptor-binding protein 2 OS=Homo sapiens OX=9606 GN=NRBP2 PE=1 SV=2 && PF07714:Protein tyrosine kinase
109072240	ccr-miR-460-5p	LOC109072240	gastrula zinc finger protein XlCGF7.1-like && - && PF00096:Zinc finger, C2H2 type
109051927	ccr-miR-20a-3p	LOC109051927	gastrula zinc finger protein XlCGF8.2DB-like%2C transcript variant X1 && - && PF00096:Zinc finger, C2H2 type
109093189	ccr-miR-139	LOC109093189	septin-5-like && sp|P28661|SEPT4_MOUSE Septin-4 OS=Mus musculus OX=10090 GN=Septin4 PE=1 SV=1 && PF00735:Septin
109063265	novel_346	LOC109063265	gelsolin-like && sp|O93510|GELS_CHICK Gelsolin OS=Gallus gallus OX=9031 GN=GSN PE=2 SV=1 && PF00626:Gelsolin repeat
109063260	ccr-miR-17-3p	LOC109063260	cytosolic endo-beta-N-acetylglucosaminidase && sp|A1L251|ENASE_DANRE Cytosolic endo-beta-N-acetylglucosaminidase OS=Danio rerio OX=7955 GN=engase PE=2 SV=1 && PF03644:Glycosyl hydrolase family 85
109061170	novel_14	mast1a	microtubule associated serine/threonine kinase 1a && sp|Q9Y2H9|MAST1_HUMAN Microtubule-associated serine/threonine-protein kinase 1 OS=Homo sapiens OX=9606 GN=MAST1 PE=1 SV=2 && PF08926:Domain of unknown function (DUF1908)|PF00069:Protein kinase domain|PF00595:PDZ domain (Also known as DHR or GLGF)
109061171	ccr-miR-23a	mn1b	meningioma 1b && sp|D3YWE6|MN1_MOUSE Transcriptional activator MN1 OS=Mus musculus OX=10090 GN=Mn1 PE=2 SV=1 && -
109067561	novel_25	LOC109067561	gastrula zinc finger protein XlCGF8.2DB-like%2C transcript variant X1 && - && PF00096:Zinc finger, C2H2 type
109067560	ccr-miR-221	LOC109067560	E3 ubiquitin-protein ligase NEURL1B%2C transcript variant X1 && sp|Q0MW30|NEU1B_MOUSE E3 ubiquitin-protein ligase NEURL1B OS=Mus musculus OX=10090 GN=Neurl1b PE=1 SV=1 && PF07177:Neuralized|PF13920:Zinc finger, C3HC4 type (RING finger)
109083159	ccr-miR-138	LOC109083159	TATA box binding protein && sp|Q7SXL3|TBP_DANRE TATA-box-binding protein OS=Danio rerio OX=7955 GN=tbp PE=1 SV=1 && PF00352:Transcription factor TFIID (or TATA-binding protein, TBP)
109053787	novel_194	LOC109053787	trinucleotide repeat-containing gene 6B protein-like && sp|Q8BKI2|TNR6B_MOUSE Trinucleotide repeat-containing gene 6B protein OS=Mus musculus OX=10090 GN=Tnrc6b PE=1 SV=2 && PF16608:TNRC6-PABC binding domain
109054833	ccr-miR-103	LOC109054833	myeloid-associated differentiation marker-like protein 2 && sp|Q08DL4|MADL2_BOVIN Myeloid-associated differentiation marker-like protein 2 OS=Bos taurus OX=9913 GN=MYADML2 PE=2 SV=3 && PF01284:Membrane-associating domain
109051756	ccr-miR-130a	LOC109051756	rab-like protein 6%2C transcript variant X1 && sp|Q08DA0|RABL6_BOVIN Rab-like protein 6 OS=Bos taurus OX=9913 GN=RABL6 PE=2 SV=1 && PF08477:Ras of Complex, Roc, domain of DAPkinase
109053438	ccr-miR-20a-5p	LOC109053438	TBC1 domain family member 9B-like && sp|Q5SVR0|TBC9B_MOUSE TBC1 domain family member 9B OS=Mus musculus OX=10090 GN=Tbc1d9b PE=1 SV=1 && PF00566:Rab-GTPase-TBC domain|PF02893:GRAM domain
109078854	ccr-miR-727-5p	LOC109078854	CD209 antigen-like protein E && sp|Q6ZS10|CL17A_HUMAN C-type lectin domain family 17, member A OS=Homo sapiens OX=9606 GN=CLEC17A PE=1 SV=2 && PF00059:Lectin C-type domain
109058779	ccr-miR-107,ccr-miR-103	frmd7	FERM domain containing 7%2C transcript variant X1 && sp|Q6ZUT3|FRMD7_HUMAN FERM domain-containing protein 7 OS=Homo sapiens OX=9606 GN=FRMD7 PE=1 SV=1 && PF09380:FERM C-terminal PH-like domain|PF08736:FERM adjacent (FA)
109073087	ccr-miR-24,ccr-miR-34	coro1cb	coronin%2C actin binding protein%2C 1Cb%2C transcript variant X1 && sp|B0R0D7|COR1C_DANRE Coronin-1C-A OS=Danio rerio OX=7955 GN=coro1ca PE=2 SV=1 && PF16300:Type of WD40 repeat|PF08953:Domain of unknown function (DUF1899)
109068254	ccr-miR-187,ccr-miR-24	ipo13b	importin 13b%2C transcript variant X1 && sp|O94829|IPO13_HUMAN Importin-13 OS=Homo sapiens OX=9606 GN=IPO13 PE=1 SV=3 && -
109049920	ccr-miR-15a	LOC109049920	cholinergic receptor%2C nicotinic%2C delta (muscle) && sp|P02717|ACHD_CHICK Acetylcholine receptor subunit delta OS=Gallus gallus OX=9031 GN=CHRND PE=3 SV=1 && PF02932:Neurotransmitter-gated ion-channel transmembrane region|PF02931:Neurotransmitter-gated ion-channel ligand binding domain
109049923	novel_200	LOC109049923	calcium/calmodulin-dependent protein kinase II inhibitor 2-like && sp|Q0IHT1|CK2N2_XENTR Calcium/calmodulin-dependent protein kinase II inhibitor 2 OS=Xenopus tropicalis OX=8364 GN=camk2n2 PE=3 SV=1 && PF15170:Calcium/calmodulin-dependent protein kinase II inhibitor
122138645	ccr-let-7i,ccr-miR-138	pdzph1	PDZ and pleckstrin homology domains 1 && sp|Q9HAU0|PKHA5_HUMAN Pleckstrin homology domain-containing family A member 5 OS=Homo sapiens OX=9606 GN=PLEKHA5 PE=1 SV=1 && PF00169:PH domain|PF00595:PDZ domain (Also known as DHR or GLGF)
109104526	ccr-miR-17-3p	LOC109104526	E3 ubiquitin-protein ligase RNF182-like && sp|Q3SWY0|RN183_BOVIN E3 ubiquitin-protein ligase RNF183 OS=Bos taurus OX=9913 GN=RNF183 PE=2 SV=1 && PF14634:zinc-RING finger domain
109099005	novel_339	LOC109099005	eukaryotic peptide chain release factor subunit 1%2C transcript variant X1 && sp|Q0VCX5|ERF1_BOVIN Eukaryotic peptide chain release factor subunit 1 OS=Bos taurus OX=9913 GN=ETF1 PE=2 SV=3 && PF03465:eRF1 domain 3|PF03463:eRF1 domain 1|PF03464:eRF1 domain 2
109099004	novel_213	LOC109099004	avidin-like && sp|P02701|AVID_CHICK Avidin OS=Gallus gallus OX=9031 GN=AVD PE=1 SV=3 && PF01382:Avidin family
109051550	ccr-miR-128	LOC109051550	leucine-rich repeat flightless-interacting protein 2-like%2C transcript variant X3 && sp|Q9Y608|LRRF2_HUMAN Leucine-rich repeat flightless-interacting protein 2 OS=Homo sapiens OX=9606 GN=LRRFIP2 PE=1 SV=1 && PF09738:Double stranded RNA binding protein (DUF2051)
109055077	ccr-miR-133a-3p,ccr-miR-199-5p,ccr-miR-222	LOC109055077	protein RCC2 homolog%2C transcript variant X2 && sp|Q6NYE2|RCC2_DANRE Protein RCC2 homolog OS=Danio rerio OX=7955 GN=rcc2 PE=2 SV=1 && PF00415:Regulator of chromosome condensation (RCC1) repeat
109051051	ccr-miR-338	LOC109051051	carboxypeptidase B-like && sp|P09955|CBPB1_PIG Carboxypeptidase B OS=Sus scrofa OX=9823 GN=CPB1 PE=1 SV=5 && PF00246:Zinc carboxypeptidase|PF02244:Carboxypeptidase activation peptide
109079817	ccr-miR-122	rbm47	RNA binding motif protein 47%2C transcript variant X3 && sp|Q5R5P4|RBM47_PONAB RNA-binding protein 47 OS=Pongo abelii OX=9601 GN=RBM47 PE=2 SV=2 && PF14259:RNA recognition motif (a.k.a. RRM, RBD, or RNP domain)|PF00076:RNA recognition motif. (a.k.a. RRM, RBD, or RNP domain)
109079813	ccr-miR-17-3p	LOC109079813	PAX3- and PAX7-binding protein 1-like%2C transcript variant X1 && sp|Q9Y5B6|PAXB1_HUMAN PAX3- and PAX7-binding protein 1 OS=Homo sapiens OX=9606 GN=PAXBP1 PE=1 SV=2 && PF07842:GC-rich sequence DNA-binding factor-like protein
109079810	ccr-miR-15a	LOC109079810	uncharacterized LOC109079810 && - && PF00011:Hsp20/alpha crystallin family
109079811	ccr-miR-138	LOC109079811	RNA-binding protein 6-like%2C transcript variant X1 && sp|P98175|RBM10_HUMAN RNA-binding protein 10 OS=Homo sapiens OX=9606 GN=RBM10 PE=1 SV=3 && -
109083538	ccr-miR-129	LOC109083538	transcriptional activator MN1-like%2C transcript variant X2 && sp|D3YWE6|MN1_MOUSE Transcriptional activator MN1 OS=Mus musculus OX=10090 GN=Mn1 PE=2 SV=1 && -
109049834	novel_313	spata13	spermatogenesis associated 13 && sp|Q96N96|SPT13_HUMAN Spermatogenesis-associated protein 13 OS=Homo sapiens OX=9606 GN=SPATA13 PE=1 SV=1 && PF00018:SH3 domain|PF00621:RhoGEF domain
109055696	ccr-miR-29b,ccr-miR-221,ccr-miR-338	aadat	aminoadipate aminotransferase%2C transcript variant X1 && sp|Q5E9N4|AADAT_BOVIN Kynurenine/alpha-aminoadipate aminotransferase, mitochondrial OS=Bos taurus OX=9913 GN=AADAT PE=2 SV=1 && PF00155:Aminotransferase class I and II
109105955	ccr-miR-20a-3p,ccr-miR-17-3p	LOC109105955	ubiquitin-conjugating enzyme E2 W%2C transcript variant X1 && sp|A6H795|UBE2W_BOVIN Ubiquitin-conjugating enzyme E2 W OS=Bos taurus OX=9913 GN=UBE2W PE=2 SV=1 && PF00179:Ubiquitin-conjugating enzyme
109056524	ccr-miR-17-5p	LOC109056524	uncharacterized LOC109056524 && - && PF09238:Interleukin-4 receptor alpha chain, N-terminal
109056526	ccr-miR-187	LOC109056526	syntaxin-7-like && sp|O15400|STX7_HUMAN Syntaxin-7 OS=Homo sapiens OX=9606 GN=STX7 PE=1 SV=4 && PF05739:SNARE domain|PF14523:Syntaxin-like protein
109064959	ccr-miR-24	LOC109064959	laminin subunit alpha-5-like && - && PF07699:GCC2 and GCC3
109112298	novel_229	2023-09-15	septin 15%2C transcript variant X2 && sp|Q6Q137|SEPT7_BOVIN Septin-7 OS=Bos taurus OX=9913 GN=SEPTIN7 PE=2 SV=2 && PF00735:Septin
109071627	ccr-miR-93	dgki	diacylglycerol kinase%2C iota%2C transcript variant X2 && sp|D3YWQ0|DGKI_MOUSE Diacylglycerol kinase iota OS=Mus musculus OX=10090 GN=Dgki PE=1 SV=1 && PF00130:Phorbol esters/diacylglycerol binding domain (C1 domain)|PF00609:Diacylglycerol kinase accessory domain|PF12796:Ankyrin repeats (3 copies)|PF00781:Diacylglycerol kinase catalytic domain
109091353	novel_346	LOC109091353	tumor necrosis factor alpha-induced protein 3-like%2C transcript variant X1 && sp|Q60769|TNAP3_MOUSE Tumor necrosis factor alpha-induced protein 3 OS=Mus musculus OX=10090 GN=Tnfaip3 PE=1 SV=2 && PF02338:OTU-like cysteine protease|PF01754:A20-like zinc finger
109091351	ccr-miR-20a-3p	LOC109091351	syntaxin-8-like && sp|Q9UNK0|STX8_HUMAN Syntaxin-8 OS=Homo sapiens OX=9606 GN=STX8 PE=1 SV=2 && -
109057344	ccr-miR-338	LOC109057344	proline rich transmembrane protein 1B-like && - && PF04505:Interferon-induced transmembrane protein
109102209	ccr-miR-199-5p	LOC109102209	heterogeneous nuclear ribonucleoprotein A/B-like%2C transcript variant X2 && sp|Q99020|ROAA_MOUSE Heterogeneous nuclear ribonucleoprotein A/B OS=Mus musculus OX=10090 GN=Hnrnpab PE=1 SV=1 && PF00076:RNA recognition motif. (a.k.a. RRM, RBD, or RNP domain)|PF08143:CBFNT (NUC161) domain
109057340	ccr-miR-214,ccr-miR-129	LOC109057340	macrophage mannose receptor 1-like && - && PF00059:Lectin C-type domain
109106319	ccr-miR-459-3p	LOC109106319	protein MMS22-like && sp|B3DIY3|MMS22_DANRE Protein MMS22-like OS=Danio rerio OX=7955 GN=mms22l PE=2 SV=1 && PF14911:S-phase genomic integrity recombination mediator, C-terminal|PF14910:S-phase genomic integrity recombination mediator, N-terminal
109092312	ccr-miR-214	rhbdl3	rhomboid%2C veinlet-like 3 (Drosophila)%2C transcript variant X1 && sp|P58873|RHBL3_MOUSE Rhomboid-related protein 3 OS=Mus musculus OX=10090 GN=Rhbdl3 PE=2 SV=1 && PF01694:Rhomboid family
109079170	ccr-miR-194	sytl4	synaptotagmin-like 4%2C transcript variant X7 && sp|Q96C24|SYTL4_HUMAN Synaptotagmin-like protein 4 OS=Homo sapiens OX=9606 GN=SYTL4 PE=1 SV=2 && PF00168:C2 domain|PF02318:FYVE-type zinc finger
122135762	ccr-miR-144	LOC122135762	receptor tyrosine-protein kinase erbB-4-like && sp|Q61527|ERBB4_MOUSE Receptor tyrosine-protein kinase erbB-4 OS=Mus musculus OX=10090 GN=Erbb4 PE=1 SV=5 && -
109107191	ccr-miR-15a,ccr-miR-15b	trim13	tripartite motif containing 13%2C transcript variant X4 && sp|Q503I2|TRI13_DANRE Tripartite motif-containing 13 OS=Danio rerio OX=7955 GN=trim13 PE=2 SV=1 && PF00643:B-box zinc finger|PF00097:Zinc finger, C3HC4 type (RING finger)
109107193	ccr-let-7b	LOC109107193	uncharacterized protein PB18E9.04c-like%2C transcript variant X2 && sp|A6H5X4|PHF11_MOUSE PHD finger protein 11 OS=Mus musculus OX=10090 GN=Phf11 PE=2 SV=1 && PF13771:PHD-like zinc-binding domain
109107198	ccr-miR-15a,ccr-miR-15b	LOC109107198	tripartite motif-containing 13-like%2C transcript variant X5 && sp|Q503I2|TRI13_DANRE Tripartite motif-containing 13 OS=Danio rerio OX=7955 GN=trim13 PE=2 SV=1 && PF00097:Zinc finger, C3HC4 type (RING finger)|PF00643:B-box zinc finger
109070054	ccr-miR-214	LOC109070054	leucine-rich repeat and immunoglobulin-like domain-containing nogo receptor-interacting protein 3%2C transcript variant X1 && sp|P0C6S8|LIGO3_HUMAN Leucine-rich repeat and immunoglobulin-like domain-containing nogo receptor-interacting protein 3 OS=Homo sapiens OX=9606 GN=LINGO3 PE=3 SV=1 && PF13855:Leucine rich repeat|PF07679:Immunoglobulin I-set domain
122143760	novel_229	LOC122143760	gastrula zinc finger protein XlCGF8.2DB-like%2C transcript variant X2 && - && PF00096:Zinc finger, C2H2 type
122137188	ccr-miR-214	LOC122137188	gastrula zinc finger protein XlCGF26.1-like && - && PF00096:Zinc finger, C2H2 type|PF13465:Zinc-finger double domain
109101568	novel_186	cryba1l1	crystallin%2C beta A1%2C like 1 && sp|Q91317|CRB32_LITCT Beta-crystallin A3-2 OS=Lithobates catesbeianus OX=8400 PE=2 SV=1 && PF00030:Beta/Gamma crystallin
109101562	ccr-miR-24	LOC109101562	cyclin-A2-like && sp|P47827|CCNA2_XENLA Cyclin-A2 OS=Xenopus laevis OX=8355 GN=ccna2 PE=2 SV=1 && PF16500:N-terminal region of cyclin_N|PF02984:Cyclin, C-terminal domain|PF00134:Cyclin, N-terminal domain
109101564	ccr-miR-457a	acbd5b	acyl-CoA binding domain containing 5b%2C transcript variant X1 && sp|A5WV69|ACB5B_DANRE Acyl-CoA-binding domain-containing protein 5-B OS=Danio rerio OX=7955 GN=acbd5b PE=3 SV=1 && PF00887:Acyl CoA binding protein
109108370	novel_350	LOC109108370	laminin subunit gamma-1-like && sp|Q1LVF0|LAMC1_DANRE Laminin subunit gamma-1 OS=Danio rerio OX=7955 GN=lamc1 PE=2 SV=2 && PF00052:Laminin B (Domain IV)|PF00053:Laminin EGF domain|PF00055:Laminin N-terminal (Domain VI)
109066434	ccr-miR-187	LOC109066434	guanylyl cyclase-activating protein 1 && sp|O73761|GUC1A_LITPI Guanylyl cyclase-activating protein 1 OS=Lithobates pipiens OX=8404 GN=GUCA1A PE=2 SV=3 && PF13499:EF-hand domain pair|PF13833:EF-hand domain pair
109084322	ccr-miR-214	LOC109084322	TOX high mobility group box family member 3-like%2C transcript variant X2 && sp|O15405|TOX3_HUMAN TOX high mobility group box family member 3 OS=Homo sapiens OX=9606 GN=TOX3 PE=1 SV=2 && PF00505:HMG (high mobility group) box
109084323	ccr-miR-205,ccr-miR-22a,ccr-miR-22b	LOC109084323	keratin%2C type I cytoskeletal 47 kDa-like && sp|Q61781|K1C14_MOUSE Keratin, type I cytoskeletal 14 OS=Mus musculus OX=10090 GN=Krt14 PE=1 SV=2 && PF00038:Intermediate filament protein
109109392	ccr-miR-205,ccr-miR-15a	LOC109109392	WD repeat- and FYVE domain-containing protein 4-like%2C transcript variant X4 && sp|Q6ZS81|WDFY4_HUMAN WD repeat- and FYVE domain-containing protein 4 OS=Homo sapiens OX=9606 GN=WDFY4 PE=1 SV=3 && PF02138:Beige/BEACH domain|PF14844:PH domain associated with Beige/BEACH
109065507	ccr-miR-214	LOC109065507	interferon alpha/beta receptor 1b-like && sp|K7NA32|IRA1A_ONCMY Interferon alpha/beta receptor 1a OS=Oncorhynchus mykiss OX=8022 GN=ifnar1a PE=2 SV=1 && PF01108:Tissue factor|PF09294:Interferon-alpha/beta receptor, fibronectin type III
109055903	ccr-miR-22b	LOC109055903	glycogenin-1-like && sp|P46976|GLYG_HUMAN Glycogenin-1 OS=Homo sapiens OX=9606 GN=GYG1 PE=1 SV=4 && PF01501:Glycosyl transferase family 8
109083678	ccr-miR-138,novel_21	spag1b	sperm associated antigen 1b && sp|Q07617|SPAG1_HUMAN Sperm-associated antigen 1 OS=Homo sapiens OX=9606 GN=SPAG1 PE=1 SV=3 && PF13414:TPR repeat|PF13877:Potential Monad-binding region of RPAP3
109083671	ccr-miR-199-3p	LOC109083671	cytochrome P450 2K6-like && sp|F1Q8C3|CP2K6_DANRE Cytochrome P450 2K6 OS=Danio rerio OX=7955 GN=cyp2k6 PE=1 SV=1 && PF00067:Cytochrome P450
122140841	ccr-miR-128	LOC122140841	ephrin-A3-like && sp|P52797|EFNA3_HUMAN Ephrin-A3 OS=Homo sapiens OX=9606 GN=EFNA3 PE=1 SV=1 && -
109111070	ccr-miR-18a	LOC109111070	arginine and glutamate-rich protein 1-A-like%2C transcript variant X3 && - && PF15346:Arginine and glutamate-rich 1
109082078	ccr-miR-222	rgs18	regulator of G protein signaling 18%2C transcript variant X1 && sp|Q9NS28|RGS18_HUMAN Regulator of G-protein signaling 18 OS=Homo sapiens OX=9606 GN=RGS18 PE=1 SV=1 && PF00615:Regulator of G protein signaling domain
109094246	novel_46	LOC109094246	low-density lipoprotein receptor-related protein 3-like%2C transcript variant X2 && sp|O75074|LRP3_HUMAN Low-density lipoprotein receptor-related protein 3 OS=Homo sapiens OX=9606 GN=LRP3 PE=2 SV=2 && PF00431:CUB domain|PF00057:Low-density lipoprotein receptor domain class A
109094244	ccr-miR-430	LOC109094244	asc-type amino acid transporter 1-like%2C transcript variant X2 && sp|Q9NS82|AAA1_HUMAN Asc-type amino acid transporter 1 OS=Homo sapiens OX=9606 GN=SLC7A10 PE=1 SV=1 && PF13520:Amino acid permease
109050796	ccr-miR-139	LOC109050796	transcription factor Maf-like%2C transcript variant X1 && sp|Q98UK4|MAF_DANRE Transcription factor Maf OS=Danio rerio OX=7955 GN=maf PE=1 SV=1 && PF03131:bZIP Maf transcription factor|PF08383:Maf N-terminal region
122140849	novel_14	LOC122140849	collagen alpha-2(XI) chain-like && sp|Q64739|COBA2_MOUSE Collagen alpha-2(XI) chain OS=Mus musculus OX=10090 GN=Col11a2 PE=2 SV=3 && -
109065315	novel_14	LOC109065315	CMP-N-acetylneuraminate-beta-galactosamide-alpha-2%2C3-sialyltransferase 1-like && sp|P54751|SIA4A_MOUSE CMP-N-acetylneuraminate-beta-galactosamide-alpha-2,3-sialyltransferase 1 OS=Mus musculus OX=10090 GN=St3gal1 PE=1 SV=1 && PF00777:Glycosyltransferase family 29 (sialyltransferase)
109095591	novel_229	LOC109095591	CCAAT/enhancer-binding protein delta-like && sp|Q00322|CEBPD_MOUSE CCAAT/enhancer-binding protein delta OS=Mus musculus OX=10090 GN=Cebpd PE=1 SV=2 && PF07716:Basic region leucine zipper
109080693	ccr-miR-738	c9	complement component 9 && sp|P79755|CO9_TAKRU Complement component C9 OS=Takifugu rubripes OX=31033 GN=c9 PE=3 SV=1 && PF00057:Low-density lipoprotein receptor domain class A|PF01823:MAC/Perforin domain
109080695	ccr-miR-139	LOC109080695	disabled homolog 2-like%2C transcript variant X1 && sp|P98082|DAB2_HUMAN Disabled homolog 2 OS=Homo sapiens OX=9606 GN=DAB2 PE=1 SV=3 && PF00640:Phosphotyrosine interaction domain (PTB/PID)
109080697	ccr-miR-133a-5p	LOC109080697	zinc finger protein 239 && - && -
109065557	ccr-miR-375	LOC109065557	xylosyltransferase 2-like%2C transcript variant X2 && sp|Q5QQ51|XYLT2_PANTR Xylosyltransferase 2 OS=Pan troglodytes OX=9598 GN=XYLT2 PE=2 SV=1 && PF12529:Xylosyltransferase C terminal|PF02485:Core-2/I-Branching enzyme
109056437	ccr-miR-17-3p	LOC109056437	serine/threonine-protein kinase ULK1-like && sp|O75385|ULK1_HUMAN Serine/threonine-protein kinase ULK1 OS=Homo sapiens OX=9606 GN=ULK1 PE=1 SV=2 && PF00069:Protein kinase domain|PF12063:Domain of unknown function (DUF3543)
109059453	ccr-miR-22b	cdk5rap1	CDK5 regulatory subunit associated protein 1 && sp|Q96SZ6|CK5P1_HUMAN Mitochondrial tRNA methylthiotransferase CDK5RAP1 OS=Homo sapiens OX=9606 GN=CDK5RAP1 PE=1 SV=2 && PF00919:Uncharacterized protein family UPF0004|PF01938:TRAM domain|PF04055:Radical SAM superfamily
109055868	ccr-miR-140-3p,ccr-miR-730	LOC109055868	uncharacterized LOC109055868%2C transcript variant X4 && - && PF07686:Immunoglobulin V-set domain|PF07679:Immunoglobulin I-set domain
109112504	novel_46,ccr-miR-148	LOC109112504	voltage-dependent calcium channel gamma-6 subunit-like%2C transcript variant X2 && sp|Q8VHW7|CCG6_RAT Voltage-dependent calcium channel gamma-6 subunit OS=Rattus norvegicus OX=10116 GN=Cacng6 PE=2 SV=1 && PF13903:PMP-22/EMP/MP20/Claudin tight junction
109064208	ccr-miR-138	LOC109064208	histone H2B && sp|P69069|H2B_ONCMY Histone H2B OS=Oncorhynchus mykiss OX=8022 PE=1 SV=2 && -
109064206	ccr-miR-143	gje1	gap junction protein epsilon 1 && sp|U3JA75|CXE1_DANRE Gap junction epsilon-1 protein OS=Danio rerio OX=7955 GN=cx23 PE=2 SV=1 && PF00029:Connexin
109057101	novel_14,ccr-miR-24	l2hgdh	L-2-hydroxyglutarate dehydrogenase && sp|A7MBI3|L2HDH_BOVIN L-2-hydroxyglutarate dehydrogenase, mitochondrial OS=Bos taurus OX=9913 GN=L2HGDH PE=2 SV=1 && PF01266:FAD dependent oxidoreductase
109057104	ccr-miR-205	ppm1na	protein phosphatase%2C Mg2+/Mn2+ dependent%2C 1Na (putative) && sp|P35813|PPM1A_HUMAN Protein phosphatase 1A OS=Homo sapiens OX=9606 GN=PPM1A PE=1 SV=1 && PF00481:Protein phosphatase 2C|PF07830:Protein serine/threonine phosphatase 2C, C-terminal domain
109068781	ccr-miR-133a-3p	LOC109068781	claudin-like protein ZF-A9 && sp|Q9YH90|CLDZ_DANRE Claudin-like protein ZF-A9 OS=Danio rerio OX=7955 GN=cldng PE=2 SV=1 && PF00822:PMP-22/EMP/MP20/Claudin family
109047169	ccr-miR-139	LOC109047169	frizzled-3-like%2C transcript variant X2 && sp|Q9NPG1|FZD3_HUMAN Frizzled-3 OS=Homo sapiens OX=9606 GN=FZD3 PE=1 SV=1 && PF01534:Frizzled/Smoothened family membrane region|PF01392:Fz domain
109068285	novel_305,ccr-miR-17-3p	LOC109068285	uncharacterized LOC109068285 && - && -
109056180	ccr-miR-138	LOC109056180	28S ribosomal protein S7%2C mitochondrial && sp|Q498Z6|RT07_DANRE 28S ribosomal protein S7, mitochondrial OS=Danio rerio OX=7955 GN=mrps7 PE=2 SV=1 && PF00177:Ribosomal protein S7p/S5e
109054660	novel_229	LOC109054660	phosphoglucomutase-2-like && sp|Q96G03|PGM2_HUMAN Phosphoglucomutase-2 OS=Homo sapiens OX=9606 GN=PGM2 PE=1 SV=4 && PF02878:Phosphoglucomutase/phosphomannomutase, alpha/beta/alpha domain I|PF02880:Phosphoglucomutase/phosphomannomutase, alpha/beta/alpha domain III|PF02879:Phosphoglucomutase/phosphomannomutase, alpha/beta/alpha domain II
109105477	ccr-miR-21,novel_5	LOC109105477	rap guanine nucleotide exchange factor 4-like && sp|Q8WZA2|RPGF4_HUMAN Rap guanine nucleotide exchange factor 4 OS=Homo sapiens OX=9606 GN=RAPGEF4 PE=1 SV=1 && PF00027:Cyclic nucleotide-binding domain|PF00617:RasGEF domain|PF00618:RasGEF N-terminal motif|PF00610:Domain found in Dishevelled, Egl-10, and Pleckstrin (DEP)
109068870	ccr-miR-24	LOC109068870	tubulin--tyrosine ligase-like%2C transcript variant X2 && sp|Q8NG68|TTL_HUMAN Tubulin--tyrosine ligase OS=Homo sapiens OX=9606 GN=TTL PE=1 SV=2 && PF03133:Tubulin-tyrosine ligase family
109093082	ccr-miR-27c-3p	LOC109093082	small integral membrane protein 14-like%2C transcript variant X1 && sp|Q2KIK3|SIM14_BOVIN Small integral membrane protein 14 OS=Bos taurus OX=9913 GN=SMIM14 PE=3 SV=1 && PF11027:Protein of unknown function (DUF2615)
109093086	ccr-miR-22a,ccr-miR-22b	LOC109093086	low affinity immunoglobulin gamma Fc region receptor III-like && - && PF13895:Immunoglobulin domain
109072657	ccr-miR-140-3p	LOC109072657	SLAM family member 5-like%2C transcript variant X1 && - && -
109110955	novel_344	LOC109110955	guanylyl cyclase-activating protein 2 && sp|O73762|GUC1B_LITPI Guanylyl cyclase-activating protein 2 OS=Lithobates pipiens OX=8404 GN=GUCA1B PE=2 SV=3 && PF13499:EF-hand domain pair|PF00036:EF hand
109110954	ccr-miR-430	LOC109110954	uncharacterized LOC109110954 && sp|Q8VIH1|NOBOX_MOUSE Homeobox protein NOBOX OS=Mus musculus OX=10090 GN=Nobox PE=1 SV=1 && PF00046:Homeobox domain
109066202	ccr-miR-16a	LOC109066202	protein C19orf12 homolog && sp|Q8WUR0|CS012_MOUSE Protein C19orf12 homolog OS=Mus musculus OX=10090 PE=1 SV=1 && -
109059415	novel_14	gatd3l	glutamine amidotransferase class 1 domain containing 3%2C like && sp|Q90257|ES1_DANRE ES1 protein, mitochondrial OS=Danio rerio OX=7955 GN=es1 PE=1 SV=2 && -
122148922	ccr-miR-210	zgc:101562	C2H2-type zinc finger protein%2C transcript variant X1 && - && -
122148924	novel_346	LOC122148924	uncharacterized LOC122148924 && - && PF15449:Retinal protein
109084691	ccr-miR-727-5p	LOC109084691	cytohesin-1-like%2C transcript variant X3 && sp|Q76MZ1|CYH1_CHLAE Cytohesin-1 OS=Chlorocebus aethiops OX=9534 GN=CYTH1 PE=2 SV=1 && PF00169:PH domain|PF01369:Sec7 domain
122134351	novel_138	LOC122134351	adhesion G-protein coupled receptor V1-like && sp|Q6JAN0|AGRV1_DANRE Adhesion G-protein coupled receptor V1 OS=Danio rerio OX=7955 GN=adgrv1 PE=2 SV=1 && PF03160:Calx-beta domain
109075247	ccr-miR-214	si:cabz01101003.1	ubiquitin carboxyl-terminal hydrolase CYLD && sp|Q1RMU2|CYLD_BOVIN Ubiquitin carboxyl-terminal hydrolase CYLD OS=Bos taurus OX=9913 GN=CYLD PE=2 SV=1 && PF01302:CAP-Gly domain
109083476	ccr-miR-24	LOC109083476	glucose-6-phosphatase catalytic subunit 1-like && sp|P35575|G6PC1_HUMAN Glucose-6-phosphatase catalytic subunit 1 OS=Homo sapiens OX=9606 GN=G6PC1 PE=1 SV=2 && PF01569:PAP2 superfamily
109102738	novel_194	LOC109102738	voltage-dependent L-type calcium channel subunit beta-3-like%2C transcript variant X1 && sp|Q9MZL5|CACB2_BOVIN Voltage-dependent L-type calcium channel subunit beta-2 OS=Bos taurus OX=9913 GN=CACNB2 PE=2 SV=1 && PF00625:Guanylate kinase
109056773	ccr-miR-125c	LOC109056773	5-beta-cholestane-3-alpha%2C7-alpha-diol 12-alpha-hydroxylase-like && sp|Q7YRB2|CP8B1_PIG 5-beta-cholestane-3-alpha,7-alpha-diol 12-alpha-hydroxylase OS=Sus scrofa OX=9823 GN=CYP8B1 PE=1 SV=1 && PF00067:Cytochrome P450
109102734	ccr-miR-139	pdgfc	platelet derived growth factor c%2C transcript variant X1 && sp|A8WCC4|PDGFC_GEKJA Platelet-derived growth factor C OS=Gekko japonicus OX=146911 GN=PDGFC PE=2 SV=1 && PF00431:CUB domain|PF00341:PDGF/VEGF domain
109113373	novel_65,ccr-miR-27d	LOC109113373	intestinal mucin-like protein && sp|P98089|MUC2L_RAT Intestinal mucin-like protein (Fragment) OS=Rattus norvegicus OX=10116 PE=2 SV=1 && -
109113377	novel_65	LOC109113377	intestinal mucin-like protein && sp|Q80Z19|MUC2_MOUSE Mucin-2 (Fragments) OS=Mus musculus OX=10090 GN=Muc2 PE=1 SV=2 && PF08742:C8 domain|PF00094:von Willebrand factor type D domain
109070741	ccr-miR-17-3p	LOC109070741	uncharacterized LOC109070741%2C transcript variant X1 && - && -
109076747	ccr-miR-214	LOC109076747	protein ANTAGONIST OF LIKE HETEROCHROMATIN PROTEIN 1-like%2C transcript variant X1 && sp|Q94K49|ALP1_ARATH Protein ANTAGONIST OF LIKE HETEROCHROMATIN PROTEIN 1 OS=Arabidopsis thaliana OX=3702 GN=ALP1 PE=1 SV=1 && PF13359:DDE superfamily endonuclease
109076746	ccr-miR-489	LOC109076746	sialic acid-binding Ig-like lectin 10 && sp|P19320|VCAM1_HUMAN Vascular cell adhesion protein 1 OS=Homo sapiens OX=9606 GN=VCAM1 PE=1 SV=1 && PF13895:Immunoglobulin domain
122135483	ccr-miR-338	LOC122135483	E3 ubiquitin/ISG15 ligase TRIM25-like && sp|Q14258|TRI25_HUMAN E3 ubiquitin/ISG15 ligase TRIM25 OS=Homo sapiens OX=9606 GN=TRIM25 PE=1 SV=2 && PF00643:B-box zinc finger|PF15227:zinc finger of C3HC4-type, RING
122135485	ccr-miR-27c-3p	LOC122135485	LIM and SH3 domain protein 1-like && sp|Q61792|LASP1_MOUSE LIM and SH3 domain protein 1 OS=Mus musculus OX=10090 GN=Lasp1 PE=1 SV=1 && PF00412:LIM domain
122138165	ccr-miR-727-5p	LOC122138165	NLR family CARD domain-containing protein 3-like && sp|Q5DU56|NLRC3_MOUSE Protein NLRC3 OS=Mus musculus OX=10090 GN=Nlrc3 PE=1 SV=2 && -
109106299	ccr-miR-460-5p	hspa12a	heat shock protein 12A%2C transcript variant X4 && sp|O43301|HS12A_HUMAN Heat shock 70 kDa protein 12A OS=Homo sapiens OX=9606 GN=HSPA12A PE=1 SV=2 && -
109084902	novel_209	LOC109084902	septin-7-like%2C transcript variant X1 && - && -
109106128	ccr-miR-27c-3p	LOC109106128	uncharacterized LOC109106128%2C transcript variant X2 && sp|Q924T7|RNF31_MOUSE E3 ubiquitin-protein ligase RNF31 OS=Mus musculus OX=10090 GN=Rnf31 PE=1 SV=2 && PF05743:UEV domain|PF01485:IBR domain, a half RING-finger domain
109106121	ccr-miR-129	LOC109106121	arginine/serine-rich protein PNISR-like%2C transcript variant X4 && sp|A2AJT4|PNISR_MOUSE Arginine/serine-rich protein PNISR OS=Mus musculus OX=10090 GN=Pnisr PE=1 SV=1 && PF15996:Arginine/serine-rich protein PNISR
122144207	ccr-miR-24	LOC122144207	apoptosis-inducing factor 1%2C mitochondrial-like%2C transcript variant X2 && - && PF14962:Mitochondria Localisation Sequence
122148556	ccr-miR-205	LOC122148556	nebulette-like && - && PF00880:Nebulin repeat
109106064	ccr-miR-181b	LOC109106064	pleckstrin homology domain-containing family O member 1-like && sp|Q5F3C8|PKHO1_CHICK Pleckstrin homology domain-containing family O member 1 OS=Gallus gallus OX=9031 GN=PLEKHO1 PE=2 SV=1 && PF00169:PH domain
109106065	ccr-miR-17-3p	LOC109106065	RNA polymerase-associated protein LEO1 && sp|Q52KV5|LEO1_XENLA RNA polymerase-associated protein LEO1 OS=Xenopus laevis OX=8355 GN=leo1 PE=2 SV=1 && PF04004:Leo1-like protein
109100001	ccr-miR-17-3p	LOC109100001	afadin- and alpha-actinin-binding protein-like%2C transcript variant X1 && sp|H2MTR9|ADIP_ORYLA Afadin- and alpha-actinin-binding protein OS=Oryzias latipes OX=8090 GN=ssx2ip PE=3 SV=1 && PF11559:Afadin- and alpha -actinin-Binding
109100007	ccr-miR-18b,ccr-miR-18a	LOC109100007	ras-related protein Rab-40B%2C transcript variant X2 && sp|Q12829|RB40B_HUMAN Ras-related protein Rab-40B OS=Homo sapiens OX=9606 GN=RAB40B PE=1 SV=1 && PF07525:SOCS box|PF00071:Ras family
109047967	ccr-miR-22a	myg1	myg1 exonuclease && sp|Q58DG1|MYG1_BOVIN MYG1 exonuclease OS=Bos taurus OX=9913 GN=MYG1 PE=2 SV=1 && PF03690:Uncharacterised protein family (UPF0160)
109047965	ccr-miR-181c	LOC109047965	E3 ubiquitin-protein ligase NRDP1-like%2C transcript variant X1 && sp|Q7ZW16|RNF41_DANRE E3 ubiquitin-protein ligase NRDP1 OS=Danio rerio OX=7955 GN=rnf41 PE=2 SV=1 && PF00097:Zinc finger, C3HC4 type (RING finger)|PF08941:USP8 interacting
109080107	ccr-miR-34	LOC109080107	guanine nucleotide exchange factor VAV3-like%2C transcript variant X1 && sp|Q9UKW4|VAV3_HUMAN Guanine nucleotide exchange factor VAV3 OS=Homo sapiens OX=9606 GN=VAV3 PE=1 SV=1 && PF00169:PH domain|PF11971:CAMSAP CH domain|PF00130:Phorbol esters/diacylglycerol binding domain (C1 domain)|PF07653:Variant SH3 domain|PF00017:SH2 domain|PF00621:RhoGEF domain
109102126	ccr-miR-17-3p	LOC109102126	PHD finger protein 6-like && sp|Q8IWS0|PHF6_HUMAN PHD finger protein 6 OS=Homo sapiens OX=9606 GN=PHF6 PE=1 SV=1 && PF13771:PHD-like zinc-binding domain
109102122	ccr-miR-20a-3p	LOC109102122	P2R1A-PPP2R2A-interacting phosphatase regulator 1-like%2C transcript variant X2 && sp|Q9DB52|PBIR1_MOUSE P2R1A-PPP2R2A-interacting phosphatase regulator 1 OS=Mus musculus OX=10090 GN=Pabir1 PE=1 SV=1 && -
109102888	ccr-miR-184	LOC109102888	vascular endothelial growth factor receptor 3-like%2C transcript variant X1 && sp|Q5MD89|VGFR3_DANRE Vascular endothelial growth factor receptor 3 OS=Danio rerio OX=7955 GN=flt4 PE=2 SV=1 && PF13895:Immunoglobulin domain|PF07714:Protein tyrosine kinase|PF07679:Immunoglobulin I-set domain
109097712	ccr-miR-730	LOC109097712	unconventional myosin-XVIIIb-like && sp|Q8IUG5|MY18B_HUMAN Unconventional myosin-XVIIIb OS=Homo sapiens OX=9606 GN=MYO18B PE=1 SV=2 && PF01576:Myosin tail|PF00063:Myosin head (motor domain)
109047344	novel_158	polg2	polymerase (DNA directed)%2C gamma 2%2C accessory subunit%2C transcript variant X2 && sp|Q9UHN1|DPOG2_HUMAN DNA polymerase subunit gamma-2, mitochondrial OS=Homo sapiens OX=9606 GN=POLG2 PE=1 SV=1 && PF03129:Anticodon binding domain
109079867	novel_350,novel_14	triobpb	TRIO and F-actin binding protein b && sp|Q9H2D6|TARA_HUMAN TRIO and F-actin-binding protein OS=Homo sapiens OX=9606 GN=TRIOBP PE=1 SV=3 && -
109104737	novel_346	LOC109104737	CD209 antigen-like protein C && sp|Q8HY02|CD209_SYMSY CD209 antigen OS=Symphalangus syndactylus OX=9590 GN=CD209 PE=3 SV=1 && PF00059:Lectin C-type domain
109080815	ccr-miR-22b,ccr-miR-22a	nup85	nucleoporin 85 && sp|Q6DBY0|NUP85_DANRE Nuclear pore complex protein Nup85 OS=Danio rerio OX=7955 GN=nup85 PE=2 SV=1 && PF07575:Nup85 Nucleoporin
122146177	ccr-miR-187,novel_229	LOC122146177	serine/threonine-protein kinase Nek5-like && - && -
109062349	novel_124	LOC109062349	tubulin beta-4B chain-like && sp|Q3MHM5|TBB4B_BOVIN Tubulin beta-4B chain OS=Bos taurus OX=9913 GN=TUBB4B PE=2 SV=1 && PF00091:Tubulin/FtsZ family, GTPase domain|PF03953:Tubulin C-terminal domain
109062341	novel_339	mettl2a	methyltransferase 2A%2C methylcytidine%2C transcript variant X3 && sp|A8KBL7|MET2A_DANRE tRNA N(3)-methylcytidine methyltransferase METTL2 OS=Danio rerio OX=7955 GN=mettl2a PE=2 SV=1 && PF08242:Methyltransferase domain
109053112	ccr-miR-199-5p	LOC109053112	gastrula zinc finger protein XlCGF8.2DB-like%2C transcript variant X3 && - && PF00096:Zinc finger, C2H2 type
109077418	novel_209	LOC109077418	homeobox protein Nkx-2.3-like && sp|Q8TAU0|NKX23_HUMAN Homeobox protein Nkx-2.3 OS=Homo sapiens OX=9606 GN=NKX2-3 PE=2 SV=2 && PF00046:Homeobox domain
109054461	novel_229	LOC109054461	protein DDI1 homolog 2-like%2C transcript variant X1 && sp|Q6TH22|DDI2_DANRE Protein DDI1 homolog 2 OS=Danio rerio OX=7955 GN=ddi2 PE=2 SV=1 && PF09668:Aspartyl protease
109054467	ccr-miR-139	LOC109054467	putative deoxyribonuclease TATDN2%2C transcript variant X4 && sp|Q93075|TATD2_HUMAN Putative deoxyribonuclease TATDN2 OS=Homo sapiens OX=9606 GN=TATDN2 PE=1 SV=2 && PF01026:TatD related DNase
109097850	ccr-miR-34	LOC109097850	ral guanine nucleotide dissociation stimulator-like%2C transcript variant X3 && sp|Q12967|GNDS_HUMAN Ral guanine nucleotide dissociation stimulator OS=Homo sapiens OX=9606 GN=RALGDS PE=1 SV=2 && PF00788:Ras association (RalGDS/AF-6) domain|PF00617:RasGEF domain|PF00618:RasGEF N-terminal motif
109046615	ccr-miR-103,ccr-miR-730	LOC109046615	BET1 homolog && sp|O15155|BET1_HUMAN BET1 homolog OS=Homo sapiens OX=9606 GN=BET1 PE=1 SV=1 && -
109095818	novel_358	LOC109095818	probable cysteine--tRNA ligase%2C mitochondrial && sp|Q6DJ95|SYCM_XENTR Probable cysteine--tRNA ligase, mitochondrial OS=Xenopus tropicalis OX=8364 GN=cars2 PE=2 SV=1 && PF01406:tRNA synthetases class I (C) catalytic domain
109045694	ccr-miR-34	dnaaf6	dynein axonemal assembly factor 6 && sp|Q9NQM4|DAAF6_HUMAN Dynein axonemal assembly factor 6 OS=Homo sapiens OX=9606 GN=DNAAF6 PE=1 SV=1 && PF08190:pre-RNA processing PIH1/Nop17
122147142	ccr-miR-142-5p	LOC122147142	uncharacterized LOC122147142 && - && PF04103:CD20-like family
109059657	ccr-miR-22b	ro60	Ro60%2C Y RNA binding protein && sp|P10155|RO60_HUMAN 60 kDa SS-A/Ro ribonucleoprotein OS=Homo sapiens OX=9606 GN=RO60 PE=1 SV=2 && PF05731:TROVE domain
109059655	ccr-miR-338	LOC109059655	T-cell leukemia homeobox protein 3-like && sp|O43711|TLX3_HUMAN T-cell leukemia homeobox protein 3 OS=Homo sapiens OX=9606 GN=TLX3 PE=1 SV=3 && PF00046:Homeobox domain
109048400	ccr-miR-730,ccr-miR-103	ggt1b	gamma-glutamyltransferase 1b && sp|P07314|GGT1_RAT Glutathione hydrolase 1 proenzyme OS=Rattus norvegicus OX=10116 GN=Ggt1 PE=1 SV=4 && PF01019:Gamma-glutamyltranspeptidase
122145430	ccr-miR-20a-3p	LOC122145430	WW domain-binding protein 4-like && sp|Q5HZF2|WBP4_RAT WW domain-binding protein 4 OS=Rattus norvegicus OX=10116 GN=Wbp4 PE=2 SV=1 && PF06220:U1 zinc finger
109061062	ccr-let-7i	LOC109061062	gamma-crystallin M3 && sp|P28022|CRGM3_CYPCA Gamma-crystallin M3 OS=Cyprinus carpio OX=7962 PE=3 SV=2 && PF00030:Beta/Gamma crystallin
109060087	ccr-miR-129	LOC109060087	collagen alpha-2(VI) chain-like%2C transcript variant X2 && sp|P15988|CO6A2_CHICK Collagen alpha-2(VI) chain OS=Gallus gallus OX=9031 GN=COL6A2 PE=2 SV=1 && PF00092:von Willebrand factor type A domain|PF01391:Collagen triple helix repeat (20 copies)
109113573	ccr-miR-129	LOC109113573	uncharacterized LOC109113573 && - && -
109091782	ccr-miR-140-3p	LOC109091782	CD59 glycoprotein-like && - && -
109091784	ccr-miR-22b	LOC109091784	myosin phosphatase Rho-interacting protein-like%2C transcript variant X3 && sp|Q99KW3|TARA_MOUSE TRIO and F-actin-binding protein OS=Mus musculus OX=10090 GN=Triobp PE=1 SV=3 && PF00169:PH domain
109092477	ccr-miR-22b	LOC109092477	translation initiation factor IF-2-like && - && -
109061931	ccr-miR-221	alas2	aminolevulinate%2C delta-%2C synthase 2 && sp|Q9YHT4|HEM0_DANRE 5-aminolevulinate synthase, erythroid-specific, mitochondrial OS=Danio rerio OX=7955 GN=alas2 PE=2 SV=1 && PF00155:Aminotransferase class I and II|PF09029:5-aminolevulinate synthase presequence
109091871	ccr-miR-455	LOC109091871	protein FAM180A-like && sp|Q6UWF9|F180A_HUMAN Protein FAM180A OS=Homo sapiens OX=9606 GN=FAM180A PE=2 SV=1 && PF15173:FAM180 family
109091878	novel_354	LOC109091878	uncharacterized LOC109091878 && - && PF01390:SEA domain
109112692	novel_354	tmed10	transmembrane p24 trafficking protein 10 && sp|Q5E971|TMEDA_BOVIN Transmembrane emp24 domain-containing protein 10 OS=Bos taurus OX=9913 GN=TMED10 PE=2 SV=1 && PF01105:emp24/gp25L/p24 family/GOLD
109111966	ccr-miR-727-5p	LOC109111966	uncharacterized LOC109111966 && - && PF15764:Domain of unknown function (DUF4693)
122139340	ccr-miR-22b,ccr-miR-17-3p	LOC122139340	adhesion G protein-coupled receptor A2-like && sp|Q91ZV8|AGRA2_MOUSE Adhesion G protein-coupled receptor A2 OS=Mus musculus OX=10090 GN=Adgra2 PE=1 SV=2 && PF13855:Leucine rich repeat
109093431	novel_365	LOC109093431	syntaxin-12-like && sp|G3V7P1|STX12_RAT Syntaxin-12 OS=Rattus norvegicus OX=10116 GN=Stx12 PE=1 SV=1 && PF05739:SNARE domain|PF14523:Syntaxin-like protein
122139869	ccr-miR-103,ccr-let-7b	LOC122139869	zona pellucida-like domain-containing protein 1 && sp|Q8BGZ8|ZPLD1_MOUSE Zona pellucida-like domain-containing protein 1 OS=Mus musculus OX=10090 GN=Zpld1 PE=2 SV=1 && PF00100:Zona pellucida-like domain
109067052	ccr-miR-551	LOC109067052	angiopoietin-related protein 2-like && sp|Q9UKU9|ANGL2_HUMAN Angiopoietin-related protein 2 OS=Homo sapiens OX=9606 GN=ANGPTL2 PE=1 SV=1 && PF00147:Fibrinogen beta and gamma chains, C-terminal globular domain
109078762	novel_14	LOC109078762	methyltransferase-like 26 && sp|Q7ZVJ8|MTL26_DANRE Methyltransferase-like 26 OS=Danio rerio OX=7955 GN=mettl26 PE=2 SV=3 && PF06080:Protein of unknown function (DUF938)
109078760	novel_262	LOC109078760	ankyrin repeat domain-containing protein 40-like && sp|Q5SUE8|ANR40_MOUSE Ankyrin repeat domain-containing protein 40 OS=Mus musculus OX=10090 GN=Ankrd40 PE=1 SV=1 && PF13637:Ankyrin repeats (many copies)
109079418	novel_350,ccr-miR-24	LOC109079418	ubiquinone biosynthesis protein COQ9%2C mitochondrial-like && sp|Q68FT1|COQ9_RAT Ubiquinone biosynthesis protein COQ9, mitochondrial OS=Rattus norvegicus OX=10116 GN=Coq9 PE=1 SV=2 && PF08511:COQ9
109072444	ccr-miR-15a	LOC109072444	ATP-dependent DNA helicase Q1-like%2C transcript variant X2 && sp|Q6AYJ1|RECQ1_RAT ATP-dependent DNA helicase Q1 OS=Rattus norvegicus OX=10116 GN=Recql PE=1 SV=1 && PF00270:DEAD/DEAH box helicase|PF00271:Helicase conserved C-terminal domain|PF16124:RecQ zinc-binding
109103775	ccr-miR-130b	LOC109103775	sushi domain-containing protein 6-like%2C transcript variant X2 && sp|E7FEC4|SUSD4_DANRE Sushi domain-containing protein 4 OS=Danio rerio OX=7955 GN=susd4 PE=3 SV=1 && PF00084:Sushi repeat (SCR repeat)
109103774	ccr-miR-34	LOC109103774	dematin-like%2C transcript variant X3 && sp|Q9WV69|DEMA_MOUSE Dematin OS=Mus musculus OX=10090 GN=Dmtn PE=1 SV=1 && PF02209:Villin headpiece domain|PF16182:Putative adherens-junction anchoring region of AbLIM
109066012	ccr-miR-214	LOC109066012	translation initiation factor eIF-2B subunit delta && sp|Q3T058|EI2BD_BOVIN Translation initiation factor eIF-2B subunit delta OS=Bos taurus OX=9913 GN=EIF2B4 PE=2 SV=1 && PF01008:Initiation factor 2 subunit family
109101734	ccr-miR-138	npy1r	neuropeptide Y receptor Y1%2C transcript variant X1 && sp|P25929|NPY1R_HUMAN Neuropeptide Y receptor type 1 OS=Homo sapiens OX=9606 GN=NPY1R PE=1 SV=1 && PF00001:7 transmembrane receptor (rhodopsin family)
109101738	ccr-let-7b	tmem144a	transmembrane protein 144a && sp|Q8VEH0|TM144_MOUSE Transmembrane protein 144 OS=Mus musculus OX=10090 GN=Tmem144 PE=2 SV=1 && PF07857:Transmembrane family, TMEM144 of transporters
109087355	ccr-miR-24	LOC109087355	receptor expression-enhancing protein 6-like%2C transcript variant X2 && sp|Q66IF1|REEP6_DANRE Receptor expression-enhancing protein 6 OS=Danio rerio OX=7955 GN=reep6 PE=2 SV=1 && PF03134:TB2/DP1, HVA22 family
109053703	ccr-let-7b	LOC109053703	ATPase family AAA domain-containing protein 5-like%2C transcript variant X4 && sp|Q4QY64|ATAD5_MOUSE ATPase family AAA domain-containing protein 5 OS=Mus musculus OX=10090 GN=Atad5 PE=1 SV=1 && -
122134927	ccr-miR-92b	LOC122134927	methylcrotonoyl-CoA carboxylase subunit alpha%2C mitochondrial-like && sp|Q99MR8|MCCA_MOUSE Methylcrotonoyl-CoA carboxylase subunit alpha, mitochondrial OS=Mus musculus OX=10090 GN=Mccc1 PE=1 SV=2 && PF02786:Carbamoyl-phosphate synthase L chain, ATP binding domain
109074090	ccr-miR-738,novel_186,novel_14	pfkfb3	6-phosphofructo-2-kinase/fructose-2%2C6-biphosphatase 3%2C transcript variant X1 && sp|Q16875|F263_HUMAN 6-phosphofructo-2-kinase/fructose-2,6-bisphosphatase 3 OS=Homo sapiens OX=9606 GN=PFKFB3 PE=1 SV=1 && PF00300:Histidine phosphatase superfamily (branch 1)|PF01591:6-phosphofructo-2-kinase
109088529	ccr-miR-27a	LOC109088529	SPRY domain-containing SOCS box protein 4-like%2C transcript variant X2 && sp|Q8R5B6|SPSB4_MOUSE SPRY domain-containing SOCS box protein 4 OS=Mus musculus OX=10090 GN=Spsb4 PE=1 SV=1 && PF07525:SOCS box|PF04548:AIG1 family|PF00622:SPRY domain
109074095	ccr-miR-205	LOC109074095	heterogeneous nuclear ribonucleoprotein A1-like%2C transcript variant X5 && sp|P04256|ROA1_RAT Heterogeneous nuclear ribonucleoprotein A1 OS=Rattus norvegicus OX=10116 GN=Hnrnpa1 PE=1 SV=3 && PF00076:RNA recognition motif. (a.k.a. RRM, RBD, or RNP domain)
122134830	ccr-miR-727-5p	LOC122134830	WAP four-disulfide core domain protein 2-like && - && PF00095:WAP-type (Whey Acidic Protein) 'four-disulfide core'
122134839	ccr-miR-181c	LOC122134839	uncharacterized LOC122134839 && - && PF07686:Immunoglobulin V-set domain
122134922	ccr-miR-10c	LOC122134922	C-type natriuretic peptide 4-like && sp|Q800I7|ANFC4_ORYLA C-type natriuretic peptide 4 OS=Oryzias latipes OX=8090 GN=cnp-4 PE=2 SV=1 && PF00212:Atrial natriuretic peptide
109055366	ccr-miR-132b	LOC109055366	adenylate kinase isoenzyme 5-like%2C transcript variant X2 && sp|Q9Y6K8|KAD5_HUMAN Adenylate kinase isoenzyme 5 OS=Homo sapiens OX=9606 GN=AK5 PE=1 SV=2 && PF00406:Adenylate kinase
109055367	ccr-miR-133a-3p	zgc:100918	Ras-related protein rab7-like && sp|H9BW96|RAB7_EPICO Ras-related protein rab7 OS=Epinephelus coioides OX=94232 GN=rab7 PE=1 SV=1 && PF00071:Ras family
109074321	ccr-miR-20a-3p	LOC109074321	mitochondrial inner membrane protease ATP23 homolog && sp|A4IGF3|ATP23_DANRE Mitochondrial inner membrane protease ATP23 homolog OS=Danio rerio OX=7955 GN=atp23 PE=2 SV=1 && PF09768:Peptidase M76 family
122138773	ccr-miR-551	LOC122138773	NHL repeat-containing protein 3-like && sp|Q5JS37|NHLC3_HUMAN NHL repeat-containing protein 3 OS=Homo sapiens OX=9606 GN=NHLRC3 PE=2 SV=1 && PF01436:NHL repeat
109083157	ccr-miR-193a	zgc:92606	uncharacterized protein LOC100000242 homolog && sp|Q8HYB6|GBRL1_BOVIN Gamma-aminobutyric acid receptor-associated protein-like 1 OS=Bos taurus OX=9913 GN=GABARAPL1 PE=3 SV=2 && PF02991:Autophagy protein Atg8 ubiquitin like
109083155	ccr-miR-140-3p	LOC109083155	TARBP2 subunit of RISC loading complex && sp|Q7SXR1|TRBP2_DANRE RISC-loading complex subunit tarbp2 OS=Danio rerio OX=7955 GN=tarbp2 PE=2 SV=1 && PF16482:Staufen C-terminal domain|PF00035:Double-stranded RNA binding motif
122135076	ccr-miR-214,ccr-miR-15a	LOC122135076	dnaJ homolog subfamily C member 5-like%2C transcript variant X1 && sp|P56101|DNJC5_TETCF DnaJ homolog subfamily C member 5 OS=Tetronarce californica OX=7787 GN=dnajc5 PE=1 SV=1 && PF00226:DnaJ domain
109087434	ccr-miR-210	ndst2a	N-deacetylase/N-sulfotransferase (heparan glucosaminyl) 2a && sp|P52850|NDST2_MOUSE Bifunctional heparan sulfate N-deacetylase/N-sulfotransferase 2 OS=Mus musculus OX=10090 GN=Ndst2 PE=1 SV=1 && PF12062:heparan sulfate-N-deacetylase|PF00685:Sulfotransferase domain
109094690	ccr-miR-210	LOC109094690	mitogen-activated protein kinase 15-like && sp|Q501Q9|MK15_XENLA Mitogen-activated protein kinase 15 OS=Xenopus laevis OX=8355 GN=mapk15 PE=1 SV=1 && PF00069:Protein kinase domain
109108452	ccr-let-7b	LOC109108452	gephyrin-like && sp|Q8BUV3|GEPH_MOUSE Gephyrin OS=Mus musculus OX=10090 GN=Gphn PE=1 SV=2 && PF00994:Probable molybdopterin binding domain|PF03453:MoeA N-terminal region (domain I and II)
109108455	ccr-miR-429	LOC109108455	FAD synthase-like%2C transcript variant X2 && sp|Q68EH8|FAD1_DANRE FAD synthase OS=Danio rerio OX=7955 GN=flad1 PE=2 SV=1 && PF05485:THAP domain|PF00994:Probable molybdopterin binding domain|PF01507:Phosphoadenosine phosphosulfate reductase family
109066842	ccr-miR-20a-3p	LOC109066842	four and a half LIM domains protein 3-like && sp|Q3ZBI6|FHL3_BOVIN Four and a half LIM domains protein 3 OS=Bos taurus OX=9913 GN=FHL3 PE=2 SV=1 && PF00412:LIM domain
122136525	ccr-miR-22b	mrm2	mitochondrial rRNA methyltransferase 2 && sp|Q9CPY0|MRM2_MOUSE rRNA methyltransferase 2, mitochondrial OS=Mus musculus OX=10090 GN=Mrm2 PE=1 SV=1 && PF01728:FtsJ-like methyltransferase
122136527	ccr-miR-132b	LOC122136527	polyserase-2-like && sp|Q9BQR3|PRS27_HUMAN Serine protease 27 OS=Homo sapiens OX=9606 GN=PRSS27 PE=1 SV=1 && PF00089:Trypsin
122137693	ccr-miR-129	LOC122137693	histone H1.10-like && sp|Q92522|H1X_HUMAN Histone H1.10 OS=Homo sapiens OX=9606 GN=H1-10 PE=1 SV=1 && PF00538:linker histone H1 and H5 family
122137699	ccr-miR-92a,ccr-miR-22b,ccr-miR-181c	sirt4	sirtuin 4 && sp|Q8R216|SIR4_MOUSE NAD-dependent protein lipoamidase sirtuin-4, mitochondrial OS=Mus musculus OX=10090 GN=Sirt4 PE=1 SV=3 && PF02146:Sir2 family
122146963	ccr-miR-132a	LOC122146963	eukaryotic elongation factor 2 kinase-like%2C transcript variant X2 && sp|O00418|EF2K_HUMAN Eukaryotic elongation factor 2 kinase OS=Homo sapiens OX=9606 GN=EEF2K PE=1 SV=2 && PF02816:Alpha-kinase family
109096943	ccr-miR-187	LOC109096943	utrophin-like && sp|P46939|UTRN_HUMAN Utrophin OS=Homo sapiens OX=9606 GN=UTRN PE=1 SV=2 && PF00435:Spectrin repeat
122144417	ccr-miR-125c,ccr-miR-193a	LOC122144417	deleted in malignant brain tumors 1 protein-like && sp|Q95218|DMBT1_RABIT Deleted in malignant brain tumors 1 protein OS=Oryctolagus cuniculus OX=9986 GN=Dmbt1 PE=1 SV=2 && PF00530:Scavenger receptor cysteine-rich domain|PF13895:Immunoglobulin domain|PF13927:Immunoglobulin domain
109081624	ccr-miR-17-3p	LOC109081624	trypsin-like && sp|P00760|TRY1_BOVIN Cationic trypsin OS=Bos taurus OX=9913 PE=1 SV=3 && PF00089:Trypsin
122144412	novel_209	LOC122144412	palmitoyltransferase ZDHHC20-A-like && sp|F1Q7H8|ZD20A_DANRE Palmitoyltransferase ZDHHC20-A OS=Danio rerio OX=7955 GN=zdhhc20a PE=2 SV=1 && PF01529:DHHC palmitoyltransferase
122148747	ccr-miR-16b,novel_350,ccr-miR-16a	LOC122148747	Golgi phosphoprotein 3-like%2C transcript variant X1 && sp|Q8R088|GLP3L_MOUSE Golgi phosphoprotein 3-like OS=Mus musculus OX=10090 GN=Golph3l PE=1 SV=1 && PF05719:Golgi phosphoprotein 3 (GPP34)
122142543	ccr-miR-128	LOC122142543	gastrula zinc finger protein XlCGF49.1-like && - && PF13465:Zinc-finger double domain|PF00096:Zinc finger, C2H2 type
109085123	ccr-miR-135c	LOC109085123	tenascin-N-like%2C transcript variant X1 && sp|Q9UQP3|TENN_HUMAN Tenascin-N OS=Homo sapiens OX=9606 GN=TNN PE=1 SV=2 && PF00041:Fibronectin type III domain|PF00147:Fibrinogen beta and gamma chains, C-terminal globular domain
109063778	ccr-miR-214,ccr-let-7i	LOC109063778	prokineticin-1-like && sp|P58294|PROK1_HUMAN Prokineticin-1 OS=Homo sapiens OX=9606 GN=PROK1 PE=1 SV=1 && PF06607:Prokineticin
109053704	ccr-miR-17-3p	ecd	ecdysoneless homolog (Drosophila) && sp|O95905|ECD_HUMAN Protein ecdysoneless homolog OS=Homo sapiens OX=9606 GN=ECD PE=1 SV=1 && PF07093:SGT1 protein
109109647	ccr-miR-34	LOC109109647	UPF0606 protein KIAA1549-like && sp|Q9HCM3|K1549_HUMAN UPF0606 protein KIAA1549 OS=Homo sapiens OX=9606 GN=KIAA1549 PE=1 SV=4 && PF12877:Domain of unknown function (DUF3827)
109046681	novel_229	LOC109046681	protein PET117 homolog%2C mitochondrial-like && sp|E9QJ05|PT117_DANRE Protein PET117 homolog, mitochondrial OS=Danio rerio OX=7955 GN=pet117 PE=3 SV=1 && PF15786:PET assembly of cytochrome c oxidase, mitochondrial
109046685	ccr-miR-21,novel_5	LOC109046685	potassium voltage-gated channel subfamily A member 7-like && sp|P15384|KCNA3_RAT Potassium voltage-gated channel subfamily A member 3 OS=Rattus norvegicus OX=10116 GN=Kcna3 PE=1 SV=2 && PF00520:Ion transport protein|PF02214:BTB/POZ domain
109046686	ccr-miR-22b	LOC109046686	ankyrin repeat domain-containing protein 29%2C transcript variant X2 && sp|Q502M6|ANR29_DANRE Ankyrin repeat domain-containing protein 29 OS=Danio rerio OX=7955 GN=ankrd29 PE=2 SV=1 && PF13637:Ankyrin repeats (many copies)|PF12796:Ankyrin repeats (3 copies)
109107578	ccr-miR-138	gcfc2	GC-rich sequence DNA-binding factor 2%2C transcript variant X1 && sp|P16383|GCFC2_HUMAN Intron Large complex component GCFC2 OS=Homo sapiens OX=9606 GN=GCFC2 PE=1 SV=2 && -
109048305	ccr-miR-15a	LOC109048305	1-acylglycerol-3-phosphate O-acyltransferase Pnpla3-like && sp|Q3V1D5|PLPL1_MOUSE Omega-hydroxyceramide transacylase OS=Mus musculus OX=10090 GN=Pnpla1 PE=1 SV=1 && PF01734:Patatin-like phospholipase
109093907	novel_14	copb2	COPI coat complex subunit beta 2%2C transcript variant X1 && sp|P35605|COPB2_BOVIN Coatomer subunit beta' OS=Bos taurus OX=9913 GN=COPB2 PE=1 SV=3 && PF00400:WD domain, G-beta repeat|PF04053:Coatomer WD associated region
109075431	ccr-miR-34	LOC109075431	neurochondrin-like && sp|Q640K1|NCDN_XENLA Neurochondrin OS=Xenopus laevis OX=8355 GN=ncdn PE=2 SV=1 && PF05536:Neurochondrin
109075432	ccr-miR-139	larp6b	La ribonucleoprotein 6%2C translational regulator b && sp|Q9BRS8|LARP6_HUMAN La-related protein 6 OS=Homo sapiens OX=9606 GN=LARP6 PE=1 SV=1 && PF05383:La domain
122138235	ccr-miR-192	LOC122138235	F-BAR domain only protein 1-like && sp|E7FBF7|FCHO1_DANRE F-BAR domain only protein 1 OS=Danio rerio OX=7955 GN=fcho1 PE=1 SV=2 && PF10291:Muniscin C-terminal mu homology domain|PF00611:Fes/CIP4, and EFC/F-BAR homology domain
109059023	ccr-miR-16a	LOC109059023	sperm-associated antigen 17-like%2C transcript variant X2 && sp|Q6Q759|SPG17_HUMAN Sperm-associated antigen 17 OS=Homo sapiens OX=9606 GN=SPAG17 PE=2 SV=1 && -
109059028	ccr-miR-34	LOC109059028	DNA damage-regulated autophagy modulator protein 2 && sp|Q3ZC48|DRAM2_BOVIN DNA damage-regulated autophagy modulator protein 2 OS=Bos taurus OX=9913 GN=DRAM2 PE=2 SV=1 && PF10277:Frag1/DRAM/Sfk1 family
109079891	ccr-miR-489	ptprma	protein tyrosine phosphatase receptor type Ma && sp|P28827|PTPRM_HUMAN Receptor-type tyrosine-protein phosphatase mu OS=Homo sapiens OX=9606 GN=PTPRM PE=1 SV=2 && PF00102:Protein-tyrosine phosphatase|PF00047:Immunoglobulin domain|PF00041:Fibronectin type III domain|PF00629:MAM domain, meprin/A5/mu
109099675	ccr-miR-27a,novel_65,ccr-miR-128,ccr-miR-27d,ccr-miR-27c-3p	ssbp3a	single stranded DNA binding protein 3a%2C transcript variant X4 && sp|Q9R050|SSBP3_RAT Single-stranded DNA-binding protein 3 OS=Rattus norvegicus OX=10116 GN=Ssbp3 PE=1 SV=1 && PF04503:Single-stranded DNA binding protein, SSDP
109098930	ccr-miR-193a	LOC109098930	uncharacterized LOC109098930%2C transcript variant X2 && sp|Q6PFX6|CAD24_MOUSE Cadherin-24 OS=Mus musculus OX=10090 GN=Cdh24 PE=2 SV=1 && PF01049:Cadherin cytoplasmic region|PF00028:Cadherin domain
109098939	ccr-miR-457b	LOC109098939	matrix remodeling-associated protein 8-like && sp|Q90WI4|MXRA8_CHICK Matrix remodeling-associated protein 8 OS=Gallus gallus OX=9031 GN=MXRA8 PE=2 SV=1 && PF07686:Immunoglobulin V-set domain
109050428	ccr-miR-210	LOC109050428	PR domain zinc finger protein 14-like && sp|E9Q3T6|PRD14_MOUSE PR domain zinc finger protein 14 OS=Mus musculus OX=10090 GN=Prdm14 PE=1 SV=1 && PF13465:Zinc-finger double domain
109055610	ccr-miR-551	LOC109055610	serine/threonine-protein phosphatase alpha-2 isoform-like && sp|Q3T0E7|PP1A_BOVIN Serine/threonine-protein phosphatase PP1-alpha catalytic subunit OS=Bos taurus OX=9913 GN=PPP1CA PE=2 SV=1 && PF16891:Serine-threonine protein phosphatase N-terminal domain|PF00149:Calcineurin-like phosphoesterase
109105616	ccr-miR-17-3p	LOC109105616	transcriptional repressor scratch 1-like && sp|Q9BWW7|SCRT1_HUMAN Transcriptional repressor scratch 1 OS=Homo sapiens OX=9606 GN=SCRT1 PE=1 SV=1 && PF00096:Zinc finger, C2H2 type
109105613	novel_339	LOC109105613	cofilin-2 && sp|P21566|COF2_CHICK Cofilin-2 OS=Gallus gallus OX=9031 GN=CFL2 PE=1 SV=2 && PF00241:Cofilin/tropomyosin-type actin-binding protein
109052862	ccr-miR-20a-5p,ccr-miR-17-5p	ube2g2	ubiquitin-conjugating enzyme E2G 2 (UBC7 homolog%2C yeast) && sp|P60604|UB2G2_HUMAN Ubiquitin-conjugating enzyme E2 G2 OS=Homo sapiens OX=9606 GN=UBE2G2 PE=1 SV=1 && PF00179:Ubiquitin-conjugating enzyme
109052867	ccr-miR-129,novel_360	wdr3	WD repeat domain 3 && sp|Q9UNX4|WDR3_HUMAN WD repeat-containing protein 3 OS=Homo sapiens OX=9606 GN=WDR3 PE=1 SV=1 && PF00400:WD domain, G-beta repeat|PF04003:Dip2/Utp12 Family
109102961	ccr-miR-100,ccr-miR-99	LOC109102961	NADH dehydrogenase [ubiquinone] 1 alpha subcomplex subunit 1-like && sp|O35683|NDUA1_MOUSE NADH dehydrogenase [ubiquinone] 1 alpha subcomplex subunit 1 OS=Mus musculus OX=10090 GN=Ndufa1 PE=1 SV=1 && PF15879:NADH-ubiquinone oxidoreductase MWFE subunit
109102969	ccr-miR-10d,ccr-miR-187	LOC109102969	mitochondrial import inner membrane translocase subunit Tim17-B-like%2C transcript variant X1 && sp|O60830|TI17B_HUMAN Mitochondrial import inner membrane translocase subunit Tim17-B OS=Homo sapiens OX=9606 GN=TIMM17B PE=1 SV=1 && PF02466:Tim17/Tim22/Tim23/Pmp24 family
109093903	ccr-miR-17-3p	LOC109093903	nicotinamide/nicotinic acid mononucleotide adenylyltransferase 3-like && sp|Q99JR6|NMNA3_MOUSE Nicotinamide/nicotinic acid mononucleotide adenylyltransferase 3 OS=Mus musculus OX=10090 GN=Nmnat3 PE=1 SV=1 && PF01467:Cytidylyltransferase-like
109093904	ccr-miR-24	timmdc1	translocase of inner mitochondrial membrane domain containing 1%2C transcript variant X2 && sp|Q568N3|TIDC1_DANRE Complex I assembly factor TIMMDC1, mitochondrial OS=Danio rerio OX=7955 GN=timmdc1 PE=2 SV=1 && PF02466:Tim17/Tim22/Tim23/Pmp24 family
109060160	novel_346	LOC109060160	ankyrin-1-like%2C transcript variant X2 && sp|Q02357|ANK1_MOUSE Ankyrin-1 OS=Mus musculus OX=10090 GN=Ank1 PE=1 SV=2 && PF13637:Ankyrin repeats (many copies)|PF00791:ZU5 domain|PF00531:Death domain|PF12796:Ankyrin repeats (3 copies)
109085509	ccr-miR-27c-3p,novel_14,novel_346	LOC109085509	E3 ubiquitin-protein ligase CBL-like%2C transcript variant X1 && sp|P22681|CBL_HUMAN E3 ubiquitin-protein ligase CBL OS=Homo sapiens OX=9606 GN=CBL PE=1 SV=2 && PF02761:CBL proto-oncogene N-terminus, EF hand-like domain|PF02262:CBL proto-oncogene N-terminal domain 1|PF02762:CBL proto-oncogene N-terminus, SH2-like domain|PF13920:Zinc finger, C3HC4 type (RING finger)
109047390	novel_199	adra2a	adrenoceptor alpha 2A && sp|Q90WY4|ADA2A_DANRE Alpha-2A adrenergic receptor OS=Danio rerio OX=7955 GN=adra2a PE=3 SV=1 && PF00001:7 transmembrane receptor (rhodopsin family)
109047393	ccr-miR-34	LOC109047393	serine/threonine-protein phosphatase 2B catalytic subunit gamma isoform-like%2C transcript variant X3 && sp|P48454|PP2BC_HUMAN Serine/threonine-protein phosphatase 2B catalytic subunit gamma isoform OS=Homo sapiens OX=9606 GN=PPP3CC PE=1 SV=3 && PF00149:Calcineurin-like phosphoesterase
109102342	ccr-miR-457a,ccr-miR-15b	LOC109102342	lipocalin-like && sp|Q01584|LIPO_RHIMB Lipocalin OS=Rhinella marina OX=8386 PE=1 SV=1 && PF00061:Lipocalin / cytosolic fatty-acid binding protein family
109047398	ccr-miR-181c	LOC109047398	GTPase IMAP family member 8-like%2C transcript variant X2 && sp|G3X987|GIMA9_MOUSE GTPase IMAP family member 9 OS=Mus musculus OX=10090 GN=Gimap9 PE=1 SV=1 && PF04548:AIG1 family
109112213	novel_305	LOC109112213	peroxisome biogenesis factor 1-like && sp|O43933|PEX1_HUMAN Peroxisome biogenesis factor 1 OS=Homo sapiens OX=9606 GN=PEX1 PE=1 SV=1 && PF09263:Peroxisome biogenesis factor 1, N-terminal|PF09262:Peroxisome biogenesis factor 1, N-terminal|PF00004:ATPase family associated with various cellular activities (AAA)
109109872	novel_355	LOC109109872	BCAS3 microtubule associated cell migration factor-like && sp|Q8CCN5|BCAS3_MOUSE BCAS3 microtubule associated cell migration factor OS=Mus musculus OX=10090 GN=Bcas3 PE=1 SV=2 && PF12490:Breast carcinoma amplified sequence 3
109109879	novel_124	LOC109109879	phospholipase A2%2C minor isoenzyme-like && sp|P06596|PA21B_CANLF Phospholipase A2 OS=Canis lupus familiaris OX=9615 GN=PLA2G1B PE=2 SV=1 && PF00068:Phospholipase A2
122140652	novel_350	LOC122140652	1-phosphatidylinositol phosphodiesterase-like%2C transcript variant X1 && sp|P14262|PLC_BACCE 1-phosphatidylinositol phosphodiesterase OS=Bacillus cereus OX=1396 PE=1 SV=1 && PF00388:Phosphatidylinositol-specific phospholipase C, X domain
109092626	ccr-miR-22b,ccr-miR-22a	LOC109092626	carcinoembryonic antigen-related cell adhesion molecule 5-like && - && -
122140381	ccr-miR-140-3p	LOC122140381	uncharacterized LOC122140381 && - && -
122140383	novel_350	LOC122140383	leukotriene B4 receptor 1-like && sp|Q89609|VGE1_EHV2 G-protein coupled receptor E1 OS=Equine herpesvirus 2 (strain 86/87) OX=82831 GN=E1 PE=3 SV=1 && PF00001:7 transmembrane receptor (rhodopsin family)
109079339	ccr-miR-29b	LOC109079339	high affinity cGMP-specific 3'%2C5'-cyclic phosphodiesterase 9A-like && sp|Q9I7S6|PDE9A_DROME High affinity cGMP-specific 3',5'-cyclic phosphodiesterase 9A OS=Drosophila melanogaster OX=7227 GN=Pde9 PE=2 SV=2 && PF00233:3'5'-cyclic nucleotide phosphodiesterase
109068093	ccr-miR-17-3p	LOC109068093	hyaluronidase-1-like && sp|Q2M3T9|HYAL4_HUMAN Hyaluronidase-4 OS=Homo sapiens OX=9606 GN=HYAL4 PE=1 SV=2 && PF01630:Hyaluronidase
109099082	ccr-miR-20a-5p	LOC109099082	GTP-binding protein Di-Ras1-like%2C transcript variant X2 && sp|O95057|DIRA1_HUMAN GTP-binding protein Di-Ras1 OS=Homo sapiens OX=9606 GN=DIRAS1 PE=1 SV=1 && PF00071:Ras family
109099040	novel_229	alas1	aminolevulinate%2C delta-%2C synthase 1 && sp|P43091|HEM1_OPSTA 5-aminolevulinate synthase, nonspecific, mitochondrial OS=Opsanus tau OX=8068 GN=alas1 PE=2 SV=1 && PF09029:5-aminolevulinate synthase presequence|PF00155:Aminotransferase class I and II
109072769	ccr-miR-20a-3p	LOC109072769	gastrula zinc finger protein XlCGF49.1-like%2C transcript variant X2 && - && PF00096:Zinc finger, C2H2 type
109074423	ccr-miR-489	LOC109074423	dapper homolog 3-like && sp|Q66KC9|DACT1_XENTR Dapper 1 OS=Xenopus tropicalis OX=8364 GN=dact1 PE=2 SV=1 && PF15268:Dapper
109049958	ccr-miR-125b	LOC109049958	cleavage stimulation factor subunit 1-like && sp|Q05048|CSTF1_HUMAN Cleavage stimulation factor subunit 1 OS=Homo sapiens OX=9606 GN=CSTF1 PE=1 SV=1 && PF16699:Cleavage stimulation factor subunit 1, dimerisation domain
109067592	ccr-miR-138	LOC109067592	histone H2B-like && sp|Q5BJA5|H2B1_DANRE Histone H2B 1/2 OS=Danio rerio OX=7955 GN=zgc:112234 PE=2 SV=3 && PF00125:Core histone H2A/H2B/H3/H4
109103839	ccr-miR-338	LOC109103839	tRNA (adenine(58)-N(1))-methyltransferase catalytic subunit TRMT61A-like%2C transcript variant X2 && sp|Q6AY46|TRM61_RAT tRNA (adenine(58)-N(1))-methyltransferase catalytic subunit TRMT61A OS=Rattus norvegicus OX=10116 GN=Trmt61a PE=2 SV=1 && PF08704:tRNA methyltransferase complex GCD14 subunit
109047531	ccr-miR-17-3p	LOC109047531	solute carrier organic anion transporter family member 1C1-like && sp|Q9NYB5|SO1C1_HUMAN Solute carrier organic anion transporter family member 1C1 OS=Homo sapiens OX=9606 GN=SLCO1C1 PE=2 SV=1 && PF07648:Kazal-type serine protease inhibitor domain|PF03137:Organic Anion Transporter Polypeptide (OATP) family
109047532	ccr-miR-199-5p	cntn4	contactin 4%2C transcript variant X3 && sp|Q69Z26|CNTN4_MOUSE Contactin-4 OS=Mus musculus OX=10090 GN=Cntn4 PE=1 SV=2 && PF00047:Immunoglobulin domain|PF07679:Immunoglobulin I-set domain|PF13927:Immunoglobulin domain|PF00041:Fibronectin type III domain
109093577	novel_14	LOC109093577	adhesion G protein-coupled receptor G3-like && - && -
109087255	ccr-miR-20a-3p	LOC109087255	teneurin-3%2C transcript variant X2 && sp|Q9W7R4|TEN3_DANRE Teneurin-3 OS=Danio rerio OX=7955 GN=tenm3 PE=2 SV=2 && PF06484:Teneurin Intracellular Region|PF15636:GHH signature containing HNH/Endo VII superfamily nuclease toxin
122145145	ccr-miR-18c	LOC122145145	transient receptor potential cation channel subfamily V member 1-like && sp|O35433|TRPV1_RAT Transient receptor potential cation channel subfamily V member 1 OS=Rattus norvegicus OX=10116 GN=Trpv1 PE=1 SV=1 && PF00520:Ion transport protein|PF12796:Ankyrin repeats (3 copies)
109087523	ccr-miR-22a	LOC109087523	fermitin family homolog 2-like && sp|F1Q8X5|FERM2_DANRE Fermitin family homolog 2 OS=Danio rerio OX=7955 GN=fermt2 PE=2 SV=1 && PF00169:PH domain|PF00373:FERM central domain
109108502	ccr-miR-205	LOC109108502	SRC kinase signaling inhibitor 1-like%2C transcript variant X2 && sp|Q9C0H9|SRCN1_HUMAN SRC kinase signaling inhibitor 1 OS=Homo sapiens OX=9606 GN=SRCIN1 PE=1 SV=4 && PF03915:Actin interacting protein 3
109108865	ccr-miR-199-5p	LOC109108865	chromogranin-A-like && sp|P33716|CMGA_STRCA Chromogranin-A (Fragments) OS=Struthio camelus OX=8801 GN=CHGA PE=1 SV=2 && -
109086616	novel_25	nanos2	nanos homolog 2 && sp|Q90ZZ5|NANO1_XENBO Nanos homolog 1 OS=Xenopus borealis OX=8354 GN=nanos1 PE=2 SV=1 && PF05741:Nanos RNA binding domain
109096330	ccr-miR-489	LOC109096330	uncharacterized LOC109096330 && - && -
109076451	ccr-miR-15b	LOC109076451	extracellular calcium-sensing receptor-like && sp|P41180|CASR_HUMAN Extracellular calcium-sensing receptor OS=Homo sapiens OX=9606 GN=CASR PE=1 SV=3 && PF01094:Receptor family ligand binding region|PF00003:7 transmembrane sweet-taste receptor of 3 GCPR|PF07562:Nine Cysteines Domain of family 3 GPCR
109110749	novel_365	LOC109110749	homeobox protein SIX2-like%2C transcript variant X1 && sp|Q6NZ04|SIX1B_DANRE Homeobox protein six1b OS=Danio rerio OX=7955 GN=six1b PE=1 SV=1 && PF00046:Homeobox domain|PF16878:Transcriptional regulator, SIX1, N-terminal SD domain
109089273	novel_354	spinb	spindlin b%2C transcript variant X2 && sp|Q90WG1|SPINZ_CHICK Spindlin-Z OS=Gallus gallus OX=9031 GN=SPINZ PE=2 SV=1 && PF02513:Spin/Ssty Family
109048397	ccr-miR-10d	LOC109048397	piwi-like protein 2 && sp|A2CEI6|PIWL2_DANRE Piwi-like protein 2 OS=Danio rerio OX=7955 GN=piwil2 PE=1 SV=2 && PF02170:PAZ domain|PF08699:Argonaute linker 1 domain|PF02171:Piwi domain
109097065	ccr-miR-205	LOC109097065	serine/threonine-protein kinase pim-3-like && sp|Q86V86|PIM3_HUMAN Serine/threonine-protein kinase pim-3 OS=Homo sapiens OX=9606 GN=PIM3 PE=1 SV=3 && PF00069:Protein kinase domain
109095515	ccr-miR-142-3p	ptger4c	prostaglandin E receptor 4 (subtype EP4) c && sp|P32240|PE2R4_MOUSE Prostaglandin E2 receptor EP4 subtype OS=Mus musculus OX=10090 GN=Ptger4 PE=2 SV=1 && PF00001:7 transmembrane receptor (rhodopsin family)
109090598	ccr-miR-199-3p	LOC109090598	ectonucleoside triphosphate diphosphohydrolase 2-like && sp|O55026|ENTP2_MOUSE Ectonucleoside triphosphate diphosphohydrolase 2 OS=Mus musculus OX=10090 GN=Entpd2 PE=1 SV=2 && PF01150:GDA1/CD39 (nucleoside phosphatase) family
109095512	ccr-miR-181a	slc25a47b	solute carrier family 25 member 47b && sp|A4QNX2|S247B_DANRE Solute carrier family 25 member 47-B OS=Danio rerio OX=7955 GN=slc25a47b PE=2 SV=1 && PF00153:Mitochondrial carrier protein
109048399	ccr-miR-460-5p	LOC109048399	structural maintenance of chromosomes flexible hinge domain-containing protein 1-like && sp|Q6P5D8|SMHD1_MOUSE Structural maintenance of chromosomes flexible hinge domain-containing protein 1 OS=Mus musculus OX=10090 GN=Smchd1 PE=1 SV=2 && PF06470:SMC proteins Flexible Hinge Domain|PF13589:Histidine kinase-, DNA gyrase B-, and HSP90-like ATPase
109082618	ccr-miR-140-3p	LOC109082618	C-C motif chemokine 19 && - && PF00048:Small cytokines (intecrine/chemokine), interleukin-8 like
122145975	ccr-miR-210	LOC122145975	uncharacterized LOC122145975%2C transcript variant X1 && - && PF05485:THAP domain
109048600	novel_297	LOC109048600	spermatogenesis-associated protein 2-like%2C transcript variant X6 && sp|F1QCY8|SPAT2_DANRE Spermatogenesis-associated protein 2 OS=Danio rerio OX=7955 GN=spata2 PE=2 SV=1 && -
109090430	ccr-let-7i	LOC109090430	histone acetyltransferase KAT5-like%2C transcript variant X3 && sp|Q8CHK4|KAT5_MOUSE Histone acetyltransferase KAT5 OS=Mus musculus OX=10090 GN=Kat5 PE=1 SV=2 && PF11717:RNA binding activity-knot of a chromodomain|PF01853:MOZ/SAS family
109084951	ccr-miR-7132	LOC109084951	uncharacterized LOC109084951 && - && -
109069943	ccr-miR-18b	LOC109069943	somatostatin receptor type 2-like && sp|P30874|SSR2_HUMAN Somatostatin receptor type 2 OS=Homo sapiens OX=9606 GN=SSTR2 PE=1 SV=1 && PF00001:7 transmembrane receptor (rhodopsin family)
109090044	ccr-miR-15b,novel_25	ercc6l	excision repair cross-complementation group 6-like && sp|A2BGR3|ERC6L_DANRE DNA excision repair protein ERCC-6-like OS=Danio rerio OX=7955 GN=ercc6l PE=1 SV=1 && PF00271:Helicase conserved C-terminal domain|PF00176:SNF2 family N-terminal domain
109047300	novel_273	LOC109047300	tyrosine-protein phosphatase non-receptor type 4-like%2C transcript variant X1 && sp|P29074|PTN4_HUMAN Tyrosine-protein phosphatase non-receptor type 4 OS=Homo sapiens OX=9606 GN=PTPN4 PE=1 SV=1 && PF00038:Intermediate filament protein|PF09379:FERM N-terminal domain|PF00373:FERM central domain|PF00595:PDZ domain (Also known as DHR or GLGF)|PF09380:FERM C-terminal PH-like domain|PF08736:FERM adjac…
109094741	ccr-miR-22b	LOC109094741	coiled-coil domain-containing protein 127-like && sp|Q96BQ5|CC127_HUMAN Coiled-coil domain-containing protein 127 OS=Homo sapiens OX=9606 GN=CCDC127 PE=1 SV=1 && -
109094740	novel_229	LOC109094740	protein fem-1 homolog C-like%2C transcript variant X2 && sp|Q2T9K6|FEM1C_XENLA Protein fem-1 homolog C OS=Xenopus laevis OX=8355 GN=fem1c PE=2 SV=1 && PF13637:Ankyrin repeats (many copies)|PF12796:Ankyrin repeats (3 copies)
122144624	novel_14	LOC122144624	uncharacterized LOC122144624 && - && PF00385:Chromo (CHRromatin Organisation MOdifier) domain|PF16297:Domain of unknown function (DUF4939)
109074771	ccr-miR-24	si:dkey-183j2.10	probable glutamate receptor && sp|P19439|GLRK_CHICK Probable glutamate receptor OS=Gallus gallus OX=9031 GN=KBP PE=1 SV=1 && PF00060:Ligand-gated ion channel|PF10613:Ligated ion channel L-glutamate- and glycine-binding site
109052183	ccr-miR-738	LOC109052183	tumor necrosis factor ligand superfamily member 6-like && - && PF00229:TNF(Tumour Necrosis Factor) family
109048020	ccr-miR-22b	LOC109048020	transcription factor 7-like 2%2C transcript variant X1 && sp|Q9NQB0|TF7L2_HUMAN Transcription factor 7-like 2 OS=Homo sapiens OX=9606 GN=TCF7L2 PE=1 SV=2 && PF08347:N-terminal CTNNB1 binding|PF00505:HMG (high mobility group) box
109064289	novel_350	amotl1	angiomotin like 1%2C transcript variant X2 && sp|E1BEQ5|AMOL1_BOVIN Angiomotin-like protein 1 OS=Bos taurus OX=9913 GN=AMOTL1 PE=3 SV=1 && -
109074776	ccr-miR-133a-3p	grm6b	glutamate receptor%2C metabotropic 6b && sp|O00222|GRM8_HUMAN Metabotropic glutamate receptor 8 OS=Homo sapiens OX=9606 GN=GRM8 PE=1 SV=2 && PF01094:Receptor family ligand binding region|PF07562:Nine Cysteines Domain of family 3 GPCR|PF00003:7 transmembrane sweet-taste receptor of 3 GCPR
109097806	ccr-miR-214	LOC109097806	natural killer cells antigen CD94-like && sp|Q8IUN9|CLC10_HUMAN C-type lectin domain family 10 member A OS=Homo sapiens OX=9606 GN=CLEC10A PE=1 SV=1 && PF00059:Lectin C-type domain
109097802	ccr-miR-199-3p	LOC109097802	microfibril-associated glycoprotein 4-like && sp|A0A8J8|ANGP2_CANLF Angiopoietin-2 OS=Canis lupus familiaris OX=9615 GN=ANGPT2 PE=2 SV=1 && PF00147:Fibrinogen beta and gamma chains, C-terminal globular domain
109046187	novel_300	LOC109046187	CBP80/20-dependent translation initiation factor-like && sp|O43310|CTIF_HUMAN CBP80/20-dependent translation initiation factor OS=Homo sapiens OX=9606 GN=CTIF PE=1 SV=1 && PF02854:MIF4G domain
109046182	ccr-miR-22b	pias2	protein inhibitor of activated STAT%2C 2%2C transcript variant X2 && sp|O75928|PIAS2_HUMAN E3 SUMO-protein ligase PIAS2 OS=Homo sapiens OX=9606 GN=PIAS2 PE=1 SV=3 && PF02891:MIZ/SP-RING zinc finger|PF14324:PINIT domain
109079138	ccr-miR-9-3p	LOC109079138	myosin-9-like%2C transcript variant X2 && sp|P35579|MYH9_HUMAN Myosin-9 OS=Homo sapiens OX=9606 GN=MYH9 PE=1 SV=4 && PF01576:Myosin tail|PF00063:Myosin head (motor domain)|PF02736:Myosin N-terminal SH3-like domain
109062859	ccr-miR-27a,novel_229	LOC109062859	insulin-like growth factor-binding protein 1 && sp|P24591|IBP1_BOVIN Insulin-like growth factor-binding protein 1 OS=Bos taurus OX=9913 GN=IGFBP1 PE=2 SV=2 && PF00219:Insulin-like growth factor binding protein|PF00086:Thyroglobulin type-1 repeat
109062857	ccr-miR-17-3p	LOC109062857	phospholemman-like && sp|Q9Z239|PLM_MOUSE Phospholemman OS=Mus musculus OX=10090 GN=Fxyd1 PE=1 SV=1 && PF02038:ATP1G1/PLM/MAT8 family
109079689	ccr-miR-17-5p,novel_158	LOC109079689	GTPase IMAP family member 7-like && - && -
109094232	ccr-miR-17-3p	LOC109094232	bromodomain-containing protein 7-like && sp|Q5ZKG2|BRD7_CHICK Bromodomain-containing protein 7 OS=Gallus gallus OX=9031 GN=BRD7 PE=2 SV=1 && PF00439:Bromodomain|PF12024:Domain of unknown function (DUF3512)
109098385	ccr-miR-214	LOC109098385	metalloproteinase inhibitor 3-like%2C transcript variant X1 && sp|Q9W6B4|TIMP3_SCYTO Metalloproteinase inhibitor 3 OS=Scyliorhinus torazame OX=75743 GN=TIMP3 PE=2 SV=1 && PF00965:Tissue inhibitor of metalloproteinase
109062273	ccr-miR-193a	LOC109062273	urokinase plasminogen activator surface receptor-like && - && -
109062274	ccr-miR-15b	iqck	IQ motif containing K%2C transcript variant X1 && sp|Q8N0W5|IQCK_HUMAN IQ domain-containing protein K OS=Homo sapiens OX=9606 GN=IQCK PE=2 SV=1 && -
109096078	ccr-miR-187,novel_344	LOC109096078	protein phosphatase 1 regulatory subunit 1C-like%2C transcript variant X3 && sp|Q8BKK4|PPR1C_MOUSE Protein phosphatase 1 regulatory subunit 1C OS=Mus musculus OX=10090 GN=Ppp1r1c PE=3 SV=1 && PF05395:Protein phosphatase inhibitor 1/DARPP-32
109107934	ccr-miR-7132	LOC109107934	uncharacterized LOC109107934%2C transcript variant X1 && sp|Q8TAB5|CA216_HUMAN UPF0500 protein C1orf216 OS=Homo sapiens OX=9606 GN=C1orf216 PE=1 SV=1 && PF15546:Domain of unknown function (DUF4653)
109080855	ccr-miR-138	LOC109080855	histone H2B-like && sp|P69069|H2B_ONCMY Histone H2B OS=Oncorhynchus mykiss OX=8022 PE=1 SV=2 && PF00125:Core histone H2A/H2B/H3/H4
109074192	ccr-miR-22b,ccr-miR-22a	LOC109074192	hyaluronan synthase 3-like%2C transcript variant X1 && sp|O00219|HYAS3_HUMAN Hyaluronan synthase 3 OS=Homo sapiens OX=9606 GN=HAS3 PE=1 SV=3 && PF13641:Glycosyltransferase like family 2
109058547	ccr-miR-17-3p,ccr-miR-124b,ccr-miR-124a	LOC109058547	uncharacterized LOC109058547 && - && PF11699:Mif2/CENP-C like
109061773	ccr-miR-15b	LOC109061773	3-hydroxy-3-methylglutaryl-CoA lyase%2C cytoplasmic && sp|A8WG57|HMGC2_DANRE 3-hydroxy-3-methylglutaryl-CoA lyase, cytoplasmic OS=Danio rerio OX=7955 GN=hmgcll1 PE=2 SV=1 && PF00682:HMGL-like
122138121	ccr-miR-20a-3p	LOC122138121	fucose-1-phosphate guanylyltransferase-like && sp|O14772|FPGT_HUMAN Fucose-1-phosphate guanylyltransferase OS=Homo sapiens OX=9606 GN=FPGT PE=1 SV=3 && -
109099162	novel_229	LOC109099162	cell adhesion molecule 2-like%2C transcript variant X6 && sp|Q8N3J6|CADM2_HUMAN Cell adhesion molecule 2 OS=Homo sapiens OX=9606 GN=CADM2 PE=2 SV=1 && PF07679:Immunoglobulin I-set domain|PF08205:CD80-like C2-set immunoglobulin domain|PF07686:Immunoglobulin V-set domain
109055131	ccr-miR-22a	LOC109055131	transmembrane channel-like protein 3%2C transcript variant X1 && sp|Q5YCC7|TMC3_CHICK Transmembrane channel-like protein 3 OS=Gallus gallus OX=9031 GN=Tmc3 PE=2 SV=1 && PF07810:TMC domain
109113043	ccr-miR-92b	LOC109113043	DNA damage-binding protein 1 && sp|Q3U1J4|DDB1_MOUSE DNA damage-binding protein 1 OS=Mus musculus OX=10090 GN=Ddb1 PE=1 SV=2 && PF03178:CPSF A subunit region|PF10433:Mono-functional DNA-alkylating methyl methanesulfonate N-term
109104775	ccr-miR-23b	tmem79b	transmembrane protein 79b%2C transcript variant X1 && sp|Q9D709|TMM79_MOUSE Transmembrane protein 79 OS=Mus musculus OX=10090 GN=Tmem79 PE=1 SV=1 && -
109104777	ccr-miR-455	snai3	snail family zinc finger 3 && sp|P31508|ESCA_APIME Escargot/snail protein homolog (Fragment) OS=Apis mellifera OX=7460 PE=3 SV=1 && PF00096:Zinc finger, C2H2 type
109079918	ccr-miR-133a-3p	LOC109079918	transcriptional regulator ATRX-like && sp|Q61687|ATRX_MOUSE Transcriptional regulator ATRX OS=Mus musculus OX=10090 GN=Atrx PE=1 SV=3 && PF00271:Helicase conserved C-terminal domain|PF00176:SNF2 family N-terminal domain
109060821	ccr-miR-16b	LOC109060821	histone H2A-like && sp|P02264|H2A_ONCMY Histone H2A OS=Oncorhynchus mykiss OX=8022 PE=1 SV=2 && PF00125:Core histone H2A/H2B/H3/H4|PF16211:C-terminus of histone H2A
109060829	ccr-miR-459-3p	LOC109060829	collagen alpha-1(XX) chain%2C transcript variant X2 && sp|P32018|COEA1_CHICK Collagen alpha-1(XIV) chain OS=Gallus gallus OX=9031 GN=COL14A1 PE=1 SV=2 && PF00041:Fibronectin type III domain|PF00092:von Willebrand factor type A domain|PF01391:Collagen triple helix repeat (20 copies)
109105794	ccr-miR-133a-3p	LOC109105794	twist-related protein-like%2C transcript variant X1 && sp|Q8MIH8|TWST1_CEBCA Twist-related protein 1 OS=Cebus capucinus OX=9516 GN=TWIST1 PE=3 SV=1 && PF00010:Helix-loop-helix DNA-binding domain
122139380	novel_346	LOC122139380	NACHT%2C LRR and PYD domains-containing protein 6-like && - && PF02758:PAAD/DAPIN/Pyrin domain
122139383	ccr-miR-138	LOC122139383	heat shock protein 30-like && sp|P42931|HSP30_ONCTS Heat shock protein 30 OS=Oncorhynchus tshawytscha OX=74940 GN=hsp30 PE=2 SV=1 && PF00011:Hsp20/alpha crystallin family
109112397	novel_354	LOC109112397	uncharacterized LOC109112397 && - && -
109091098	ccr-miR-17-3p,ccr-miR-96	LOC109091098	next to BRCA1 gene 1 protein-like%2C transcript variant X1 && sp|P97432|NBR1_MOUSE Next to BRCA1 gene 1 protein OS=Mus musculus OX=10090 GN=Nbr1 PE=1 SV=1 && PF16158:Ig-like domain from next to BRCA1 gene|PF00564:PB1 domain
109091099	ccr-miR-21,novel_5	LOC109091099	V-set and transmembrane domain-containing protein 2B-like && sp|Q0IJ12|VTM2B_XENTR V-set and transmembrane domain-containing protein 2B OS=Xenopus tropicalis OX=8364 GN=vstm2b PE=2 SV=1 && PF07686:Immunoglobulin V-set domain
109112022	ccr-miR-727-5p,ccr-miR-338	LOC109112022	basic leucine zipper and W2 domain-containing protein 1-B-like && sp|Q6PD83|BZW1A_DANRE Basic leucine zipper and W2 domain-containing protein 1-A OS=Danio rerio OX=7955 GN=bzw1a PE=2 SV=1 && PF02020:eIF4-gamma/eIF5/eIF2-epsilon
109112025	ccr-miR-193a	LOC109112025	galactosylgalactosylxylosylprotein 3-beta-glucuronosyltransferase 2%2C transcript variant X2 && sp|Q9NPZ5|B3GA2_HUMAN Galactosylgalactosylxylosylprotein 3-beta-glucuronosyltransferase 2 OS=Homo sapiens OX=9606 GN=B3GAT2 PE=1 SV=2 && PF03360:Glycosyltransferase family 43
109106216	ccr-miR-125c,ccr-miR-125b	LOC109106216	DAZ-associated protein 1%2C transcript variant X4 && sp|Q96EP5|DAZP1_HUMAN DAZ-associated protein 1 OS=Homo sapiens OX=9606 GN=DAZAP1 PE=1 SV=1 && PF00076:RNA recognition motif. (a.k.a. RRM, RBD, or RNP domain)|PF14259:RNA recognition motif (a.k.a. RRM, RBD, or RNP domain)
109091546	ccr-miR-727-5p	LOC109091546	D(4) dopamine receptor && sp|P51436|DRD4_MOUSE D(4) dopamine receptor OS=Mus musculus OX=10090 GN=Drd4 PE=1 SV=1 && -
109091540	novel_200	LOC109091540	6-phosphofructo-2-kinase/fructose-2%2C6-bisphosphatase 4-like%2C transcript variant X1 && sp|Q16877|F264_HUMAN 6-phosphofructo-2-kinase/fructose-2,6-bisphosphatase 4 OS=Homo sapiens OX=9606 GN=PFKFB4 PE=1 SV=6 && PF01591:6-phosphofructo-2-kinase|PF00300:Histidine phosphatase superfamily (branch 1)
109091549	ccr-miR-27c-3p	kcnj15	potassium inwardly rectifying channel subfamily J member 15 && sp|Q99712|KCJ15_HUMAN ATP-sensitive inward rectifier potassium channel 15 OS=Homo sapiens OX=9606 GN=KCNJ15 PE=1 SV=2 && -
109084984	ccr-miR-139,novel_230,ccr-miR-17-3p,ccr-miR-138	LOC109084984	beta-citrylglutamate synthase B && sp|Q66HZ2|RIMKB_DANRE Beta-citrylglutamate synthase B OS=Danio rerio OX=7955 GN=rimklb PE=2 SV=1 && PF08443:RimK-like ATP-grasp domain
109084986	ccr-miR-103,ccr-miR-15b	LOC109084986	gastrula zinc finger protein XlCGF49.1-like%2C transcript variant X2 && - && -
109084982	ccr-miR-17-3p	LOC109084982	PR domain zinc finger protein 2-like%2C transcript variant X2 && sp|Q13029|PRDM2_HUMAN PR domain zinc finger protein 2 OS=Homo sapiens OX=9606 GN=PRDM2 PE=1 SV=3 && -
109060273	ccr-miR-196a	LOC109060273	peroxisomal membrane protein 11B-like && sp|O96011|PX11B_HUMAN Peroxisomal membrane protein 11B OS=Homo sapiens OX=9606 GN=PEX11B PE=1 SV=1 && PF05648:Peroxisomal biogenesis factor 11 (PEX11)
122135406	ccr-miR-103,ccr-miR-107,ccr-miR-210	LOC122135406	noggin-1-like && sp|Q9W741|NOGG1_DANRE Noggin-1 OS=Danio rerio OX=7955 GN=nog1 PE=2 SV=1 && -
109106967	ccr-miR-34	si:ch211-195o20.7	cytospin-A && sp|Q2KN99|CYTSA_RAT Cytospin-A OS=Rattus norvegicus OX=10116 GN=Specc1l PE=1 SV=1 && PF00307:Calponin homology (CH) domain
109058955	novel_132	LOC109058955	DBH-like monooxygenase protein 2 homolog && sp|Q08CS6|MOXD2_DANRE DBH-like monooxygenase protein 2 homolog OS=Danio rerio OX=7955 GN=moxd2 PE=2 SV=2 && -
122140026	ccr-miR-457a	LOC122140026	cadherin-related family member 5-like && sp|Q0ZM14|PCD15_CHICK Protocadherin-15 OS=Gallus gallus OX=9031 GN=Pcdh15 PE=1 SV=1 && -
109087860	novel_344	nol10	nucleolar protein 10%2C transcript variant X2 && sp|Q802W4|NOL10_DANRE Nucleolar protein 10 OS=Danio rerio OX=7955 GN=nol10 PE=2 SV=1 && -
109092013	ccr-miR-205	LOC109092013	U3 small nucleolar RNA-associated protein 6 homolog && sp|Q8VCY6|UTP6_MOUSE U3 small nucleolar RNA-associated protein 6 homolog OS=Mus musculus OX=10090 GN=Utp6 PE=2 SV=1 && -
109092012	ccr-miR-15a	LOC109092012	BUB3-interacting and GLEBS motif-containing protein ZNF207-like%2C transcript variant X3 && sp|Q7ZXV8|ZN207_XENLA BUB3-interacting and GLEBS motif-containing protein ZNF207 OS=Xenopus laevis OX=8355 GN=znf207 PE=1 SV=1 && -
109092016	novel_359	col1a1a	collagen%2C type I%2C alpha 1a && sp|P02457|CO1A1_CHICK Collagen alpha-1(I) chain OS=Gallus gallus OX=9031 GN=COL1A1 PE=1 SV=3 && -
109073409	novel_229	LOC109073409	venom phosphodiesterase CdcPDE && sp|P0DQQ4|PDE_CRODO Venom phosphodiesterase CdcPDE OS=Crotalus durissus collilineatus OX=221569 PE=1 SV=1 && -
109073405	novel_219	LOC109073405	thioredoxin domain-containing protein 15-like%2C transcript variant X1 && sp|Q0IHI1|TXD15_XENLA Thioredoxin domain-containing protein 15 OS=Xenopus laevis OX=8355 GN=txndc15 PE=2 SV=1 && -
109103684	ccr-miR-214	LOC109103684	coiled-coil domain-containing protein 106-like && - && PF15794:Coiled-coil domain-containing protein 106
109101684	novel_5,ccr-miR-21	LOC109101684	twinkle protein%2C mitochondrial-like && sp|Q96RR1|PEO1_HUMAN Twinkle protein, mitochondrial OS=Homo sapiens OX=9606 GN=TWNK PE=1 SV=1 && -
109100083	ccr-miR-132b	LOC109100083	urotensin-2 receptor-like && sp|P49684|UR2R_RAT Urotensin-2 receptor OS=Rattus norvegicus OX=10116 GN=Uts2r PE=1 SV=2 && -
109086803	novel_46,ccr-miR-148	LOC109086803	U6 snRNA-associated Sm-like protein LSm8 && sp|Q3ZCE0|LSM8_BOVIN U6 snRNA-associated Sm-like protein LSm8 OS=Bos taurus OX=9913 GN=LSM8 PE=3 SV=3 && -
109086801	ccr-miR-22b	LOC109086801	lipase maturation factor 2-like && sp|Q5ZKZ9|LMF2_CHICK Lipase maturation factor 2 OS=Gallus gallus OX=9031 GN=LMF2 PE=2 SV=2 && -
109086804	ccr-miR-199-5p	LOC109086804	CD82 antigen-like%2C transcript variant X3 && - && -
109101355	ccr-miR-17-3p	LOC109101355	BRCA2-interacting transcriptional repressor EMSY-like && sp|Q7ZUV7|EMSY_DANRE BRCA2-interacting transcriptional repressor EMSY OS=Danio rerio OX=7955 GN=emsy PE=2 SV=1 && -
122142515	ccr-miR-138	LOC122142515	histone H2B-like && sp|P69069|H2B_ONCMY Histone H2B OS=Oncorhynchus mykiss OX=8022 PE=1 SV=2 && -
122142513	ccr-miR-138	LOC122142513	histone H2B-like && sp|P69069|H2B_ONCMY Histone H2B OS=Oncorhynchus mykiss OX=8022 PE=1 SV=2 && -
122146468	ccr-miR-22b	LOC122146468	dehydrogenase/reductase SDR family member 13-like && sp|Q17QU7|DHR13_BOVIN Dehydrogenase/reductase SDR family member 13 OS=Bos taurus OX=9913 GN=DHRS13 PE=2 SV=1 && -
109080897	ccr-miR-22a,ccr-miR-22b	nos2a	nitric oxide synthase 2a%2C inducible && sp|P35228|NOS2_HUMAN Nitric oxide synthase, inducible OS=Homo sapiens OX=9606 GN=NOS2 PE=1 SV=2 && -
109109102	ccr-miR-17-5p	LOC109109102	protein phosphatase 1L-like && sp|Q8BHN0|PPM1L_MOUSE Protein phosphatase 1L OS=Mus musculus OX=10090 GN=Ppm1l PE=1 SV=1 && -
122139631	ccr-miR-205	LOC122139631	H/ACA ribonucleoprotein complex subunit 1-like && sp|Q7ZVE0|GAR1_DANRE H/ACA ribonucleoprotein complex subunit 1 OS=Danio rerio OX=7955 GN=gar1 PE=2 SV=1 && PF04410:Gar1/Naf1 RNA binding region
122144913	ccr-miR-93,novel_14	LOC122144913	uncharacterized LOC122144913 && - && -
109060864	ccr-miR-460-5p	LOC109060864	ecotropic viral integration site 5 protein homolog%2C transcript variant X4 && sp|O60447|EVI5_HUMAN Ecotropic viral integration site 5 protein homolog OS=Homo sapiens OX=9606 GN=EVI5 PE=1 SV=3 && PF00566:Rab-GTPase-TBC domain
109095896	ccr-miR-9-5p	LOC109095896	F-box/LRR-repeat protein 3-like && sp|Q9UKT7|FBXL3_HUMAN F-box/LRR-repeat protein 3 OS=Homo sapiens OX=9606 GN=FBXL3 PE=1 SV=1 && -
109070468	ccr-miR-22a	LOC109070468	exonuclease 1%2C transcript variant X2 && sp|Q803U7|EXO1_DANRE Exonuclease 1 OS=Danio rerio OX=7955 GN=exo1 PE=2 SV=1 && -
109070464	ccr-miR-15a	LOC109070464	latent-transforming growth factor beta-binding protein 1 && sp|Q14766|LTBP1_HUMAN Latent-transforming growth factor beta-binding protein 1 OS=Homo sapiens OX=9606 GN=LTBP1 PE=1 SV=4 && -
109070461	novel_213	LOC109070461	monocyte chemotactic protein 1B-like%2C transcript variant X2 && sp|P42831|CCL2_PIG C-C motif chemokine 2 OS=Sus scrofa OX=9823 GN=CCL2 PE=3 SV=1 && -
122140924	novel_200	LOC122140924	HMG domain-containing protein 3-like%2C transcript variant X4 && - && -
109071737	ccr-miR-375	zcchc9	zinc finger%2C CCHC domain containing 9%2C transcript variant X1 && sp|Q8N567|ZCHC9_HUMAN Zinc finger CCHC domain-containing protein 9 OS=Homo sapiens OX=9606 GN=ZCCHC9 PE=1 SV=2 && -
109071736	novel_14	LOC109071736	liprin-beta-1-like%2C transcript variant X3 && sp|Q8C8U0|LIPB1_MOUSE Liprin-beta-1 OS=Mus musculus OX=10090 GN=Ppfibp1 PE=1 SV=3 && PF07647:SAM domain (Sterile alpha motif)|PF00536:SAM domain (Sterile alpha motif)
109071733	ccr-miR-726	LOC109071733	insulin-like growth factor-binding protein 5%2C transcript variant X2 && sp|P24593|IBP5_HUMAN Insulin-like growth factor-binding protein 5 OS=Homo sapiens OX=9606 GN=IGFBP5 PE=1 SV=1 && -
109096271	ccr-miR-430	raph1a	Ras association (RalGDS/AF-6) and pleckstrin homology domains 1a%2C transcript variant X1 && sp|Q70E73|RAPH1_HUMAN Ras-associated and pleckstrin homology domains-containing protein 1 OS=Homo sapiens OX=9606 GN=RAPH1 PE=1 SV=3 && -
109046438	novel_350	LOC109046438	uncharacterized LOC109046438 && - && PF07679:Immunoglobulin I-set domain|PF07686:Immunoglobulin V-set domain
109111628	ccr-miR-10c,ccr-miR-730	psma2b	proteasome 20S subunit alpha 2b && sp|O73672|PSA2_CARAU Proteasome subunit alpha type-2 OS=Carassius auratus OX=7957 GN=psma2 PE=2 SV=3 && -
122135368	ccr-miR-92b	hhla2b.2	HERV-H LTR-associating 2b%2C tandem duplicate 2 && sp|Q68EV1|CD276_XENLA CD276 antigen homolog OS=Xenopus laevis OX=8355 GN=cd276 PE=2 SV=1 && -
122144003	novel_346,ccr-miR-25	LOC122144003	voltage-dependent calcium channel subunit alpha-2/delta-2-like%2C transcript variant X5 && sp|Q8CFG6|CA2D2_RAT Voltage-dependent calcium channel subunit alpha-2/delta-2 OS=Rattus norvegicus OX=10116 GN=Cacna2d2 PE=2 SV=1 && -
109082793	ccr-miR-738	LOC109082793	rho-related GTP-binding protein RhoV-like && sp|Q9Z1Y0|RHOV_RAT Rho-related GTP-binding protein RhoV OS=Rattus norvegicus OX=10116 GN=Rhov PE=1 SV=1 && -
109090944	novel_365	adtrp1	androgen dependent TFPI regulating protein 1 && sp|Q9NVV5|AIG1_HUMAN Androgen-induced gene 1 protein OS=Homo sapiens OX=9606 GN=AIG1 PE=1 SV=3 && -
109111623	novel_207	sla1a	Src like adaptor 1a && sp|Q13239|SLAP1_HUMAN Src-like-adapter OS=Homo sapiens OX=9606 GN=SLA PE=1 SV=3 && PF00017:SH2 domain
109099363	ccr-miR-27a	LOC109099363	slit homolog 2 protein && - && -
109099360	ccr-miR-92a	LOC109099360	kinesin-like protein KIF23%2C transcript variant X1 && sp|Q02241|KIF23_HUMAN Kinesin-like protein KIF23 OS=Homo sapiens OX=9606 GN=KIF23 PE=1 SV=3 && -
109099368	ccr-miR-132b	LOC109099368	protein disulfide isomerase Creld1 && sp|Q91XD7|CREL1_MOUSE Protein disulfide isomerase Creld1 OS=Mus musculus OX=10090 GN=Creld1 PE=1 SV=1 && -
109099369	novel_158	LOC109099369	uncharacterized LOC109099369 && sp|Q9YHZ5|PIM2_DANRE Serine/threonine-protein kinase pim-2 OS=Danio rerio OX=7955 GN=pim2 PE=2 SV=2 && -
109063043	ccr-miR-103,novel_344	LOC109063043	vesicle transport protein SFT2A && sp|Q5U3Y5|SFT2A_RAT Vesicle transport protein SFT2A OS=Rattus norvegicus OX=10116 GN=Sft2d1 PE=2 SV=1 && -
109080420	novel_337	LOC109080420	ribosome biogenesis protein wdr12 && sp|Q6NX08|WDR12_DANRE Ribosome biogenesis protein wdr12 OS=Danio rerio OX=7955 GN=wdr12 PE=2 SV=1 && PF00400:WD domain, G-beta repeat|PF08154:NLE (NUC135) domain
109065451	novel_14	atrnl1b	attractin-like 1b && sp|Q6A051|ATRN1_MOUSE Attractin-like protein 1 OS=Mus musculus OX=10090 GN=Atrnl1 PE=1 SV=2 && -
109065455	ccr-miR-133a-3p	LOC109065455	interferon-related developmental regulator 1 && sp|Q5S1U6|IFRD1_PIG Interferon-related developmental regulator 1 OS=Sus scrofa OX=9823 GN=IFRD1 PE=2 SV=1 && -
109069759	novel_229	LOC109069759	CUGBP Elav-like family member 3%2C transcript variant X1 && sp|Q5VT52|RPRD2_HUMAN Regulation of nuclear pre-mRNA domain-containing protein 2 OS=Homo sapiens OX=9606 GN=RPRD2 PE=1 SV=1 && -
109069755	novel_204	LOC109069755	DIS3 exosome endoribonuclease and 3'-5' exoribonuclease && sp|Q9Y2L1|RRP44_HUMAN Exosome complex exonuclease RRP44 OS=Homo sapiens OX=9606 GN=DIS3 PE=1 SV=2 && -
109102537	novel_339	itln3	intelectin 3 && sp|P0DMV4|ITLN_ONCMY Intelectin OS=Oncorhynchus mykiss OX=8022 GN=itln PE=1 SV=1 && -
109102533	ccr-miR-184	LOC109102533	MICOS complex subunit MIC60-like%2C transcript variant X1 && sp|Q16891|MIC60_HUMAN MICOS complex subunit MIC60 OS=Homo sapiens OX=9606 GN=IMMT PE=1 SV=1 && -
109051811	ccr-miR-22a	LOC109051811	transcription initiation factor IIB && sp|Q00403|TF2B_HUMAN Transcription initiation factor IIB OS=Homo sapiens OX=9606 GN=GTF2B PE=1 SV=1 && PF00382:Transcription factor TFIIB repeat|PF08271:TFIIB zinc-binding
109059130	ccr-miR-17-5p,ccr-miR-20a-5p	LOC109059130	mitogen-activated protein kinase kinase kinase kinase 5-like%2C transcript variant X2 && sp|Q9Y4K4|M4K5_HUMAN Mitogen-activated protein kinase kinase kinase kinase 5 OS=Homo sapiens OX=9606 GN=MAP4K5 PE=1 SV=2 && PF00069:Protein kinase domain|PF00780:CNH domain
109089615	ccr-miR-214	tmprss13b	transmembrane serine protease 13b && sp|Q9BYE2|TMPSD_HUMAN Transmembrane protease serine 13 OS=Homo sapiens OX=9606 GN=TMPRSS13 PE=2 SV=5 && PF00089:Trypsin|PF15494:Scavenger receptor cysteine-rich domain
109093704	novel_14	LOC109093704	piezo-type mechanosensitive ion channel component 1-like%2C transcript variant X1 && sp|E2JF22|PIEZ1_MOUSE Piezo-type mechanosensitive ion channel component 1 OS=Mus musculus OX=10090 GN=Piezo1 PE=1 SV=1 && -
109093702	ccr-miR-17-3p	LOC109093702	solute carrier family 25 member 44-like%2C transcript variant X2 && sp|Q8BGF9|S2544_MOUSE Solute carrier family 25 member 44 OS=Mus musculus OX=10090 GN=Slc25a44 PE=1 SV=1 && PF00153:Mitochondrial carrier protein
109052545	ccr-miR-460-5p	LOC109052545	zinc finger protein 180-like && - && -
109095281	ccr-miR-101a,novel_201	LOC109095281	protein-tyrosine kinase 6-like && sp|Q64434|PTK6_MOUSE Protein-tyrosine kinase 6 OS=Mus musculus OX=10090 GN=Ptk6 PE=1 SV=1 && -
109095285	novel_229	ppdpfa	pancreatic progenitor cell differentiation and proliferation factor a%2C transcript variant X1 && sp|Q6PFP3|PDPFA_DANRE Pancreatic progenitor cell differentiation and proliferation factor A OS=Danio rerio OX=7955 GN=ppdpfa PE=2 SV=1 && -
109106940	novel_313	LOC109106940	E3 ubiquitin-protein ligase Itchy-like%2C transcript variant X3 && sp|Q8C863|ITCH_MOUSE E3 ubiquitin-protein ligase Itchy OS=Mus musculus OX=10090 GN=Itch PE=1 SV=2 && -
109106945	novel_199	etnk1	ethanolamine kinase 1%2C transcript variant X1 && sp|Q9HBU6|EKI1_HUMAN Ethanolamine kinase 1 OS=Homo sapiens OX=9606 GN=ETNK1 PE=1 SV=1 && -
109046374	ccr-miR-107,ccr-miR-103	prlh2	prolactin releasing hormone 2 && sp|P81278|PRRP_RAT Prolactin-releasing peptide OS=Rattus norvegicus OX=10116 GN=Prlh PE=2 SV=1 && -
109063314	ccr-miR-183	LOC109063314	seizure related 6 homolog (mouse)-like 2%2C transcript variant X1 && sp|Q6AX42|SEZ6_XENLA Seizure protein 6 homolog OS=Xenopus laevis OX=8355 GN=sez6 PE=2 SV=1 && -
109073645	ccr-miR-129	LOC109073645	zinc finger protein 414-like && sp|Q32KV8|ZN414_BOVIN Zinc finger protein 414 OS=Bos taurus OX=9913 GN=ZNF414 PE=2 SV=1 && PF15909:C2H2-type zinc ribbon
109077541	novel_346	LOC109077541	ATP-dependent 6-phosphofructokinase%2C platelet type-like%2C transcript variant X7 && sp|Q01813|PFKAP_HUMAN ATP-dependent 6-phosphofructokinase, platelet type OS=Homo sapiens OX=9606 GN=PFKP PE=1 SV=2 && -
109057918	ccr-miR-138	LOC109057918	chitobiosyldiphosphodolichol beta-mannosyltransferase-like && sp|Q9BT22|ALG1_HUMAN Chitobiosyldiphosphodolichol beta-mannosyltransferase OS=Homo sapiens OX=9606 GN=ALG1 PE=1 SV=2 && -
109057915	ccr-miR-22a	LOC109057915	leucine-rich repeat LGI family%2C member 3 && sp|Q1EGL0|LGI3_PANTR Leucine-rich repeat LGI family member 3 OS=Pan troglodytes OX=9598 GN=LGI3 PE=2 SV=1 && -
109066364	ccr-miR-24	LOC109066364	putative adhesion G protein-coupled receptor E4P && sp|Q61549|AGRE1_MOUSE Adhesion G protein-coupled receptor E1 OS=Mus musculus OX=10090 GN=Adgre1 PE=1 SV=1 && -
109066367	novel_213	LOC109066367	cytochrome P450 2J2-like && sp|P51589|CP2J2_HUMAN Cytochrome P450 2J2 OS=Homo sapiens OX=9606 GN=CYP2J2 PE=1 SV=2 && -
109079492	novel_200	obscna	obscurin%2C cytoskeletal calmodulin and titin-interacting RhoGEF a && sp|A2AAJ9|OBSCN_MOUSE Obscurin OS=Mus musculus OX=10090 GN=Obscn PE=1 SV=3 && -
109067942	ccr-miR-24	gcnt4a	glucosaminyl (N-acetyl) transferase 4a && sp|Q71SG7|GCNT4_DANRE Beta-1,3-galactosyl-O-glycosyl-glycoprotein beta-1,6-N-acetylglucosaminyltransferase 4 OS=Danio rerio OX=7955 GN=gcnt4 PE=2 SV=2 && -
109067946	novel_230	ccdc180	coiled-coil domain containing 180 && sp|Q9P1Z9|CC180_HUMAN Coiled-coil domain-containing protein 180 OS=Homo sapiens OX=9606 GN=CCDC180 PE=2 SV=3 && -
109059514	ccr-miR-214	LOC109059514	membrane-spanning 4-domains subfamily A member 4A-like && sp|Q3UPL6|M4A15_MOUSE Membrane-spanning 4-domains subfamily A member 15 OS=Mus musculus OX=10090 GN=Ms4a15 PE=2 SV=1 && -
109059511	ccr-miR-187,ccr-miR-34	gtf2a1l	general transcription factor IIA%2C 1-like%2C transcript variant X3 && sp|Q9UNN4|TF2AY_HUMAN TFIIA-alpha and beta-like factor OS=Homo sapiens OX=9606 GN=GTF2A1L PE=1 SV=2 && -
109098192	ccr-miR-460-5p	LOC109098192	relaxin receptor 1-like && sp|Q9HBX9|RXFP1_HUMAN Relaxin receptor 1 OS=Homo sapiens OX=9606 GN=RXFP1 PE=1 SV=2 && -
109098194	ccr-miR-17-3p	cldng	claudin g && sp|Q9YH90|CLDZ_DANRE Claudin-like protein ZF-A9 OS=Danio rerio OX=7955 GN=cldng PE=2 SV=1 && -
109066093	ccr-miR-140-3p	LOC109066093	dnaJ homolog subfamily B member 12-like%2C transcript variant X2 && sp|Q9NXW2|DJB12_HUMAN DnaJ homolog subfamily B member 12 OS=Homo sapiens OX=9606 GN=DNAJB12 PE=1 SV=5 && -
109100243	ccr-miR-34	qki2	QKI%2C KH domain containing%2C RNA binding 2%2C transcript variant X2 && sp|Q9YH18|QKI_CHICK Protein quaking OS=Gallus gallus OX=9031 GN=QKI PE=2 SV=2 && PF16544:Homodimerisation region of STAR domain protein|PF16551:Putative nuclear localisation signal of quaking
109100249	novel_132	si:dkey-21c1.1	protein FAM104A-like%2C transcript variant X2 && - && -
109098548	ccr-miR-26a	LOC109098548	uncharacterized protein C1orf158-like%2C transcript variant X3 && - && -
109050333	ccr-miR-15b	LOC109050333	myeloid-associated differentiation marker-like protein 2 && sp|Q5XGR0|MADL2_XENLA Myeloid-associated differentiation marker-like protein 2 OS=Xenopus laevis OX=8355 GN=myadml2 PE=2 SV=1 && -
109050331	novel_200,ccr-miR-7132	LOC109050331	cytochrome c oxidase subunit 5A%2C mitochondrial-like && sp|P12787|COX5A_MOUSE Cytochrome c oxidase subunit 5A, mitochondrial OS=Mus musculus OX=10090 GN=Cox5a PE=1 SV=2 && -
109050334	ccr-miR-107,ccr-miR-103	LOC109050334	myeloid-associated differentiation marker-like protein 2 && sp|Q5XGR0|MADL2_XENLA Myeloid-associated differentiation marker-like protein 2 OS=Xenopus laevis OX=8355 GN=myadml2 PE=2 SV=1 && -
109050339	ccr-miR-222	LOC109050339	tomoregulin-1-like && sp|Q91590|TEFF1_XENLA Tomoregulin-1 OS=Xenopus laevis OX=8355 GN=tmeff1 PE=1 SV=2 && -
109098541	ccr-miR-22a,ccr-miR-22b,novel_278	LOC109098541	gamma-tubulin complex component 6-like && sp|Q96RT7|GCP6_HUMAN Gamma-tubulin complex component 6 OS=Homo sapiens OX=9606 GN=TUBGCP6 PE=1 SV=3 && PF04130:Spc97 / Spc98 family
122140825	ccr-miR-140-3p	LOC122140825	probable phospholipid-transporting ATPase IIB && sp|F1Q4S1|ATP9B_DANRE Probable phospholipid-transporting ATPase IIB OS=Danio rerio OX=7955 GN=atp9b PE=3 SV=1 && PF16212:Phospholipid-translocating P-type ATPase C-terminal
109103922	ccr-miR-214	LOC109103922	short coiled-coil protein A-like%2C transcript variant X2 && sp|Q08BG7|SCOCA_DANRE Short coiled-coil protein A OS=Danio rerio OX=7955 GN=scoca PE=3 SV=1 && -
109071651	ccr-miR-17-3p	LOC109071651	membrane-associated guanylate kinase%2C WW and PDZ domain-containing protein 3-like%2C transcript variant X2 && sp|A1A5G4|MAGI3_XENTR Membrane-associated guanylate kinase, WW and PDZ domain-containing protein 3 OS=Xenopus tropicalis OX=8364 GN=magi3 PE=2 SV=1 && PF00397:WW domain|PF00595:PDZ domain (Also known as DHR or GLGF)|PF00625:Guanylate kinase
109074270	novel_273	rgs12b	regulator of G protein signaling 12b%2C transcript variant X1 && sp|O14924|RGS12_HUMAN Regulator of G-protein signaling 12 OS=Homo sapiens OX=9606 GN=RGS12 PE=1 SV=1 && PF02196:Raf-like Ras-binding domain|PF00615:Regulator of G protein signaling domain|PF00595:PDZ domain (Also known as DHR or GLGF)|PF16612:C-terminal unstructured region of RGS12|PF02188:GoLoco motif|PF16613:Unstructured region of…
109074279	ccr-miR-10c	LOC109074279	dnaJ homolog subfamily C member 14-like%2C transcript variant X1 && sp|Q921R4|DJC14_MOUSE DnaJ homolog subfamily C member 14 OS=Mus musculus OX=10090 GN=Dnajc14 PE=2 SV=2 && PF00226:DnaJ domain|PF14901:Cleavage inducing molecular chaperone
109105328	ccr-miR-22b	cpt2	carnitine palmitoyltransferase 2 && sp|Q5U3U3|CPT2_DANRE Carnitine O-palmitoyltransferase 2, mitochondrial OS=Danio rerio OX=7955 GN=cpt2 PE=2 SV=2 && -
109105324	ccr-miR-460-5p	chd4b	chromodomain helicase DNA binding protein 4b%2C transcript variant X2 && sp|Q14839|CHD4_HUMAN Chromodomain-helicase-DNA-binding protein 4 OS=Homo sapiens OX=9606 GN=CHD4 PE=1 SV=2 && -
109105327	ccr-miR-22b	porcn	porcupine O-acyltransferase && sp|Q9H237|PORCN_HUMAN Protein-serine O-palmitoleoyltransferase porcupine OS=Homo sapiens OX=9606 GN=PORCN PE=1 SV=2 && -
109105322	ccr-miR-24	LOC109105322	gamma-aminobutyric acid type B receptor subunit 2 && sp|O75899|GABR2_HUMAN Gamma-aminobutyric acid type B receptor subunit 2 OS=Homo sapiens OX=9606 GN=GABBR2 PE=1 SV=1 && -
109102674	ccr-let-7g,ccr-let-7i,ccr-let-7j,ccr-let-7b	cdk13	cyclin-dependent kinase 13%2C transcript variant X2 && sp|Q69ZA1|CDK13_MOUSE Cyclin-dependent kinase 13 OS=Mus musculus OX=10090 GN=Cdk13 PE=1 SV=3 && PF00069:Protein kinase domain
109102670	novel_5,ccr-miR-21	LOC109102670	cadherin-related family member 2-like && sp|E9Q7P9|CDHR2_MOUSE Cadherin-related family member 2 OS=Mus musculus OX=10090 GN=Cdhr2 PE=1 SV=1 && PF00028:Cadherin domain
109113231	ccr-let-7b	sugct	succinyl-CoA:glutarate-CoA transferase%2C transcript variant X1 && sp|Q9HAC7|SUCHY_HUMAN Succinate--hydroxymethylglutarate CoA-transferase OS=Homo sapiens OX=9606 GN=SUGCT PE=1 SV=2 && PF02515:CoA-transferase family III
109083220	ccr-miR-92a	cryba1b	crystallin%2C beta A1b && sp|P14881|CRBA1_RAT Beta-crystallin A3 OS=Rattus norvegicus OX=10116 GN=Cryba1 PE=1 SV=2 && PF00030:Beta/Gamma crystallin
109083222	ccr-miR-17-3p	LOC109083222	TNF receptor-associated factor 4-like && sp|Q61382|TRAF4_MOUSE TNF receptor-associated factor 4 OS=Mus musculus OX=10090 GN=Traf4 PE=1 SV=2 && PF02176:TRAF-type zinc finger|PF00097:Zinc finger, C3HC4 type (RING finger)
109051170	novel_305	LOC109051170	olfactomedin-4-like && sp|Q3UZZ4|OLFM4_MOUSE Olfactomedin-4 OS=Mus musculus OX=10090 GN=Olfm4 PE=2 SV=1 && PF02191:Olfactomedin-like domain
109070665	ccr-miR-730	eif2s3	eukaryotic translation initiation factor 2%2C subunit 3 gamma%2C transcript variant X1 && sp|F1QGW6|IF2G_DANRE Eukaryotic translation initiation factor 2 subunit 3 OS=Danio rerio OX=7955 GN=eif2s3 PE=3 SV=1 && PF03144:Elongation factor Tu domain 2|PF09173:Initiation factor eIF2 gamma, C terminal|PF00009:Elongation factor Tu GTP binding domain
109085976	ccr-miR-205	aggf1	angiogenic factor with G patch and FHA domains 1%2C transcript variant X2 && sp|Q8N302|AGGF1_HUMAN Angiogenic factor with G patch and FHA domains 1 OS=Homo sapiens OX=9606 GN=AGGF1 PE=1 SV=2 && PF01585:G-patch domain|PF00498:FHA domain
109085974	ccr-miR-20a-3p	tgm1	transglutaminase 1%2C K polypeptide && sp|P22735|TGM1_HUMAN Protein-glutamine gamma-glutamyltransferase K OS=Homo sapiens OX=9606 GN=TGM1 PE=1 SV=4 && PF00868:Transglutaminase family|PF01841:Transglutaminase-like superfamily|PF00927:Transglutaminase family, C-terminal ig like domain
109103180	ccr-miR-7b	LOC109103180	rap1 GTPase-activating protein 2-like%2C transcript variant X2 && sp|Q5ZMV8|RPGP2_CHICK Rap1 GTPase-activating protein 2 OS=Gallus gallus OX=9031 GN=RAP1GAP2 PE=2 SV=2 && PF02145:Rap/ran-GAP
109076080	ccr-miR-22b	LOC109076080	zinc finger protein 536-like%2C transcript variant X6 && sp|O15090|ZN536_HUMAN Zinc finger protein 536 OS=Homo sapiens OX=9606 GN=ZNF536 PE=1 SV=3 && PF16606:Unstructured conserved, between two C2H2-type zinc-fingers
109077437	novel_14	LOC109077437	brain natriuretic peptide-like%2C transcript variant X1 && sp|Q805E8|ANFB_OREMO Brain natriuretic peptide OS=Oreochromis mossambicus OX=8127 GN=nppb PE=2 SV=1 && PF00212:Atrial natriuretic peptide
122141548	ccr-miR-140-3p	LOC122141548	trifunctional purine biosynthetic protein adenosine-3-like && sp|Q59A32|PUR2_BOVIN Trifunctional purine biosynthetic protein adenosine-3 OS=Bos taurus OX=9913 GN=GART PE=2 SV=1 && PF01071:Phosphoribosylglycinamide synthetase, ATP-grasp (A) domain
122144329	ccr-miR-457b	LOC122144329	gastrula zinc finger protein XlCGF8.2DB-like && - && PF00096:Zinc finger, C2H2 type
109109764	ccr-miR-34	c18h3orf33	c18h3orf33 homolog (H. sapiens) && sp|Q6P1S2|CC033_HUMAN Protein C3orf33 OS=Homo sapiens OX=9606 GN=C3orf33 PE=1 SV=2 && -
122144491	ccr-miR-194	LOC122144491	synaptotagmin-like protein 4 && sp|Q96C24|SYTL4_HUMAN Synaptotagmin-like protein 4 OS=Homo sapiens OX=9606 GN=SYTL4 PE=1 SV=2 && PF00168:C2 domain|PF02318:FYVE-type zinc finger
109064277	novel_230	LOC109064277	deoxynucleoside triphosphate triphosphohydrolase SAMHD1-like && sp|Q502K2|SAMH1_DANRE Deoxynucleoside triphosphate triphosphohydrolase SAMHD1 OS=Danio rerio OX=7955 GN=samhd1 PE=2 SV=2 && PF01966:HD domain|PF00030:Beta/Gamma crystallin
122137616	ccr-miR-22a,ccr-miR-22b	LOC122137616	phosphatidate phosphatase LPIN3-like && sp|Q99PI4|LPIN3_MOUSE Phosphatidate phosphatase LPIN3 OS=Mus musculus OX=10090 GN=Lpin3 PE=1 SV=1 && PF04571:lipin, N-terminal conserved region
109103238	ccr-miR-338,ccr-miR-214	LOC109103238	pipecolic acid oxidase%2C transcript variant X1 && sp|Q29RU9|SOX_BOVIN Peroxisomal sarcosine oxidase OS=Bos taurus OX=9913 GN=PIPOX PE=2 SV=2 && PF01266:FAD dependent oxidoreductase
109100768	ccr-miR-727-3p	ttn.1	titin%2C tandem duplicate 1 && sp|Q8WZ42|TITIN_HUMAN Titin OS=Homo sapiens OX=9606 GN=TTN PE=1 SV=4 && PF07679:Immunoglobulin I-set domain|PF00041:Fibronectin type III domain|PF00069:Protein kinase domain
109048266	novel_304	LOC109048266	TELO2-interacting protein 1 homolog%2C transcript variant X3 && sp|O43156|TTI1_HUMAN TELO2-interacting protein 1 homolog OS=Homo sapiens OX=9606 GN=TTI1 PE=1 SV=3 && -
109076740	ccr-miR-92a,ccr-miR-92b	LOC109076740	stonustoxin subunit alpha-like && sp|A6NK02|TRI75_HUMAN Putative tripartite motif-containing protein 75 OS=Homo sapiens OX=9606 GN=TRIM75P PE=5 SV=2 && PF13765:SPRY-associated domain|PF00622:SPRY domain
109068068	ccr-miR-22a	LOC109068068	solute carrier family 15 member 4-like && sp|Q68F72|S15A4_XENLA Solute carrier family 15 member 4 OS=Xenopus laevis OX=8355 GN=slc15a4 PE=2 SV=1 && PF00854:POT family
109049224	novel_209	LOC109049224	ribonuclease kappa-A && sp|Q0P467|RNKA_DANRE Ribonuclease kappa-A OS=Danio rerio OX=7955 GN=rnaseka PE=3 SV=1 && -
122139920	ccr-miR-34	LOC122139920	transcription factor SOX-4-like && sp|Q06831|SOX4_MOUSE Transcription factor SOX-4 OS=Mus musculus OX=10090 GN=Sox4 PE=1 SV=2 && PF00505:HMG (high mobility group) box
109080914	ccr-miR-455	LOC109080914	spectrin beta chain%2C non-erythrocytic 4-like%2C transcript variant X1 && sp|Q9H254|SPTN4_HUMAN Spectrin beta chain, non-erythrocytic 4 OS=Homo sapiens OX=9606 GN=SPTBN4 PE=1 SV=2 && PF00435:Spectrin repeat|PF00307:Calponin homology (CH) domain|PF15410:Pleckstrin homology domain
109099552	novel_25	LOC109099552	UBA-like domain-containing protein 1 && sp|Q6DGM1|UBAD1_DANRE UBA-like domain-containing protein 1 OS=Danio rerio OX=7955 GN=ubald1 PE=2 SV=1 && -
109070342	ccr-miR-15b	LOC109070342	ATP synthase F1 subunit beta && sp|Q9PTY0|ATPB_CYPCA ATP synthase subunit beta, mitochondrial OS=Cyprinus carpio OX=7962 GN=ATP5F1B PE=2 SV=1 && PF02874:ATP synthase alpha/beta family, beta-barrel domain|PF00006:ATP synthase alpha/beta family, nucleotide-binding domain|PF00306:ATP synthase alpha/beta chain, C terminal domain
109101886	ccr-miR-738	LOC109101886	protocadherin alpha-3-like && sp|Q5DRE9|PCDA3_PANTR Protocadherin alpha-3 OS=Pan troglodytes OX=9598 GN=PCDHA3 PE=3 SV=1 && PF00028:Cadherin domain|PF08266:Cadherin-like|PF16492:Cadherin cytoplasmic C-terminal
109104203	ccr-miR-214	LOC109104203	adenylate cyclase type 1-like && sp|P19754|ADCY1_BOVIN Adenylate cyclase type 1 OS=Bos taurus OX=9913 GN=ADCY1 PE=1 SV=1 && PF16214:Adenylyl cyclase N-terminal extracellular and transmembrane region|PF00211:Adenylate and Guanylate cyclase catalytic domain
109099410	novel_354	ccdc77	coiled-coil domain containing 77 && sp|Q6DFC2|CCD77_XENLA Coiled-coil domain-containing protein 77 OS=Xenopus laevis OX=8355 GN=ccdc77 PE=2 SV=1 && -
109099411	ccr-let-7b,ccr-let-7a,ccr-miR-7a	LOC109099411	haloacid dehalogenase-like hydrolase domain-containing 5 && sp|Q91WM2|HDHD5_MOUSE Haloacid dehalogenase-like hydrolase domain-containing 5 OS=Mus musculus OX=10090 GN=Hdhd5 PE=1 SV=1 && PF13344:Haloacid dehalogenase-like hydrolase
109095918	ccr-miR-133a-3p	LOC109095918	transcription elongation regulator 1-like && sp|Q8CGF7|TCRG1_MOUSE Transcription elongation regulator 1 OS=Mus musculus OX=10090 GN=Tcerg1 PE=1 SV=2 && PF01846:FF domain|PF00397:WW domain
109049653	ccr-miR-138,ccr-miR-22b	LOC109049653	SAC3 domain-containing protein 1-like && sp|A6NKF1|SAC31_HUMAN SAC3 domain-containing protein 1 OS=Homo sapiens OX=9606 GN=SAC3D1 PE=1 SV=2 && PF03399:SAC3/GANP/Nin1/mts3/eIF-3 p25 family
109109310	novel_365	LOC109109310	tropomodulin-1-like%2C transcript variant X2 && sp|P49813|TMOD1_MOUSE Tropomodulin-1 OS=Mus musculus OX=10090 GN=Tmod1 PE=1 SV=2 && PF03250:Tropomodulin
109058485	ccr-miR-187	LOC109058485	N-acetylgalactosamine kinase-like && sp|Q5XIG6|GALK2_RAT N-acetylgalactosamine kinase OS=Rattus norvegicus OX=10116 GN=Galk2 PE=2 SV=1 && PF10509:Galactokinase galactose-binding signature|PF00288:GHMP kinases N terminal domain|PF08544:GHMP kinases C terminal
109045554	novel_305	si:ch211-67f13.7	uncharacterized protein LOC565426 homolog%2C transcript variant X1 && - && PF00100:Zona pellucida-like domain
109045556	novel_205	LOC109045556	potassium/sodium hyperpolarization-activated cyclic nucleotide-gated channel 1-like && sp|O88704|HCN1_MOUSE Potassium/sodium hyperpolarization-activated cyclic nucleotide-gated channel 1 OS=Mus musculus OX=10090 GN=Hcn1 PE=1 SV=1 && PF00027:Cyclic nucleotide-binding domain|PF00520:Ion transport protein|PF08412:Ion transport protein N-terminal
109045558	ccr-miR-22a	LOC109045558	probable E3 ubiquitin-protein ligase HERC1 && sp|Q15751|HERC1_HUMAN Probable E3 ubiquitin-protein ligase HERC1 OS=Homo sapiens OX=9606 GN=HERC1 PE=1 SV=2 && PF00622:SPRY domain|PF00415:Regulator of chromosome condensation (RCC1) repeat|PF00632:HECT-domain (ubiquitin-transferase)
109059757	ccr-miR-22a	LOC109059757	vitelline membrane outer layer protein 1-like%2C transcript variant X2 && sp|Q5SXG7|VMO1_MOUSE Vitelline membrane outer layer protein 1 homolog OS=Mus musculus OX=10090 GN=Vmo1 PE=3 SV=1 && PF03762:Vitelline membrane outer layer protein I (VOMI)
109059756	ccr-miR-22a	LOC109059756	vitelline membrane outer layer protein 1%2C transcript variant X2 && sp|P41366|VMO1_CHICK Vitelline membrane outer layer protein 1 OS=Gallus gallus OX=9031 GN=VMO1 PE=1 SV=1 && PF03762:Vitelline membrane outer layer protein I (VOMI)
109059755	ccr-miR-22a	LOC109059755	vitelline membrane outer layer protein 1-like && sp|P41366|VMO1_CHICK Vitelline membrane outer layer protein 1 OS=Gallus gallus OX=9031 GN=VMO1 PE=1 SV=1 && PF03762:Vitelline membrane outer layer protein I (VOMI)
109059759	ccr-miR-22b,ccr-miR-22a	LOC109059759	vitelline membrane outer layer protein 1 homolog && sp|Q5SXG7|VMO1_MOUSE Vitelline membrane outer layer protein 1 homolog OS=Mus musculus OX=10090 GN=Vmo1 PE=3 SV=1 && PF03762:Vitelline membrane outer layer protein I (VOMI)
109047252	ccr-miR-143,ccr-miR-93	LOC109047252	apoptosis regulator BAX-like && sp|O02703|BAX_BOVIN Apoptosis regulator BAX OS=Bos taurus OX=9913 GN=BAX PE=2 SV=1 && PF00452:Apoptosis regulator proteins, Bcl-2 family
109054257	ccr-miR-22b	LOC109054257	nucleolar RNA helicase 2-like && sp|Q9NR30|DDX21_HUMAN Nucleolar RNA helicase 2 OS=Homo sapiens OX=9606 GN=DDX21 PE=1 SV=5 && PF00271:Helicase conserved C-terminal domain|PF08152:GUCT (NUC152) domain|PF00270:DEAD/DEAH box helicase
109054250	ccr-miR-738	LOC109054250	kelch-like protein 41b && sp|F1QEG2|KL41B_DANRE Kelch-like protein 41b OS=Danio rerio OX=7955 GN=klhl41b PE=2 SV=1 && PF07707:BTB And C-terminal Kelch|PF13964:Kelch motif|PF00651:BTB/POZ domain
109110857	novel_230	LOC109110857	cytochrome P450 11B%2C mitochondrial-like && sp|Q92104|CP11B_LITCT Cytochrome P450 11B, mitochondrial OS=Lithobates catesbeianus OX=8400 GN=CYP11B PE=2 SV=1 && PF00067:Cytochrome P450
109048523	ccr-miR-24	LOC109048523	zinc transporter ZIP10 && sp|Q6ZMH5|S39A5_HUMAN Zinc transporter ZIP5 OS=Homo sapiens OX=9606 GN=SLC39A5 PE=1 SV=3 && PF02535:ZIP Zinc transporter
109048524	ccr-miR-107	arl3l2	ADP ribosylation factor like GTPase 3%2C like 2 && sp|B5FYQ0|ARL3_TAEGU ADP-ribosylation factor-like protein 3 OS=Taeniopygia guttata OX=59729 GN=ARL3 PE=2 SV=1 && PF00025:ADP-ribosylation factor family
109111450	ccr-miR-430	ggps1	geranylgeranyl diphosphate synthase 1%2C transcript variant X2 && sp|Q6F596|GGPPS_RAT Geranylgeranyl pyrophosphate synthase OS=Rattus norvegicus OX=10116 GN=Ggps1 PE=2 SV=1 && PF00348:Polyprenyl synthetase
122140319	novel_14	LOC122140319	galectin-7-like && - && PF00337:Galactoside-binding lectin
122140318	ccr-miR-20a-3p	LOC122140318	reelin-like && sp|P78509|RELN_HUMAN Reelin OS=Homo sapiens OX=9606 GN=RELN PE=1 SV=3 && PF02014:Reeler domain
109097401	ccr-miR-10c	supt20	SPT20 homolog%2C SAGA complex component%2C transcript variant X3 && sp|Q5ZM71|SP20H_CHICK Transcription factor SPT20 homolog OS=Gallus gallus OX=9031 GN=SUPT20H PE=2 SV=1 && PF12090:Spt20 family
109097403	ccr-miR-138	smad9	SMAD family member 9%2C transcript variant X2 && sp|O15198|SMAD9_HUMAN Mothers against decapentaplegic homolog 9 OS=Homo sapiens OX=9606 GN=SMAD9 PE=1 SV=1 && PF03165:MH1 domain|PF03166:MH2 domain
109097405	ccr-miR-22a,ccr-miR-17-3p	LOC109097405	exosome complex component RRP43-like && sp|Q96B26|EXOS8_HUMAN Exosome complex component RRP43 OS=Homo sapiens OX=9606 GN=EXOSC8 PE=1 SV=1 && PF03725:3' exoribonuclease family, domain 2|PF01138:3' exoribonuclease family, domain 1
109097404	ccr-miR-217	ccna1	cyclin A1%2C transcript variant X1 && sp|Q92161|CCNA1_CARAU Cyclin-A1 OS=Carassius auratus OX=7957 GN=ccna1 PE=2 SV=1 && PF00134:Cyclin, N-terminal domain|PF02984:Cyclin, C-terminal domain
109097407	ccr-miR-17-3p	exosc8	exosome component 8 && sp|Q9D753|EXOS8_MOUSE Exosome complex component RRP43 OS=Mus musculus OX=10090 GN=Exosc8 PE=1 SV=1 && PF03725:3' exoribonuclease family, domain 2|PF01138:3' exoribonuclease family, domain 1
109094668	ccr-miR-96	LOC109094668	histone-lysine N-methyltransferase PRDM16-like%2C transcript variant X1 && sp|Q9HAZ2|PRD16_HUMAN Histone-lysine N-methyltransferase PRDM16 OS=Homo sapiens OX=9606 GN=PRDM16 PE=1 SV=3 && PF00096:Zinc finger, C2H2 type
109090758	ccr-miR-730	LOC109090758	serine/arginine repetitive matrix protein 4 && sp|P0CB65|SRRM4_DANRE Serine/arginine repetitive matrix protein 4 OS=Danio rerio OX=7955 GN=srrm4 PE=2 SV=1 && PF15230:Serine/arginine repetitive matrix protein C-terminus
109090756	ccr-miR-15a	LOC109090756	ADP/ATP translocase 2-like && sp|Q09073|ADT2_RAT ADP/ATP translocase 2 OS=Rattus norvegicus OX=10116 GN=Slc25a5 PE=1 SV=3 && PF00153:Mitochondrial carrier protein
109061307	novel_14	LOC109061307	pyridoxal phosphate binding protein && sp|O94903|PLPHP_HUMAN Pyridoxal phosphate homeostasis protein OS=Homo sapiens OX=9606 GN=PLPBP PE=1 SV=1 && PF01168:Alanine racemase, N-terminal domain
109074634	ccr-miR-181c	LOC109074634	zinc finger protein 347-like && - && PF00096:Zinc finger, C2H2 type|PF13465:Zinc-finger double domain
109110323	ccr-miR-17-5p	LOC109110323	zinc/cadmium resistance protein%2C transcript variant X2 && sp|P20107|ZRC1_YEAST Zinc/cadmium resistance protein OS=Saccharomyces cerevisiae (strain ATCC 204508 / S288c) OX=559292 GN=ZRC1 PE=1 SV=2 && PF01545:Cation efflux family
109105126	novel_339	LOC109105126	cofilin-2 && sp|P21566|COF2_CHICK Cofilin-2 OS=Gallus gallus OX=9031 GN=CFL2 PE=1 SV=2 && PF00241:Cofilin/tropomyosin-type actin-binding protein
109099669	ccr-miR-140-3p	LOC109099669	noggin-3-like && sp|Q9YHV3|NOGG3_DANRE Noggin-3 OS=Danio rerio OX=7955 GN=nog3 PE=1 SV=1 && PF05806:Noggin
109051376	novel_355	dyrk2	dual-specificity tyrosine-(Y)-phosphorylation regulated kinase 2%2C transcript variant X1 && sp|Q5U4C9|DYRK2_MOUSE Dual specificity tyrosine-phosphorylation-regulated kinase 2 OS=Mus musculus OX=10090 GN=Dyrk2 PE=2 SV=1 && PF00069:Protein kinase domain
109095130	ccr-miR-210	LOC109095130	geranylgeranyl transferase type-1 subunit beta-like%2C transcript variant X2 && sp|Q8BUY9|PGTB1_MOUSE Geranylgeranyl transferase type-1 subunit beta OS=Mus musculus OX=10090 GN=Pggt1b PE=1 SV=1 && PF00432:Prenyltransferase and squalene oxidase repeat
109113745	ccr-miR-187	rnf139	ring finger protein 139 && sp|Q7TMV1|RN139_MOUSE E3 ubiquitin-protein ligase RNF139 OS=Mus musculus OX=10090 GN=Rnf139 PE=1 SV=1 && PF13639:Ring finger domain|PF13705:TRC8 N-terminal domain
109113740	ccr-miR-129	scn1bb	sodium channel%2C voltage-gated%2C type I%2C beta b && sp|P53788|SCN1B_RABIT Sodium channel subunit beta-1 OS=Oryctolagus cuniculus OX=9986 GN=SCN1B PE=2 SV=1 && PF07686:Immunoglobulin V-set domain
109061875	novel_344	LOC109061875	G protein-activated inward rectifier potassium channel 4-like%2C transcript variant X1 && sp|O02670|KCNJ5_PIG G protein-activated inward rectifier potassium channel 4 OS=Sus scrofa OX=9823 GN=KCNJ5 PE=2 SV=1 && PF01007:Inward rectifier potassium channel
109061876	ccr-miR-24,ccr-miR-20a-3p	LOC109061876	ephrin-A1-like && sp|P52794|EFNA1_XENLA Ephrin-A1 OS=Xenopus laevis OX=8355 GN=efna1 PE=2 SV=1 && PF00812:Ephrin
109069652	ccr-miR-29b,ccr-miR-92a,ccr-miR-214	LOC109069652	interleukin-6 receptor subunit beta-like%2C transcript variant X1 && sp|Q8K5B1|IL31R_MOUSE Interleukin-31 receptor subunit alpha OS=Mus musculus OX=10090 GN=Il31ra PE=1 SV=3 && PF00041:Fibronectin type III domain
109063436	ccr-miR-460-5p	trim35-13	tripartite motif containing 35-13 && sp|Q9ESN2|TRI39_MOUSE E3 ubiquitin-protein ligase TRIM39 OS=Mus musculus OX=10090 GN=Trim39 PE=2 SV=1 && PF00622:SPRY domain|PF00097:Zinc finger, C3HC4 type (RING finger)|PF00643:B-box zinc finger|PF13765:SPRY-associated domain
109051993	ccr-miR-17-3p	zdhhc16b	zinc finger DHHC-type palmitoyltransferase 16b && sp|A0A0R4IF99|ZD16B_DANRE Palmitoyltransferase ZDHHC16B OS=Danio rerio OX=7955 GN=zdhhc16b PE=3 SV=1 && PF01529:DHHC palmitoyltransferase
109091932	ccr-miR-103,novel_262,ccr-miR-107	LOC109091932	exportin-1-like && sp|O14980|XPO1_HUMAN Exportin-1 OS=Homo sapiens OX=9606 GN=XPO1 PE=1 SV=1 && PF08389:Exportin 1-like protein|PF08767:CRM1 C terminal|PF03810:Importin-beta N-terminal domain
109106573	ccr-miR-138	LOC109106573	26S proteasome regulatory subunit 6B && sp|Q3T030|PRS6B_BOVIN 26S proteasome regulatory subunit 6B OS=Bos taurus OX=9913 GN=PSMC4 PE=2 SV=1 && PF00004:ATPase family associated with various cellular activities (AAA)
109056961	ccr-miR-103,ccr-miR-107	c1galt1a	core 1 synthase%2C glycoprotein-N-acetylgalactosamine 3-beta-galactosyltransferase%2C 1a%2C transcript variant X3 && sp|Q08BL3|C1GTA_DANRE Glycoprotein-N-acetylgalactosamine 3-beta-galactosyltransferase 1-A OS=Danio rerio OX=7955 GN=c1galt1a PE=2 SV=1 && PF02434:Fringe-like
109078641	ccr-let-7i	LOC109078641	uncharacterized LOC109078641 && - && PF07679:Immunoglobulin I-set domain
109078642	ccr-miR-17-3p	bbs4	Bardet-Biedl syndrome 4 && sp|Q96RK4|BBS4_HUMAN Bardet-Biedl syndrome 4 protein OS=Homo sapiens OX=9606 GN=BBS4 PE=1 SV=2 && PF13414:TPR repeat
109082276	novel_199	LOC109082276	uncharacterized LOC109082276 && - && PF13843:Transposase IS4
109049354	ccr-miR-22b	LOC109049354	Fc receptor-like protein 5 && - && PF13927:Immunoglobulin domain|PF13895:Immunoglobulin domain
109071240	novel_344,ccr-let-7b,ccr-let-7a	grid1a	glutamate receptor%2C ionotropic%2C delta 1a%2C transcript variant X1 && sp|Q9ULK0|GRID1_HUMAN Glutamate receptor ionotropic, delta-1 OS=Homo sapiens OX=9606 GN=GRID1 PE=2 SV=2 && PF10613:Ligated ion channel L-glutamate- and glycine-binding site|PF01094:Receptor family ligand binding region|PF00060:Ligand-gated ion channel
109107224	novel_350	LOC109107224	39S ribosomal protein L35%2C mitochondrial-like && sp|Q5R9N0|RM35_PONAB 39S ribosomal protein L35, mitochondrial OS=Pongo abelii OX=9601 GN=MRPL35 PE=2 SV=2 && PF01632:Ribosomal protein L35
109073056	ccr-miR-143	LOC109073056	calcineurin-like EF-hand protein 1 && sp|Q3SYS6|CHP1_BOVIN Calcineurin B homologous protein 1 OS=Bos taurus OX=9913 GN=CHP1 PE=2 SV=1 && -
109066119	ccr-miR-17-3p	LOC109066119	leucine-rich repeat-containing protein 40%2C transcript variant X1 && sp|Q7SXW3|LRC40_DANRE Leucine-rich repeat-containing protein 40 OS=Danio rerio OX=7955 GN=lrrc40 PE=2 SV=1 && PF13855:Leucine rich repeat
109066110	ccr-miR-22a	LOC109066110	paladin-like%2C transcript variant X5 && sp|Q803E0|PALD_DANRE Paladin OS=Danio rerio OX=7955 GN=pald1 PE=2 SV=1 && PF14566:Inositol hexakisphosphate
109066114	ccr-miR-457a,ccr-miR-15b,ccr-miR-128	LOC109066114	peroxisomal leader peptide-processing protease-like && sp|Q9DBA6|TYSD1_MOUSE Peroxisomal leader peptide-processing protease OS=Mus musculus OX=10090 GN=Tysnd1 PE=1 SV=1 && PF13365:Trypsin-like peptidase domain
122148819	ccr-miR-214	apoda.2	apolipoprotein Da%2C duplicate 2 && sp|Q8SPI0|APOD_MACFA Apolipoprotein D OS=Macaca fascicularis OX=9541 GN=APOD PE=2 SV=1 && PF08212:Lipocalin-like domain
109067626	novel_337	gng13a	guanine nucleotide binding protein (G protein)%2C gamma 13a%2C transcript variant X2 && sp|Q9JMF3|GBG13_MOUSE Guanine nucleotide-binding protein G(I)/G(S)/G(O) subunit gamma-13 OS=Mus musculus OX=10090 GN=Gng13 PE=1 SV=1 && PF00631:GGL domain
109055089	ccr-miR-125c,ccr-miR-125b	LOC109055089	rho guanine nucleotide exchange factor 7-like%2C transcript variant X5 && sp|Q9ES28|ARHG7_MOUSE Rho guanine nucleotide exchange factor 7 OS=Mus musculus OX=10090 GN=Arhgef7 PE=1 SV=2 && PF00169:PH domain|PF14604:Variant SH3 domain|PF16523:betaPIX coiled coil|PF16614:Unstructured region two on RhoGEF 6 and 7|PF16615:Unstructured region one on RhoGEF 6 and 7|PF00621:RhoGEF domain|PF00307:Calponin h…
109056139	ccr-miR-338	LOC109056139	55 kDa erythrocyte membrane protein-like && sp|P49697|EM55_TAKRU 55 kDa erythrocyte membrane protein OS=Takifugu rubripes OX=31033 GN=mpp1 PE=3 SV=1 && PF00625:Guanylate kinase|PF00595:PDZ domain (Also known as DHR or GLGF)|PF07653:Variant SH3 domain
109055083	ccr-miR-430	LOC109055083	vacuolar protein sorting-associated protein 13D-like%2C transcript variant X2 && sp|Q5THJ4|VP13D_HUMAN Vacuolar protein sorting-associated protein 13D OS=Homo sapiens OX=9606 GN=VPS13D PE=1 SV=2 && PF12624:N-terminal region of Chorein or VPS13|PF16910:Repeating coiled region of VPS13|PF16908:Vacuolar sorting-associated protein 13, N-terminal|PF06650:SHR-binding domain of vacuolar-sorting associat…
109056134	ccr-miR-129	LOC109056134	TOM1-like protein 2%2C transcript variant X1 && sp|Q68FJ8|TM1L2_XENLA TOM1-like protein 2 OS=Xenopus laevis OX=8355 GN=tom1l2 PE=2 SV=1 && PF03127:GAT domain|PF00790:VHS domain
109088532	ccr-miR-214	LOC109088532	CD209 antigen-like protein B && - && -
109084052	novel_213	snx1b	sorting nexin 1b%2C transcript variant X1 && sp|Q4R503|SNX1_MACFA Sorting nexin-1 OS=Macaca fascicularis OX=9541 GN=SNX1 PE=2 SV=1 && PF03700:Sorting nexin, N-terminal domain|PF09325:Vps5 C terminal like|PF00787:PX domain
109084050	ccr-miR-214	LOC109084050	major facilitator superfamily domain-containing protein 4A%2C transcript variant X2 && sp|Q7SXB7|MFD4A_DANRE Major facilitator superfamily domain-containing protein 4A OS=Danio rerio OX=7955 GN=mfsd4a PE=2 SV=1 && PF07690:Major Facilitator Superfamily
109050106	ccr-miR-205,ccr-miR-135c	LOC109050106	mitochondrial import inner membrane translocase subunit Tim29-like && sp|Q9BSF4|TIM29_HUMAN Mitochondrial import inner membrane translocase subunit Tim29 OS=Homo sapiens OX=9606 GN=TIMM29 PE=1 SV=2 && PF10171:Uncharacterised conserved protein (DUF2366)
109070585	ccr-miR-22b	LOC109070585	charged multivesicular body protein 1a && sp|Q6PHF0|CHM1A_DANRE Charged multivesicular body protein 1a OS=Danio rerio OX=7955 GN=chmp1a PE=2 SV=1 && PF03357:Snf7
109057945	ccr-miR-138	LOC109057945	ALG1 chitobiosyldiphosphodolichol beta-mannosyltransferase && sp|Q9BT22|ALG1_HUMAN Chitobiosyldiphosphodolichol beta-mannosyltransferase OS=Homo sapiens OX=9606 GN=ALG1 PE=1 SV=2 && PF13692:Glycosyl transferases group 1
109084584	ccr-miR-139	LOC109084584	interleukin-17B-like && sp|Q9UHF5|IL17B_HUMAN Interleukin-17B OS=Homo sapiens OX=9606 GN=IL17B PE=2 SV=1 && PF06083:Interleukin-17
109053642	ccr-miR-17-5p	LOC109053642	monocarboxylate transporter 9-like%2C transcript variant X1 && sp|Q5ZJU0|MOT9_CHICK Monocarboxylate transporter 9 OS=Gallus gallus OX=9031 GN=SLC16A9 PE=2 SV=1 && PF07690:Major Facilitator Superfamily
109086698	novel_132,novel_124	LOC109086698	tryptophan 5-hydroxylase 1 && sp|Q92142|TPH1_XENLA Tryptophan 5-hydroxylase OS=Xenopus laevis OX=8355 GN=tph1 PE=2 SV=1 && PF01842:ACT domain|PF00351:Biopterin-dependent aromatic amino acid hydroxylase
109075376	ccr-miR-17-3p	LOC109075376	trophinin associated protein%2C transcript variant X2 && - && -
109071182	ccr-miR-430	LOC109071182	ephrin type-A receptor 2-like%2C transcript variant X1 && sp|P29317|EPHA2_HUMAN Ephrin type-A receptor 2 OS=Homo sapiens OX=9606 GN=EPHA2 PE=1 SV=2 && PF14575:Ephrin type-A receptor 2 transmembrane domain|PF00536:SAM domain (Sterile alpha motif)|PF07714:Protein tyrosine kinase|PF00041:Fibronectin type III domain|PF01404:Ephrin receptor ligand binding domain
109055473	ccr-miR-34	LOC109055473	putative protein TPRXL && - && -
109055474	ccr-miR-214	LOC109055474	extracellular calcium-sensing receptor-like && sp|O62714|CASR_PIG Extracellular calcium-sensing receptor OS=Sus scrofa OX=9823 GN=CASR PE=2 SV=3 && PF01094:Receptor family ligand binding region|PF07562:Nine Cysteines Domain of family 3 GPCR|PF00003:7 transmembrane sweet-taste receptor of 3 GCPR
109083052	novel_14	LOC109083052	NADH dehydrogenase [ubiquinone] iron-sulfur protein 4%2C mitochondrial-like && sp|Q0MQH0|NDUS4_GORGO NADH dehydrogenase [ubiquinone] iron-sulfur protein 4, mitochondrial OS=Gorilla gorilla gorilla OX=9595 GN=NDUFS4 PE=2 SV=1 && PF04800:ETC complex I subunit conserved region
109083051	ccr-miR-132b	ctsla	cathepsin La && sp|Q28944|CATL1_PIG Procathepsin L OS=Sus scrofa OX=9823 GN=CTSL PE=2 SV=1 && PF08246:Cathepsin propeptide inhibitor domain (I29)|PF00112:Papain family cysteine protease
109054915	ccr-miR-489	LOC109054915	protein C19orf12 homolog%2C transcript variant X2 && sp|Q8WUR0|CS012_MOUSE Protein C19orf12 homolog OS=Mus musculus OX=10090 PE=1 SV=1 && -
109106916	ccr-miR-22a	LOC109106916	calcium-independent phospholipase A2-gamma%2C transcript variant X1 && sp|Q9NP80|PLPL8_HUMAN Calcium-independent phospholipase A2-gamma OS=Homo sapiens OX=9606 GN=PNPLA8 PE=1 SV=1 && PF01734:Patatin-like phospholipase
109087773	ccr-miR-15b,ccr-miR-15a	LOC109087773	synapse differentiation-inducing gene protein 1-like && sp|A4IFJ1|SYN1L_BOVIN Synapse differentiation-inducing gene protein 1-like OS=Bos taurus OX=9913 GN=SYNDIG1L PE=2 SV=1 && PF04505:Interferon-induced transmembrane protein
109106915	ccr-miR-727-5p	LOC109106915	von Willebrand factor A domain-containing protein 5A-like && sp|O00534|VMA5A_HUMAN von Willebrand factor A domain-containing protein 5A OS=Homo sapiens OX=9606 GN=VWA5A PE=1 SV=2 && PF08487:Vault protein inter-alpha-trypsin domain|PF13768:von Willebrand factor type A domain
109087777	ccr-miR-15b	LOC109087777	olfactory receptor 6N1-like && sp|Q8NGY5|OR6N1_HUMAN Olfactory receptor 6N1 OS=Homo sapiens OX=9606 GN=OR6N1 PE=2 SV=1 && PF13853:Olfactory receptor
109087775	ccr-let-7i,ccr-miR-103	LOC109087775	mucin-22-like%2C transcript variant X19 && - && -
122135793	ccr-miR-457b	LOC122135793	bifunctional apoptosis regulator-like && sp|Q9NZS9|BFAR_HUMAN Bifunctional apoptosis regulator OS=Homo sapiens OX=9606 GN=BFAR PE=1 SV=1 && PF00536:SAM domain (Sterile alpha motif)|PF00097:Zinc finger, C3HC4 type (RING finger)
122135791	ccr-miR-187	LOC122135791	RNA exonuclease 5-like && sp|Q96IC2|REXO5_HUMAN RNA exonuclease 5 OS=Homo sapiens OX=9606 GN=REXO5 PE=2 SV=1 && -
109088496	ccr-miR-22b	LOC109088496	phosphatidylinositol transfer protein alpha isoform-like && sp|P53810|PIPNA_MOUSE Phosphatidylinositol transfer protein alpha isoform OS=Mus musculus OX=10090 GN=Pitpna PE=1 SV=2 && PF02121:Phosphatidylinositol transfer protein
109088497	novel_359	ssu72	SSU72 homolog%2C RNA polymerase II CTD phosphatase && sp|Q6PC19|SSU72_DANRE RNA polymerase II subunit A C-terminal domain phosphatase SSU72 OS=Danio rerio OX=7955 GN=ssu72 PE=2 SV=1 && PF04722:Ssu72-like protein
109058095	novel_304,ccr-miR-34	LOC109058095	trans-L-3-hydroxyproline dehydratase%2C transcript variant X1 && sp|Q66II5|T3HPD_XENTR Trans-L-3-hydroxyproline dehydratase OS=Xenopus tropicalis OX=8364 GN=l3hypdh PE=2 SV=1 && PF05544:Proline racemase
109088498	ccr-miR-16b,ccr-miR-205	tmem240b	transmembrane protein 240b && - && PF15207:TMEM240 family
109103360	ccr-miR-16b,ccr-miR-457b	LOC109103360	D(1B) dopamine receptor && sp|P42290|DRD5_XENLA D(1B) dopamine receptor OS=Xenopus laevis OX=8355 GN=drd5 PE=2 SV=1 && PF00001:7 transmembrane receptor (rhodopsin family)
122137796	ccr-miR-18a	LOC122137796	ras and Rab interactor 3-like && sp|Q9D684|RIN2_MOUSE Ras and Rab interactor 2 OS=Mus musculus OX=10090 GN=Rin2 PE=1 SV=3 && PF02204:Vacuolar sorting protein 9 (VPS9) domain
109103371	ccr-miR-22b,novel_350,ccr-miR-22a	LOC109103371	alpha-N-acetylgalactosaminide alpha-2%2C6-sialyltransferase 3-like%2C transcript variant X4 && sp|Q8NDV1|SIA7C_HUMAN Alpha-N-acetylgalactosaminide alpha-2,6-sialyltransferase 3 OS=Homo sapiens OX=9606 GN=ST6GALNAC3 PE=1 SV=1 && PF00777:Glycosyltransferase family 29 (sialyltransferase)
109045824	ccr-miR-489	LOC109045824	elongation factor 2 && sp|A0SXL6|EF2_CALJA Elongation factor 2 OS=Callithrix jacchus OX=9483 GN=EEF2 PE=2 SV=1 && PF00009:Elongation factor Tu GTP binding domain|PF03764:Elongation factor G, domain IV|PF14492:Elongation Factor G, domain II|PF03144:Elongation factor Tu domain 2|PF00679:Elongation factor G C-terminus
109103377	ccr-miR-34	sostdc1a	sclerostin domain containing 1a && sp|Q9CQN4|SOSD1_MOUSE Sclerostin domain-containing protein 1 OS=Mus musculus OX=10090 GN=Sostdc1 PE=1 SV=1 && PF05463:Sclerostin (SOST)
109088140	ccr-miR-457b	ten1	TEN1 subunit of CST complex && sp|Q9D7K2|TEN1L_MOUSE CST complex subunit TEN1 OS=Mus musculus OX=10090 GN=Ten1 PE=1 SV=1 && PF15490:Telomere-capping, CST complex subunit
109090516	ccr-miR-34	LOC109090516	histone H4 transcription factor%2C transcript variant X3 && sp|Q8K1K9|HINFP_MOUSE Histone H4 transcription factor OS=Mus musculus OX=10090 GN=Hinfp PE=2 SV=3 && -
109106637	ccr-miR-93	LOC109106637	myoferlin-like%2C transcript variant X1 && sp|Q9NZM1|MYOF_HUMAN Myoferlin OS=Homo sapiens OX=9606 GN=MYOF PE=1 SV=1 && PF08165:FerA (NUC095) domain|PF00168:C2 domain|PF08150:FerB (NUC096) domain|PF08151:FerI (NUC094) domain|PF16165:Ferlin C-terminus
109069438	ccr-miR-16a	LOC109069438	CD209 antigen-like protein E%2C transcript variant X2 && sp|Q8WTT0|CLC4C_HUMAN C-type lectin domain family 4 member C OS=Homo sapiens OX=9606 GN=CLEC4C PE=1 SV=1 && PF00059:Lectin C-type domain
122148175	ccr-miR-34,ccr-let-7b	LOC122148175	ankyrin repeat domain-containing protein 9-like && sp|Q96BM1|ANKR9_HUMAN Ankyrin repeat domain-containing protein 9 OS=Homo sapiens OX=9606 GN=ANKRD9 PE=1 SV=1 && PF13857:Ankyrin repeats (many copies)
122133963	ccr-miR-181c,ccr-miR-181b	LOC122133963	DNA polymerase delta subunit 4-like && sp|Q3T0X9|DPOD4_BOVIN DNA polymerase delta subunit 4 OS=Bos taurus OX=9913 GN=POLD4 PE=1 SV=1 && PF04081:DNA polymerase delta, subunit 4
122137421	novel_5,ccr-miR-489,ccr-miR-21	LOC122137421	spectrin beta chain%2C non-erythrocytic 1-like%2C transcript variant X1 && - && -
122138956	ccr-miR-15b,ccr-miR-15a,novel_360	LOC122138956	synapse differentiation-inducing gene protein 1-like && - && PF04505:Interferon-induced transmembrane protein
122138957	ccr-miR-15a,novel_360	LOC122138957	synapse differentiation-inducing gene protein 1-like && - && PF04505:Interferon-induced transmembrane protein
122141532	ccr-miR-181c,ccr-miR-181b	LOC122141532	perlwapin-like%2C transcript variant X1 && sp|P14730|WFD18_RAT WAP four-disulfide core domain protein 18 (Fragment) OS=Rattus norvegicus OX=10116 GN=Wfdc18 PE=2 SV=2 && PF00095:WAP-type (Whey Acidic Protein) 'four-disulfide core'
109085048	novel_14	LOC109085048	eukaryotic translation initiation factor 4 gamma 3-like%2C transcript variant X2 && sp|O43432|IF4G3_HUMAN Eukaryotic translation initiation factor 4 gamma 3 OS=Homo sapiens OX=9606 GN=EIF4G3 PE=1 SV=2 && PF02847:MA3 domain|PF02854:MIF4G domain|PF02020:eIF4-gamma/eIF5/eIF2-epsilon
109063639	ccr-miR-132b	pane1	proliferation associated nuclear element && sp|Q7ZZC6|CENPM_DANRE Centromere protein M OS=Danio rerio OX=7955 GN=cenpm PE=2 SV=1 && PF11111:Centromere protein M (CENP-M)
109063635	ccr-miR-139	LOC109063635	putative RNA-binding protein Luc7-like 1 && sp|Q9Y383|LC7L2_HUMAN Putative RNA-binding protein Luc7-like 2 OS=Homo sapiens OX=9606 GN=LUC7L2 PE=1 SV=2 && PF03194:LUC7 N_terminus
109063632	ccr-miR-199-3p	efr3bb	EFR3 homolog Bb (S. cerevisiae)%2C transcript variant X3 && sp|Q5SPP5|EFR3B_DANRE Protein EFR3 homolog B OS=Danio rerio OX=7955 GN=efr3b PE=3 SV=2 && -
109063183	ccr-miR-181b,ccr-miR-181c	LOC109063183	corticosteroid-binding globulin-like%2C transcript variant X2 && sp|Q64118|A1AT_MERUN Alpha-1-antitrypsin OS=Meriones unguiculatus OX=10047 PE=1 SV=1 && PF00079:Serpin (serine protease inhibitor)
122145264	ccr-miR-199-5p	LOC122145264	ubiquitin carboxyl-terminal hydrolase 40-like && sp|Q9NVE5|UBP40_HUMAN Ubiquitin carboxyl-terminal hydrolase 40 OS=Homo sapiens OX=9606 GN=USP40 PE=1 SV=3 && -
122145263	ccr-miR-132b	LOC122145263	fibroin heavy chain-like && - && PF00095:WAP-type (Whey Acidic Protein) 'four-disulfide core'
109052337	novel_337	LOC109052337	gastrula zinc finger protein XlCGF26.1-like && - && -
109062588	novel_354	LOC109062588	cell division cycle protein 27 homolog%2C transcript variant X2 && sp|A7Z061|CDC27_BOVIN Cell division cycle protein 27 homolog OS=Bos taurus OX=9913 GN=CDC27 PE=2 SV=1 && PF12895:Anaphase-promoting complex, cyclosome, subunit 3|PF13414:TPR repeat
109062586	ccr-miR-132a	LOC109062586	slit homolog 2 protein-like && - && PF13855:Leucine rich repeat
109062587	ccr-miR-132a	LOC109062587	slit homolog 2 protein-like && - && PF13855:Leucine rich repeat
109046103	novel_305	rap1gap2b	RAP1 GTPase activating protein 2b && sp|Q5ZMV8|RPGP2_CHICK Rap1 GTPase-activating protein 2 OS=Gallus gallus OX=9031 GN=RAP1GAP2 PE=2 SV=2 && PF02145:Rap/ran-GAP
109076452	ccr-miR-214	LOC109076452	extracellular calcium-sensing receptor-like && sp|P48442|CASR_RAT Extracellular calcium-sensing receptor OS=Rattus norvegicus OX=10116 GN=Casr PE=1 SV=1 && PF01094:Receptor family ligand binding region|PF00003:7 transmembrane sweet-taste receptor of 3 GCPR|PF07562:Nine Cysteines Domain of family 3 GPCR
109054595	ccr-miR-132b	LOC109054595	histone H4 && sp|P62803|H4_BOVIN Histone H4 OS=Bos taurus OX=9913 PE=1 SV=2 && PF15511:Centromere kinetochore component CENP-T histone fold
109054590	ccr-miR-140-3p	LOC109054590	neuralized-like protein 2 && sp|Q9BR09|NEUL2_HUMAN Neuralized-like protein 2 OS=Homo sapiens OX=9606 GN=NEURL2 PE=2 SV=1 && PF07177:Neuralized|PF07525:SOCS box
109045458	ccr-let-7i,ccr-let-7a,ccr-let-7b	LOC109045458	probable G-protein coupled receptor 63 && sp|Q9BZJ6|GPR63_HUMAN Probable G-protein coupled receptor 63 OS=Homo sapiens OX=9606 GN=GPR63 PE=2 SV=2 && PF00001:7 transmembrane receptor (rhodopsin family)
109054041	ccr-miR-138	LOC109054041	serine/threonine-protein kinase BRSK2%2C transcript variant X3 && sp|Q69Z98|BRSK2_MOUSE Serine/threonine-protein kinase BRSK2 OS=Mus musculus OX=10090 GN=Brsk2 PE=1 SV=2 && PF00069:Protein kinase domain
109046810	ccr-miR-214	oxt	oxytocin && sp|P15210|NEU1_CATCO Isotocin-neurophysin IT 1 OS=Catostomus commersonii OX=7971 PE=2 SV=1 && PF00184:Neurohypophysial hormones, C-terminal Domain
109046815	novel_337	exosc2	exosome component 2 && sp|Q2KID0|EXOS2_BOVIN Exosome complex component RRP4 OS=Bos taurus OX=9913 GN=EXOSC2 PE=2 SV=1 && PF15985:KH domain|PF14382:Exosome complex exonuclease RRP4 N-terminal region
109097300	novel_205	LOC109097300	serine/threonine-protein phosphatase 2A 55 kDa regulatory subunit B alpha isoform-like && sp|P63151|2ABA_HUMAN Serine/threonine-protein phosphatase 2A 55 kDa regulatory subunit B alpha isoform OS=Homo sapiens OX=9606 GN=PPP2R2A PE=1 SV=1 && -
109079997	ccr-miR-20a-3p	LOC109079997	thiosulfate sulfurtransferase/rhodanese-like domain-containing protein 2 && sp|Q5T7W7|TSTD2_HUMAN Thiosulfate sulfurtransferase/rhodanese-like domain-containing protein 2 OS=Homo sapiens OX=9606 GN=TSTD2 PE=1 SV=1 && PF00581:Rhodanese-like domain|PF12368:Rhodanase C-terminal
109061117	novel_230	LOC109061117	protocadherin Fat 3-like%2C transcript variant X3 && sp|Q8R508|FAT3_RAT Protocadherin Fat 3 OS=Rattus norvegicus OX=10116 GN=Fat3 PE=1 SV=1 && PF00028:Cadherin domain|PF02210:Laminin G domain
109059274	ccr-miR-730	nenf	neudesin neurotrophic factor && sp|Q1JQA5|NENF_BOVIN Neudesin OS=Bos taurus OX=9913 GN=NENF PE=2 SV=1 && PF00173:Cytochrome b5-like Heme/Steroid binding domain
109098875	ccr-miR-181c	trabd2b	TraB domain containing 2B%2C transcript variant X1 && sp|E7F4V6|TIKI2_DANRE Metalloprotease TIKI2 OS=Danio rerio OX=7955 GN=trabd2b PE=2 SV=1 && PF01963:TraB family
109098877	ccr-miR-181c	LOC109098877	metalloprotease TIKI2-like && sp|E7F4V6|TIKI2_DANRE Metalloprotease TIKI2 OS=Danio rerio OX=7955 GN=trabd2b PE=2 SV=1 && PF01963:TraB family
109098873	novel_229	LOC109098873	MAP kinase-activated protein kinase 2-like && sp|Q3SYZ2|MAPK3_BOVIN MAP kinase-activated protein kinase 3 OS=Bos taurus OX=9913 GN=MAPKAPK3 PE=2 SV=1 && PF00069:Protein kinase domain
109104440	ccr-miR-15a,ccr-miR-15b	LOC109104440	mutS protein homolog 5-like%2C transcript variant X1 && sp|O43196|MSH5_HUMAN MutS protein homolog 5 OS=Homo sapiens OX=9606 GN=MSH5 PE=1 SV=1 && PF05192:MutS domain III|PF05190:MutS family domain IV|PF00488:MutS domain V
109105716	ccr-let-7b	LOC109105716	E3 ubiquitin-protein ligase HACE1%2C transcript variant X1 && sp|F8W2M1|HACE1_DANRE E3 ubiquitin-protein ligase HACE1 OS=Danio rerio OX=7955 GN=hace1 PE=3 SV=2 && PF12796:Ankyrin repeats (3 copies)|PF00632:HECT-domain (ubiquitin-transferase)
109055719	ccr-miR-193a	LOC109055719	uncharacterized LOC109055719%2C transcript variant X1 && - && PF15504:Domain of unknown function (DUF4647)
109055718	ccr-miR-103	LOC109055718	transgelin-like && sp|P19966|TAGL_CHICK Transgelin OS=Gallus gallus OX=9031 GN=TAGLN PE=1 SV=3 && PF00402:Calponin family repeat|PF00307:Calponin homology (CH) domain
122141003	novel_273	LOC122141003	hepatitis A virus cellular receptor 1-like && - && -
109091017	ccr-miR-210,ccr-let-7i	LOC109091017	protransforming growth factor alpha-like%2C transcript variant X2 && sp|Q06922|TGFA_PIG Protransforming growth factor alpha OS=Sus scrofa OX=9823 GN=TGFA PE=2 SV=1 && -
109045648	novel_359	LOC109045648	follistatin-related protein 4-like%2C transcript variant X2 && sp|Q6MZW2|FSTL4_HUMAN Follistatin-related protein 4 OS=Homo sapiens OX=9606 GN=FSTL4 PE=2 SV=3 && PF13499:EF-hand domain pair|PF07679:Immunoglobulin I-set domain|PF07648:Kazal-type serine protease inhibitor domain
109065343	ccr-miR-24	gins4	GINS complex subunit 4 (Sld5 homolog)%2C transcript variant X2 && sp|Q499W2|SLD5_RAT DNA replication complex GINS protein SLD5 OS=Rattus norvegicus OX=10116 GN=Gins4 PE=1 SV=1 && PF16922:DNA replication complex GINS protein SLD5 C-terminus
109065341	ccr-miR-140-5p	LOC109065341	probable tRNA N6-adenosine threonylcarbamoyltransferase%2C transcript variant X1 && sp|Q5RHZ6|OSGEP_DANRE Probable tRNA N6-adenosine threonylcarbamoyltransferase OS=Danio rerio OX=7955 GN=osgep PE=2 SV=1 && PF00814:Glycoprotease family
109065344	ccr-miR-15a	LOC109065344	zinc transporter 7 && sp|A5PMX1|ZNT7_DANRE Zinc transporter 7 OS=Danio rerio OX=7955 GN=slc30a7 PE=2 SV=1 && PF01545:Cation efflux family
109064438	ccr-miR-139	LOC109064438	E3 ubiquitin-protein ligase PDZRN3-like%2C transcript variant X1 && sp|E7FDW2|PZR3B_DANRE E3 ubiquitin-protein ligase PDZRN3-B OS=Danio rerio OX=7955 GN=pdzrn3b PE=1 SV=1 && -
109064436	ccr-miR-15b	LOC109064436	protein BTG2-like && sp|P27049|BTG2_RAT Protein BTG2 OS=Rattus norvegicus OX=10116 GN=Btg2 PE=1 SV=1 && PF07742:BTG family
109079459	novel_273,ccr-miR-210	ik	IK cytokine && sp|Q5NVI3|RED_PONAB Protein Red OS=Pongo abelii OX=9601 GN=IK PE=2 SV=1 && PF07807:RED-like protein C-terminal region|PF07808:RED-like protein N-terminal region
109057717	ccr-miR-107,ccr-miR-365	tent5ab	terminal nucleotidyltransferase 5Ab && sp|Q96IP4|TET5A_HUMAN Terminal nucleotidyltransferase 5A OS=Homo sapiens OX=9606 GN=TENT5A PE=1 SV=2 && PF07984:Nucleotidyltransferase
109057710	ccr-miR-17-3p	LOC109057710	26S proteasome regulatory subunit 6A-B && sp|O42587|PR6AA_XENLA 26S proteasome regulatory subunit 6A-A OS=Xenopus laevis OX=8355 GN=psmc3-a PE=2 SV=2 && PF00004:ATPase family associated with various cellular activities (AAA)
109112314	novel_117	dimt1l	DIM1 dimethyladenosine transferase 1-like (S. cerevisiae)%2C transcript variant X1 && sp|Q9UNQ2|DIM1_HUMAN Probable dimethyladenosine transferase OS=Homo sapiens OX=9606 GN=DIMT1 PE=1 SV=1 && PF00398:Ribosomal RNA adenine dimethylase
109112313	ccr-miR-457b	LOC109112313	RING finger protein 150-like%2C transcript variant X4 && sp|Q5DTZ6|RN150_MOUSE RING finger protein 150 OS=Mus musculus OX=10090 GN=Rnf150 PE=2 SV=2 && PF02225:PA domain|PF13639:Ring finger domain
109102154	ccr-miR-27d,ccr-miR-27a,novel_65	LOC109102154	forkhead box protein N2-like && sp|Q33BP8|FOXN3_PIG Forkhead box protein N3 OS=Sus scrofa OX=9823 GN=FOXN3 PE=2 SV=1 && PF00250:Forkhead domain
122137435	ccr-miR-133a-3p	LOC122137435	uncharacterized LOC122137435 && - && -
109092093	ccr-miR-24	LOC109092093	adhesion G protein-coupled receptor E3-like && sp|Q9BY15|AGRE3_HUMAN Adhesion G protein-coupled receptor E3 OS=Homo sapiens OX=9606 GN=ADGRE3 PE=2 SV=2 && PF00002:7 transmembrane receptor (Secretin family)|PF01825:GPCR proteolysis site, GPS, motif
109092097	ccr-miR-10c	LOC109092097	ependymin-like && sp|P38528|EPD_CYPCA Ependymin OS=Cyprinus carpio OX=7962 GN=epd PE=2 SV=1 && PF00811:Ependymin
109092096	ccr-miR-205	LOC109092096	translocon-associated protein subunit alpha-like%2C transcript variant X1 && sp|Q5R4X4|SSRA_PONAB Translocon-associated protein subunit alpha OS=Pongo abelii OX=9601 GN=SSR1 PE=2 SV=1 && PF03896:Translocon-associated protein (TRAP), alpha subunit
109101149	ccr-miR-489	LOC109101149	paralemmin-1-like%2C transcript variant X1 && sp|Q2MJV8|PALM_PIG Paralemmin-1 OS=Sus scrofa OX=9823 GN=PALM PE=2 SV=1 && PF03285:Paralemmin
122134207	ccr-miR-20a-3p	LOC122134207	zinc finger protein 239-like && - && PF00096:Zinc finger, C2H2 type
109107385	ccr-miR-24	dip2bb	disco-interacting protein 2 homolog Bb%2C transcript variant X2 && sp|Q6NVJ5|DI2BA_DANRE Disco-interacting protein 2 homolog B-A OS=Danio rerio OX=7955 GN=dip2ba PE=2 SV=1 && PF00501:AMP-binding enzyme|PF06464:DMAP1-binding Domain
109072687	ccr-miR-203b-3p	LOC109072687	extracellular calcium-sensing receptor-like && sp|P48442|CASR_RAT Extracellular calcium-sensing receptor OS=Rattus norvegicus OX=10116 GN=Casr PE=1 SV=1 && PF00003:7 transmembrane sweet-taste receptor of 3 GCPR|PF07562:Nine Cysteines Domain of family 3 GPCR|PF01094:Receptor family ligand binding region
109104871	novel_200	spryd4	SPRY domain containing 4 && sp|Q4FZT8|SPRY4_RAT SPRY domain-containing protein 4 OS=Rattus norvegicus OX=10116 GN=Spryd4 PE=2 SV=1 && PF00622:SPRY domain
109104879	ccr-miR-730	LOC109104879	atrophin-1-like%2C transcript variant X1 && sp|P54258|ATN1_RAT Atrophin-1 OS=Rattus norvegicus OX=10116 GN=Atn1 PE=1 SV=1 && PF03154:Atrophin-1 family
109104878	ccr-miR-22b	LOC109104878	uncharacterized LOC109104878 && - && PF07686:Immunoglobulin V-set domain
109093321	novel_337	fabp2	fatty acid binding protein 2%2C intestinal && sp|Q56JX9|FABPI_BOVIN Fatty acid-binding protein, intestinal OS=Bos taurus OX=9913 GN=FABP2 PE=2 SV=3 && PF00061:Lipocalin / cytosolic fatty-acid binding protein family
109093322	ccr-miR-17-3p	LOC109093322	intelectin-like && sp|P0DMV4|ITLN_ONCMY Intelectin OS=Oncorhynchus mykiss OX=8022 GN=itln PE=1 SV=1 && -
109086882	novel_14	LOC109086882	stathmin-like && sp|P13668|STMN1_RAT Stathmin OS=Rattus norvegicus OX=10116 GN=Stmn1 PE=1 SV=2 && PF00836:Stathmin family
109096979	ccr-miR-23a	tyro3	TYRO3 protein tyrosine kinase && sp|Q9YI66|TYRO3_DANRE Tyrosine-protein kinase receptor TYRO3 OS=Danio rerio OX=7955 GN=tyro3 PE=2 SV=1 && PF07714:Protein tyrosine kinase|PF07679:Immunoglobulin I-set domain|PF00041:Fibronectin type III domain
109104126	novel_313	LOC109104126	somatostatin-1A-like && sp|Q9YGH5|SMS1A_CARAU Somatostatin-1A OS=Carassius auratus OX=7957 GN=sst1a PE=3 SV=1 && PF03002:Somatostatin/Cortistatin family
122140765	novel_361	LOC122140765	uncharacterized LOC122140765%2C transcript variant X4 && - && -
109084624	ccr-miR-22b	LOC109084624	inactive phospholipase D5-like%2C transcript variant X1 && sp|Q3UNN8|PLD5_MOUSE Inactive phospholipase D5 OS=Mus musculus OX=10090 GN=Pld5 PE=2 SV=1 && PF13918:PLD-like domain
109080008	ccr-miR-133a-3p	tcerg1a	transcription elongation regulator 1a (CA150) && sp|Q8CGF7|TCRG1_MOUSE Transcription elongation regulator 1 OS=Mus musculus OX=10090 GN=Tcerg1 PE=1 SV=2 && PF00397:WW domain|PF01846:FF domain
122142216	ccr-miR-20a-3p	LOC122142216	ras-related protein Ral-A-like && sp|P63321|RALA_MOUSE Ras-related protein Ral-A OS=Mus musculus OX=10090 GN=Rala PE=1 SV=1 && PF00071:Ras family
109054618	ccr-miR-17-3p	si:ch73-168d20.1	NACHT%2C LRR and PYD domains-containing protein 12%2C transcript variant X1 && sp|B0FPE9|NLRP3_MACMU NACHT, LRR and PYD domains-containing protein 3 OS=Macaca mulatta OX=9544 GN=NLRP3 PE=2 SV=1 && PF05729:NACHT domain|PF14484:Fish-specific NACHT associated domain
109076799	novel_273	LOC109076799	vegetative cell wall protein gp1-like && - && -
109076243	ccr-miR-22b,ccr-miR-22a	slc2a11a	solute carrier family 2 member 11a && sp|Q9BYW1|GTR11_HUMAN Solute carrier family 2, facilitated glucose transporter member 11 OS=Homo sapiens OX=9606 GN=SLC2A11 PE=1 SV=1 && PF00083:Sugar (and other) transporter
109088841	ccr-miR-214	LOC109088841	vacuolar protein sorting-associated protein 13C-like && sp|Q709C8|VP13C_HUMAN Vacuolar protein sorting-associated protein 13C OS=Homo sapiens OX=9606 GN=VPS13C PE=1 SV=1 && PF12624:N-terminal region of Chorein or VPS13|PF16908:Vacuolar sorting-associated protein 13, N-terminal|PF16910:Repeating coiled region of VPS13|PF09333:Autophagy-related protein C terminal domain|PF06650:SHR-binding domain o…
122136631	novel_132	LOC122136631	putative nuclease HARBI1 && - && PF13359:DDE superfamily endonuclease
109072943	ccr-miR-34	trim35-28	tripartite motif containing 35-28 && sp|Q5BK82|TRI69_RAT E3 ubiquitin-protein ligase TRIM69 OS=Rattus norvegicus OX=10116 GN=Trim69 PE=1 SV=1 && PF13765:SPRY-associated domain|PF15227:zinc finger of C3HC4-type, RING|PF00622:SPRY domain|PF00643:B-box zinc finger
109082719	ccr-miR-193a	LOC109082719	ubiquitin-conjugating enzyme E2 Q2 && sp|Q7YQJ9|UB2Q2_RABIT Ubiquitin-conjugating enzyme E2 Q2 OS=Oryctolagus cuniculus OX=9986 GN=UBE2Q2 PE=2 SV=1 && PF00179:Ubiquitin-conjugating enzyme
109095781	novel_291	glsb	glutaminase b%2C transcript variant X2 && sp|D3Z7P3|GLSK_MOUSE Glutaminase kidney isoform, mitochondrial OS=Mus musculus OX=10090 GN=Gls PE=1 SV=1 && PF04960:Glutaminase|PF12796:Ankyrin repeats (3 copies)
109080713	ccr-miR-129	LOC109080713	G-protein coupled receptor 183-B-like && sp|B0UXR0|GP83B_DANRE G-protein coupled receptor 183-B OS=Danio rerio OX=7955 GN=gpr183b PE=3 SV=1 && PF00001:7 transmembrane receptor (rhodopsin family)
109088269	ccr-let-7b	slc31a1	solute carrier family 31 member 1 && sp|Q9JK41|COPT1_RAT High affinity copper uptake protein 1 OS=Rattus norvegicus OX=10116 GN=Slc31a1 PE=2 SV=1 && PF04145:Ctr copper transporter family
109063194	ccr-miR-22b	LOC109063194	tumor necrosis factor receptor superfamily member 16-like && sp|P08138|TNR16_HUMAN Tumor necrosis factor receptor superfamily member 16 OS=Homo sapiens OX=9606 GN=NGFR PE=1 SV=1 && PF00020:TNFR/NGFR cysteine-rich region|PF00531:Death domain
109065108	ccr-miR-20a-3p	zbtb41	zinc finger and BTB domain containing 41 && sp|Q5SVQ8|ZBT41_HUMAN Zinc finger and BTB domain-containing protein 41 OS=Homo sapiens OX=9606 GN=ZBTB41 PE=1 SV=1 && PF00651:BTB/POZ domain
122144707	ccr-miR-24	LOC122144707	platelet-derived growth factor receptor alpha-like && sp|P16234|PGFRA_HUMAN Platelet-derived growth factor receptor alpha OS=Homo sapiens OX=9606 GN=PDGFRA PE=1 SV=1 && -
109065106	ccr-miR-17-3p	LOC109065106	proline-rich extensin-like protein EPR1%2C transcript variant X2 && - && -
109078612	ccr-miR-17-3p	LOC109078612	tropomyosin alpha-1 chain-like%2C transcript variant X10 && - && PF00261:Tropomyosin
109060554	ccr-let-7b	si:ch211-135n15.2	uncharacterized protein LOC557207 homolog%2C transcript variant X3 && - && -
109060553	ccr-miR-727-5p	LOC109060553	folliculin-interacting protein 2-like%2C transcript variant X6 && sp|Q9P278|FNIP2_HUMAN Folliculin-interacting protein 2 OS=Homo sapiens OX=9606 GN=FNIP2 PE=1 SV=2 && PF14637:Folliculin-interacting protein middle domain|PF14636:Folliculin-interacting protein N-terminus|PF14638:Folliculin-interacting protein C-terminus
[truncated: 5,004 more rows]
