# Supplementary material for: Differential Expression of miRNAs, lncRNAs, and circRNAs between Ovaries and Testes in Common Carp (Cyprinus carpio)
Source: Cells. 2023 Nov 15;12(22):2631. doi: 10.3390/cells12222631 (PMC10670750; doi:10.3390/cells12222631)
Supplement: Supplementary file 1 [file cells-12-02631-s001.zip › Table S9. Summary statistics of the lncRNA sequencing in the gonads..xlsx]

## Sheet: Sheet1
sample	raw_reads	raw_bases	clean_reads	clean_bases	error_rate	Q20	Q30	GC_pct	total_map
ovary_1	92002800	13.8G	88941052	13.34G	0.03	97.08	92.18	46.4	78089934(87.8%)
ovary_2	90127318	13.52G	87142536	13.07G	0.03	97.09	92.11	46.36	76586242(87.89%)
ovary_3	72409408	10.86G	69996178	10.5G	0.03	96.95	91.79	46.35	61385660(87.7%)
testis_1	83942232	12.59G	81683848	12.25G	0.03	96.99	92.02	44.89	68022720(83.28%)
testis_2	85934484	12.89G	83652824	12.55G	0.03	96.88	91.69	44.84	69640614(83.25%)
testis_3	99377084	14.91G	96723218	14.51G	0.03	97.21	92.4	44.86	80880599(83.62%)
